# Supplementary material for: MSFC: a new feature construction method for accurate diagnosis of mass spectrometry data
Source: Sci Rep. 2023 Sep 21;13:15694. doi: 10.1038/s41598-023-42395-5 (PMC10514077; doi:10.1038/s41598-023-42395-5)
Supplement: Supplementary file 1 — Supplementary Information. [file 41598_2023_42395_MOESM1_ESM.zip › dataset/CHD dataset/2-batch/P/CD8118_2.mzXML_chromatograms.csv]

row ID	row m/z	row retention time	row identity (main ID)	row identity (all IDs)	row identity (main ID + details)	row comment	row number of detected peaks	CD8118_2.mzXML Peak status	CD8118_2.mzXML Peak name	CD8118_2.mzXML Peak m/z	CD8118_2.mzXML Peak RT	CD8118_2.mzXML Peak RT start	CD8118_2.mzXML Peak RT end	CD8118_2.mzXML Peak duration time	CD8118_2.mzXML Peak height	CD8118_2.mzXML Peak area	CD8118_2.mzXML Peak charge	CD8118_2.mzXML Peak # data points	CD8118_2.mzXML Peak FWHM	CD8118_2.mzXML Peak tailing factor	CD8118_2.mzXML Peak asymmetry factor	CD8118_2.mzXML Peak m/z min	CD8118_2.mzXML Peak m/z max
1	55.053993225097656	11.038266666666667					1	DETECTED	55.0540 m/z @11.04 [CD8118_2.mzXML]	55.053993225097656	11.038266666666667	0.10116666666666667	19.987166666666667	19.886	2150.2490234375	1093630.3304245763	0	1183	6.6639938636895435	0.9091075330754952	0.8182150661509906	55.045654296875	55.05967712402344
2	60.0805778503418	14.870149999999999					1	DETECTED	60.0806 m/z @14.87 [CD8118_2.mzXML]	60.0805778503418	14.870149999999999	0.10116666666666667	20.005333333333333	19.904166666666665	115669.0390625	2.980466985320406E7	0	1183	5.520647975736104	1.1074106536879869	0.34172168709397455	60.08036422729492	60.08078384399414
3	61.03947448730469	1.8529166666666665					1	DETECTED	61.0395 m/z @1.85 [CD8118_2.mzXML]	61.03947448730469	1.8529166666666665	0.10116666666666667	19.987166666666667	19.886	273159.84375	3018835.194274658	0	1183	0.05202792736380468	0.6744274967974153	3.0679663482722015	61.03904342651367	61.03981399536133
4	61.08387756347656	12.488750000000001					1	DETECTED	61.0839 m/z @12.49 [CD8118_2.mzXML]	61.08387756347656	12.488750000000001	8.642916666666668	19.437666666666665	10.794749999999997	2888.079833984375	918314.9179334415	0	1183	4.5991635042144985	1.4034344528710723	1.6476402684979252	61.083499908447266	61.084136962890625
5	68.98214721679688	1.5542333333333334					1	DETECTED	68.9821 m/z @1.55 [CD8118_2.mzXML]	68.98214721679688	1.5542333333333334	1.4503666666666668	1.6431	0.1927333333333332	9893.1982421875	76434.95960266115	0	1183	0.1603018855051539	0.9277920410783059	0.8555840821566119	68.98200225830078	68.982177734375
6	69.06966400146484	7.1639					1	DETECTED	69.0697 m/z @7.16 [CD8118_2.mzXML]	69.06966400146484	7.1639	0.10116666666666667	20.005333333333333	19.904166666666665	8379.44140625	4685086.738378965	0	1183	11.898822334297728	1.4090979885030346	1.540219942862151	69.0694808959961	69.06997680664062
7	72.05547332763672	11.2079					1	DETECTED	72.0555 m/z @11.21 [CD8118_2.mzXML]	72.05547332763672	11.2079	0.15618333333333334	19.968666666666664	19.81248333333333	6777.00634765625	1516374.4520066534	0	1183	1.3535818984117238	3.123015500725716	5.1344267907453744	72.04826354980469	72.06409454345703
8	72.08065032958984	1.8943166666666669					1	DETECTED	72.0807 m/z @1.89 [CD8118_2.mzXML]	72.08065032958984	1.8943166666666669	1.8529166666666665	12.70595	10.853033333333332	65498.01953125	1733227.6331846619	0	1183	0.459982633630059	11.383150456817502	17.420905031678767	72.07344055175781	72.08677673339844
9	73.04531860351562	14.38855					1	DETECTED	73.0453 m/z @14.39 [CD8118_2.mzXML]	73.04531860351562	14.38855	0.10116666666666667	20.005333333333333	19.904166666666665	17710.3828125	5540109.792218229	0	1183	5.2404699605719784	0.7149649824466314	0.4081263195776006	73.04288482666016	73.05504608154297
10	75.94766235351562	2.49045					1	DETECTED	75.9477 m/z @2.49 [CD8118_2.mzXML]	75.94766235351562	2.49045	2.1319166666666667	13.283416666666666	11.151499999999999	5963.09423828125	688512.8924888	0	1183	0.47832350237361254	1.7449302589968416	2.3557829708588107	75.93850708007812	75.95514678955078
11	80.94761657714844	1.7373333333333332					1	DETECTED	80.9476 m/z @1.74 [CD8118_2.mzXML]	80.94761657714844	1.7373333333333332	1.6431	3.5237666666666665	1.8806666666666665	152177.171875	1938296.4531615912	0	1183	0.12197108926538447	3.316248650913746	5.394872158108968	80.94747924804688	80.95226287841797
12	81.07010650634766	11.257533333333333					1	DETECTED	81.0701 m/z @11.26 [CD8118_2.mzXML]	81.07010650634766	11.257533333333333	0.10116666666666667	19.932000000000002	19.830833333333334	6608.3037109375	2249050.891286137	0	1183	6.476086212146839	0.6892352506212422	4.458104871429193	81.06935119628906	81.07953643798828
13	82.01773071289062	11.257533333333333					1	DETECTED	82.0177 m/z @11.26 [CD8118_2.mzXML]	82.01773071289062	11.257533333333333	1.4341666666666666	18.725833333333334	17.291666666666668	6970.1943359375	3192102.6325408937	0	1183	17.218698112166962	0.8801293514443453	0.7602587028886907	82.01263427734375	82.01773071289062
14	83.02129364013672	1.8243333333333331					1	DETECTED	83.0213 m/z @1.82 [CD8118_2.mzXML]	83.02129364013672	1.8243333333333331	0.39390000000000003	19.63883333333333	19.244933333333332	2278286.75	1.0207805368806005E7	0	1183	0.04763804258903237	1.8408389879652145	2.1781631134489334	83.02099609375	83.02181243896484
15	83.08523559570312	11.257533333333333					1	DETECTED	83.0852 m/z @11.26 [CD8118_2.mzXML]	83.08523559570312	11.257533333333333	0.10116666666666667	20.005333333333333	19.904166666666665	18050.22265625	4658845.505664431	0	1183	0.5968997664646452	0.9133672337907143	1.1648606700223096	83.08503723144531	83.0855941772461
16	84.0443115234375	2.668					1	DETECTED	84.0443 m/z @2.67 [CD8118_2.mzXML]	84.0443115234375	2.668	0.26603333333333334	19.693833333333334	19.4278	18889.787109375	2307656.5526678762	0	1183	0.3315936738674852	1.7931988483825132	1.6639110779067818	84.04257202148438	84.04451751708984
17	84.9593734741211	1.5249166666666667					1	DETECTED	84.9594 m/z @1.52 [CD8118_2.mzXML]	84.9593734741211	1.5249166666666667	0.10116666666666667	20.005333333333333	19.904166666666665	1914744.625	2.7037410681682996E7	0	1183	0.12829857227418962	1.2252543951787234	1.24567276008058	84.95625305175781	84.95980834960938
18	85.0282974243164	1.8943166666666669					1	DETECTED	85.0283 m/z @1.89 [CD8118_2.mzXML]	85.0282974243164	1.8943166666666669	1.6280166666666667	10.040433333333334	8.412416666666667	44690.30859375	2856544.799537354	0	1183	0.22339051036451063	9.280916729368641	8.126712962694599	85.02584838867188	85.02849578857422
19	85.06470489501953	6.969216666666667					1	DETECTED	85.0647 m/z @6.97 [CD8118_2.mzXML]	85.06470489501953	6.969216666666667	0.10116666666666667	20.005333333333333	19.904166666666665	4975.0126953125	2533790.8355385745	0	1183	16.10855241547291	1.4490406058973555	0.36123830406123203	85.06452178955078	85.0649185180664
20	85.9631118774414	1.5249166666666667					1	DETECTED	85.9631 m/z @1.52 [CD8118_2.mzXML]	85.9631118774414	1.5249166666666667	1.4341666666666666	17.679666666666666	16.2455	11600.974609375	2731153.2118802792	0	1183	0.11436874518735873	89.50688705234148	178.013774104683	85.95874786376953	85.9631118774414
21	86.05999755859375	2.4768					1	DETECTED	86.0600 m/z @2.48 [CD8118_2.mzXML]	86.05999755859375	2.4768	0.66775	19.895666666666667	19.227916666666665	11562.7529296875	1518435.5827868655	0	1183	0.7562916234045045	1.166519297862385	0.8678990521630368	86.0594253540039	86.06806945800781
22	86.0963134765625	4.0278833333333335					1	DETECTED	86.0963 m/z @4.03 [CD8118_2.mzXML]	86.0963134765625	4.0278833333333335	0.9234166666666667	18.707833333333333	17.784416666666665	146339.53125	1.0217407331517665E7	1	1183	1.0519899606054794	0.9227465799298221	0.7080698347576393	86.09602355957031	86.10476684570312
23	87.08023071289062	7.217216666666667					1	DETECTED	87.0802 m/z @7.22 [CD8118_2.mzXML]	87.08023071289062	7.217216666666667	0.10116666666666667	20.005333333333333	19.904166666666665	120894.3125	7.034381452810644E7	1	1183	13.784681574683114	1.6815875428741234	0.984900988269702	87.08012390136719	87.08047485351562
24	88.08415222167969	11.274533333333332					1	DETECTED	88.0842 m/z @11.27 [CD8118_2.mzXML]	88.08415222167969	11.274533333333332	0.10116666666666667	20.005333333333333	19.904166666666665	9762.3515625	3866327.5532308947	0	1183	10.079034235635723	0.890696925128505	5.720847246620316	88.07459259033203	88.09358978271484
25	88.95262145996094	1.5249166666666667					1	DETECTED	88.9526 m/z @1.52 [CD8118_2.mzXML]	88.95262145996094	1.5249166666666667	1.4156333333333333	9.3195	7.903866666666667	26598.486328125	1087722.7976035767	0	1183	0.12812024483444517	36.93815282476193	76.82747154823447	88.94924926757812	88.95263671875
26	88.96822357177734	11.447383333333333					1	DETECTED	88.9682 m/z @11.45 [CD8118_2.mzXML]	88.96822357177734	11.447383333333333	0.13781666666666667	19.877333333333336	19.73951666666667	16774.05078125	2938008.1589275817	0	1183	0.38207660471748994	0.8726268093689925	0.504704077779485	88.96797943115234	88.97712707519531
27	89.03852081298828	9.189216666666665					1	DETECTED	89.0385 m/z @9.19 [CD8118_2.mzXML]	89.03852081298828	9.189216666666665	0.28455	10.6274	10.34285	17041.625	870148.4361359862	0	1183	0.12134300490227545	0.9186579397496129	0.16821951225592555	89.0342025756836	89.03864288330078
28	89.0595932006836	10.17675					1	DETECTED	89.0596 m/z @10.18 [CD8118_2.mzXML]	89.0595932006836	10.17675	0.10116666666666667	20.005333333333333	19.904166666666665	19415.74609375	5018006.840949397	0	1183	1.2132161066759704	1.3180482916193268	0.5220919238400235	89.05764770507812	89.05985260009766
29	90.05484008789062	1.8243333333333331					1	DETECTED	90.0548 m/z @1.82 [CD8118_2.mzXML]	90.05484008789062	1.8243333333333331	0.10116666666666667	20.005333333333333	19.904166666666665	255289.765625	7634634.830799189	0	1183	0.08370187333940993	0.7458922779332257	0.22790397665992157	90.0462875366211	90.05986785888672
30	90.97640991210938	1.6431					1	DETECTED	90.9764 m/z @1.64 [CD8118_2.mzXML]	90.97640991210938	1.6431	1.5688166666666667	13.45295	11.884133333333333	450910.40625	2.0764309595150877E7	0	1183	0.12283805970188233	1.8398572470493328	2.8003187558537648	90.97640228271484	90.98298645019531
31	91.03892517089844	9.893216666666666					1	DETECTED	91.0389 m/z @9.89 [CD8118_2.mzXML]	91.03892517089844	9.893216666666666	0.10116666666666667	20.005333333333333	19.904166666666665	45940.5546875	2.2104869409809716E7	0	1183	8.922712853381293	1.1053446653282928	1.3175178870325237	91.035400390625	91.03907012939453
32	91.05416107177734	9.203233333333333					1	DETECTED	91.0542 m/z @9.20 [CD8118_2.mzXML]	91.05416107177734	9.203233333333333	0.11966666666666666	20.005333333333333	19.885666666666665	199195.6875	1.7285353031050622E7	0	1183	0.09234079304988185	0.778131269283392	0.966431592805608	91.04645538330078	91.06178283691406
33	92.0575180053711	9.189216666666665					1	DETECTED	92.0575 m/z @9.19 [CD8118_2.mzXML]	92.0575180053711	9.189216666666665	3.3400166666666666	18.415833333333335	15.075816666666668	12611.5234375	933007.8348851625	0	1183	1.0074845089527962	1.404788169286689	0.028543622181395476	92.04949951171875	92.06573486328125
34	93.05711364746094	8.642916666666668					1	DETECTED	93.0571 m/z @8.64 [CD8118_2.mzXML]	93.05711364746094	8.642916666666668	0.7227166666666667	19.437666666666665	18.714949999999998	3031.866455078125	817599.9892937622	0	1183	0.06325350708707944	1.1814695335976362	4.095159320296844	93.05410766601562	93.0573501586914
35	93.06989288330078	8.340566666666668					1	DETECTED	93.0699 m/z @8.34 [CD8118_2.mzXML]	93.06989288330078	8.340566666666668	0.22935	19.895666666666667	19.666316666666667	7213.2548828125	1226668.0688813173	0	1183	0.19272783115697045	1.272029820885697	2.2623725323572508	93.0655746459961	93.0702133178711
36	94.04135131835938	8.3885					1	DETECTED	94.0414 m/z @8.39 [CD8118_2.mzXML]	94.04135131835938	8.3885	0.13781666666666667	14.701933333333333	14.564116666666667	6883.33837890625	893249.764739578	0	1183	0.3170821969156563	0.8826006330788762	1.3536279546604366	94.0369873046875	94.04986572265625
37	95.04911041259766	8.3885					1	DETECTED	95.0491 m/z @8.39 [CD8118_2.mzXML]	95.04911041259766	8.3885	1.0328833333333334	11.55725	10.524366666666666	5714.7958984375	662629.9347266845	0	1183	0.19062787595794362	0.715396624348287	0.7297898261073852	95.04875183105469	95.05125427246094
38	95.08525085449219	11.528500000000001					1	DETECTED	95.0853 m/z @11.53 [CD8118_2.mzXML]	95.08525085449219	11.528500000000001	0.10116666666666667	20.005333333333333	19.904166666666665	2913.351318359375	1494902.6954479367	0	1183	18.769799069416372	0.8709016393442621	0.5314820019873965	95.08493041992188	95.09400177001953
39	96.92160034179688	1.7373333333333332					1	DETECTED	96.9216 m/z @1.74 [CD8118_2.mzXML]	96.92160034179688	1.7373333333333332	1.6577666666666666	13.705316666666667	12.04755	156471.203125	2464033.08490393	0	1183	0.10008970277204643	1.3399829495033924	5.126240836483375	96.92157745361328	96.92655944824219
40	97.02833557128906	1.9495333333333333					1	DETECTED	97.0283 m/z @1.95 [CD8118_2.mzXML]	97.02833557128906	1.9495333333333333	0.11966666666666666	19.748833333333334	19.629166666666666	13857.5341796875	2818508.848225923	0	1183	1.0555811011947398	7.237952035145916	17.437441724533702	97.0259780883789	97.0338134765625
41	97.05918884277344	11.513233333333334					1	DETECTED	97.0592 m/z @11.51 [CD8118_2.mzXML]	97.05918884277344	11.513233333333334	0.13781666666666667	19.987166666666667	19.84935	4950.32861328125	2091507.084728516	0	1183	18.021002640200926	0.872466942602835	2.6242578884533962	97.0504379272461	97.06526947021484
42	97.10094451904297	11.688016666666666					1	DETECTED	97.1009 m/z @11.69 [CD8118_2.mzXML]	97.10094451904297	11.688016666666666	0.15618333333333334	20.005333333333333	19.849149999999998	5518.7626953125	2157511.7471663533	0	1183	4.652375258434127	0.8606242141318957	0.06215654818872705	97.10054779052734	97.10447692871094
43	98.9185562133789	1.7373333333333332					1	DETECTED	98.9186 m/z @1.74 [CD8118_2.mzXML]	98.9185562133789	1.7373333333333332	1.6577666666666666	11.801366666666667	10.1436	46643.3828125	2732017.922922974	0	1183	0.29675918917082633	3.1879463199086806	5.731071484047434	98.91548919677734	98.92234802246094
44	98.98402404785156	2.0477499999999997					1	DETECTED	98.9840 m/z @2.05 [CD8118_2.mzXML]	98.98402404785156	2.0477499999999997	0.10116666666666667	20.005333333333333	19.904166666666665	18369.912109375	4574227.939699884	0	1183	4.8747776122465805	10.616372773652284	22.821818477363887	98.97537231445312	98.98438262939453
45	98.99541473388672	1.8243333333333331					1	DETECTED	98.9954 m/z @1.82 [CD8118_2.mzXML]	98.99541473388672	1.8243333333333331	1.6280166666666667	19.145666666666667	17.51765	116286.203125	6484423.983453003	0	1183	0.04866650812821516	44.61579930384587	0.570502332487779	98.98654174804688	98.9955062866211
46	99.04399108886719	1.9634					1	DETECTED	99.0440 m/z @1.96 [CD8118_2.mzXML]	99.04399108886719	1.9634	0.17461666666666667	19.3825	19.207883333333335	15954.7724609375	3573569.1225631735	0	1183	1.114353704779336	5.368979846636914	16.28587083744945	99.04121398925781	99.04420471191406
47	100.07550048828125	8.834316666666666					1	DETECTED	100.0755 m/z @8.83 [CD8118_2.mzXML]	100.07550048828125	8.834316666666666	0.11966666666666666	20.005333333333333	19.885666666666665	119042.046875	3288860.022701691	1	1183	0.1509946171837946	2.2466883456022666	2.619818568734398	100.07466888427734	100.07589721679688
48	101.00817108154297	1.5249166666666667					1	DETECTED	101.0082 m/z @1.52 [CD8118_2.mzXML]	101.00817108154297	1.5249166666666667	0.7594166666666666	19.822	19.062583333333333	720834.0625	1.1861983092288718E7	1	1183	0.1424572825538477	1.2407363870820618	1.423055495696002	101.00402069091797	101.00860595703125
49	101.05904388427734	12.036816666666665					1	DETECTED	101.0590 m/z @12.04 [CD8118_2.mzXML]	101.05904388427734	12.036816666666665	0.6495333333333334	19.913833333333333	19.2643	9404.146484375	5155192.602651977	0	1183	11.028693493836718	0.8458690029960323	0.6917380059920645	101.0535659790039	101.05973815917969
50	101.09600067138672	7.694683333333333					1	DETECTED	101.0960 m/z @7.69 [CD8118_2.mzXML]	101.09600067138672	7.694683333333333	0.10116666666666667	20.005333333333333	19.904166666666665	20193.65234375	1.1280259088186216E7	0	1183	13.16335176788646	1.4901799429638667	0.23475719782584592	101.09563446044922	101.10354614257812
51	101.56008911132812	8.025416666666667					1	DETECTED	101.5601 m/z @8.03 [CD8118_2.mzXML]	101.56008911132812	8.025416666666667	3.4629	8.12715	4.664250000000001	11176.1708984375	2338627.6723071286	0	1183	4.667129410570624	0.5111488177212138	0.02229763544242768	101.55947875976562	101.56929779052734
52	102.0091552734375	1.5249166666666667					1	DETECTED	102.0092 m/z @1.52 [CD8118_2.mzXML]	102.0091552734375	1.5249166666666667	1.4341666666666666	17.605833333333333	16.171666666666667	62317.78515625	2150801.529004822	0	1183	0.15852135944703094	73.76960673024914	149.34689906309922	102.00238800048828	102.01899719238281
53	102.0463638305664	8.35665					1	DETECTED	102.0464 m/z @8.36 [CD8118_2.mzXML]	102.0463638305664	8.35665	1.8529166666666665	19.822	17.969083333333334	24303.10546875	2822468.1338767703	0	1183	5.6520807433788445	0.6211997904665515	0.24180950335581253	102.04288482666016	102.05522918701172
54	102.09133911132812	1.8243333333333331					1	DETECTED	102.0913 m/z @1.82 [CD8118_2.mzXML]	102.09133911132812	1.8243333333333331	0.11966666666666666	19.987166666666667	19.8675	14164.6591796875	2222152.717654663	0	1183	19.52633287399286	2.840267190815745	5.845448451661862	102.08185577392578	102.09943389892578
55	102.12753295898438	12.405583333333334					1	DETECTED	102.1275 m/z @12.41 [CD8118_2.mzXML]	102.12753295898438	12.405583333333334	0.10116666666666667	19.987166666666667	19.886	6177.923828125	2276693.851725219	0	1183	2.5814270940328967	0.8080838181411822	1.9544371337975228	102.12515258789062	102.13719940185547
56	102.97014617919922	1.5393833333333333					1	DETECTED	102.9701 m/z @1.54 [CD8118_2.mzXML]	102.97014617919922	1.5393833333333333	0.2111	8.025416666666667	7.814316666666667	337395.71875	3758729.5757457893	0	1183	0.1170128406024924	1.1107669556065034	1.116618459188661	102.96991729736328	102.97038269042969
57	103.03876495361328	2.0195					1	DETECTED	103.0388 m/z @2.02 [CD8118_2.mzXML]	103.03876495361328	2.0195	0.66775	18.872	18.20425	80511.453125	5772420.770925719	0	1183	0.31768463961280324	2.586945373459351	1.0973075529281773	103.03758239746094	103.04119873046875
58	103.0541000366211	8.3885					1	DETECTED	103.0541 m/z @8.39 [CD8118_2.mzXML]	103.0541000366211	8.3885	2.2845166666666668	8.642916666666668	6.358400000000001	150845.5625	6480441.989720707	1	1183	0.2256186218397449	0.5208402163614471	0.29482101874331573	103.04570007324219	103.05994415283203
59	103.07503509521484	10.954783333333333					1	DETECTED	103.0750 m/z @10.95 [CD8118_2.mzXML]	103.07503509521484	10.954783333333333	0.10116666666666667	20.005333333333333	19.904166666666665	120912.515625	1.904914657534618E7	1	1183	0.3043542546635507	1.11737963273968	4.28049100109639	103.0662841796875	103.0805435180664
60	104.05966186523438	2.061716666666667					1	DETECTED	104.0597 m/z @2.06 [CD8118_2.mzXML]	104.05966186523438	2.061716666666667	2.061716666666667	8.958216666666667	6.8965	15738.3505859375	3256541.5701313806	0	1183	6.164340370484595	null	null	104.05731964111328	104.05966186523438
61	104.07056427001953	1.8664666666666667					1	DETECTED	104.0706 m/z @1.87 [CD8118_2.mzXML]	104.07056427001953	1.8664666666666667	0.17461666666666667	20.005333333333333	19.830716666666667	135480.671875	6949265.323681642	0	1183	14.979039175262422	7.551874800307132	9.294738098865704	104.0701904296875	104.07891082763672
62	104.10675048828125	1.7821166666666668					1	DETECTED	104.1068 m/z @1.78 [CD8118_2.mzXML]	104.10675048828125	1.7821166666666668	1.7213	17.790166666666668	16.06886666666667	715600.0	5764618.696510376	1	1183	0.05777360686631239	2.330154691362956	1.7909355005495833	104.09689331054688	104.10706329345703
63	105.00331115722656	1.5249166666666667					1	DETECTED	105.0033 m/z @1.52 [CD8118_2.mzXML]	105.00331115722656	1.5249166666666667	1.4503666666666668	1.6886666666666665	0.23829999999999973	17552.041015625	172446.50443103022	0	1183	0.1773873641765591	1.5982562038900072	2.1965124077800144	105.00291442871094	105.00331115722656
64	105.07154083251953	13.722483333333335					1	DETECTED	105.0715 m/z @13.72 [CD8118_2.mzXML]	105.07154083251953	13.722483333333335	0.10116666666666667	20.005333333333333	19.904166666666665	95220.1015625	2.0346313671731316E7	1	1183	2.472609632412908	1.14725053428732	1.115101455327653	105.06336975097656	105.07392883300781
65	106.04981231689453	1.8384666666666667					1	DETECTED	106.0498 m/z @1.84 [CD8118_2.mzXML]	106.04981231689453	1.8384666666666667	0.33935	19.748833333333334	19.409483333333334	12929.244140625	1130741.9251245728	0	1183	0.13237096277425264	2.11175153474707	1.0199706581864756	106.04940795898438	106.05294799804688
66	106.07485961914062	13.238949999999999					1	DETECTED	106.0749 m/z @13.24 [CD8118_2.mzXML]	106.07485961914062	13.238949999999999	4.089583333333334	19.712333333333333	15.62275	4349.7939453125	1073444.741253082	0	1183	1.646973231754048	0.8537612803800628	1.9420895419607616	106.06486511230469	106.08125305175781
67	106.95038604736328	1.6431					1	DETECTED	106.9504 m/z @1.64 [CD8118_2.mzXML]	106.95038604736328	1.6431	1.5980666666666667	9.260416666666666	7.662349999999999	64568.64453125	2698463.0466174013	0	1183	0.12696129513544285	2.584532425453725	4.009676990568163	106.95033264160156	106.9588623046875
68	106.96317291259766	1.5688166666666667					1	DETECTED	106.9632 m/z @1.57 [CD8118_2.mzXML]	106.96317291259766	1.5688166666666667	1.4341666666666666	19.236666666666668	17.802500000000002	8041.90771484375	2368077.987915314	0	1183	0.11813844486178326	66.1065725956182	131.2131451912364	106.96308135986328	106.96369934082031
69	107.0158920288086	11.7193					1	DETECTED	107.0159 m/z @11.72 [CD8118_2.mzXML]	107.0158920288086	11.7193	11.7193	19.145666666666667	7.426366666666667	2735.841064453125	480515.35486264026	0	1183	3.395551628475234	null	null	107.0108642578125	107.0223388671875
70	107.04133605957031	11.291383333333332					1	DETECTED	107.0413 m/z @11.29 [CD8118_2.mzXML]	107.04133605957031	11.291383333333332	0.2111	12.67255	12.46145	5019.923828125	925712.090740387	0	1183	4.282294020378936	0.5623254218830145	0.43309555133792765	107.0338134765625	107.04939270019531
71	108.08932495117188	11.447383333333333					1	DETECTED	108.0893 m/z @11.45 [CD8118_2.mzXML]	108.08932495117188	11.447383333333333	0.10116666666666667	20.005333333333333	19.904166666666665	4229.759765625	1690069.9769254457	0	1183	11.836947012219012	0.8771279119471541	1.0604312300498542	108.08010864257812	108.08932495117188
72	109.06227111816406	1.6886666666666665					1	DETECTED	109.0623 m/z @1.69 [CD8118_2.mzXML]	109.06227111816406	1.6886666666666665	1.58335	15.658066666666667	14.074716666666667	6716.04541015625	1054398.5806838383	0	1183	6.795791302329425	66.82093685709775	60.97911820362918	109.06132507324219	109.06507873535156
73	109.10113525390625	11.62895					1	DETECTED	109.1011 m/z @11.63 [CD8118_2.mzXML]	109.10113525390625	11.62895	0.11966666666666666	19.877333333333336	19.75766666666667	2639.08544921875	1220961.7568133539	0	1183	8.186167315011831	0.8583360968030157	0.7166721936060314	109.10062408447266	109.1014175415039
74	110.0600814819336	2.6266000000000003					1	DETECTED	110.0601 m/z @2.63 [CD8118_2.mzXML]	110.0600814819336	2.6266000000000003	0.15618333333333334	19.78533333333333	19.629149999999996	4081.139404296875	1086491.1515101625	0	1183	3.3359084334677105	3.972841963231572	2.4390952042444023	110.052734375	110.06072998046875
75	111.04402923583984	2.7236166666666666					1	DETECTED	111.0440 m/z @2.72 [CD8118_2.mzXML]	111.04402923583984	2.7236166666666666	0.10116666666666667	20.005333333333333	19.904166666666665	6259.654296875	3535933.7502323017	0	1183	7.360422936273517	3.7949563703152904	4.964020705016368	111.03901672363281	111.0443344116211
76	111.11646270751953	12.79165					1	DETECTED	111.1165 m/z @12.79 [CD8118_2.mzXML]	111.11646270751953	12.79165	0.44856666666666667	19.657500000000002	19.208933333333334	4170.15771484375	1374097.531220276	0	1183	0.8129840336246819	0.778125400865532	0.556250801731064	111.1162338256836	111.11711120605469
77	112.03678131103516	1.7821166666666668					1	DETECTED	112.0368 m/z @1.78 [CD8118_2.mzXML]	112.03678131103516	1.7821166666666668	1.7373333333333332	13.949533333333333	12.2122	178895.75	2769324.1417397466	0	1183	0.11281727723387736	2.4967009698229363	3.9478595472980578	112.03669738769531	112.04146575927734
78	112.05040740966797	0.37578333333333336					1	DETECTED	112.0504 m/z @0.38 [CD8118_2.mzXML]	112.05040740966797	0.37578333333333336	0.10116666666666667	20.005333333333333	19.904166666666665	12690.1123046875	7148862.351275029	0	1183	9.88858650868607	36.23991017782363	51.38080722634312	112.04959106445312	112.05075073242188
79	112.8955307006836	1.7373333333333332					1	DETECTED	112.8955 m/z @1.74 [CD8118_2.mzXML]	112.8955307006836	1.7373333333333332	1.2157166666666666	2.1877333333333335	0.972016666666667	146148.65625	1659301.2996645821	0	1183	0.11717427513947265	0.9317346710547341	2.688833458217619	112.89550018310547	112.89672088623047
80	113.0208740234375	2.2156333333333333					1	DETECTED	113.0209 m/z @2.22 [CD8118_2.mzXML]	113.0208740234375	2.2156333333333333	0.7227166666666667	19.822	19.099283333333332	224465.484375	1.0177746334648313E7	0	1183	0.513585645801125	1.5406135092998348	2.038322524619056	113.01529693603516	113.02120971679688
81	113.03592681884766	1.4341666666666666					1	DETECTED	113.0359 m/z @1.43 [CD8118_2.mzXML]	113.03592681884766	1.4341666666666666	0.33935	19.7305	19.39115	9971.716796875	1605907.7447029713	0	1183	0.11850805250052043	15.039065960530428	768.620764590421	113.03408813476562	113.03839874267578
82	113.05973052978516	10.194266666666666					1	DETECTED	113.0597 m/z @10.19 [CD8118_2.mzXML]	113.05973052978516	10.194266666666666	0.10116666666666667	20.005333333333333	19.904166666666665	3926.504150390625	1149389.1646443487	0	1183	0.17107004596271835	0.986028408846968	0.8733486411003998	113.05358123779297	113.0602798461914
83	114.05496978759766	2.53105					1	DETECTED	114.0550 m/z @2.53 [CD8118_2.mzXML]	114.05496978759766	2.53105	0.5764833333333333	19.895666666666667	19.319183333333335	29546.310546875	3612951.541911929	0	1183	0.5373273920542934	2.1557396788646233	0.7015021546885555	114.0544662475586	114.05522155761719
84	114.06597900390625	1.8243333333333331					1	DETECTED	114.0660 m/z @1.82 [CD8118_2.mzXML]	114.06597900390625	1.8243333333333331	0.11966666666666666	19.987166666666667	19.8675	950962.5	8334700.822571206	0	1183	0.039494746599082475	0.6870458127594952	4.274107357175494	114.05732727050781	114.07305145263672
85	114.09121704101562	9.725150000000001					1	DETECTED	114.0912 m/z @9.73 [CD8118_2.mzXML]	114.09121704101562	9.725150000000001	0.10116666666666667	19.822	19.72083333333333	12256.4228515625	2281209.4492379455	0	1183	0.09314169524285809	1.345083067647485	0.0185912005261546	114.08252716064453	114.0915756225586
86	114.12771606445312	10.109216666666667					1	DETECTED	114.1277 m/z @10.11 [CD8118_2.mzXML]	114.12771606445312	10.109216666666667	10.0917	10.159266666666667	0.06756666666666789	2929.666748046875	9110.34771478284	0	1183	0.08182455608042005	1.928639391056103	2.857278782112206	114.12751770019531	114.12771606445312
87	114.89240264892578	1.7525166666666665					1	DETECTED	114.8924 m/z @1.75 [CD8118_2.mzXML]	114.89240264892578	1.7525166666666665	1.6577666666666666	2.1038166666666664	0.44604999999999984	33672.3203125	415658.2406708985	0	1183	0.10512369186811243	2.3803977464144945	3.7055336802213343	114.89230346679688	114.89259338378906
88	114.98771667480469	1.4957					1	DETECTED	114.9877 m/z @1.50 [CD8118_2.mzXML]	114.98771667480469	1.4957	1.4156333333333333	16.299716666666665	14.884083333333331	38222.953125	5659777.595368743	0	1183	0.1654666253920618	94.64341748995811	199.39801458540035	114.98751068115234	114.98780059814453
89	115.036376953125	1.9218833333333334					1	DETECTED	115.0364 m/z @1.92 [CD8118_2.mzXML]	115.036376953125	1.9218833333333334	0.10116666666666667	19.968666666666664	19.867499999999996	21367.9296875	1770625.3989155889	0	1183	0.062037750548474824	6.044133462875729	3.261629617030726	115.03617858886719	115.04177856445312
90	115.05427551269531	9.217616666666666					1	DETECTED	115.0543 m/z @9.22 [CD8118_2.mzXML]	115.05427551269531	9.217616666666666	0.37578333333333336	18.944833333333335	18.56905	118683.640625	2446088.092588136	0	1183	0.09015761083815477	1.5841562436630388	1.2289519680160659	115.04988098144531	115.05504608154297
91	115.06938934326172	1.8243333333333331					1	DETECTED	115.0694 m/z @1.82 [CD8118_2.mzXML]	115.06938934326172	1.8243333333333331	0.17461666666666667	18.598000000000003	18.423383333333337	26308.029296875	2571069.519637543	0	1183	13.645546523915845	3.032684480914024	5.012155037547593	115.06938934326172	115.07880401611328
92	115.11157989501953	6.828083333333334					1	DETECTED	115.1116 m/z @6.83 [CD8118_2.mzXML]	115.11157989501953	6.828083333333334	0.13781666666666667	20.005333333333333	19.867516666666667	3886.331787109375	2145424.2010152875	0	1183	18.05790378762529	1.4848075313390596	1.4438988678796867	115.10993194580078	115.11200714111328
93	116.05767822265625	9.217616666666666					1	DETECTED	116.0577 m/z @9.22 [CD8118_2.mzXML]	116.05767822265625	9.217616666666666	9.146233333333333	9.493166666666667	0.3469333333333342	11778.8740234375	69127.05279101571	0	1183	0.07928922138959571	2.430072379173482	2.323526547509332	116.0494384765625	116.05769348144531
94	116.07036590576172	1.8664666666666667					1	DETECTED	116.0704 m/z @1.87 [CD8118_2.mzXML]	116.07036590576172	1.8664666666666667	0.43038333333333334	19.913833333333333	19.483449999999998	2899677.0	1.763747614236357E7	1	1183	0.03525938280649399	3.3439231652633397	3.1143363315539054	116.0703125	116.07093811035156
95	116.43653869628906	1.5393833333333333					1	DETECTED	116.4365 m/z @1.54 [CD8118_2.mzXML]	116.43653869628906	1.5393833333333333	1.4503666666666668	1.5688166666666667	0.11844999999999994	8810.521484375	51087.139969360374	0	1183	0.15036912298309124	0.6653248455345449	0.3306496910690897	116.436279296875	116.43659210205078
96	116.98562622070312	1.5393833333333333					1	DETECTED	116.9856 m/z @1.54 [CD8118_2.mzXML]	116.98562622070312	1.5393833333333333	0.10116666666666667	20.005333333333333	19.904166666666665	2711825.5	4.03736704233608E7	0	1183	0.1285925351285664	1.0358068506122218	0.9911534668690014	116.9854965209961	116.98778533935547
97	117.05731201171875	9.203233333333333					1	DETECTED	117.0573 m/z @9.20 [CD8118_2.mzXML]	117.05731201171875	9.203233333333333	0.30293333333333333	19.602666666666668	19.299733333333336	270308.65625	1.3613987755698303E7	0	1183	0.08972408467617932	0.5289671245530753	0.018697664105829875	117.05411529541016	117.05740356445312
98	117.07389068603516	1.8529166666666665					1	DETECTED	117.0739 m/z @1.85 [CD8118_2.mzXML]	117.07389068603516	1.8529166666666665	1.8384666666666667	9.2461	7.407633333333333	110985.1796875	4989311.163951964	0	1183	0.03386087738230037	256.31949250288613	3.917861167058012	117.06996154785156	117.07425689697266
99	117.0907211303711	11.431783333333334					1	DETECTED	117.0907 m/z @11.43 [CD8118_2.mzXML]	117.0907211303711	11.431783333333334	0.15618333333333334	19.400666666666666	19.24448333333333	88340.1484375	4411078.773141113	0	1183	0.2005827017505304	2.0162154518864575	6.628194999104597	117.0904769897461	117.09342193603516
100	117.9892349243164	1.5393833333333333					1	DETECTED	117.9892 m/z @1.54 [CD8118_2.mzXML]	117.9892349243164	1.5393833333333333	1.4503666666666668	17.642666666666667	16.1923	30097.189453125	3426130.967754914	0	1183	0.13568019538975795	90.95094551582115	180.90189103164232	117.98893737792969	117.9894027709961
101	118.06471252441406	9.217616666666666					1	DETECTED	118.0647 m/z @9.22 [CD8118_2.mzXML]	118.06471252441406	9.217616666666666	2.0757166666666667	10.33675	8.261033333333334	2409383.75	1.927197968916438E7	1	1183	0.08952069427511944	2.1391506934436095	1.1483597034292385	118.05774688720703	118.06534576416016
102	118.0859603881836	1.8943166666666669					1	DETECTED	118.0860 m/z @1.89 [CD8118_2.mzXML]	118.0859603881836	1.8943166666666669	0.10116666666666667	20.005333333333333	19.904166666666665	2085310.75	5.6074940537782915E7	1	1183	0.11523853550029362	3.857763241651468	6.714672353182822	118.08560943603516	118.09430694580078
103	118.97874450683594	11.431783333333334					1	DETECTED	118.9787 m/z @11.43 [CD8118_2.mzXML]	118.97874450683594	11.431783333333334	0.28455	19.895666666666667	19.611116666666668	26037.70703125	4182819.5914634415	0	1183	0.5697889548423074	0.7571033583733678	0.3857674592974211	118.97667694091797	118.98198699951172
104	119.01889038085938	1.5249166666666667					1	DETECTED	119.0189 m/z @1.52 [CD8118_2.mzXML]	119.01889038085938	1.5249166666666667	1.4341666666666666	19.437666666666665	18.0035	146100.453125	2578743.263539154	0	1183	0.1715019362218455	99.19283746556461	1.7147055570672225	119.0157699584961	119.01892852783203
105	119.04930877685547	3.9360500000000003					1	DETECTED	119.0493 m/z @3.94 [CD8118_2.mzXML]	119.04930877685547	3.9360500000000003	3.2487333333333335	9.3195	6.070766666666666	5753.47998046875	371133.6948984374	0	1183	0.32874964864298795	4.416280705157738	7.701431947140272	119.0469741821289	119.04947662353516
106	119.06840515136719	9.217616666666666					1	DETECTED	119.0684 m/z @9.22 [CD8118_2.mzXML]	119.06840515136719	9.217616666666666	4.2949166666666665	10.3545	6.059583333333333	119164.0703125	1456164.8808732298	0	1183	0.09530540419359745	0.6064373103130735	0.11290219957378272	119.06819152832031	119.07313537597656
107	119.08938598632812	1.9080666666666666					1	DETECTED	119.0894 m/z @1.91 [CD8118_2.mzXML]	119.08938598632812	1.9080666666666666	0.22935	19.7305	19.50115	71886.53125	3047110.069414153	0	1183	0.13980745452198917	1.329011332461797	0.8375699686436227	119.08502197265625	119.0899887084961
108	119.15410614013672	14.485333333333333					1	DETECTED	119.1541 m/z @14.49 [CD8118_2.mzXML]	119.15410614013672	14.485333333333333	0.10116666666666667	19.968666666666664	19.867499999999996	49544.80859375	1.0759055573285274E7	0	1183	4.849886270437324	0.9354996584583095	0.9730543490444106	119.14551544189453	119.154541015625
109	119.50968170166016	8.35665					1	DETECTED	119.5097 m/z @8.36 [CD8118_2.mzXML]	119.50968170166016	8.35665	8.292300000000001	8.3885	0.09619999999999962	2049.855712890625	9210.288831359874	0	1183	0.2052181390649448	0.7474747474747533	0.4949494949495067	119.50955200195312	119.50989532470703
110	120.06536865234375	1.8243333333333331					1	DETECTED	120.0654 m/z @1.82 [CD8118_2.mzXML]	120.06536865234375	1.8243333333333331	1.7961333333333334	8.7463	6.950166666666666	57802.01953125	1376189.7362077637	0	1183	0.10647094794764622	29.51869067220242	30.63198832780411	120.06201934814453	120.06625366210938
111	120.08049774169922	8.35665					1	DETECTED	120.0805 m/z @8.36 [CD8118_2.mzXML]	120.08049774169922	8.35665	3.1885666666666665	19.291666666666668	16.1031	520159.40625	1.757024633258682E7	1	1183	0.2860160713450508	0.8285918894459701	0.4144033414861389	120.07160186767578	120.08917236328125
112	121.0283432006836	10.126399999999999					1	DETECTED	121.0283 m/z @10.13 [CD8118_2.mzXML]	121.0283432006836	10.126399999999999	0.13781666666666667	20.005333333333333	19.867516666666667	16370.5263671875	6650926.487827886	0	1183	11.057675496413776	0.9945112336584268	0.11456497522222217	121.0267333984375	121.03351593017578
113	121.07176208496094	1.8384666666666667					1	DETECTED	121.0718 m/z @1.84 [CD8118_2.mzXML]	121.07176208496094	1.8384666666666667	0.10116666666666667	19.987166666666667	19.886	971870.1875	9231864.517289737	0	1183	0.04798734694935036	0.7205754096129654	5.036520496481147	121.06475830078125	121.07585906982422
114	121.08409118652344	8.35665					1	DETECTED	121.0841 m/z @8.36 [CD8118_2.mzXML]	121.08409118652344	8.35665	3.783666666666667	19.8035	16.01983333333333	32253.80078125	4162828.4198870854	0	1183	0.21630529802135356	1.751573553369609	0.5767724418380072	121.08399200439453	121.093505859375
115	122.09635162353516	8.642916666666668					1	DETECTED	122.0964 m/z @8.64 [CD8118_2.mzXML]	122.09635162353516	8.642916666666668	0.11966666666666666	20.005333333333333	19.885666666666665	22214.1171875	2517778.0972104776	0	1183	0.11848770556469645	13.902038554103534	15.624460646408039	122.08709716796875	122.09661865234375
116	122.92424774169922	1.6431					1	DETECTED	122.9242 m/z @1.64 [CD8118_2.mzXML]	122.92424774169922	1.6431	0.4849	19.1095	18.6246	54567.77734375	3772280.500644134	0	1183	0.1151257493861153	132.2493113742702	278.4193022805553	122.92422485351562	122.92965698242188
117	123.04386901855469	11.585583333333334					1	DETECTED	123.0439 m/z @11.59 [CD8118_2.mzXML]	123.04386901855469	11.585583333333334	0.10116666666666667	19.63883333333333	19.537666666666663	3123.764892578125	1401829.7238850098	0	1183	15.740461616459394	0.8506164149971336	2.325268573519951	123.0436019897461	123.04438018798828
118	123.05535125732422	3.355433333333333					1	DETECTED	123.0554 m/z @3.36 [CD8118_2.mzXML]	123.05535125732422	3.355433333333333	1.4156333333333333	15.45565	14.040016666666666	5045.49462890625	864900.670962036	0	1183	0.55090607611741	3.618934082551466	6.237868165102933	123.04679107666016	123.05580139160156
119	124.05049896240234	9.3818					1	DETECTED	124.0505 m/z @9.38 [CD8118_2.mzXML]	124.05049896240234	9.3818	3.2487333333333335	15.658066666666667	12.409333333333333	36849.51171875	1935587.1982904351	0	1183	0.0936415216217199	25.32646212198436	2.7190808337645715	124.04154968261719	124.0506362915039
120	124.99935150146484	12.9823					1	DETECTED	124.9994 m/z @12.98 [CD8118_2.mzXML]	124.99935150146484	12.9823	12.036816666666665	13.80955	1.7727333333333348	6024.01611328125	320503.59187304665	0	1183	0.43394148527165477	0.9374746602266905	0.874949320453381	124.9989242553711	125.0002212524414
121	125.0151138305664	10.466116666666666					1	DETECTED	125.0151 m/z @10.47 [CD8118_2.mzXML]	125.0151138305664	10.466116666666666	0.9416333333333333	11.106916666666667	10.165283333333333	42312.72265625	1602000.0505271603	0	1183	0.09835355233384924	0.5152004111730609	0.018772409215710262	125.01459503173828	125.0233154296875
122	125.0263671875	15.0599					1	DETECTED	125.0264 m/z @15.06 [CD8118_2.mzXML]	125.0263671875	15.0599	0.10116666666666667	20.005333333333333	19.904166666666665	8586.9931640625	2154199.288374448	0	1183	1.16888168197808	0.6480376290697711	0.1178999627408546	125.02533721923828	125.03377532958984
123	125.05692291259766	1.6577666666666666					1	DETECTED	125.0569 m/z @1.66 [CD8118_2.mzXML]	125.05692291259766	1.6577666666666666	0.66775	12.605966666666665	11.938216666666666	11044.82421875	1939785.9804681393	0	1183	0.12342456531953871	6.029300853520984	11.058601707041968	125.05116271972656	125.05908966064453
124	126.05254364013672	1.8664666666666667					1	DETECTED	126.0525 m/z @1.87 [CD8118_2.mzXML]	126.05254364013672	1.8664666666666667	0.15618333333333334	19.932000000000002	19.775816666666667	20581.849609375	2423251.493195648	0	1183	5.128525710966721	2.1844441982316822	160.18453321875916	126.05189514160156	126.06222534179688
125	127.01223754882812	10.466116666666666					1	DETECTED	127.0122 m/z @10.47 [CD8118_2.mzXML]	127.01223754882812	10.466116666666666	4.9917	16.721166666666665	11.729466666666665	14330.181640625	2706321.384497039	0	1183	0.11100135730812255	3.9627788712134477	0.17580901698925655	127.00234985351562	127.02110290527344
126	127.03881072998047	1.9912666666666667					1	DETECTED	127.0388 m/z @1.99 [CD8118_2.mzXML]	127.03881072998047	1.9912666666666667	1.6280166666666667	11.038266666666667	9.41025	38486.859375	4325821.074276732	0	1183	3.4392346232178816	12.667059825415498	10.89667172250326	127.03644561767578	127.03945922851562
127	127.05011749267578	1.3971666666666667					1	DETECTED	127.0501 m/z @1.40 [CD8118_2.mzXML]	127.05011749267578	1.3971666666666667	0.10116666666666667	20.005333333333333	19.904166666666665	22196.21484375	9943121.88806352	0	1183	19.253708401506657	5.635000857369252	7.245414317568893	127.04951477050781	127.05427551269531
128	128.0107421875	1.7821166666666668					1	DETECTED	128.0107 m/z @1.78 [CD8118_2.mzXML]	128.0107421875	1.7821166666666668	1.7373333333333332	19.895666666666667	18.158333333333335	10438.619140625	3292241.3558995645	0	1183	14.72933664776726	199.49354606812813	397.81865599778865	128.01055908203125	128.01773071289062
129	128.07064819335938	2.298283333333333					1	DETECTED	128.0706 m/z @2.30 [CD8118_2.mzXML]	128.07064819335938	2.298283333333333	0.37578333333333336	19.0365	18.660716666666666	18669.876953125	2969288.128735627	0	1183	0.6499292101953635	1.793203450821115	2.5964396702567307	128.06109619140625	128.07093811035156
130	129.01365661621094	16.189716666666666					1	DETECTED	129.0137 m/z @16.19 [CD8118_2.mzXML]	129.01365661621094	16.189716666666666	0.11966666666666666	19.309666666666665	19.189999999999998	11567.1083984375	4384105.654089752	0	1183	2.618248583694559	0.7011428517214832	0.21119501854186024	129.0037384033203	129.0185546875
131	129.05447387695312	1.9634					1	DETECTED	129.0545 m/z @1.96 [CD8118_2.mzXML]	129.05447387695312	1.9634	0.10116666666666667	20.005333333333333	19.904166666666665	29088.345703125	6346578.276354677	0	1183	0.34246558747746403	12.093369322930123	19.95798619423222	129.05197143554688	129.05499267578125
132	130.0369873046875	3.5390666666666664					1	DETECTED	130.0370 m/z @3.54 [CD8118_2.mzXML]	130.0369873046875	3.5390666666666664	3.5390666666666664	8.887083333333333	5.348016666666666	5327.77734375	1149543.3475426028	0	1183	5.343462916353937	null	null	130.03184509277344	130.0369873046875
133	130.04971313476562	1.8529166666666665					1	DETECTED	130.0497 m/z @1.85 [CD8118_2.mzXML]	130.04971313476562	1.8529166666666665	0.10116666666666667	20.005333333333333	19.904166666666665	28003.208984375	2603650.2255475163	0	1183	1.548519626756436	8.98746740721204	5.271454490135487	130.04898071289062	130.05166625976562
134	130.06512451171875	10.55115					1	DETECTED	130.0651 m/z @10.55 [CD8118_2.mzXML]	130.06512451171875	10.55115	0.35755	19.437666666666665	19.080116666666665	104751.6015625	2531235.11449179	0	1183	0.07339256827357055	0.5849767399449953	0.08804611586398399	130.0577850341797	130.0723876953125
135	130.0861053466797	1.8943166666666669					1	DETECTED	130.0861 m/z @1.89 [CD8118_2.mzXML]	130.0861053466797	1.8943166666666669	0.10116666666666667	19.968666666666664	19.867499999999996	38618.734375	2635408.7940171193	0	1183	0.8913359144454931	3.924158212278858	5.744158108138036	130.08200073242188	130.08665466308594
136	130.93287658691406	1.5542333333333334					1	DETECTED	130.9329 m/z @1.55 [CD8118_2.mzXML]	130.93287658691406	1.5542333333333334	1.4503666666666668	16.556266666666666	15.105899999999998	17747.203125	5715141.858162477	0	1183	0.0795920675137387	72.71774711168172	135.46728751409765	130.93238830566406	130.93740844726562
137	130.96475219726562	1.5249166666666667					1	DETECTED	130.9648 m/z @1.52 [CD8118_2.mzXML]	130.96475219726562	1.5249166666666667	0.10116666666666667	19.987166666666667	19.886	1491659.625	1.6222702281177942E7	0	1183	0.12294280933052093	1.2113041809408283	1.2579809064815408	130.9580078125	130.96800231933594
138	131.01885986328125	1.5393833333333333					1	DETECTED	131.0189 m/z @1.54 [CD8118_2.mzXML]	131.01885986328125	1.5393833333333333	1.4341666666666666	12.77445	11.340283333333334	29754.689453125	5247753.536284668	0	1183	0.1247006749452988	53.89014731506412	106.78029463012824	131.0137176513672	131.01890563964844
139	131.04913330078125	8.372616666666667					1	DETECTED	131.0491 m/z @8.37 [CD8118_2.mzXML]	131.04913330078125	8.372616666666667	8.008466666666667	16.501883333333335	8.493416666666668	3969.33154296875	1000669.5618562625	0	1183	0.2325647249475331	11.661975376447424	22.32395075289485	131.04896545410156	131.0511932373047
140	131.06846618652344	10.536733333333332					1	DETECTED	131.0685 m/z @10.54 [CD8118_2.mzXML]	131.06846618652344	10.536733333333332	0.5398499999999999	19.895666666666667	19.355816666666666	8890.755859375	1688996.0802293697	0	1183	1.3874656070772264	0.9680925555131349	8.58793906856644	131.06190490722656	131.07289123535156
141	131.4432830810547	4.279283333333334					1	DETECTED	131.4433 m/z @4.28 [CD8118_2.mzXML]	131.4432830810547	4.279283333333334	3.0548166666666665	4.709783333333333	1.6549666666666667	6653.109375	409310.73965911876	0	1183	1.3128715151104915	0.6757908204932757	0.3671621212481337	131.43423461914062	131.44329833984375
142	131.74966430664062	4.089583333333334					1	DETECTED	131.7497 m/z @4.09 [CD8118_2.mzXML]	131.74966430664062	4.089583333333334	3.0991500000000003	4.677116666666667	1.5779666666666663	5462.8828125	336775.05751580815	0	1183	0.9175302000789696	0.796604179988557	0.5932083599771141	131.74948120117188	131.7498321533203
143	131.9503173828125	0.5030666666666667					1	DETECTED	131.9503 m/z @0.50 [CD8118_2.mzXML]	131.9503173828125	0.5030666666666667	0.10116666666666667	20.005333333333333	19.904166666666665	5810.7197265625	2161515.823106017	0	1183	19.74831345381749	24.762586049597743	9.011469226968604	131.94500732421875	131.95095825195312
144	131.96835327148438	1.5102499999999999					1	DETECTED	131.9684 m/z @1.51 [CD8118_2.mzXML]	131.96835327148438	1.5102499999999999	0.39390000000000003	19.36433333333333	18.970433333333332	18915.650390625	2983431.647858552	0	1183	10.352575256052285	4.002702667095934	14.072034899307225	131.96051025390625	131.968505859375
145	132.0442657470703	9.525566666666666					1	DETECTED	132.0443 m/z @9.53 [CD8118_2.mzXML]	132.0442657470703	9.525566666666666	4.1209	10.30175	6.18085	22763.568359375	775191.3359542849	0	1183	0.07612366879465071	0.568144246007826	0.4833379589334555	132.0438232421875	132.0493927001953
146	132.06529235839844	2.49045					1	DETECTED	132.0653 m/z @2.49 [CD8118_2.mzXML]	132.06529235839844	2.49045	1.8384666666666667	10.55115	8.712683333333333	178473.640625	1.0000218347074531E7	0	1183	0.5993208520641025	2.0296546981747214	1.9589872158525499	132.0651397705078	132.06582641601562
147	132.0764923095703	1.8529166666666665					1	DETECTED	132.0765 m/z @1.85 [CD8118_2.mzXML]	132.0764923095703	1.8529166666666665	1.8243333333333331	16.11628333333333	14.291949999999998	934874.25	6235446.021459074	0	1183	0.039471006184044866	128.0856744622151	2.2543828597522237	132.07015991210938	132.0862579345703
148	132.1016845703125	4.0587					1	DETECTED	132.1017 m/z @4.06 [CD8118_2.mzXML]	132.1016845703125	4.0587	0.15618333333333334	19.987166666666667	19.830983333333332	1921278.75	1.3236291507873234E8	1	1183	1.1095540018038892	0.9287489354937417	0.6751037298539033	132.1011962890625	132.10215759277344
149	132.1127166748047	4.043333333333333					1	DETECTED	132.1127 m/z @4.04 [CD8118_2.mzXML]	132.1127166748047	4.043333333333333	3.4013166666666668	4.5487	1.1473833333333334	3750.777099609375	129648.49247808834	0	1183	0.7409698642954474	0.8935775291399503	0.7871550582799006	132.1116943359375	132.12234497070312
150	132.12608337402344	4.21575					1	DETECTED	132.1261 m/z @4.22 [CD8118_2.mzXML]	132.12608337402344	4.21575	3.5547166666666663	4.4058166666666665	0.8511000000000002	2558.447265625	73647.15042568969	0	1183	0.7682146192289481	0.6437648126670363	0.2875296253340727	132.12295532226562	132.13467407226562
151	132.4551239013672	4.310766666666667					1	DETECTED	132.4551 m/z @4.31 [CD8118_2.mzXML]	132.4551239013672	4.310766666666667	3.1734333333333336	4.824533333333333	1.6510999999999996	5457.0146484375	336669.3170393982	0	1183	0.954226268289458	0.7258645955451346	0.45172919109026927	132.45458984375	132.4553680419922
152	132.7655792236328	4.0587					1	DETECTED	132.7656 m/z @4.06 [CD8118_2.mzXML]	132.7655792236328	4.0587	3.0694666666666666	4.72595	1.6564833333333335	6498.5908203125	406215.55357678235	0	1183	1.0764392281357247	0.8372561242713212	0.8159866767515372	132.7648468017578	132.76560974121094
153	132.95774841308594	11.784699999999999					1	DETECTED	132.9577 m/z @11.78 [CD8118_2.mzXML]	132.95774841308594	11.784699999999999	0.10116666666666667	20.005333333333333	19.904166666666665	376538.15625	4.464579276523178E7	0	1183	0.8812966931777293	0.8778762548534251	3.066337241654472	132.9576416015625	132.96102905273438
154	132.99813842773438	1.5249166666666667					1	DETECTED	132.9981 m/z @1.52 [CD8118_2.mzXML]	132.99813842773438	1.5249166666666667	1.4341666666666666	1.58335	0.14918333333333345	19847.216796875	148718.97478857433	0	1183	0.2079466958146512	0.821946740128558	0.5887371048895956	132.99795532226562	132.99813842773438
155	133.03421020507812	1.5393833333333333					1	DETECTED	133.0342 m/z @1.54 [CD8118_2.mzXML]	133.03421020507812	1.5393833333333333	0.37578333333333336	19.456	19.080216666666665	619331.0625	1.2598892932134246E7	0	1183	0.13868604452232813	1.0795970907315382	1.0851860325664269	133.0315399169922	133.03477478027344
156	133.04937744140625	1.9912666666666667					1	DETECTED	133.0494 m/z @1.99 [CD8118_2.mzXML]	133.04937744140625	1.9912666666666667	1.9912666666666667	8.059333333333333	6.068066666666667	7896.98193359375	818426.3071560061	0	1183	1.1046267416071207	null	null	133.04881286621094	133.0568084716797
157	133.0686798095703	2.6129333333333333					1	DETECTED	133.0687 m/z @2.61 [CD8118_2.mzXML]	133.0686798095703	2.6129333333333333	2.2293833333333333	16.739333333333335	14.509950000000002	8617.1552734375	963940.5362256777	0	1183	0.35368478844373996	18.91533046538913	10.78889075824681	133.05996704101562	133.0691680908203
158	133.07981872558594	1.8529166666666665					1	DETECTED	133.0798 m/z @1.85 [CD8118_2.mzXML]	133.07981872558594	1.8529166666666665	1.8384666666666667	9.573616666666668	7.735150000000001	28130.591796875	6396417.273845582	0	1183	7.414655759724271	246.28421257403883	504.04629721084245	133.0797882080078	133.08580017089844
159	133.10499572753906	4.0587					1	DETECTED	133.1050 m/z @4.06 [CD8118_2.mzXML]	133.10499572753906	4.0587	1.5102499999999999	14.752483333333334	13.242233333333335	92307.921875	7072723.966511447	0	1183	1.0927823435342296	0.7214197434596574	0.3715653242128602	133.0965576171875	133.10537719726562
160	133.96131896972656	11.274533333333332					1	DETECTED	133.9613 m/z @11.27 [CD8118_2.mzXML]	133.96131896972656	11.274533333333332	0.19295	20.005333333333333	19.812383333333333	10455.2080078125	1872644.6852311695	0	1183	10.943190544811289	1.7117594355698902	1.6309087928124506	133.95567321777344	133.96630859375
161	134.01858520507812	1.7821166666666668					1	DETECTED	134.0186 m/z @1.78 [CD8118_2.mzXML]	134.01858520507812	1.7821166666666668	1.7043833333333334	1.8943166666666669	0.1899333333333335	29233.720703125	207113.92062084965	0	1183	0.11154858161319092	1.2216981132075468	1.4433962264150935	134.01840209960938	134.01873779296875
162	134.0352020263672	1.5393833333333333					1	DETECTED	134.0352 m/z @1.54 [CD8118_2.mzXML]	134.0352020263672	1.5393833333333333	1.4156333333333333	19.877333333333336	18.461700000000004	57069.43359375	1995155.0645086048	0	1183	0.13992074199658333	4.8228042441701575	7.046999441737649	134.0320587158203	134.04515075683594
163	134.05987548828125	10.007083333333332					1	DETECTED	134.0599 m/z @10.01 [CD8118_2.mzXML]	134.05987548828125	10.007083333333332	0.2111	19.437666666666665	19.226566666666667	17180.982421875	1353184.8406455384	0	1183	0.453915074091098	0.9376748221607466	1.1682692571091882	134.05947875976562	134.06678771972656
164	134.10606384277344	4.1052333333333335					1	DETECTED	134.1061 m/z @4.11 [CD8118_2.mzXML]	134.10606384277344	4.1052333333333335	3.12885	4.807916666666667	1.6790666666666674	5323.12255859375	310832.8013851014	0	1183	1.0786099515267709	0.8598398852909548	0.8590401827988059	134.1057891845703	134.1068572998047
165	134.95819091796875	11.784699999999999					1	DETECTED	134.9582 m/z @11.78 [CD8118_2.mzXML]	134.95819091796875	11.784699999999999	0.10116666666666667	20.005333333333333	19.904166666666665	53394.53125	8408357.496578183	0	1183	1.130516004345047	1.1959001019598343	0.3538614445928108	134.95779418945312	134.95895385742188
166	135.00306701660156	1.5393833333333333					1	DETECTED	135.0031 m/z @1.54 [CD8118_2.mzXML]	135.00306701660156	1.5393833333333333	1.4156333333333333	3.4013166666666668	1.9856833333333335	117423.0390625	1575901.2527518913	0	1183	0.13247287670994923	4.272955206483579	6.9516279880649305	134.99600219726562	135.00364685058594
167	135.06297302246094	18.451999999999998					1	DETECTED	135.0630 m/z @18.45 [CD8118_2.mzXML]	135.06297302246094	18.451999999999998	0.5947	19.895666666666667	19.300966666666667	2144.857421875	1236909.4466610411	0	1183	2.338824672031528	0.5404223109503303	0.08084462190066073	135.06210327148438	135.0634307861328
168	135.10145568847656	9.397549999999999					1	DETECTED	135.1015 m/z @9.40 [CD8118_2.mzXML]	135.10145568847656	9.397549999999999	9.397549999999999	9.4772	0.07965000000000089	6683.5615234375	22939.435593139744	0	1183	0.06708268106775073	null	null	135.10107421875	135.10145568847656
169	136.04782104492188	1.8101999999999998					1	DETECTED	136.0478 m/z @1.81 [CD8118_2.mzXML]	136.04782104492188	1.8101999999999998	1.7961333333333334	2.0897833333333335	0.2936500000000002	154615.140625	621096.7951591795	0	1183	0.035955088020924064	6.652470131991571	10.595189344596768	136.0477294921875	136.04806518554688
170	136.06153869628906	7.181733333333333					1	DETECTED	136.0615 m/z @7.18 [CD8118_2.mzXML]	136.06153869628906	7.181733333333333	0.10116666666666667	20.005333333333333	19.904166666666665	11248.279296875	5645336.795744904	0	1183	15.019047850193633	1.405548990899975	1.1192777196926986	136.05833435058594	136.06199645996094
171	136.0756072998047	3.9054333333333333					1	DETECTED	136.0756 m/z @3.91 [CD8118_2.mzXML]	136.0756072998047	3.9054333333333333	2.0195	14.600850000000001	12.58135	12336.7607421875	1336283.7529537962	0	1183	0.3925884160158608	3.3355765491887306	5.671153098377462	136.07504272460938	136.07568359375
172	136.95375061035156	11.658199999999999					1	DETECTED	136.9538 m/z @11.66 [CD8118_2.mzXML]	136.95375061035156	11.658199999999999	0.10116666666666667	19.63883333333333	19.537666666666663	23315.099609375	3577968.9344385676	0	1183	1.032799212789941	1.148662939723185	0.43359145012217165	136.94505310058594	136.9542999267578
173	136.9691925048828	1.6129166666666668					1	DETECTED	136.9692 m/z @1.61 [CD8118_2.mzXML]	136.9691925048828	1.6129166666666668	1.5688166666666667	1.6886666666666665	0.11984999999999979	22595.517578125	102960.02454101543	0	1183	0.07418608403521576	1.3588435374149628	1.7176870748299256	136.9690399169922	136.96934509277344
174	137.045654296875	3.3860666666666663					1	DETECTED	137.0457 m/z @3.39 [CD8118_2.mzXML]	137.045654296875	3.3860666666666663	1.9912666666666667	14.5177	12.526433333333333	14254.1513671875	1733410.240168335	0	1183	0.5456482675322603	0.6533708398563055	0.4368404634567907	137.04518127441406	137.0509033203125
175	137.0597381591797	9.3195					1	DETECTED	137.0597 m/z @9.32 [CD8118_2.mzXML]	137.0597381591797	9.3195	3.8144666666666667	10.886816666666666	7.07235	11597.0439453125	696800.9775773925	0	1183	0.08798008444775895	0.7941036696257063	0.4780635944594163	137.0581817626953	137.05995178222656
176	137.13229370117188	5.860133333333334					1	DETECTED	137.1323 m/z @5.86 [CD8118_2.mzXML]	137.13229370117188	5.860133333333334	0.10116666666666667	20.005333333333333	19.904166666666665	7476.19140625	3740445.875796077	0	1183	19.502139120181635	1.7281022637162915	0.7978594367920133	137.13153076171875	137.13262939453125
177	138.05224609375	1.88045					1	DETECTED	138.0522 m/z @1.88 [CD8118_2.mzXML]	138.05224609375	1.88045	0.13781666666666667	19.950499999999998	19.812683333333332	244970.65625	2758060.1527288514	0	1183	0.059019417620613135	0.4378833837702581	null	138.04893493652344	138.0553436279297
178	138.0659942626953	9.909816666666668					1	DETECTED	138.0660 m/z @9.91 [CD8118_2.mzXML]	138.0659942626953	9.909816666666668	4.660866666666666	19.529333333333334	14.868466666666666	17515.984375	1182232.2958009946	0	1183	0.10059026015929717	5.429251489943927	0.28216939486010395	138.06295776367188	138.0685577392578
179	139.0025634765625	3.3400166666666666					1	DETECTED	139.0026 m/z @3.34 [CD8118_2.mzXML]	139.0025634765625	3.3400166666666666	2.9517666666666664	3.6005333333333334	0.6487666666666669	2142.72314453125	45204.50971502686	0	1183	0.23629469993217045	0.8355011805108391	0.6710023610216783	139.00221252441406	139.0031280517578
180	139.04165649414062	13.98425					1	DETECTED	139.0417 m/z @13.98 [CD8118_2.mzXML]	139.04165649414062	13.98425	0.13781666666666667	20.005333333333333	19.867516666666667	138135.796875	2.2228488474316586E7	1	1183	2.9412983599053586	0.9302729425941293	0.7723446265288458	139.03550720214844	139.05030822753906
181	140.04937744140625	9.203233333333333					1	DETECTED	140.0494 m/z @9.20 [CD8118_2.mzXML]	140.04937744140625	9.203233333333333	1.0695333333333332	16.373450000000002	15.30391666666667	9765.8681640625	1643842.208369537	0	1183	2.8214783422989846	0.9313443359297683	0.8511175763815915	140.0408172607422	140.05055236816406
182	140.06784057617188	1.7821166666666668					1	DETECTED	140.0678 m/z @1.78 [CD8118_2.mzXML]	140.06784057617188	1.7821166666666668	0.4849	19.566	19.0811	848315.875	5508450.784458979	1	1183	0.052407583426328896	1.122845183755796	4.623539872445278	140.05950927734375	140.07093811035156
183	140.95217895507812	18.470333333333333					1	DETECTED	140.9522 m/z @18.47 [CD8118_2.mzXML]	140.95217895507812	18.470333333333333	0.28455	19.950499999999998	19.66595	1866.54541015625	1161246.1293146664	0	1183	1.320260823979254	0.5406957082776198	0.08139141655523952	140.95144653320312	140.95263671875
184	141.00999450683594	10.466116666666666					1	DETECTED	141.0100 m/z @10.47 [CD8118_2.mzXML]	141.00999450683594	10.466116666666666	3.355433333333333	11.19145	7.836016666666667	27023.498046875	3538002.683341705	0	1183	0.10468906547119516	0.5189470956031893	0.021401390307778555	141.00962829589844	141.01609802246094
185	141.03860473632812	14.135150000000001					1	DETECTED	141.0386 m/z @14.14 [CD8118_2.mzXML]	141.03860473632812	14.135150000000001	2.7374500000000004	16.501883333333335	13.764433333333335	5598.61376953125	1611210.2142798768	0	1183	0.6891208392146542	0.6038250407245906	0.14533336352944717	141.03076171875	141.0408172607422
186	141.05218505859375	9.334816666666667					1	DETECTED	141.0522 m/z @9.33 [CD8118_2.mzXML]	141.05218505859375	9.334816666666667	3.4013166666666668	12.388966666666667	8.98765	41395.35546875	1016205.8255255125	0	1183	0.10708433611099366	0.7163188963040784	0.1873722587619509	141.05157470703125	141.0574493408203
187	141.07138061523438	1.7821166666666668					1	DETECTED	141.0714 m/z @1.78 [CD8118_2.mzXML]	141.07138061523438	1.7821166666666668	0.10116666666666667	20.005333333333333	19.904166666666665	36376.05859375	2242636.757252808	0	1183	1.749680710833792	1.041626531715913	0.09302473880695189	141.06521606445312	141.07171630859375
188	141.09002685546875	10.746516666666668					1	DETECTED	141.0900 m/z @10.75 [CD8118_2.mzXML]	141.09002685546875	10.746516666666668	0.13781666666666667	19.932000000000002	19.794183333333336	2295.7216796875	1340162.2526084285	0	1183	12.800122652350403	0.9329221927914509	0.8658443855829019	141.0897979736328	141.09141540527344
189	142.06503295898438	9.217616666666666					1	DETECTED	142.0650 m/z @9.22 [CD8118_2.mzXML]	142.06503295898438	9.217616666666666	4.3899	10.3717	5.981800000000001	137148.140625	1909132.1873864748	0	1183	0.09114759445717802	1.4064052096496922	1.1021990802893091	142.06231689453125	142.06788635253906
190	142.91793823242188	1.7373333333333332					1	DETECTED	142.9179 m/z @1.74 [CD8118_2.mzXML]	142.91793823242188	1.7373333333333332	1.7043833333333334	16.794666666666664	15.090283333333332	13167.287109375	1921353.6482858276	0	1183	0.05543541039681443	228.98760748609132	456.9752149721826	142.91787719726562	142.9243927001953
191	143.00717163085938	10.4519					1	DETECTED	143.0072 m/z @10.45 [CD8118_2.mzXML]	143.00717163085938	10.4519	1.4341666666666666	15.9878	14.553633333333334	8721.1494140625	1662110.3309736329	0	1183	9.02693447324484	0.8069452042641905	0.013659431521009785	143.0012664794922	143.01454162597656
192	143.0312042236328	1.7821166666666668					1	DETECTED	143.0312 m/z @1.78 [CD8118_2.mzXML]	143.0312042236328	1.7821166666666668	1.5980666666666667	19.693833333333334	18.095766666666666	298924.71875	3830157.9283854063	0	1183	0.2957687962372437	3.1859259146377603	4.440994664138536	143.021484375	143.03421020507812
193	143.0536651611328	1.8243333333333331					1	DETECTED	143.0537 m/z @1.82 [CD8118_2.mzXML]	143.0536651611328	1.8243333333333331	1.8101999999999998	10.283800000000001	8.473600000000001	670650.3125	8635016.559758246	0	1183	0.03821375960788642	393.76393375900767	1000.2069852449702	143.0509490966797	143.06077575683594
194	143.0729217529297	9.203233333333333					1	DETECTED	143.0729 m/z @9.20 [CD8118_2.mzXML]	143.0729217529297	9.203233333333333	0.10116666666666667	19.987166666666667	19.886	144779.296875	3251732.9342762767	0	1183	0.3713450956407023	0.5193478796458656	0.01946261758278068	143.06922912597656	143.08177185058594
195	143.10618591308594	11.106916666666667					1	DETECTED	143.1062 m/z @11.11 [CD8118_2.mzXML]	143.10618591308594	11.106916666666667	0.7409166666666667	15.346533333333333	14.605616666666666	4765.2373046875	1120073.661368683	0	1183	0.08551118694953352	0.7044962698565824	0.7388717678247944	143.10580444335938	143.10679626464844
196	144.04434204101562	9.203233333333333					1	DETECTED	144.0443 m/z @9.20 [CD8118_2.mzXML]	144.04434204101562	9.203233333333333	1.7821166666666668	9.67435	7.892233333333333	32536.37109375	2142992.032288269	0	1183	0.09091275157921608	1.36513628556594	2.3002630064097382	144.03466796875	144.04443359375
197	144.0804443359375	9.203233333333333					1	DETECTED	144.0804 m/z @9.20 [CD8118_2.mzXML]	144.0804443359375	9.203233333333333	9.096616666666668	19.0365	9.939883333333333	1485718.875	1.1559474405041387E7	1	1183	0.09626700248753473	1.8827262917312853	1.5597902589062451	144.07330322265625	144.08628845214844
198	144.10171508789062	1.8529166666666665					1	DETECTED	144.1017 m/z @1.85 [CD8118_2.mzXML]	144.10171508789062	1.8529166666666665	0.5947	19.877333333333336	19.282633333333337	47279.5390625	2947260.903017364	0	1183	0.7707711277384011	0.8808734513446551	0.5513195772330609	144.10072326660156	144.1088104248047
199	144.8365020751953	9.203233333333333					1	DETECTED	144.8365 m/z @9.20 [CD8118_2.mzXML]	144.8365020751953	9.203233333333333	9.146233333333333	9.260416666666666	0.11418333333333308	5287.51611328125	22662.90761810309	0	1183	0.06272132445397638	1.001608187134494	1.003216374268988	144.8361053466797	144.8367156982422
200	144.98085021972656	1.5249166666666667					1	DETECTED	144.9809 m/z @1.52 [CD8118_2.mzXML]	144.98085021972656	1.5249166666666667	1.5249166666666667	18.451999999999998	16.927083333333332	42872.48046875	2505666.081327914	0	1183	0.0684389693408507	null	null	144.97923278808594	144.9815673828125
201	145.0343780517578	1.5102499999999999					1	DETECTED	145.0344 m/z @1.51 [CD8118_2.mzXML]	145.0343780517578	1.5102499999999999	1.4341666666666666	1.5249166666666667	0.09075000000000011	3903.30419921875	15357.360042846693	0	1183	0.08566836307753767	0.5963855421686758	0.19277108433735166	145.03424072265625	145.03469848632812
202	145.04928588867188	2.0195					1	DETECTED	145.0493 m/z @2.02 [CD8118_2.mzXML]	145.04928588867188	2.0195	0.10116666666666667	20.005333333333333	19.904166666666665	189954.59375	1.188953502687234E7	0	1183	0.39428817964162666	3.0100448004147995	2.1697156629563397	145.0487823486328	145.05052185058594
203	145.08404541015625	9.203233333333333					1	DETECTED	145.0840 m/z @9.20 [CD8118_2.mzXML]	145.08404541015625	9.203233333333333	0.39390000000000003	10.55115	10.15725	122620.6875	7041065.261461883	0	1183	0.09332862698230393	0.5152558314251434	1.7303141723888316	145.0835418701172	145.08602905273438
204	146.0596923828125	9.203233333333333					1	DETECTED	146.0597 m/z @9.20 [CD8118_2.mzXML]	146.0596923828125	9.203233333333333	0.26603333333333334	19.693833333333334	19.4278	1273711.375	1.1487749250491273E7	0	1183	0.09306339609345216	1.7846235598187767	1.5463927288277863	146.0526123046875	146.068359375
205	146.08096313476562	1.9634					1	DETECTED	146.0810 m/z @1.96 [CD8118_2.mzXML]	146.08096313476562	1.9634	0.11966666666666666	19.78533333333333	19.665666666666663	78282.78125	7107169.244430235	0	1183	0.8136802660226861	2.7706175887528266	2.537004694054422	146.08065795898438	146.0873260498047
206	146.11740112304688	1.8384666666666667					1	DETECTED	146.1174 m/z @1.84 [CD8118_2.mzXML]	146.11740112304688	1.8384666666666667	1.8384666666666667	9.366266666666666	7.527799999999999	65782.9375	8457628.14701431	0	1183	0.01738288632030538	null	null	146.11705017089844	146.11770629882812
207	146.99639892578125	1.5393833333333333					1	DETECTED	146.9964 m/z @1.54 [CD8118_2.mzXML]	146.99639892578125	1.5393833333333333	1.4156333333333333	17.348166666666668	15.932533333333334	284117.75	6833117.051561162	0	1183	4.259867580461799	9.432645456745254	20.292450670475016	146.9958038330078	147.0033416748047
208	147.0137939453125	1.5249166666666667					1	DETECTED	147.0138 m/z @1.52 [CD8118_2.mzXML]	147.0137939453125	1.5249166666666667	1.4957	19.400666666666666	17.904966666666667	178754.0	5781552.53922378	0	1183	10.925115255150864	179.23774715189597	352.49568742766115	147.00750732421875	147.0147705078125
209	147.02880859375	3.3096166666666664					1	DETECTED	147.0288 m/z @3.31 [CD8118_2.mzXML]	147.02880859375	3.3096166666666664	1.4657499999999999	3.5084666666666666	2.0427166666666667	4930.34423828125	221950.71761077875	0	1183	0.29596980485745217	0.553922011714513	0.10784402342902608	147.02392578125	147.02891540527344
210	147.03981018066406	11.2079					1	DETECTED	147.0398 m/z @11.21 [CD8118_2.mzXML]	147.03981018066406	11.2079	3.7685000000000004	11.2079	7.4394	8173.91845703125	1054924.762688721	0	1183	7.333366696737148	0.5	null	147.03981018066406	147.04425048828125
211	147.06326293945312	9.217616666666666					1	DETECTED	147.0633 m/z @9.22 [CD8118_2.mzXML]	147.06326293945312	9.217616666666666	0.10116666666666667	20.005333333333333	19.904166666666665	105663.8515625	2811569.2283573304	0	1183	0.09064086135835048	1.6405607174298877	1.1963811485080473	147.05821228027344	147.0655517578125
212	147.07638549804688	1.8664666666666667					1	DETECTED	147.0764 m/z @1.87 [CD8118_2.mzXML]	147.07638549804688	1.8664666666666667	1.7821166666666668	16.867833333333333	15.085716666666666	253900.71875	7562949.223593042	0	1183	0.16359509425300933	10.588956168390265	8.196882481130833	147.0760498046875	147.08595275878906
213	147.11251831054688	1.6129166666666668					1	DETECTED	147.1125 m/z @1.61 [CD8118_2.mzXML]	147.11251831054688	1.6129166666666668	1.5102499999999999	15.183866666666667	13.673616666666668	241938.328125	4684745.706147946	0	1183	0.1342304253783837	4.427558518825279	6.21704860752329	147.11241149902344	147.11703491210938
214	148.04257202148438	2.2015499999999997					1	DETECTED	148.0426 m/z @2.20 [CD8118_2.mzXML]	148.04257202148438	2.2015499999999997	0.28455	14.920833333333333	14.636283333333333	44781.9921875	3968969.0893037403	0	1183	0.4454522179798317	2.5510024044804243	4.0203324203416875	148.03871154785156	148.0496368408203
215	148.06033325195312	1.8384666666666667					1	DETECTED	148.0603 m/z @1.84 [CD8118_2.mzXML]	148.06033325195312	1.8384666666666667	1.7961333333333334	13.420866666666665	11.624733333333332	78930.734375	1987243.0799242242	0	1183	0.08390180426946747	19.245402670108152	38.59921362651626	148.0596160888672	148.0680389404297
216	148.07960510253906	1.8529166666666665					1	DETECTED	148.0796 m/z @1.85 [CD8118_2.mzXML]	148.07960510253906	1.8529166666666665	0.10116666666666667	19.987166666666667	19.886	14858.4658203125	3512491.494438964	0	1183	15.935152293773339	3.512349545370918	5.388334189770276	148.07485961914062	148.0825958251953
217	148.09661865234375	1.8943166666666669					1	DETECTED	148.0966 m/z @1.89 [CD8118_2.mzXML]	148.09661865234375	1.8943166666666669	0.8322166666666667	18.047666666666665	17.215449999999997	23128.15234375	1435326.6198037416	0	1183	0.024962263570408982	8.104439318331606	0.1885699841227536	148.0963897705078	148.09707641601562
218	148.93492126464844	1.7373333333333332					1	DETECTED	148.9349 m/z @1.74 [CD8118_2.mzXML]	148.93492126464844	1.7373333333333332	1.6727166666666666	13.93135	12.258633333333334	67606.75	1925718.1797945558	0	1183	0.10763554164225142	94.85659014702108	188.71318029404213	148.9344940185547	148.9352264404297
219	149.0120391845703	1.5393833333333333					1	DETECTED	149.0120 m/z @1.54 [CD8118_2.mzXML]	149.0120391845703	1.5393833333333333	0.2111	19.693833333333334	19.482733333333336	196553.421875	5679935.793146944	0	1183	0.13027925235104498	0.5081088490505227	null	149.00205993652344	149.01211547851562
220	149.02294921875	12.4384					1	DETECTED	149.0229 m/z @12.44 [CD8118_2.mzXML]	149.02294921875	12.4384	0.10116666666666667	20.005333333333333	19.904166666666665	111253.8515625	3.909738559583251E7	1	1183	11.504562904071944	0.857116132913078	0.045976745306242524	149.0227508544922	149.02342224121094
221	149.0596466064453	8.372616666666667					1	DETECTED	149.0596 m/z @8.37 [CD8118_2.mzXML]	149.0596466064453	8.372616666666667	7.974500000000001	8.487033333333333	0.512533333333332	5746.724609375	107424.10644622806	0	1183	0.4218165677987322	0.6436974086323087	0.2873948172646174	149.05943298339844	149.0597381591797
222	149.07861328125	17.661166666666666					1	DETECTED	149.0786 m/z @17.66 [CD8118_2.mzXML]	149.07861328125	17.661166666666666	0.11966666666666666	19.932000000000002	19.812333333333335	9675.03515625	3781774.929962128	0	1183	8.768435830967602	0.566943844132223	0.25077854869461297	149.07785034179688	149.07882690429688
223	149.9925537109375	1.7525166666666665					1	DETECTED	149.9926 m/z @1.75 [CD8118_2.mzXML]	149.9925537109375	1.7525166666666665	0.11966666666666666	19.968666666666664	19.848999999999997	12755.0654296875	4178120.8729082937	0	1183	0.04686507543757057	6.0780230884649535	7.43089825041004	149.9923858642578	149.99765014648438
224	150.01547241210938	1.5393833333333333					1	DETECTED	150.0155 m/z @1.54 [CD8118_2.mzXML]	150.01547241210938	1.5393833333333333	0.7227166666666667	19.8035	19.080783333333333	7071.744140625	5812930.902355103	0	1183	18.33416664786819	11.68211224489796	22.36422448979592	150.01063537597656	150.01551818847656
225	150.02639770507812	12.4717					1	DETECTED	150.0264 m/z @12.47 [CD8118_2.mzXML]	150.02639770507812	12.4717	0.10116666666666667	20.005333333333333	19.904166666666665	10942.2666015625	3720512.2166485	0	1183	11.339749853955405	0.8044991323467594	0.6269255747718563	150.01730346679688	150.034912109375
226	150.05824279785156	2.6957999999999998					1	DETECTED	150.0582 m/z @2.70 [CD8118_2.mzXML]	150.05824279785156	2.6957999999999998	1.7821166666666668	9.573616666666668	7.791500000000001	89793.4296875	2229490.228374938	0	1183	0.28758016898234384	8.67441679232954	0.6614214894202224	150.05224609375	150.05862426757812
227	150.9319610595703	1.7373333333333332					1	DETECTED	150.9320 m/z @1.74 [CD8118_2.mzXML]	150.9319610595703	1.7373333333333332	1.6727166666666666	1.7821166666666668	0.10940000000000016	20090.419921875	107016.26107666024	0	1183	0.1588538388887084	0.8465308228011378	0.6930616456022756	150.93194580078125	150.93212890625
228	150.9683837890625	11.513233333333334					1	DETECTED	150.9684 m/z @11.51 [CD8118_2.mzXML]	150.9683837890625	11.513233333333334	0.10116666666666667	19.913833333333333	19.812666666666665	13078.6845703125	2464519.7499931343	0	1183	0.44468698416424957	1.1489802819260362	0.4432874338118483	150.9677276611328	150.9770050048828
229	150.9891357421875	1.4957					1	DETECTED	150.9891 m/z @1.50 [CD8118_2.mzXML]	150.9891357421875	1.4957	1.4503666666666668	1.5102499999999999	0.059883333333333066	3607.46630859375	10137.164992797825	0	1183	0.07437287350589039	0.6604779411764692	0.3209558823529384	150.9891357421875	150.9894256591797
230	151.0451202392578	1.5249166666666667					1	DETECTED	151.0451 m/z @1.52 [CD8118_2.mzXML]	151.0451202392578	1.5249166666666667	1.4341666666666666	10.852316666666667	9.41815	8637.478515625	1424230.8343566896	0	1183	0.23342715241350276	51.89063360881537	102.78126721763074	151.0386199951172	151.04531860351562
231	151.07484436035156	11.291383333333332					1	DETECTED	151.0748 m/z @11.29 [CD8118_2.mzXML]	151.07484436035156	11.291383333333332	5.19675	11.339550000000001	6.142800000000001	36690.75390625	701918.0695756532	0	1183	0.07859669372492206	0.5039515639442352	0.007903127888470517	151.0745391845703	151.0752716064453
232	152.02183532714844	1.8101999999999998					1	DETECTED	152.0218 m/z @1.81 [CD8118_2.mzXML]	152.02183532714844	1.8101999999999998	1.7674833333333335	10.728783333333332	8.9613	101519.984375	1806263.8158897697	0	1183	0.024891985975560083	3.7824705026075405	204.22664414722954	152.01394653320312	152.03182983398438
233	152.04620361328125	11.55725					1	DETECTED	152.0462 m/z @11.56 [CD8118_2.mzXML]	152.04620361328125	11.55725	0.10116666666666667	19.968666666666664	19.867499999999996	9146.7646484375	1895619.8574663398	0	1183	8.910639803730241	1.1108574365080945	1.2208588256260418	152.0460205078125	152.05422973632812
234	152.94686889648438	1.6129166666666668					1	DETECTED	152.9469 m/z @1.61 [CD8118_2.mzXML]	152.94686889648438	1.6129166666666668	1.5542333333333334	11.3852	9.830966666666665	96703.8515625	4808364.397636962	0	1183	0.08868643613635196	2.0518121605990123	2.6774819129145406	152.94119262695312	152.9471893310547
235	153.05740356445312	13.5028					1	DETECTED	153.0574 m/z @13.50 [CD8118_2.mzXML]	153.05740356445312	13.5028	1.1426666666666667	19.987166666666667	18.8445	80273.6796875	1.4641997672222694E7	0	1183	2.9156044470221243	0.6513435983178384	0.31200843932598044	153.05181884765625	153.06613159179688
236	153.12725830078125	10.142983333333332					1	DETECTED	153.1273 m/z @10.14 [CD8118_2.mzXML]	153.12725830078125	10.142983333333332	0.9416333333333333	19.822	18.880366666666667	5773.32080078125	1221364.670754364	0	1183	0.14661177381216284	1.0259563361173454	0.02141354466680281	153.12692260742188	153.12745666503906
237	154.0263214111328	1.88045					1	DETECTED	154.0263 m/z @1.88 [CD8118_2.mzXML]	154.0263214111328	1.88045	1.8101999999999998	10.6274	8.8172	34016.6796875	1199892.7028834843	0	1183	0.11415958198742504	62.222670817853775	122.77293770278497	154.01991271972656	154.02674865722656
238	154.05857849121094	1.8384666666666667					1	DETECTED	154.0586 m/z @1.84 [CD8118_2.mzXML]	154.05857849121094	1.8384666666666667	1.2157166666666666	15.89585	14.680133333333332	8487.654296875	2869601.64829724	0	1183	13.024281087704383	11.324489190124247	11.262290760735873	154.0496826171875	154.06512451171875
239	154.0838623046875	3.753316666666667					1	DETECTED	154.0839 m/z @3.75 [CD8118_2.mzXML]	154.0838623046875	3.753316666666667	2.9664833333333336	4.92455	1.9580666666666664	9232.9130859375	556417.5777528383	0	1183	1.1675711908250341	1.2442702817199742	1.4785337443761168	154.08323669433594	154.08436584472656
240	155.02822875976562	2.7654					1	DETECTED	155.0282 m/z @2.77 [CD8118_2.mzXML]	155.02822875976562	2.7654	2.173583333333333	16.226233333333333	14.05265	10313.0869140625	1629406.814811828	0	1183	0.16477176029491858	11.87246895153341	10.658320624238671	155.02798461914062	155.03152465820312
241	155.06781005859375	10.319333333333333					1	DETECTED	155.0678 m/z @10.32 [CD8118_2.mzXML]	155.06781005859375	10.319333333333333	9.1309	10.407399999999999	1.2764999999999986	6627.35546875	175862.57201116954	0	1183	0.33063001344720533	0.5370515805121587	0.07410316102431748	155.05967712402344	155.06797790527344
242	155.078857421875	1.6577666666666666					1	DETECTED	155.0789 m/z @1.66 [CD8118_2.mzXML]	155.078857421875	1.6577666666666666	1.58335	18.230999999999998	16.64765	18427.974609375	1191014.6870165102	0	1183	16.649517688661216	111.8543113101905	209.80765369393367	155.06985473632812	155.08778381347656
243	155.13064575195312	14.870149999999999					1	DETECTED	155.1306 m/z @14.87 [CD8118_2.mzXML]	155.13064575195312	14.870149999999999	0.10116666666666667	20.005333333333333	19.904166666666665	428779.375	9.543354677513613E7	0	1183	7.641059028564962	0.8586856259070116	2.0996642379543844	155.1302490234375	155.1312255859375
244	156.04188537597656	1.7821166666666668					1	DETECTED	156.0419 m/z @1.78 [CD8118_2.mzXML]	156.04188537597656	1.7821166666666668	1.5688166666666667	10.3717	8.802883333333334	433974.84375	3720077.4480468743	1	1183	0.03796997533460589	2.4623673839326843	5.75659479227074	156.0400390625	156.04225158691406
245	156.0767059326172	1.8664666666666667					1	DETECTED	156.0767 m/z @1.87 [CD8118_2.mzXML]	156.0767059326172	1.8664666666666667	1.5393833333333333	15.3644	13.825016666666667	44117.68359375	2049629.6128271183	0	1183	0.6350534688619247	1.8193003541990878	2.1723174778501697	156.06771850585938	156.07723999023438
246	156.13426208496094	14.870149999999999					1	DETECTED	156.1343 m/z @14.87 [CD8118_2.mzXML]	156.13426208496094	14.870149999999999	0.13781666666666667	20.005333333333333	19.867516666666667	24200.30078125	5774865.251467317	0	1183	0.7927404513030893	0.8706029746911277	0.6725688740526028	156.13343811035156	156.13465881347656
247	157.12783813476562	14.870149999999999					1	DETECTED	157.1278 m/z @14.87 [CD8118_2.mzXML]	157.12783813476562	14.870149999999999	0.10116666666666667	20.005333333333333	19.904166666666665	124871.5	2.74839289419295E7	0	1183	1.311857366019245	0.6860489857676766	1.2856980293128504	157.12686157226562	157.1283721923828
248	158.1312713623047	14.870149999999999					1	DETECTED	158.1313 m/z @14.87 [CD8118_2.mzXML]	158.1312713623047	14.870149999999999	0.19295	19.987166666666667	19.794216666666667	8899.16015625	2015911.2281256113	0	1183	0.32464907988945413	0.8810052672823395	0.7514379087422424	158.1306610107422	158.13165283203125
249	158.9276885986328	1.5688166666666667					1	DETECTED	158.9277 m/z @1.57 [CD8118_2.mzXML]	158.9276885986328	1.5688166666666667	1.4341666666666666	2.0757166666666667	0.6415500000000001	36346.296875	684297.3437281495	0	1183	0.615673625513969	2.4029889376866325	4.2024894951872485	158.92149353027344	158.9279022216797
250	158.96372985839844	1.6431					1	DETECTED	158.9637 m/z @1.64 [CD8118_2.mzXML]	158.96372985839844	1.6431	1.58335	1.9218833333333334	0.33853333333333335	405112.96875	2551697.7534067375	0	1183	0.07840161836671933	2.673118245045433	2.6183968874223864	158.96368408203125	158.9727325439453
251	159.06503295898438	10.319333333333333					1	DETECTED	159.0650 m/z @10.32 [CD8118_2.mzXML]	159.06503295898438	10.319333333333333	1.9080666666666666	17.9375	16.029433333333333	12085.4716796875	1483684.5235575868	0	1183	7.805597036438153	1.3279415306001052	1.1628739798581325	159.06459045410156	159.07217407226562
252	159.09164428710938	9.217616666666666					1	DETECTED	159.0916 m/z @9.22 [CD8118_2.mzXML]	159.09164428710938	9.217616666666666	0.5398499999999999	19.218666666666664	18.678816666666663	120095.1875	2597072.9848233648	0	1183	0.09122003351655827	1.5876970157868557	1.1819151167735706	159.08688354492188	159.1016082763672
253	159.1490478515625	8.852083333333333					1	DETECTED	159.1490 m/z @8.85 [CD8118_2.mzXML]	159.1490478515625	8.852083333333333	8.659983333333335	15.840733333333333	7.180749999999998	12106.28125	407935.68275430275	0	1183	0.15640831424301993	18.690135346174042	0.3990157262640602	159.14761352539062	159.1496124267578
254	159.9818878173828	11.19145					1	DETECTED	159.9819 m/z @11.19 [CD8118_2.mzXML]	159.9818878173828	11.19145	0.10116666666666667	20.005333333333333	19.904166666666665	5402.81494140625	1855767.8672842092	0	1183	19.003211239781574	0.8973696193514742	0.6250145457995304	159.98147583007812	159.9825439453125
255	160.06027221679688	2.49045					1	DETECTED	160.0603 m/z @2.49 [CD8118_2.mzXML]	160.06027221679688	2.49045	1.8101999999999998	19.255	17.4448	316985.53125	1.9231756096448865E7	1	1183	0.6412293582560031	2.2863018388038903	2.28228645879501	160.0598907470703	160.06349182128906
256	160.07571411132812	9.203233333333333					1	DETECTED	160.0757 m/z @9.20 [CD8118_2.mzXML]	160.07571411132812	9.203233333333333	0.37578333333333336	19.877333333333336	19.50155	59218.52734375	4531853.005966216	0	1183	0.09246129285158311	0.5336328233762905	1.862853964942658	160.07516479492188	160.07594299316406
257	160.13307189941406	10.0917					1	DETECTED	160.1331 m/z @10.09 [CD8118_2.mzXML]	160.13307189941406	10.0917	10.057233333333333	10.22995	0.17271666666666796	34926.5859375	187587.2413175061	0	1183	0.08240742923908151	2.401164287767573	4.280612768094294	160.13291931152344	160.13320922851562
258	161.01222229003906	1.481					1	DETECTED	161.0122 m/z @1.48 [CD8118_2.mzXML]	161.01222229003906	1.481	1.4156333333333333	1.5542333333333334	0.13860000000000006	14343.7431640625	99699.29197558598	0	1183	0.10916916246696884	1.0601733809280962	1.1203467618561924	161.01185607910156	161.0122528076172
259	161.0237274169922	12.405583333333334					1	DETECTED	161.0237 m/z @12.41 [CD8118_2.mzXML]	161.0237274169922	12.405583333333334	1.5688166666666667	16.299716666666665	14.730899999999998	60869.265625	1.0102986468156563E7	0	1183	1.4346264064753154	1.8733157612529356	3.0293285052689223	161.02352905273438	161.03028869628906
260	161.06390380859375	2.5717					1	DETECTED	161.0639 m/z @2.57 [CD8118_2.mzXML]	161.06390380859375	2.5717	0.35755	19.895666666666667	19.538116666666667	17492.5546875	2589576.1372780767	0	1183	0.41347175967602157	0.9356797184840631	6.8651211327925425	161.058837890625	161.06422424316406
261	161.12814331054688	1.7213					1	DETECTED	161.1281 m/z @1.72 [CD8118_2.mzXML]	161.12814331054688	1.7213	1.7043833333333334	15.237633333333333	13.533249999999999	8897.591796875	2124457.3308558348	0	1183	8.4708897703867	399.9975369458122	780.5664485356845	161.12811279296875	161.13670349121094
262	161.98110961914062	0.24766666666666665					1	DETECTED	161.9811 m/z @0.25 [CD8118_2.mzXML]	161.98110961914062	0.24766666666666665	0.10116666666666667	20.005333333333333	19.904166666666665	4226.23583984375	1571734.8272209472	0	1183	19.17344530427481	67.93230944254836	101.96690892849443	161.98077392578125	161.98793029785156
263	162.05018615722656	1.9773500000000002					1	DETECTED	162.0502 m/z @1.98 [CD8118_2.mzXML]	162.05018615722656	1.9773500000000002	1.88045	9.759483333333332	7.879033333333332	11794.8916015625	1262229.9544573363	0	1183	4.292640783162634	10.3885195376686	20.505860532103796	162.0501708984375	162.05886840820312
264	162.097900390625	16.06145					1	DETECTED	162.0979 m/z @16.06 [CD8118_2.mzXML]	162.097900390625	16.06145	1.5393833333333333	19.566	18.026616666666666	9969.3994140625	3106890.5379267586	0	1183	2.983596156101779	0.7432628504639794	0.5019504133247911	162.0889892578125	162.09832763671875
265	162.11183166503906	1.8243333333333331					1	DETECTED	162.1118 m/z @1.82 [CD8118_2.mzXML]	162.11183166503906	1.8243333333333331	1.7674833333333335	8.869483333333333	7.101999999999999	4079872.75	2.1015690605922814E7	1	1183	0.041045385478241325	2.275337875711171	2.6563394116069583	162.11183166503906	162.11285400390625
266	162.97381591796875	10.057233333333333					1	DETECTED	162.9738 m/z @10.06 [CD8118_2.mzXML]	162.97381591796875	10.057233333333333	0.2111	13.967016666666666	13.755916666666666	4401.70166015625	1884780.8206058654	0	1183	6.731882670435627	0.6985440985293719	1.2773724762260223	162.96786499023438	162.97381591796875
267	162.9912109375	1.5393833333333333					1	DETECTED	162.9912 m/z @1.54 [CD8118_2.mzXML]	162.9912109375	1.5393833333333333	1.4156333333333333	20.005333333333333	18.5897	452659.15625	6800095.107674192	0	1183	0.12543793885084664	1.0634494742930982	1.0854096475797648	162.98350524902344	162.99183654785156
268	163.03858947753906	10.903266666666667					1	DETECTED	163.0386 m/z @10.90 [CD8118_2.mzXML]	163.03858947753906	10.903266666666667	0.10116666666666667	20.005333333333333	19.904166666666665	31276.5	3430130.272827272	0	1183	0.9349234567190088	0.8919752965426453	12.970926217173965	163.0345916748047	163.04739379882812
269	163.05987548828125	2.0334666666666665					1	DETECTED	163.0599 m/z @2.03 [CD8118_2.mzXML]	163.05987548828125	2.0334666666666665	0.13781666666666667	19.987166666666667	19.84935	50754.4296875	7438313.776857427	0	1183	0.3850766694511252	3.211943587808673	4.486997660271939	163.057861328125	163.06170654296875
270	163.07508850097656	11.571566666666666					1	DETECTED	163.0751 m/z @11.57 [CD8118_2.mzXML]	163.07508850097656	11.571566666666666	6.246283333333333	11.7678	5.521516666666666	40050.2578125	2368915.061066649	0	1183	0.11717803685587569	0.5184246847585575	0.032156311411859144	163.07107543945312	163.08502197265625
271	163.09432983398438	15.840733333333333					1	DETECTED	163.0943 m/z @15.84 [CD8118_2.mzXML]	163.09432983398438	15.840733333333333	0.15618333333333334	19.895666666666667	19.739483333333332	21801.9375	6389785.261983218	0	1183	2.8259323632702404	0.7602001102731337	0.5866373293742393	163.09376525878906	163.09725952148438
272	163.11563110351562	1.8243333333333331					1	DETECTED	163.1156 m/z @1.82 [CD8118_2.mzXML]	163.11563110351562	1.8243333333333331	0.7409166666666667	19.675666666666665	18.934749999999998	181579.1875	8133504.151049195	0	1183	0.04769835002928824	8.73844319667718	16.47688639335436	163.11122131347656	163.1187286376953
273	163.9764404296875	0.37578333333333336					1	DETECTED	163.9764 m/z @0.38 [CD8118_2.mzXML]	163.9764404296875	0.37578333333333336	0.10116666666666667	20.005333333333333	19.904166666666665	55796.56640625	1.8430914829380356E7	1	1183	18.49163407338219	6.993524891729934	51.209574904267974	163.9759063720703	163.9771270751953
274	163.99488830566406	1.5249166666666667					1	DETECTED	163.9949 m/z @1.52 [CD8118_2.mzXML]	163.99488830566406	1.5249166666666667	1.4957	19.913833333333333	18.418133333333333	14599.162109375	3020261.4142811275	0	1183	0.15101742154043607	315.19908727895034	629.3981745579007	163.9871063232422	163.99488830566406
275	164.09153747558594	2.0051833333333335					1	DETECTED	164.0915 m/z @2.01 [CD8118_2.mzXML]	164.09153747558594	2.0051833333333335	2.0051833333333335	19.0365	17.031316666666665	10805.400390625	1071443.5694405208	0	1183	0.5538290378227737	null	null	164.091064453125	164.0976104736328
276	164.92970275878906	1.6577666666666666					1	DETECTED	164.9297 m/z @1.66 [CD8118_2.mzXML]	164.92970275878906	1.6577666666666666	1.6280166666666667	7.234766666666667	5.606750000000001	33132.26171875	2240378.3116545714	0	1183	0.06123510322646064	94.23109243697499	11.568438426644699	164.9205780029297	164.9303741455078
277	164.98406982421875	11.784699999999999					1	DETECTED	164.9841 m/z @11.78 [CD8118_2.mzXML]	164.98406982421875	11.784699999999999	0.10116666666666667	20.005333333333333	19.904166666666665	106777.9921875	1.2485631732541827E7	1	1183	0.77938795821591	0.8384068599944914	3.152193737696877	164.97703552246094	164.98483276367188
278	165.02438354492188	1.5542333333333334					1	DETECTED	165.0244 m/z @1.55 [CD8118_2.mzXML]	165.02438354492188	1.5542333333333334	1.4341666666666666	1.6129166666666668	0.1787500000000002	7358.93212890625	55827.27841162114	0	1183	0.33655327090097864	0.744378123264853	0.48875624652970606	165.02391052246094	165.02462768554688
279	165.05477905273438	3.9054333333333333					1	DETECTED	165.0548 m/z @3.91 [CD8118_2.mzXML]	165.05477905273438	3.9054333333333333	2.1179333333333332	10.536733333333332	8.4188	13103.5439453125	1834295.7745329288	0	1183	0.4364993901019498	2.3549090909090906	0.33995591355985777	165.05433654785156	165.05502319335938
280	165.07542419433594	1.9634					1	DETECTED	165.0754 m/z @1.96 [CD8118_2.mzXML]	165.07542419433594	1.9634	1.9495333333333333	12.254716666666667	10.305183333333334	10218.8681640625	3063691.1538442387	0	1183	0.14611587970763495	371.5811298076916	742.1622596153832	165.0694580078125	165.07582092285156
281	165.15975952148438	15.78575					1	DETECTED	165.1598 m/z @15.79 [CD8118_2.mzXML]	165.15975952148438	15.78575	0.17461666666666667	19.987166666666667	19.81255	17563.427734375	5020490.332858426	0	1183	2.08686476562621	0.7889584752768657	0.59699073161155	165.15733337402344	165.16014099121094
282	166.02609252929688	2.3810166666666666					1	DETECTED	166.0261 m/z @2.38 [CD8118_2.mzXML]	166.02609252929688	2.3810166666666666	1.8529166666666665	8.35665	6.503733333333334	44911.97265625	2526157.21419815	0	1183	0.5794325040737918	2.2681217350553076	2.8524318165984353	166.0252227783203	166.0352020263672
283	166.0530242919922	2.0477499999999997					1	DETECTED	166.0530 m/z @2.05 [CD8118_2.mzXML]	166.0530242919922	2.0477499999999997	1.9356333333333333	8.4372	6.501566666666667	15598.4912109375	1074456.100682922	0	1183	6.658072495213727	28.110906634513192	55.260760402790325	166.05300903320312	166.06246948242188
284	166.0749969482422	8.324616666666666					1	DETECTED	166.0750 m/z @8.32 [CD8118_2.mzXML]	166.0749969482422	8.324616666666666	0.35755	8.625566666666666	8.268016666666666	6338.0751953125	544941.4422799989	0	1183	0.15529902691019437	0.5188871270061755	0.037774254012350884	166.0653839111328	166.07505798339844
285	166.0859375	8.340566666666668					1	DETECTED	166.0859 m/z @8.34 [CD8118_2.mzXML]	166.0859375	8.340566666666668	0.11966666666666666	19.877333333333336	19.75766666666667	2542850.0	5.988785236123398E7	1	1183	0.29239876525408803	0.8974050357044757	0.5729437253595806	166.0847930908203	166.09388732910156
286	166.09854125976562	8.372616666666667					1	DETECTED	166.0985 m/z @8.37 [CD8118_2.mzXML]	166.09854125976562	8.372616666666667	8.0763	8.504016666666667	0.42771666666666697	5492.29931640625	67648.60877465834	0	1183	0.15604143082753907	0.7217222565948571	0.44344451318971434	166.0968017578125	166.10809326171875
287	166.111083984375	8.340566666666668					1	DETECTED	166.1111 m/z @8.34 [CD8118_2.mzXML]	166.111083984375	8.340566666666668	8.093466666666666	8.453633333333334	0.3601666666666681	2877.26220703125	42070.83370648218	0	1183	0.28969753866991965	0.7287872656144597	0.45757453122891945	166.10958862304688	166.11619567871094
288	166.12734985351562	13.224283333333334					1	DETECTED	166.1273 m/z @13.22 [CD8118_2.mzXML]	166.12734985351562	13.224283333333334	7.588683333333334	13.224283333333334	5.6356	22821.2578125	3543128.8403316652	0	1183	6.853787754163463	0.5	null	166.11749267578125	166.1356201171875
289	166.5272979736328	2.5174499999999997					1	DETECTED	166.5273 m/z @2.52 [CD8118_2.mzXML]	166.5272979736328	2.5174499999999997	2.5038666666666667	3.7074333333333334	1.2035666666666667	5654.185546875	150177.04563555904	0	1183	0.5790990982374753	44.30306748466347	87.60613496932694	166.52723693847656	166.52825927734375
290	166.58425903320312	8.340566666666668					1	DETECTED	166.5843 m/z @8.34 [CD8118_2.mzXML]	166.58425903320312	8.340566666666668	7.888050000000001	8.521383333333334	0.6333333333333337	7071.84619140625	142373.97500378446	0	1183	0.29196556277350005	0.6997900629811058	0.39958012596221154	166.5838165283203	166.58433532714844
291	166.9844970703125	11.784699999999999					1	DETECTED	166.9845 m/z @11.78 [CD8118_2.mzXML]	166.9844970703125	11.784699999999999	0.10116666666666667	20.005333333333333	19.904166666666665	47543.58984375	7427837.062753262	0	1183	1.224907372001761	0.8085401412250703	9.705950426609261	166.9838409423828	166.9854736328125
292	167.021484375	8.372616666666667					1	DETECTED	167.0215 m/z @8.37 [CD8118_2.mzXML]	167.021484375	8.372616666666667	1.5688166666666667	8.538783333333333	6.969966666666666	9250.9892578125	766741.2124154052	0	1183	0.32170505282316597	0.5122113132857128	0.33590758345412874	167.0213165283203	167.02322387695312
293	167.03379821777344	9.590383333333333					1	DETECTED	167.0338 m/z @9.59 [CD8118_2.mzXML]	167.03379821777344	9.590383333333333	1.7674833333333335	10.007083333333332	8.2396	37133.83984375	1104942.5947142025	0	1183	7.714673884803953	0.5156532560922383	0.01926724273583982	167.03102111816406	167.03421020507812
294	167.05628967285156	8.694566666666667					1	DETECTED	167.0563 m/z @8.69 [CD8118_2.mzXML]	167.05628967285156	8.694566666666667	5.1451	8.7995	3.6544	5292.54931640625	288568.7259218446	0	1183	0.3110016186641271	0.5147815634273694	0.029563126854738737	167.05526733398438	167.05633544921875
295	167.06777954101562	10.319333333333333					1	DETECTED	167.0678 m/z @10.32 [CD8118_2.mzXML]	167.06777954101562	10.319333333333333	10.109216666666667	10.79975	0.6905333333333328	3804.335693359375	86324.70872662363	0	1183	0.17745141843753132	1.6432140874117587	2.2864281748235173	167.06735229492188	167.0699462890625
296	167.08934020996094	8.340566666666668					1	DETECTED	167.0893 m/z @8.34 [CD8118_2.mzXML]	167.08934020996094	8.340566666666668	3.5084666666666666	9.557383333333332	6.048916666666665	173717.125	4275801.483755068	0	1183	0.31356607467135156	0.9288624294495847	0.7194309449780637	167.0810546875	167.08981323242188
297	168.0928955078125	8.324616666666666					1	DETECTED	168.0929 m/z @8.32 [CD8118_2.mzXML]	168.0928955078125	8.324616666666666	3.66155	8.659983333333335	4.998433333333335	6916.83984375	340534.65833898936	0	1183	0.18269413954711133	0.5359598833385757	0.6927084533559672	168.08998107910156	168.10226440429688
298	168.98008728027344	11.784699999999999					1	DETECTED	168.9801 m/z @11.78 [CD8118_2.mzXML]	168.98008728027344	11.784699999999999	0.13781666666666667	19.987166666666667	19.84935	21149.1484375	3169817.805543367	0	1183	0.5952437248271885	0.7444144994590176	0.3490843732695444	168.97802734375	168.98072814941406
299	169.00494384765625	10.466116666666666					1	DETECTED	169.0049 m/z @10.47 [CD8118_2.mzXML]	169.00494384765625	10.466116666666666	1.3064166666666668	18.58	17.27358333333333	34860.23828125	2925410.072943603	0	1183	0.11406203756083677	0.5098023565929226	0.01715930063134897	168.9958038330078	169.0104522705078
300	169.03555297851562	2.9956833333333335					1	DETECTED	169.0356 m/z @3.00 [CD8118_2.mzXML]	169.03555297851562	2.9956833333333335	1.9218833333333334	19.968666666666664	18.04678333333333	159637.140625	6204512.965593744	0	1183	0.3041540710405206	1.019566278462176	0.6596222569552762	169.02635192871094	169.0363311767578
301	169.0491485595703	10.886816666666666					1	DETECTED	169.0491 m/z @10.89 [CD8118_2.mzXML]	169.0491485595703	10.886816666666666	1.7373333333333332	11.123983333333333	9.38665	147150.296875	4336614.750420659	1	1183	9.080298207091696	1.60713693981959	0.018785938855166818	169.04641723632812	169.0584259033203
302	169.09457397460938	1.6727166666666666					1	DETECTED	169.0946 m/z @1.67 [CD8118_2.mzXML]	169.09457397460938	1.6727166666666666	0.8322166666666667	8.694566666666667	7.86235	33512.09765625	5676707.596113647	0	1183	0.08065264588845045	4.628393289829207	8.2955356461355	169.08592224121094	169.09718322753906
303	170.04229736328125	1.8101999999999998					1	DETECTED	170.0423 m/z @1.81 [CD8118_2.mzXML]	170.04229736328125	1.8101999999999998	1.8101999999999998	10.55115	8.74095	10544.66796875	966255.5313633422	0	1183	1.2735717181710038	null	null	170.0365447998047	170.04237365722656
304	170.05995178222656	9.217616666666666					1	DETECTED	170.0600 m/z @9.22 [CD8118_2.mzXML]	170.05995178222656	9.217616666666666	3.8144666666666667	10.93775	7.123283333333333	361045.96875	4704333.726602113	0	1183	0.09177508914518206	1.8535745419879024	1.1747837556222827	170.0524139404297	170.06478881835938
305	170.09205627441406	1.88045					1	DETECTED	170.0921 m/z @1.88 [CD8118_2.mzXML]	170.09205627441406	1.88045	0.10116666666666667	20.005333333333333	19.904166666666665	23306.375	5794144.455686636	0	1183	0.5233983028146822	18.906958875333224	36.923027971616705	170.09193420410156	170.10154724121094
306	171.0020751953125	10.466116666666666					1	DETECTED	171.0021 m/z @10.47 [CD8118_2.mzXML]	171.0020751953125	10.466116666666666	3.7378	10.61155	6.873749999999999	10935.6943359375	1917754.0330005488	0	1183	0.13168610623905685	0.5414421627368019	0.13790957525256453	171.00180053710938	171.01116943359375
307	171.03305053710938	1.5249166666666667					1	DETECTED	171.0331 m/z @1.52 [CD8118_2.mzXML]	171.03305053710938	1.5249166666666667	1.4341666666666666	17.661166666666666	16.227	10983.666015625	1867870.4772052001	0	1183	0.08778749783634066	76.55674189981833	145.34778842390085	171.02740478515625	171.03318786621094
308	171.06344604492188	9.217616666666666					1	DETECTED	171.0634 m/z @9.22 [CD8118_2.mzXML]	171.06344604492188	9.217616666666666	3.4476999999999998	10.22995	6.782250000000001	35336.39453125	1974192.8086460265	0	1183	0.09411093069782162	0.5877251260127964	1.5397828791149761	171.06275939941406	171.06935119628906
309	171.13778686523438	12.171083333333334					1	DETECTED	171.1378 m/z @12.17 [CD8118_2.mzXML]	171.13778686523438	12.171083333333334	6.580983333333333	18.562	11.981016666666669	5448.5849609375	1122523.7563653872	0	1183	0.11426575915820969	1.0716281163723966	1.1432562327447928	171.13751220703125	171.1382293701172
310	171.14877319335938	10.93775					1	DETECTED	171.1488 m/z @10.94 [CD8118_2.mzXML]	171.14877319335938	10.93775	0.10116666666666667	20.005333333333333	19.904166666666665	8169.25048828125	4664130.421002869	0	1183	14.409786638485425	0.9183783326540499	0.27506357081641597	171.14405822753906	171.14984130859375
311	172.0367431640625	9.509266666666667					1	DETECTED	172.0367 m/z @9.51 [CD8118_2.mzXML]	172.0367431640625	9.509266666666667	9.4772	10.480466666666667	1.0032666666666668	4832.662109375	160034.0284005737	0	1183	0.957493212966547	15.643451143450918	30.286902286901835	172.0334930419922	172.03688049316406
312	172.13311767578125	10.22995					1	DETECTED	172.1331 m/z @10.23 [CD8118_2.mzXML]	172.13311767578125	10.22995	7.835733333333334	10.920883333333334	3.0851500000000005	12638.07421875	356939.0913111266	0	1183	0.12003863187378983	0.644292148441035	11.754332838684357	172.13217163085938	172.13343811035156
313	172.9871826171875	1.5102499999999999					1	DETECTED	172.9872 m/z @1.51 [CD8118_2.mzXML]	172.9871826171875	1.5102499999999999	0.26603333333333334	16.336183333333334	16.07015	4600.51953125	2448564.1390198367	0	1183	0.051589833190540224	6.457938729856806	11.915877459713611	172.9781036376953	172.98719787597656
314	173.02069091796875	15.63975					1	DETECTED	173.0207 m/z @15.64 [CD8118_2.mzXML]	173.02069091796875	15.63975	0.10116666666666667	20.005333333333333	19.904166666666665	5520.59326171875	1921556.720315185	0	1183	7.211859633206693	0.6404755903315938	0.6844709953057062	173.01963806152344	173.02178955078125
315	173.961669921875	11.463750000000001					1	DETECTED	173.9617 m/z @11.46 [CD8118_2.mzXML]	173.961669921875	11.463750000000001	0.10116666666666667	20.005333333333333	19.904166666666665	7704.87841796875	1723903.3245710146	0	1183	0.4551265575291392	0.7670176657501916	0.777583742176821	173.9597625732422	173.96217346191406
316	174.07879638671875	15.93225					1	DETECTED	174.0788 m/z @15.93 [CD8118_2.mzXML]	174.07879638671875	15.93225	4.0741	19.492833333333333	15.418733333333334	10527.3046875	2695984.6007968187	0	1183	3.2201730547688676	0.7748202030381036	0.47656494364648966	174.07522583007812	174.07904052734375
317	174.12753295898438	0.7227166666666667					1	DETECTED	174.1275 m/z @0.72 [CD8118_2.mzXML]	174.12753295898438	0.7227166666666667	0.10116666666666667	19.987166666666667	19.886	2103.06591796875	1440584.7423699035	0	1183	8.26181235413825	15.99710401415815	30.994208028316304	174.11961364746094	174.1286163330078
318	174.93780517578125	1.6431					1	DETECTED	174.9378 m/z @1.64 [CD8118_2.mzXML]	174.93780517578125	1.6431	1.5980666666666667	1.8243333333333331	0.2262666666666664	109752.8125	647864.5254599608	0	1183	0.12433781982588821	2.512213175425612	3.6962178409424804	174.93768310546875	174.9380645751953
319	174.99151611328125	1.5249166666666667					1	DETECTED	174.9915 m/z @1.52 [CD8118_2.mzXML]	174.99151611328125	1.5249166666666667	0.8322166666666667	19.748833333333334	18.916616666666666	40316.875	2983023.329004303	0	1183	1.0964718620389753	8.00088401522873	12.342196545402262	174.98460388183594	174.9921112060547
320	175.01710510253906	3.2638666666666665					1	DETECTED	175.0171 m/z @3.26 [CD8118_2.mzXML]	175.01710510253906	3.2638666666666665	3.2638666666666665	19.877333333333336	16.61346666666667	7472.83740234375	2416908.604801971	0	1183	12.192101132199653	null	null	175.00778198242188	175.01953125
321	175.03126525878906	2.4631166666666666					1	DETECTED	175.0313 m/z @2.46 [CD8118_2.mzXML]	175.03126525878906	2.4631166666666666	2.4631166666666666	13.636916666666668	11.173800000000002	9996.349609375	1119140.959832245	0	1183	0.9248729340515309	null	null	175.0237579345703	175.04042053222656
322	175.0750274658203	15.292283333333334					1	DETECTED	175.0750 m/z @15.29 [CD8118_2.mzXML]	175.0750274658203	15.292283333333334	0.2111	19.968666666666664	19.757566666666666	14198.1513671875	4586855.025690854	0	1183	2.707256730385909	0.8357909048877977	0.6885863809074527	175.07020568847656	175.07969665527344
323	175.0897216796875	6.281549999999999					1	DETECTED	175.0897 m/z @6.28 [CD8118_2.mzXML]	175.0897216796875	6.281549999999999	0.10116666666666667	19.987166666666667	19.886	2255.435302734375	1498075.4397121281	0	1183	5.91610246771955	1.6087998856597354	2.217599771319471	175.08908081054688	175.09075927734375
324	175.11878967285156	1.8243333333333331					1	DETECTED	175.1188 m/z @1.82 [CD8118_2.mzXML]	175.11878967285156	1.8243333333333331	1.58335	18.616	17.03265	114339.4765625	3431719.4120350042	0	1183	0.1811535646241893	4.504987485080904	3.333219131790301	175.11300659179688	175.11959838867188
325	176.0707244873047	10.55115					1	DETECTED	176.0707 m/z @10.55 [CD8118_2.mzXML]	176.0707244873047	10.55115	0.9961	11.987	10.9909	90918.6328125	1443571.0080312183	0	1183	0.0763828694526687	0.5817834611164576	1.8819298045023403	176.06167602539062	176.07444763183594
326	176.97064208984375	1.5102499999999999					1	DETECTED	176.9706 m/z @1.51 [CD8118_2.mzXML]	176.97064208984375	1.5102499999999999	1.4341666666666666	17.569166666666668	16.135	32996.30859375	6287878.590998414	0	1183	0.13516041892820163	106.03504928806142	211.07009857612283	176.9615936279297	176.97079467773438
327	176.99261474609375	11.2079					1	DETECTED	176.9926 m/z @11.21 [CD8118_2.mzXML]	176.99261474609375	11.2079	9.079266666666665	17.605833333333333	8.526566666666668	5944.7392578125	969757.1183327019	0	1183	5.976634717432443	2.00282653972032	3.9697896251265616	176.9844970703125	177.0024871826172
328	177.06065368652344	1.6727166666666666					1	DETECTED	177.0607 m/z @1.67 [CD8118_2.mzXML]	177.06065368652344	1.6727166666666666	1.6280166666666667	14.357249999999999	12.729233333333331	20822.75390625	4645145.492427979	0	1183	null	142.38516032811344	283.77032065622694	177.0545196533203	177.06236267089844
329	177.07557678222656	1.9356333333333333					1	DETECTED	177.0756 m/z @1.94 [CD8118_2.mzXML]	177.07557678222656	1.9356333333333333	1.9080666666666666	10.61155	8.703483333333333	11037.986328125	1122835.6187598268	0	1183	null	157.86245465538047	314.72490931076095	177.0737762451172	177.07627868652344
330	177.09051513671875	11.240933333333334					1	DETECTED	177.0905 m/z @11.24 [CD8118_2.mzXML]	177.09051513671875	11.240933333333334	0.5764833333333333	11.62895	11.052466666666666	13092.6279296875	1447841.0860032346	0	1183	8.975490864670007	0.5285238320748058	0.05172794596696313	177.08592224121094	177.0913543701172
331	177.12721252441406	12.102066666666667					1	DETECTED	177.1272 m/z @12.10 [CD8118_2.mzXML]	177.12721252441406	12.102066666666667	11.784699999999999	12.455066666666665	0.6703666666666663	5623.52490234375	80144.27057531735	0	1183	0.042561125539871014	1.0561390610229957	1.1122781220459914	177.1197509765625	177.1276397705078
332	177.1595458984375	19.200166666666668					1	DETECTED	177.1595 m/z @19.20 [CD8118_2.mzXML]	177.1595458984375	19.200166666666668	0.15618333333333334	20.005333333333333	19.849149999999998	3505.94091796875	1521576.442389984	0	1183	2.1992266274472776	0.5211396600326087	0.04227932006521735	177.15895080566406	177.16357421875
333	177.9558563232422	6.36905					1	DETECTED	177.9559 m/z @6.37 [CD8118_2.mzXML]	177.9558563232422	6.36905	0.10116666666666667	19.932000000000002	19.830833333333334	2870.820556640625	1126551.7286610117	0	1183	0.6515075062268583	1.5819402084169831	2.1638804168339663	177.9552001953125	177.9564208984375
334	178.0774383544922	11.935766666666666					1	DETECTED	178.0774 m/z @11.94 [CD8118_2.mzXML]	178.0774383544922	11.935766666666666	4.2949166666666665	19.218666666666664	14.923749999999998	3774.98681640625	1106224.4317139585	0	1183	0.08567353891853458	0.9765765588906993	2.109813443990173	178.0697479248047	178.0864715576172
335	179.0401153564453	1.5102499999999999					1	DETECTED	179.0401 m/z @1.51 [CD8118_2.mzXML]	179.0401153564453	1.5102499999999999	1.4341666666666666	1.6431	0.20893333333333342	11185.4833984375	87979.58804821779	0	1183	0.1581349733398396	1.3730558598028493	1.597802580169232	179.03968811035156	179.04031372070312
336	179.05250549316406	11.339550000000001					1	DETECTED	179.0525 m/z @11.34 [CD8118_2.mzXML]	179.05250549316406	11.339550000000001	9.509266666666667	19.309666666666665	9.800399999999998	5162.83740234375	1106340.6631701356	0	1183	4.931632095262824	2.677290401303986	3.688079136531326	179.05099487304688	179.0551300048828
337	179.07028198242188	10.5084					1	DETECTED	179.0703 m/z @10.51 [CD8118_2.mzXML]	179.07028198242188	10.5084	0.10116666666666667	20.005333333333333	19.904166666666665	57948.18359375	1743170.8865295413	0	1183	0.08815941023614116	0.7851034555900726	3.3602721153475543	179.06227111816406	179.07046508789062
338	180.0284881591797	11.55725					1	DETECTED	180.0285 m/z @11.56 [CD8118_2.mzXML]	180.0284881591797	11.55725	11.542966666666667	11.62895	0.08598333333333308	7124.2939453125	27008.8023380127	0	1183	0.13559516909394453	3.0099183197199717	5.019836639439943	180.0282440185547	180.02877807617188
339	180.06539916992188	9.725150000000001					1	DETECTED	180.0654 m/z @9.73 [CD8118_2.mzXML]	180.06539916992188	9.725150000000001	1.9356333333333333	17.716833333333334	15.7812	23699.69921875	1782601.6485277712	0	1183	7.781018769717842	0.5565967015091294	0.008994646756006232	180.0556640625	180.07383728027344
340	180.08790588378906	8.852083333333333					1	DETECTED	180.0879 m/z @8.85 [CD8118_2.mzXML]	180.08790588378906	8.852083333333333	0.26603333333333334	19.968666666666664	19.70263333333333	4851.59765625	1138058.8122956243	0	1183	0.15289779312115037	1.1473630676116102	0.42409270756976036	180.07972717285156	180.08810424804688
341	181.07156372070312	9.366266666666666					1	DETECTED	181.0716 m/z @9.37 [CD8118_2.mzXML]	181.07156372070312	9.366266666666666	4.326383333333334	19.547666666666665	15.22128333333333	1127627.0	1.2468458306807043E7	1	1183	0.09139982805705849	2.2829710003144554	0.6077971476113887	181.0655517578125	181.07235717773438
342	181.08517456054688	11.55725					1	DETECTED	181.0852 m/z @11.56 [CD8118_2.mzXML]	181.08517456054688	11.55725	1.0513666666666668	12.655933333333333	11.604566666666667	2398759.0	1.8291914229591396E7	1	1183	0.31248482571560743	2.3955058449772992	3.38965080261156	181.08042907714844	181.0867919921875
343	182.0810089111328	3.9054333333333333					1	DETECTED	182.0810 m/z @3.91 [CD8118_2.mzXML]	182.0810089111328	3.9054333333333333	1.9356333333333333	11.784699999999999	9.849066666666666	255571.4375	2.2553740430670135E7	1	1183	0.4749335946105715	0.6445309538099049	0.25491442102447603	182.07505798339844	182.08900451660156
344	182.14968872070312	17.569166666666668					1	DETECTED	182.1497 m/z @17.57 [CD8118_2.mzXML]	182.14968872070312	17.569166666666668	0.10116666666666667	20.005333333333333	19.904166666666665	70461.0859375	2.0032368441622954E7	1	1183	8.211374959561468	0.6278786696235649	0.14699463688894462	182.148681640625	182.15151977539062
345	182.9624481201172	1.5249166666666667					1	DETECTED	182.9624 m/z @1.52 [CD8118_2.mzXML]	182.9624481201172	1.5249166666666667	1.4503666666666668	2.061716666666667	0.6113500000000001	11488.12890625	147239.9143868409	0	1183	0.03225697565819918	4.100268276324621	7.2005365526492415	182.9569854736328	182.9627227783203
346	183.04904174804688	16.4834					1	DETECTED	183.0490 m/z @16.48 [CD8118_2.mzXML]	183.04904174804688	16.4834	7.252416666666666	19.950499999999998	12.698083333333333	7002.21044921875	1893127.466970948	0	1183	3.152939836536021	0.7122897333204544	0.2922672441180212	183.04762268066406	183.05157470703125
347	183.07998657226562	11.852633333333333					1	DETECTED	183.0800 m/z @11.85 [CD8118_2.mzXML]	183.07998657226562	11.852633333333333	2.449383333333333	15.93225	13.482866666666666	44554.6953125	3362789.300256103	0	1183	8.130418203607997	1.3222367393352674	0.027077243812724416	183.07254028320312	183.08958435058594
348	183.15313720703125	17.016000000000002					1	DETECTED	183.1531 m/z @17.02 [CD8118_2.mzXML]	183.15313720703125	17.016000000000002	0.10116666666666667	20.005333333333333	19.904166666666665	4483.1826171875	2139429.0474604475	0	1183	3.7068518604532397	0.5883642562248125	0.17781864382411275	183.14541625976562	183.1536102294922
349	184.07284545898438	12.9973					1	DETECTED	184.0728 m/z @13.00 [CD8118_2.mzXML]	184.07284545898438	12.9973	1.4341666666666666	15.09545	13.661283333333333	59842.26953125	3341716.4772962965	0	1183	0.40032252984284433	1.1011642860716557	2.6239173151052384	184.07244873046875	184.07534790039062
350	184.08316040039062	11.852633333333333					1	DETECTED	184.0832 m/z @11.85 [CD8118_2.mzXML]	184.08316040039062	11.852633333333333	3.8144666666666667	11.902866666666666	8.0884	6056.845703125	1510110.8470211185	0	1183	0.17403178395272967	0.5031246760247984	0.006249352049596662	184.08316040039062	184.0841522216797
351	185.04183959960938	1.8943166666666669					1	DETECTED	185.0418 m/z @1.89 [CD8118_2.mzXML]	185.04183959960938	1.8943166666666669	1.4657499999999999	17.569166666666668	16.103416666666668	242985.796875	6431250.894691529	1	1183	8.4109753338941	3.427973387142709	3.1106436041823895	185.03187561035156	185.05084228515625
352	185.12835693359375	9.11435					1	DETECTED	185.1284 m/z @9.11 [CD8118_2.mzXML]	185.12835693359375	9.11435	9.027883333333333	9.793366666666666	0.7654833333333322	51534.92578125	381007.78923913516	0	1183	0.08910945526882585	1.8580812736771308	2.0685961721322395	185.12799072265625	185.12872314453125
353	186.0476837158203	10.22995					1	DETECTED	186.0477 m/z @10.23 [CD8118_2.mzXML]	186.0476837158203	10.22995	2.5717	10.33675	7.7650500000000005	12928.19921875	1059702.6578673706	0	1183	1.1243660441935148	0.5864086098708731	0.2137078778634593	186.0454559326172	186.0520477294922
354	186.0735321044922	1.8943166666666669					1	DETECTED	186.0735 m/z @1.89 [CD8118_2.mzXML]	186.0735321044922	1.8943166666666669	1.1059166666666667	19.291666666666668	18.185750000000002	33360.26953125	1434904.1511285703	0	1183	0.6451986291551768	11.102037385540088	3.6460131160358173	186.065185546875	186.07684326171875
355	186.91143798828125	1.6431					1	DETECTED	186.9114 m/z @1.64 [CD8118_2.mzXML]	186.91143798828125	1.6431	1.6431	12.388966666666667	10.745866666666666	20013.2421875	1255903.340723358	0	1183	0.02004241258095285	null	null	186.9072265625	186.92123413085938
356	186.92274475097656	1.5542333333333334					1	DETECTED	186.9227 m/z @1.55 [CD8118_2.mzXML]	186.92274475097656	1.5542333333333334	1.4503666666666668	1.5980666666666667	0.14769999999999994	20012.36328125	114344.0546033936	0	1183	0.10592869680982164	0.7110077021822855	0.39719593763843375	186.92245483398438	186.92274475097656
357	186.9521942138672	9.203233333333333					1	DETECTED	186.9522 m/z @9.20 [CD8118_2.mzXML]	186.9521942138672	9.203233333333333	9.146233333333333	9.334816666666667	0.18858333333333377	15250.857421875	85099.93779425071	0	1183	0.08992083236491943	1.654239766081864	1.8553073836782512	186.95164489746094	186.9524688720703
358	187.05760192871094	1.8664666666666667					1	DETECTED	187.0576 m/z @1.87 [CD8118_2.mzXML]	187.05760192871094	1.8664666666666667	1.8384666666666667	9.304166666666667	7.4657	265177.40625	3904294.343511902	0	1183	0.055676822386166336	7.130476733288284	8.741885004824885	187.0572967529297	187.0578155517578
359	187.0709686279297	2.53105					1	DETECTED	187.0710 m/z @2.53 [CD8118_2.mzXML]	187.0709686279297	2.53105	1.8243333333333331	5.214250000000001	3.3899166666666676	10872.8720703125	742116.5245154417	0	1183	0.6702389543488638	2.3983562483786525	1.670904072234474	187.07090759277344	187.0718536376953
360	187.1326141357422	11.354983333333333					1	DETECTED	187.1326 m/z @11.35 [CD8118_2.mzXML]	187.1326141357422	11.354983333333333	0.10116666666666667	20.005333333333333	19.904166666666665	5449.78515625	2611008.8159896894	0	1183	11.245758360503563	0.884329612620311	10.467059687924316	187.12510681152344	187.13262939453125
361	188.05889892578125	9.203233333333333					1	DETECTED	188.0589 m/z @9.20 [CD8118_2.mzXML]	188.05889892578125	9.203233333333333	4.824533333333333	9.2894	4.464866666666667	10843.572265625	457630.1026168825	0	1183	0.0534415486017803	0.5098392978128974	0.02016265564395181	188.0506591796875	188.05889892578125
362	188.0702362060547	9.217616666666666					1	DETECTED	188.0702 m/z @9.22 [CD8118_2.mzXML]	188.0702362060547	9.217616666666666	1.8529166666666665	10.988566666666665	9.135649999999998	4401640.0	3.2641379946711145E7	1	1183	0.10405293680494054	1.369979679351498	1.188697704403806	188.06077575683594	188.07411193847656
363	188.0984649658203	9.189216666666665					1	DETECTED	188.0985 m/z @9.19 [CD8118_2.mzXML]	188.0984649658203	9.189216666666665	2.922283333333333	18.397333333333332	15.47505	4725.1162109375	2054626.0971301273	0	1183	12.202292711950138	1.2346588974937238	1.4693177949874476	188.0923309326172	188.1026153564453
364	189.00698852539062	1.5542333333333334					1	DETECTED	189.0070 m/z @1.55 [CD8118_2.mzXML]	189.00698852539062	1.5542333333333334	1.4341666666666666	5.0764499999999995	3.642283333333333	3510.44482421875	401096.13332339475	0	1183	3.5947256979142512	15.16775402554135	29.3355080510827	189.0069122314453	189.007568359375
365	189.02383422851562	13.7748					1	DETECTED	189.0238 m/z @13.77 [CD8118_2.mzXML]	189.02383422851562	13.7748	11.0049	15.6762	4.6713000000000005	5622.75537109375	759718.9822880257	0	1183	0.9693063554554779	0.8432253871980934	0.6864507743961867	189.0229949951172	189.02520751953125
366	189.05206298828125	10.407399999999999					1	DETECTED	189.0521 m/z @10.41 [CD8118_2.mzXML]	189.05206298828125	10.407399999999999	1.4156333333333333	19.987166666666667	18.571533333333335	6106.326171875	1995115.0242465516	0	1183	0.07180710823194048	1.0326965779805972	1.0653931559611944	189.04641723632812	189.05809020996094
367	189.0736846923828	9.203233333333333					1	DETECTED	189.0737 m/z @9.20 [CD8118_2.mzXML]	189.0736846923828	9.203233333333333	8.292300000000001	12.003783333333333	3.711483333333332	418973.21875	3328248.5853369143	0	1183	0.09684859425876446	0.6378585298982173	1.6169839361207332	189.0693359375	189.0741424560547
368	189.08685302734375	2.4768					1	DETECTED	189.0869 m/z @2.48 [CD8118_2.mzXML]	189.08685302734375	2.4768	1.9218833333333334	18.944833333333335	17.02295	29909.734375	3121710.9043007516	0	1183	0.5939003018249682	13.533661964428985	23.88443194338525	189.0858154296875	189.0931854248047
369	189.15916442871094	1.6431					1	DETECTED	189.1592 m/z @1.64 [CD8118_2.mzXML]	189.15916442871094	1.6431	1.6280166666666667	14.719050000000001	13.091033333333334	8292.58203125	3096772.5644920655	0	1183	12.841411199101827	433.956906077348	866.913812154696	189.15916442871094	189.16403198242188
370	189.198486328125	9.203233333333333					1	DETECTED	189.1985 m/z @9.20 [CD8118_2.mzXML]	189.198486328125	9.203233333333333	9.1309	9.366266666666666	0.23536666666666584	14394.99609375	89973.9498517455	0	1183	0.09370008043833344	1.6269585253456258	2.2539170506912516	189.19810485839844	189.19871520996094
371	190.04983520507812	9.958416666666666					1	DETECTED	190.0498 m/z @9.96 [CD8118_2.mzXML]	190.04983520507812	9.958416666666666	9.860216666666668	18.89	9.029783333333333	3766.861328125	451897.17737170384	0	1183	0.17034216860437823	45.97649355057775	90.9529871011555	190.04953002929688	190.05421447753906
372	190.07748413085938	9.189216666666665					1	DETECTED	190.0775 m/z @9.19 [CD8118_2.mzXML]	190.07748413085938	9.189216666666665	3.4168499999999997	20.005333333333333	16.588483333333333	16605.4609375	2645780.473911804	0	1183	1.6274195573561467	2.166595430063985	2.5232629932483057	190.07183837890625	190.08599853515625
373	190.14361572265625	10.3545					1	DETECTED	190.1436 m/z @10.35 [CD8118_2.mzXML]	190.14361572265625	10.3545	2.0195	19.529333333333334	17.509833333333333	26332.58203125	3196778.0247740475	0	1183	0.22951094263247462	0.8767535680900752	0.6886362614518086	190.1414794921875	190.1439208984375
374	190.96792602539062	13.636916666666668					1	DETECTED	190.9679 m/z @13.64 [CD8118_2.mzXML]	190.96792602539062	13.636916666666668	0.10116666666666667	19.932000000000002	19.830833333333334	5463.40380859375	1542383.1503937687	0	1183	1.2818470690896309	0.7325354462565181	0.47634288736781444	190.96212768554688	190.96865844726562
375	190.98008728027344	11.784699999999999					1	DETECTED	190.9801 m/z @11.78 [CD8118_2.mzXML]	190.98008728027344	11.784699999999999	1.4957	18.010833333333334	16.515133333333335	5011.4638671875	1610282.911242188	0	1183	0.11377822510136504	0.8025626073152559	0.48372067796988605	190.97940063476562	190.9859619140625
376	191.0171356201172	1.88045					1	DETECTED	191.0171 m/z @1.88 [CD8118_2.mzXML]	191.0171356201172	1.88045	1.4341666666666666	16.318	14.883833333333335	17892.279296875	2149652.2012896733	0	1183	1.499416087825507	15.070032154762272	3.3417284259506723	191.01441955566406	191.02305603027344
377	191.03985595703125	1.7674833333333335					1	DETECTED	191.0399 m/z @1.77 [CD8118_2.mzXML]	191.03985595703125	1.7674833333333335	1.4156333333333333	16.336183333333334	14.92055	86795.046875	3159469.706377106	0	1183	0.10686876443173055	1.17738743114751	1.0316287281082166	191.03085327148438	191.04855346679688
378	191.07632446289062	1.6727166666666666					1	DETECTED	191.0763 m/z @1.67 [CD8118_2.mzXML]	191.07632446289062	1.6727166666666666	1.58335	1.7043833333333334	0.12103333333333333	100300.234375	384079.8797460939	0	1183	0.06593606376733674	0.6744626138011224	0.3772585491162174	191.07618713378906	191.07647705078125
379	191.99737548828125	9.793366666666666					1	DETECTED	191.9974 m/z @9.79 [CD8118_2.mzXML]	191.99737548828125	9.793366666666666	9.725150000000001	15.40095	5.675799999999999	2109.65283203125	232568.82164636228	0	1183	5.6475517596805975	41.601270461765246	82.20254092353049	191.99282836914062	192.00729370117188
380	192.065185546875	7.694683333333333					1	DETECTED	192.0652 m/z @7.69 [CD8118_2.mzXML]	192.065185546875	7.694683333333333	5.318066666666667	10.643466666666665	5.325399999999998	3366.18701171875	315663.05444946286	0	1183	0.2623548315366886	1.1203742014207871	2.534088431381972	192.06381225585938	192.0690460205078
381	192.13449096679688	4.421916666666666					1	DETECTED	192.1345 m/z @4.42 [CD8118_2.mzXML]	192.13449096679688	4.421916666666666	3.5084666666666666	4.677116666666667	1.16865	2443.64794921875	93698.94307400509	0	1183	0.32550037757258554	0.6396901855602389	0.27938037112047776	192.13368225097656	192.1352996826172
382	193.00209045410156	1.5249166666666667					1	DETECTED	193.0021 m/z @1.52 [CD8118_2.mzXML]	193.00209045410156	1.5249166666666667	1.5249166666666667	15.713066666666666	14.18815	8276.833984375	3138107.594134583	0	1183	0.10043253494177518	null	null	193.00001525878906	193.00209045410156
383	193.02659606933594	1.5102499999999999					1	DETECTED	193.0266 m/z @1.51 [CD8118_2.mzXML]	193.02659606933594	1.5102499999999999	1.5102499999999999	11.055183333333334	9.544933333333335	9444.5869140625	790633.2922070313	0	1183	1.7548062493052672	null	null	193.01695251464844	193.03514099121094
384	193.0858612060547	10.5084					1	DETECTED	193.0859 m/z @10.51 [CD8118_2.mzXML]	193.0858612060547	10.5084	8.30845	13.150183333333333	4.841733333333332	56871.27734375	2377207.380463104	0	1183	0.0849142337215536	0.5417711509192978	0.06235152228700919	193.0845184326172	193.08836364746094
385	193.90650939941406	9.893216666666666					1	DETECTED	193.9065 m/z @9.89 [CD8118_2.mzXML]	193.90650939941406	9.893216666666666	9.860216666666668	9.958416666666666	0.09819999999999851	4590.69189453125	23183.037039977902	0	1183	0.10262103698646641	1.487878787878869	1.9757575757577381	193.9059600830078	193.90650939941406
386	194.0333709716797	16.2629					1	DETECTED	194.0334 m/z @16.26 [CD8118_2.mzXML]	194.0333709716797	16.2629	0.17461666666666667	19.950499999999998	19.775883333333333	4197.73583984375	2147054.2180812676	0	1183	7.638575711939259	0.6146051422515557	0.6583913916410971	194.0320281982422	194.03440856933594
387	194.08926391601562	10.5084					1	DETECTED	194.0893 m/z @10.51 [CD8118_2.mzXML]	194.08926391601562	10.5084	3.2638666666666665	10.782100000000002	7.518233333333335	6375.3896484375	502660.61933566286	0	1183	7.302204861623826	0.5188901056428756	0.03778021128575132	194.08059692382812	194.08953857421875
388	194.45594787597656	9.893216666666666					1	DETECTED	194.4559 m/z @9.89 [CD8118_2.mzXML]	194.45594787597656	9.893216666666666	9.8438	13.93135	4.08755	3755.697509765625	546176.4882667541	0	1183	0.09219908761513373	41.35801011804459	81.71602023608918	194.45584106445312	194.46533203125
389	194.96319580078125	14.886583333333334					1	DETECTED	194.9632 m/z @14.89 [CD8118_2.mzXML]	194.96319580078125	14.886583333333334	2.1179333333333332	15.473983333333333	13.35605	4335.37109375	2049731.1875699458	0	1183	0.4137313502014308	0.5230016485689559	0.046003297137911896	194.9583282470703	194.96360778808594
390	194.9767303466797	12.08545					1	DETECTED	194.9767 m/z @12.09 [CD8118_2.mzXML]	194.9767303466797	12.08545	11.658199999999999	14.151116666666667	2.492916666666668	7314.4853515625	477768.4985624392	0	1183	0.23040522587372436	2.9173980885508053	4.834796177101611	194.97601318359375	194.97813415527344
391	195.0296173095703	16.355083333333333					1	DETECTED	195.0296 m/z @16.36 [CD8118_2.mzXML]	195.0296173095703	16.355083333333333	0.10116666666666667	20.005333333333333	19.904166666666665	7522.837890625	2664629.357697357	0	1183	8.701686719270395	0.6122883202510164	0.22457664050203285	195.02877807617188	195.03004455566406
392	195.08737182617188	9.893216666666666					1	DETECTED	195.0874 m/z @9.89 [CD8118_2.mzXML]	195.08737182617188	9.893216666666666	0.10116666666666667	20.005333333333333	19.904166666666665	1335470.75	2.517124018233479E7	1	1183	0.12120762447901257	0.6872346684983316	3.1036548663072328	195.0864715576172	195.0880126953125
393	195.10125732421875	11.55725					1	DETECTED	195.1013 m/z @11.56 [CD8118_2.mzXML]	195.10125732421875	11.55725	6.775366666666667	12.036816666666665	5.261449999999998	81152.859375	3675514.3689323096	0	1183	0.4333259431955394	0.6436450405294213	1.0033860207987506	195.09750366210938	195.1071319580078
394	195.13760375976562	12.068983333333334					1	DETECTED	195.1376 m/z @12.07 [CD8118_2.mzXML]	195.13760375976562	12.068983333333334	3.4781666666666666	12.33805	8.859883333333334	14425.1298828125	1236387.2333891608	0	1183	0.13643591898368967	0.515660133204255	0.03132026640850993	195.1371612548828	195.13783264160156
395	196.00262451171875	19.895666666666667					1	DETECTED	196.0026 m/z @19.90 [CD8118_2.mzXML]	196.00262451171875	19.895666666666667	0.5030666666666667	19.950499999999998	19.447433333333333	3936.28759765625	1875675.0385827944	0	1183	11.67050662730911	0.501413769513457	0.020131521603416684	196.00132751464844	196.00350952148438
396	196.06021118164062	10.142983333333332					1	DETECTED	196.0602 m/z @10.14 [CD8118_2.mzXML]	196.06021118164062	10.142983333333332	8.852083333333333	17.73483333333333	8.882749999999998	101458.90625	1831804.2980507242	0	1183	0.10957621087286284	0.5750905806643908	0.07876513970079989	196.05999755859375	196.06857299804688
397	196.09085083007812	9.893216666666666					1	DETECTED	196.0909 m/z @9.89 [CD8118_2.mzXML]	196.09085083007812	9.893216666666666	0.30293333333333333	20.005333333333333	19.7024	90535.8984375	2800565.4296922265	0	1183	0.14083211960805464	35.922487774801574	3.3933669458289093	196.08282470703125	196.09922790527344
398	196.86485290527344	1.9634					1	DETECTED	196.8649 m/z @1.96 [CD8118_2.mzXML]	196.86485290527344	1.9634	1.7213	2.173583333333333	0.45228333333333315	13832.009765625	231414.8786081543	0	1183	0.28437570441458293	0.9340837119647526	0.8681674239295051	196.86428833007812	196.86534118652344
399	196.95594787597656	11.75135					1	DETECTED	196.9559 m/z @11.75 [CD8118_2.mzXML]	196.95594787597656	11.75135	11.123983333333333	16.079766666666664	4.955783333333331	5212.4814453125	639302.8344866028	0	1183	0.19514961230625083	3.949670580734282	6.899341161468564	196.94993591308594	196.95652770996094
400	197.0669708251953	9.2894					1	DETECTED	197.0670 m/z @9.29 [CD8118_2.mzXML]	197.0669708251953	9.2894	8.834316666666666	20.005333333333333	11.171016666666667	16771.162109375	2592135.275101256	0	1183	7.052473826974611	22.90271903953432	21.40948409204707	197.06358337402344	197.06748962402344
401	197.10052490234375	1.7525166666666665					1	DETECTED	197.1005 m/z @1.75 [CD8118_2.mzXML]	197.10052490234375	1.7525166666666665	1.6886666666666665	12.808233333333334	11.119566666666667	69314.9140625	3298842.698590576	0	1183	0.05086033295442127	64.46590050571517	84.35269390896673	197.0906219482422	197.10752868652344
402	197.12826538085938	9.725150000000001					1	DETECTED	197.1283 m/z @9.73 [CD8118_2.mzXML]	197.12826538085938	9.725150000000001	9.217616666666666	10.023916666666667	0.8063000000000002	22459.529296875	283746.31336840836	0	1183	0.10661982181404994	0.794332063575461	0.3214397784409128	197.1280517578125	197.12863159179688
403	198.0315704345703	10.4519					1	DETECTED	198.0316 m/z @10.45 [CD8118_2.mzXML]	198.0315704345703	10.4519	9.397549999999999	15.007383333333333	5.609833333333334	71234.2578125	1040594.9332247619	0	1183	0.09749312487304884	0.8326123037336648	0.39918502107343845	198.0218048095703	198.03179931640625
404	198.09686279296875	8.556183333333333					1	DETECTED	198.0969 m/z @8.56 [CD8118_2.mzXML]	198.09686279296875	8.556183333333333	3.2487333333333335	10.248033333333332	6.999299999999998	2221.24560546875	396516.3858621825	0	1183	3.276765738931167	0.6593844501596811	0.3187689003193622	198.095947265625	198.09788513183594
405	198.13160705566406	9.776416666666668					1	DETECTED	198.1316 m/z @9.78 [CD8118_2.mzXML]	198.13160705566406	9.776416666666668	8.276066666666667	9.776416666666668	1.500350000000001	2496.068115234375	129488.20224505624	0	1183	0.07751290648856113	0.5	null	198.12249755859375	198.13186645507812
406	198.86178588867188	1.9495333333333333					1	DETECTED	198.8618 m/z @1.95 [CD8118_2.mzXML]	198.86178588867188	1.9495333333333333	1.7525166666666665	2.1597500000000003	0.4072333333333338	14839.326171875	225604.68958752448	0	1183	0.32865084530935795	1.0334997039167586	1.0795304740638911	198.86094665527344	198.8624267578125
407	198.94004821777344	1.5393833333333333					1	DETECTED	198.9400 m/z @1.54 [CD8118_2.mzXML]	198.94004821777344	1.5393833333333333	1.4341666666666666	1.6431	0.20893333333333342	254902.953125	1797760.5545395513	0	1183	0.13445645063803435	0.9783584153919411	0.8678637817721013	198.93960571289062	198.9400634765625
408	199.01705932617188	16.593216666666667					1	DETECTED	199.0171 m/z @16.59 [CD8118_2.mzXML]	199.01705932617188	16.593216666666667	9.67435	18.451999999999998	8.777649999999998	2061.821044921875	587815.1657181699	0	1183	2.582941756527841	0.6343271537727757	0.26865430754555153	199.01626586914062	199.0175323486328
409	200.04019165039062	1.6886666666666665					1	DETECTED	200.0402 m/z @1.69 [CD8118_2.mzXML]	200.04019165039062	1.6886666666666665	1.6280166666666667	2.6957999999999998	1.067783333333333	26958.203125	359444.2014180299	0	1183	0.16250011860550795	7.54717917471651	18.90045309755694	200.0401611328125	200.0452117919922
410	200.09182739257812	9.334816666666667					1	DETECTED	200.0918 m/z @9.33 [CD8118_2.mzXML]	200.09182739257812	9.334816666666667	1.9218833333333334	9.826883333333335	7.905000000000001	9636.1455078125	933664.3928305057	0	1183	0.0728312873898318	0.5331897404536217	0.06637948090724338	200.09075927734375	200.10015869140625
411	200.12803649902344	2.0195					1	DETECTED	200.1280 m/z @2.02 [CD8118_2.mzXML]	200.12803649902344	2.0195	1.9634	17.016000000000002	15.052600000000002	14213.1962890625	1957349.3514471436	0	1183	0.03870778442061762	134.1586452762928	11.67583518098216	200.12442016601562	200.12850952148438
412	200.20086669921875	10.407399999999999					1	DETECTED	200.2009 m/z @10.41 [CD8118_2.mzXML]	200.20086669921875	10.407399999999999	0.10116666666666667	20.005333333333333	19.904166666666665	21991.34375	2436891.5048883664	0	1183	0.10042334500400507	0.9478248316836643	45.90265722924947	200.19998168945312	200.2014923095703
413	200.93772888183594	1.5542333333333334					1	DETECTED	200.9377 m/z @1.55 [CD8118_2.mzXML]	200.93772888183594	1.5542333333333334	1.4503666666666668	1.6129166666666668	0.16254999999999997	32060.42578125	226034.74381250015	0	1183	0.13487000741425792	0.7824935815147632	0.5649871630295265	200.9375457763672	200.93777465820312
414	200.97305297851562	1.4957					1	DETECTED	200.9731 m/z @1.50 [CD8118_2.mzXML]	200.97305297851562	1.4957	1.4503666666666668	1.5980666666666667	0.14769999999999994	34051.015625	213300.45606738282	0	1183	0.18454172787327683	1.629044117647062	2.258088235294124	200.97288513183594	200.97315979003906
415	201.01583862304688	1.8943166666666669					1	DETECTED	201.0158 m/z @1.89 [CD8118_2.mzXML]	201.01583862304688	1.8943166666666669	1.7525166666666665	2.6957999999999998	0.9432833333333333	46294.5703125	698404.1965063476	0	1183	0.46379474292857403	3.3261048425011666	5.496480880184459	201.015625	201.01651000976562
416	201.11192321777344	1.3789333333333333					1	DETECTED	201.1119 m/z @1.38 [CD8118_2.mzXML]	201.11192321777344	1.3789333333333333	0.10116666666666667	20.005333333333333	19.904166666666665	38423.0390625	2.9173158303307213E7	0	1183	11.670435502675497	7.788654683953773	0.26260555240283745	201.11097717285156	201.11233520507812
417	202.10711669921875	2.0477499999999997					1	DETECTED	202.1071 m/z @2.05 [CD8118_2.mzXML]	202.10711669921875	2.0477499999999997	0.11966666666666666	19.987166666666667	19.8675	5275.755859375	3152854.8490050626	0	1183	16.865418168040836	5.152137269308899	9.304274538617799	202.10658264160156	202.11578369140625
418	202.97096252441406	1.5393833333333333					1	DETECTED	202.9710 m/z @1.54 [CD8118_2.mzXML]	202.97096252441406	1.5393833333333333	1.4503666666666668	1.5688166666666667	0.11844999999999994	10866.5419921875	57556.898579223634	0	1183	0.1206602144986142	0.6653248455345449	0.3306496910690897	202.97048950195312	202.97096252441406
419	203.05203247070312	1.7961333333333334					1	DETECTED	203.0520 m/z @1.80 [CD8118_2.mzXML]	203.05203247070312	1.7961333333333334	1.6886666666666665	10.33675	8.648083333333334	2401333.5	3.1721099609498426E7	1	1183	0.17912476118900655	4.319456041293945	7.1719797407191335	203.05203247070312	203.0539093017578
420	203.8240203857422	9.189216666666665					1	DETECTED	203.8240 m/z @9.19 [CD8118_2.mzXML]	203.8240203857422	9.189216666666665	9.062116666666666	9.493166666666667	0.4310500000000008	21515.98046875	176131.0001075441	0	1183	0.09744290156505642	1.59699772323897	2.2592937299282854	203.819580078125	203.82460021972656
421	204.05572509765625	1.7961333333333334					1	DETECTED	204.0557 m/z @1.80 [CD8118_2.mzXML]	204.05572509765625	1.7961333333333334	0.7227166666666667	10.746516666666668	10.023800000000001	146362.453125	4087570.9076276245	0	1183	0.08040804832454884	0.7919509587132031	0.40530970551270656	204.0552978515625	204.06564331054688
422	204.06573486328125	10.580916666666667					1	DETECTED	204.0657 m/z @10.58 [CD8118_2.mzXML]	204.06573486328125	10.580916666666667	10.040433333333334	19.950499999999998	9.910066666666664	3224.80224609375	1002104.2025338747	0	1183	6.882888271980137	9.167781923586924	17.335563847173848	204.06573486328125	204.0708770751953
423	204.12290954589844	1.8664666666666667					1	DETECTED	204.1229 m/z @1.87 [CD8118_2.mzXML]	204.12290954589844	1.8664666666666667	1.8529166666666665	8.782166666666665	6.929249999999999	965132.1875	7330346.016248321	0	1183	0.05089474335679545	19.904691266997578	25.873242096250298	204.121826171875	204.1233673095703
424	204.4161834716797	9.189216666666665					1	DETECTED	204.4162 m/z @9.19 [CD8118_2.mzXML]	204.4161834716797	9.189216666666665	3.5084666666666666	9.350533333333335	5.842066666666668	17784.375	1593518.1580585937	0	1183	0.10163724860372092	0.5141985359914333	0.02839707198286665	204.41607666015625	204.42333984375
425	204.95669555664062	1.6129166666666668					1	DETECTED	204.9567 m/z @1.61 [CD8118_2.mzXML]	204.95669555664062	1.6129166666666668	1.5688166666666667	1.6727166666666666	0.10389999999999988	47373.48828125	198624.52731298804	0	1183	0.07333966522227398	1.1780045351473902	1.3379440658496358	204.95655822753906	204.95721435546875
426	204.9962921142578	12.068983333333334					1	DETECTED	204.9963 m/z @12.07 [CD8118_2.mzXML]	204.9962921142578	12.068983333333334	11.6435	14.90375	3.260250000000001	4920.13818359375	497447.4722404178	0	1183	0.17439551210192583	3.8312311488894926	6.662462297778985	204.9953155517578	204.9965362548828
427	205.0471954345703	9.3195					1	DETECTED	205.0472 m/z @9.32 [CD8118_2.mzXML]	205.0471954345703	9.3195	1.7674833333333335	9.94225	8.174766666666667	30686.828125	1095696.1685596928	0	1183	7.624015452280437	1.13488337259956	1.4095889545100608	205.04217529296875	205.05661010742188
428	205.0663299560547	9.189216666666665					1	DETECTED	205.0663 m/z @9.19 [CD8118_2.mzXML]	205.0663299560547	9.189216666666665	9.1309	19.07283333333333	9.941933333333331	7732.59130859375	1006263.4491059874	0	1183	0.13714060444597642	85.24092597885414	158.55619702542614	205.0581817626953	205.0753631591797
429	205.08541870117188	12.422633333333332					1	DETECTED	205.0854 m/z @12.42 [CD8118_2.mzXML]	205.08541870117188	12.422633333333332	0.10116666666666667	20.005333333333333	19.904166666666665	15370.5634765625	4462673.310124935	0	1183	0.17832513839215203	0.807702816764238	0.23647219500510908	205.07546997070312	205.0863037109375
430	205.09686279296875	9.217616666666666					1	DETECTED	205.0969 m/z @9.22 [CD8118_2.mzXML]	205.09686279296875	9.217616666666666	9.096616666666668	10.93775	1.8411333333333317	6231810.5	4.991488696683593E7	1	1183	0.09846921402664854	1.7008156114312876	1.316628499410121	205.0963897705078	205.09730529785156
431	205.1262969970703	1.8664666666666667					1	DETECTED	205.1263 m/z @1.87 [CD8118_2.mzXML]	205.1262969970703	1.8664666666666667	0.26603333333333334	19.840500000000002	19.57446666666667	79367.5859375	7614608.155039733	0	1183	1.6417085034461487	0.6264039526577484	0.16597553506117532	205.11683654785156	205.1358184814453
432	205.9868621826172	11.3852					1	DETECTED	205.9869 m/z @11.39 [CD8118_2.mzXML]	205.9868621826172	11.3852	0.11966666666666666	19.987166666666667	19.8675	15041.3837890625	3640009.4396068114	0	1183	1.1991809239309372	1.1376172189221698	0.80948109061275	205.98680114746094	205.99502563476562
433	206.08096313476562	10.30175					1	DETECTED	206.0810 m/z @10.30 [CD8118_2.mzXML]	206.08096313476562	10.30175	0.5582999999999999	19.913833333333333	19.355533333333334	108894.1953125	1868544.448300386	1	1183	0.09479456312447532	2.6585889056404857	2.7217817815108165	206.08045959472656	206.0900115966797
434	206.10012817382812	9.217616666666666					1	DETECTED	206.1001 m/z @9.22 [CD8118_2.mzXML]	206.10012817382812	9.217616666666666	9.096616666666668	10.159266666666667	1.0626499999999997	668398.5625	5205334.748091918	0	1183	0.09883608247035092	1.7040549815636745	1.237664786556926	206.10008239746094	206.1004638671875
435	206.381591796875	9.189216666666665					1	DETECTED	206.3816 m/z @9.19 [CD8118_2.mzXML]	206.381591796875	9.189216666666665	9.1309	9.334816666666667	0.2039166666666663	21263.8046875	137292.8491801757	0	1183	0.09719322487865334	2.0180681969006686	2.2050902120897566	206.38121032714844	206.3824462890625
436	206.89349365234375	1.7525166666666665					1	DETECTED	206.8935 m/z @1.75 [CD8118_2.mzXML]	206.89349365234375	1.7525166666666665	1.6886666666666665	9.3818	7.693133333333334	67164.4296875	2758920.66312439	0	1183	0.09777419821272004	60.243800574262636	2.1255079544206756	206.89337158203125	206.89743041992188
437	206.99107360839844	16.942166666666665					1	DETECTED	206.9911 m/z @16.94 [CD8118_2.mzXML]	206.99107360839844	16.942166666666665	0.10116666666666667	19.987166666666667	19.886	6434.806640625	2755374.732903442	0	1183	2.092491689395171	0.5932458773889796	0.1689551573681097	206.98297119140625	206.99151611328125
438	207.02621459960938	10.22995					1	DETECTED	207.0262 m/z @10.23 [CD8118_2.mzXML]	207.02621459960938	10.22995	1.4341666666666666	15.0777	13.643533333333334	31560.388671875	5457363.0511925025	0	1183	4.017979406846106	0.7667845559578628	0.5120869169611992	207.0162353515625	207.0348663330078
439	207.0501251220703	1.6727166666666666					1	DETECTED	207.0501 m/z @1.67 [CD8118_2.mzXML]	207.0501251220703	1.6727166666666666	1.6280166666666667	18.507	16.878983333333334	16896.5859375	4306359.027518708	0	1183	0.08719760341573202	155.008879358	311.2524148692599	207.05010986328125	207.05332946777344
440	207.10418701171875	9.189216666666665					1	DETECTED	207.1042 m/z @9.19 [CD8118_2.mzXML]	207.10418701171875	9.189216666666665	9.045233333333334	9.606716666666667	0.5614833333333333	26825.177734375	223579.6116299744	0	1183	0.17330280068590298	1.0242496845250457	0.8596082364615529	207.10012817382812	207.11032104492188
441	208.04905700683594	16.4834					1	DETECTED	208.0491 m/z @16.48 [CD8118_2.mzXML]	208.04905700683594	16.4834	8.975933333333334	19.932000000000002	10.956066666666668	13248.83984375	3421163.5521093747	0	1183	2.999175202959778	0.7296780094483716	0.48819939957079495	208.04830932617188	208.0492706298828
442	208.13302612304688	8.7995					1	DETECTED	208.1330 m/z @8.80 [CD8118_2.mzXML]	208.13302612304688	8.7995	8.292300000000001	9.445283333333332	1.1529833333333315	20614.955078125	231162.50909265107	0	1183	0.09072961264699231	2.063663800095498	3.448217873115706	208.13262939453125	208.13330078125
443	208.89051818847656	1.7373333333333332					1	DETECTED	208.8905 m/z @1.74 [CD8118_2.mzXML]	208.89051818847656	1.7373333333333332	1.6886666666666665	1.9218833333333334	0.23321666666666685	45763.171875	289365.1352202151	0	1183	0.09929002024285705	2.39606164383562	3.79212328767124	208.89044189453125	208.89108276367188
444	208.9784393310547	13.98425					1	DETECTED	208.9784 m/z @13.98 [CD8118_2.mzXML]	208.9784393310547	13.98425	2.835916666666667	16.17155	13.335633333333334	6952.23828125	1559481.6865976872	0	1183	2.179947085430788	0.59809986545074	0.19619973090148007	208.97024536132812	208.97918701171875
445	209.03335571289062	1.5393833333333333					1	DETECTED	209.0334 m/z @1.54 [CD8118_2.mzXML]	209.03335571289062	1.5393833333333333	1.4156333333333333	5.370383333333334	3.9547500000000007	51493.96484375	605823.5386443483	0	1183	0.10146246275923887	0.796317505342387	0.43036254744294045	209.0325927734375	209.0335693359375
446	209.04537963867188	16.189716666666666					1	DETECTED	209.0454 m/z @16.19 [CD8118_2.mzXML]	209.04537963867188	16.189716666666666	0.15618333333333334	19.987166666666667	19.830983333333332	28406.05859375	7323374.970781341	0	1183	2.507713718551054	0.7634419022629739	0.5072607892928158	209.0447235107422	209.04591369628906
447	209.09188842773438	7.712233333333333					1	DETECTED	209.0919 m/z @7.71 [CD8118_2.mzXML]	209.09188842773438	7.712233333333333	5.649233333333333	8.642916666666668	2.993683333333335	23214.439453125	1379993.3392512505	0	1183	0.9437524533740582	0.7088918283853411	0.20296526769028242	209.0914306640625	209.0923309326172
448	209.11672973632812	12.036816666666665					1	DETECTED	209.1167 m/z @12.04 [CD8118_2.mzXML]	209.11672973632812	12.036816666666665	11.224566666666668	12.722866666666667	1.4982999999999986	368088.34375	3399412.6748641906	1	1183	0.11280741114193127	0.8708918710930473	0.4605604670898237	209.11630249023438	209.11758422851562
449	210.0453338623047	16.318					1	DETECTED	210.0453 m/z @16.32 [CD8118_2.mzXML]	210.0453338623047	16.318	1.5542333333333334	18.36	16.805766666666667	2010.5526123046875	1120396.7534126893	0	1183	0.9883356938223962	0.5691557935757134	0.13831158715142688	210.03759765625	210.05044555664062
450	210.93507385253906	11.703149999999999					1	DETECTED	210.9351 m/z @11.70 [CD8118_2.mzXML]	210.93507385253906	11.703149999999999	10.817666666666666	19.163833333333333	8.346166666666667	11929.431640625	1062362.8131393737	0	1183	0.7989450918918699	3.2025637679301804	4.912063531054495	210.9342498779297	210.93589782714844
451	211.0418701171875	2.668					1	DETECTED	211.0419 m/z @2.67 [CD8118_2.mzXML]	211.0418701171875	2.668	2.0897833333333335	17.99233333333333	15.902549999999998	21005.66015625	2112801.5618963013	0	1183	0.4958784482989702	1.063098481248477	0.7212988188032258	211.04061889648438	211.04925537109375
452	211.05760192871094	9.3818					1	DETECTED	211.0576 m/z @9.38 [CD8118_2.mzXML]	211.05760192871094	9.3818	1.4657499999999999	15.183866666666667	13.718116666666667	10636.9580078125	2659384.8132841797	0	1183	0.0882728225897349	0.8664748622524281	0.7329497245048562	211.05738830566406	211.06399536132812
453	211.0801544189453	14.735716666666667					1	DETECTED	211.0802 m/z @14.74 [CD8118_2.mzXML]	211.0801544189453	14.735716666666667	9.541400000000001	16.758	7.216599999999998	4546.87744140625	899305.7280272827	0	1183	1.5431716991837838	0.6946630772735586	0.27511479090420415	211.07933044433594	211.0824737548828
454	211.13250732421875	12.118933333333333					1	DETECTED	211.1325 m/z @12.12 [CD8118_2.mzXML]	211.13250732421875	12.118933333333333	0.10116666666666667	20.005333333333333	19.904166666666665	11970.888671875	3378741.424211606	0	1183	18.8357221662074	0.9870923856772571	0.19368103824181193	211.1225128173828	211.1334991455078
455	211.14395141601562	10.265816666666666					1	DETECTED	211.1440 m/z @10.27 [CD8118_2.mzXML]	211.14395141601562	10.265816666666666	3.4013166666666668	10.494333333333334	7.093016666666667	26121.75	1662669.210609986	0	1183	0.12479380982159682	0.5566102467378548	0.03078581586554317	211.1402130126953	211.14413452148438
456	212.147216796875	10.30175					1	DETECTED	212.1472 m/z @10.30 [CD8118_2.mzXML]	212.147216796875	10.30175	10.265816666666666	10.3545	0.08868333333333389	3298.3486328125	13725.995694458052	0	1183	0.10590365634734411	1.2339981447124064	1.4679962894248126	212.1470489501953	212.14739990234375
457	212.83872985839844	1.9773500000000002					1	DETECTED	212.8387 m/z @1.98 [CD8118_2.mzXML]	212.83872985839844	1.9773500000000002	1.7213	17.532	15.8107	14519.146484375	1849606.2812715454	0	1183	0.24858631045682045	30.874243311853142	60.748486623706285	212.83189392089844	212.84469604492188
458	212.95285034179688	9.590383333333333					1	DETECTED	212.9529 m/z @9.59 [CD8118_2.mzXML]	212.95285034179688	9.590383333333333	9.590383333333333	13.67075	4.0803666666666665	1429.2393798828125	273724.72882470704	0	1183	0.22484536291504398	null	null	212.951904296875	212.96194458007812
459	213.1777801513672	10.5084					1	DETECTED	213.1778 m/z @10.51 [CD8118_2.mzXML]	213.1777801513672	10.5084	1.0513666666666668	10.596133333333334	9.544766666666668	3299.61767578125	600830.3230012818	0	1183	9.527256188477967	0.5046385230040429	0.009277046008085798	213.1776885986328	213.18455505371094
460	213.9587860107422	18.81683333333333					1	DETECTED	213.9588 m/z @18.82 [CD8118_2.mzXML]	213.9587860107422	18.81683333333333	0.11966666666666666	19.987166666666667	19.8675	2871.33984375	1346622.6380100413	0	1183	3.4500713755819508	0.5312970770972429	0.06259415419448591	213.958251953125	213.9595947265625
461	214.05865478515625	1.8243333333333331					1	DETECTED	214.0587 m/z @1.82 [CD8118_2.mzXML]	214.05865478515625	1.8243333333333331	1.6886666666666665	2.1179333333333332	0.4292666666666667	20604.328125	207630.3070664063	0	1183	0.3182556751109207	1.5820638820638828	2.1641277641277656	214.05580139160156	214.0591278076172
462	214.91729736328125	1.5542333333333334					1	DETECTED	214.9173 m/z @1.55 [CD8118_2.mzXML]	214.91729736328125	1.5542333333333334	1.4341666666666666	1.7674833333333335	0.3333166666666669	1147366.75	7488494.152391116	0	1183	0.11009705943090142	0.8499612888218014	0.6389039411285385	214.9118194580078	214.9175567626953
463	214.98887634277344	1.5393833333333333					1	DETECTED	214.9889 m/z @1.54 [CD8118_2.mzXML]	214.98887634277344	1.5393833333333333	1.4341666666666666	1.5980666666666667	0.16390000000000016	34451.3359375	231005.97708862313	0	1183	0.13342411692146494	0.7805949017377671	0.5865963106422143	214.98849487304688	214.98887634277344
464	215.01602172851562	1.9773500000000002					1	DETECTED	215.0160 m/z @1.98 [CD8118_2.mzXML]	215.01602172851562	1.9773500000000002	1.88045	10.536733333333332	8.656283333333333	49549.8671875	2118446.944246673	0	1183	0.15149500623759748	10.067739331450323	81.26918343374196	215.01515197753906	215.02284240722656
465	215.92112731933594	1.5542333333333334					1	DETECTED	215.9211 m/z @1.55 [CD8118_2.mzXML]	215.92112731933594	1.5542333333333334	1.4341666666666666	11.140833333333335	9.706666666666669	30607.427734375	2486054.960477784	0	1183	0.10611111212009172	40.42198778456411	79.8439755691282	215.920654296875	215.92857360839844
466	216.92227172851562	1.6886666666666665					1	DETECTED	216.9223 m/z @1.69 [CD8118_2.mzXML]	216.92227172851562	1.6886666666666665	1.4503666666666668	19.858999999999998	18.40863333333333	165179.6875	9262552.159099732	0	1183	0.13268018204109944	1.5245421869073312	2.978583502261834	216.91323852539062	216.92279052734375
467	216.95071411132812	1.5393833333333333					1	DETECTED	216.9507 m/z @1.54 [CD8118_2.mzXML]	216.95071411132812	1.5393833333333333	1.4341666666666666	1.6280166666666667	0.19385000000000008	126723.5078125	896253.6823662112	0	1183	0.11126177336282317	0.9175776378762653	0.8833116441695298	216.95010375976562	216.9507293701172
468	217.04660034179688	10.886816666666666					1	DETECTED	217.0466 m/z @10.89 [CD8118_2.mzXML]	217.04660034179688	10.886816666666666	10.30175	17.772	7.470249999999998	6491.74462890625	797284.2840114436	0	1183	0.12176015528986639	6.384101526891526	9.000501094923042	217.037841796875	217.0546417236328
469	217.0695037841797	9.909816666666668					1	DETECTED	217.0695 m/z @9.91 [CD8118_2.mzXML]	217.0695037841797	9.909816666666668	9.8438	10.265816666666666	0.42201666666666604	22647.072265625	187123.2886421194	0	1183	0.13839187448278523	3.0814693121933283	2.410121904867266	217.06927490234375	217.0702667236328
470	217.0819091796875	1.8664666666666667					1	DETECTED	217.0819 m/z @1.87 [CD8118_2.mzXML]	217.0819091796875	1.8664666666666667	1.8664666666666667	14.9382	13.071733333333334	70342.546875	1633652.6632149965	0	1183	0.016837505815719078	null	null	217.08074951171875	217.08946228027344
471	217.12139892578125	18.89					1	DETECTED	217.1214 m/z @18.89 [CD8118_2.mzXML]	217.12139892578125	18.89	0.11966666666666666	20.005333333333333	19.885666666666665	10597.623046875	2876672.9266240494	0	1183	2.787029824691462	0.6494956063919562	0.34903887704136793	217.11907958984375	217.12216186523438
472	217.9511260986328	1.5102499999999999					1	DETECTED	217.9511 m/z @1.51 [CD8118_2.mzXML]	217.9511260986328	1.5102499999999999	1.0695333333333332	1.6280166666666667	0.5584833333333334	10980.1484375	139861.77208215333	0	1183	0.1322939196231232	0.633608138259653	1.475432224296632	217.94619750976562	217.9513397216797
473	218.04226684570312	10.142983333333332					1	DETECTED	218.0423 m/z @10.14 [CD8118_2.mzXML]	218.04226684570312	10.142983333333332	10.0917	10.30175	0.21005000000000074	23794.091796875	135447.93428094554	0	1183	0.08495000658279217	2.161822196092822	2.6642109385362467	218.04202270507812	218.0423126220703
474	218.0814971923828	9.231599999999998					1	DETECTED	218.0815 m/z @9.23 [CD8118_2.mzXML]	218.0814971923828	9.231599999999998	9.146233333333333	18.689666666666668	9.543433333333335	3120.74853515625	980867.9472743227	0	1183	0.1281573372353666	55.89672003123858	110.79344006247716	218.0753631591797	218.0861053466797
475	218.1384735107422	1.9773500000000002					1	DETECTED	218.1385 m/z @1.98 [CD8118_2.mzXML]	218.1384735107422	1.9773500000000002	0.11966666666666666	19.987166666666667	19.8675	42354.5859375	3648969.80790469	0	1183	2.9280878961339507	4.5798495022388135	10.65090599410208	218.13768005371094	218.1390838623047
476	218.21142578125	10.407399999999999					1	DETECTED	218.2114 m/z @10.41 [CD8118_2.mzXML]	218.21142578125	10.407399999999999	0.7776833333333334	10.5084	9.730716666666666	5800.95068359375	1191099.1612941283	0	1183	0.08758187557644881	0.5052441833698811	0.010488366739762252	218.21096801757812	218.21389770507812
477	218.91934204101562	1.6886666666666665					1	DETECTED	218.9193 m/z @1.69 [CD8118_2.mzXML]	218.91934204101562	1.6886666666666665	1.4503666666666668	5.370383333333334	3.920016666666667	50084.16015625	2282340.5096392827	0	1183	0.19493010399643595	8.22496153308156	15.278593092879923	218.9100799560547	218.9196014404297
478	218.96969604492188	9.725150000000001					1	DETECTED	218.9697 m/z @9.73 [CD8118_2.mzXML]	218.96969604492188	9.725150000000001	9.4613	10.0917	0.6303999999999998	7721.41259765625	163875.35559002662	0	1183	0.4290103320699039	1.1946181542543042	1.4551822309127476	218.96922302246094	218.96987915039062
479	219.0259552001953	1.7821166666666668					1	DETECTED	219.0260 m/z @1.78 [CD8118_2.mzXML]	219.0259552001953	1.7821166666666668	1.7213	9.525566666666666	7.804266666666666	1997151.5	1.7669576151550718E7	1	1183	0.06802100657325849	4.194365801938771	5.852018327669818	219.02586364746094	219.02774047851562
480	219.04324340820312	8.694566666666667					1	DETECTED	219.0432 m/z @8.69 [CD8118_2.mzXML]	219.04324340820312	8.694566666666667	8.573216666666667	10.971383333333334	2.3981666666666666	7474.32421875	292043.8905990905	0	1183	0.23686429013220156	9.88119763768716	18.76239527537432	219.04177856445312	219.0456085205078
481	219.1173553466797	14.870149999999999					1	DETECTED	219.1174 m/z @14.87 [CD8118_2.mzXML]	219.1173553466797	14.870149999999999	9.759483333333332	19.255	9.495516666666667	13450.7783203125	1508615.295245911	0	1183	0.853704256791044	0.9673225639924402	0.746676924730402	219.1101531982422	219.11830139160156
482	219.1738739013672	10.711383333333334					1	DETECTED	219.1739 m/z @10.71 [CD8118_2.mzXML]	219.1738739013672	10.711383333333334	0.10116666666666667	20.005333333333333	19.904166666666665	14575.5458984375	2163728.559951386	0	1183	0.7202026160933901	5.880267058212568	1.7661192556505512	219.17298889160156	219.1754608154297
483	220.02955627441406	1.7821166666666668					1	DETECTED	220.0296 m/z @1.78 [CD8118_2.mzXML]	220.02955627441406	1.7821166666666668	1.7373333333333332	18.853666666666665	17.116333333333333	123925.8515625	2124207.799673492	0	1183	0.05756181581413777	2.781839288308817	7.0669462807149594	220.02850341796875	220.03761291503906
484	220.1177978515625	8.9048					1	DETECTED	220.1178 m/z @8.90 [CD8118_2.mzXML]	220.1177978515625	8.9048	8.76425	14.485333333333333	5.721083333333333	13160.4794921875	475944.4469346615	0	1183	0.07224562536693391	0.9506536244110689	0.6937375818688283	220.11752319335938	220.12069702148438
485	220.9342498779297	1.6129166666666668					1	DETECTED	220.9342 m/z @1.61 [CD8118_2.mzXML]	220.9342498779297	1.6129166666666668	1.5542333333333334	1.6727166666666666	0.11848333333333327	136028.234375	581965.6185502922	0	1183	0.07128449545569637	1.0279347349390144	1.2608972422728961	220.93409729003906	220.9346160888672
486	220.9817657470703	1.5393833333333333					1	DETECTED	220.9818 m/z @1.54 [CD8118_2.mzXML]	220.9817657470703	1.5393833333333333	1.4657499999999999	1.5542333333333334	0.08848333333333347	4609.26904296875	18672.967070312538	0	1183	0.06637988248195059	0.6008374830239929	0.20167496604798563	220.98089599609375	220.9817657470703
487	221.00648498535156	15.93225					1	DETECTED	221.0065 m/z @15.93 [CD8118_2.mzXML]	221.00648498535156	15.93225	1.4341666666666666	19.182000000000002	17.747833333333336	2725.252685546875	1150933.82897937	0	1183	1.8254363279496708	0.6120751593601453	0.22415031872029076	220.99652099609375	221.007080078125
488	221.02435302734375	1.7821166666666668					1	DETECTED	221.0244 m/z @1.78 [CD8118_2.mzXML]	221.02435302734375	1.7821166666666668	1.7213	18.2125	16.4912	135566.46875	2236907.793399231	0	1183	0.07667311067183125	4.229723999323428	5.2484143749008645	221.02017211914062	221.02943420410156
489	221.05335998535156	11.571566666666666					1	DETECTED	221.0534 m/z @11.57 [CD8118_2.mzXML]	221.05335998535156	11.571566666666666	1.481	11.734983333333334	10.253983333333334	12673.4990234375	2148741.3965115976	0	1183	0.08270173306690864	0.5080974970021506	0.016194994004301213	221.04373168945312	221.05335998535156
490	221.08082580566406	10.5084					1	DETECTED	221.0808 m/z @10.51 [CD8118_2.mzXML]	221.08082580566406	10.5084	10.494333333333334	10.596133333333334	0.10180000000000078	19041.1171875	77201.86134008848	0	1183	0.11486071598197611	3.6184834123223584	6.236966824644717	221.08050537109375	221.08143615722656
491	221.09193420410156	8.556183333333333					1	DETECTED	221.0919 m/z @8.56 [CD8118_2.mzXML]	221.09193420410156	8.556183333333333	5.335383333333334	9.260416666666666	3.9250333333333325	4526.72119140625	235942.88247521973	0	1183	0.7350179176314136	0.6093258403709223	0.2437567292706237	221.09164428710938	221.09388732910156
492	222.06460571289062	15.8223					1	DETECTED	222.0646 m/z @15.82 [CD8118_2.mzXML]	222.06460571289062	15.8223	9.4772	19.602666666666668	10.125466666666668	11689.89453125	2609153.5079777855	0	1183	2.167598919555486	0.7978965395869779	0.4486428499292162	222.06309509277344	222.06503295898438
493	222.867431640625	1.7373333333333332					1	DETECTED	222.8674 m/z @1.74 [CD8118_2.mzXML]	222.867431640625	1.7373333333333332	1.6886666666666665	19.018166666666666	17.3295	91594.4140625	5036832.501993408	0	1183	0.07628099301763447	178.0428082191782	355.0856164383564	222.8648223876953	222.86795043945312
494	222.99415588378906	13.519233333333334					1	DETECTED	222.9942 m/z @13.52 [CD8118_2.mzXML]	222.99415588378906	13.519233333333334	9.776416666666668	14.685066666666668	4.90865	20725.349609375	2775883.5543840337	0	1183	1.858024112636265	0.6557427783888249	0.5989500856872705	222.99026489257812	222.9945068359375
495	223.06106567382812	15.658066666666667					1	DETECTED	223.0611 m/z @15.66 [CD8118_2.mzXML]	223.06106567382812	15.658066666666667	9.062116666666666	19.968666666666664	10.906549999999998	25533.783203125	5529075.041174068	0	1183	6.002693533193746	0.7922951611630257	0.6115190913063271	223.05958557128906	223.06834411621094
496	223.0958709716797	11.542966666666667					1	DETECTED	223.0959 m/z @11.54 [CD8118_2.mzXML]	223.0958709716797	11.542966666666667	0.10116666666666667	20.005333333333333	19.904166666666665	1561577.5	1.593851078039511E7	1	1183	0.10850708991140046	3.5773666045643036	4.681144311851223	223.09194946289062	223.09645080566406
497	223.13235473632812	12.355016666666668					1	DETECTED	223.1324 m/z @12.36 [CD8118_2.mzXML]	223.13235473632812	12.355016666666668	10.79975	12.505500000000001	1.7057500000000019	30144.361328125	1090243.5703769529	0	1183	1.1334952879154319	0.5483786274593854	0.10317743474271762	223.12977600097656	223.1327362060547
498	224.0994110107422	11.542966666666667					1	DETECTED	224.0994 m/z @11.54 [CD8118_2.mzXML]	224.0994110107422	11.542966666666667	2.7654	19.1275	16.3621	176745.609375	8041482.277045499	0	1183	0.08987630953217263	0.932040770600812	0.864081541201624	224.0917510986328	224.09986877441406
499	224.9507598876953	11.835566666666667					1	DETECTED	224.9508 m/z @11.84 [CD8118_2.mzXML]	224.9507598876953	11.835566666666667	11.072116666666666	19.091333333333335	8.019216666666669	33904.29296875	2131326.605438142	0	1183	0.3954187664088913	2.9422974759326554	4.26611503241806	224.9502410888672	224.95387268066406
500	225.07569885253906	10.194266666666666					1	DETECTED	225.0757 m/z @10.19 [CD8118_2.mzXML]	225.07569885253906	10.194266666666666	9.3195	10.319333333333333	0.9998333333333331	6644.48193359375	149785.4893738403	0	1183	0.08432922455866176	0.5714857295278744	0.18255708311768795	225.0735626220703	225.07582092285156
501	225.14801025390625	12.405583333333334					1	DETECTED	225.1480 m/z @12.41 [CD8118_2.mzXML]	225.14801025390625	12.405583333333334	1.6886666666666665	12.538933333333334	10.850266666666668	18703.13671875	1507599.5286988518	0	1183	0.08831432793341598	0.5062214722829173	0.012442944565834396	225.1397705078125	225.15359497070312
502	226.04483032226562	2.0051833333333335					1	DETECTED	226.0448 m/z @2.01 [CD8118_2.mzXML]	226.04483032226562	2.0051833333333335	1.9634	16.92383333333333	14.96043333333333	21638.107421875	1018590.7037669979	0	1183	0.202786308866304	21.039539698820843	42.12208873618633	226.0446014404297	226.05172729492188
503	226.1188507080078	8.372616666666667					1	DETECTED	226.1189 m/z @8.37 [CD8118_2.mzXML]	226.1188507080078	8.372616666666667	6.6517	8.521383333333334	1.8696833333333345	3130.074462890625	101566.78283782973	0	1183	0.2807386429761696	0.5432230884702921	0.08644617694058411	226.10951232910156	226.1188507080078
504	226.9510498046875	1.6431					1	DETECTED	226.9510 m/z @1.64 [CD8118_2.mzXML]	226.9510498046875	1.6431	0.22935	19.767	19.53765	631762.875	9615534.54481784	0	1183	0.06167915372200561	1.6942383417889662	1.989022232067342	226.9464874267578	226.95172119140625
505	227.0790557861328	9.217616666666666					1	DETECTED	227.0791 m/z @9.22 [CD8118_2.mzXML]	227.0790557861328	9.217616666666666	9.11435	9.990816666666666	0.8764666666666656	36284.6484375	365972.4468609007	0	1183	0.11573820555247138	4.06527911982114	1.407095945527982	227.07862854003906	227.07928466796875
506	227.17523193359375	9.793366666666666					1	DETECTED	227.1752 m/z @9.79 [CD8118_2.mzXML]	227.17523193359375	9.793366666666666	0.2111	19.987166666666667	19.77606666666667	95829.3515625	2603752.372815676	1	1183	0.12724668205285639	1.3013159684744506	0.9983177263108934	227.1741180419922	227.17660522460938
507	227.97439575195312	16.721166666666665					1	DETECTED	227.9744 m/z @16.72 [CD8118_2.mzXML]	227.97439575195312	16.721166666666665	0.33935	19.858999999999998	19.51965	1526.9613037109375	963433.0617745974	0	1183	2.3137822454452177	0.5957718364568846	0.19154367291376923	227.9731903076172	227.97531127929688
508	228.06297302246094	10.30175					1	DETECTED	228.0630 m/z @10.30 [CD8118_2.mzXML]	228.06297302246094	10.30175	10.248033333333332	10.407399999999999	0.1593666666666671	33981.94921875	199765.4791892093	0	1183	0.09552077786970692	1.4835111920086257	2.0800787480483542	228.06275939941406	228.06309509277344
509	228.19497680664062	11.49695					1	DETECTED	228.1950 m/z @11.50 [CD8118_2.mzXML]	228.19497680664062	11.49695	3.2487333333333335	12.5558	9.307066666666666	91176.203125	1.324408812195389E7	0	1183	0.08976245257359672	0.5435141931881706	0.07498511868893909	228.19497680664062	228.20370483398438
510	229.1431884765625	1.3971666666666667					1	DETECTED	229.1432 m/z @1.40 [CD8118_2.mzXML]	229.1431884765625	1.3971666666666667	0.10116666666666667	20.005333333333333	19.904166666666665	82783.7578125	5.994060088148882E7	1	1183	3.515397536494132	0.5976761589543784	0.185332414879607	229.14259338378906	229.14364624023438
511	229.15444946289062	1.8943166666666669					1	DETECTED	229.1544 m/z @1.89 [CD8118_2.mzXML]	229.15444946289062	1.8943166666666669	1.8529166666666665	5.947550000000001	4.094633333333334	93818.7109375	3833160.776421753	0	1183	0.07065850856064793	49.452093397745195	93.89373407335496	229.1543731689453	229.15576171875
512	230.14646911621094	5.825366666666667					1	DETECTED	230.1465 m/z @5.83 [CD8118_2.mzXML]	230.14646911621094	5.825366666666667	0.15618333333333334	19.932000000000002	19.775816666666667	10390.23046875	7283639.975465699	0	1183	10.72378777754016	1.7441503920317745	2.488300784063549	230.1456298828125	230.14747619628906
513	230.24720764160156	11.3852					1	DETECTED	230.2472 m/z @11.39 [CD8118_2.mzXML]	230.24720764160156	11.3852	11.354983333333333	11.919483333333334	0.5645000000000007	185191.046875	1121692.9629404307	1	1183	0.07353420117016718	4.423828166177331	5.7041728274227195	230.24705505371094	230.247802734375
514	230.96632385253906	1.5542333333333334					1	DETECTED	230.9663 m/z @1.55 [CD8118_2.mzXML]	230.96632385253906	1.5542333333333334	1.4341666666666666	1.6431	0.20893333333333342	152806.0	1022901.0193911137	0	1183	0.12723446007611883	0.8890302789865382	0.6223790477479045	230.96583557128906	230.96632385253906
515	230.98985290527344	1.9773500000000002					1	DETECTED	230.9899 m/z @1.98 [CD8118_2.mzXML]	230.98985290527344	1.9773500000000002	1.9080666666666666	3.5853333333333333	1.6772666666666667	12949.5244140625	327992.0091159668	0	1183	1.283199379181059	12.104402213134428	23.208804426268856	230.9893798828125	230.99032592773438
516	231.13706970214844	14.870149999999999					1	DETECTED	231.1371 m/z @14.87 [CD8118_2.mzXML]	231.13706970214844	14.870149999999999	0.10116666666666667	19.987166666666667	19.886	249923.328125	2.068949327914833E7	1	1183	0.7127413060563335	0.870262807714352	3.0917045667081733	231.13304138183594	231.14683532714844
517	232.14056396484375	14.870149999999999					1	DETECTED	232.1406 m/z @14.87 [CD8118_2.mzXML]	232.14056396484375	14.870149999999999	9.366266666666666	18.999666666666666	9.6334	16018.8916015625	1533583.9246975703	0	1183	0.5792686268593972	0.8692734309122435	0.5454822515229502	232.1394500732422	232.14122009277344
518	232.15419006347656	8.538783333333333					1	DETECTED	232.1542 m/z @8.54 [CD8118_2.mzXML]	232.15419006347656	8.538783333333333	5.19675	9.01085	3.8141	50603.48046875	956658.2610264274	0	1183	0.1845190916128825	0.7117434920867289	0.4250071374577227	232.14976501464844	232.1545867919922
519	232.8961181640625	1.6886666666666665					1	DETECTED	232.8961 m/z @1.69 [CD8118_2.mzXML]	232.8961181640625	1.6886666666666665	1.6431	5.214250000000001	3.5711500000000007	135181.765625	2053267.232560975	0	1183	0.12203303161107071	1.997591147927522	2.8737745356194537	232.89572143554688	232.8965606689453
520	232.92820739746094	1.5542333333333334					1	DETECTED	232.9282 m/z @1.55 [CD8118_2.mzXML]	232.92820739746094	1.5542333333333334	1.4341666666666666	1.6280166666666667	0.19385000000000008	98637.3125	587110.8947724613	0	1183	0.10767449490238223	0.8149551329157948	0.6503896825237353	232.9277801513672	232.9282684326172
521	233.14698791503906	14.735716666666667					1	DETECTED	233.1470 m/z @14.74 [CD8118_2.mzXML]	233.14698791503906	14.735716666666667	4.693216666666667	19.8035	15.110283333333332	9798.220703125	1605422.2802744142	0	1183	0.9100549753830727	0.8979742284372096	0.7455979254575708	233.1451416015625	233.15110778808594
522	234.89332580566406	1.7373333333333332					1	DETECTED	234.8933 m/z @1.74 [CD8118_2.mzXML]	234.89332580566406	1.7373333333333332	1.6577666666666666	1.8101999999999998	0.1524333333333332	45953.96875	309874.25141650427	0	1183	0.12280957368693524	0.95789694176791	0.9316156953437066	234.89234924316406	234.8936767578125
523	235.06820678710938	11.886533333333334					1	DETECTED	235.0682 m/z @11.89 [CD8118_2.mzXML]	235.06820678710938	11.886533333333334	11.542966666666667	11.987	0.4440333333333335	13258.37109375	145620.21286462425	0	1183	0.04346676689199569	0.646211312700105	0.2924226254002101	235.06332397460938	235.0685577392578
524	235.0923614501953	2.5174499999999997					1	DETECTED	235.0924 m/z @2.52 [CD8118_2.mzXML]	235.0923614501953	2.5174499999999997	1.8529166666666665	19.767	17.914083333333334	42217.73828125	4838732.948817961	0	1183	0.7740974340547817	5.359797757227661	7.777514167547717	235.09051513671875	235.09320068359375
525	235.14419555664062	10.536733333333332					1	DETECTED	235.1442 m/z @10.54 [CD8118_2.mzXML]	235.14419555664062	10.536733333333332	0.19295	13.12075	12.9278	3304.607421875	1002139.3194296265	0	1183	0.062250201377949566	0.6249067475311259	0.2498134950622516	235.14407348632812	235.15184020996094
526	235.16880798339844	12.3044					1	DETECTED	235.1688 m/z @12.30 [CD8118_2.mzXML]	235.16880798339844	12.3044	0.13781666666666667	19.950499999999998	19.812683333333332	15146.12109375	1631355.3338542795	0	1183	0.0769392745601074	0.8365332924101733	0.606406381779976	235.1674346923828	235.16993713378906
527	236.080078125	14.836900000000002					1	DETECTED	236.0801 m/z @14.84 [CD8118_2.mzXML]	236.080078125	14.836900000000002	10.023916666666667	17.95583333333333	7.931916666666664	3762.722900390625	726861.512295776	0	1183	0.6756054860998226	0.824012480131865	0.6480249602637299	236.0721893310547	236.08087158203125
528	236.9978790283203	1.9634					1	DETECTED	236.9979 m/z @1.96 [CD8118_2.mzXML]	236.9978790283203	1.9634	1.8943166666666669	15.292283333333334	13.397966666666667	18647.00390625	1506859.5186854247	0	1183	1.4269226620680846	11.259402522324594	19.206761567951496	236.99745178222656	237.0077667236328
529	237.07667541503906	15.09545					1	DETECTED	237.0767 m/z @15.10 [CD8118_2.mzXML]	237.07667541503906	15.09545	1.58335	17.513333333333332	15.929983333333332	7337.15234375	2241962.050203216	0	1183	0.7703936300076126	0.589471042004327	0.5451719889271308	237.06924438476562	237.08041381835938
530	237.11151123046875	11.835566666666667					1	DETECTED	237.1115 m/z @11.84 [CD8118_2.mzXML]	237.11151123046875	11.835566666666667	0.10116666666666667	19.950499999999998	19.84933333333333	23821.396484375	2764667.3068401474	0	1183	2.235380742323853	2.1254182071200143	7.264741896057977	237.1092529296875	237.1129150390625
531	237.14797973632812	11.919483333333334					1	DETECTED	237.1480 m/z @11.92 [CD8118_2.mzXML]	237.14797973632812	11.919483333333334	5.025683333333333	12.605966666666665	7.580283333333332	51282.0078125	1667234.498784026	0	1183	0.07963162500564991	2.029537394724082	1.2251873114321052	237.14089965820312	237.14942932128906
532	238.1067352294922	14.19965					1	DETECTED	238.1067 m/z @14.20 [CD8118_2.mzXML]	238.1067352294922	14.19965	9.350533333333335	19.950499999999998	10.599966666666663	11130.5439453125	2503569.395924651	0	1183	6.268433230347863	1.0211988043466518	1.0852140062101794	238.1060333251953	238.1076202392578
533	238.84140014648438	1.7373333333333332					1	DETECTED	238.8414 m/z @1.74 [CD8118_2.mzXML]	238.84140014648438	1.7373333333333332	1.6727166666666666	1.8101999999999998	0.13748333333333318	30288.345703125	145955.36097778313	0	1183	0.07854219037394317	1.0638380190869237	1.0176252317041434	238.84112548828125	238.84170532226562
534	238.96633911132812	11.784699999999999					1	DETECTED	238.9663 m/z @11.78 [CD8118_2.mzXML]	238.96633911132812	11.784699999999999	11.15805	19.218666666666664	8.060616666666665	64859.5703125	5074393.743891175	0	1183	0.6052223855893946	3.395272761227999	6.789834289605168	238.96572875976562	238.97119140625
535	238.99855041503906	9.079266666666665					1	DETECTED	238.9986 m/z @9.08 [CD8118_2.mzXML]	238.99855041503906	9.079266666666665	5.79035	9.146233333333333	3.355883333333333	3972.208984375	156196.17722845468	0	1183	0.14300174761736706	0.5101806572579625	0.02036131451592496	238.99642944335938	239.0026397705078
536	239.03672790527344	17.1265					1	DETECTED	239.0367 m/z @17.13 [CD8118_2.mzXML]	239.03672790527344	17.1265	0.10116666666666667	19.968666666666664	19.867499999999996	1752.307861328125	1138297.7226706538	0	1183	9.763722911820311	0.5834687524473333	0.1669375048946666	239.03578186035156	239.03933715820312
537	239.06375122070312	1.8529166666666665					1	DETECTED	239.0638 m/z @1.85 [CD8118_2.mzXML]	239.06375122070312	1.8529166666666665	1.6129166666666668	7.1107499999999995	5.4978333333333325	120907.5234375	981797.2943041071	0	1183	0.03792769064828638	1.410972122516754	9.76464441734802	239.06326293945312	239.06884765625
538	239.0909881591797	10.522483333333334					1	DETECTED	239.0910 m/z @10.52 [CD8118_2.mzXML]	239.0909881591797	10.522483333333334	0.8687	11.224566666666668	10.355866666666667	869459.125	7581721.869119636	1	1183	0.08372872657763608	1.8247302818645532	2.117342235191617	239.08628845214844	239.09149169921875
539	239.16372680664062	12.538933333333334					1	DETECTED	239.1637 m/z @12.54 [CD8118_2.mzXML]	239.16372680664062	12.538933333333334	12.22235	12.841433333333333	0.6190833333333323	92896.2734375	1119480.0808496065	0	1183	0.10799544065859301	0.9777573045538267	0.6590851103913332	239.16102600097656	239.1637725830078
540	240.09478759765625	10.522483333333334					1	DETECTED	240.0948 m/z @10.52 [CD8118_2.mzXML]	240.09478759765625	10.522483333333334	10.466116666666666	14.118766666666666	3.6526499999999995	89311.625	1741286.6683969123	0	1183	0.11267385041663402	20.93495897847477	46.745326501065215	240.09405517578125	240.09954833984375
541	240.14512634277344	9.509266666666667					1	DETECTED	240.1451 m/z @9.51 [CD8118_2.mzXML]	240.14512634277344	9.509266666666667	9.4772	10.0917	0.6144999999999996	3611.375732421875	59610.77464855953	0	1183	0.12164116634881239	9.581600831600687	18.163201663201374	240.14501953125	240.15000915527344
542	240.96676635742188	12.102066666666667					1	DETECTED	240.9668 m/z @12.10 [CD8118_2.mzXML]	240.96676635742188	12.102066666666667	11.734983333333334	18.89	7.155016666666667	8340.8857421875	784143.9028445737	0	1183	2.358301077019261	6.744313208633676	6.940371494914548	240.9592742919922	240.96856689453125
543	241.068115234375	10.3545					1	DETECTED	241.0681 m/z @10.35 [CD8118_2.mzXML]	241.068115234375	10.3545	10.283800000000001	10.389583333333333	0.10578333333333134	5259.5263671875	24661.09396069336	0	1183	0.24756673342047542	0.7481140971239982	0.4962281942479966	241.0680389404297	241.06832885742188
544	241.09498596191406	10.494333333333334					1	DETECTED	241.0950 m/z @10.49 [CD8118_2.mzXML]	241.09498596191406	10.494333333333334	8.372616666666667	14.215216666666667	5.842599999999999	4715.21044921875	601136.2573919068	0	1183	0.09793590273714692	1.376856790491976	1.7537135809839521	241.0885772705078	241.0953369140625
545	241.10662841796875	11.542966666666667					1	DETECTED	241.1066 m/z @11.54 [CD8118_2.mzXML]	241.10662841796875	11.542966666666667	1.8529166666666665	12.9973	11.144383333333332	397622.03125	8090325.197785273	1	1183	0.10671425278727398	0.5150064173450213	0.022106722826951683	241.09925842285156	241.10678100585938
546	241.15432739257812	1.8943166666666669					1	DETECTED	241.1543 m/z @1.89 [CD8118_2.mzXML]	241.15432739257812	1.8943166666666669	1.8664666666666667	11.2079	9.341433333333335	10477.21875	853299.8319792175	0	1183	9.181123373740824	167.70975463794045	334.4195092758809	241.15359497070312	241.15591430664062
547	242.01870727539062	2.0477499999999997					1	DETECTED	242.0187 m/z @2.05 [CD8118_2.mzXML]	242.01870727539062	2.0477499999999997	1.9912666666666667	19.712333333333333	17.721066666666665	6570.25439453125	1254532.789956422	0	1183	13.11722583654119	156.86987311891505	231.34812993114406	242.0180206298828	242.028564453125
548	242.0997314453125	8.922866666666666					1	DETECTED	242.0997 m/z @8.92 [CD8118_2.mzXML]	242.0997314453125	8.922866666666666	8.869483333333333	10.55115	1.6816666666666666	5232.75634765625	160115.84162036123	0	1183	0.09846786590256862	15.750858570090735	30.50171714018147	242.09861755371094	242.099853515625
549	242.2110137939453	11.513233333333334					1	DETECTED	242.2110 m/z @11.51 [CD8118_2.mzXML]	242.2110137939453	11.513233333333334	11.48045	13.194333333333333	1.7138833333333334	36715.22265625	748784.8216712648	0	1183	0.9838014167245532	5.10217790882078	11.619504889994065	242.20965576171875	242.2118682861328
550	242.9249725341797	1.6431					1	DETECTED	242.9250 m/z @1.64 [CD8118_2.mzXML]	242.9249725341797	1.6431	1.58335	1.7674833333333335	0.18413333333333348	285314.03125	1168741.9452900388	1	1183	0.05114562198757189	1.5736492016444872	2.734695447968877	242.92486572265625	242.92530822753906
551	242.99459838867188	1.5102499999999999					1	DETECTED	242.9946 m/z @1.51 [CD8118_2.mzXML]	242.99459838867188	1.5102499999999999	1.4503666666666668	1.5249166666666667	0.0745499999999999	11699.287109375	44095.86748413083	0	1183	0.07645681936215087	0.6224603395491252	0.24492067909825038	242.99459838867188	242.99493408203125
552	243.01544189453125	16.611433333333334					1	DETECTED	243.0154 m/z @16.61 [CD8118_2.mzXML]	243.01544189453125	16.611433333333334	9.990816666666666	18.175666666666665	8.184849999999999	1620.3349609375	520427.3824211733	0	1183	6.1332287229190925	0.6181335072009906	0.2362670144019812	243.01478576660156	243.02471923828125
553	243.0973663330078	7.8011					1	DETECTED	243.0974 m/z @7.80 [CD8118_2.mzXML]	243.0973663330078	7.8011	0.13781666666666667	20.005333333333333	19.867516666666667	4831.658203125	2248494.9018754256	0	1183	4.673658616739235	1.2962796625467325	1.418154457978272	243.09597778320312	243.09825134277344
554	244.03689575195312	10.319333333333333					1	DETECTED	244.0369 m/z @10.32 [CD8118_2.mzXML]	244.03689575195312	10.319333333333333	10.319333333333333	10.389583333333333	0.0702499999999997	1912.40283203125	6301.152738128726	0	1183	0.05324153410653132	null	null	244.03648376464844	244.03768920898438
555	244.1178436279297	9.525566666666666					1	DETECTED	244.1178 m/z @9.53 [CD8118_2.mzXML]	244.1178436279297	9.525566666666666	9.509266666666667	9.810116666666666	0.30084999999999873	6020.21044921875	40511.24207254012	0	1183	0.08110050451096207	9.228527607362311	17.457055214724623	244.11758422851562	244.11830139160156
556	244.20181274414062	9.11435					1	DETECTED	244.2018 m/z @9.11 [CD8118_2.mzXML]	244.20181274414062	9.11435	9.045233333333334	9.974633333333333	0.9293999999999993	55407.80859375	458246.17857519403	0	1183	0.0991468687704149	2.6857449498650188	3.38872906078473	244.20135498046875	244.20230102539062
557	244.92303466796875	1.6431					1	DETECTED	244.9230 m/z @1.64 [CD8118_2.mzXML]	244.92303466796875	1.6431	1.6129166666666668	1.7674833333333335	0.15456666666666674	18480.99609375	89032.64526013177	0	1183	0.06384925269440123	2.560463832136951	4.120927664273902	244.9219512939453	244.92332458496094
558	245.22586059570312	14.262616666666666					1	DETECTED	245.2259 m/z @14.26 [CD8118_2.mzXML]	245.22586059570312	14.262616666666666	10.954783333333333	19.895666666666667	8.940883333333334	35883.296875	2160879.069825897	0	1183	0.5509484262068085	2.8388056964307253	0.46820629726965074	245.22471618652344	245.22706604003906
559	246.169921875	9.217616666666666					1	DETECTED	246.1699 m/z @9.22 [CD8118_2.mzXML]	246.169921875	9.217616666666666	0.10116666666666667	20.005333333333333	19.904166666666665	112571.9609375	4410021.5047569275	0	1183	0.1502557590410003	1.038884162408465	1.522434398025834	246.16842651367188	246.17068481445312
560	246.2292938232422	14.293516666666667					1	DETECTED	246.2293 m/z @14.29 [CD8118_2.mzXML]	246.2292938232422	14.293516666666667	14.085233333333333	15.11265	1.0274166666666673	7438.57421875	215373.2726235959	0	1183	0.37458981303587713	2.4663919340641685	3.932783868128337	246.2288055419922	246.23011779785156
561	246.24212646484375	10.920883333333334					1	DETECTED	246.2421 m/z @10.92 [CD8118_2.mzXML]	246.24212646484375	10.920883333333334	10.920883333333334	11.055183333333334	0.13429999999999964	10885.7919921875	55731.8487338864	0	1183	0.05046699540627486	null	null	246.24148559570312	246.24310302734375
562	246.94386291503906	1.5393833333333333					1	DETECTED	246.9439 m/z @1.54 [CD8118_2.mzXML]	246.94386291503906	1.5393833333333333	1.4503666666666668	1.6280166666666667	0.17764999999999986	79141.3828125	492329.51669531263	0	1183	0.10179780000005367	1.0220996783446277	0.9157848263530928	246.94351196289062	246.9439697265625
563	247.0924835205078	2.53105					1	DETECTED	247.0925 m/z @2.53 [CD8118_2.mzXML]	247.0924835205078	2.53105	1.8384666666666667	10.265816666666666	8.427349999999999	80778.09375	4736181.689850307	0	1183	0.5910478769296401	2.1082581334365464	2.5866246636766306	247.08935546875	247.09774780273438
564	247.1322784423828	11.291383333333332					1	DETECTED	247.1323 m/z @11.29 [CD8118_2.mzXML]	247.1322784423828	11.291383333333332	7.28765	12.488750000000001	5.201100000000001	18677.83203125	1216902.677964661	0	1183	3.017260437680209	0.6801502945437955	0.3540169873182167	247.12815856933594	247.13282775878906
565	247.14418029785156	9.217616666666666					1	DETECTED	247.1442 m/z @9.22 [CD8118_2.mzXML]	247.14418029785156	9.217616666666666	9.189216666666665	14.3094	5.120183333333335	36677.1953125	682994.4322779555	0	1183	0.07426975686565918	4.324492843288447	5.135844203223107	247.1435089111328	247.15391540527344
566	247.2413330078125	12.57255					1	DETECTED	247.2413 m/z @12.57 [CD8118_2.mzXML]	247.2413330078125	12.57255	12.522083333333335	14.735716666666667	2.2136333333333322	14276.275390625	372147.0886498104	0	1183	0.18717064945404083	21.931638044914802	7.751097273111842	247.24075317382812	247.241943359375
567	248.0958709716797	2.681833333333333					1	DETECTED	248.0959 m/z @2.68 [CD8118_2.mzXML]	248.0958709716797	2.681833333333333	2.1877333333333335	8.993383333333332	6.805649999999998	6759.21240234375	546047.1969423828	0	1183	6.699474892164718	6.886915604128723	12.773831208257446	248.09475708007812	248.09661865234375
568	248.8701171875	1.7373333333333332					1	DETECTED	248.8701 m/z @1.74 [CD8118_2.mzXML]	248.8701171875	1.7373333333333332	1.6431	1.7961333333333334	0.15303333333333335	46070.3359375	288966.2083142091	0	1183	0.1082281256423383	0.8119915104350918	0.6033652121755713	248.8693389892578	248.87057495117188
569	248.97572326660156	1.9080666666666666					1	DETECTED	248.9757 m/z @1.91 [CD8118_2.mzXML]	248.97572326660156	1.9080666666666666	1.4503666666666668	2.0897833333333335	0.6394166666666667	10291.830078125	235342.4377223511	0	1183	0.5041907084539072	0.6985106692884717	0.3902510178407086	248.97572326660156	248.97732543945312
570	249.00228881835938	11.354983333333333					1	DETECTED	249.0023 m/z @11.35 [CD8118_2.mzXML]	249.00228881835938	11.354983333333333	1.9356333333333333	19.1275	17.19186666666667	6828.72509765625	2210818.908690979	0	1183	1.0637272109288176	0.9125824322626651	0.5951941705954554	248.99705505371094	249.0052032470703
571	249.05636596679688	12.08545					1	DETECTED	249.0564 m/z @12.09 [CD8118_2.mzXML]	249.05636596679688	12.08545	9.146233333333333	19.091333333333335	9.945100000000002	3502.99072265625	955571.7005384222	0	1183	7.337538905113066	1.6917942989345236	2.383588597869047	249.05636596679688	249.0615234375
572	249.1082000732422	1.8664666666666667					1	DETECTED	249.1082 m/z @1.87 [CD8118_2.mzXML]	249.1082000732422	1.8664666666666667	1.8101999999999998	3.722666666666667	1.9124666666666672	49847.68359375	537200.5687944948	0	1183	0.13373011602252394	9.28269645497754	4.460308781625074	249.1068115234375	249.10960388183594
573	249.1571502685547	9.793366666666666					1	DETECTED	249.1572 m/z @9.79 [CD8118_2.mzXML]	249.1571502685547	9.793366666666666	1.3971666666666667	17.274	15.876833333333334	17493.30078125	1278731.0166566772	0	1183	0.1362964470317074	6.5804351591377825	0.8977975442181616	249.14881896972656	249.1670684814453
574	249.2172088623047	10.3545					1	DETECTED	249.2172 m/z @10.35 [CD8118_2.mzXML]	249.2172088623047	10.3545	10.074316666666666	11.19145	1.1171333333333333	16238.0048828125	300091.98825360165	0	1183	0.23336619312044782	0.9187779482800753	0.7346232999145383	249.2167205810547	249.22059631347656
575	251.1273651123047	12.036816666666665					1	DETECTED	251.1274 m/z @12.04 [CD8118_2.mzXML]	251.1273651123047	12.036816666666665	0.10116666666666667	20.005333333333333	19.904166666666665	129692.125	1.0166148787117545E7	1	1183	0.08979224497860372	1.7201378375799123	0.0190763655445006	251.1234893798828	251.12892150878906
576	252.10874938964844	7.252416666666666					1	DETECTED	252.1087 m/z @7.25 [CD8118_2.mzXML]	252.10874938964844	7.252416666666666	0.11966666666666666	20.005333333333333	19.885666666666665	7349.833984375	3355473.188971831	0	1183	18.913904227100897	1.3939691329898474	1.4736433402922415	252.1081085205078	252.10980224609375
577	252.13084411621094	12.036816666666665					1	DETECTED	252.1308 m/z @12.04 [CD8118_2.mzXML]	252.13084411621094	12.036816666666665	1.7043833333333334	18.322666666666667	16.618283333333334	16824.919921875	2174357.55446527	0	1183	3.261210687018151	0.6620835312505515	0.30803007159280094	252.12196350097656	252.13084411621094
578	252.63461303710938	11.96995					1	DETECTED	252.6346 m/z @11.97 [CD8118_2.mzXML]	252.63461303710938	11.96995	11.919483333333334	11.987	0.06751666666666623	5554.1904296875	15033.095842529516	0	1183	0.04292350474825213	0.6689233817701381	0.33784676354027615	252.63446044921875	252.635498046875
579	252.98765563964844	1.8943166666666669					1	DETECTED	252.9877 m/z @1.89 [CD8118_2.mzXML]	252.98765563964844	1.8943166666666669	1.8943166666666669	16.629616666666667	14.7353	7863.44384765625	1076677.4343404234	0	1183	1.446771317267287	null	null	252.9851531982422	252.98880004882812
580	253.0365447998047	11.55725					1	DETECTED	253.0365 m/z @11.56 [CD8118_2.mzXML]	253.0365447998047	11.55725	5.2316	11.75135	6.51975	13284.79296875	2006993.002886597	0	1183	0.17200388250872223	0.5153422968390601	0.047585598568838754	253.03631591796875	253.04605102539062
581	253.04696655273438	1.6129166666666668					1	DETECTED	253.0470 m/z @1.61 [CD8118_2.mzXML]	253.04696655273438	1.6129166666666668	0.24766666666666665	19.968666666666664	19.720999999999997	9621.9345703125	3455932.6927018105	0	1183	10.50844402592436	3.7713723005958393	13.175176905008309	253.04696655273438	253.0530548095703
582	253.10601806640625	10.869516666666668					1	DETECTED	253.1060 m/z @10.87 [CD8118_2.mzXML]	253.10601806640625	10.869516666666668	0.30293333333333333	10.869516666666668	10.566583333333334	2494.744873046875	637237.9047705994	0	1183	0.2211249237392341	0.5	null	253.10601806640625	253.11322021484375
583	253.18551635742188	14.4535					1	DETECTED	253.1855 m/z @14.45 [CD8118_2.mzXML]	253.18551635742188	14.4535	12.63915	15.292283333333334	2.653133333333333	8711.21484375	488883.8892689821	0	1183	0.43947646585401934	0.731152570709437	2.3485046663311953	253.17889404296875	253.1953125
584	254.1756591796875	13.93135					1	DETECTED	254.1757 m/z @13.93 [CD8118_2.mzXML]	254.1756591796875	13.93135	9.759483333333332	18.81683333333333	9.05735	7393.255859375	1328721.429908082	0	1183	1.6583787265156644	1.0855272619770522	0.7980090769981795	254.17132568359375	254.1764373779297
585	254.8154754638672	1.7373333333333332					1	DETECTED	254.8155 m/z @1.74 [CD8118_2.mzXML]	254.8154754638672	1.7373333333333332	1.7043833333333334	2.1038166666666664	0.3994333333333331	11077.4931640625	133297.21390820295	0	1183	0.2709871186319899	6.0612038442084275	11.122407688416855	254.8151397705078	254.82376098632812
586	255.12228393554688	11.542966666666667					1	DETECTED	255.1223 m/z @11.54 [CD8118_2.mzXML]	255.12228393554688	11.542966666666667	10.728783333333332	11.919483333333334	1.1907000000000014	166537.78125	2576297.278060601	1	1183	0.3399019333837803	0.6768019526857436	0.19615156966469136	255.11346435546875	255.12286376953125
587	255.17181396484375	14.4535					1	DETECTED	255.1718 m/z @14.45 [CD8118_2.mzXML]	255.17181396484375	14.4535	9.01085	19.987166666666667	10.976316666666667	32660.7421875	4473271.759673553	0	1183	1.3889317848291114	0.9547528690244406	1.7182742038413945	255.17066955566406	255.1774444580078
588	255.23155212402344	13.879166666666666					1	DETECTED	255.2316 m/z @13.88 [CD8118_2.mzXML]	255.23155212402344	13.879166666666666	0.19295	19.968666666666664	19.775716666666664	9340.8134765625	1378990.2250122991	0	1183	0.053667055743698455	0.9159374412206072	0.4795242119309498	255.23033142089844	255.2328338623047
589	256.0580139160156	2.2569166666666667					1	DETECTED	256.0580 m/z @2.26 [CD8118_2.mzXML]	256.0580139160156	2.2569166666666667	1.8529166666666665	4.012583333333334	2.1596666666666673	12827.458984375	455507.973556244	0	1183	0.24981503352798828	2.015536058840011	3.0568124748237135	256.0569763183594	256.0589599609375
590	256.26287841796875	11.3852					1	DETECTED	256.2629 m/z @11.39 [CD8118_2.mzXML]	256.26287841796875	11.3852	0.17461666666666667	19.877333333333336	19.70271666666667	68484.0234375	2950925.3874871493	0	1183	0.061987980984419266	0.5672162485408266	0.02816209140660402	256.26171875	256.2643737792969
591	256.820556640625	2.0051833333333335					1	DETECTED	256.8206 m/z @2.01 [CD8118_2.mzXML]	256.820556640625	2.0051833333333335	1.6886666666666665	2.1179333333333332	0.4292666666666667	12167.8916015625	174769.51235009765	0	1183	0.11667146045183752	0.6781106840082137	0.35622136801642745	256.8124084472656	256.821044921875
592	257.22589111328125	12.003783333333333					1	DETECTED	257.2259 m/z @12.00 [CD8118_2.mzXML]	257.22589111328125	12.003783333333333	12.003783333333333	19.621	7.617216666666666	7204.35302734375	764173.8577669982	0	1183	0.07806031271701208	null	null	257.2203674316406	257.2273864746094
593	257.2469787597656	12.32115					1	DETECTED	257.2470 m/z @12.32 [CD8118_2.mzXML]	257.2469787597656	12.32115	0.15618333333333334	19.932000000000002	19.775816666666667	7415.400390625	1991310.2209258736	0	1183	6.7786494463809035	0.9170665962871847	0.9501377598028075	257.2459411621094	257.2489013671875
594	257.9806213378906	10.023916666666667					1	DETECTED	257.9806 m/z @10.02 [CD8118_2.mzXML]	257.9806213378906	10.023916666666667	9.759483333333332	10.407399999999999	0.6479166666666671	4707.3701171875	107473.45646710215	0	1183	0.35631264560776543	1.225103995966212	1.450207991932424	257.98016357421875	257.9813232421875
595	258.0298767089844	14.085233333333333					1	DETECTED	258.0299 m/z @14.09 [CD8118_2.mzXML]	258.0298767089844	14.085233333333333	8.975933333333334	18.341166666666666	9.365233333333332	2893.63818359375	834363.5494617617	0	1183	6.936891749091453	0.9164888862792686	0.8329777725585371	258.0276184082031	258.0319519042969
596	258.1697998046875	9.4613					1	DETECTED	258.1698 m/z @9.46 [CD8118_2.mzXML]	258.1697998046875	9.4613	8.817166666666667	9.557383333333332	0.7402166666666652	5358.41162109375	96359.45645651256	0	1183	0.07676610315511745	0.5745834195818667	0.13931904454659116	258.16937255859375	258.1703796386719
597	258.89886474609375	1.6431					1	DETECTED	258.8989 m/z @1.64 [CD8118_2.mzXML]	258.89886474609375	1.6431	1.6129166666666668	1.7213	0.10838333333333328	48902.03125	194706.78531689444	0	1183	0.06543473370771746	1.7954168967421367	2.5908337934842733	258.8988037109375	258.8992614746094
598	258.94384765625	1.481					1	DETECTED	258.9438 m/z @1.48 [CD8118_2.mzXML]	258.94384765625	1.481	0.5217333333333333	1.58335	1.0616166666666667	9646.5595703125	235192.16748583986	0	1183	0.1634292073892294	0.5533480436444506	0.10669608728890116	258.938232421875	258.9441833496094
599	258.9722595214844	1.4957					1	DETECTED	258.9723 m/z @1.50 [CD8118_2.mzXML]	258.9722595214844	1.4957	1.4341666666666666	2.0334666666666665	0.5992999999999999	10962.9013671875	201457.85762512204	0	1183	0.09322833471793213	4.869718309859146	8.739436619718292	258.9722595214844	258.979736328125
600	259.0271301269531	14.017916666666668					1	DETECTED	259.0271 m/z @14.02 [CD8118_2.mzXML]	259.0271301269531	14.017916666666668	10.159266666666667	18.944833333333335	8.785566666666668	3408.048095703125	690896.8067256472	0	1183	2.3216506039822367	1.1384249240883038	0.7886586095498986	259.0245666503906	259.0362243652344
601	260.1855773925781	9.877033333333333					1	DETECTED	260.1856 m/z @9.88 [CD8118_2.mzXML]	260.1855773925781	9.877033333333333	6.281549999999999	10.3545	4.0729500000000005	32309.302734375	497658.9082533247	0	1183	0.0968461204424571	0.5465032062294577	0.04441299287497436	260.18475341796875	260.193603515625
602	261.01092529296875	1.7821166666666668					1	DETECTED	261.0109 m/z @1.78 [CD8118_2.mzXML]	261.01092529296875	1.7821166666666668	1.481	3.3400166666666666	1.8590166666666665	61645.48828125	1115073.7494045405	0	1183	0.23897347492697385	1.259403569999372	1.8591639637340256	261.00555419921875	261.0119323730469
603	261.072998046875	10.494333333333334					1	DETECTED	261.0730 m/z @10.49 [CD8118_2.mzXML]	261.072998046875	10.494333333333334	10.494333333333334	10.5657	0.07136666666666613	4815.56103515625	16476.29633532731	0	1183	0.07476775092137622	null	null	261.072998046875	261.0736999511719
604	261.1442565917969	9.541400000000001					1	DETECTED	261.1443 m/z @9.54 [CD8118_2.mzXML]	261.1442565917969	9.541400000000001	0.35755	19.291666666666668	18.934116666666668	93177.8671875	2433078.215216521	0	1183	0.08162885707913503	0.96978898769304	19.918375751978804	261.1431579589844	261.14581298828125
605	261.1891174316406	9.877033333333333					1	DETECTED	261.1891 m/z @9.88 [CD8118_2.mzXML]	261.1891174316406	9.877033333333333	0.10116666666666667	20.005333333333333	19.904166666666665	4845.70068359375	1789101.4695936893	0	1183	11.335937633512458	1.0180256822924478	3.270652692342591	261.1834411621094	261.1895446777344
606	262.0397033691406	3.3400166666666666					1	DETECTED	262.0397 m/z @3.34 [CD8118_2.mzXML]	262.0397033691406	3.3400166666666666	2.9664833333333336	10.422766666666666	7.4562833333333325	2296.898681640625	618098.2631059876	0	1183	0.2927175625482432	9.980746921292171	18.961493842584343	262.03778076171875	262.04541015625
607	262.14752197265625	9.541400000000001					1	DETECTED	262.1475 m/z @9.54 [CD8118_2.mzXML]	262.14752197265625	9.541400000000001	9.397549999999999	9.573616666666668	0.17606666666666904	8871.4091796875	48421.21920849639	0	1183	0.09336446541390941	0.6119800718340851	0.22396014366817016	262.1473388671875	262.14801025390625
608	262.9928283691406	1.5249166666666667					1	DETECTED	262.9928 m/z @1.52 [CD8118_2.mzXML]	262.9928283691406	1.5249166666666667	1.4657499999999999	9.062116666666666	7.5963666666666665	3764.687255859375	913865.3048106078	0	1183	0.07089539114490817	64.19464788732378	127.38929577464756	262.9925537109375	262.99591064453125
609	263.0885314941406	11.571566666666666					1	DETECTED	263.0885 m/z @11.57 [CD8118_2.mzXML]	263.0885314941406	11.571566666666666	1.7821166666666668	19.07283333333333	17.290716666666665	501130.0625	1.0777977969859922E7	1	1183	9.829169014844881	0.5188385708326714	0.0790148150063303	263.08416748046875	263.09283447265625
610	263.1387939453125	9.657466666666666					1	DETECTED	263.1388 m/z @9.66 [CD8118_2.mzXML]	263.1387939453125	9.657466666666666	9.623866666666666	9.759483333333332	0.1356166666666656	21147.453125	108835.9254462887	0	1183	0.08373114818260596	2.018105158730152	3.036210317460304	263.13873291015625	263.13909912109375
611	263.236328125	14.262616666666666					1	DETECTED	263.2363 m/z @14.26 [CD8118_2.mzXML]	263.236328125	14.262616666666666	0.39390000000000003	19.511000000000003	19.117100000000004	90427.09375	5348415.994535309	0	1183	0.5029100014270931	1.2623920926819125	0.4153457876543834	263.2319641113281	263.23828125
612	264.09185791015625	11.571566666666666					1	DETECTED	264.0919 m/z @11.57 [CD8118_2.mzXML]	264.09185791015625	11.571566666666666	11.528500000000001	12.08545	0.5569499999999987	58978.5390625	553288.1712522559	0	1183	0.15116449042071523	5.303908292389845	5.9164452758919825	264.09130859375	264.0921630859375
613	264.17071533203125	9.217616666666666					1	DETECTED	264.1707 m/z @9.22 [CD8118_2.mzXML]	264.17071533203125	9.217616666666666	9.11435	9.8438	0.7294499999999999	38556.91015625	285683.7819853213	0	1183	0.09637194979030994	2.0215912227811286	1.198007994617608	264.1698303222656	264.1711730957031
614	264.2398681640625	14.262616666666666					1	DETECTED	264.2399 m/z @14.26 [CD8118_2.mzXML]	264.2398681640625	14.262616666666666	10.6602	16.226233333333333	5.566033333333333	16926.919921875	1468467.065542176	0	1183	0.023733634627161493	0.728874634491132	0.31245531523977366	264.2312927246094	264.24078369140625
615	264.8521423339844	1.7373333333333332					1	DETECTED	264.8521 m/z @1.74 [CD8118_2.mzXML]	264.8521423339844	1.7373333333333332	1.6886666666666665	6.123083333333333	4.4344166666666665	11486.42578125	1331073.6549348144	0	1183	0.09967031259609715	45.55907534246578	90.11815068493156	264.8437805175781	264.8521423339844
616	265.0226745605469	1.7821166666666668					1	DETECTED	265.0227 m/z @1.78 [CD8118_2.mzXML]	265.0226745605469	1.7821166666666668	1.7525166666666665	17.826999999999998	16.074483333333333	38853.8828125	1580598.3432589413	0	1183	0.16856848751380915	123.74023546645859	22.49026108689733	265.0133972167969	265.03265380859375
617	265.0788879394531	1.6577666666666666					1	DETECTED	265.0789 m/z @1.66 [CD8118_2.mzXML]	265.0788879394531	1.6577666666666666	0.19295	19.987166666666667	19.794216666666667	15001.0107421875	2860819.022913483	0	1183	0.0951635932786139	13.54250772473525	12.640915869007253	265.0747985839844	265.0865478515625
618	265.1182556152344	9.70795					1	DETECTED	265.1183 m/z @9.71 [CD8118_2.mzXML]	265.1182556152344	9.70795	9.6408	9.926033333333333	0.28523333333333234	45089.11328125	284975.86073718255	0	1183	0.09466284952043402	1.6454472100323334	2.7273643469668762	265.11798095703125	265.118896484375
619	265.14288330078125	11.257533333333333					1	DETECTED	265.1429 m/z @11.26 [CD8118_2.mzXML]	265.14288330078125	11.257533333333333	11.257533333333333	12.4384	1.1808666666666667	49997.41796875	521556.48300378356	0	1183	0.07537035493560396	null	null	265.141845703125	265.1432800292969
620	265.2521057128906	12.63915					1	DETECTED	265.2521 m/z @12.64 [CD8118_2.mzXML]	265.2521057128906	12.63915	0.26603333333333334	15.548333333333334	15.282300000000001	29413.865234375	1857408.6194588314	0	1183	0.21136955032904758	0.5768922651523285	0.104792653162996	265.2441101074219	265.25372314453125
621	265.9809875488281	10.22995					1	DETECTED	265.9810 m/z @10.23 [CD8118_2.mzXML]	265.9809875488281	10.22995	10.17675	10.33675	0.16000000000000014	21609.859375	124709.30502307121	0	1183	0.09026579222797082	1.5037593984962319	9.41700727662953	265.9808349609375	265.9812316894531
622	266.1215515136719	9.742183333333333					1	DETECTED	266.1216 m/z @9.74 [CD8118_2.mzXML]	266.1215515136719	9.742183333333333	9.67435	12.102066666666667	2.427716666666667	5435.0859375	460765.39902569575	0	1183	0.12206234291919316	17.894717444717603	34.789434889435206	266.11859130859375	266.1217041015625
623	266.6272888183594	13.179716666666668					1	DETECTED	266.6273 m/z @13.18 [CD8118_2.mzXML]	266.6272888183594	13.179716666666668	13.027833333333332	13.343250000000001	0.31541666666666934	9173.435546875	99600.09066735866	0	1183	0.192806116295678	1.0383518051135658	1.0767036102271317	266.6262512207031	266.6277160644531
624	266.848876953125	1.7525166666666665					1	DETECTED	266.8489 m/z @1.75 [CD8118_2.mzXML]	266.848876953125	1.7525166666666665	1.7043833333333334	1.7961333333333334	0.09175	15427.4814453125	61893.1595070801	0	1183	0.0678810373861587	0.9530817174515274	0.9061634349030547	266.8484191894531	266.84930419921875
625	266.92724609375	1.5980666666666667					1	DETECTED	266.9272 m/z @1.60 [CD8118_2.mzXML]	266.92724609375	1.5980666666666667	1.4957	1.6280166666666667	0.13231666666666664	30412.94140625	94827.75218823226	0	1183	0.05502351812814599	0.8217706754167353	0.6902128402607794	266.9270324707031	266.93280029296875
626	267.0587158203125	1.8943166666666669					1	DETECTED	267.0587 m/z @1.89 [CD8118_2.mzXML]	267.0587158203125	1.8943166666666669	1.8943166666666669	20.005333333333333	18.111016666666664	10898.5537109375	2382350.448126953	0	1183	15.38524985271104	null	null	267.0579528808594	267.0686950683594
627	267.0987548828125	1.6577666666666666					1	DETECTED	267.0988 m/z @1.66 [CD8118_2.mzXML]	267.0987548828125	1.6577666666666666	1.6431	9.1309	7.4878	13976.1669921875	653512.6659006651	0	1183	0.08226520960597217	250.14995569040664	222.68650204121738	267.09735107421875	267.1003723144531
628	267.64642333984375	13.224283333333334					1	DETECTED	267.6464 m/z @13.22 [CD8118_2.mzXML]	267.64642333984375	13.224283333333334	12.135616666666666	14.90375	2.768133333333335	159777.9375	3234777.203740415	2	1183	0.2556714818038852	1.4984031415026322	2.2242179962784796	267.6453857421875	267.6482238769531
629	267.9788513183594	10.212083333333334					1	DETECTED	267.9789 m/z @10.21 [CD8118_2.mzXML]	267.9788513183594	10.212083333333334	5.214250000000001	10.3545	5.140249999999999	19073.935546875	2627716.8862995	0	1183	0.1242846324730813	0.5142478407309833	0.03189682048241447	267.9696044921875	267.97918701171875
630	268.95648193359375	11.224566666666668					1	DETECTED	268.9565 m/z @11.22 [CD8118_2.mzXML]	268.95648193359375	11.224566666666668	11.021583333333332	18.944833333333335	7.923250000000003	10067.0625	964392.0735541688	0	1183	0.5933577259139682	13.781526740252637	27.25829967387639	268.95648193359375	268.95892333984375
631	269.1378479003906	12.036816666666665					1	DETECTED	269.1378 m/z @12.04 [CD8118_2.mzXML]	269.1378479003906	12.036816666666665	2.668	12.32115	9.65315	52472.20703125	1388455.1982107533	0	1183	0.5864724026465371	0.8245583204210586	5.660195284018311	269.1335754394531	269.13995361328125
632	269.2257995605469	13.98425					1	DETECTED	269.2258 m/z @13.98 [CD8118_2.mzXML]	269.2257995605469	13.98425	11.585583333333334	15.419099999999998	3.8335166666666645	63047.44140625	3303529.3363063363	0	1183	0.3174323256254272	0.7259399592899856	0.34112236583484096	269.2254943847656	269.2269287109375
633	269.2833251953125	12.63915					1	DETECTED	269.2833 m/z @12.64 [CD8118_2.mzXML]	269.2833251953125	12.63915	0.10116666666666667	19.987166666666667	19.886	14128.6806640625	2268068.91698047	0	1183	1.1904770912344986	0.9666195958495147	0.2515281123228988	269.2822265625	269.2851867675781
634	270.229248046875	13.949533333333333					1	DETECTED	270.2292 m/z @13.95 [CD8118_2.mzXML]	270.229248046875	13.949533333333333	2.0051833333333335	14.97245	12.967266666666667	13569.7734375	5248356.8543068245	0	1183	0.22942382870595424	0.542820106019443	0.08564021203888593	270.2282409667969	270.23004150390625
635	270.9577941894531	2.0195					1	DETECTED	270.9578 m/z @2.02 [CD8118_2.mzXML]	270.9577941894531	2.0195	2.0195	2.0757166666666667	0.056216666666666804	7761.70751953125	16980.000659423917	0	1183	0.051288908792007426	null	null	270.9577941894531	270.9591064453125
636	271.0397644042969	1.7821166666666668					1	DETECTED	271.0398 m/z @1.78 [CD8118_2.mzXML]	271.0397644042969	1.7821166666666668	1.7373333333333332	15.91405	14.176716666666666	71137.9375	4730353.950679108	0	1183	0.1424542558874362	158.281168589504	3.0415452635120834	271.0391845703125	271.0476989746094
637	271.16461181640625	10.782100000000002					1	DETECTED	271.1646 m/z @10.78 [CD8118_2.mzXML]	271.16461181640625	10.782100000000002	10.746516666666668	10.920883333333334	0.1743666666666659	25564.85546875	160530.3048041982	0	1183	0.0987868406062784	2.450117096018727	3.9002341920374537	271.1644287109375	271.1647033691406
638	271.2055969238281	14.485333333333333					1	DETECTED	271.2056 m/z @14.49 [CD8118_2.mzXML]	271.2055969238281	14.485333333333333	11.19145	15.11265	3.9212000000000007	20734.037109375	1195009.8304174808	0	1183	0.6044989837087034	0.5952244817414096	1.1006602342857332	271.2048645019531	271.2058410644531
639	271.2626953125	12.505500000000001					1	DETECTED	271.2627 m/z @12.51 [CD8118_2.mzXML]	271.2626953125	12.505500000000001	0.10116666666666667	19.987166666666667	19.886	18405.45703125	5369259.096166386	0	1183	0.31536780429096467	0.723433965188465	0.14431912439358793	271.2616882324219	271.2640380859375
640	271.6575012207031	12.93685					1	DETECTED	271.6575 m/z @12.94 [CD8118_2.mzXML]	271.6575012207031	12.93685	12.79165	13.150183333333333	0.35853333333333204	36102.6640625	310935.014688842	0	1183	0.1683113718940703	1.2346189164371013	1.2063920837641526	271.65673828125	271.6576843261719
641	272.20904541015625	14.617633333333334					1	DETECTED	272.2090 m/z @14.62 [CD8118_2.mzXML]	272.20904541015625	14.617633333333334	14.151116666666667	14.95515	0.8040333333333329	4541.13037109375	128067.83440875231	0	1183	0.3879577587466354	0.8617412739809212	0.7234825479618423	272.20782470703125	272.2091979980469
642	272.66583251953125	13.283416666666666					1	DETECTED	272.6658 m/z @13.28 [CD8118_2.mzXML]	272.66583251953125	13.283416666666666	13.194333333333333	13.586266666666667	0.39193333333333413	7738.90673828125	88917.7443677369	0	1183	0.16932188341896648	2.1998129092610053	3.3996258185220105	272.66424560546875	272.6662292480469
643	272.79437255859375	2.0477499999999997					1	DETECTED	272.7944 m/z @2.05 [CD8118_2.mzXML]	272.79437255859375	2.0477499999999997	1.7525166666666665	18.762333333333334	17.00981666666667	10809.2978515625	2459543.3543464355	0	1183	0.20343760158124669	28.807412216326085	56.614824432652156	272.79296875	272.7991943359375
644	272.9438171386719	1.6431					1	DETECTED	272.9438 m/z @1.64 [CD8118_2.mzXML]	272.9438171386719	1.6431	1.5688166666666667	1.6577666666666666	0.08894999999999986	46803.5625	169741.04357080042	0	1183	0.07110986662822105	0.5969339885215303	0.20716319354382998	272.9437561035156	272.9442443847656
645	274.2008972167969	10.22995					1	DETECTED	274.2009 m/z @10.23 [CD8118_2.mzXML]	274.2008972167969	10.22995	10.126399999999999	10.33675	0.2103500000000018	2404.177734375	18714.62415716563	0	1183	0.14166635787839787	1.0156929019797087	1.0313858039594175	274.2000732421875	274.20159912109375
646	274.2731018066406	11.354983333333333					1	DETECTED	274.2731 m/z @11.35 [CD8118_2.mzXML]	274.2731018066406	11.354983333333333	11.291383333333332	12.722866666666667	1.4314833333333343	1990561.125	1.3232891782832434E7	1	1183	0.0827787950680463	2.0360434786363433	2.5601787965677687	274.27276611328125	274.274169921875
647	274.62432861328125	12.79165					1	DETECTED	274.6243 m/z @12.79 [CD8118_2.mzXML]	274.62432861328125	12.79165	12.79165	12.857883333333332	0.06623333333333115	7315.43212890625	17503.274892944086	0	1183	0.06638621212040974	null	null	274.6236267089844	274.62493896484375
648	274.88104248046875	1.7373333333333332					1	DETECTED	274.8810 m/z @1.74 [CD8118_2.mzXML]	274.88104248046875	1.7373333333333332	1.6431	15.8223	14.1792	21378.38671875	7100023.815986938	0	1183	0.09759444431764042	75.23452423063331	149.46904846126662	274.8727111816406	274.88104248046875
649	274.9994812011719	11.140833333333335					1	DETECTED	274.9995 m/z @11.14 [CD8118_2.mzXML]	274.9994812011719	11.140833333333335	9.793366666666666	19.200166666666668	9.406800000000002	10048.6689453125	1586096.6436264352	0	1183	2.987802291349505	3.4156798374285398	5.00449069709138	274.99615478515625	275.0025939941406
650	275.2000427246094	12.372000000000002					1	DETECTED	275.2000 m/z @12.37 [CD8118_2.mzXML]	275.2000427246094	12.372000000000002	12.33805	12.9973	0.6592499999999983	21521.228515625	253492.6270998529	0	1183	0.11307498854612064	9.7091310751102	18.4182621502204	275.1979064941406	275.2000427246094
651	275.2764587402344	11.339550000000001					1	DETECTED	275.2765 m/z @11.34 [CD8118_2.mzXML]	275.2764587402344	11.339550000000001	11.324316666666666	12.153483333333332	0.8291666666666657	245972.359375	1983003.4524287845	0	1183	0.16155331884867152	10.99208518589727	18.657513085412177	275.27642822265625	275.27764892578125
652	275.6325378417969	13.135333333333334					1	DETECTED	275.6325 m/z @13.14 [CD8118_2.mzXML]	275.6325378417969	13.135333333333334	12.96695	17.034	4.067049999999998	87959.796875	1526707.4339193087	0	1183	0.1455477963576719	1.8408031324361582	2.1104627925055968	275.63128662109375	275.63311767578125
653	276.1341552734375	13.135333333333334					1	DETECTED	276.1342 m/z @13.14 [CD8118_2.mzXML]	276.1341552734375	13.135333333333334	4.775033333333334	13.60305	8.828016666666667	30910.7734375	1075047.0323264159	0	1183	0.2162689805019209	0.3810904808204237	4.4271366003016155	276.1260070800781	276.1441345214844
654	276.65179443359375	13.179716666666668					1	DETECTED	276.6518 m/z @13.18 [CD8118_2.mzXML]	276.65179443359375	13.179716666666668	0.10116666666666667	16.226233333333333	16.125066666666665	24181.025390625	2268562.8536817017	0	1183	0.09068724682023444	0.5181081739190119	0.03483755907593776	276.6449890136719	276.65313720703125
655	276.984619140625	1.8101999999999998					1	DETECTED	276.9846 m/z @1.81 [CD8118_2.mzXML]	276.984619140625	1.8101999999999998	1.7674833333333335	18.1385	16.371016666666666	29613.4765625	1144218.4975102537	0	1183	0.24113750228207653	6.0374207682854175	8.5588018314198	276.984130859375	276.9945983886719
656	277.038330078125	10.494333333333334					1	DETECTED	277.0383 m/z @10.49 [CD8118_2.mzXML]	277.038330078125	10.494333333333334	10.494333333333334	10.61155	0.11721666666666586	6561.14208984375	28153.04082751482	0	1183	0.06723483121087703	null	null	277.03802490234375	277.0386657714844
657	277.1526184082031	13.135333333333334					1	DETECTED	277.1526 m/z @13.14 [CD8118_2.mzXML]	277.1526184082031	13.135333333333334	9.94225	17.790166666666668	7.847916666666668	5935.958984375	1179854.4039477538	0	1183	5.984173280756703	1.2288931805725918	0.5184426975884466	277.1526184082031	277.15887451171875
658	277.1792907714844	12.189150000000001					1	DETECTED	277.1793 m/z @12.19 [CD8118_2.mzXML]	277.1792907714844	12.189150000000001	0.11966666666666666	19.621	19.50133333333333	8730.6689453125	1795807.1929751893	0	1183	0.08371680821456273	0.8372325042156243	0.6876642060581959	277.1776428222656	277.1811218261719
659	277.2130126953125	13.7748					1	DETECTED	277.2130 m/z @13.77 [CD8118_2.mzXML]	277.2130126953125	13.7748	10.677050000000001	14.118766666666666	3.4417166666666645	10822.24609375	660547.4779139408	0	1183	1.3118003092505752	0.5555187905200009	0.11103758104000162	277.2125244140625	277.2161865234375
660	278.0521240234375	16.556266666666666					1	DETECTED	278.0521 m/z @16.56 [CD8118_2.mzXML]	278.0521240234375	16.556266666666666	1.1059166666666667	19.767	18.661083333333334	2751.372802734375	1151642.1159574576	0	1183	2.423522104509839	0.6039048737838734	0.20780974756774662	278.0428466796875	278.0539245605469
661	278.626708984375	12.93685					1	DETECTED	278.6267 m/z @12.94 [CD8118_2.mzXML]	278.626708984375	12.93685	12.739866666666668	16.0431	3.3032333333333312	28524.984375	771342.0172387685	0	1183	0.6849529130106351	8.384550300363875	20.35573202763658	278.6219787597656	278.6366882324219
662	278.9820861816406	1.7674833333333335					1	DETECTED	278.9821 m/z @1.77 [CD8118_2.mzXML]	278.9820861816406	1.7674833333333335	1.7674833333333335	19.200166666666668	17.432683333333333	7206.4326171875	1728057.858839051	0	1183	0.2348914619022049	null	null	278.9805603027344	278.9830322265625
663	279.0533752441406	11.6435					1	DETECTED	279.0534 m/z @11.64 [CD8118_2.mzXML]	279.0533752441406	11.6435	1.88045	19.822	17.94155	7324.16259765625	2947261.33568564	0	1183	14.544314904080814	0.9188496422736747	3.5025052516987034	279.0472412109375	279.057373046875
664	279.0837707519531	10.5084					1	DETECTED	279.0838 m/z @10.51 [CD8118_2.mzXML]	279.0837707519531	10.5084	1.0695333333333332	18.58	17.510466666666666	177896.171875	2526406.5097003155	1	1183	0.08884876276049702	0.8123642121158102	0.6439608931318428	279.0821838378906	279.0932312011719
665	279.1583557128906	12.405583333333334					1	DETECTED	279.1584 m/z @12.41 [CD8118_2.mzXML]	279.1583557128906	12.405583333333334	0.10116666666666667	20.005333333333333	19.904166666666665	109276.4921875	3.437290460660399E7	1	1183	11.202457666790757	0.5445443725848444	0.08756495508219242	279.1578063964844	279.15948486328125
666	279.2308654785156	13.45295					1	DETECTED	279.2309 m/z @13.45 [CD8118_2.mzXML]	279.2308654785156	13.45295	12.254716666666667	15.60335	3.348633333333334	39350.265625	1650601.402871735	0	1183	0.2435909417800879	1.042353062176611	0.8200536531514835	279.22833251953125	279.232421875
667	279.6460266113281	12.952300000000001					1	DETECTED	279.6460 m/z @12.95 [CD8118_2.mzXML]	279.6460266113281	12.952300000000001	12.757166666666667	14.404950000000001	1.6477833333333347	177792.328125	2346593.7671202384	2	1183	0.2085654058948112	1.791580567622363	1.287952836898107	279.6452331542969	279.6468200683594
668	280.09136962890625	1.7525166666666665					1	DETECTED	280.0914 m/z @1.75 [CD8118_2.mzXML]	280.09136962890625	1.7525166666666665	1.7043833333333334	18.9815	17.277116666666668	42014.625	6658054.086266817	0	1183	8.833590606238559	173.35292039884212	334.34941459177026	280.08648681640625	280.0917053222656
669	280.14776611328125	12.93685					1	DETECTED	280.1478 m/z @12.94 [CD8118_2.mzXML]	280.14776611328125	12.93685	9.350533333333335	13.43695	4.086416666666665	50320.1796875	5370915.817654174	0	1183	0.259930862214663	0.523725124769436	0.04731913705567575	280.1473693847656	280.1546630859375
670	280.16156005859375	12.4717					1	DETECTED	280.1616 m/z @12.47 [CD8118_2.mzXML]	280.16156005859375	12.4717	0.10116666666666667	19.968666666666664	19.867499999999996	17959.205078125	6020071.56596948	0	1183	18.28426792439978	0.803017115942185	0.22424517101938266	280.1604919433594	280.1632385253906
671	280.2345275878906	13.43695					1	DETECTED	280.2345 m/z @13.44 [CD8118_2.mzXML]	280.2345275878906	13.43695	13.389583333333333	13.619716666666667	0.23013333333333463	6856.82177734375	64538.54704699711	0	1183	0.12778515950705938	2.4292751583391943	3.8585503166783885	280.2336120605469	280.2350158691406
672	280.654296875	13.283416666666666					1	DETECTED	280.6543 m/z @13.28 [CD8118_2.mzXML]	280.654296875	13.283416666666666	12.890266666666667	14.230533333333334	1.3402666666666665	59809.42578125	986662.2001591797	0	1183	0.2165819193918157	1.4326158566007265	1.4864974147604615	280.6485595703125	280.6553955078125
673	281.0096740722656	11.585583333333334					1	DETECTED	281.0097 m/z @11.59 [CD8118_2.mzXML]	281.0096740722656	11.585583333333334	11.542966666666667	11.869316666666666	0.3263499999999997	17279.494140625	166201.02285473686	0	1183	0.09880762511030916	3.8289010559248413	6.657802111849683	281.0092468261719	281.0104064941406
674	281.0835876464844	15.585049999999999					1	DETECTED	281.0836 m/z @15.59 [CD8118_2.mzXML]	281.0835876464844	15.585049999999999	9.334816666666667	19.474333333333334	10.139516666666667	13214.361328125	2976100.271028014	0	1183	2.104111304680023	0.8111310511074256	0.4489312948954985	281.0817565917969	281.08477783203125
675	281.113037109375	9.4613					1	DETECTED	281.1130 m/z @9.46 [CD8118_2.mzXML]	281.113037109375	9.4613	9.429283333333332	16.739333333333335	7.310050000000002	3755.17626953125	653818.8685895083	0	1183	0.16424531274548215	114.16007287870697	227.32014575741394	281.1123046875	281.1177978515625
676	281.2467041015625	14.3094					1	DETECTED	281.2467 m/z @14.31 [CD8118_2.mzXML]	281.2467041015625	14.3094	1.0877000000000001	19.621	18.533299999999997	165271.21875	8607312.053141903	0	1183	0.62421755132873	0.7408687648510717	0.44256329313133264	281.2459411621094	281.2486572265625
677	281.6617736816406	14.085233333333333					1	DETECTED	281.6618 m/z @14.09 [CD8118_2.mzXML]	281.6617736816406	14.085233333333333	11.072116666666666	16.318	5.245883333333335	32713.53515625	1839668.850853393	0	1183	0.5170732535346545	0.8705078351872648	8.996358126604372	281.65667724609375	281.6631774902344
678	282.2210388183594	17.034					1	DETECTED	282.2210 m/z @17.03 [CD8118_2.mzXML]	282.2210388183594	17.034	0.10116666666666667	19.987166666666667	19.886	3864.639404296875	2548803.6036098623	0	1183	1.3630249040782054	0.5872023780229731	0.17440475604594635	282.2202453613281	282.2230224609375
679	282.25018310546875	14.357249999999999					1	DETECTED	282.2502 m/z @14.36 [CD8118_2.mzXML]	282.25018310546875	14.357249999999999	11.257533333333333	15.8223	4.564766666666667	28415.43359375	1855153.1459725965	0	1183	0.7313228564533087	0.7021395228848365	0.40697414804207227	282.2484130859375	282.2595520019531
680	282.2785949707031	13.9139					1	DETECTED	282.2786 m/z @13.91 [CD8118_2.mzXML]	282.2785949707031	13.9139	11.818433333333333	14.151116666666667	2.3326833333333337	39897.88671875	1057793.540095704	0	1183	0.2777636725893071	1.1057267624302196	1.5091111049602137	282.2778625488281	282.27935791015625
681	282.82318115234375	1.7674833333333335					1	DETECTED	282.8232 m/z @1.77 [CD8118_2.mzXML]	282.82318115234375	1.7674833333333335	1.7043833333333334	1.7961333333333334	0.09175	18832.619140625	72233.14943139648	0	1183	0.07189142023742923	0.7270206022186987	0.4540412044373973	282.8220520019531	282.8232116699219
682	282.90447998046875	1.5980666666666667					1	DETECTED	282.9045 m/z @1.60 [CD8118_2.mzXML]	282.90447998046875	1.5980666666666667	1.5393833333333333	1.6431	0.10371666666666668	81208.34375	247714.161311279	0	1183	0.04858554062260634	0.9024948345133321	1.100824561471226	282.9042663574219	282.9054260253906
683	282.97344970703125	11.7678					1	DETECTED	282.9734 m/z @11.77 [CD8118_2.mzXML]	282.97344970703125	11.7678	11.055183333333334	16.208066666666667	5.1528833333333335	7583.17626953125	688762.4027665713	0	1183	0.836499644710754	3.615466473326011	4.27224716671181	282.9718933105469	282.9743957519531
684	283.0072021484375	10.212083333333334					1	DETECTED	283.0072 m/z @10.21 [CD8118_2.mzXML]	283.0072021484375	10.212083333333334	10.17675	18.725833333333334	8.549083333333334	17274.28125	885867.5844296872	0	1183	0.08682493807297398	120.97759433962077	3.22439458860433	283.00433349609375	283.0077819824219
685	283.0281066894531	1.8529166666666665					1	DETECTED	283.0281 m/z @1.85 [CD8118_2.mzXML]	283.0281066894531	1.8529166666666665	1.8529166666666665	17.569166666666668	15.71625	6124.99609375	1695137.6844853517	0	1183	13.496047876956622	null	null	283.0263977050781	283.02899169921875
686	283.1528015136719	12.036816666666665					1	DETECTED	283.1528 m/z @12.04 [CD8118_2.mzXML]	283.1528015136719	12.036816666666665	12.003783333333333	12.153483333333332	0.14969999999999928	13935.1474609375	73641.90024291954	0	1183	0.05881865024780808	2.2658930373360953	3.5317860746721905	283.1528015136719	283.15362548828125
687	283.2419128417969	15.09545					1	DETECTED	283.2419 m/z @15.10 [CD8118_2.mzXML]	283.2419128417969	15.09545	14.600850000000001	15.45565	0.8547999999999991	3529.66650390625	115281.8821569213	0	1183	0.316422840143046	0.8641326324302486	0.7282652648604973	283.24090576171875	283.2420959472656
688	283.2622375488281	12.622833333333334					1	DETECTED	283.2622 m/z @12.62 [CD8118_2.mzXML]	283.2622375488281	12.622833333333334	0.11966666666666666	19.987166666666667	19.8675	83537.3515625	2886835.208547304	0	1183	0.13192939191170971	1.5797427612681478	2.480154082504553	283.2536926269531	283.26458740234375
689	283.2819519042969	13.9139					1	DETECTED	283.2820 m/z @13.91 [CD8118_2.mzXML]	283.2819519042969	13.9139	13.826783333333333	14.324866666666667	0.49808333333333366	7624.88720703125	132303.67338452165	0	1183	0.3951414830810034	2.858714367706141	4.717428735412282	283.2806396484375	283.2822265625
690	283.6299743652344	11.96995					1	DETECTED	283.6300 m/z @11.97 [CD8118_2.mzXML]	283.6299743652344	11.96995	11.935766666666666	12.08545	0.14968333333333383	7921.60693359375	42036.01390490731	0	1183	0.0787122345943363	2.1894197952217573	3.3788395904435147	283.6292419433594	283.6300964355469
691	284.2940979003906	11.7193					1	DETECTED	284.2941 m/z @11.72 [CD8118_2.mzXML]	284.2940979003906	11.7193	3.6005333333333334	19.8035	16.202966666666665	20336.640625	2059709.969117859	0	1183	0.8999225883444062	0.6400696003254757	0.4380586228288926	284.2918701171875	284.2948913574219
692	284.3304443359375	11.886533333333334					1	DETECTED	284.3304 m/z @11.89 [CD8118_2.mzXML]	284.3304443359375	11.886533333333334	10.480466666666667	12.355016666666668	1.874550000000001	42145.34765625	1052472.459200439	0	1183	0.12042071145656763	0.5966606194026844	0.11941049481039573	284.3292541503906	284.3320007324219
693	284.90948486328125	1.6886666666666665					1	DETECTED	284.9095 m/z @1.69 [CD8118_2.mzXML]	284.90948486328125	1.6886666666666665	1.6577666666666666	1.7525166666666665	0.09474999999999989	20745.380859375	93964.31140136726	0	1183	0.19670304411856665	1.5331715210356005	2.066343042071201	284.9091796875	284.9096374511719
694	285.0054016113281	10.22995					1	DETECTED	285.0054 m/z @10.23 [CD8118_2.mzXML]	285.0054016113281	10.22995	10.194266666666666	10.389583333333333	0.1953166666666668	18667.646484375	90119.54543527271	0	1183	0.09755339441059085	1.7953347085951978	3.2680968568681203	285.0052185058594	285.00604248046875
695	285.064453125	1.4957					1	DETECTED	285.0645 m/z @1.50 [CD8118_2.mzXML]	285.064453125	1.4957	1.4156333333333333	19.767	18.351366666666667	15025.6201171875	1517784.7449331665	0	1183	0.13320307997886727	114.60054121565354	227.75698485032427	285.05572509765625	285.0709228515625
696	285.2777404785156	14.051516666666666					1	DETECTED	285.2777 m/z @14.05 [CD8118_2.mzXML]	285.2777404785156	14.051516666666666	0.10116666666666667	19.950499999999998	19.84933333333333	4979.5546875	1421917.4916656192	0	1183	7.837961379233783	0.7114277897448211	0.07542609073496033	285.2771301269531	285.2802734375
697	286.1429443359375	11.919483333333334					1	DETECTED	286.1429 m/z @11.92 [CD8118_2.mzXML]	286.1429443359375	11.919483333333334	11.886533333333334	12.171083333333334	0.2845499999999994	26501.134765625	149078.42706787016	0	1183	0.07387036446084316	4.317905918057708	7.051016206708673	286.1422424316406	286.14337158203125
698	286.2005310058594	10.3545					1	DETECTED	286.2005 m/z @10.35 [CD8118_2.mzXML]	286.2005310058594	10.3545	10.265816666666666	11.106916666666667	0.8411000000000008	385230.65625	2864763.589215085	1	1183	0.10152383808077481	1.7177611298278874	1.9806595250156476	286.2000732421875	286.201416015625
699	286.2486267089844	9.793366666666666					1	DETECTED	286.2486 m/z @9.79 [CD8118_2.mzXML]	286.2486267089844	9.793366666666666	8.958216666666667	19.437666666666665	10.479449999999998	86621.1875	1684730.8967265931	1	1183	0.10775908266464285	1.5402822052297687	1.2915501241245033	286.2471008300781	286.2510070800781
700	286.9317932128906	1.9080666666666666					1	DETECTED	286.9318 m/z @1.91 [CD8118_2.mzXML]	286.9317932128906	1.9080666666666666	1.9080666666666666	2.0897833333333335	0.18171666666666697	9086.8212890625	60111.25504345719	0	1183	0.026282602939995625	null	null	286.9306640625	286.9323425292969
701	287.0135192871094	1.7961333333333334					1	DETECTED	287.0135 m/z @1.80 [CD8118_2.mzXML]	287.0135192871094	1.7961333333333334	1.7373333333333332	1.8943166666666669	0.1569833333333337	34037.4140625	169756.268640625	0	1183	0.06371509104621809	1.334892290249432	1.669784580498864	287.0128479003906	287.0142822265625
702	287.0999450683594	9.70795					1	DETECTED	287.0999 m/z @9.71 [CD8118_2.mzXML]	287.0999450683594	9.70795	9.67435	9.776416666666668	0.10206666666666742	29178.36328125	133808.80270898438	0	1183	0.10114197774144884	1.5188492063492243	2.0376984126984485	287.09991455078125	287.10015869140625
703	287.2043151855469	10.3545					1	DETECTED	287.2043 m/z @10.35 [CD8118_2.mzXML]	287.2043151855469	10.3545	10.283800000000001	10.55115	0.26734999999999864	50870.859375	365640.5704700919	0	1183	0.1149836972324092	4.794175247733358	1.8857979728107628	287.20391845703125	287.2048034667969
704	287.2359924316406	13.879166666666666					1	DETECTED	287.2360 m/z @13.88 [CD8118_2.mzXML]	287.2359924316406	13.879166666666666	13.826783333333333	15.183866666666667	1.3570833333333336	8223.2158203125	204432.1864579472	0	1183	0.2819462879885002	12.953388482341742	14.759004476634459	287.23529052734375	287.2371826171875
705	287.2517395019531	9.793366666666666					1	DETECTED	287.2517 m/z @9.79 [CD8118_2.mzXML]	287.2517395019531	9.793366666666666	4.758633333333333	10.023916666666667	5.2652833333333335	13229.099609375	411894.5336290591	0	1183	5.128049593803959	0.5228959494710081	0.047030486145195484	287.2516784667969	287.2554016113281
706	287.6322326660156	12.952300000000001					1	DETECTED	287.6322 m/z @12.95 [CD8118_2.mzXML]	287.6322326660156	12.952300000000001	12.757166666666667	14.017916666666668	1.2607500000000016	113305.4375	1435670.5646785274	0	1183	0.17463520320086268	1.366127210943323	1.1411728609656246	287.631591796875	287.63323974609375
707	288.2164611816406	10.6602					1	DETECTED	288.2165 m/z @10.66 [CD8118_2.mzXML]	288.2164611816406	10.6602	0.24766666666666665	19.932000000000002	19.684333333333335	139720.84375	2819951.2730817595	1	1183	0.09556908420285559	3.0053622213945914	2.7350048884276172	288.2070617675781	288.2178955078125
708	288.27130126953125	11.62895					1	DETECTED	288.2713 m/z @11.63 [CD8118_2.mzXML]	288.27130126953125	11.62895	11.571566666666666	11.734983333333334	0.16341666666666832	12769.4951171875	82363.9078269048	0	1183	0.15757913845573768	1.4239035724658704	1.8478071449317408	288.2709655761719	288.27215576171875
709	288.6401062011719	13.313233333333333					1	DETECTED	288.6401 m/z @13.31 [CD8118_2.mzXML]	288.6401062011719	13.313233333333333	12.841433333333333	14.101783333333334	1.2603500000000007	32420.75	512505.5273480225	0	1183	0.17701186811362213	2.1487738396307123	2.3524929299933013	288.63262939453125	288.6413269042969
710	288.7684326171875	1.9773500000000002					1	DETECTED	288.7684 m/z @1.98 [CD8118_2.mzXML]	288.7684326171875	1.9773500000000002	1.7373333333333332	9.01085	7.273516666666667	8858.3759765625	1736611.601438354	0	1183	0.26808416110271094	15.15210749253522	29.304214985070438	288.7595520019531	288.7689514160156
711	288.92132568359375	1.6129166666666668					1	DETECTED	288.9213 m/z @1.61 [CD8118_2.mzXML]	288.92132568359375	1.6129166666666668	1.5688166666666667	1.7674833333333335	0.19866666666666677	249644.796875	1121079.0825085433	0	1183	0.06922381355583962	1.9432656816425729	1.7356199863096535	288.9210510253906	288.92193603515625
712	289.1750183105469	1.3789333333333333					1	DETECTED	289.1750 m/z @1.38 [CD8118_2.mzXML]	289.1750183105469	1.3789333333333333	0.10116666666666667	20.005333333333333	19.904166666666665	5294.263671875	1755113.6583609325	0	1183	5.864490091504795	7.788654683953773	3.1556843283982383	289.1734313964844	289.177001953125
713	289.6479187011719	14.101783333333334					1	DETECTED	289.6479 m/z @14.10 [CD8118_2.mzXML]	289.6479187011719	14.101783333333334	11.038266666666667	15.492750000000001	4.454483333333334	17215.703125	1072908.2575383305	0	1183	2.5711125261247876	0.6930048947159915	4.842562306206074	289.64007568359375	289.64935302734375
714	290.03240966796875	17.2375					1	DETECTED	290.0324 m/z @17.24 [CD8118_2.mzXML]	290.03240966796875	17.2375	8.869483333333333	19.621	10.751516666666666	2062.65380859375	666451.3905952147	0	1183	1.442955743592961	0.6424172593665164	0.28483451873303284	290.0301513671875	290.03424072265625
715	290.9247131347656	2.49045					1	DETECTED	290.9247 m/z @2.49 [CD8118_2.mzXML]	290.9247131347656	2.49045	1.6129166666666668	15.566616666666667	13.9537	42334.87109375	3175215.3516484047	0	1183	0.6103558740694184	1.6540100540371894	1.661442319064264	290.92291259765625	290.9259338378906
716	290.9788818359375	9.793366666666666					1	DETECTED	290.9789 m/z @9.79 [CD8118_2.mzXML]	290.9788818359375	9.793366666666666	1.481	10.007083333333332	8.526083333333332	1938.704833984375	507249.20553301997	0	1183	0.4034172750621874	0.5128553440456187	0.025710688091237544	290.97747802734375	290.98797607421875
717	291.1195068359375	12.036816666666665					1	DETECTED	291.1195 m/z @12.04 [CD8118_2.mzXML]	291.1195068359375	12.036816666666665	11.987	12.9056	0.9185999999999996	161137.8125	1298920.470356076	1	1183	0.1290772236186104	3.4531499554876395	4.61251982780825	291.1190490722656	291.1291198730469
718	291.17315673828125	9.793366666666666					1	DETECTED	291.1732 m/z @9.79 [CD8118_2.mzXML]	291.17315673828125	9.793366666666666	9.776416666666668	10.007083333333332	0.23066666666666436	3194.837158203125	29333.87481921372	0	1183	0.13353991497557338	6.8043264503449645	12.608652900689929	291.1727600097656	291.17401123046875
719	291.26483154296875	12.271133333333333					1	DETECTED	291.2648 m/z @12.27 [CD8118_2.mzXML]	291.26483154296875	12.271133333333333	4.1052333333333335	15.292283333333334	11.18705	5840.44970703125	1880828.375752593	0	1183	1.9950617107181365	0.6849857333545597	0.3116404316742993	291.26300048828125	291.2698669433594
720	291.64581298828125	12.8741					1	DETECTED	291.6458 m/z @12.87 [CD8118_2.mzXML]	291.64581298828125	12.8741	2.9517666666666664	14.034516666666667	11.08275	48835.2734375	2740733.40644806	0	1183	0.15254438031567297	0.5584749890818692	1.5324436776307362	291.63702392578125	291.64666748046875
721	291.9351806640625	2.5174499999999997					1	DETECTED	291.9352 m/z @2.52 [CD8118_2.mzXML]	291.9351806640625	2.5174499999999997	1.9634	15.511	13.5476	31754.529296875	2282140.61796286	0	1183	0.6163200499952501	2.698552570891508	2.7587327812366387	291.9342956542969	291.9359436035156
722	292.06805419921875	16.189716666666666					1	DETECTED	292.0681 m/z @16.19 [CD8118_2.mzXML]	292.06805419921875	16.189716666666666	9.4613	19.7305	10.2692	4351.6474609375	1010385.7939917302	0	1183	1.7076645517589952	0.763121586306833	1.8374047342604451	292.0658264160156	292.0690002441406
723	292.1231384277344	12.036816666666665					1	DETECTED	292.1231 m/z @12.04 [CD8118_2.mzXML]	292.1231384277344	12.036816666666665	12.003783333333333	16.4465	4.4427166666666675	24470.193359375	760031.5000186766	0	1183	0.10798929489533471	67.24596367305996	4.77590458934813	292.11767578125	292.1231384277344
724	292.6347351074219	10.389583333333333					1	DETECTED	292.6347 m/z @10.39 [CD8118_2.mzXML]	292.6347351074219	10.389583333333333	2.9517666666666664	10.422766666666666	7.471	3542.6181640625	675231.383088379	0	1183	0.08118194245137289	0.5022307173476087	0.00446143469521749	292.62994384765625	292.635498046875
725	292.65386962890625	13.074800000000002					1	DETECTED	292.6539 m/z @13.07 [CD8118_2.mzXML]	292.65386962890625	13.074800000000002	13.059133333333333	13.194333333333333	0.13519999999999932	12393.14453125	60906.05520690922	0	1183	0.04922266507650619	4.314893617020874	7.808742851405178	292.6461181640625	292.65423583984375
726	292.932373046875	2.5856833333333333					1	DETECTED	292.9324 m/z @2.59 [CD8118_2.mzXML]	292.932373046875	2.5856833333333333	2.4631166666666666	4.0587	1.5955833333333334	5428.78515625	177196.21025604248	0	1183	0.2116338043493906	6.509042697851507	5.443878508486217	292.92913818359375	292.93963623046875
727	292.9621887207031	2.3945999999999996					1	DETECTED	292.9622 m/z @2.39 [CD8118_2.mzXML]	292.9621887207031	2.3945999999999996	2.3945999999999996	3.615866666666667	1.2212666666666672	5551.66259765625	145249.66863894658	0	1183	0.34100988889759076	null	null	292.9526062011719	292.97113037109375
728	292.9851379394531	2.4768					1	DETECTED	292.9851 m/z @2.48 [CD8118_2.mzXML]	292.9851379394531	2.4768	2.3393666666666664	3.4476999999999998	1.1083333333333334	5443.9169921875	170716.72582653814	0	1183	0.4990594846877934	4.032258064516124	6.914035610582354	292.97723388671875	292.9931945800781
729	293.003662109375	2.681833333333333					1	DETECTED	293.0037 m/z @2.68 [CD8118_2.mzXML]	293.003662109375	2.681833333333333	2.3393666666666664	14.819833333333333	12.480466666666667	6120.69677734375	974316.6734899292	0	1183	0.4027722862752716	18.221432742846016	2.4587759566039042	292.99609375	293.0080871582031
730	293.0191650390625	2.5038666666666667					1	DETECTED	293.0192 m/z @2.50 [CD8118_2.mzXML]	293.0191650390625	2.5038666666666667	2.2569166666666667	3.6005333333333334	1.3436166666666667	8918.62890625	285970.23683987424	0	1183	0.48340895917996773	2.8026905107634907	3.573042268901875	293.0112609863281	293.02386474609375
731	293.03485107421875	2.5856833333333333					1	DETECTED	293.0349 m/z @2.59 [CD8118_2.mzXML]	293.03485107421875	2.5856833333333333	2.1458999999999997	4.1838999999999995	2.038	9626.458984375	424446.2945511476	0	1183	0.32264730375386463	2.31705006253079	2.0825530058989408	293.0260009765625	293.04205322265625
732	293.0531005859375	2.5174499999999997					1	DETECTED	293.0531 m/z @2.52 [CD8118_2.mzXML]	293.0531005859375	2.5174499999999997	2.3257	11.953066666666667	9.627366666666667	13638.8271484375	1139828.2677569885	0	1183	0.45059231977106684	3.835153033334248	6.484872481021874	293.0452880859375	293.05340576171875
733	293.0642395019531	2.49045					1	DETECTED	293.0642 m/z @2.49 [CD8118_2.mzXML]	293.0642395019531	2.49045	2.1877333333333335	19.858999999999998	17.671266666666664	19880.53515625	2756646.5604146104	0	1183	0.5740640140621327	20.947413227063628	51.331071390825755	293.05633544921875	293.06488037109375
734	293.075439453125	2.599283333333333					1	DETECTED	293.0754 m/z @2.60 [CD8118_2.mzXML]	293.075439453125	2.599283333333333	1.8529166666666665	16.574783333333333	14.721866666666665	33636.05859375	2633318.4959989013	0	1183	2.1648441342620477	1.4480996423453587	2.564800624517551	293.0655212402344	293.0821838378906
735	293.0971984863281	2.49045					1	DETECTED	293.0972 m/z @2.49 [CD8118_2.mzXML]	293.0971984863281	2.49045	0.10116666666666667	19.987166666666667	19.886	1.1434785E7	6.816116770189023E8	1	1183	0.6449578967363965	2.335866607082142	2.3416902177723156	293.0965270996094	293.098876953125
736	293.12310791015625	9.4772					1	DETECTED	293.1231 m/z @9.48 [CD8118_2.mzXML]	293.12310791015625	9.4772	1.9634	10.437466666666667	8.474066666666667	121028.359375	1.6370897251154907E7	0	1183	8.119472568396244	0.5771124014175375	0.14217950394185982	293.1146545410156	293.13079833984375
737	293.13861083984375	10.3545					1	DETECTED	293.1386 m/z @10.35 [CD8118_2.mzXML]	293.13861083984375	10.3545	2.1179333333333332	12.32115	10.203216666666666	49861.74609375	1.1717219034072392E7	0	1183	9.800501559604864	0.545416758600254	0.2687559629395612	293.13348388671875	293.1418762207031
738	293.1519470214844	9.793366666666666					1	DETECTED	293.1519 m/z @9.79 [CD8118_2.mzXML]	293.1519470214844	9.793366666666666	2.2707333333333333	11.123983333333333	8.85325	597226.625	2.641124947145477E7	0	1183	0.4590020322003152	0.5397546171984888	0.04065348014024647	293.1419982910156	293.16168212890625
739	293.1778259277344	13.740016666666666					1	DETECTED	293.1778 m/z @13.74 [CD8118_2.mzXML]	293.1778259277344	13.740016666666666	2.1877333333333335	15.1486	12.960866666666666	18514.791015625	1994099.7588091728	0	1183	11.937088595545665	0.5599369618013417	0.12686378835394446	293.1680908203125	293.1875305175781
740	293.1942443847656	2.681833333333333					1	DETECTED	293.1942 m/z @2.68 [CD8118_2.mzXML]	293.1942443847656	2.681833333333333	2.3670666666666667	15.183866666666667	12.8168	7927.67333984375	800694.8695052491	0	1183	0.08268640040848352	20.359207878852075	2.5666854667426215	293.18798828125	293.1991271972656
741	293.21014404296875	12.372000000000002					1	DETECTED	293.2101 m/z @12.37 [CD8118_2.mzXML]	293.21014404296875	12.372000000000002	2.2707333333333333	12.538933333333334	10.2682	15401.427734375	2236957.7610550234	0	1183	0.1410056295627502	0.5094196390859784	0.01792763296498785	293.2014465332031	293.2200622558594
742	293.22088623046875	2.7096333333333336					1	DETECTED	293.2209 m/z @2.71 [CD8118_2.mzXML]	293.22088623046875	2.7096333333333336	2.3945999999999996	3.4781666666666666	1.083566666666667	4314.47021484375	136447.9063487854	0	1183	0.24079964352818006	1.7197651042217728	2.4395302084435455	293.22088623046875	293.2292175292969
743	294.1004333496094	2.49045					1	DETECTED	294.1004 m/z @2.49 [CD8118_2.mzXML]	294.1004333496094	2.49045	1.8384666666666667	18.415833333333335	16.57736666666667	1063895.75	6.403628428147409E7	0	1183	0.6852364264737818	1.8060595387969092	2.310580364849317	294.1003112792969	294.1036071777344
744	294.15594482421875	9.793366666666666					1	DETECTED	294.1559 m/z @9.79 [CD8118_2.mzXML]	294.15594482421875	9.793366666666666	9.493166666666667	10.389583333333333	0.8964166666666653	60599.703125	1391856.4288693836	0	1183	0.4221004476373089	1.485272896848275	1.8675953238824152	294.15582275390625	294.1562805175781
745	294.9190368652344	11.784699999999999					1	DETECTED	294.9190 m/z @11.78 [CD8118_2.mzXML]	294.9190368652344	11.784699999999999	0.10116666666666667	20.005333333333333	19.904166666666665	14002.779296875	3827248.9526392804	0	1183	1.8777655656732986	0.7896150650021437	0.6639938158126111	294.9181823730469	294.9203796386719
746	294.9381103515625	1.6431					1	DETECTED	294.9381 m/z @1.64 [CD8118_2.mzXML]	294.9381103515625	1.6431	1.58335	2.5038666666666667	0.9205166666666666	107094.6484375	1026132.8134270015	0	1183	0.05603609244800034	7.790776928622327	18.25167179168516	294.93780517578125	294.94232177734375
747	295.05780029296875	10.522483333333334					1	DETECTED	295.0578 m/z @10.52 [CD8118_2.mzXML]	295.05780029296875	10.522483333333334	10.494333333333334	10.55115	0.05681666666666629	7065.3486328125	17341.701911498865	0	1183	0.04380472875749497	1.0091770278271057	1.0183540556542114	295.05731201171875	295.05810546875
748	295.1017761230469	2.53105					1	DETECTED	295.1018 m/z @2.53 [CD8118_2.mzXML]	295.1017761230469	2.53105	1.8529166666666665	18.707833333333333	16.854916666666668	130097.3359375	9293016.251220893	0	1183	0.6607094308660062	10.340730657653687	2.30195762040938	295.09771728515625	295.1076354980469
749	295.1479797363281	9.690949999999999					1	DETECTED	295.1480 m/z @9.69 [CD8118_2.mzXML]	295.1479797363281	9.690949999999999	9.429283333333332	10.33675	0.907466666666668	25633.560546875	532195.7685969849	0	1183	0.5303320034836627	1.749329476212537	1.9609829606284843	295.1478576660156	295.1487121582031
750	295.193603515625	12.3044					1	DETECTED	295.1936 m/z @12.30 [CD8118_2.mzXML]	295.193603515625	12.3044	1.4156333333333333	18.58	17.164366666666666	44750.4609375	3771930.253182462	0	1183	0.2878588481895523	0.6395590510131135	0.29735568118591216	295.1861267089844	295.20343017578125
751	295.29412841796875	2.49045					1	DETECTED	295.2941 m/z @2.49 [CD8118_2.mzXML]	295.29412841796875	2.49045	2.0757166666666667	8.372616666666667	6.296900000000001	40873.890625	2173820.1189846504	0	1183	0.584979320482407	2.5033756949181845	3.05813015498148	295.2933044433594	295.29669189453125
752	295.9099426269531	1.5688166666666667					1	DETECTED	295.9099 m/z @1.57 [CD8118_2.mzXML]	295.9099426269531	1.5688166666666667	1.4957	1.5688166666666667	0.07311666666666672	9227.2255859375	33469.53232983401	0	1183	0.07281436978481115	0.5	null	295.9090576171875	295.91046142578125
753	296.0650939941406	1.7525166666666665					1	DETECTED	296.0651 m/z @1.75 [CD8118_2.mzXML]	296.0650939941406	1.7525166666666665	1.7043833333333334	1.7674833333333335	0.06310000000000016	34383.6015625	100540.01291308602	0	1183	0.058733778019598004	0.6554709141274281	0.31094182825485617	296.0650939941406	296.06549072265625
754	296.1318664550781	9.623866666666666					1	DETECTED	296.1319 m/z @9.62 [CD8118_2.mzXML]	296.1318664550781	9.623866666666666	9.606716666666667	9.70795	0.10123333333333306	6133.58642578125	25789.00721850567	0	1183	0.07350177918890743	2.95140913508275	4.9028182701655	296.1311340332031	296.132080078125
755	296.1517639160156	9.810116666666666					1	DETECTED	296.1518 m/z @9.81 [CD8118_2.mzXML]	296.1517639160156	9.810116666666666	8.782166666666665	10.142983333333332	1.3608166666666666	2682.437744140625	98230.73426672362	0	1183	0.36692642189075286	0.6619080046046334	0.3238160092092668	296.1482238769531	296.1522216796875
756	296.1844787597656	11.835566666666667					1	DETECTED	296.1845 m/z @11.84 [CD8118_2.mzXML]	296.1844787597656	11.835566666666667	9.509266666666667	19.621	10.111733333333332	28613.6171875	2244056.6617378863	0	1183	0.08790370857232865	2.204647371988833	1.5121452608308152	296.181884765625	296.18487548828125
757	296.1964111328125	12.422633333333332					1	DETECTED	296.1964 m/z @12.42 [CD8118_2.mzXML]	296.1964111328125	12.422633333333332	12.238216666666666	12.538933333333334	0.3007166666666681	9258.6640625	102393.25612963854	0	1183	0.23317825404480708	0.8153185720741163	0.6306371441482325	296.1961975097656	296.1971435546875
758	296.2572937011719	13.45295					1	DETECTED	296.2573 m/z @13.45 [CD8118_2.mzXML]	296.2572937011719	13.45295	13.389583333333333	13.896166666666666	0.5065833333333334	21519.169921875	266789.3138729248	0	1183	0.1846268127701176	3.9972382956338555	6.994476591267711	296.25677490234375	296.2576599121094
759	297.1178894042969	1.4657499999999999					1	DETECTED	297.1179 m/z @1.47 [CD8118_2.mzXML]	297.1178894042969	1.4657499999999999	1.4341666666666666	9.573616666666668	8.139450000000002	7578.61279296875	795836.9319744874	0	1183	0.06409466663364882	128.85672823219016	256.83947813829707	297.1178894042969	297.1266174316406
760	297.18017578125	16.281666666666666					1	DETECTED	297.1802 m/z @16.28 [CD8118_2.mzXML]	297.18017578125	16.281666666666666	9.3195	19.693833333333334	10.374333333333334	10626.4833984375	2413593.543908874	0	1183	0.8050002642676404	0.7167278421851133	0.45483341608394673	297.1785583496094	297.1885070800781
761	298.1650695800781	9.175099999999999					1	DETECTED	298.1651 m/z @9.18 [CD8118_2.mzXML]	298.1650695800781	9.175099999999999	9.11435	9.366266666666666	0.25191666666666634	8293.279296875	55088.96590600585	0	1183	0.1783822496763694	2.0733882030178727	2.8210575690079946	298.1629943847656	298.1651306152344
762	298.2730712890625	14.262616666666666					1	DETECTED	298.2731 m/z @14.26 [CD8118_2.mzXML]	298.2730712890625	14.262616666666666	10.3545	17.163333333333334	6.808833333333334	128557.1875	5007239.89640109	0	1183	0.4218203481208871	0.7653903253605642	5.45275390680673	298.27239990234375	298.2754211425781
763	299.1379699707031	11.354983333333333					1	DETECTED	299.1380 m/z @11.35 [CD8118_2.mzXML]	299.1379699707031	11.354983333333333	10.22995	16.8495	6.6195499999999985	88079.203125	4185042.2631872827	1	1183	1.1199084652506848	1.6667672339794661	0.6008112598018839	299.1369934082031	299.1393127441406
764	299.2765808105469	14.262616666666666					1	DETECTED	299.2766 m/z @14.26 [CD8118_2.mzXML]	299.2765808105469	14.262616666666666	14.068183333333334	15.840733333333333	1.772549999999999	25707.578125	763668.9575212403	0	1183	0.42299621580522384	4.248922633900359	5.06419494075864	299.2763366699219	299.2773742675781
765	299.6318664550781	12.890266666666667					1	DETECTED	299.6319 m/z @12.89 [CD8118_2.mzXML]	299.6318664550781	12.890266666666667	12.757166666666667	13.090266666666668	0.33310000000000173	40025.3515625	326470.02671191574	0	1183	0.08753110555670318	1.251314800901578	1.4015738478747162	299.6315612792969	299.6333923339844
766	300.1413879394531	11.354983333333333					1	DETECTED	300.1414 m/z @11.35 [CD8118_2.mzXML]	300.1413879394531	11.354983333333333	10.5084	12.3044	1.7959999999999994	15988.228515625	670954.5243964843	0	1183	1.5361382509415265	1.060734324244512	1.121468648489024	300.1407470703125	300.14306640625
767	300.1798095703125	11.571566666666666					1	DETECTED	300.1798 m/z @11.57 [CD8118_2.mzXML]	300.1798095703125	11.571566666666666	3.95145	15.529300000000001	11.577850000000002	132757.421875	3489865.34642169	0	1183	0.12800837111621988	0.5968093548795915	4.244949731931272	300.1726989746094	300.1839294433594
768	300.21636962890625	10.643466666666665					1	DETECTED	300.2164 m/z @10.64 [CD8118_2.mzXML]	300.21636962890625	10.643466666666665	10.536733333333332	10.677050000000001	0.14031666666666887	15743.24609375	115119.75928906394	0	1183	0.35658694225833365	0.6573235477826501	0.31464709556530035	300.21636962890625	300.2169494628906
769	301.1174011230469	10.782100000000002					1	DETECTED	301.1174 m/z @10.78 [CD8118_2.mzXML]	301.1174011230469	10.782100000000002	10.283800000000001	10.852316666666667	0.5685166666666657	22687.681640625	402731.6360051266	0	1183	0.122815239733443	0.5704562178072097	0.14091243561441943	301.1169738769531	301.1182861328125
770	301.1399841308594	12.422633333333332					1	DETECTED	301.1400 m/z @12.42 [CD8118_2.mzXML]	301.1399841308594	12.422633333333332	0.10116666666666667	20.005333333333333	19.904166666666665	107033.453125	1.1765111056316065E7	1	1183	10.7878907498922	0.6311613158068055	0.07424504327641343	301.1383361816406	301.14154052734375
771	301.2126770019531	13.45295					1	DETECTED	301.2127 m/z @13.45 [CD8118_2.mzXML]	301.2126770019531	13.45295	11.784699999999999	14.118766666666666	2.3340666666666667	56681.41796875	1395761.2328389282	0	1183	0.14718743577323679	0.6995554223487686	0.17067461290669153	301.2126770019531	301.21331787109375
772	302.10198974609375	10.6274					1	DETECTED	302.1020 m/z @10.63 [CD8118_2.mzXML]	302.10198974609375	10.6274	10.5657	10.69405	0.12835000000000107	4142.56640625	24328.46666381844	0	1183	0.11679124242698613	1.0401134521880138	1.0802269043760273	302.1016845703125	302.1026611328125
773	302.1433410644531	12.405583333333334					1	DETECTED	302.1433 m/z @12.41 [CD8118_2.mzXML]	302.1433410644531	12.405583333333334	0.2111	19.987166666666667	19.77606666666667	18169.8359375	2897338.2211362934	0	1183	0.13691223667814256	1.6089517055165765	0.7105725001987362	302.1424865722656	302.14501953125
774	302.23162841796875	10.817666666666666					1	DETECTED	302.2316 m/z @10.82 [CD8118_2.mzXML]	302.23162841796875	10.817666666666666	10.746516666666668	10.93775	0.19123333333333115	20419.544921875	159213.58131298734	0	1183	0.26821174397102965	1.3438744436636514	1.6877488873273028	302.2309265136719	302.23199462890625
775	302.2864990234375	11.6147					1	DETECTED	302.2865 m/z @11.61 [CD8118_2.mzXML]	302.2864990234375	11.6147	11.224566666666668	14.853533333333333	3.628966666666665	324444.65625	3644263.4519938687	1	1183	0.10822103578486164	1.325739050663485	2.0255476611023484	302.2845764160156	302.2877502441406
776	303.22833251953125	14.262616666666666					1	DETECTED	303.2283 m/z @14.26 [CD8118_2.mzXML]	303.22833251953125	14.262616666666666	10.407399999999999	16.99716666666667	6.589766666666669	384433.0	1.24496373192492E7	1	1183	0.3782507352106972	0.7506050717684799	0.36133646682327375	303.22784423828125	303.23480224609375
777	303.2905578613281	11.6147					1	DETECTED	303.2906 m/z @11.61 [CD8118_2.mzXML]	303.2905578613281	11.6147	11.542966666666667	11.688016666666666	0.14504999999999946	51009.98046875	299650.2401611323	0	1183	0.1324984771460862	1.0110362453531672	1.0220724907063345	303.29010009765625	303.2906188964844
778	303.645751953125	12.841433333333333					1	DETECTED	303.6458 m/z @12.84 [CD8118_2.mzXML]	303.645751953125	12.841433333333333	12.79165	13.027833333333332	0.2361833333333312	16921.044921875	116341.64004333458	0	1183	0.11194075597638253	2.372112487445631	3.744224974891262	303.6454162597656	303.6461486816406
779	304.01885986328125	10.109216666666667					1	DETECTED	304.0189 m/z @10.11 [CD8118_2.mzXML]	304.01885986328125	10.109216666666667	10.074316666666666	16.336183333333334	6.261866666666668	36093.57421875	1057781.3644936539	0	1183	0.08813753443094363	4.311742381101839	4.270037797260764	304.01593017578125	304.0190734863281
780	304.0482177734375	16.684833333333334					1	DETECTED	304.0482 m/z @16.68 [CD8118_2.mzXML]	304.0482177734375	16.684833333333334	0.39390000000000003	19.950499999999998	19.5566	4193.998046875	1546687.8546626281	0	1183	7.910381130399104	0.6002295755512268	0.3979294278668889	304.0469970703125	304.0501403808594
781	304.1503601074219	9.3195					1	DETECTED	304.1504 m/z @9.32 [CD8118_2.mzXML]	304.1503601074219	9.3195	6.6517	12.79165	6.139950000000001	5181.224609375	693817.1113076479	0	1183	0.08152553877289748	1.150751555588875	1.30150311117775	304.1412048339844	304.150390625
782	304.17486572265625	8.869483333333333					1	DETECTED	304.1749 m/z @8.87 [CD8118_2.mzXML]	304.17486572265625	8.869483333333333	8.7995	10.33675	1.5372500000000002	6445.1416015625	261438.1298139649	0	1183	0.09682894785879448	10.982972136222955	20.96594427244591	304.1748046875	304.1767883300781
783	304.21142578125	10.074316666666666					1	DETECTED	304.2114 m/z @10.07 [CD8118_2.mzXML]	304.21142578125	10.074316666666666	4.326383333333334	14.719050000000001	10.392666666666667	47168.796875	1010659.2065505973	0	1183	0.15165764497008816	3.5263806528505786	4.644872546578332	304.2109680175781	304.2147216796875
784	304.2317199707031	14.262616666666666					1	DETECTED	304.2317 m/z @14.26 [CD8118_2.mzXML]	304.2317199707031	14.262616666666666	11.106916666666667	18.194000000000003	7.087083333333336	66561.25	2913896.9438573	0	1183	0.4068848261385867	0.7467141123143032	4.467233093335597	304.22698974609375	304.23291015625
785	304.2832946777344	11.585583333333334					1	DETECTED	304.2833 m/z @11.59 [CD8118_2.mzXML]	304.2832946777344	11.585583333333334	11.55725	16.905166666666666	5.347916666666666	12207.1181640625	895687.7523555299	0	1183	0.08483545177212726	94.37499999999707	187.74999999999415	304.278564453125	304.2832946777344
786	304.8953857421875	1.6129166666666668					1	DETECTED	304.8954 m/z @1.61 [CD8118_2.mzXML]	304.8953857421875	1.6129166666666668	1.3971666666666667	1.7043833333333334	0.3072166666666667	81255.6015625	477478.7348272397	0	1183	0.07830606688751596	0.7119737350328309	0.4479524794355135	304.8946838378906	304.9032287597656
787	304.9149169921875	1.5688166666666667					1	DETECTED	304.9149 m/z @1.57 [CD8118_2.mzXML]	304.9149169921875	1.5688166666666667	1.5102499999999999	1.5688166666666667	0.05856666666666688	7435.28759765625	21393.039970947317	0	1183	0.0595057282321505	0.5	null	304.9137268066406	304.9152526855469
788	305.0449523925781	17.07133333333333					1	DETECTED	305.0450 m/z @17.07 [CD8118_2.mzXML]	305.0449523925781	17.07133333333333	0.28455	20.005333333333333	19.720783333333333	4043.00439453125	1378902.7147423706	0	1183	2.260290627095854	0.5873901789800905	0.17478035796018104	305.0431823730469	305.04608154296875
789	305.1350402832031	12.355016666666668					1	DETECTED	305.1350 m/z @12.36 [CD8118_2.mzXML]	305.1350402832031	12.355016666666668	12.32115	12.488750000000001	0.16760000000000197	16539.064453125	90276.47102978516	0	1183	0.07249411764886915	2.4744094488188098	3.94881889763762	305.1347961425781	305.13555908203125
790	305.2440490722656	12.622833333333334					1	DETECTED	305.2440 m/z @12.62 [CD8118_2.mzXML]	305.2440490722656	12.622833333333334	4.199683333333334	15.40095	11.201266666666665	160051.375	5070734.434078156	1	1183	0.17567444139118216	7.963031533327056	12.378715415796083	305.2410888671875	305.2479248046875
791	305.7083740234375	10.466116666666666					1	DETECTED	305.7084 m/z @10.47 [CD8118_2.mzXML]	305.7083740234375	10.466116666666666	10.407399999999999	10.6602	0.2528000000000006	14841.4541015625	103345.98115307624	0	1183	0.10989694424432983	2.144422730763346	2.742808214951532	305.707763671875	305.70977783203125
792	306.0346984863281	10.194266666666666					1	DETECTED	306.0347 m/z @10.19 [CD8118_2.mzXML]	306.0346984863281	10.194266666666666	10.17675	10.265816666666666	0.08906666666666574	6988.31396484375	26696.927068481233	0	1183	0.13396235744938245	2.5423406279734992	4.0846812559469985	306.0345153808594	306.03485107421875
793	306.0834655761719	15.840733333333333					1	DETECTED	306.0835 m/z @15.84 [CD8118_2.mzXML]	306.0834655761719	15.840733333333333	9.4772	18.598000000000003	9.120800000000003	5531.78857421875	1177604.9988525403	0	1183	2.227208338859432	0.7166458885524816	0.4332917771049632	306.08172607421875	306.0846252441406
794	306.2474670410156	12.63915					1	DETECTED	306.2475 m/z @12.64 [CD8118_2.mzXML]	306.2474670410156	12.63915	12.5558	14.501116666666666	1.9453166666666668	31772.396484375	686791.905752016	0	1183	0.11537947968083095	11.563736968542207	18.32870598428256	306.2472229003906	306.25067138671875
795	306.7978210449219	10.466116666666666					1	DETECTED	306.7978 m/z @10.47 [CD8118_2.mzXML]	306.7978210449219	10.466116666666666	10.407399999999999	10.6274	0.22000000000000064	12955.5068359375	84894.8876171876	0	1183	0.10356619457644456	1.8734033494180982	2.7468066988361963	306.79742431640625	306.7981872558594
796	307.07958984375	16.153399999999998					1	DETECTED	307.0796 m/z @16.15 [CD8118_2.mzXML]	307.07958984375	16.153399999999998	0.4849	19.018166666666666	18.533266666666666	6057.56787109375	1735431.377410644	0	1183	1.72662363887029	0.5914180255502016	0.36613537361161785	307.0773010253906	307.0845031738281
797	307.1687927246094	10.55115					1	DETECTED	307.1688 m/z @10.55 [CD8118_2.mzXML]	307.1687927246094	10.55115	9.493166666666667	11.123983333333333	1.6308166666666661	74726.4375	695118.786047424	0	1183	0.05176806227670738	0.8716513631846627	0.9278799265078724	307.16705322265625	307.1688537597656
798	307.261962890625	12.118933333333333					1	DETECTED	307.2620 m/z @12.12 [CD8118_2.mzXML]	307.261962890625	12.118933333333333	11.96995	14.600850000000001	2.6309000000000005	7307.6083984375	389217.22804296867	0	1183	0.28408951103393854	8.829511130999078	16.668489767209618	307.2577209472656	307.26263427734375
799	307.6812744140625	10.437466666666667					1	DETECTED	307.6813 m/z @10.44 [CD8118_2.mzXML]	307.6812744140625	10.437466666666667	10.422766666666666	10.522483333333334	0.09971666666666756	4928.623046875	23633.36816662611	0	1183	0.08526270718114404	3.3917233560088085	5.783446712017617	307.6807861328125	307.6833190917969
800	307.9869079589844	12.036816666666665					1	DETECTED	307.9869 m/z @12.04 [CD8118_2.mzXML]	307.9869079589844	12.036816666666665	10.422766666666666	12.036816666666665	1.6140499999999989	5022.412109375	327619.32122875954	0	1183	1.5879445140567796	0.5	null	307.9821472167969	307.99078369140625
801	308.0499267578125	10.466116666666666					1	DETECTED	308.0499 m/z @10.47 [CD8118_2.mzXML]	308.0499267578125	10.466116666666666	10.248033333333332	18.908	8.65996666666667	4812965.0	3.715364299623592E7	1	1183	0.10112140154048177	2.0668693876130755	2.2371502066700075	308.049072265625	308.0507507324219
802	308.089111328125	10.480466666666667					1	DETECTED	308.0891 m/z @10.48 [CD8118_2.mzXML]	308.089111328125	10.480466666666667	10.437466666666667	10.5657	0.1282333333333323	5672.02294921875	27424.53633032203	0	1183	null	1.4910852713178433	1.9821705426356864	308.08673095703125	308.0976257324219
803	308.17193603515625	10.55115					1	DETECTED	308.1719 m/z @10.55 [CD8118_2.mzXML]	308.17193603515625	10.55115	9.8438	10.5657	0.7218999999999998	7507.9140625	60911.87778570545	0	1183	0.07737188061517486	0.510284866049339	0.02056973209867794	308.1695556640625	308.17193603515625
804	308.78179931640625	10.466116666666666					1	DETECTED	308.7818 m/z @10.47 [CD8118_2.mzXML]	308.78179931640625	10.466116666666666	10.422766666666666	10.522483333333334	0.09971666666666756	4656.38525390625	20562.467618164148	0	1183	0.20592837816844067	1.1501345636293778	1.3002691272587557	308.78155517578125	308.7824401855469
805	309.0530700683594	10.466116666666666					1	DETECTED	309.0531 m/z @10.47 [CD8118_2.mzXML]	309.0530700683594	10.466116666666666	2.7514166666666666	15.840733333333333	13.089316666666665	691379.8125	3.913119405590263E7	1	1183	0.09381598549230041	0.5135636176979987	0.019978935387104577	309.04669189453125	309.0538330078125
806	309.150390625	13.705316666666667					1	DETECTED	309.1504 m/z @13.71 [CD8118_2.mzXML]	309.150390625	13.705316666666667	4.56445	14.183483333333333	9.619033333333334	14499.16796875	1075727.719349243	0	1183	0.18902160897918385	0.5558612055237504	0.10211474983301003	309.1430969238281	309.15106201171875
807	309.2023620605469	12.808233333333334					1	DETECTED	309.2024 m/z @12.81 [CD8118_2.mzXML]	309.2023620605469	12.808233333333334	2.922283333333333	12.96695	10.044666666666668	17640.068359375	942996.605673096	0	1183	0.07174661474829414	0.5080273856668639	0.01605477133372785	309.1956481933594	309.2049560546875
808	309.3097229003906	10.466116666666666					1	DETECTED	309.3097 m/z @10.47 [CD8118_2.mzXML]	309.3097229003906	10.466116666666666	10.407399999999999	19.273000000000003	8.865600000000004	13657.0751953125	778416.4791424867	0	1183	0.10261654842955714	75.49474879364114	149.98949758728227	309.30810546875	309.3100891113281
809	310.0460510253906	10.466116666666666					1	DETECTED	310.0461 m/z @10.47 [CD8118_2.mzXML]	310.0460510253906	10.466116666666666	10.389583333333333	12.036816666666665	1.6472333333333324	1733037.125	1.2892599261184817E7	0	1183	0.09561676422793575	1.9399772050462465	2.0887575835198215	310.04534912109375	310.0482177734375
810	310.0840759277344	9.541400000000001					1	DETECTED	310.0841 m/z @9.54 [CD8118_2.mzXML]	310.0840759277344	9.541400000000001	9.4772	16.703	7.2258	1838.5430908203125	440271.0983224487	0	1183	0.06400034136468591	56.27570093457824	111.55140186915648	310.0777893066406	310.0899963378906
811	310.1123962402344	2.0757166666666667					1	DETECTED	310.1124 m/z @2.08 [CD8118_2.mzXML]	310.1123962402344	2.0757166666666667	0.15618333333333334	19.968666666666664	19.81248333333333	2522.7294921875	1136018.8609001166	0	1183	18.378356502376928	5.160755218282221	9.321510436564441	310.11077880859375	310.1211853027344
812	310.2008056640625	10.61155					1	DETECTED	310.2008 m/z @10.61 [CD8118_2.mzXML]	310.2008056640625	10.61155	10.422766666666666	16.153399999999998	5.730633333333332	177039.5	3074214.3663301026	0	1183	0.20609364193273016	21.89442494626561	63.62155998838517	310.1980285644531	310.2011413574219
813	310.91217041015625	1.6431					1	DETECTED	310.9122 m/z @1.64 [CD8118_2.mzXML]	310.91217041015625	1.6431	1.5393833333333333	1.7525166666666665	0.21313333333333317	71895.6328125	307190.2492850339	0	1183	0.05595064634881752	1.0062081990041645	1.0204766199231308	310.9116516113281	310.9173583984375
814	311.0035705566406	12.118933333333333					1	DETECTED	311.0036 m/z @12.12 [CD8118_2.mzXML]	311.0035705566406	12.118933333333333	10.22995	19.309666666666665	9.079716666666664	5427.01123046875	902931.1508908082	0	1183	3.725360094655308	2.4033342450524544	2.4314197844317933	310.9949951171875	311.0090637207031
815	311.0502014160156	10.466116666666666					1	DETECTED	311.0502 m/z @10.47 [CD8118_2.mzXML]	311.0502014160156	10.466116666666666	10.389583333333333	11.19145	0.8018666666666672	226534.140625	1709171.3002907718	1	1183	0.09759817179900665	6.184957464586697	2.007545511622279	311.04937744140625	311.0509948730469
816	311.07916259765625	11.571566666666666					1	DETECTED	311.0792 m/z @11.57 [CD8118_2.mzXML]	311.07916259765625	11.571566666666666	11.528500000000001	16.979	5.450499999999998	8888.5849609375	741982.7305617674	0	1183	0.08614782296371892	63.27979876161294	125.55959752322588	311.0749816894531	311.08056640625
817	311.1231994628906	8.76425					1	DETECTED	311.1232 m/z @8.76 [CD8118_2.mzXML]	311.1231994628906	8.76425	8.4372	9.11435	0.6771499999999993	31702.138671875	346148.90479003853	0	1183	0.09916673486160832	0.7665845748361442	0.630437593991786	311.1225280761719	311.1241760253906
818	311.1659240722656	12.3044					1	DETECTED	311.1659 m/z @12.30 [CD8118_2.mzXML]	311.1659240722656	12.3044	12.153483333333332	19.1095	6.9560166666666685	64934.0	1640018.055028442	0	1183	0.2620120566719013	23.937863872638204	2.6628639794612297	311.1644287109375	311.1754150390625
819	311.2041931152344	10.61155					1	DETECTED	311.2042 m/z @10.61 [CD8118_2.mzXML]	311.2041931152344	10.61155	10.4519	16.92383333333333	6.471933333333331	32011.046875	837546.1574696344	0	1183	null	12.793690958050467	25.891325806052876	311.19427490234375	311.2044372558594
820	311.63214111328125	12.824683333333333					1	DETECTED	311.6321 m/z @12.82 [CD8118_2.mzXML]	311.63214111328125	12.824683333333333	12.739866666666668	13.757233333333334	1.0173666666666659	18053.66796875	364352.1952598872	0	1183	0.15608934743969982	5.997445470623027	9.023019963755187	311.62310791015625	311.63214111328125
821	311.9934387207031	17.052833333333332					1	DETECTED	311.9934 m/z @17.05 [CD8118_2.mzXML]	311.9934387207031	17.052833333333332	3.783666666666667	19.858999999999998	16.075333333333333	1938.353271484375	1010479.386117309	0	1183	2.2067331912840906	0.6057401243484268	0.21148024869685358	311.9854736328125	311.9944763183594
822	312.02862548828125	13.165099999999999					1	DETECTED	312.0286 m/z @13.17 [CD8118_2.mzXML]	312.02862548828125	13.165099999999999	2.8215999999999997	16.886666666666667	14.065066666666667	26114.9296875	3528960.6476067794	0	1183	0.16717735861407412	1.037287427502935	0.30854761743425496	312.0216064453125	312.0302429199219
823	312.042724609375	10.466116666666666					1	DETECTED	312.0427 m/z @10.47 [CD8118_2.mzXML]	312.042724609375	10.466116666666666	10.407399999999999	10.580916666666667	0.17351666666666787	56310.68359375	337988.7977080084	0	1183	0.10045170635791578	1.477575929605447	2.8097910821737937	312.04266357421875	312.0433349609375
824	312.1692199707031	12.271133333333333					1	DETECTED	312.1692 m/z @12.27 [CD8118_2.mzXML]	312.1692199707031	12.271133333333333	3.7074333333333334	12.522083333333335	8.81465	11364.607421875	2119346.526003418	0	1183	0.23897058328516785	0.5151488054967223	0.030002150741983483	312.1637878417969	312.1697692871094
825	312.2158203125	10.728783333333332					1	DETECTED	312.2158 m/z @10.73 [CD8118_2.mzXML]	312.2158203125	10.728783333333332	2.7374500000000004	10.93775	8.200299999999999	42361.98046875	2761257.002767577	0	1183	0.17682429819156376	1.2197536961293163	1.777661471563413	312.20599365234375	312.2168273925781
826	312.3614196777344	12.068983333333334					1	DETECTED	312.3614 m/z @12.07 [CD8118_2.mzXML]	312.3614196777344	12.068983333333334	2.8502	12.22235	9.372150000000001	36952.23046875	5994288.574312257	0	1183	0.10370255227220682	0.5083181620134255	0.016636324026850998	312.35693359375	312.36199951171875
827	312.6578063964844	2.3393666666666664					1	DETECTED	312.6578 m/z @2.34 [CD8118_2.mzXML]	312.6578063964844	2.3393666666666664	1.8384666666666667	4.957916666666667	3.11945	27669.4375	1057119.3286833495	0	1183	0.4130202388079187	1.789935516184438	1.9648473332653973	312.65594482421875	312.65960693359375
828	313.0456848144531	10.480466666666667					1	DETECTED	313.0457 m/z @10.48 [CD8118_2.mzXML]	313.0456848144531	10.480466666666667	10.407399999999999	10.596133333333334	0.1887333333333352	9202.9208984375	55671.2617120972	0	1183	0.07703023497288264	1.291514598540144	1.399018437319387	313.0456848144531	313.0473937988281
829	313.09552001953125	1.4657499999999999					1	DETECTED	313.0955 m/z @1.47 [CD8118_2.mzXML]	313.09552001953125	1.4657499999999999	1.4156333333333333	17.384833333333333	15.969199999999999	21345.3984375	2757572.2412479245	0	1183	0.18364012487069759	159.3202527435985	304.9697761458983	313.0930480957031	313.1014709472656
830	313.1543884277344	10.040433333333334					1	DETECTED	313.1544 m/z @10.04 [CD8118_2.mzXML]	313.1543884277344	10.040433333333334	10.007083333333332	10.126399999999999	0.1193166666666663	6821.4189453125	28178.31617193615	0	1183	0.11999461474356998	1.788855572213769	3.2888499483687377	313.1541748046875	313.15509033203125
831	313.16607666015625	12.3044					1	DETECTED	313.1661 m/z @12.30 [CD8118_2.mzXML]	313.16607666015625	12.3044	12.238216666666666	12.605966666666665	0.36774999999999913	14574.5126953125	163781.2007305907	0	1183	0.1032049798450334	2.778267438932265	4.55653487786453	313.1656494140625	313.1672668457031
832	313.2725524902344	14.4535					1	DETECTED	313.2726 m/z @14.45 [CD8118_2.mzXML]	313.2725524902344	14.4535	0.10116666666666667	20.005333333333333	19.904166666666665	3603.99951171875	1474776.0544738767	0	1183	0.18731076932501978	0.6934122210093596	0.6195171231897131	313.27117919921875	313.2752990722656
833	313.78375244140625	1.8664666666666667					1	DETECTED	313.7838 m/z @1.87 [CD8118_2.mzXML]	313.78375244140625	1.8664666666666667	1.8664666666666667	12.92145	11.054983333333332	20980.8046875	1692206.813055084	0	1183	0.7454330274399497	null	null	313.7767639160156	313.7851257324219
834	314.0285949707031	13.135333333333334					1	DETECTED	314.0286 m/z @13.14 [CD8118_2.mzXML]	314.0285949707031	13.135333333333334	11.886533333333334	14.135150000000001	2.248616666666667	6767.6494140625	415332.955631714	0	1183	1.3255644955945556	0.9003109651932528	0.8006219303865056	314.0277404785156	314.0295715332031
835	314.2314758300781	10.93775					1	DETECTED	314.2315 m/z @10.94 [CD8118_2.mzXML]	314.2314758300781	10.93775	10.79975	12.052516666666666	1.2527666666666661	406439.15625	3845103.5849395106	1	1183	0.12461257617284005	1.778686178363695	2.398943114972797	314.2300109863281	314.2333679199219
836	315.01727294921875	1.58335					1	DETECTED	315.0173 m/z @1.58 [CD8118_2.mzXML]	315.01727294921875	1.58335	1.5393833333333333	3.4168499999999997	1.8774666666666664	12316.4287109375	439307.62858801254	0	1183	0.8458176264884405	21.3510235026535	41.702047005307	315.0129089355469	315.0262756347656
837	315.0789489746094	1.8664666666666667					1	DETECTED	315.0789 m/z @1.87 [CD8118_2.mzXML]	315.0789489746094	1.8664666666666667	1.6577666666666666	10.580916666666667	8.92315	8559925.0	3.340519686144488E8	1	1183	0.7015384504216211	18.470627783696752	32.811358518075146	315.07843017578125	315.0802001953125
838	315.1330261230469	11.339550000000001					1	DETECTED	315.1330 m/z @11.34 [CD8118_2.mzXML]	315.1330261230469	11.339550000000001	2.1179333333333332	15.7676	13.649666666666667	16662.224609375	2217438.808560242	0	1183	9.144304072277311	0.7400907649960147	6.630644353856724	315.12359619140625	315.1366882324219
839	315.1578369140625	2.353416666666667					1	DETECTED	315.1578 m/z @2.35 [CD8118_2.mzXML]	315.1578369140625	2.353416666666667	2.1877333333333335	12.538933333333334	10.3512	7173.71484375	1318339.9348529663	0	1183	10.250292638379719	31.237903631425397	61.4758072628508	315.1574401855469	315.16595458984375
840	315.2349548339844	10.988566666666665					1	DETECTED	315.2350 m/z @10.99 [CD8118_2.mzXML]	315.2349548339844	10.988566666666665	2.2569166666666667	11.123983333333333	8.867066666666666	71767.0	1931728.180062256	0	1183	0.12509845112394125	1.0196023472822298	2.8119060533412368	315.2292785644531	315.23577880859375
841	316.08282470703125	1.8664666666666667					1	DETECTED	316.0828 m/z @1.87 [CD8118_2.mzXML]	316.08282470703125	1.8664666666666667	1.8384666666666667	16.979	15.140533333333332	776367.375	2.922805635276085E7	0	1183	0.7146953860570711	34.80010469246061	45.61659829266393	316.0728759765625	316.0840148925781
842	316.1750183105469	10.522483333333334					1	DETECTED	316.1750 m/z @10.52 [CD8118_2.mzXML]	316.1750183105469	10.522483333333334	9.175099999999999	10.580916666666667	1.4058166666666683	6909.57861328125	253795.05619458022	0	1183	0.07937746064306417	0.521684004799426	0.04336800959885205	316.17449951171875	316.17535400390625
843	316.2471008300781	11.123983333333333					1	DETECTED	316.2471 m/z @11.12 [CD8118_2.mzXML]	316.2471008300781	11.123983333333333	11.089716666666668	11.734983333333334	0.6452666666666662	280987.96875	1800052.2358941645	1	1183	0.0863192392369676	2.7712424619602	4.746527343493302	316.24652099609375	316.24853515625
844	317.0837707519531	1.8664666666666667					1	DETECTED	317.0838 m/z @1.87 [CD8118_2.mzXML]	317.0837707519531	1.8664666666666667	1.8384666666666667	9.445283333333332	7.606816666666665	107801.7734375	3965513.320701416	0	1183	0.3433029775080654	33.091532640591915	46.8547076560654	317.0823059082031	317.08551025390625
845	317.1142578125	1.6431					1	DETECTED	317.1143 m/z @1.64 [CD8118_2.mzXML]	317.1142578125	1.6431	1.5688166666666667	19.3825	17.813683333333334	21541.8984375	2934095.480738372	0	1183	0.10892634228877851	31.12458414661686	43.28064090729502	317.1126708984375	317.11688232421875
846	317.1777038574219	13.486216666666667					1	DETECTED	317.1777 m/z @13.49 [CD8118_2.mzXML]	317.1777038574219	13.486216666666667	13.389583333333333	13.967016666666666	0.5774333333333335	17180.126953125	257278.21918927005	0	1183	0.23161684386664128	2.9877543980682515	6.165747240368158	317.17718505859375	317.17852783203125
847	317.5283203125	2.3393666666666664					1	DETECTED	317.5283 m/z @2.34 [CD8118_2.mzXML]	317.5283203125	2.3393666666666664	1.8529166666666665	4.5487	2.695783333333334	26257.5625	1031578.7019638973	0	1183	0.40860985918082626	2.0892314073533567	1.8666614749440458	317.5269470214844	317.52996826171875
848	318.0639343261719	16.299716666666665					1	DETECTED	318.0639 m/z @16.30 [CD8118_2.mzXML]	318.0639343261719	16.299716666666665	9.67435	19.840500000000002	10.166150000000002	4508.6650390625	1084611.759550965	0	1183	2.370883387581113	0.7672141416072573	0.3591424053573522	318.06048583984375	318.0655517578125
849	318.1807556152344	10.023916666666667					1	DETECTED	318.1808 m/z @10.02 [CD8118_2.mzXML]	318.1807556152344	10.023916666666667	9.2894	17.108	7.8186	4819.3046875	1397261.3474412845	0	1183	0.08805035506021497	5.322275419209916	9.644550838419832	318.1728515625	318.1907043457031
850	318.2991638183594	11.354983333333333					1	DETECTED	318.2992 m/z @11.35 [CD8118_2.mzXML]	318.2991638183594	11.354983333333333	11.055183333333334	12.67255	1.6173666666666655	240075.265625	1976076.3083817095	1	1183	0.07622155032226452	0.9745974988704645	3.2060343984516138	318.2943115234375	318.30023193359375
851	318.9691467285156	1.7821166666666668					1	DETECTED	318.9691 m/z @1.78 [CD8118_2.mzXML]	318.9691467285156	1.7821166666666668	1.7525166666666665	2.1458999999999997	0.3933833333333332	19531.02734375	243275.97911486815	0	1183	0.27958375752570563	6.644988738738671	12.289977477477342	318.9688415527344	318.9700622558594
852	319.0604553222656	16.17155					1	DETECTED	319.0605 m/z @16.17 [CD8118_2.mzXML]	319.0604553222656	16.17155	9.4613	19.41916666666667	9.95786666666667	3773.6376953125	963667.9758625489	0	1183	1.1448146460285784	0.741989245308794	0.4839784906175879	319.0570983886719	319.0617370605469
853	319.1280822753906	10.6602					1	DETECTED	319.1281 m/z @10.66 [CD8118_2.mzXML]	319.1280822753906	10.6602	9.810116666666666	10.817666666666666	1.0075500000000002	5802.19873046875	105436.97231912227	0	1183	0.21787324645415396	0.5926183707479655	0.18523674149593108	319.1264343261719	319.12908935546875
854	319.16485595703125	9.573616666666668					1	DETECTED	319.1649 m/z @9.57 [CD8118_2.mzXML]	319.16485595703125	9.573616666666668	9.525566666666666	11.15805	1.632483333333333	11500.0576171875	368976.4925762326	0	1183	1.6274550675450286	16.987339576829086	2.5522359521286266	319.1642761230469	319.1678771972656
855	319.19342041015625	14.262616666666666					1	DETECTED	319.1934 m/z @14.26 [CD8118_2.mzXML]	319.19342041015625	14.262616666666666	8.487033333333333	15.968916666666667	7.481883333333334	116763.4765625	4918934.699000796	0	1183	0.4635706588374333	1.5826365404539047	4.0785999658003265	319.1841125488281	319.1944274902344
856	319.2410888671875	11.96995					1	DETECTED	319.2411 m/z @11.97 [CD8118_2.mzXML]	319.2410888671875	11.96995	11.935766666666666	12.020433333333333	0.08466666666666711	9199.8505859375	37312.929221557955	0	1183	0.07912872103521451	1.2384202827888373	1.4768405655776746	319.2406921386719	319.2413024902344
857	319.3027648925781	11.354983333333333					1	DETECTED	319.3028 m/z @11.35 [CD8118_2.mzXML]	319.3027648925781	11.354983333333333	11.324316666666666	11.658199999999999	0.33388333333333264	52403.73828125	303877.54817321914	0	1183	0.10846006415154008	5.443749999999958	9.887499999999916	319.29547119140625	319.3027648925781
858	320.1968078613281	14.183483333333333					1	DETECTED	320.1968 m/z @14.18 [CD8118_2.mzXML]	320.1968078613281	14.183483333333333	11.734983333333334	15.566616666666667	3.8316333333333326	15680.345703125	1126107.01623996	0	1183	3.0169553587767304	0.7436378083871777	0.49739873666375245	320.1968078613281	320.19830322265625
859	320.9666748046875	1.8101999999999998					1	DETECTED	320.9667 m/z @1.81 [CD8118_2.mzXML]	320.9666748046875	1.8101999999999998	0.39390000000000003	2.1458999999999997	1.7519999999999998	11038.552734375	644735.6058013305	0	1183	1.6525545086432416	0.6185130269010803	0.23702605380216055	320.9631652832031	320.9670104980469
860	321.2090148925781	12.622833333333334					1	DETECTED	321.2090 m/z @12.62 [CD8118_2.mzXML]	321.2090148925781	12.622833333333334	1.4503666666666668	15.328716666666667	13.87835	77680.8984375	3533407.3935222155	0	1183	0.25097818964911056	4.542555271484186	3.6856698479558805	321.20135498046875	321.21026611328125
861	322.0653991699219	12.036816666666665					1	DETECTED	322.0654 m/z @12.04 [CD8118_2.mzXML]	322.0653991699219	12.036816666666665	9.4613	19.5845	10.123199999999999	80865.5	1685986.3920649698	0	1183	0.1392057342519415	0.5527051439227962	3.4906084962703363	322.05718994140625	322.0657653808594
862	322.21246337890625	12.589316666666667					1	DETECTED	322.2125 m/z @12.59 [CD8118_2.mzXML]	322.21246337890625	12.589316666666667	12.522083333333335	15.219733333333332	2.6976499999999977	13985.6865234375	629347.3760191039	0	1183	0.21567481404356315	20.06184928111083	39.12369856222166	322.2120056152344	322.2151794433594
863	323.0204772949219	11.571566666666666					1	DETECTED	323.0205 m/z @11.57 [CD8118_2.mzXML]	323.0204772949219	11.571566666666666	1.7674833333333335	11.75135	9.983866666666668	14024.5146484375	3888581.191453309	0	1183	0.11465557384397052	0.5091687987148212	0.018337597429642555	323.0107116699219	323.02117919921875
864	323.16387939453125	10.023916666666667					1	DETECTED	323.1639 m/z @10.02 [CD8118_2.mzXML]	323.16387939453125	10.023916666666667	9.70795	10.522483333333334	0.8145333333333333	2123.11962890625	61244.673911438076	0	1183	0.1468207952127667	1.2889545310686796	1.5779090621373593	323.1610107421875	323.1640319824219
865	323.2248840332031	13.896166666666666					1	DETECTED	323.2249 m/z @13.90 [CD8118_2.mzXML]	323.2248840332031	13.896166666666666	1.4657499999999999	15.382583333333335	13.916833333333335	13232.3291015625	2032245.3086539614	0	1183	0.5471565235728466	0.5597894948546912	0.4864304467374126	323.2158203125	323.2269592285156
866	323.2544860839844	12.622833333333334					1	DETECTED	323.2545 m/z @12.62 [CD8118_2.mzXML]	323.2544860839844	12.622833333333334	11.734983333333334	13.792133333333334	2.05715	9243.494140625	446167.5290494384	0	1183	0.4936994183614214	1.158500872895196	1.317001745790392	323.2539978027344	323.255615234375
867	324.0009765625	3.4932666666666665					1	DETECTED	324.0010 m/z @3.49 [CD8118_2.mzXML]	324.0009765625	3.4932666666666665	2.922283333333333	11.19145	8.269166666666667	2031.08447265625	475641.95031628414	0	1183	5.645965971907666	7.241162906097667	13.482325812195333	323.9998474121094	324.003173828125
868	324.0455017089844	9.304166666666667					1	DETECTED	324.0455 m/z @9.30 [CD8118_2.mzXML]	324.0455017089844	9.304166666666667	9.260416666666666	11.688016666666666	2.4276	34330.18359375	787033.1839151612	0	1183	0.09913006089771059	15.629409672233189	10.416736504064568	324.0427551269531	324.04693603515625
869	324.06231689453125	12.020433333333333					1	DETECTED	324.0623 m/z @12.02 [CD8118_2.mzXML]	324.06231689453125	12.020433333333333	11.987	12.254716666666667	0.2677166666666668	26935.302734375	200998.69093920782	0	1183	0.13252982724749884	4.198791378892156	6.973719408491803	324.06207275390625	324.0628356933594
870	324.17901611328125	16.52					1	DETECTED	324.1790 m/z @16.52 [CD8118_2.mzXML]	324.17901611328125	16.52	0.11966666666666666	19.913833333333333	19.794166666666666	9330.9091796875	2896638.232048188	0	1183	1.9150161152301628	0.6040435453254068	0.45232634652940085	324.1705017089844	324.1795959472656
871	324.191162109375	9.742183333333333					1	DETECTED	324.1912 m/z @9.74 [CD8118_2.mzXML]	324.191162109375	9.742183333333333	9.67435	9.793366666666666	0.11901666666666522	7565.09130859375	37963.93001879864	0	1183	0.09094951591671396	0.8772727272727242	0.7545454545454483	324.1910400390625	324.1916809082031
872	325.0549621582031	1.8243333333333331					1	DETECTED	325.0550 m/z @1.82 [CD8118_2.mzXML]	325.0549621582031	1.8243333333333331	1.8243333333333331	12.068983333333334	10.24465	12162.421875	2264341.5773510747	0	1183	7.520002655155521	null	null	325.04815673828125	325.0649108886719
873	325.06524658203125	12.036816666666665					1	DETECTED	325.0652 m/z @12.04 [CD8118_2.mzXML]	325.06524658203125	12.036816666666665	11.987	12.052516666666666	0.06551666666666556	4064.56884765625	13763.161355102275	0	1183	0.11809656051234185	0.6575777852124586	0.3151555704249171	325.06524658203125	325.066162109375
874	325.17529296875	16.52					1	DETECTED	325.1753 m/z @16.52 [CD8118_2.mzXML]	325.17529296875	16.52	0.17461666666666667	19.950499999999998	19.775883333333333	14187.234375	3677207.264981412	0	1183	2.243062121264451	0.7323851126934562	0.7593674927271313	325.1730041503906	325.17608642578125
875	326.04266357421875	9.3195					1	DETECTED	326.0427 m/z @9.32 [CD8118_2.mzXML]	326.04266357421875	9.3195	4.874233333333334	14.752483333333334	9.878250000000001	13768.3154296875	1256470.7029217836	0	1183	0.0698819136478761	1.1110975719491898	87.01161011696463	326.0408020019531	326.0460205078125
876	326.177490234375	16.794666666666664					1	DETECTED	326.1775 m/z @16.79 [CD8118_2.mzXML]	326.177490234375	16.794666666666664	10.194266666666666	19.200166666666668	9.005900000000002	3528.54833984375	1143672.767016509	0	1183	1.426739958154748	0.6822238046179022	0.3644476092358045	326.17578125	326.1782531738281
877	326.2321472167969	10.283800000000001					1	DETECTED	326.2321 m/z @10.28 [CD8118_2.mzXML]	326.2321472167969	10.283800000000001	10.248033333333332	10.6274	0.37936666666666774	44581.01953125	286609.46479419124	0	1183	0.1027267145441435	3.424655718725757	3.95043192020536	326.23187255859375	326.2325439453125
878	327.00726318359375	0.37578333333333336					1	DETECTED	327.0073 m/z @0.38 [CD8118_2.mzXML]	327.00726318359375	0.37578333333333336	0.10116666666666667	20.005333333333333	19.904166666666665	7407.2431640625	4343609.429964903	0	1183	9.69472128954325	36.23991017782363	71.47982035564726	327.00579833984375	327.0137939453125
879	327.0518798828125	11.6147					1	DETECTED	327.0519 m/z @11.61 [CD8118_2.mzXML]	327.0518798828125	11.6147	1.4657499999999999	17.698	16.23225	49341.0234375	4418503.152884645	0	1183	10.015781849362796	0.5192043403632586	4.896489735654061	327.0491027832031	327.0524597167969
880	327.17352294921875	16.428433333333334					1	DETECTED	327.1735 m/z @16.43 [CD8118_2.mzXML]	327.17352294921875	16.428433333333334	0.8140333333333333	19.657500000000002	18.843466666666668	6217.4814453125	3262142.28178882	0	1183	2.4038656635440425	0.6034002800833419	0.5011142282506672	327.1685485839844	327.1748352050781
881	327.228759765625	13.879166666666666					1	DETECTED	327.2288 m/z @13.88 [CD8118_2.mzXML]	327.228759765625	13.879166666666666	10.265816666666666	14.685066666666668	4.419250000000002	42138.35546875	1622145.8305045178	0	1183	1.4628869216819993	3.5670250945453654	0.5004804573983006	327.2190856933594	327.2355651855469
882	328.2107849121094	12.036816666666665					1	DETECTED	328.2108 m/z @12.04 [CD8118_2.mzXML]	328.2107849121094	12.036816666666665	10.126399999999999	12.238216666666666	2.111816666666668	34269.625	623718.8838311764	0	1183	0.09202992935484389	0.5411150711126861	3.570197105151349	328.2105712890625	328.2117614746094
883	328.2472229003906	11.123983333333333					1	DETECTED	328.2472 m/z @11.12 [CD8118_2.mzXML]	328.2472229003906	11.123983333333333	11.021583333333332	12.4717	1.450116666666668	47385.8671875	1082666.8814929205	0	1183	0.0978127680299572	7.08064778645826	18.31763934501309	328.2469177246094	328.2477722167969
884	328.4453430175781	2.298283333333333					1	DETECTED	328.4453 m/z @2.30 [CD8118_2.mzXML]	328.4453430175781	2.298283333333333	1.8664666666666667	2.7794166666666666	0.9129499999999999	4269.65625	156432.0433083496	0	1183	0.11854840575245218	1.0571037091358224	1.1142074182716448	328.4438171386719	328.4471435546875
885	328.8980407714844	1.5542333333333334					1	DETECTED	328.8980 m/z @1.55 [CD8118_2.mzXML]	328.8980407714844	1.5542333333333334	1.4503666666666668	1.6280166666666667	0.17764999999999986	70010.546875	466082.2641899416	0	1183	0.12140939485871338	0.848430258721198	0.7579045011104388	328.89678955078125	328.8980712890625
886	328.9978332519531	1.7821166666666668					1	DETECTED	328.9978 m/z @1.78 [CD8118_2.mzXML]	328.9978332519531	1.7821166666666668	0.10116666666666667	20.005333333333333	19.904166666666665	23971.90625	4265426.007772705	0	1183	0.06508237922333393	4.37556930134089	7.949135388647559	328.9941711425781	329.0068054199219
887	329.0520324707031	11.571566666666666					1	DETECTED	329.0520 m/z @11.57 [CD8118_2.mzXML]	329.0520324707031	11.571566666666666	11.528500000000001	11.703149999999999	0.17464999999999797	8273.4306640625	57404.02048962369	0	1183	3.4836297209748537	2.0276702786378453	3.0553405572756906	329.0501403808594	329.05242919921875
888	329.2464904785156	13.7748					1	DETECTED	329.2465 m/z @13.77 [CD8118_2.mzXML]	329.2464904785156	13.7748	11.106916666666667	14.990133333333334	3.8832166666666676	50469.4921875	2196558.852504151	0	1183	0.3048376649128297	0.7742346550246965	0.27063158760546535	329.2434997558594	329.2511291503906
889	330.03204345703125	10.466116666666666					1	DETECTED	330.0320 m/z @10.47 [CD8118_2.mzXML]	330.03204345703125	10.466116666666666	10.407399999999999	13.10515	2.697750000000001	20179.0234375	474773.60845098866	0	1183	0.1000517739875928	22.97260857223937	2.412416202522985	330.0315856933594	330.0392150878906
890	330.24554443359375	11.7193					1	DETECTED	330.2455 m/z @11.72 [CD8118_2.mzXML]	330.24554443359375	11.7193	11.7193	14.166950000000002	2.447650000000001	10912.4990234375	561740.7677398683	0	1183	0.057380820003359645	null	null	330.2450256347656	330.2501220703125
891	330.3357238769531	11.886533333333334					1	DETECTED	330.3357 m/z @11.89 [CD8118_2.mzXML]	330.3357238769531	11.886533333333334	11.852633333333333	12.020433333333333	0.16779999999999973	11869.9775390625	70799.97785498046	0	1183	0.07823381297611398	2.4749262536872436	3.9498525073744877	330.3348388671875	330.3363952636719
892	330.8951110839844	1.5688166666666667					1	DETECTED	330.8951 m/z @1.57 [CD8118_2.mzXML]	330.8951110839844	1.5688166666666667	1.4957	1.5688166666666667	0.07311666666666672	11379.6376953125	32911.338271972665	0	1183	0.09486858271160781	0.5	null	330.8951110839844	330.8956298828125
893	331.0533447265625	1.8664666666666667					1	DETECTED	331.0533 m/z @1.87 [CD8118_2.mzXML]	331.0533447265625	1.8664666666666667	1.6577666666666666	11.6435	9.985733333333332	1415637.0	4.888752183468615E7	1	1183	0.7413927815479626	14.75598234602394	25.602886215089296	331.0440368652344	331.0544738769531
894	331.1651306152344	8.35665					1	DETECTED	331.1651 m/z @8.36 [CD8118_2.mzXML]	331.1651306152344	8.35665	8.042433333333333	8.420916666666667	0.3784833333333335	8905.0458984375	77943.29851947029	0	1183	0.12992827135216878	0.5964919927186365	0.20474556246729356	331.16473388671875	331.1662902832031
895	331.1873779296875	12.271133333333333					1	DETECTED	331.1874 m/z @12.27 [CD8118_2.mzXML]	331.1873779296875	12.271133333333333	12.102066666666667	12.372000000000002	0.26993333333333425	8342.505859375	80925.81841906742	0	1183	0.1924998399689155	0.7983044164037922	0.5966088328075845	331.1856689453125	331.1877136230469
896	331.22576904296875	11.0049					1	DETECTED	331.2258 m/z @11.00 [CD8118_2.mzXML]	331.22576904296875	11.0049	10.988566666666665	11.15805	0.16948333333333387	14306.9921875	77080.46073242211	0	1183	0.10247882881780157	5.188265306122331	9.376530612244663	331.2250671386719	331.2261962890625
897	331.2628479003906	11.224566666666668					1	DETECTED	331.2628 m/z @11.22 [CD8118_2.mzXML]	331.2628479003906	11.224566666666668	11.224566666666668	15.950766666666668	4.7262	7128.3349609375	927926.3507765804	0	1183	0.6446682726991053	null	null	331.2611083984375	331.26397705078125
898	332.163330078125	10.109216666666667					1	DETECTED	332.1633 m/z @10.11 [CD8118_2.mzXML]	332.163330078125	10.109216666666667	8.292300000000001	10.596133333333334	2.3038333333333334	145962.421875	3718540.0035867942	1	1183	0.36501291923166335	1.064566368349011	0.8792870140468961	332.1629333496094	332.1685791015625
899	332.2423095703125	10.79975					1	DETECTED	332.2423 m/z @10.80 [CD8118_2.mzXML]	332.2423095703125	10.79975	10.142983333333332	10.903266666666667	0.7602833333333354	38855.82421875	395680.5475405276	0	1183	0.14504106560973007	0.5788077957671426	1.1545270096320237	332.24176025390625	332.2430725097656
900	333.05133056640625	2.3393666666666664					1	DETECTED	333.0513 m/z @2.34 [CD8118_2.mzXML]	333.05133056640625	2.3393666666666664	1.9080666666666666	16.428433333333334	14.520366666666668	80241.734375	3384181.9071067814	0	1183	0.6027892518210227	1.8777082625500539	2.5845006462175184	333.04345703125	333.05267333984375
901	333.15032958984375	13.469433333333335					1	DETECTED	333.1503 m/z @13.47 [CD8118_2.mzXML]	333.15032958984375	13.469433333333335	10.69405	15.6762	4.982149999999999	18413.57421875	948399.7818312377	0	1183	2.4778342362874373	0.7832866281449199	0.10329258376100338	333.14044189453125	333.15087890625
902	333.1670837402344	10.007083333333332					1	DETECTED	333.1671 m/z @10.01 [CD8118_2.mzXML]	333.1670837402344	10.007083333333332	9.8438	15.024916666666666	5.181116666666666	22263.796875	1130746.6854739375	0	1183	0.4036624647789946	2.211803601525689	3.3923122910889787	333.16583251953125	333.17218017578125
903	333.2027587890625	12.372000000000002					1	DETECTED	333.2028 m/z @12.37 [CD8118_2.mzXML]	333.2027587890625	12.372000000000002	9.11435	12.63915	3.524800000000001	42408.53125	864973.6311400749	0	1183	0.32043671344610836	1.9117355383818986	3.7463833158634294	333.2021789550781	333.2060852050781
904	334.0550842285156	2.353416666666667					1	DETECTED	334.0551 m/z @2.35 [CD8118_2.mzXML]	334.0550842285156	2.353416666666667	2.173583333333333	3.0694666666666666	0.8958833333333334	9506.07421875	202438.21295916752	0	1183	0.22092251651446526	2.49087117701575	3.9817423540315	334.0539855957031	334.0556640625
905	334.1394958496094	9.759483333333332					1	DETECTED	334.1395 m/z @9.76 [CD8118_2.mzXML]	334.1394958496094	9.759483333333332	9.690949999999999	9.8438	0.15285000000000082	14725.466796875	78925.64977960222	0	1183	0.11086326041860062	1.11515077821013	1.2095326824320483	334.1391296386719	334.13970947265625
906	334.835693359375	1.7373333333333332					1	DETECTED	334.8357 m/z @1.74 [CD8118_2.mzXML]	334.835693359375	1.7373333333333332	1.6886666666666665	1.7674833333333335	0.07881666666666698	13820.662109375	46713.374087646574	0	1183	0.08473103211901845	0.8097602739726064	0.6195205479452129	334.835693359375	334.83697509765625
907	334.914306640625	1.5980666666666667					1	DETECTED	334.9143 m/z @1.60 [CD8118_2.mzXML]	334.914306640625	1.5980666666666667	1.5688166666666667	1.6577666666666666	0.08894999999999986	61741.24609375	193661.30201464816	0	1183	0.05321714793279364	1.5205128205128182	1.8932854359093179	334.9141540527344	334.914794921875
908	335.1237487792969	10.3545					1	DETECTED	335.1237 m/z @10.35 [CD8118_2.mzXML]	335.1237487792969	10.3545	9.793366666666666	10.580916666666667	0.7875500000000013	6180.6083984375	96472.22140496835	0	1183	0.6623783637510261	0.7017494356659144	0.4034988713318287	335.1222229003906	335.1245422363281
909	335.1659240722656	14.151116666666667					1	DETECTED	335.1659 m/z @14.15 [CD8118_2.mzXML]	335.1659240722656	14.151116666666667	10.007083333333332	16.189716666666666	6.182633333333333	121219.1875	4998813.658333926	0	1183	0.2660192453837915	0.8462235851184493	0.47844961154586163	335.162353515625	335.1673889160156
910	335.21844482421875	12.538933333333334					1	DETECTED	335.2184 m/z @12.54 [CD8118_2.mzXML]	335.21844482421875	12.538933333333334	12.271133333333333	12.70595	0.4348166666666664	17353.939453125	169582.1942385248	0	1183	0.15423013801153296	0.8118309683843625	0.623661936768725	335.2177734375	335.2187805175781
911	336.0748291015625	15.749333333333334					1	DETECTED	336.0748 m/z @15.75 [CD8118_2.mzXML]	336.0748291015625	15.749333333333334	9.606716666666667	19.675666666666665	10.068949999999997	3211.55322265625	984430.6061685183	0	1183	6.8557791274023305	0.8195977827038963	0.6391955654077925	336.0721740722656	336.0762023925781
912	336.1693115234375	14.215216666666667					1	DETECTED	336.1693 m/z @14.22 [CD8118_2.mzXML]	336.1693115234375	14.215216666666667	1.7525166666666665	15.346533333333333	13.594016666666667	22986.337890625	6227308.407314884	0	1183	2.6020611279150145	0.5368346313887414	0.0797136306194413	336.1607971191406	336.17041015625
913	336.2530517578125	12.153483333333332					1	DETECTED	336.2531 m/z @12.15 [CD8118_2.mzXML]	336.2530517578125	12.153483333333332	12.052516666666666	12.3044	0.2518833333333337	8937.5732421875	82379.11901452678	0	1183	0.14359390823798535	1.2473588643116587	1.4947177286233173	336.2518615722656	336.25323486328125
914	336.6633605957031	13.179716666666668					1	DETECTED	336.6634 m/z @13.18 [CD8118_2.mzXML]	336.6633605957031	13.179716666666668	12.96695	14.617633333333334	1.6506833333333333	25957.287109375	476338.9989093013	0	1183	0.28311883491607226	1.6993100067747173	2.9918020895140436	336.66162109375	336.6650085449219
915	336.8877258300781	1.5249166666666667					1	DETECTED	336.8877 m/z @1.52 [CD8118_2.mzXML]	336.8877258300781	1.5249166666666667	1.481	6.263866666666667	4.782866666666667	7802.50439453125	901310.0524859008	0	1183	0.081822587142935	54.45388994307409	107.90777988614816	336.8804626464844	336.8877258300781
916	337.0614929199219	1.8664666666666667					1	DETECTED	337.0615 m/z @1.87 [CD8118_2.mzXML]	337.0614929199219	1.8664666666666667	1.6431	19.621	17.977899999999998	1014761.75	2.3668291261581007E7	1	1183	0.35156862127492094	5.018852455422928	9.402464410481283	337.0522766113281	337.07147216796875
917	337.1662292480469	14.215216666666667					1	DETECTED	337.1662 m/z @14.22 [CD8118_2.mzXML]	337.1662292480469	14.215216666666667	11.174650000000002	15.492750000000001	4.318099999999999	35046.9140625	1459615.2862591557	0	1183	0.2287129328736306	3.060363715317738	0.3526506852913724	337.1645202636719	337.1675720214844
918	337.1813659667969	12.622833333333334					1	DETECTED	337.1814 m/z @12.62 [CD8118_2.mzXML]	337.1813659667969	12.622833333333334	12.4717	14.001033333333334	1.5293333333333337	84001.1328125	1364810.351964966	0	1183	0.23752534964684457	1.9075239279614882	2.3478966918568513	337.1806640625	337.1823425292969
919	338.2315368652344	12.422633333333332					1	DETECTED	338.2315 m/z @12.42 [CD8118_2.mzXML]	338.2315368652344	12.422633333333332	0.10116666666666667	20.005333333333333	19.904166666666665	490118.375	1.7677478250893917E7	0	1183	0.14005488127654075	2.039596575572829	0.33012586449498127	338.23046875	338.2337646484375
920	338.3406677246094	12.622833333333334					1	DETECTED	338.3407 m/z @12.62 [CD8118_2.mzXML]	338.3406677246094	12.622833333333334	11.96995	13.373716666666667	1.403766666666666	152342.96875	4383670.285506593	0	1183	0.4298125017576968	1.0605163405719182	0.5347813306182824	338.3399963378906	338.34136962890625
921	339.1615905761719	14.262616666666666					1	DETECTED	339.1616 m/z @14.26 [CD8118_2.mzXML]	339.1615905761719	14.262616666666666	9.606716666666667	15.183866666666667	5.57715	12486.697265625	1216808.1028790893	0	1183	0.26652418147430446	0.5989336111170773	0.12966997887034246	339.1576843261719	339.1630554199219
922	339.1973571777344	11.835566666666667					1	DETECTED	339.1974 m/z @11.84 [CD8118_2.mzXML]	339.1973571777344	11.835566666666667	11.6435	14.085233333333333	2.4417333333333335	8861.455078125	760761.8133853762	0	1183	0.24477471636340198	6.356473446719869	11.712946893439739	339.19622802734375	339.197998046875
923	339.23492431640625	12.422633333333332					1	DETECTED	339.2349 m/z @12.42 [CD8118_2.mzXML]	339.23492431640625	12.422633333333332	0.10116666666666667	19.987166666666667	19.886	102426.4921875	3935447.8958016373	0	1183	0.2109637591524791	2.5087192101222575	3.0053205795742515	339.2254943847656	339.2371520996094
924	339.3441467285156	12.622833333333334					1	DETECTED	339.3441 m/z @12.62 [CD8118_2.mzXML]	339.3441467285156	12.622833333333334	12.08545	14.034516666666667	1.949066666666667	36389.140625	1084406.5467406614	0	1183	0.22832523443858577	1.8134788946437952	1.450614994718025	339.33624267578125	339.3451232910156
925	340.0399475097656	10.437466666666667					1	DETECTED	340.0399 m/z @10.44 [CD8118_2.mzXML]	340.0399475097656	10.437466666666667	9.725150000000001	11.6147	1.889549999999998	127768.6640625	1158749.6024873054	0	1183	0.08618963103447896	3.413242208860992	4.382919713268503	340.033447265625	340.0405578613281
926	340.2474365234375	11.2079					1	DETECTED	340.2474 m/z @11.21 [CD8118_2.mzXML]	340.2474365234375	11.2079	10.835049999999999	16.538116666666667	5.703066666666668	41089.8984375	1773817.429859804	0	1183	0.07265210016316281	26.843703411888196	65.24416231289351	340.2376708984375	340.25738525390625
927	340.9307556152344	1.6280166666666667					1	DETECTED	340.9308 m/z @1.63 [CD8118_2.mzXML]	340.9307556152344	1.6280166666666667	1.58335	1.6886666666666665	0.1053166666666665	32499.0859375	111820.17376904274	0	1183	0.053749251198120795	1.1789179104477603	1.3120770487682856	340.9305725097656	340.9319152832031
928	341.03106689453125	11.571566666666666					1	DETECTED	341.0311 m/z @11.57 [CD8118_2.mzXML]	341.03106689453125	11.571566666666666	11.513233333333334	12.118933333333333	0.6056999999999988	118810.890625	1170732.3946361681	0	1183	0.12058165775842511	3.7758237040499596	4.517279728689641	341.0298767089844	341.0320739746094
929	341.1991271972656	12.32115					1	DETECTED	341.1991 m/z @12.32 [CD8118_2.mzXML]	341.1991271972656	12.32115	1.4503666666666668	12.522083333333335	11.071716666666667	6775.51171875	1909970.1243088378	0	1183	0.29747289369810126	0.509241897624673	0.018483795249345895	341.1976623535156	341.19970703125
930	341.3519592285156	13.93135					1	DETECTED	341.3520 m/z @13.93 [CD8118_2.mzXML]	341.3519592285156	13.93135	13.80955	14.769166666666667	0.9596166666666672	13861.294921875	290351.292055573	0	1183	0.17095503790832822	3.4543297753135254	4.808099680266092	341.3508605957031	341.35296630859375
931	342.01434326171875	9.062116666666666					1	DETECTED	342.0143 m/z @9.06 [CD8118_2.mzXML]	342.01434326171875	9.062116666666666	0.61285	19.767	19.154149999999998	5636.693359375	2093859.3416538094	0	1183	0.4534895070414766	1.133480025879958	1.7549307252141844	342.01348876953125	342.0160217285156
932	342.036865234375	10.437466666666667					1	DETECTED	342.0369 m/z @10.44 [CD8118_2.mzXML]	342.036865234375	10.437466666666667	10.407399999999999	11.75135	1.3439500000000013	45831.56640625	647354.2512880259	0	1183	0.0803982181754197	4.909705783182803	5.555367872943287	342.03387451171875	342.0373840332031
933	342.2628173828125	11.369866666666667					1	DETECTED	342.2628 m/z @11.37 [CD8118_2.mzXML]	342.2628173828125	11.369866666666667	11.291383333333332	11.96995	0.6785666666666685	70155.3828125	611853.7882774659	0	1183	0.10472762330972252	4.32299851348476	7.64599702696952	342.262451171875	342.2644348144531
934	342.8677978515625	1.7213					1	DETECTED	342.8678 m/z @1.72 [CD8118_2.mzXML]	342.8677978515625	1.7213	1.6431	1.7674833333333335	0.12438333333333351	16470.42578125	88647.50221997079	0	1183	0.3064391138894522	0.7952898550724644	0.5905797101449288	342.8600769042969	342.86846923828125
935	343.0992736816406	9.429283333333332					1	DETECTED	343.0993 m/z @9.43 [CD8118_2.mzXML]	343.0992736816406	9.429283333333332	9.3818	9.445283333333332	0.06348333333333223	1983.6600341796875	6416.654899963339	0	1183	0.06628730266416127	0.6684801684801727	0.3369603369603452	343.09857177734375	343.1010437011719
936	343.1921081542969	12.3044					1	DETECTED	343.1921 m/z @12.30 [CD8118_2.mzXML]	343.1921081542969	12.3044	12.171083333333334	17.8455	5.6744166666666676	43141.2890625	1149283.5328188476	0	1183	0.21349261783475448	5.664510080392996	3.109366292995206	343.1845397949219	343.1949157714844
937	343.2948913574219	12.036816666666665					1	DETECTED	343.2949 m/z @12.04 [CD8118_2.mzXML]	343.2948913574219	12.036816666666665	12.003783333333333	13.60305	1.5992666666666668	8800.337890625	357592.19374194345	0	1183	1.603558780114298	24.2068617558031	47.4137235116062	343.284912109375	343.29510498046875
938	344.1951599121094	12.271133333333333					1	DETECTED	344.1952 m/z @12.27 [CD8118_2.mzXML]	344.1951599121094	12.271133333333333	12.22235	14.151116666666667	1.9287666666666663	7419.220703125	292234.2594702147	0	1183	0.11495840604571583	19.76870515886597	38.53741031773194	344.1943359375	344.1975402832031
939	344.2784118652344	11.49695					1	DETECTED	344.2784 m/z @11.50 [CD8118_2.mzXML]	344.2784118652344	11.49695	11.463750000000001	12.841433333333333	1.3776833333333318	63251.203125	565181.7249407932	0	1183	0.07869122573919007	4.618397471942574	5.128251950837803	344.27716064453125	344.2789611816406
940	344.64984130859375	13.179716666666668					1	DETECTED	344.6498 m/z @13.18 [CD8118_2.mzXML]	344.64984130859375	13.179716666666668	13.012599999999999	13.519233333333334	0.506633333333335	14723.478515625	191248.47964978026	0	1183	0.192234434798209	1.5158073202353524	2.0316146404707047	344.64788818359375	344.6507873535156
941	344.8646545410156	1.7525166666666665					1	DETECTED	344.8647 m/z @1.75 [CD8118_2.mzXML]	344.8646545410156	1.7525166666666665	1.6886666666666665	1.7525166666666665	0.06384999999999996	11398.453125	29426.739779296928	0	1183	0.013350169532434064	0.5	null	344.86431884765625	344.8651428222656
942	344.87554931640625	1.5542333333333334					1	DETECTED	344.8755 m/z @1.55 [CD8118_2.mzXML]	344.87554931640625	1.5542333333333334	1.4503666666666668	1.6280166666666667	0.17764999999999986	192451.1875	1113184.019280274	0	1183	0.09864464701711029	0.8443327281703652	0.6031815104816579	344.8747253417969	344.8755798339844
943	345.8794250488281	1.5249166666666667					1	DETECTED	345.8794 m/z @1.52 [CD8118_2.mzXML]	345.8794250488281	1.5249166666666667	1.4657499999999999	1.58335	0.11760000000000015	9345.5947265625	47207.434308837954	0	1183	0.1463995059505554	0.9938028169014073	0.9876056338028145	345.8782653808594	345.8796081542969
944	346.0091552734375	4.791383333333333					1	DETECTED	346.0092 m/z @4.79 [CD8118_2.mzXML]	346.0091552734375	4.791383333333333	0.10116666666666667	20.005333333333333	19.904166666666665	21810.904296875	9149162.569918316	0	1183	3.2136996526392556	1.7091526582792742	4.301575426034687	346.0050964355469	346.0102233886719
945	346.2730712890625	13.687983333333333					1	DETECTED	346.2731 m/z @13.69 [CD8118_2.mzXML]	346.2730712890625	13.687983333333333	13.60305	14.324866666666667	0.7218166666666672	18922.701171875	340173.79853247054	0	1183	0.26616084243005034	4.249313186813169	6.178031263912098	346.2724609375	346.2747802734375
946	346.29425048828125	12.77445					1	DETECTED	346.2943 m/z @12.77 [CD8118_2.mzXML]	346.29425048828125	12.77445	11.4	12.9056	1.5055999999999994	13505.5966796875	416063.3275915532	0	1183	0.08385867765849753	0.5477099930881443	0.09541998617628865	346.2934265136719	346.29583740234375
947	346.3308410644531	11.658199999999999					1	DETECTED	346.3308 m/z @11.66 [CD8118_2.mzXML]	346.3308410644531	11.658199999999999	11.6435	11.75135	0.10785000000000089	11475.3232421875	37841.37006896945	0	1183	0.04410381785405093	3.6683673469389326	6.336734693877865	346.3299865722656	346.3313903808594
948	346.9078674316406	1.5688166666666667					1	DETECTED	346.9079 m/z @1.57 [CD8118_2.mzXML]	346.9078674316406	1.5688166666666667	1.4657499999999999	1.5980666666666667	0.13231666666666686	7563.6123046875	44303.408043212905	0	1183	0.13375352850617928	0.6418984476067268	0.2837968952134535	346.9075927734375	346.9092102050781
949	347.15869140625	11.224566666666668					1	DETECTED	347.1587 m/z @11.22 [CD8118_2.mzXML]	347.15869140625	11.224566666666668	9.6408	11.274533333333332	1.633733333333332	29446.857421875	439709.8551845698	0	1183	0.03159167180377942	0.5218517023789446	0.04479235812603435	347.1584167480469	347.1602783203125
950	347.2205810546875	11.123983333333333					1	DETECTED	347.2206 m/z @11.12 [CD8118_2.mzXML]	347.2205810546875	11.123983333333333	10.596133333333334	11.835566666666667	1.2394333333333325	12617.5302734375	428379.3650584101	0	1183	1.0270593652831508	1.1740393419847823	1.5718730634375233	347.21624755859375	347.22119140625
951	348.28924560546875	12.189150000000001					1	DETECTED	348.2892 m/z @12.19 [CD8118_2.mzXML]	348.28924560546875	12.189150000000001	11.919483333333334	14.920833333333333	3.0013499999999986	3150.48681640625	285481.322310791	0	1183	0.12967672917312356	5.56492583436339	10.12985166872678	348.2876281738281	348.29095458984375
952	348.86871337890625	1.5688166666666667					1	DETECTED	348.8687 m/z @1.57 [CD8118_2.mzXML]	348.86871337890625	1.5688166666666667	1.4657499999999999	1.58335	0.11760000000000015	10886.55078125	58645.37362561042	0	1183	0.10465552036808967	0.5705045278137124	0.1410090556274249	348.86773681640625	348.86895751953125
953	349.0180358886719	3.4476999999999998					1	DETECTED	349.0180 m/z @3.45 [CD8118_2.mzXML]	349.0180358886719	3.4476999999999998	1.2338500000000001	19.7305	18.49665	3138.244140625	1179620.3377237245	0	1183	1.5837653405387204	4.177484924452876	7.3549698489057524	349.0150146484375	349.0191650390625
954	349.2337646484375	12.739866666666668					1	DETECTED	349.2338 m/z @12.74 [CD8118_2.mzXML]	349.2337646484375	12.739866666666668	11.0049	13.043416666666667	2.038516666666668	16102.9833984375	487603.08503295947	0	1183	0.06935757705364409	0.5874800668600739	0.18280752484197804	349.2320861816406	349.2355041503906
955	350.0904541015625	16.2629					1	DETECTED	350.0905 m/z @16.26 [CD8118_2.mzXML]	350.0904541015625	16.2629	9.860216666666668	18.744333333333334	8.884116666666666	2958.966796875	733296.8718239137	0	1183	2.0861970769557505	0.6937807325574435	0.3875614651148872	350.089111328125	350.0980529785156
956	350.2068786621094	9.096616666666668					1	DETECTED	350.2069 m/z @9.10 [CD8118_2.mzXML]	350.2068786621094	9.096616666666668	9.062116666666666	9.1309	0.06878333333333408	1747.143310546875	4955.01633355721	0	1183	0.04888375358598118	0.9968599033816157	0.9937198067632312	350.20574951171875	350.2078552246094
957	350.810546875	1.7525166666666665					1	DETECTED	350.8105 m/z @1.75 [CD8118_2.mzXML]	350.810546875	1.7525166666666665	1.6886666666666665	1.7821166666666668	0.09345000000000026	15035.4697265625	69790.80550390635	0	1183	0.09110557255730845	0.7317932654659383	0.4635865309318764	350.8094482421875	350.810546875
958	350.8918151855469	1.5980666666666667					1	DETECTED	350.8918 m/z @1.60 [CD8118_2.mzXML]	350.8918151855469	1.5980666666666667	1.5688166666666667	1.6577666666666666	0.08894999999999986	81125.8125	261667.83891894488	0	1183	0.05223107099346147	1.5205128205128182	2.051706182387583	350.8910827636719	350.8924560546875
959	350.9862365722656	1.6727166666666666					1	DETECTED	350.9862 m/z @1.67 [CD8118_2.mzXML]	350.9862365722656	1.6727166666666666	1.6727166666666666	18.944833333333335	17.27211666666667	5826.5263671875	1131154.73378537	0	1183	3.519458843803877	null	null	350.9837646484375	350.99481201171875
960	351.08685302734375	16.629616666666667					1	DETECTED	351.0869 m/z @16.63 [CD8118_2.mzXML]	351.08685302734375	16.629616666666667	9.860216666666668	19.511000000000003	9.650783333333335	2686.47998046875	720974.8077938231	0	1183	7.1038970851800975	0.7128241301543221	0.42564826030864417	351.0849914550781	351.08807373046875
961	351.16162109375	14.550766666666668					1	DETECTED	351.1616 m/z @14.55 [CD8118_2.mzXML]	351.16162109375	14.550766666666668	10.6602	15.09545	4.43525	4728.8798828125	448013.9863231202	0	1183	0.21773383114718747	0.5700005140639322	0.11086736269770123	351.1540832519531	351.1636047363281
962	351.228515625	13.705316666666667					1	DETECTED	351.2285 m/z @13.71 [CD8118_2.mzXML]	351.228515625	13.705316666666667	13.60305	14.836900000000002	1.2338500000000021	47302.17578125	897875.8671326293	0	1183	0.27215640419267473	3.48803423739603	6.5617333736002355	351.221435546875	351.23187255859375
963	352.1651306152344	9.990816666666666					1	DETECTED	352.1651 m/z @9.99 [CD8118_2.mzXML]	352.1651306152344	9.990816666666666	9.94225	10.30175	0.3595000000000006	17091.185546875	104803.90898010257	0	1183	0.08112884164363798	3.7010981468772033	6.402196293754407	352.16387939453125	352.1667175292969
964	352.2317810058594	13.740016666666666					1	DETECTED	352.2318 m/z @13.74 [CD8118_2.mzXML]	352.2317810058594	13.740016666666666	12.238216666666666	14.38855	2.150333333333334	9833.341796875	635516.8766802977	0	1183	1.6961081683186379	0.7159186753673376	0.43183735073467505	352.22314453125	352.23199462890625
965	353.035400390625	1.8664666666666667					1	DETECTED	353.0354 m/z @1.87 [CD8118_2.mzXML]	353.035400390625	1.8664666666666667	1.6886666666666665	19.474333333333334	17.785666666666668	420874.03125	1.0184118521763131E7	0	1183	0.40436506204186684	4.851422709295929	7.8036038787587625	353.02740478515625	353.0370178222656
966	353.1779479980469	15.45565					1	DETECTED	353.1779 m/z @15.46 [CD8118_2.mzXML]	353.1779479980469	15.45565	5.266066666666666	17.513333333333332	12.247266666666665	6720.7177734375	1868340.202637206	0	1183	0.891457765592877	0.600969944796565	0.1684726380211205	353.1733093261719	353.1811218261719
967	353.2352600097656	12.70595					1	DETECTED	353.2353 m/z @12.71 [CD8118_2.mzXML]	353.2352600097656	12.70595	1.4341666666666666	14.853533333333333	13.419366666666667	7299.4443359375	1670603.383549865	0	1183	0.8591343366993627	0.5952636894191543	0.15576189797463888	353.2283630371094	353.2452392578125
968	354.0551452636719	10.746516666666668					1	DETECTED	354.0551 m/z @10.75 [CD8118_2.mzXML]	354.0551452636719	10.746516666666668	10.5657	10.903266666666667	0.33756666666666746	10106.3232421875	84102.8782755127	0	1183	0.10958235372815217	0.9334500875656664	4.13879408901283	354.0548095703125	354.0564880371094
969	355.08282470703125	12.08545					1	DETECTED	355.0828 m/z @12.09 [CD8118_2.mzXML]	355.08282470703125	12.08545	12.003783333333333	15.130466666666667	3.126683333333334	12453.97265625	346316.07910604845	0	1183	0.10250456423540477	19.142959183673398	1.824026987423453	355.0826110839844	355.0877380371094
970	355.2624816894531	12.271133333333333					1	DETECTED	355.2625 m/z @12.27 [CD8118_2.mzXML]	355.2624816894531	12.271133333333333	12.08545	15.219733333333332	3.1342833333333324	12853.427734375	343509.27634823625	0	1183	0.10577282217859896	8.43986177183376	15.879723543667522	355.2529296875	355.26348876953125
971	356.0349426269531	10.248033333333332					1	DETECTED	356.0349 m/z @10.25 [CD8118_2.mzXML]	356.0349426269531	10.248033333333332	9.260416666666666	16.703	7.442583333333333	7347.72802734375	817010.2805180051	0	1183	0.03577059133484717	3.767951465649631	6.535902931299262	356.0307312011719	356.03778076171875
972	356.0715026855469	10.0917					1	DETECTED	356.0715 m/z @10.09 [CD8118_2.mzXML]	356.0715026855469	10.0917	1.2520666666666667	10.522483333333334	9.270416666666668	24159.435546875	695409.0885877075	0	1183	0.08995618596400945	4.68263926394254	8.33655055590829	356.0709228515625	356.0808410644531
973	356.2063903808594	9.6408					1	DETECTED	356.2064 m/z @9.64 [CD8118_2.mzXML]	356.2063903808594	9.6408	9.606716666666667	9.742183333333333	0.13546666666666596	6024.15673828125	25749.090851684417	0	1183	0.06248213927371715	1.987286063569677	2.53561652415205	356.205810546875	356.2074279785156
974	356.2417907714844	10.886816666666666					1	DETECTED	356.2418 m/z @10.89 [CD8118_2.mzXML]	356.2417907714844	10.886816666666666	9.2461	19.63883333333333	10.39273333333333	7063.29931640625	981280.7605924073	0	1183	0.07707822474113435	3.1671322491187794	5.334264498237559	356.23699951171875	356.24420166015625
975	356.2783508300781	11.48045					1	DETECTED	356.2784 m/z @11.48 [CD8118_2.mzXML]	356.2783508300781	11.48045	11.447383333333333	11.734983333333334	0.2876000000000012	24238.3515625	139969.95164160238	0	1183	0.07338902561353322	4.348790322580675	3.7724326995560213	356.2779541015625	356.279052734375
976	356.9088439941406	1.6280166666666667					1	DETECTED	356.9088 m/z @1.63 [CD8118_2.mzXML]	356.9088439941406	1.6280166666666667	1.58335	17.311	15.72765	57126.62890625	8095860.9897848815	0	1183	0.06684800202680696	176.0557835820897	351.11156716417935	356.9018859863281	356.9090881347656
977	357.10528564453125	10.3717					1	DETECTED	357.1053 m/z @10.37 [CD8118_2.mzXML]	357.10528564453125	10.3717	8.677	10.407399999999999	1.7303999999999995	2155.344970703125	104695.4478532104	0	1183	1.5657706301917216	0.5105328376703837	0.021065675340767386	357.1007995605469	357.1070251464844
978	357.27764892578125	12.622833333333334					1	DETECTED	357.2776 m/z @12.62 [CD8118_2.mzXML]	357.27764892578125	12.622833333333334	11.801366666666667	17.73483333333333	5.933466666666664	117743.0625	2053769.1420320137	1	1183	0.09337230365234639	1.2430111050411716	0.935425318820177	357.2684326171875	357.2787170410156
979	358.0683288574219	10.109216666666667					1	DETECTED	358.0683 m/z @10.11 [CD8118_2.mzXML]	358.0683288574219	10.109216666666667	10.057233333333333	10.466116666666666	0.4088833333333337	8591.283203125	64452.13396704118	0	1183	0.071605916303211	3.9328310355882707	1.934183550999163	358.0674133300781	358.06890869140625
980	358.2575988769531	11.021583333333332					1	DETECTED	358.2576 m/z @11.02 [CD8118_2.mzXML]	358.2575988769531	11.021583333333332	10.596133333333334	11.19145	0.5953166666666654	20417.095703125	218512.4591989137	0	1183	0.11841886302315707	0.6500527684489525	0.47580668902627393	358.25677490234375	358.259521484375
981	358.2944030761719	11.6147					1	DETECTED	358.2944 m/z @11.61 [CD8118_2.mzXML]	358.2944030761719	11.6147	11.55725	11.869316666666666	0.3120666666666665	40136.17578125	284322.0220175791	0	1183	0.09487040343970143	2.860602018015381	2.0882008202165356	358.2939453125	358.2947692871094
982	359.043212890625	1.8943166666666669					1	DETECTED	359.0432 m/z @1.89 [CD8118_2.mzXML]	359.043212890625	1.8943166666666669	1.6431	18.286166666666666	16.643066666666666	356451.125	8421671.091885258	0	1183	0.21632396817765231	1.7312048427625526	2.2741442220213752	359.0397644042969	359.04461669921875
983	359.1659851074219	13.879166666666666					1	DETECTED	359.1660 m/z @13.88 [CD8118_2.mzXML]	359.1659851074219	13.879166666666666	13.844133333333334	14.215216666666667	0.371083333333333	9225.533203125	120247.71013000503	0	1183	0.10886985898655333	5.296146527117107	9.592293054234213	359.1656188964844	359.16656494140625
984	360.2379150390625	4.421916666666666					1	DETECTED	360.2379 m/z @4.42 [CD8118_2.mzXML]	360.2379150390625	4.421916666666666	3.3707833333333337	5.701933333333333	2.331149999999999	4265.95703125	251122.91898074333	0	1183	0.12708342212495172	1.1088745481068056	0.4134119941895579	360.2356262207031	360.2389831542969
985	360.32257080078125	12.388966666666667					1	DETECTED	360.3226 m/z @12.39 [CD8118_2.mzXML]	360.32257080078125	12.388966666666667	12.189150000000001	19.675666666666665	7.486516666666663	9861.0830078125	825415.7468097837	0	1183	0.10724132664123864	18.733464008674748	36.466928017349495	360.3199157714844	360.3232116699219
986	360.8392639160156	1.7213					1	DETECTED	360.8393 m/z @1.72 [CD8118_2.mzXML]	360.8392639160156	1.7213	1.6727166666666666	1.7373333333333332	0.06461666666666654	14508.880859375	46796.9844570312	0	1183	0.08966944258877829	0.6650085763293285	0.3300171526586571	360.83843994140625	360.8393859863281
987	361.20001220703125	11.15805					1	DETECTED	361.2000 m/z @11.16 [CD8118_2.mzXML]	361.20001220703125	11.15805	11.123983333333333	17.016000000000002	5.8920166666666685	23930.26171875	2262036.9641508805	0	1183	0.10256659635649434	86.47773972602906	171.9554794520581	361.19952392578125	361.20135498046875
988	361.3116455078125	11.431783333333334					1	DETECTED	361.3116 m/z @11.43 [CD8118_2.mzXML]	361.3116455078125	11.431783333333334	11.431783333333334	15.273866666666667	3.842083333333333	12777.6142578125	951204.7021963503	0	1183	0.8388161726890271	null	null	361.3090515136719	361.3139953613281
989	362.88641357421875	1.5542333333333334					1	DETECTED	362.8864 m/z @1.55 [CD8118_2.mzXML]	362.88641357421875	1.5542333333333334	1.5249166666666667	1.58335	0.05843333333333334	16475.2890625	48523.886501464855	0	1183	0.07105582633502117	0.9965889710062539	0.9931779420125079	362.8856201171875	362.8865661621094
990	362.925537109375	1.6431					1	DETECTED	362.9255 m/z @1.64 [CD8118_2.mzXML]	362.925537109375	1.6431	1.5980666666666667	19.840500000000002	18.242433333333334	112981.09375	5855020.558735381	0	1183	0.05355448613369962	202.54367135455254	385.51698267510614	362.92095947265625	362.9322509765625
991	363.1112060546875	1.4657499999999999					1	DETECTED	363.1112 m/z @1.47 [CD8118_2.mzXML]	363.1112060546875	1.4657499999999999	1.4156333333333333	17.181833333333334	15.7662	11728.439453125	1494545.143942871	0	1183	11.06375481740229	157.29497838377145	212.26111338096806	363.1082763671875	363.1145935058594
992	363.2153625488281	11.308216666666668					1	DETECTED	363.2154 m/z @11.31 [CD8118_2.mzXML]	363.2153625488281	11.308216666666668	8.7995	11.672933333333333	2.873433333333333	81258.6328125	1075698.818590546	0	1183	0.12386834654953383	1.146754294977422	1.1556533406137441	363.20574951171875	363.2182312011719
993	365.23126220703125	11.089716666666668					1	DETECTED	365.2313 m/z @11.09 [CD8118_2.mzXML]	365.23126220703125	11.089716666666668	11.089716666666668	13.327916666666665	2.2381999999999973	8093.40966796875	508225.7945471186	0	1183	0.2231921942717534	null	null	365.23089599609375	365.233154296875
994	366.1753234863281	1.6727166666666666					1	DETECTED	366.1753 m/z @1.67 [CD8118_2.mzXML]	366.1753234863281	1.6727166666666666	1.6727166666666666	15.8223	14.149583333333334	38545.1953125	1.3008018000713952E7	0	1183	12.754031068412818	null	null	366.1753234863281	366.1851501464844
995	366.8655700683594	1.6129166666666668					1	DETECTED	366.8656 m/z @1.61 [CD8118_2.mzXML]	366.8655700683594	1.6129166666666668	1.5688166666666667	9.413333333333332	7.8445166666666655	10440.009765625	1501335.3975688475	0	1183	0.0782012756548538	88.94009826152676	162.14453337809235	366.8605651855469	366.8674011230469
996	367.1236267089844	10.466116666666666					1	DETECTED	367.1236 m/z @10.47 [CD8118_2.mzXML]	367.1236267089844	10.466116666666666	2.0051833333333335	11.140833333333335	9.135650000000002	204702.625	1.3966625292936645E7	1	1183	0.09680880223397459	0.5088896489473919	0.015011100439188555	367.1198425292969	367.1241760253906
997	367.1494140625	8.194416666666667					1	DETECTED	367.1494 m/z @8.19 [CD8118_2.mzXML]	367.1494140625	8.194416666666667	6.3164	12.538933333333334	6.222533333333335	4680.40283203125	691654.7420009766	0	1183	0.1835188806900252	1.656676813304816	17.719177726167676	367.1475524902344	367.1548767089844
998	367.1936950683594	13.705316666666667					1	DETECTED	367.1937 m/z @13.71 [CD8118_2.mzXML]	367.1936950683594	13.705316666666667	9.397549999999999	16.8495	7.45195	13020.0439453125	864446.8507821966	0	1183	0.18643644082278854	0.8649435515696453	0.08569686630146474	367.18560791015625	367.1956787109375
999	367.99102783203125	3.4781666666666666					1	DETECTED	367.9910 m/z @3.48 [CD8118_2.mzXML]	367.99102783203125	3.4781666666666666	2.6957999999999998	19.400666666666666	16.704866666666668	4692.9111328125	1573422.3962869567	0	1183	6.3362942820279216	10.675855310809082	5.134287319496431	367.9889831542969	367.9928283691406
1000	368.27813720703125	11.48045					1	DETECTED	368.2781 m/z @11.48 [CD8118_2.mzXML]	368.27813720703125	11.48045	11.447383333333333	11.935766666666666	0.48838333333333317	74783.3671875	609253.992669556	0	1183	0.10133835141178338	4.990271797835259	9.344439740158668	368.2778015136719	368.27874755859375
1001	368.42425537109375	12.405583333333334					1	DETECTED	368.4243 m/z @12.41 [CD8118_2.mzXML]	368.42425537109375	12.405583333333334	12.355016666666668	17.569166666666668	5.21415	11108.109375	569599.3198606566	0	1183	0.17352717911944815	51.55718523401452	102.11437046802904	368.42205810546875	368.4247741699219
1002	368.6258544921875	12.271133333333333					1	DETECTED	368.6259 m/z @12.27 [CD8118_2.mzXML]	368.6258544921875	12.271133333333333	10.007083333333332	12.488750000000001	2.481666666666669	13300.919921875	591969.7926946415	0	1183	0.07339387309507117	0.5480591565262843	0.09696386238343926	368.6246643066406	368.6271667480469
1003	368.8703308105469	1.6886666666666665					1	DETECTED	368.8703 m/z @1.69 [CD8118_2.mzXML]	368.8703308105469	1.6886666666666665	1.6577666666666666	1.7821166666666668	0.12435000000000018	27843.693359375	118825.64015673856	0	1183	0.10140747510321146	2.012135922330105	3.0242718446602095	368.8699035644531	368.8734130859375
1004	369.0093688964844	1.8664666666666667					1	DETECTED	369.0094 m/z @1.87 [CD8118_2.mzXML]	369.0093688964844	1.8664666666666667	1.7961333333333334	2.864516666666667	1.0683833333333335	47680.30859375	892008.0545772092	0	1183	0.10713807185117497	5.076184977184579	8.914259708487185	369.0062255859375	369.0101623535156
1005	369.0621337890625	12.036816666666665					1	DETECTED	369.0621 m/z @12.04 [CD8118_2.mzXML]	369.0621337890625	12.036816666666665	11.987	12.171083333333334	0.1840833333333336	23356.2109375	131923.5212158195	0	1183	0.1144197866518688	1.8476078956173336	2.413758223096352	369.05712890625	369.0628662109375
1006	369.12054443359375	10.480466666666667					1	DETECTED	369.1205 m/z @10.48 [CD8118_2.mzXML]	369.12054443359375	10.480466666666667	10.407399999999999	16.886666666666667	6.479266666666668	73250.109375	1123081.8836788945	0	1183	0.09035232828431106	1.366077221426862	1.5574608097402294	369.11614990234375	369.1214904785156
1007	369.3509216308594	11.431783333333334					1	DETECTED	369.3509 m/z @11.43 [CD8118_2.mzXML]	369.3509216308594	11.431783333333334	0.2111	19.968666666666664	19.757566666666666	46546.21484375	5587708.614476596	0	1183	3.0235543504775055	0.7319461532399898	11.787199648841446	369.3484802246094	369.3523864746094
1008	370.0863342285156	11.835566666666667					1	DETECTED	370.0863 m/z @11.84 [CD8118_2.mzXML]	370.0863342285156	11.835566666666667	11.174650000000002	12.271133333333333	1.0964833333333317	118559.9375	2411893.179701292	1	1183	0.12563613173457355	0.697650950044943	0.6338010998506607	370.0858459472656	370.0867004394531
1009	370.29443359375	11.658199999999999					1	DETECTED	370.2944 m/z @11.66 [CD8118_2.mzXML]	370.29443359375	11.658199999999999	11.585583333333334	11.987	0.4014166666666661	83623.28125	645834.5848120127	0	1183	0.1818751988668481	2.714574869854994	3.7359652026713164	370.2937316894531	370.2944641113281
1010	370.35443115234375	12.63915					1	DETECTED	370.3544 m/z @12.64 [CD8118_2.mzXML]	370.35443115234375	12.63915	1.0877000000000001	16.739333333333335	15.651633333333335	15552.8115234375	2178027.3551015314	0	1183	0.3633092876894235	0.6774748336067478	6.414836835998123	370.35284423828125	370.3556213378906
1011	371.0899353027344	11.801366666666667					1	DETECTED	371.0899 m/z @11.80 [CD8118_2.mzXML]	371.0899353027344	11.801366666666667	11.784699999999999	12.068983333333334	0.28428333333333455	22123.953125	170039.32388366706	0	1183	0.10786298238683933	8.528499999999612	12.442211280840766	371.0895080566406	371.09063720703125
1012	371.3149719238281	1.3971666666666667					1	DETECTED	371.3150 m/z @1.40 [CD8118_2.mzXML]	371.3149719238281	1.3971666666666667	0.10116666666666667	20.005333333333333	19.904166666666665	20461.203125	8751842.084919417	0	1183	7.17708507562676	7.679076646090534	8.444138840759372	371.31365966796875	371.3162841796875
1013	372.0832824707031	11.835566666666667					1	DETECTED	372.0833 m/z @11.84 [CD8118_2.mzXML]	372.0832824707031	11.835566666666667	9.096616666666668	12.135616666666666	3.038999999999998	45044.05078125	2613030.0716065057	0	1183	0.10936572826000557	0.5547746399167562	0.07650735224496881	372.0828857421875	372.0931091308594
1014	372.3094482421875	11.7678					1	DETECTED	372.3094 m/z @11.77 [CD8118_2.mzXML]	372.3094482421875	11.7678	0.17461666666666667	19.840500000000002	19.665883333333337	20482.169921875	2817244.9307494196	0	1183	6.533873649960441	1.2545830488081362	1.532159928620172	372.3077697753906	372.3194274902344
1015	372.8825378417969	1.6129166666666668					1	DETECTED	372.8825 m/z @1.61 [CD8118_2.mzXML]	372.8825378417969	1.6129166666666668	1.58335	1.6431	0.05974999999999997	21710.25	56904.440414550685	0	1183	0.2927650659931069	1.0104284103720376	0.889019777918629	372.88250732421875	372.8832092285156
1016	373.2723388671875	12.271133333333333					1	DETECTED	373.2723 m/z @12.27 [CD8118_2.mzXML]	373.2723388671875	12.271133333333333	11.835566666666667	12.355016666666668	0.5194500000000009	10701.240234375	154277.96848522956	0	1183	0.0842086282865182	0.596292186423817	0.19258437284763402	373.2711486816406	373.2731628417969
1017	374.3253479003906	12.22235					1	DETECTED	374.3253 m/z @12.22 [CD8118_2.mzXML]	374.3253479003906	12.22235	11.688016666666666	13.150183333333333	1.4621666666666666	7360.25634765625	282707.72718750016	0	1183	0.48622453457800496	1.3682158452900781	1.7364316905801565	374.3171081542969	374.3262023925781
1018	375.0170593261719	1.8943166666666669					1	DETECTED	375.0171 m/z @1.89 [CD8118_2.mzXML]	375.0170593261719	1.8943166666666669	1.6727166666666666	4.310766666666667	2.6380500000000002	208406.890625	4446308.054711209	0	1183	0.3941586578803269	1.8172950545870699	1.286020610518053	375.0142822265625	375.0191650390625
1019	375.2875061035156	12.655933333333333					1	DETECTED	375.2875 m/z @12.66 [CD8118_2.mzXML]	375.2875061035156	12.655933333333333	0.8871666666666667	12.808233333333334	11.921066666666666	8936.078125	1482257.5629401857	0	1183	0.05620450637014329	0.5064705165933558	0.006315264607001909	375.28277587890625	375.289306640625
1020	376.6241760253906	10.596133333333334					1	DETECTED	376.6242 m/z @10.60 [CD8118_2.mzXML]	376.6241760253906	10.596133333333334	9.16075	10.886816666666666	1.7260666666666662	52203.08984375	446568.93322485324	2	1183	0.08763525045059772	3.1454363111824732	3.5073129742101328	376.6221923828125	376.62530517578125
1021	377.1495056152344	1.5102499999999999					1	DETECTED	377.1495 m/z @1.51 [CD8118_2.mzXML]	377.1495056152344	1.5102499999999999	1.5102499999999999	10.389583333333333	8.879333333333333	3550.848388671875	1323376.1836158142	0	1183	8.348177451457978	null	null	377.1436462402344	377.1495056152344
1022	377.6316223144531	12.271133333333333					1	DETECTED	377.6316 m/z @12.27 [CD8118_2.mzXML]	377.6316223144531	12.271133333333333	9.623866666666666	12.372000000000002	2.7481333333333353	5667.025390625	451290.57855868555	0	1183	1.1822982630112513	0.5190510967287016	0.0448272971124491	377.62884521484375	377.6329650878906
1023	378.23919677734375	12.388966666666667					1	DETECTED	378.2392 m/z @12.39 [CD8118_2.mzXML]	378.23919677734375	12.388966666666667	11.6435	14.819833333333333	3.176333333333334	31624.896484375	728309.4070996696	0	1183	0.23566272139195554	2.4280769399988316	0.5006933956807742	378.2391052246094	378.2433776855469
1024	378.89935302734375	1.6431					1	DETECTED	378.8994 m/z @1.64 [CD8118_2.mzXML]	378.89935302734375	1.6431	1.5980666666666667	1.7043833333333334	0.10631666666666661	85869.703125	269989.7967216795	0	1183	0.04722737365968599	1.1804219096965225	1.3102790430529976	378.8991394042969	378.89935302734375
1025	379.0861511230469	10.988566666666665					1	DETECTED	379.0862 m/z @10.99 [CD8118_2.mzXML]	379.0861511230469	10.988566666666665	10.903266666666667	17.2925	6.389233333333333	7208.7138671875	931274.9531595154	0	1183	6.321259056501905	37.45154357170841	73.90308714341683	379.0824279785156	379.0879821777344
1026	379.2422790527344	12.372000000000002					1	DETECTED	379.2423 m/z @12.37 [CD8118_2.mzXML]	379.2422790527344	12.372000000000002	11.801366666666667	13.722483333333335	1.9211166666666681	6583.8203125	373726.5876346434	0	1183	1.670909607065612	1.6833197032536908	2.3666394065073817	379.2414855957031	379.2509765625
1027	379.28082275390625	13.98425					1	DETECTED	379.2808 m/z @13.98 [CD8118_2.mzXML]	379.28082275390625	13.98425	6.035383333333333	14.501116666666666	8.465733333333333	4716.10107421875	476012.400262421	0	1183	0.08256689621620339	0.5325119723566462	0.06502394471329251	379.2789306640625	379.2835388183594
1028	380.2547302246094	12.63915					1	DETECTED	380.2547 m/z @12.64 [CD8118_2.mzXML]	380.2547302246094	12.63915	11.354983333333333	13.012599999999999	1.6576166666666659	48636.9921875	869682.0609573983	0	1183	1.3559931345680027	0.645405580791693	3.7399145822967106	380.2525939941406	380.263427734375
1029	381.0250244140625	1.8243333333333331					1	DETECTED	381.0250 m/z @1.82 [CD8118_2.mzXML]	381.0250244140625	1.8243333333333331	1.6431	15.0777	13.4346	113468.015625	2782624.00389563	0	1183	0.19526300777994088	2.0250211208504347	2.7541495418179487	381.01922607421875	381.0258483886719
1030	383.1152648925781	1.7821166666666668					1	DETECTED	383.1153 m/z @1.78 [CD8118_2.mzXML]	383.1152648925781	1.7821166666666668	1.7373333333333332	9.397549999999999	7.660216666666666	307770.3125	4737287.414239226	0	1183	0.0684087203124717	5.279475366249426	6.920795206906756	383.1146240234375	383.11993408203125
1031	383.9649658203125	3.4320666666666666					1	DETECTED	383.9650 m/z @3.43 [CD8118_2.mzXML]	383.9649658203125	3.4320666666666666	3.0845333333333333	5.527233333333333	2.4427	1575.162353515625	124035.6680644531	0	1183	0.30572203249117624	3.5143391521197014	6.028678304239403	383.9630432128906	383.96661376953125
1032	384.1187744140625	1.9912666666666667					1	DETECTED	384.1188 m/z @1.99 [CD8118_2.mzXML]	384.1187744140625	1.9912666666666667	1.9495333333333333	10.22995	8.280416666666667	12786.60546875	1388513.1539972534	0	1183	7.10903234681113	99.20626996805098	170.53580984188483	384.114013671875	384.1190185546875
1033	384.84454345703125	1.6727166666666666					1	DETECTED	384.8445 m/z @1.67 [CD8118_2.mzXML]	384.84454345703125	1.6727166666666666	1.6577666666666666	1.7213	0.06353333333333344	11613.296875	29964.68670166024	0	1183	0.21190349072191594	2.124860646599778	3.249721293199556	384.8441162109375	384.8447570800781
1034	385.30877685546875	14.485333333333333					1	DETECTED	385.3088 m/z @14.49 [CD8118_2.mzXML]	385.30877685546875	14.485333333333333	9.990816666666666	17.439666666666668	7.448850000000002	43738.12109375	4507660.410531065	0	1183	0.980369304267164	0.7789011223583916	0.977764505349796	385.3037414550781	385.3130187988281
1035	386.0815734863281	13.5028					1	DETECTED	386.0816 m/z @13.50 [CD8118_2.mzXML]	386.0815734863281	13.5028	0.10116666666666667	19.987166666666667	19.886	3834.095458984375	1505925.7463879997	0	1183	7.738538363901702	0.7419244917908016	1.3415507551557366	386.078369140625	386.0827331542969
1036	386.3122863769531	14.485333333333333					1	DETECTED	386.3123 m/z @14.49 [CD8118_2.mzXML]	386.3122863769531	14.485333333333333	9.94225	16.66635	6.724100000000002	9279.9716796875	1175428.4047548831	0	1183	0.9522265802188254	0.7400370526624724	0.5095646348504772	386.3041687011719	386.31378173828125
1037	386.3249206542969	12.739866666666668					1	DETECTED	386.3249 m/z @12.74 [CD8118_2.mzXML]	386.3249206542969	12.739866666666668	12.67255	12.93685	0.2643000000000004	28796.69921875	196487.91823492522	0	1183	0.08281867383808894	1.7477719257111686	2.3574168714163237	386.3243713378906	386.3269348144531
1038	387.17950439453125	11.571566666666666					1	DETECTED	387.1795 m/z @11.57 [CD8118_2.mzXML]	387.17950439453125	11.571566666666666	11.513233333333334	12.135616666666666	0.6223833333333317	188151.796875	1513133.2049183324	0	1183	0.10949929873272524	3.031051090475129	3.7541753774471665	387.1783447265625	387.1805419921875
1039	388.07769775390625	13.5028					1	DETECTED	388.0777 m/z @13.50 [CD8118_2.mzXML]	388.07769775390625	13.5028	0.19295	19.767	19.57405	3678.32421875	1546836.5951540826	0	1183	4.606801913397224	0.735321960803465	0.4706439216069301	388.0746765136719	388.080322265625
1040	390.771484375	13.519233333333334					1	DETECTED	390.7715 m/z @13.52 [CD8118_2.mzXML]	390.771484375	13.519233333333334	12.206066666666667	14.017916666666668	1.8118500000000015	11310.72265625	337247.14320867916	0	1183	0.20110388295195492	0.6898781571265391	0.3797563142530781	390.77056884765625	390.77264404296875
1041	390.99090576171875	1.8943166666666669					1	DETECTED	390.9909 m/z @1.89 [CD8118_2.mzXML]	390.99090576171875	1.8943166666666669	1.6886666666666665	2.54455	0.8558833333333336	44659.765625	859727.8081016847	0	1183	0.407540468353053	2.0809222789529107	2.2336826568635733	390.9900207519531	390.9921875
1042	391.2831115722656	11.240933333333334					1	DETECTED	391.2831 m/z @11.24 [CD8118_2.mzXML]	391.2831115722656	11.240933333333334	0.10116666666666667	20.005333333333333	19.904166666666665	12921.3583984375	6151547.440244391	0	1183	10.484190201866253	0.8933834640462246	0.08488940764194731	391.27423095703125	391.2898254394531
1043	393.2967529296875	1.6280166666666667					1	DETECTED	393.2968 m/z @1.63 [CD8118_2.mzXML]	393.2967529296875	1.6280166666666667	0.10116666666666667	19.968666666666664	19.867499999999996	16656.162109375	3660936.2338403338	0	1183	3.477624672870842	8.605661767705573	20.186558835904595	393.2947692871094	393.29937744140625
1044	394.0744934082031	9.2461					1	DETECTED	394.0745 m/z @9.25 [CD8118_2.mzXML]	394.0744934082031	9.2461	9.062116666666666	9.606716666666667	0.5446000000000009	16503.2421875	214070.49696215877	0	1183	0.11404597702173902	1.4800253646163586	1.9370837883155045	394.0738220214844	394.0749816894531
1045	394.2216491699219	8.324616666666666					1	DETECTED	394.2216 m/z @8.32 [CD8118_2.mzXML]	394.2216491699219	8.324616666666666	8.2107	8.3885	0.1778000000000013	2383.966796875	18270.977528534077	0	1183	0.10642797173192342	0.7803950256035185	0.5607900512070371	394.22100830078125	394.22320556640625
1046	394.294189453125	11.658199999999999					1	DETECTED	394.2942 m/z @11.66 [CD8118_2.mzXML]	394.294189453125	11.658199999999999	0.28455	18.230999999999998	17.94645	20842.818359375	2187546.053510894	0	1183	0.07025283299282314	0.7889485785126147	0.5778971570252293	394.29327392578125	394.30322265625
1047	394.8728332519531	1.6577666666666666					1	DETECTED	394.8728 m/z @1.66 [CD8118_2.mzXML]	394.8728332519531	1.6577666666666666	1.6129166666666668	1.6886666666666665	0.07574999999999976	21228.203125	66932.57926586903	0	1183	0.059969645564229346	0.844481605351171	0.688963210702342	394.872802734375	394.8734436035156
1048	396.30926513671875	11.7193					1	DETECTED	396.3093 m/z @11.72 [CD8118_2.mzXML]	396.30926513671875	11.7193	11.672933333333333	11.852633333333333	0.17970000000000041	16961.46875	92849.14322753978	0	1183	0.11382315910504204	1.9378145219266387	2.8756290438532774	396.30926513671875	396.31085205078125
1049	396.9994201660156	1.8943166666666669					1	DETECTED	396.9994 m/z @1.89 [CD8118_2.mzXML]	396.9994201660156	1.8943166666666669	1.6577666666666666	5.649233333333333	3.9914666666666667	51119.5546875	1296684.2834616087	0	1183	0.18865100739604412	1.5565845124476836	1.7621763108063586	396.99053955078125	396.999755859375
1050	397.4140930175781	12.3044					1	DETECTED	397.4141 m/z @12.30 [CD8118_2.mzXML]	397.4140930175781	12.3044	11.987	13.687983333333333	1.7009833333333333	29557.9140625	889285.1869050292	0	1183	0.4196343900388335	3.3167797068929707	10.374800214322379	397.4130859375	397.41510009765625
1051	398.325439453125	11.852633333333333					1	DETECTED	398.3254 m/z @11.85 [CD8118_2.mzXML]	398.325439453125	11.852633333333333	11.801366666666667	12.052516666666666	0.2511499999999991	29565.466796875	208054.40747631798	0	1183	0.1073939907629029	2.4494473342002454	4.114091666559959	398.3241271972656	398.32574462890625
1052	398.7604675292969	13.5028					1	DETECTED	398.7605 m/z @13.50 [CD8118_2.mzXML]	398.7604675292969	13.5028	7.039816666666667	15.731183333333332	8.691366666666665	24577.93359375	2043258.415315124	0	1183	0.5393578616151338	0.6302614636358584	1.47641567130606	398.7595520019531	398.7654724121094
1053	400.3410339355469	11.96995					1	DETECTED	400.3410 m/z @11.97 [CD8118_2.mzXML]	400.3410339355469	11.96995	11.902866666666666	12.655933333333333	0.7530666666666672	153684.84375	1102823.7838730484	1	1183	0.08457169655860142	2.9867504833624605	4.98254679342362	400.3395080566406	400.3426208496094
1054	400.8262023925781	1.7043833333333334					1	DETECTED	400.8262 m/z @1.70 [CD8118_2.mzXML]	400.8262023925781	1.7043833333333334	1.6886666666666665	4.758633333333333	3.0699666666666667	16182.8359375	1316277.422074127	0	1183	0.07170910874451875	97.66595970307432	194.33191940614864	400.8193664550781	400.8268127441406
1055	402.90155029296875	1.6129166666666668					1	DETECTED	402.9016 m/z @1.61 [CD8118_2.mzXML]	402.90155029296875	1.6129166666666668	1.58335	17.034	15.45065	42671.20703125	1.0415737130153686E7	0	1183	0.0637562271942369	261.28494926719213	521.5698985343843	402.8951721191406	402.9024353027344
1056	403.0071716308594	1.8101999999999998					1	DETECTED	403.0072 m/z @1.81 [CD8118_2.mzXML]	403.0071716308594	1.8101999999999998	1.6577666666666666	7.057783333333333	5.400016666666667	126551.1328125	2812159.6236196905	0	1183	0.26718103845426566	2.105524496459229	2.934441643945047	403.00640869140625	403.0078430175781
1057	405.1352844238281	10.536733333333332					1	DETECTED	405.1353 m/z @10.54 [CD8118_2.mzXML]	405.1352844238281	10.536733333333332	4.974766666666667	10.69405	5.719283333333334	12712.0908203125	851877.6773878782	0	1183	0.08724964449388217	0.5215362509483348	0.019767254522363702	405.1346130371094	405.1361389160156
1058	406.20220947265625	10.988566666666665					1	DETECTED	406.2022 m/z @10.99 [CD8118_2.mzXML]	406.20220947265625	10.988566666666665	4.043333333333333	18.671333333333333	14.628	4953.33251953125	1670411.735347443	0	1183	7.0072683640239095	1.0530963682525667	1.1061927365051334	406.19775390625	406.2075500488281
1059	406.7463684082031	12.118933333333333					1	DETECTED	406.7464 m/z @12.12 [CD8118_2.mzXML]	406.7463684082031	12.118933333333333	11.19145	15.529300000000001	4.337850000000001	19922.990234375	1505527.9830996387	0	1183	0.33535831482688927	2.142676806213051	2.567944024655635	406.74554443359375	406.74932861328125
1060	407.0941467285156	8.975933333333334					1	DETECTED	407.0941 m/z @8.98 [CD8118_2.mzXML]	407.0941467285156	8.975933333333334	8.940583333333333	9.027883333333333	0.08730000000000082	1414.120849609375	6092.1139413147575	0	1183	0.05906913270522729	1.2347949080622078	1.4695898161244159	407.0926818847656	407.09490966796875
1061	408.7691955566406	1.7525166666666665					1	DETECTED	408.7692 m/z @1.75 [CD8118_2.mzXML]	408.7691955566406	1.7525166666666665	1.6886666666666665	14.051516666666666	12.36285	24987.072265625	3181630.1772569586	0	1183	0.06049245476082343	96.81166797180899	170.24204960073473	408.7672119140625	408.7752380371094
1062	408.9184875488281	1.6129166666666668					1	DETECTED	408.9185 m/z @1.61 [CD8118_2.mzXML]	408.9184875488281	1.6129166666666668	1.58335	1.6577666666666666	0.07441666666666658	45710.76953125	151682.53885595672	0	1183	0.059818447249315954	1.2584554678692175	1.3590835306705011	408.91827392578125	408.9192199707031
1063	409.1612854003906	11.571566666666666					1	DETECTED	409.1613 m/z @11.57 [CD8118_2.mzXML]	409.1612854003906	11.571566666666666	11.513233333333334	12.135616666666666	0.6223833333333317	137023.28125	1094181.8275067126	0	1183	0.11021036440224741	3.0666599145394864	3.311496686812252	409.16033935546875	409.161865234375
1064	409.1869812011719	9.203233333333333					1	DETECTED	409.1870 m/z @9.20 [CD8118_2.mzXML]	409.1869812011719	9.203233333333333	9.1309	15.11265	5.98175	106469.453125	899177.0539036256	0	1183	0.06865530835629308	1.1158768226642957	1.3073903178708666	409.1794128417969	409.1875305175781
1065	409.8551940917969	1.5542333333333334					1	DETECTED	409.8552 m/z @1.55 [CD8118_2.mzXML]	409.8551940917969	1.5542333333333334	1.4657499999999999	14.246633333333333	12.780883333333334	7956.00732421875	3376479.765144531	0	1183	0.24518635247050868	72.2219815407797	143.4439630815594	409.853759765625	409.8621520996094
1066	410.16485595703125	11.55725					1	DETECTED	410.1649 m/z @11.56 [CD8118_2.mzXML]	410.16485595703125	11.55725	11.513233333333334	11.818433333333333	0.30519999999999925	27928.50390625	222597.81802270535	0	1183	0.15779260788813865	3.466868610374908	5.933737220749816	410.1639404296875	410.16485595703125
1067	410.2538757324219	4.279283333333334					1	DETECTED	410.2539 m/z @4.28 [CD8118_2.mzXML]	410.2538757324219	4.279283333333334	3.3247333333333335	4.72595	1.4012166666666666	2376.287109375	127611.74666757204	0	1183	0.2519348644163122	0.7339671398390164	0.4679342796780328	410.2525634765625	410.2554931640625
1068	410.7610778808594	13.313233333333333					1	DETECTED	410.7611 m/z @13.31 [CD8118_2.mzXML]	410.7610778808594	13.313233333333333	1.7043833333333334	14.920833333333333	13.216449999999998	10558.8173828125	3631751.6042303173	0	1183	0.5295612801784948	0.5609299614369082	2.632800068296383	410.7586364746094	410.7662658691406
1069	410.8557434082031	1.6886666666666665					1	DETECTED	410.8557 m/z @1.69 [CD8118_2.mzXML]	410.8557434082031	1.6886666666666665	1.6577666666666666	1.7674833333333335	0.1097166666666669	21038.482421875	93595.53535498066	0	1183	0.06940433482500685	1.7753505933117664	2.5507011866235327	410.85491943359375	410.8560485839844
1070	412.2833557128906	11.96995					1	DETECTED	412.2834 m/z @11.97 [CD8118_2.mzXML]	412.2833557128906	11.96995	11.919483333333334	12.254716666666667	0.33523333333333305	52457.41796875	411033.41974145564	0	1183	0.09791472809934376	2.7137147967631594	3.688025349799605	412.2829284667969	412.28460693359375
1071	412.9734191894531	1.8101999999999998					1	DETECTED	412.9734 m/z @1.81 [CD8118_2.mzXML]	412.9734191894531	1.8101999999999998	1.6727166666666666	2.24315	0.5704333333333333	13320.744140625	291582.91552478017	0	1183	0.2487750067032004	2.0745544914535117	2.5836209685673044	412.972900390625	412.97412109375
1072	413.14105224609375	9.366266666666666					1	DETECTED	413.1411 m/z @9.37 [CD8118_2.mzXML]	413.14105224609375	9.366266666666666	9.304166666666667	14.785983333333332	5.481816666666665	4614.21923828125	647004.3708823851	0	1183	5.453153312013027	44.13701019860499	87.27402039720998	413.1351623535156	413.14849853515625
1073	413.265869140625	1.6431					1	DETECTED	413.2659 m/z @1.64 [CD8118_2.mzXML]	413.265869140625	1.6431	0.10116666666666667	19.987166666666667	19.886	10195.7958984375	1960818.553834137	0	1183	0.10730989177619388	11.835528497666619	10.221561266912138	413.2560729980469	413.2681579589844
1074	413.3400573730469	14.4535					1	DETECTED	413.3401 m/z @14.45 [CD8118_2.mzXML]	413.3400573730469	14.4535	12.036816666666665	17.089833333333335	5.05301666666667	18843.107421875	1509866.4468168041	0	1183	0.9436583060307271	0.9428603131854848	2.5855256787991885	413.3382873535156	413.34185791015625
1075	414.2993469238281	12.22235					1	DETECTED	414.2993 m/z @12.22 [CD8118_2.mzXML]	414.2993469238281	12.22235	11.62895	18.9815	7.352550000000001	337234.375	3978609.7010167823	1	1183	0.09762516683169764	0.8834558804624062	0.45370370375453467	414.2936706542969	414.3011474609375
1076	415.2103576660156	11.886533333333334					1	DETECTED	415.2104 m/z @11.89 [CD8118_2.mzXML]	415.2103576660156	11.886533333333334	9.350533333333335	17.108	7.757466666666666	97472.9921875	3713272.744255704	1	1183	0.10412782860420933	0.550930039418422	0.07766560532095336	415.2101135253906	415.21868896484375
1077	415.2806091308594	12.63915					1	DETECTED	415.2806 m/z @12.64 [CD8118_2.mzXML]	415.2806091308594	12.63915	5.2316	12.808233333333334	7.5766333333333336	22669.45703125	4471337.240438233	0	1183	0.20959728928592192	0.5114129053015729	0.021773423923354147	415.2762145996094	415.28118896484375
1078	415.3026123046875	12.22235					1	DETECTED	415.3026 m/z @12.22 [CD8118_2.mzXML]	415.3026123046875	12.22235	2.879233333333333	15.255799999999999	12.376566666666665	101278.1796875	5615521.96104248	0	1183	0.11976418397848043	4.810589919028236	0.3564282146591159	415.3001403808594	415.3091125488281
1079	416.21380615234375	11.919483333333334					1	DETECTED	416.2138 m/z @11.92 [CD8118_2.mzXML]	416.21380615234375	11.919483333333334	4.231433333333333	12.153483333333332	7.922049999999999	24559.62890625	2233160.668803099	0	1183	0.10314644935231776	0.5152184233973504	0.017516206272767617	416.2039489746094	416.2162170410156
1080	416.3057556152344	12.22235					1	DETECTED	416.3058 m/z @12.22 [CD8118_2.mzXML]	416.3057556152344	12.22235	12.206066666666667	15.09545	2.889383333333333	12447.6748046875	399061.17349392676	0	1183	0.09693374775819663	89.11083065328543	175.63775107747287	416.3040466308594	416.315673828125
1081	416.80059814453125	1.7373333333333332					1	DETECTED	416.8006 m/z @1.74 [CD8118_2.mzXML]	416.80059814453125	1.7373333333333332	1.6886666666666665	1.7525166666666665	0.06384999999999996	26107.2734375	73495.9483496093	0	1183	0.3776498609382801	0.6559931506849316	0.31198630136986305	416.8003234863281	416.80072021484375
1082	417.00177001953125	1.8943166666666669					1	DETECTED	417.0018 m/z @1.89 [CD8118_2.mzXML]	417.00177001953125	1.8943166666666669	1.7674833333333335	5.701933333333333	3.934449999999999	74092.765625	1423000.2696069335	0	1183	0.1736159882856816	2.303463394600641	3.4779021645156614	417.0011291503906	417.00653076171875
1083	418.07244873046875	10.194266666666666					1	DETECTED	418.0724 m/z @10.19 [CD8118_2.mzXML]	418.07244873046875	10.194266666666666	10.142983333333332	10.212083333333334	0.06910000000000238	1457.0711669921875	4591.8234696045665	0	1183	0.1262070491471068	0.6737081572960819	0.34741631459216377	418.07135009765625	418.07421875
1084	418.7462158203125	13.043416666666667					1	DETECTED	418.7462 m/z @13.04 [CD8118_2.mzXML]	418.7462158203125	13.043416666666667	11.801366666666667	14.853533333333333	3.0521666666666665	7511.22900390625	497876.9210091249	0	1183	0.14579667772109417	1.2286810783248117	1.4573621566496233	418.7445983886719	418.7491455078125
1085	418.8794250488281	1.5980666666666667					1	DETECTED	418.8794 m/z @1.60 [CD8118_2.mzXML]	418.8794250488281	1.5980666666666667	1.5688166666666667	6.969216666666667	5.4004	54900.90625	4189758.1963637695	0	1183	0.049600152856875024	92.31452991452993	183.62905982905986	418.8786926269531	418.8798522949219
1086	418.98101806640625	1.8101999999999998					1	DETECTED	418.9810 m/z @1.81 [CD8118_2.mzXML]	418.98101806640625	1.8101999999999998	1.6886666666666665	2.835916666666667	1.1472500000000003	30461.154296875	651402.2658308106	0	1183	0.3548372921733436	4.719898518924853	8.439797037849706	418.9805603027344	418.9898681640625
1087	419.3152770996094	12.4717					1	DETECTED	419.3153 m/z @12.47 [CD8118_2.mzXML]	419.3152770996094	12.4717	0.13781666666666667	20.005333333333333	19.867516666666667	2508.803466796875	1289586.638022919	0	1183	17.56445331028911	0.8054039482023099	0.6108078964046196	419.312255859375	419.3203125
1088	420.1581115722656	11.140833333333335					1	DETECTED	420.1581 m/z @11.14 [CD8118_2.mzXML]	420.1581115722656	11.140833333333335	10.466116666666666	11.274533333333332	0.8084166666666661	9093.732421875	143785.52403381345	0	1183	0.07353579512160024	0.599078625595927	0.198157251191854	420.1575927734375	420.1600036621094
1089	420.88385009765625	1.6727166666666666					1	DETECTED	420.8839 m/z @1.67 [CD8118_2.mzXML]	420.88385009765625	1.6727166666666666	1.6577666666666666	1.7373333333333332	0.07956666666666656	49269.8828125	107447.0073159181	0	1183	0.056483955262431884	2.6610925306577413	5.737498333338692	420.88385009765625	420.8843078613281
1090	421.78155517578125	14.262616666666666					1	DETECTED	421.7816 m/z @14.26 [CD8118_2.mzXML]	421.78155517578125	14.262616666666666	14.068183333333334	15.024916666666666	0.9567333333333323	14716.638671875	341094.7255762935	0	1183	0.270275692000185	2.3484350483985503	3.4131505841524676	421.7799987792969	421.78375244140625
1091	422.32586669921875	11.784699999999999					1	DETECTED	422.3259 m/z @11.78 [CD8118_2.mzXML]	422.32586669921875	11.784699999999999	11.7678	11.935766666666666	0.1679666666666666	16226.580078125	94759.97746667491	0	1183	0.09529261920212839	4.9694280078896345	8.938856015779269	422.32452392578125	422.3260803222656
1092	424.34112548828125	11.919483333333334					1	DETECTED	424.3411 m/z @11.92 [CD8118_2.mzXML]	424.34112548828125	11.919483333333334	1.0513666666666668	12.757166666666667	11.7058	219230.8125	3299846.527938594	1	1183	0.09197956901347837	3.09700300130851	3.0723871308621202	424.33990478515625	424.3470153808594
1093	424.8959045410156	1.6129166666666668					1	DETECTED	424.8959 m/z @1.61 [CD8118_2.mzXML]	424.8959045410156	1.6129166666666668	1.58335	1.6577666666666666	0.07441666666666658	88575.6953125	275724.8367729486	0	1183	0.057213020975981355	1.2584554678692175	1.3748906824459597	424.89569091796875	424.8966369628906
1094	426.35675048828125	12.036816666666665					1	DETECTED	426.3568 m/z @12.04 [CD8118_2.mzXML]	426.35675048828125	12.036816666666665	9.606716666666667	12.57255	2.9658333333333324	196605.203125	2026512.6546269471	1	1183	0.12068393268302025	2.965021241356286	3.692855357622023	426.3563537597656	426.3609619140625
1095	426.8291320800781	1.6727166666666666					1	DETECTED	426.8291 m/z @1.67 [CD8118_2.mzXML]	426.8291320800781	1.6727166666666666	1.6727166666666666	8.025416666666667	6.3527000000000005	18898.197265625	3509879.784129516	0	1183	0.07186613371547201	null	null	426.82879638671875	426.8372497558594
1096	427.05487060546875	9.397549999999999					1	DETECTED	427.0549 m/z @9.40 [CD8118_2.mzXML]	427.05487060546875	9.397549999999999	7.2701	9.590383333333333	2.3202833333333333	28159.396484375	470508.86795626744	0	1183	0.0940333680991845	0.5539796137209573	1.9223941189766294	427.0479431152344	427.05517578125
1097	427.1581726074219	11.658199999999999					1	DETECTED	427.1582 m/z @11.66 [CD8118_2.mzXML]	427.1581726074219	11.658199999999999	11.339550000000001	11.784699999999999	0.44514999999999816	5967.52099609375	131626.30173181117	0	1183	0.07648385973961602	0.6984936450651198	0.3969872901302395	427.15704345703125	427.1602783203125
1098	428.3727722167969	12.135616666666666					1	DETECTED	428.3728 m/z @12.14 [CD8118_2.mzXML]	428.3727722167969	12.135616666666666	3.4013166666666668	12.4717	9.070383333333334	39988.94921875	7790670.882937015	0	1183	0.14928596622261026	0.517418379813492	0.03000177332769025	428.37176513671875	428.3736572265625
1099	429.0513610839844	9.3818					1	DETECTED	429.0514 m/z @9.38 [CD8118_2.mzXML]	429.0513610839844	9.3818	1.0147	9.525566666666666	8.510866666666667	10925.7333984375	790376.0884191889	0	1183	0.08860848861209192	0.5085911885041811	2.6972365441203476	429.0504455566406	429.05255126953125
1100	429.3759460449219	12.171083333333334					1	DETECTED	429.3759 m/z @12.17 [CD8118_2.mzXML]	429.3759460449219	12.171083333333334	11.688016666666666	15.09545	3.4074333333333335	7350.91552734375	770642.1650050969	0	1183	1.0237695007036258	3.5268768975986684	5.572725540400638	429.3699035644531	429.3764953613281
1101	429.7683410644531	14.19965					1	DETECTED	429.7683 m/z @14.20 [CD8118_2.mzXML]	429.7683410644531	14.19965	14.135150000000001	14.853533333333333	0.7183833333333318	9146.09375	145685.80930953936	0	1183	0.1968741389215829	5.568863049095691	7.169507533360705	429.76690673828125	429.7700500488281
1102	430.294189453125	11.96995					1	DETECTED	430.2942 m/z @11.97 [CD8118_2.mzXML]	430.294189453125	11.96995	11.224566666666668	12.135616666666666	0.9110499999999977	56990.14453125	609817.1258310537	0	1183	0.11454575072835738	1.7149612570734516	2.8126719097407338	430.29345703125	430.2974853515625
1103	430.3884582519531	13.5028					1	DETECTED	430.3885 m/z @13.50 [CD8118_2.mzXML]	430.3884582519531	13.5028	0.17461666666666667	20.005333333333333	19.830716666666667	17556.57421875	2159883.615860352	0	1183	0.33325878908994966	0.7055354142236614	1.1837276001096362	430.38641357421875	430.39154052734375
1104	430.9129638671875	1.6431					1	DETECTED	430.9130 m/z @1.64 [CD8118_2.mzXML]	430.9129638671875	1.6431	0.7958333333333333	1.6727166666666666	0.8768833333333333	145013.84375	965668.8691583859	0	1183	0.04086963131148025	0.5174777716578802	0.5932273043714339	430.91253662109375	430.9198913574219
1105	431.1777038574219	12.57255					1	DETECTED	431.1777 m/z @12.57 [CD8118_2.mzXML]	431.1777038574219	12.57255	6.828083333333334	19.968666666666664	13.14058333333333	27854.205078125	1860578.7914606025	0	1183	0.1725737222089947	1.1437600821660263	0.6170915055451145	431.1697692871094	431.1815185546875
1106	431.29766845703125	11.96995					1	DETECTED	431.2977 m/z @11.97 [CD8118_2.mzXML]	431.29766845703125	11.96995	11.919483333333334	12.135616666666666	0.21613333333333173	14808.84765625	109901.21661602796	0	1183	0.13510003459592923	2.141347424042247	3.2826948480844944	431.2972106933594	431.2981872558594
1107	431.31427001953125	12.722866666666667					1	DETECTED	431.3143 m/z @12.72 [CD8118_2.mzXML]	431.31427001953125	12.722866666666667	12.70595	12.841433333333333	0.13548333333333318	26904.685546875	140668.92715722733	0	1183	0.10549576635737701	4.0044334975368825	7.008866995073766	431.31402587890625	431.3147888183594
1108	432.31005859375	12.22235					1	DETECTED	432.3101 m/z @12.22 [CD8118_2.mzXML]	432.31005859375	12.22235	11.62895	14.853533333333333	3.2245833333333334	252623.84375	2726089.845814208	1	1183	0.11553023227511616	0.8722053145781521	0.43633490121896773	432.3077392578125	432.3192138671875
1109	432.9764709472656	1.8943166666666669					1	DETECTED	432.9765 m/z @1.89 [CD8118_2.mzXML]	432.9764709472656	1.8943166666666669	1.7525166666666665	11.4	9.647483333333334	41535.046875	2336488.10071521	0	1183	0.09856706103355162	2.16234509938788	2.9935930877347596	432.9748840332031	432.98101806640625
1110	433.0603332519531	11.6147					1	DETECTED	433.0603 m/z @11.61 [CD8118_2.mzXML]	433.0603332519531	11.6147	11.528500000000001	12.003783333333333	0.4752833333333317	9537.3505859375	165477.1478300778	0	1183	0.40178612806487557	2.7568638824439815	4.513727764887963	433.0600891113281	433.0617980957031
1111	433.3134460449219	12.22235					1	DETECTED	433.3134 m/z @12.22 [CD8118_2.mzXML]	433.3134460449219	12.22235	4.758633333333333	12.455066666666665	7.696433333333332	69003.796875	1872379.7412530524	0	1183	0.7370789183233697	0.6989167322127221	0.3998388461151511	433.31256103515625	433.31451416015625
1112	435.1492919921875	12.003783333333333					1	DETECTED	435.1493 m/z @12.00 [CD8118_2.mzXML]	435.1492919921875	12.003783333333333	11.96995	12.4717	0.5017499999999995	18508.80859375	167381.4681697384	0	1183	0.10547733898056677	7.4150246305421454	13.830049261084291	435.1490478515625	435.15625
1113	435.26824951171875	10.76405					1	DETECTED	435.2682 m/z @10.76 [CD8118_2.mzXML]	435.26824951171875	10.76405	10.746516666666668	10.835049999999999	0.08853333333333069	5857.54736328125	21929.13426892051	0	1183	0.08995309920150696	2.524714828897605	4.04942965779521	435.2672424316406	435.2684631347656
1114	435.3332214355469	10.5084					1	DETECTED	435.3332 m/z @10.51 [CD8118_2.mzXML]	435.3332214355469	10.5084	10.480466666666667	10.677050000000001	0.19658333333333466	5895.61328125	42541.8483072207	0	1183	0.1347218123884275	3.518794749403361	4.98076493036904	435.3315734863281	435.33331298828125
1115	436.8580017089844	1.6727166666666666					1	DETECTED	436.8580 m/z @1.67 [CD8118_2.mzXML]	436.8580017089844	1.6727166666666666	1.6577666666666666	1.7213	0.06353333333333344	38258.1953125	75613.47201293962	0	1183	0.03783203044649519	2.124860646599778	4.623392013969012	436.8577880859375	436.8583984375
1116	437.1922912597656	11.886533333333334					1	DETECTED	437.1923 m/z @11.89 [CD8118_2.mzXML]	437.1922912597656	11.886533333333334	11.835566666666667	14.341033333333334	2.505466666666667	67900.4453125	678930.442876097	0	1183	0.10037244426616887	3.5186929270351066	3.9478507867006365	437.1914978027344	437.2017517089844
1117	438.2344970703125	10.30175					1	DETECTED	438.2345 m/z @10.30 [CD8118_2.mzXML]	438.2344970703125	10.30175	9.445283333333332	10.3545	0.9092166666666675	2665.26904296875	62150.398195434595	0	1183	0.09038401375177507	0.530795127267066	0.061590254534131965	438.2275390625	438.2357482910156
1118	438.98394775390625	1.7961333333333334					1	DETECTED	438.9839 m/z @1.80 [CD8118_2.mzXML]	438.98394775390625	1.7961333333333334	1.6727166666666666	2.2569166666666667	0.5842	29605.40234375	465870.4712766114	0	1183	0.18670865590373742	2.366779203241052	3.796275164065761	438.9832763671875	438.9856262207031
1119	440.87005615234375	1.6280166666666667					1	DETECTED	440.8701 m/z @1.63 [CD8118_2.mzXML]	440.87005615234375	1.6280166666666667	1.58335	1.6577666666666666	0.07441666666666658	41047.3984375	123529.99694775362	0	1183	0.05393365510152304	0.8225625179965237	0.6730717365627427	440.868408203125	440.87005615234375
1120	442.8785095214844	1.5688166666666667					1	DETECTED	442.8785 m/z @1.57 [CD8118_2.mzXML]	442.8785095214844	1.5688166666666667	1.4657499999999999	5.982483333333334	4.516733333333334	10155.58984375	999994.4128005371	0	1183	0.09976014366478503	21.91170763260022	40.361761655963704	442.8783264160156	442.88848876953125
1121	443.42047119140625	12.271133333333333					1	DETECTED	443.4205 m/z @12.27 [CD8118_2.mzXML]	443.42047119140625	12.271133333333333	12.08545	14.534166666666666	2.448716666666666	6856.68798828125	257220.09927630625	0	1183	0.20795195441765024	6.5937976842294175	12.187595368458835	443.415283203125	443.4206848144531
1122	444.2387390136719	8.340566666666668					1	DETECTED	444.2387 m/z @8.34 [CD8118_2.mzXML]	444.2387390136719	8.340566666666668	7.87075	8.504016666666667	0.6332666666666666	2158.704833984375	46728.39252926632	0	1183	0.20386014340550496	0.6739508318847767	0.3479016637695532	444.2364807128906	444.2400817871094
1123	445.3660888671875	12.808233333333334					1	DETECTED	445.3661 m/z @12.81 [CD8118_2.mzXML]	445.3660888671875	12.808233333333334	12.505500000000001	15.007383333333333	2.501883333333332	9916.9375	444863.61953466793	0	1183	1.1814682980067293	4.132157013873607	49.28044067473698	445.36456298828125	445.3687744140625
1124	445.3991394042969	12.3044					1	DETECTED	445.3991 m/z @12.30 [CD8118_2.mzXML]	445.3991394042969	12.3044	11.935766666666666	12.63915	0.7033833333333348	14788.771484375	320250.1660880132	0	1183	0.3168895639532945	0.9540419567772874	0.9080839135545747	445.3971252441406	445.4000549316406
1125	446.2528991699219	11.571566666666666					1	DETECTED	446.2529 m/z @11.57 [CD8118_2.mzXML]	446.2528991699219	11.571566666666666	9.304166666666667	16.11628333333333	6.812116666666665	256297.71875	4295307.683245115	0	1183	0.10788548302324052	3.8842853576251626	3.9221618236574356	446.244140625	446.2531433105469
1126	446.8868103027344	1.6431					1	DETECTED	446.8868 m/z @1.64 [CD8118_2.mzXML]	446.8868103027344	1.6431	1.6129166666666668	1.7043833333333334	0.09146666666666659	80392.1796875	217884.8595317379	0	1183	0.04672275232509859	1.4400057185749782	1.4737787873435855	446.885009765625	446.8870544433594
1127	448.3048095703125	11.96995					1	DETECTED	448.3048 m/z @11.97 [CD8118_2.mzXML]	448.3048095703125	11.96995	11.919483333333334	12.189150000000001	0.2696666666666676	49648.8359375	362747.7259650883	0	1183	0.14317906025197402	2.7461199573818726	3.668201273584509	448.3044128417969	448.3053283691406
1128	448.94964599609375	1.9080666666666666					1	DETECTED	448.9496 m/z @1.91 [CD8118_2.mzXML]	448.94964599609375	1.9080666666666666	1.8529166666666665	7.252416666666666	5.3995	10257.8447265625	544328.6006106874	0	1183	0.17950136795925187	48.95285584768809	96.90571169537618	448.9446716308594	448.95257568359375
1129	449.200927734375	12.3044					1	DETECTED	449.2009 m/z @12.30 [CD8118_2.mzXML]	449.200927734375	12.3044	12.206066666666667	12.538933333333334	0.33286666666666775	15581.4091796875	177554.74235839827	0	1183	0.07968117960909815	1.692542372881372	2.385084745762744	449.1998291015625	449.20135498046875
1130	449.307861328125	11.935766666666666					1	DETECTED	449.3079 m/z @11.94 [CD8118_2.mzXML]	449.307861328125	11.935766666666666	1.4503666666666668	12.08545	10.635083333333332	12351.1298828125	4190599.5240738518	0	1183	10.58037202169178	0.5071377025832745	0.014275405166549092	449.30694580078125	449.30853271484375
1131	450.3205261230469	12.22235					1	DETECTED	450.3205 m/z @12.22 [CD8118_2.mzXML]	450.3205261230469	12.22235	11.62895	12.605966666666665	0.9770166666666658	120292.859375	1161927.9347202133	1	1183	0.10276765941770272	0.7999009961782949	0.34857982759107786	450.3194885253906	450.3213806152344
1132	450.3565673828125	12.9823					1	DETECTED	450.3566 m/z @12.98 [CD8118_2.mzXML]	450.3565673828125	12.9823	0.10116666666666667	20.005333333333333	19.904166666666665	57188.18359375	2815168.2082736795	0	1183	0.1678581519374891	0.9674174924272065	3.9741382847800284	450.3533630371094	450.3605651855469
1133	451.32403564453125	12.22235					1	DETECTED	451.3240 m/z @12.22 [CD8118_2.mzXML]	451.32403564453125	12.22235	11.658199999999999	12.4717	0.8135000000000012	32021.431640625	527673.1355155029	0	1183	0.11520211882498721	0.7209961889568369	0.31653866269371556	451.3231506347656	451.32452392578125
1134	453.2958984375	12.722866666666667					1	DETECTED	453.2959 m/z @12.72 [CD8118_2.mzXML]	453.2958984375	12.722866666666667	12.70595	12.824683333333333	0.11873333333333314	11243.771484375	49814.423991699594	0	1183	0.0992141789387464	3.509359605911273	6.018719211822546	453.2957458496094	453.29693603515625
1135	453.3441162109375	10.522483333333334					1	DETECTED	453.3441 m/z @10.52 [CD8118_2.mzXML]	453.3441162109375	10.522483333333334	0.8140333333333333	17.403166666666667	16.589133333333333	98439.3203125	1843655.0181188057	0	1183	0.10972613758069194	1.9725067598964114	2.733523387428982	453.3408203125	453.3454895019531
1136	454.2921447753906	13.074800000000002					1	DETECTED	454.2921 m/z @13.07 [CD8118_2.mzXML]	454.2921447753906	13.074800000000002	13.059133333333333	15.255799999999999	2.1966666666666654	15757.080078125	333641.0816478573	0	1183	0.17956825388922937	54.09069915540618	96.19623957582499	454.28985595703125	454.29364013671875
1137	454.3872985839844	12.206066666666667					1	DETECTED	454.3873 m/z @12.21 [CD8118_2.mzXML]	454.3872985839844	12.206066666666667	12.153483333333332	12.2878	0.13431666666666864	5059.69580078125	32963.73367236364	0	1183	0.08846780977750157	1.2771790808240782	1.5543581616481565	454.38592529296875	454.388671875
1138	454.9586486816406	1.9218833333333334					1	DETECTED	454.9586 m/z @1.92 [CD8118_2.mzXML]	454.9586486816406	1.9218833333333334	1.6727166666666666	2.2569166666666667	0.5842	21041.87890625	405713.3274895019	0	1183	0.2725727438514167	1.172307692307692	1.1873726496405828	454.95684814453125	454.959716796875
1139	456.40460205078125	12.3044					1	DETECTED	456.4046 m/z @12.30 [CD8118_2.mzXML]	456.40460205078125	12.3044	12.2878	12.355016666666668	0.06721666666666692	5376.49462890625	18215.52065649419	0	1183	0.09412317205202925	2.0245983935744736	3.0491967871489476	456.4029541015625	456.40460205078125
1140	458.34710693359375	11.6147					1	DETECTED	458.3471 m/z @11.61 [CD8118_2.mzXML]	458.34710693359375	11.6147	11.55725	13.027833333333332	1.470583333333332	22823.224609375	348286.72662756365	0	1183	0.20493384664064784	12.798810559907302	2.2893084370291765	458.3451232910156	458.3483581542969
1141	458.855712890625	1.5688166666666667					1	DETECTED	458.8557 m/z @1.57 [CD8118_2.mzXML]	458.855712890625	1.5688166666666667	1.4657499999999999	13.5526	12.08685	36477.33203125	2764169.7160892333	0	1183	0.06589686411439888	58.63607697283301	0.4195834849850923	458.8494873046875	458.8565368652344
1142	459.24761962890625	13.194333333333333					1	DETECTED	459.2476 m/z @13.19 [CD8118_2.mzXML]	459.24761962890625	13.194333333333333	12.952300000000001	13.636916666666668	0.6846166666666669	17855.041015625	292983.02215063426	0	1183	0.23589207874895735	1.345843773462963	2.872237265362084	459.24554443359375	459.2497253417969
1143	460.9662170410156	1.7961333333333334					1	DETECTED	460.9662 m/z @1.80 [CD8118_2.mzXML]	460.9662170410156	1.7961333333333334	1.0877000000000001	2.2156333333333333	1.1279333333333332	13796.9755859375	359288.68502609245	0	1183	0.15708526303661063	0.7960758481155602	0.5921516962311204	460.96417236328125	460.9755554199219
1144	461.0667419433594	11.291383333333332					1	DETECTED	461.0667 m/z @11.29 [CD8118_2.mzXML]	461.0667419433594	11.291383333333332	5.895116666666667	11.291383333333332	5.396266666666666	6245.34765625	536643.5216604612	0	1183	2.0343007492122194	0.5	null	461.058837890625	461.0667419433594
1145	462.2669677734375	14.886583333333334					1	DETECTED	462.2670 m/z @14.89 [CD8118_2.mzXML]	462.2669677734375	14.886583333333334	14.534166666666666	16.153399999999998	1.619233333333332	3492.707275390625	152499.86961947617	0	1183	0.7023211051688367	2.2973279735161847	3.5946559470323693	462.2640380859375	462.2693786621094
1146	463.3016052246094	12.9973					1	DETECTED	463.3016 m/z @13.00 [CD8118_2.mzXML]	463.3016052246094	12.9973	12.96695	13.135333333333334	0.16838333333333289	11646.0634765625	68903.8723663326	0	1183	0.14321837734476617	2.7740252608458147	4.548050521691629	463.3014221191406	463.30340576171875
1147	464.2181396484375	10.61155					1	DETECTED	464.2181 m/z @10.61 [CD8118_2.mzXML]	464.2181396484375	10.61155	10.55115	10.728783333333332	0.17763333333333264	10417.43359375	50506.32551654046	0	1183	0.06375273113846269	1.4704746136865392	1.6784793890917287	464.2174072265625	464.21905517578125
1148	466.3153381347656	11.96995					1	DETECTED	466.3153 m/z @11.97 [CD8118_2.mzXML]	466.3153381347656	11.96995	11.902866666666666	12.4384	0.5355333333333334	120451.46875	1018608.5139552605	1	1183	0.09809631224538151	2.7973006962347813	2.947465482400172	466.3138122558594	466.318115234375
1149	467.15142822265625	11.6147					1	DETECTED	467.1514 m/z @11.61 [CD8118_2.mzXML]	467.15142822265625	11.6147	11.571566666666666	11.852633333333333	0.2810666666666677	12478.2255859375	107363.064917969	0	1183	0.14287926783992333	3.2581143740340046	5.516228748068009	467.14990234375	467.1524963378906
1150	468.2181701660156	12.22235					1	DETECTED	468.2182 m/z @12.22 [CD8118_2.mzXML]	468.2181701660156	12.22235	11.658199999999999	12.372000000000002	0.7138000000000027	18917.982421875	214547.82423028597	0	1183	0.24851783342600875	1.9098175941133368	2.9439755171688304	468.21759033203125	468.21942138671875
1151	468.3069763183594	12.689233333333334					1	DETECTED	468.3070 m/z @12.69 [CD8118_2.mzXML]	468.3069763183594	12.689233333333334	12.522083333333335	13.090266666666668	0.5681833333333337	127495.1171875	1277635.472980469	1	1183	0.13565016428429644	1.1834538542873025	1.4303402748325051	468.3062744140625	468.3076171875
1152	469.3277282714844	11.919483333333334					1	DETECTED	469.3277 m/z @11.92 [CD8118_2.mzXML]	469.3277282714844	11.919483333333334	11.801366666666667	14.97245	3.1710833333333337	5892.2841796875	385169.6908420713	0	1183	0.19233439838885147	13.42352194158311	24.002333287582783	469.32330322265625	469.3312683105469
1153	469.3874206542969	12.3044					1	DETECTED	469.3874 m/z @12.30 [CD8118_2.mzXML]	469.3874206542969	12.3044	12.102066666666667	12.589316666666667	0.4872499999999995	10684.4501953125	183406.63926318364	0	1183	0.379931775075498	1.2040774299835328	1.4081548599670655	469.3865661621094	469.3891296386719
1154	471.7372741699219	9.926033333333333					1	DETECTED	471.7373 m/z @9.93 [CD8118_2.mzXML]	471.7372741699219	9.926033333333333	9.893216666666666	10.040433333333334	0.14721666666666877	4111.6220703125	21013.43813525386	0	1183	0.10072679516007099	2.2430167597765345	3.4860335195530694	471.7367858886719	471.7389221191406
1155	472.2489318847656	11.6147					1	DETECTED	472.2489 m/z @11.61 [CD8118_2.mzXML]	472.2489318847656	11.6147	11.55725	11.62895	0.07169999999999987	14589.775390625	53630.72670556672	0	1183	0.06651215442691516	0.6240208877284656	0.24804177545693132	472.24884033203125	472.2496032714844
1156	472.3023681640625	12.22235					1	DETECTED	472.3024 m/z @12.22 [CD8118_2.mzXML]	472.3023681640625	12.22235	11.658199999999999	12.722866666666667	1.0646666666666675	183145.71875	1788463.1428059074	1	1183	0.1020348048120514	0.8719031372111274	0.45266678464073956	472.3002624511719	472.3030700683594
1157	474.2838439941406	11.919483333333334					1	DETECTED	474.2838 m/z @11.92 [CD8118_2.mzXML]	474.2838439941406	11.919483333333334	9.657466666666666	12.522083333333335	2.8646166666666684	247082.140625	3269758.8753985534	1	1183	0.1999114715624355	0.5853926478481511	0.09300703267628342	474.280517578125	474.2911682128906
1158	474.8340148925781	1.5393833333333333					1	DETECTED	474.8340 m/z @1.54 [CD8118_2.mzXML]	474.8340148925781	1.5393833333333333	1.4503666666666668	2.7654	1.3150333333333333	42151.3359375	565642.640171692	0	1183	0.08686106833235252	7.66717501250848	15.836263869710955	474.83282470703125	474.8417053222656
1159	475.32611083984375	10.55115					1	DETECTED	475.3261 m/z @10.55 [CD8118_2.mzXML]	475.32611083984375	10.55115	6.4754499999999995	10.835049999999999	4.3595999999999995	35432.09375	412467.23680966237	0	1183	0.3732669670994788	0.7457011047308635	0.8196383909345771	475.32171630859375	475.330322265625
1160	476.94012451171875	1.7961333333333334					1	DETECTED	476.9401 m/z @1.80 [CD8118_2.mzXML]	476.94012451171875	1.7961333333333334	1.6886666666666665	2.1877333333333335	0.499066666666667	14143.0068359375	193495.00436401373	0	1183	0.1813611130909203	2.3219602977667475	3.3036610718342705	476.9367980957031	476.943359375
1161	477.1044921875	3.7378					1	DETECTED	477.1045 m/z @3.74 [CD8118_2.mzXML]	477.1044921875	3.7378	3.5853333333333333	17.919500000000003	14.33416666666667	1649.44140625	524148.4418329773	0	1183	0.3188927432580968	47.007542632269335	93.01508526453867	477.0992431640625	477.1119384765625
1162	478.29107666015625	12.8741					1	DETECTED	478.2911 m/z @12.87 [CD8118_2.mzXML]	478.29107666015625	12.8741	12.841433333333333	12.9973	0.15586666666666638	65113.20703125	386374.08226172	0	1183	0.07518396383035864	2.3857142857142195	3.7714285714284395	478.29107666015625	478.291748046875
1163	478.32830810546875	13.135333333333334					1	DETECTED	478.3283 m/z @13.14 [CD8118_2.mzXML]	478.32830810546875	13.135333333333334	11.62895	19.693833333333334	8.064883333333334	64372.58984375	2634423.876801821	0	1183	0.12988474565512398	0.9574231053208425	0.8004550276734173	478.32696533203125	478.33660888671875
1164	480.3439636230469	13.486216666666667					1	DETECTED	480.3440 m/z @13.49 [CD8118_2.mzXML]	480.3439636230469	13.486216666666667	13.343250000000001	14.634333333333332	1.2910833333333311	49413.296875	895742.5188354478	0	1183	0.22157544521135542	2.258255695585176	3.1667732642671256	480.3418273925781	480.3450927734375
1165	482.3226318359375	12.890266666666667					1	DETECTED	482.3226 m/z @12.89 [CD8118_2.mzXML]	482.3226318359375	12.890266666666667	2.449383333333333	14.769166666666667	12.319783333333334	37381.47265625	2043800.2940299695	0	1183	0.057208363762848435	0.5801238146306442	14.55671162006069	482.3204040527344	482.331787109375
1166	482.35943603515625	13.7748					1	DETECTED	482.3594 m/z @13.77 [CD8118_2.mzXML]	482.35943603515625	13.7748	0.6863333333333334	14.90375	14.217416666666667	42764.12109375	2237180.253979432	0	1183	0.2938960006567495	2.7348413395586433	3.0205968204376905	482.3495178222656	482.363037109375
1167	483.3260192871094	12.8741					1	DETECTED	483.3260 m/z @12.87 [CD8118_2.mzXML]	483.3260192871094	12.8741	12.8741	13.10515	0.23104999999999976	8084.30419921875	60410.14434179682	0	1183	0.033946351857256474	null	null	483.32281494140625	483.32684326171875
1168	483.3626708984375	13.687983333333333					1	DETECTED	483.3627 m/z @13.69 [CD8118_2.mzXML]	483.3626708984375	13.687983333333333	3.0548166666666665	14.719050000000001	11.664233333333335	10804.3486328125	2506753.674345886	0	1183	10.866050994967623	0.5484835185504475	0.09696703710089509	483.362060546875	483.36578369140625
1169	484.08154296875	11.19145					1	DETECTED	484.0815 m/z @11.19 [CD8118_2.mzXML]	484.08154296875	11.19145	10.728783333333332	19.400666666666666	8.671883333333334	251841.734375	3404196.7265744926	1	1183	0.10949306353757038	1.3218264016348615	1.1951630938311604	484.0773620605469	484.0835876464844
1170	486.078125	11.19145					1	DETECTED	486.0781 m/z @11.19 [CD8118_2.mzXML]	486.078125	11.19145	2.2707333333333333	11.369866666666667	9.099133333333334	87470.6171875	1766269.0195066526	1	1183	0.19927458165382816	0.8464633025079866	0.6978825047328147	486.0768127441406	486.08807373046875
1171	487.3192138671875	14.4535					1	DETECTED	487.3192 m/z @14.45 [CD8118_2.mzXML]	487.3192138671875	14.4535	13.7748	16.464966666666665	2.6901666666666646	134099.65625	4464762.890623167	1	1183	0.32366828273836745	1.190775964370469	1.1488214982667455	487.3176574707031	487.3221130371094
1172	488.26641845703125	12.238216666666666					1	DETECTED	488.2664 m/z @12.24 [CD8118_2.mzXML]	488.26641845703125	12.238216666666666	12.206066666666667	12.455066666666665	0.24899999999999878	11322.5107421875	83054.46037463364	0	1183	0.2583939832176796	3.8724727838258364	4.516733026041985	488.2640686035156	488.2671203613281
1173	488.2971496582031	11.96995					1	DETECTED	488.2971 m/z @11.97 [CD8118_2.mzXML]	488.2971496582031	11.96995	11.7193	12.171083333333334	0.4517833333333332	67469.2890625	569483.7365493163	0	1183	0.09544913183974657	1.9750957679231724	3.0606689806655902	488.2966613769531	488.2975769042969
1174	489.3355407714844	15.45565					1	DETECTED	489.3355 m/z @15.46 [CD8118_2.mzXML]	489.3355407714844	15.45565	13.569233333333333	18.286166666666666	4.716933333333333	32033.8046875	2469938.3902311386	0	1183	0.8458409021671969	1.0179377044993503	1.2717432001346045	489.3312072753906	489.33868408203125
1175	490.2885437011719	12.689233333333334					1	DETECTED	490.2885 m/z @12.69 [CD8118_2.mzXML]	490.2885437011719	12.689233333333334	12.655933333333333	12.857883333333332	0.2019499999999983	16076.8095703125	71835.19674267567	0	1183	0.034812017561984376	3.0322822822822064	5.064564564564413	490.28717041015625	490.2897644042969
1176	490.42474365234375	12.622833333333334					1	DETECTED	490.4247 m/z @12.62 [CD8118_2.mzXML]	490.42474365234375	12.622833333333334	12.003783333333333	13.619716666666667	1.6159333333333343	11386.2177734375	503423.8807078859	0	1183	0.5478259001431347	1.3051719031849855	1.3500485385325998	490.4223937988281	490.4266357421875
1177	491.3684997558594	12.3044					1	DETECTED	491.3685 m/z @12.30 [CD8118_2.mzXML]	491.3684997558594	12.3044	5.248866666666667	12.455066666666665	7.206199999999998	9184.203125	817332.5134173582	0	1183	0.0630438526799999	0.5106771989833039	0.021354397966607687	491.3684997558594	491.371337890625
1178	491.55731201171875	13.135333333333334					1	DETECTED	491.5573 m/z @13.14 [CD8118_2.mzXML]	491.55731201171875	13.135333333333334	13.090266666666668	18.028833333333335	4.9385666666666665	16545.619140625	424567.5027764888	0	1183	0.21064959728407828	54.791789940830114	9.655998314517376	491.5556945800781	491.56158447265625
1179	492.882568359375	1.6280166666666667					1	DETECTED	492.8826 m/z @1.63 [CD8118_2.mzXML]	492.882568359375	1.6280166666666667	1.58335	2.5717	0.9883499999999998	31699.892578125	297262.22028283676	0	1183	0.0655396747568977	10.715640617820416	21.163257724633052	492.8730163574219	492.885009765625
1180	494.3225402832031	12.808233333333334					1	DETECTED	494.3225 m/z @12.81 [CD8118_2.mzXML]	494.3225402832031	12.808233333333334	6.686866666666666	13.619716666666667	6.932850000000001	155032.3125	4852278.073879089	1	1183	0.15733483072820498	0.5257518371454566	1.0348198460801497	494.3219909667969	494.32818603515625
1181	496.3374328613281	13.165099999999999					1	DETECTED	496.3374 m/z @13.17 [CD8118_2.mzXML]	496.3374328613281	13.165099999999999	10.407399999999999	18.963166666666666	8.555766666666667	4754595.0	7.234683269843379E7	1	1183	0.17502750318015892	1.6308596843732046	2.6134227307339213	496.33477783203125	496.3418884277344
1182	497.3419189453125	13.165099999999999					1	DETECTED	497.3419 m/z @13.17 [CD8118_2.mzXML]	497.3419189453125	13.165099999999999	11.49695	15.346533333333333	3.8495833333333334	997011.6875	1.680975991091009E7	0	1183	0.2056349789149099	0.2370666032360836	3.3676352051373026	497.3398742675781	497.34307861328125
1183	499.0721130371094	2.864516666666667					1	DETECTED	499.0721 m/z @2.86 [CD8118_2.mzXML]	499.0721130371094	2.864516666666667	2.7514166666666666	3.0991500000000003	0.34773333333333367	2108.337646484375	28614.2261404419	0	1183	0.12944334120606804	1.5372826407309155	2.074565281461831	499.0682678222656	499.0758056640625
1184	499.34783935546875	13.165099999999999					1	DETECTED	499.3478 m/z @13.17 [CD8118_2.mzXML]	499.34783935546875	13.165099999999999	13.074800000000002	13.43695	0.362149999999998	21013.234375	238440.81717626905	0	1183	0.13099004225515642	2.0052602436323834	3.0105204872647673	499.3463439941406	499.3486328125
1185	500.0762023925781	10.93775					1	DETECTED	500.0762 m/z @10.94 [CD8118_2.mzXML]	500.0762023925781	10.93775	2.8502	11.140833333333335	8.290633333333336	20142.62890625	739883.257124786	0	1183	0.10999797631504471	0.5728206856032886	2.972320529084926	500.066650390625	500.0811767578125
1186	500.2798156738281	11.919483333333334					1	DETECTED	500.2798 m/z @11.92 [CD8118_2.mzXML]	500.2798156738281	11.919483333333334	5.877566666666667	12.96695	7.089383333333334	16462.673828125	1777587.2559886775	0	1183	0.1231501496598355	0.5866833096561521	0.17336661931230432	500.2740478515625	500.2872314453125
1187	501.1868591308594	13.165099999999999					1	DETECTED	501.1869 m/z @13.17 [CD8118_2.mzXML]	501.1868591308594	13.165099999999999	13.10515	13.358416666666667	0.25326666666666675	15328.642578125	154005.37244152845	0	1183	0.14831927074746432	2.1123158187378785	3.2246316374757575	501.18524169921875	501.1898193359375
1188	502.093017578125	10.074316666666666					1	DETECTED	502.0930 m/z @10.07 [CD8118_2.mzXML]	502.093017578125	10.074316666666666	10.007083333333332	10.126399999999999	0.1193166666666663	1699.140380859375	7605.4420309753195	0	1183	0.094911147645103	0.8873326722855591	0.7746653445711184	502.0918273925781	502.0941162109375
1189	502.11041259765625	10.30175					1	DETECTED	502.1104 m/z @10.30 [CD8118_2.mzXML]	502.11041259765625	10.30175	10.142983333333332	10.5084	0.3654166666666683	7488.58251953125	72539.86489849862	0	1183	0.13664053647850416	1.1507978165021964	1.111666784499596	502.1095275878906	502.11297607421875
1190	502.29071044921875	12.857883333333332					1	DETECTED	502.2907 m/z @12.86 [CD8118_2.mzXML]	502.29071044921875	12.857883333333332	12.739866666666668	13.012599999999999	0.2727333333333313	34564.94140625	276535.1419645989	0	1183	0.10419673091252868	1.155486513204367	1.3109730264087343	502.28997802734375	502.292724609375
1191	502.3267822265625	12.952300000000001					1	DETECTED	502.3268 m/z @12.95 [CD8118_2.mzXML]	502.3267822265625	12.952300000000001	12.3044	14.534166666666666	2.2297666666666665	25134.9921875	537069.641979126	0	1183	0.7001089598352195	1.0754329065059391	0.9487218791645106	502.3247375488281	502.3307189941406
1192	502.4119873046875	4.21575					1	DETECTED	502.4120 m/z @4.22 [CD8118_2.mzXML]	502.4119873046875	4.21575	3.4013166666666668	5.248866666666667	1.8475500000000005	2038.2586669921875	108823.08922433475	0	1183	0.6001651665960552	1.13425490115827	1.2685098023165402	502.4057312011719	502.41326904296875
1193	503.1883239746094	11.542966666666667					1	DETECTED	503.1883 m/z @11.54 [CD8118_2.mzXML]	503.1883239746094	11.542966666666667	11.542966666666667	15.93225	4.389283333333333	18249.68359375	487673.7133982545	0	1183	0.01712042403876879	null	null	503.1867370605469	503.1907653808594
1194	503.2947692871094	12.857883333333332					1	DETECTED	503.2948 m/z @12.86 [CD8118_2.mzXML]	503.2947692871094	12.857883333333332	12.79165	12.93685	0.1451999999999991	10231.4267578125	57734.91801525873	0	1183	0.08546420638806573	1.0961248112733057	1.1922496225466115	503.29345703125	503.29638671875
1195	504.1065979003906	10.30175					1	DETECTED	504.1066 m/z @10.30 [CD8118_2.mzXML]	504.1065979003906	10.30175	10.194266666666666	10.389583333333333	0.1953166666666668	2766.6767578125	21060.53151849372	0	1183	0.1538655586834068	0.9085904791440442	0.8171809582880885	504.1063232421875	504.1081848144531
1196	504.1259765625	9.01085					1	DETECTED	504.1260 m/z @9.01 [CD8118_2.mzXML]	504.1259765625	9.01085	8.887083333333333	9.1309	0.24381666666666746	1706.46533203125	16210.146498748829	0	1183	0.14090873224937184	0.9849851871801817	0.9699703743603633	504.1224670410156	504.12860107421875
1197	504.2397766113281	12.22235					1	DETECTED	504.2398 m/z @12.22 [CD8118_2.mzXML]	504.2397766113281	12.22235	12.171083333333334	12.455066666666665	0.2839833333333317	30722.703125	193263.21222790482	0	1183	0.12483266999658582	2.1410788812943253	3.2374368711773682	504.2384338378906	504.24041748046875
1198	504.26141357421875	11.96995					1	DETECTED	504.2614 m/z @11.97 [CD8118_2.mzXML]	504.26141357421875	11.96995	11.935766666666666	12.135616666666666	0.19984999999999964	8549.2255859375	41116.07935217304	0	1183	0.06716063491897373	2.9232081911261503	4.8464163822523005	504.25994873046875	504.2637634277344
1199	505.276611328125	12.102066666666667					1	DETECTED	505.2766 m/z @12.10 [CD8118_2.mzXML]	505.276611328125	12.102066666666667	12.08545	12.171083333333334	0.0856333333333339	6394.89501953125	22356.224589233454	0	1183	0.057000464820681884	2.5767301905715856	4.153460381143171	505.27581787109375	505.2771911621094
1200	506.3592224121094	14.151116666666667					1	DETECTED	506.3592 m/z @14.15 [CD8118_2.mzXML]	506.3592224121094	14.151116666666667	11.987	15.7676	3.7805999999999997	8159.78662109375	620364.1722653806	0	1183	0.6262762544268714	0.8734741657489198	0.4132747950904978	506.3538818359375	506.362060546875
1201	508.3751525878906	13.949533333333333					1	DETECTED	508.3752 m/z @13.95 [CD8118_2.mzXML]	508.3751525878906	13.949533333333333	11.021583333333332	15.328716666666667	4.307133333333335	18683.25390625	959796.9460342111	0	1183	0.40576891347880917	0.8385561704277552	0.5908018068472142	508.3738708496094	508.3773498535156
1202	509.393798828125	12.22235					1	DETECTED	509.3938 m/z @12.22 [CD8118_2.mzXML]	509.393798828125	12.22235	11.672933333333333	14.920833333333333	3.2478999999999996	35003.50390625	566348.9320230711	0	1183	0.05966439214268959	2.204567965906697	0.29442283714897866	509.3840026855469	509.3945617675781
1203	510.3536682128906	13.519233333333334					1	DETECTED	510.3537 m/z @13.52 [CD8118_2.mzXML]	510.3536682128906	13.519233333333334	13.2689	17.863833333333332	4.594933333333332	46192.7890625	934468.4518876638	0	1183	0.18262485835604458	1.307084173565902	4.441344526266518	510.3525695800781	510.3631591796875
1204	510.39666748046875	12.22235					1	DETECTED	510.3967 m/z @12.22 [CD8118_2.mzXML]	510.39666748046875	12.22235	12.206066666666667	12.857883333333332	0.6518166666666652	11551.1142578125	244393.00516125403	0	1183	0.6040200969594842	20.01484135107401	39.02968270214802	510.3887634277344	510.3971252441406
1205	512.3333129882812	11.96995					1	DETECTED	512.3333 m/z @11.97 [CD8118_2.mzXML]	512.3333129882812	11.96995	11.852633333333333	12.857883333333332	1.0052499999999984	49765.23828125	630584.4908117678	0	1183	0.08519525767734848	4.064758653174259	2.117455311875625	512.329833984375	512.3367919921875
1206	514.8740234375	1.6431					1	DETECTED	514.8740 m/z @1.64 [CD8118_2.mzXML]	514.8740234375	1.6431	1.5980666666666667	8.227066666666667	6.6290000000000004	24531.666015625	1555258.50853714	0	1183	0.04021954172293851	69.64399574445544	147.0850016559557	514.8720092773438	514.8740234375
1207	515.2068481445312	12.952300000000001					1	DETECTED	515.2068 m/z @12.95 [CD8118_2.mzXML]	515.2068481445312	12.952300000000001	12.9056	13.059133333333333	0.15353333333333374	9592.7138671875	43906.80275585941	0	1183	0.06029322638817369	1.6438258386866111	2.2876516773732223	515.20556640625	515.208251953125
1208	515.312255859375	13.135333333333334					1	DETECTED	515.3123 m/z @13.14 [CD8118_2.mzXML]	515.312255859375	13.135333333333334	13.043416666666667	13.373716666666667	0.33029999999999937	46509.203125	390776.344419677	0	1183	0.11906916105098553	1.8103961708882446	2.555614082484937	515.3108520507812	515.3133544921875
1209	516.072265625	9.759483333333332					1	DETECTED	516.0723 m/z @9.76 [CD8118_2.mzXML]	516.072265625	9.759483333333332	9.690949999999999	10.76405	1.0731000000000002	10370.5693359375	147056.55663067644	0	1183	0.9952521334256801	1.9543678705804342	2.0178545579114053	516.069580078125	516.0729370117188
1210	516.3043823242188	12.808233333333334					1	DETECTED	516.3044 m/z @12.81 [CD8118_2.mzXML]	516.3043823242188	12.808233333333334	12.757166666666667	15.310516666666667	2.55335	15198.5830078125	521320.3250249641	0	1183	0.07355625868136428	25.000163185378298	49.000326370756596	516.2980346679688	516.3052368164062
1211	517.3668823242188	14.853533333333333					1	DETECTED	517.3669 m/z @14.85 [CD8118_2.mzXML]	517.3668823242188	14.853533333333333	2.8502	15.840733333333333	12.990533333333332	8136.12158203125	1739466.1017281197	0	1183	0.37543570196644716	0.5411219105803943	0.08022227558703104	517.3655395507812	517.3756103515625
1212	518.069091796875	9.759483333333332					1	DETECTED	518.0691 m/z @9.76 [CD8118_2.mzXML]	518.069091796875	9.759483333333332	9.70795	10.69405	0.9861000000000004	4025.69384765625	82695.66557293717	0	1183	0.08478139261211304	9.567593790427225	18.13518758085445	518.0677490234375	518.0708618164062
1213	518.3204345703125	13.165099999999999					1	DETECTED	518.3204 m/z @13.17 [CD8118_2.mzXML]	518.3204345703125	13.165099999999999	12.655933333333333	18.853666666666665	6.197733333333332	318931.40625	6884570.667778986	1	1183	0.2376950952554875	6.086153846153859	0.6981613789130071	518.320068359375	518.3248291015625
1214	518.4586181640625	12.952300000000001					1	DETECTED	518.4586 m/z @12.95 [CD8118_2.mzXML]	518.4586181640625	12.952300000000001	11.734983333333334	14.95515	3.2201666666666657	61510.59375	4908208.971094484	0	1183	1.3887392596272612	1.2394210080634853	1.3652979580930797	518.4496459960938	518.4599609375
1215	519.32373046875	13.165099999999999					1	DETECTED	519.3237 m/z @13.17 [CD8118_2.mzXML]	519.32373046875	13.165099999999999	13.027833333333332	14.19965	1.1718166666666683	82973.09375	2451636.597353886	0	1183	0.14770233149986645	4.268394851869832	7.5367897037396645	519.3236083984375	519.3247680664062
1216	519.46142578125	12.952300000000001					1	DETECTED	519.4614 m/z @12.95 [CD8118_2.mzXML]	519.46142578125	12.952300000000001	12.189150000000001	13.949533333333333	1.7603833333333316	21197.107421875	1374291.0074545895	0	1183	0.055294607512388794	1.153366529079036	1.306733058158072	519.4610595703125	519.4622802734375
1217	520.234130859375	11.96995					1	DETECTED	520.2341 m/z @11.97 [CD8118_2.mzXML]	520.234130859375	11.96995	11.919483333333334	12.118933333333333	0.1994499999999988	31139.54296875	206911.32562963894	0	1183	0.1480092301243463	1.9760568031703891	2.9521136063407782	520.2337646484375	520.2344970703125
1218	520.3370361328125	12.952300000000001					1	DETECTED	520.3370 m/z @12.95 [CD8118_2.mzXML]	520.3370361328125	12.952300000000001	2.0897833333333335	17.052833333333332	14.963049999999999	2537409.5	2.7351892591986876E7	1	1183	0.101231083965585	1.3056986853011618	1.2279613167802355	520.3341674804688	520.3436889648438
1219	521.3413696289062	12.952300000000001					1	DETECTED	521.3414 m/z @12.95 [CD8118_2.mzXML]	521.3413696289062	12.952300000000001	12.118933333333333	14.001033333333334	1.8821000000000012	641532.75	7571995.895857167	0	1183	0.10724643849260929	0.7010890484042694	0.5047228692952228	521.3408813476562	521.3439331054688
1220	522.2338256835938	11.987					1	DETECTED	522.2338 m/z @11.99 [CD8118_2.mzXML]	522.2338256835938	11.987	11.935766666666666	12.036816666666665	0.10104999999999897	5151.79833984375	25946.025263671872	0	1183	0.45765399854842137	0.9861743656473396	0.9723487312946792	522.2333984375	522.2366943359375
1221	522.35400390625	13.313233333333333					1	DETECTED	522.3540 m/z @13.31 [CD8118_2.mzXML]	522.35400390625	13.313233333333333	12.068983333333334	18.79866666666667	6.729683333333336	667469.0	1.0909443674906287E7	1	1183	0.16559852291712396	1.4521684685951075	2.7321369969718847	522.349609375	522.359130859375
1222	523.3469848632812	12.952300000000001					1	DETECTED	523.3470 m/z @12.95 [CD8118_2.mzXML]	523.3469848632812	12.952300000000001	12.890266666666667	13.027833333333332	0.13756666666666462	15923.5400390625	67176.74139843698	0	1183	0.07479001265271634	1.10881246641588	1.21762493283176	523.3457641601562	523.3472290039062
1223	523.3572387695312	13.313233333333333					1	DETECTED	523.3572 m/z @13.31 [CD8118_2.mzXML]	523.3572387695312	13.313233333333333	13.059133333333333	14.19965	1.1405166666666666	193571.296875	3235315.5699301763	0	1183	0.13395841986304013	2.274287928882041	4.346176538332945	523.3572387695312	523.359375
1224	524.359375	13.313233333333333					1	DETECTED	524.3594 m/z @13.31 [CD8118_2.mzXML]	524.359375	13.313233333333333	13.224283333333334	13.358416666666667	0.13413333333333277	31322.662109375	187334.25835888647	0	1183	0.049120826990368016	0.7539816376241408	0.5079632752482817	524.3580932617188	524.3594970703125
1225	524.3695068359375	14.151116666666667					1	DETECTED	524.3695 m/z @14.15 [CD8118_2.mzXML]	524.3695068359375	14.151116666666667	10.074316666666666	17.716833333333334	7.642516666666667	782189.875	3.6554979559777856E7	1	1183	0.37970255963903554	0.7254076865309872	0.36271292375714587	524.35986328125	524.373779296875
1226	525.3729858398438	14.262616666666666					1	DETECTED	525.3730 m/z @14.26 [CD8118_2.mzXML]	525.3729858398438	14.262616666666666	5.719766666666667	19.8035	14.083733333333333	193827.78125	1.1634602260118287E7	0	1183	0.39137040459720573	0.7173083987483947	0.5941018978720235	525.3658447265625	525.3764038085938
1227	525.5451049804688	12.952300000000001					1	DETECTED	525.5451 m/z @12.95 [CD8118_2.mzXML]	525.5451049804688	12.952300000000001	12.9056	13.027833333333332	0.12223333333333208	8379.150390625	42144.4372575682	0	1183	0.07535192549920744	1.3087080656673307	1.6174161313346616	525.5438232421875	525.548095703125
1228	526.2909545898438	12.808233333333334					1	DETECTED	526.2910 m/z @12.81 [CD8118_2.mzXML]	526.2909545898438	12.808233333333334	3.7685000000000004	13.059133333333333	9.290633333333332	33437.01171875	1446884.6150226141	0	1183	0.12579537089908044	0.5138776217587538	3.2745787306485816	526.2898559570312	526.294921875
1229	527.379150390625	14.085233333333333					1	DETECTED	527.3792 m/z @14.09 [CD8118_2.mzXML]	527.379150390625	14.085233333333333	14.051516666666666	15.45565	1.4041333333333341	4996.765625	148055.52520544422	0	1183	0.33387793747713523	20.822540781018194	40.64508156203639	527.3756103515625	527.3812255859375
1230	528.31982421875	13.2689					1	DETECTED	528.3198 m/z @13.27 [CD8118_2.mzXML]	528.31982421875	13.2689	13.224283333333334	13.45295	0.22866666666666546	9476.091796875	73507.921940674	0	1183	0.10157514846878257	2.5625700410907806	4.125140082181561	528.31591796875	528.3203125
1231	528.4615478515625	12.3044					1	DETECTED	528.4615 m/z @12.30 [CD8118_2.mzXML]	528.4615478515625	12.3044	11.935766666666666	12.67255	0.7367833333333333	10750.181640625	217406.82292614726	0	1183	0.2931089492404091	0.9993444253549145	0.9986888507098289	528.4595336914062	528.4625244140625
1232	533.3597412109375	14.151116666666667					1	DETECTED	533.3597 m/z @14.15 [CD8118_2.mzXML]	533.3597412109375	14.151116666666667	13.7748	14.701933333333333	0.927133333333332	6517.73681640625	152668.29984863292	0	1183	0.3953319141807423	1.2318526064041815	1.5297798691452853	533.3588256835938	533.3641357421875
1233	534.2950439453125	13.179716666666668					1	DETECTED	534.2950 m/z @13.18 [CD8118_2.mzXML]	534.2950439453125	13.179716666666668	9.4772	13.389583333333333	3.9123833333333327	9827.5087890625	992383.9224842528	0	1183	3.758224827953965	0.5283410833172029	0.056682166634405826	534.2923583984375	534.3020629882812
1234	535.1241455078125	11.571566666666666					1	DETECTED	535.1241 m/z @11.57 [CD8118_2.mzXML]	535.1241455078125	11.571566666666666	4.891083333333333	11.6435	6.752416666666667	18331.4375	2058065.5384968563	0	1183	0.07276668286383448	0.505383841987481	0.010767683974961969	535.1193237304688	535.1253051757812
1235	536.3947143554688	8.177883333333334					1	DETECTED	536.3947 m/z @8.18 [CD8118_2.mzXML]	536.3947143554688	8.177883333333334	7.974500000000001	8.453633333333334	0.4791333333333334	1152.4215087890625	24921.250893219036	0	1183	0.24594058712440958	1.1779070720314697	1.3558141440629392	536.3905029296875	536.3964233398438
1236	539.3104858398438	12.952300000000001					1	DETECTED	539.3105 m/z @12.95 [CD8118_2.mzXML]	539.3104858398438	12.952300000000001	12.890266666666667	13.012599999999999	0.12233333333333185	13636.361328125	65355.49104296817	0	1183	0.0835050792991634	0.986029016657691	0.9720580333153822	539.3101196289062	539.3120727539062
1237	542.3199462890625	12.952300000000001					1	DETECTED	542.3199 m/z @12.95 [CD8118_2.mzXML]	542.3199462890625	12.952300000000001	12.505500000000001	16.153399999999998	3.6478999999999964	204311.578125	2534765.466352048	1	1183	0.11073556658860184	0.9716677791980898	0.8685044144070028	542.31884765625	542.3297119140625
1238	544.337890625	12.890266666666667					1	DETECTED	544.3379 m/z @12.89 [CD8118_2.mzXML]	544.337890625	12.890266666666667	12.422633333333332	18.616	6.193366666666668	419618.5	4956830.580078621	1	1183	0.06681295155063793	2.177446314774027	2.2173387311539865	544.3341674804688	544.3407592773438
1239	546.3543090820312	13.090266666666668					1	DETECTED	546.3543 m/z @13.09 [CD8118_2.mzXML]	546.3543090820312	13.090266666666668	11.123983333333333	17.698	6.574016666666667	67653.8828125	2343445.482292602	0	1183	0.09747535538881635	1.5117727790338211	6.096326511990283	546.3486328125	546.3622436523438
1240	547.3574829101562	13.090266666666668					1	DETECTED	547.3575 m/z @13.09 [CD8118_2.mzXML]	547.3574829101562	13.090266666666668	13.027833333333332	14.90375	1.8759166666666687	23180.0703125	541560.4534945673	0	1183	0.052749203673135625	7.212576026119174	27.24431050975332	547.3530883789062	547.3585205078125
1241	548.3700561523438	13.519233333333334					1	DETECTED	548.3701 m/z @13.52 [CD8118_2.mzXML]	548.3700561523438	13.519233333333334	7.429150000000001	13.792133333333334	6.362983333333333	10683.6982421875	1222259.4964887998	0	1183	0.23632185520475346	0.5224052763372149	0.046975622395512534	548.36865234375	548.3721923828125
1242	550.447998046875	12.722866666666667					1	DETECTED	550.4480 m/z @12.72 [CD8118_2.mzXML]	550.447998046875	12.722866666666667	11.902866666666666	14.4535	2.5506333333333338	8870.095703125	547469.6092190552	0	1183	0.5668446620295899	1.5552642276422761	1.6315588245841564	550.4457397460938	550.4511108398438
1243	566.3197631835938	12.890266666666667					1	DETECTED	566.3198 m/z @12.89 [CD8118_2.mzXML]	566.3197631835938	12.890266666666667	12.757166666666667	13.090266666666668	0.33310000000000173	40685.796875	275119.3898072521	0	1183	0.0569805075322698	1.3632848905338015	2.131841260861617	566.3186645507812	566.3204345703125
1244	567.4061279296875	12.3044					1	DETECTED	567.4061 m/z @12.30 [CD8118_2.mzXML]	567.4061279296875	12.3044	12.254716666666667	12.488750000000001	0.23403333333333443	8896.4091796875	54371.614565795695	0	1183	0.1308815053338428	2.3552499161355795	3.710499832271159	567.40380859375	567.4066162109375
1245	568.3377075195312	12.808233333333334					1	DETECTED	568.3377 m/z @12.81 [CD8118_2.mzXML]	568.3377075195312	12.808233333333334	12.689233333333334	15.45565	2.7664166666666663	91868.5	1038102.8312188414	1	1183	0.14719482287807217	1.9236751370632634	3.2099445023352504	568.3306884765625	568.3395385742188
1246	570.3538818359375	13.074800000000002					1	DETECTED	570.3539 m/z @13.07 [CD8118_2.mzXML]	570.3538818359375	13.074800000000002	12.9973	17.089833333333335	4.092533333333336	7416.88330078125	338815.90548986837	0	1183	0.15997788684698655	26.403440860214268	51.806881720428535	570.3535766601562	570.3555908203125
1247	576.1819458007812	9.217616666666666					1	DETECTED	576.1819 m/z @9.22 [CD8118_2.mzXML]	576.1819458007812	9.217616666666666	9.1309	9.2894	0.15850000000000009	6984.74072265625	33615.778688232385	0	1183	0.12229833178889926	0.8941966120197147	0.8830387207004413	576.1791381835938	576.1845092773438
1248	583.2534790039062	11.3852					1	DETECTED	583.2535 m/z @11.39 [CD8118_2.mzXML]	583.2534790039062	11.3852	10.6602	12.271133333333333	1.6109333333333336	13472.890625	372106.6052401126	0	1183	0.0316173340424708	1.1109885057471272	0.9234148953205042	583.250244140625	583.2579956054688
1249	585.1885375976562	2.5856833333333333					1	DETECTED	585.1885 m/z @2.59 [CD8118_2.mzXML]	585.1885375976562	2.5856833333333333	2.4631166666666666	18.562	16.098883333333333	5635.2763671875	971905.0854232789	0	1183	0.261319301221167	65.67398694587976	130.34797389175955	585.1835327148438	585.1925659179688
1250	585.268798828125	10.988566666666665					1	DETECTED	585.2688 m/z @10.99 [CD8118_2.mzXML]	585.268798828125	10.988566666666665	10.319333333333333	15.11265	4.793316666666668	106059.1328125	1764252.6638721908	1	1183	0.07684411813310987	1.993589145530245	2.191286393173418	585.2642822265625	585.2738037109375
1251	616.17431640625	11.291383333333332					1	DETECTED	616.1743 m/z @11.29 [CD8118_2.mzXML]	616.17431640625	11.291383333333332	11.274533333333332	11.48045	0.20591666666666697	21770.818359375	135196.85529736365	0	1183	0.07192027457123018	6.110286844708288	11.220573689416575	616.1729736328125	616.177734375
1252	619.4354248046875	12.605966666666665					1	DETECTED	619.4354 m/z @12.61 [CD8118_2.mzXML]	619.4354248046875	12.605966666666665	1.9634	14.341033333333334	12.377633333333334	6070.07568359375	1831783.5205528564	0	1183	0.07868074025556737	0.5815154239108987	0.16303084782179755	619.433349609375	619.4376831054688
1253	623.1361083984375	2.3257					1	DETECTED	623.1361 m/z @2.33 [CD8118_2.mzXML]	623.1361083984375	2.3257	2.2293833333333333	3.2185333333333332	0.98915	6695.0439453125	183168.63281927488	0	1183	0.5426733128595824	5.134884928188271	9.269769856376541	623.1289672851562	623.1375732421875
1254	629.1517333984375	1.8664666666666667					1	DETECTED	629.1517 m/z @1.87 [CD8118_2.mzXML]	629.1517333984375	1.8664666666666667	1.8384666666666667	3.5547166666666663	1.7162499999999996	27414.40625	657451.7804804383	0	1183	0.41612806435048877	22.885665873034498	34.29001456583828	629.1478271484375	629.1569213867188
1255	633.2551879882812	11.703149999999999					1	DETECTED	633.2552 m/z @11.70 [CD8118_2.mzXML]	633.2551879882812	11.703149999999999	11.688016666666666	19.291666666666668	7.603650000000002	8022.33154296875	520583.63099584985	0	1183	0.11092767579237162	251.2219162995651	501.4438325991302	633.2505493164062	633.2622680664062
1256	637.0918579101562	9.94225					1	DETECTED	637.0919 m/z @9.94 [CD8118_2.mzXML]	637.0918579101562	9.94225	8.144083333333333	10.212083333333334	2.0680000000000014	3713.60400390625	115797.53460461418	0	1183	0.09495050298504282	0.5750301232737051	0.15006024654741001	637.0886840820312	637.0990600585938
1257	651.13330078125	1.8664666666666667					1	DETECTED	651.1333 m/z @1.87 [CD8118_2.mzXML]	651.13330078125	1.8664666666666667	1.8384666666666667	12.952300000000001	11.113833333333334	24213.158203125	1589127.3298068235	0	1183	0.3891044010754414	198.46130952380935	8.856340951586105	651.1310424804688	651.141357421875
1258	675.54296875	13.343250000000001					1	DETECTED	675.5430 m/z @13.34 [CD8118_2.mzXML]	675.54296875	13.343250000000001	13.10515	14.485333333333333	1.380183333333333	6338.58447265625	226967.24917871115	0	1183	0.4813187359535469	2.898327033459317	4.981560624927971	675.5379028320312	675.5474243164062
1259	701.5578002929688	12.63915					1	DETECTED	701.5578 m/z @12.64 [CD8118_2.mzXML]	701.5578002929688	12.63915	11.703149999999999	15.1486	3.445450000000001	12445.8388671875	775989.4545582582	0	1183	0.7185296892681574	1.7585816516380877	2.59032417052406	701.554443359375	701.5642700195312
1260	703.5728759765625	13.373716666666667					1	DETECTED	703.5729 m/z @13.37 [CD8118_2.mzXML]	703.5728759765625	13.373716666666667	12.003783333333333	15.585049999999999	3.581266666666666	28382.80078125	1542959.4570899655	0	1183	0.7788733651189013	1.6346888401414885	2.0946320170595363	703.5690307617188	703.5782470703125
1261	722.524658203125	12.9823					1	DETECTED	722.5247 m/z @12.98 [CD8118_2.mzXML]	722.524658203125	12.9823	12.118933333333333	13.9139	1.7949666666666673	8652.068359375	362944.2287484739	0	1183	0.23215639003667654	1.0395158488089253	0.8130061041738383	722.5215454101562	722.5332641601562
1262	730.53662109375	12.622833333333334					1	DETECTED	730.5366 m/z @12.62 [CD8118_2.mzXML]	730.53662109375	12.622833333333334	12.171083333333334	12.808233333333334	0.6371500000000001	4794.4833984375	108491.96228448495	0	1183	0.13655424855555687	0.7052019922523513	0.4104039845047025	730.533203125	730.53955078125
1263	732.5516967773438	12.405583333333334					1	DETECTED	732.5517 m/z @12.41 [CD8118_2.mzXML]	732.5516967773438	12.405583333333334	12.135616666666666	14.584399999999999	2.448783333333333	4538.73388671875	305725.28096057114	0	1183	0.3670219734744844	4.535343869613498	8.070687739226996	732.5476684570312	732.556640625
1264	756.552734375	13.535683333333333					1	DETECTED	756.5527 m/z @13.54 [CD8118_2.mzXML]	756.552734375	13.535683333333333	12.57255	14.567266666666665	1.9947166666666654	5097.53955078125	331153.68220449844	0	1183	0.20876257250986185	1.0355350591818364	1.0710701183636726	756.5468139648438	756.556884765625
1265	758.5667724609375	12.622833333333334					1	DETECTED	758.5668 m/z @12.62 [CD8118_2.mzXML]	758.5667724609375	12.622833333333334	11.55725	16.373450000000002	4.816200000000002	151837.96875	1.0528527346253268E7	1	1183	0.923326845882757	1.6316918424505438	2.681026203910149	758.564697265625	758.5736083984375
1266	760.58251953125	12.70595					1	DETECTED	760.5825 m/z @12.71 [CD8118_2.mzXML]	760.58251953125	12.70595	12.102066666666667	15.93225	3.8301833333333324	48108.51171875	3272275.7090059835	0	1183	1.0030290461325926	3.1712941241409816	5.342588248281963	760.5795288085938	760.58642578125
1267	768.5878295898438	12.63915					1	DETECTED	768.5878 m/z @12.64 [CD8118_2.mzXML]	768.5878295898438	12.63915	12.2878	14.034516666666667	1.746716666666666	6658.44189453125	361857.0858884885	0	1183	1.3489946099179644	2.485721739955409	3.9714434799108176	768.5833129882812	768.5927124023438
1268	780.5506591796875	12.589316666666667					1	DETECTED	780.5507 m/z @12.59 [CD8118_2.mzXML]	780.5506591796875	12.589316666666667	12.254716666666667	14.870149999999999	2.615433333333332	7754.74609375	475913.0811160889	0	1183	1.3221706508073616	3.9082984658298443	6.816596931659689	780.5467529296875	780.5574951171875
1269	782.5670166015625	12.622833333333334					1	DETECTED	782.5670 m/z @12.62 [CD8118_2.mzXML]	782.5670166015625	12.622833333333334	11.6435	17.052833333333332	5.409333333333333	56586.3515625	3358247.178934602	0	1183	0.9414163374632025	2.050486044574356	3.107224530257954	782.5653076171875	782.5728149414062
1270	784.5818481445312	12.622833333333334					1	DETECTED	784.5818 m/z @12.62 [CD8118_2.mzXML]	784.5818481445312	12.622833333333334	11.734983333333334	15.346533333333333	3.6115499999999994	35195.9609375	2158359.4407592174	0	1183	0.802306704049613	1.8634963867205698	2.677300416760913	784.5728759765625	784.5865478515625
1271	786.5982666015625	13.67075					1	DETECTED	786.5983 m/z @13.67 [CD8118_2.mzXML]	786.5982666015625	13.67075	13.5526	14.853533333333333	1.300933333333333	8608.4658203125	311691.3609566655	0	1183	9.71876146268805	5.505430949358161	7.437822087332732	786.5944213867188	786.6016845703125
1272	806.56640625	12.622833333333334					1	DETECTED	806.5664 m/z @12.62 [CD8118_2.mzXML]	806.56640625	12.622833333333334	11.688016666666666	15.749333333333334	4.061316666666668	26732.630859375	1485283.173154328	0	1183	0.5991826836360179	1.5774677213875872	2.516460775725561	806.5639038085938	806.572998046875
1273	808.58203125	12.57255					1	DETECTED	808.5820 m/z @12.57 [CD8118_2.mzXML]	808.58203125	12.57255	9.990816666666666	14.600850000000001	4.610033333333336	14053.205078125	926346.2959680171	0	1183	1.1920586810139024	0.8928174869596656	0.7257091628571845	808.5730590820312	808.5880737304688
1274	810.5970458984375	12.808233333333334					1	DETECTED	810.5970 m/z @12.81 [CD8118_2.mzXML]	810.5970458984375	12.808233333333334	12.3044	14.819833333333333	2.515433333333334	13830.5703125	744292.3895975952	0	1183	0.9703782484680818	2.358341588174338	2.7302682143696155	810.5941162109375	810.6036376953125
1275	834.5995483398438	13.519233333333334					1	DETECTED	834.5995 m/z @13.52 [CD8118_2.mzXML]	834.5995483398438	13.519233333333334	12.372000000000002	14.230533333333334	1.858533333333332	5714.3994140625	313498.7263485717	0	1183	1.11872891067544	0.8100066827439929	0.43106732324844094	834.5899658203125	834.6046752929688
