# Supplementary material for: MSFC: a new feature construction method for accurate diagnosis of mass spectrometry data
Source: Sci Rep. 2023 Sep 21;13:15694. doi: 10.1038/s41598-023-42395-5 (PMC10514077; doi:10.1038/s41598-023-42395-5)
Supplement: Supplementary file 1 — Supplementary Information. [file 41598_2023_42395_MOESM1_ESM.zip › dataset/CHD dataset/2-batch/P/CD8119_2.mzXML_chromatograms.csv]

row ID	row m/z	row retention time	row identity (main ID)	row identity (all IDs)	row identity (main ID + details)	row comment	row number of detected peaks	CD8119_2.mzXML Peak status	CD8119_2.mzXML Peak name	CD8119_2.mzXML Peak m/z	CD8119_2.mzXML Peak RT	CD8119_2.mzXML Peak RT start	CD8119_2.mzXML Peak RT end	CD8119_2.mzXML Peak duration time	CD8119_2.mzXML Peak height	CD8119_2.mzXML Peak area	CD8119_2.mzXML Peak charge	CD8119_2.mzXML Peak # data points	CD8119_2.mzXML Peak FWHM	CD8119_2.mzXML Peak tailing factor	CD8119_2.mzXML Peak asymmetry factor	CD8119_2.mzXML Peak m/z min	CD8119_2.mzXML Peak m/z max
1	55.05400085449219	1.0866833333333332					1	DETECTED	55.0540 m/z @1.09 [CD8119_2.mzXML]	55.05400085449219	1.0866833333333332	0.10115	19.9715	19.87035	1656.09619140625	996503.3733676301	0	1168	3.6174995691821143	10.081013664344178	19.16202732868836	55.044578552246094	55.06398391723633
2	60.08055114746094	10.288016666666666					1	DETECTED	60.0806 m/z @10.29 [CD8119_2.mzXML]	60.08055114746094	10.288016666666666	0.10115	20.007833333333334	19.906683333333334	99849.8203125	2.7973294916690096E7	0	1168	4.245234737391835	0.6150598273418147	0.29816308652269025	60.08037185668945	60.08079528808594
3	61.03945541381836	1.8540333333333334					1	DETECTED	61.0395 m/z @1.85 [CD8119_2.mzXML]	61.03945541381836	1.8540333333333334	0.10115	20.007833333333334	19.906683333333334	357716.5	3463478.6890298747	0	1168	0.043948707955829835	0.6744453473147498	3.169596449608697	61.032867431640625	61.04641342163086
4	61.083885192871094	12.49165					1	DETECTED	61.0839 m/z @12.49 [CD8119_2.mzXML]	61.083885192871094	12.49165	8.902966666666666	19.715833333333332	10.812866666666666	3054.096435546875	846066.6605299385	0	1168	7.239380470019906	1.5065228194184495	1.209882275892829	61.083335876464844	61.0841064453125
5	68.98208618164062	1.5250166666666667					1	DETECTED	68.9821 m/z @1.53 [CD8119_2.mzXML]	68.98208618164062	1.5250166666666667	1.4494833333333332	20.007833333333334	18.55835	14059.9189453125	1698860.6608184816	0	1168	0.08301406923068866	122.84874227714015	1.8950815792325144	68.97282409667969	68.982177734375
6	69.06974792480469	6.61835					1	DETECTED	69.0697 m/z @6.62 [CD8119_2.mzXML]	69.06974792480469	6.61835	0.10115	20.007833333333334	19.906683333333334	7798.8056640625	4476177.966221375	0	1168	15.85061276934827	1.5272420159986906	2.2052499283706055	69.06946563720703	69.0699691772461
7	72.04887390136719	12.674766666666667					1	DETECTED	72.0489 m/z @12.67 [CD8119_2.mzXML]	72.04887390136719	12.674766666666667	0.21030000000000001	19.916833333333333	19.706533333333333	4497.1435546875	1497881.5093254086	0	1168	3.94898478078502	0.7905084854546524	1.3375209866443591	72.0488052368164	72.04927825927734
8	72.08064270019531	1.9503666666666668					1	DETECTED	72.0806 m/z @1.95 [CD8119_2.mzXML]	72.08064270019531	1.9503666666666668	1.8679	7.9190499999999995	6.05115	39275.21875	893356.9973139042	0	1168	0.09412415165854271	5.078459489149468	7.120151892931214	72.08043670654297	72.0809097290039
9	73.04539489746094	14.589166666666667					1	DETECTED	73.0454 m/z @14.59 [CD8119_2.mzXML]	73.04539489746094	14.589166666666667	0.10115	20.007833333333334	19.906683333333334	16833.37109375	5594910.649675841	0	1168	4.11924002073421	0.9621692720872376	0.3670555136641945	73.0389633178711	73.05330657958984
10	75.94772338867188	2.43425					1	DETECTED	75.9477 m/z @2.43 [CD8119_2.mzXML]	75.94772338867188	2.43425	2.1480166666666665	9.0093	6.861283333333333	5857.2919921875	358738.431870636	0	1168	0.3525056624676237	11.985472225457075	2.5389098702005617	75.94316864013672	75.94930267333984
11	80.9476318359375	1.75365					1	DETECTED	80.9476 m/z @1.75 [CD8119_2.mzXML]	80.9476318359375	1.75365	1.6444666666666667	2.9513499999999997	1.306883333333333	138349.828125	1725927.4022642819	0	1168	0.11603964422825297	2.8667842713261726	1.2065158089715593	80.94738006591797	80.94805145263672
12	81.06977081298828	9.398966666666666					1	DETECTED	81.0698 m/z @9.40 [CD8119_2.mzXML]	81.06977081298828	9.398966666666666	0.10115	20.007833333333334	19.906683333333334	5908.82666015625	2129243.1638527215	0	1168	13.00458848359776	1.0705031109454013	62.758921448113824	81.0692367553711	81.07221221923828
13	82.01750183105469	1.4494833333333332					1	DETECTED	82.0175 m/z @1.45 [CD8119_2.mzXML]	82.01750183105469	1.4494833333333332	1.4324666666666666	19.916833333333333	18.484366666666666	5636.60400390625	777588.2783073424	0	1168	0.07765700665576047	543.1253672869731	1085.2507345739461	82.01708221435547	82.02640533447266
14	82.9447021484375	1.75365					1	DETECTED	82.9447 m/z @1.75 [CD8119_2.mzXML]	82.9447021484375	1.75365	1.68995	2.0916	0.40165000000000006	52586.47265625	469428.3293857422	0	1168	0.2990075832123984	3.152668759811624	5.305337519623248	82.94469451904297	82.94489288330078
15	83.02129364013672	1.8253666666666668					1	DETECTED	83.0213 m/z @1.83 [CD8119_2.mzXML]	83.02129364013672	1.8253666666666668	0.21030000000000001	19.880333333333333	19.670033333333333	1571931.0	8613457.656585872	0	1168	0.052615499992049175	1.9574918054000918	2.4572064036743537	83.0212631225586	83.02447509765625
16	83.08531951904297	11.2447					1	DETECTED	83.0853 m/z @11.24 [CD8119_2.mzXML]	83.08531951904297	11.2447	0.11936666666666666	20.007833333333334	19.888466666666666	13443.22265625	4374056.324059994	0	1168	0.22497223694920976	0.6440977209593945	1.3186057817313508	83.08506774902344	83.08567810058594
17	84.0443115234375	2.39395					1	DETECTED	84.0443 m/z @2.39 [CD8119_2.mzXML]	84.0443115234375	2.39395	0.11936666666666666	20.007833333333334	19.888466666666666	14274.1865234375	2062860.1093900457	0	1168	1.481379626780579	4.529664580365295	3.3403922563471746	84.04407501220703	84.0523681640625
18	84.6195068359375	1.5396166666666666					1	DETECTED	84.6195 m/z @1.54 [CD8119_2.mzXML]	84.6195068359375	1.5396166666666666	1.4494833333333332	1.5988666666666667	0.14938333333333342	5774.07568359375	37964.752770080595	0	1168	0.13846064399918379	0.8286797337278106	0.6573594674556211	84.61941528320312	84.61953735351562
19	84.95935821533203	1.5250166666666667					1	DETECTED	84.9594 m/z @1.53 [CD8119_2.mzXML]	84.95935821533203	1.5250166666666667	0.11936666666666666	20.007833333333334	19.888466666666666	1740835.625	2.512850479064027E7	0	1168	0.12474231679052639	1.250732183183993	1.3765665351468235	84.95443725585938	84.96931457519531
20	85.02830505371094	1.8818833333333334					1	DETECTED	85.0283 m/z @1.88 [CD8119_2.mzXML]	85.02830505371094	1.8818833333333334	0.15566666666666668	8.191166666666668	8.0355	55141.5703125	3736518.850280888	0	1168	0.24973734260837888	2.004767609521612	2.521068128908916	85.02823638916016	85.0374526977539
21	85.05642700195312	5.1062					1	DETECTED	85.0564 m/z @5.11 [CD8119_2.mzXML]	85.05642700195312	5.1062	0.10115	19.9715	19.87035	6263.0107421875	2587200.0514704906	0	1168	6.49601944151804	1.9850301195792246	3.226431265518346	85.05642700195312	85.06495666503906
22	85.96299743652344	1.5250166666666667					1	DETECTED	85.9630 m/z @1.53 [CD8119_2.mzXML]	85.96299743652344	1.5250166666666667	1.4324666666666666	1.5988666666666667	0.1664000000000001	8912.8203125	61636.091153503454	0	1168	0.5256471648648828	0.8989735278227977	0.7753340432025092	85.96295166015625	85.96312713623047
23	86.05998229980469	2.5699666666666667					1	DETECTED	86.0600 m/z @2.57 [CD8119_2.mzXML]	86.05998229980469	2.5699666666666667	0.8313333333333334	19.624333333333333	18.793	15150.845703125	1590251.9689865112	0	1168	0.7388275739597221	5.404532295481125	0.5424394924327978	86.0597152709961	86.06806182861328
24	86.0963363647461	4.0501499999999995					1	DETECTED	86.0963 m/z @4.05 [CD8119_2.mzXML]	86.0963363647461	4.0501499999999995	0.2649	19.186833333333333	18.92193333333333	115032.0390625	7694428.968006073	1	1168	0.8862843942589484	0.8676579104239225	0.6155726050586897	86.09600067138672	86.0973129272461
25	87.0802993774414	6.6357					1	DETECTED	87.0803 m/z @6.64 [CD8119_2.mzXML]	87.0802993774414	6.6357	0.10115	20.007833333333334	19.906683333333334	110521.171875	6.840312788900782E7	1	1168	5.771810510280254	1.88636489424605	1.3557985250073132	87.08011627197266	87.08049011230469
26	88.0391845703125	2.4612166666666666					1	DETECTED	88.0392 m/z @2.46 [CD8119_2.mzXML]	88.0391845703125	2.4612166666666666	2.0916	4.816216666666667	2.7246166666666665	6917.94873046875	359787.7949725037	0	1168	0.5485088604129831	3.685732966587006	3.2959622011131806	88.0389404296875	88.0474624633789
27	88.08364868164062	7.19695					1	DETECTED	88.0836 m/z @7.20 [CD8119_2.mzXML]	88.08364868164062	7.19695	0.10115	20.007833333333334	19.906683333333334	6506.85888671875	3638187.688368771	0	1168	15.651576014972491	1.4027088794310247	1.0053477012779632	88.07386779785156	88.08763885498047
28	88.95258331298828	1.5396166666666666					1	DETECTED	88.9526 m/z @1.54 [CD8119_2.mzXML]	88.95258331298828	1.5396166666666666	1.4324666666666666	1.7379333333333333	0.3054666666666668	25654.54296875	200022.8445799562	0	1168	0.11818734383785845	1.4254160833722191	1.670933769278336	88.95216369628906	88.95266723632812
29	88.96826171875	11.4976					1	DETECTED	88.9683 m/z @11.50 [CD8119_2.mzXML]	88.96826171875	11.4976	0.52085	19.843833333333336	19.322983333333337	17220.677734375	2701989.1082358104	0	1168	1.3005285480655324	0.8206806939535194	8.086838028896654	88.96495056152344	88.96873474121094
30	89.0385971069336	9.18105					1	DETECTED	89.0386 m/z @9.18 [CD8119_2.mzXML]	89.0385971069336	9.18105	0.39266666666666666	19.168499999999998	18.77583333333333	11406.9814453125	1017139.0201519163	0	1168	0.14566644735375966	0.5195868937851844	0.05447669165718404	89.03355407714844	89.04147338867188
31	89.05963897705078	10.141683333333333					1	DETECTED	89.0596 m/z @10.14 [CD8119_2.mzXML]	89.05963897705078	10.141683333333333	0.10115	20.007833333333334	19.906683333333334	22726.517578125	5142002.921751954	0	1168	0.6417854273298946	1.2490532638431326	0.9261752505165101	89.0593490600586	89.06932067871094
32	90.05487823486328	1.8395666666666666					1	DETECTED	90.0549 m/z @1.84 [CD8119_2.mzXML]	90.05487823486328	1.8395666666666666	0.10115	20.007833333333334	19.906683333333334	115345.2578125	5335455.83454062	0	1168	0.13970679888919912	6.306570174579936	0.32947039643112336	90.04622650146484	90.05980682373047
33	90.97638702392578	1.6744833333333333					1	DETECTED	90.9764 m/z @1.67 [CD8119_2.mzXML]	90.97638702392578	1.6744833333333333	1.5690166666666667	17.597166666666666	16.02815	394966.03125	1.8560486068347838E7	0	1168	0.11475315356236004	1.2769411920520368	1.5297849748049384	90.96783447265625	90.98226165771484
34	91.03889465332031	10.069583333333332					1	DETECTED	91.0389 m/z @10.07 [CD8119_2.mzXML]	91.03889465332031	10.069583333333332	0.10115	19.98966666666667	19.888516666666668	48887.68359375	2.2146026658812266E7	0	1168	8.591075705219268	1.0770852829747295	0.34269131638526734	91.03863525390625	91.04022979736328
35	91.05412292480469	9.209816666666667					1	DETECTED	91.0541 m/z @9.21 [CD8119_2.mzXML]	91.05412292480469	9.209816666666667	0.15566666666666668	19.9715	19.815833333333334	139440.84375	1.5969713890394269E7	0	1168	0.09441258102940608	5.075833355104719	1.8525649430511462	91.04570770263672	91.06063842773438
36	92.0422134399414	9.755383333333333					1	DETECTED	92.0422 m/z @9.76 [CD8119_2.mzXML]	92.0422134399414	9.755383333333333	0.39266666666666666	19.98966666666667	19.597	1918.4501953125	960771.3069609378	0	1168	1.2479537359888493	1.046544539245198	1.0930890784903957	92.03313446044922	92.04257202148438
37	92.05754089355469	9.209816666666667					1	DETECTED	92.0575 m/z @9.21 [CD8119_2.mzXML]	92.05754089355469	9.209816666666667	3.84785	18.948666666666668	15.100816666666667	7068.04638671875	812214.4192624511	0	1168	0.08788968951116338	4.504831543522227	0.1885711895316505	92.04788208007812	92.06473541259766
38	93.06986999511719	8.321883333333334					1	DETECTED	93.0699 m/z @8.32 [CD8119_2.mzXML]	93.06986999511719	8.321883333333334	0.10115	19.825666666666667	19.724516666666666	6441.81640625	1111889.097924011	0	1168	0.5825423290863281	3.0547128049302326	0.8925411526551754	93.06016540527344	93.07894897460938
39	94.04135131835938	8.33785					1	DETECTED	94.0414 m/z @8.34 [CD8119_2.mzXML]	94.04135131835938	8.33785	1.9642333333333333	16.799	14.834766666666667	6566.81982421875	1018140.1153459165	0	1168	1.603701426423381	1.1637636402147395	0.072942271837114	94.03575897216797	94.0499496459961
40	95.04918670654297	8.33785					1	DETECTED	95.0492 m/z @8.34 [CD8119_2.mzXML]	95.04918670654297	8.33785	1.4804	15.21205	13.73165	4832.599609375	1005903.9788823546	0	1168	0.2982165548178948	1.0012212994626282	1.5457256001613544	95.0416488647461	95.05741882324219
41	95.0851821899414	11.4976					1	DETECTED	95.0852 m/z @11.50 [CD8119_2.mzXML]	95.0851821899414	11.4976	0.10115	20.007833333333334	19.906683333333334	2346.059814453125	1337502.1653844602	0	1168	7.887433597872416	0.8733721173406339	0.7467442346812677	95.07589721679688	95.09226989746094
42	96.06024932861328	11.448316666666667					1	DETECTED	96.0602 m/z @11.45 [CD8119_2.mzXML]	96.06024932861328	11.448316666666667	6.461250000000001	19.588	13.126750000000001	2789.65869140625	1057153.2099212343	0	1168	10.133791580985678	1.316079258348261	1.632158516696522	96.0549545288086	96.06549835205078
43	96.92158508300781	1.75365					1	DETECTED	96.9216 m/z @1.75 [CD8119_2.mzXML]	96.92158508300781	1.75365	1.6594333333333333	7.250299999999999	5.590866666666666	145181.453125	2877749.0873212283	0	1168	0.0915622527576414	2.96681303552696	4.794504717632678	96.91400909423828	96.92179870605469
44	97.0283203125	2.36665					1	DETECTED	97.0283 m/z @2.37 [CD8119_2.mzXML]	97.0283203125	2.36665	0.2832	18.875666666666667	18.592466666666667	14127.1494140625	2685381.90641275	0	1168	0.25835486652616657	1.9309158072804034	2.547379476192798	97.01978302001953	97.03253173828125
45	97.06461334228516	7.108883333333334					1	DETECTED	97.0646 m/z @7.11 [CD8119_2.mzXML]	97.06461334228516	7.108883333333334	0.15566666666666668	19.898666666666667	19.743000000000002	3091.01123046875	1884701.951273711	0	1168	16.51731124046953	1.4197026316357177	1.8394052632714353	97.06419372558594	97.06533813476562
46	97.1010971069336	6.1993					1	DETECTED	97.1011 m/z @6.20 [CD8119_2.mzXML]	97.1010971069336	6.1993	0.10115	19.953333333333333	19.852183333333333	3783.058837890625	2104881.1301870127	0	1168	8.214208341590135	1.6277217954078969	0.5533158525916528	97.10057830810547	97.10325622558594
47	98.98407745361328	2.03465					1	DETECTED	98.9841 m/z @2.03 [CD8119_2.mzXML]	98.98407745361328	2.03465	0.10115	20.007833333333334	19.906683333333334	8873.3525390625	4392870.347218876	0	1168	17.644830094961755	3.8156544838557993	20.872848662087595	98.9749755859375	98.98440551757812
48	98.99535369873047	1.8253666666666668					1	DETECTED	98.9954 m/z @1.83 [CD8119_2.mzXML]	98.99535369873047	1.8253666666666668	1.6293666666666666	1.9224999999999999	0.29313333333333325	81557.296875	548168.9080322266	0	1168	0.07847059123497013	0.7477891156462576	0.4955782312925152	98.9953384399414	98.99559783935547
49	99.04397583007812	2.063283333333333					1	DETECTED	99.0440 m/z @2.06 [CD8119_2.mzXML]	99.04397583007812	2.063283333333333	0.8678166666666667	19.843833333333336	18.97601666666667	17184.6171875	3406491.115325684	0	1168	0.19143820670633893	14.826297418321209	27.271138243542552	99.04133605957031	99.0448989868164
50	99.08634185791016	0.50215					1	DETECTED	99.0863 m/z @0.50 [CD8119_2.mzXML]	99.08634185791016	0.50215	0.17396666666666669	19.351333333333333	19.177366666666668	4058.51953125	1473846.090375671	0	1168	9.249980576449335	29.21745975318674	29.57393134260265	99.0801010131836	99.09578704833984
51	100.07562255859375	8.79655					1	DETECTED	100.0756 m/z @8.80 [CD8119_2.mzXML]	100.07562255859375	8.79655	0.19218333333333334	19.788999999999998	19.596816666666665	18614.244140625	1423226.1381937563	0	1168	0.1660575691882844	2.9633081944951964	0.10099101200762985	100.07498168945312	100.07592010498047
52	100.56060028076172	14.209283333333333					1	DETECTED	100.5606 m/z @14.21 [CD8119_2.mzXML]	100.56060028076172	14.209283333333333	1.4651	14.209283333333333	12.744183333333334	7753.91259765625	1847777.3287906495	0	1168	12.794115886535556	0.5	null	100.56060028076172	100.56763458251953
53	101.00810241699219	1.5250166666666667					1	DETECTED	101.0081 m/z @1.53 [CD8119_2.mzXML]	101.00810241699219	1.5250166666666667	0.11936666666666666	20.007833333333334	19.888466666666666	858577.375	1.2609840156330608E7	1	1168	0.1276044849625919	1.2559196599797617	1.479399602737479	101.00780487060547	101.01628875732422
54	101.09599304199219	6.98545					1	DETECTED	101.0960 m/z @6.99 [CD8119_2.mzXML]	101.09599304199219	6.98545	0.10115	20.007833333333334	19.906683333333334	18806.943359375	1.0878765805374755E7	0	1168	13.255412027716943	1.4458030107152022	0.40339944255117116	101.09564971923828	101.09622955322266
55	102.0091323852539	1.5250166666666667					1	DETECTED	102.0091 m/z @1.53 [CD8119_2.mzXML]	102.0091323852539	1.5250166666666667	1.4324666666666666	18.007333333333335	16.57486666666667	65200.53515625	2639515.543077179	0	1168	0.16244524382102843	57.54953139288661	82.25905925658039	102.00834655761719	102.01346588134766
56	102.04645538330078	8.35375					1	DETECTED	102.0465 m/z @8.35 [CD8119_2.mzXML]	102.04645538330078	8.35375	1.1592833333333334	19.149833333333333	17.99055	26006.0234375	3093850.5517943106	0	1168	5.9898962102988484	11.701038396086027	0.046520132601253386	102.04625701904297	102.05514526367188
57	102.09132385253906	1.8253666666666668					1	DETECTED	102.0913 m/z @1.83 [CD8119_2.mzXML]	102.09132385253906	1.8253666666666668	0.10115	20.007833333333334	19.906683333333334	15254.3662109375	2620286.3667247635	0	1168	6.700049566236946	7.6275185159250185	14.066328678262439	102.08380889892578	102.0995864868164
58	102.12752532958984	12.641466666666668					1	DETECTED	102.1275 m/z @12.64 [CD8119_2.mzXML]	102.12752532958984	12.641466666666668	0.11936666666666666	19.733999999999998	19.61463333333333	6555.40087890625	1895642.706272493	0	1168	1.6499923863326895	0.7832006346113403	2.566136653245773	102.12691497802734	102.12796783447266
59	102.97015380859375	1.5396166666666666					1	DETECTED	102.9702 m/z @1.54 [CD8119_2.mzXML]	102.97015380859375	1.5396166666666666	0.37453333333333333	9.3648	8.990266666666667	242637.765625	2680954.547459198	0	1168	0.08787529769424185	1.1761465579988726	1.2227979810511984	102.96979522705078	102.97041320800781
60	103.00586700439453	1.5690166666666667					1	DETECTED	103.0059 m/z @1.57 [CD8119_2.mzXML]	103.00586700439453	1.5690166666666667	1.4494833333333332	17.877166666666668	16.427683333333334	62234.21484375	1972835.6848967902	0	1168	0.13973836930983463	1.0666418300587246	1.02614465888159	103.0054702758789	103.00605010986328
61	103.03884887695312	2.077383333333333					1	DETECTED	103.0388 m/z @2.08 [CD8119_2.mzXML]	103.03884887695312	2.077383333333333	0.6668000000000001	19.205166666666667	18.53836666666667	52034.65625	6015412.964476563	0	1168	0.4075925977566186	2.7530500629778576	20.970295648426962	103.03871154785156	103.0391845703125
62	103.05414581298828	8.369583333333333					1	DETECTED	103.0541 m/z @8.37 [CD8119_2.mzXML]	103.05414581298828	8.369583333333333	2.8073166666666665	8.5717	5.764383333333333	156789.03125	7842890.627591308	1	1168	0.7380249567415103	0.5181685523887145	0.45168601627279253	103.04624938964844	103.06011962890625
63	103.07505798339844	10.957083333333333					1	DETECTED	103.0751 m/z @10.96 [CD8119_2.mzXML]	103.07505798339844	10.957083333333333	0.10115	20.007833333333334	19.906683333333334	99930.7109375	1.8888391764860716E7	1	1168	0.30863119802656236	0.6200133806509368	0.25389656159164664	103.06985473632812	103.08269500732422
64	104.05757141113281	8.401716666666667					1	DETECTED	104.0576 m/z @8.40 [CD8119_2.mzXML]	104.05757141113281	8.401716666666667	6.95045	9.586783333333333	2.636333333333333	11190.7470703125	368964.98885772726	0	1168	0.27851195519271243	0.6774159468423624	2.5846464372883062	104.04936981201172	104.0576400756836
65	104.07054901123047	1.8679					1	DETECTED	104.0705 m/z @1.87 [CD8119_2.mzXML]	104.07054901123047	1.8679	0.1375	19.916833333333333	19.779333333333334	124266.078125	6898210.203865815	0	1168	0.07436549159772188	0.8596470108182463	6.570790748500411	104.06983184814453	104.07931518554688
66	104.1066665649414	1.7828833333333334					1	DETECTED	104.1067 m/z @1.78 [CD8119_2.mzXML]	104.1066665649414	1.7828833333333334	1.7218666666666667	14.5363	12.814433333333334	681607.6875	4770391.737277315	1	1168	0.06339833611471968	2.4801869932141307	3.3620222360737606	104.10027313232422	104.10722351074219
67	105.0032730102539	1.4953666666666665					1	DETECTED	105.0033 m/z @1.50 [CD8119_2.mzXML]	105.0032730102539	1.4953666666666665	1.4324666666666666	1.68995	0.2574833333333335	20349.607421875	179312.2131522218	0	1168	0.13558376904949565	2.046767355590888	3.0935347111817757	105.00299072265625	105.00334167480469
68	105.05467224121094	4.206216666666666					1	DETECTED	105.0547 m/z @4.21 [CD8119_2.mzXML]	105.05467224121094	4.206216666666666	3.476383333333333	8.321883333333334	4.845500000000001	3847.372314453125	456327.4332606201	0	1168	0.43961708902763874	3.3195935145010296	5.639187029002058	105.05437469482422	105.05752563476562
69	105.07142639160156	13.491283333333334					1	DETECTED	105.0714 m/z @13.49 [CD8119_2.mzXML]	105.07142639160156	13.491283333333334	0.11936666666666666	19.98966666666667	19.8703	89047.3828125	2.1077138256651726E7	1	1168	2.8285321338660765	1.2162101108490124	1.3542015268584837	105.06942749023438	105.07396697998047
70	106.06513977050781	9.687999999999999					1	DETECTED	106.0651 m/z @9.69 [CD8119_2.mzXML]	106.06513977050781	9.687999999999999	7.179366666666667	19.515	12.335633333333334	3396.710693359375	915251.0794339295	0	1168	7.85159491886793	2.4586361764041524	2.712959086630893	106.0640869140625	106.07513427734375
71	106.95033264160156	1.6744833333333333					1	DETECTED	106.9503 m/z @1.67 [CD8119_2.mzXML]	106.95033264160156	1.6744833333333333	1.5988666666666667	15.72795	14.129083333333334	61247.73046875	1349194.102401245	0	1168	0.14482387670811958	93.4257218426273	1.8039926896718352	106.95032501220703	106.96019744873047
72	107.01582336425781	14.311533333333333					1	DETECTED	107.0158 m/z @14.31 [CD8119_2.mzXML]	107.01582336425781	14.311533333333333	11.647533333333334	17.3375	5.689966666666665	2774.90234375	443433.7044567872	0	1168	0.7905958473830879	1.0679366866866864	1.135873373373373	107.00804901123047	107.01616668701172
73	107.04901885986328	9.7219					1	DETECTED	107.0490 m/z @9.72 [CD8119_2.mzXML]	107.04901885986328	9.7219	0.21030000000000001	20.007833333333334	19.797533333333334	2724.2333984375	1137415.226792236	0	1168	0.6865313423717385	1.0407046834041243	3.856357748539916	107.04895782470703	107.05261993408203
74	108.08079528808594	9.6704					1	DETECTED	108.0808 m/z @9.67 [CD8119_2.mzXML]	108.08079528808594	9.6704	0.1375	19.9715	19.834	4032.23486328125	1493093.1239851392	0	1168	2.6539500492474266	1.0402920412466299	11.280748246971385	108.0802230834961	108.08328247070312
75	109.02810668945312	2.077383333333333					1	DETECTED	109.0281 m/z @2.08 [CD8119_2.mzXML]	109.02810668945312	2.077383333333333	2.0206	19.569666666666667	17.54906666666667	2959.847412109375	878593.9276398622	0	1168	1.392959501650835	154.52656295861505	308.05312591723003	109.02810668945312	109.0313720703125
76	109.06224060058594	1.6744833333333333					1	DETECTED	109.0622 m/z @1.67 [CD8119_2.mzXML]	109.06224060058594	1.6744833333333333	1.5988666666666667	19.131666666666668	17.5328	8065.251953125	1383087.6139131775	0	1168	0.19703334586797783	115.93211373154068	89.96170147670614	109.06208038330078	109.06649017333984
77	109.97801971435547	1.4953666666666665					1	DETECTED	109.9780 m/z @1.50 [CD8119_2.mzXML]	109.97801971435547	1.4953666666666665	1.4494833333333332	13.123866666666666	11.674383333333333	2926.750732421875	1235837.6557712404	0	1168	0.034586064357132296	127.21812568107535	253.43625136215067	109.97138214111328	109.98580169677734
78	110.0600357055664	6.548216666666666					1	DETECTED	110.0600 m/z @6.55 [CD8119_2.mzXML]	110.0600357055664	6.548216666666666	0.2649	19.770500000000002	19.5056	6374.54931640625	1402412.3566724549	0	1168	1.4050424244572008	1.6961951849005314	0.3602069852691436	110.05477905273438	110.06358337402344
79	111.0439453125	1.9781333333333333					1	DETECTED	111.0439 m/z @1.98 [CD8119_2.mzXML]	111.0439453125	1.9781333333333333	0.10115	20.007833333333334	19.906683333333334	7346.5908203125	3447427.268988192	0	1168	6.550736192392517	5.302839662934319	4.8840775115681625	111.03961181640625	111.04441833496094
80	111.11644744873047	12.7939					1	DETECTED	111.1164 m/z @12.79 [CD8119_2.mzXML]	111.11644744873047	12.7939	1.3051833333333334	20.007833333333334	18.702650000000002	2990.917724609375	1164926.5822598268	0	1168	1.6896194113280458	0.8139573175419942	0.6279146350839881	111.11607360839844	111.11722564697266
81	112.0367660522461	1.7969666666666666					1	DETECTED	112.0368 m/z @1.80 [CD8119_2.mzXML]	112.0367660522461	1.7969666666666666	1.4324666666666666	14.924816666666667	13.49235	66056.8671875	3161252.56915918	0	1168	0.19577458849839058	0.5706367117291905	0.012393468186217253	112.02811431884766	112.04177856445312
82	112.0504379272461	7.4797666666666665					1	DETECTED	112.0504 m/z @7.48 [CD8119_2.mzXML]	112.0504379272461	7.4797666666666665	0.10115	20.007833333333334	19.906683333333334	4838.20654296875	2617080.1468151854	0	1168	2.913507181805686	1.3489441336113137	0.9594823884508322	112.0497817993164	112.05094909667969
83	112.89552307128906	1.75365					1	DETECTED	112.8955 m/z @1.75 [CD8119_2.mzXML]	112.89552307128906	1.75365	1.6744833333333333	2.03465	0.36016666666666675	163425.859375	1500142.058476563	0	1168	0.08983720799218053	2.2747368421052654	3.649749967144436	112.8954849243164	112.89576721191406
84	113.02091979980469	2.20365					1	DETECTED	113.0209 m/z @2.20 [CD8119_2.mzXML]	113.02091979980469	2.20365	0.1375	19.935166666666664	19.797666666666665	146337.328125	7761396.678451183	0	1168	0.44714893434370007	1.4714722298381115	1.475365109393404	113.01998901367188	113.0214614868164
85	113.03591918945312	1.4324666666666666					1	DETECTED	113.0359 m/z @1.43 [CD8119_2.mzXML]	113.03591918945312	1.4324666666666666	1.4324666666666666	17.1515	15.719033333333332	6895.48193359375	1583642.7938775644	0	1168	11.042930914002529	null	null	113.03498077392578	113.03834533691406
86	113.05975341796875	10.17755					1	DETECTED	113.0598 m/z @10.18 [CD8119_2.mzXML]	113.05975341796875	10.17755	0.1375	19.98966666666667	19.85216666666667	4376.36865234375	1242330.4164050606	0	1168	1.0013597579888067	0.9886487949097199	0.641915739170027	113.05728149414062	113.06849670410156
87	114.05489349365234	2.5699666666666667					1	DETECTED	114.0549 m/z @2.57 [CD8119_2.mzXML]	114.05489349365234	2.5699666666666667	0.11936666666666666	19.807166666666667	19.6878	36456.9765625	3520853.954350831	0	1168	0.335103543581857	3.3198768038923596	7.098762729676157	114.0546875	114.05514526367188
88	114.0660171508789	1.8253666666666668					1	DETECTED	114.0660 m/z @1.83 [CD8119_2.mzXML]	114.0660171508789	1.8253666666666668	0.10115	19.935166666666664	19.834016666666663	484794.53125	5944656.516627344	0	1168	0.0590634039780773	4.501458685151139	5.507669376358838	114.06199645996094	114.07567596435547
89	114.09136199951172	9.7219					1	DETECTED	114.0914 m/z @9.72 [CD8119_2.mzXML]	114.09136199951172	9.7219	0.15566666666666668	20.007833333333334	19.85216666666667	11116.900390625	1289220.773132507	0	1168	0.10439779951654415	0.9428481203005025	0.05055610826568758	114.09103393554688	114.0937728881836
90	114.89238739013672	1.75365					1	DETECTED	114.8924 m/z @1.75 [CD8119_2.mzXML]	114.89238739013672	1.75365	1.6744833333333333	2.0916	0.4171166666666668	39213.71875	303827.64294360357	0	1168	0.09335990549265083	2.634421052631582	4.165687270759004	114.89236450195312	114.892578125
91	114.98770141601562	1.5250166666666667					1	DETECTED	114.9877 m/z @1.53 [CD8119_2.mzXML]	114.98770141601562	1.5250166666666667	1.41415	18.674	17.25985	43456.67578125	2829288.685509644	0	1168	0.1582318937202547	79.67537299222256	1.602612792373377	114.9868392944336	114.99002075195312
92	115.03653717041016	1.8540333333333334					1	DETECTED	115.0365 m/z @1.85 [CD8119_2.mzXML]	115.03653717041016	1.8540333333333334	0.2832	19.9715	19.688299999999998	104758.6953125	2001406.0972957148	0	1168	0.035604849024954976	4.553489367913472	4.30257663431511	115.03622436523438	115.03935241699219
93	115.0542221069336	9.209816666666667					1	DETECTED	115.0542 m/z @9.21 [CD8119_2.mzXML]	115.0542221069336	9.209816666666667	2.6812	18.1385	15.4573	75731.203125	2222251.663276764	0	1168	0.1027505979080452	1.6972908692464768	1.5192465405813156	115.0501480102539	115.05936431884766
94	115.06941223144531	1.8253666666666668					1	DETECTED	115.0694 m/z @1.83 [CD8119_2.mzXML]	115.06941223144531	1.8253666666666668	0.39266666666666666	19.916833333333333	19.524166666666666	23853.873046875	3829492.507423491	0	1168	8.241760386597072	3.4219135690320286	4.991151683950249	115.06938934326172	115.07554626464844
95	115.11164855957031	11.848816666666666					1	DETECTED	115.1116 m/z @11.85 [CD8119_2.mzXML]	115.11164855957031	11.848816666666666	0.11936666666666666	20.007833333333334	19.888466666666666	3409.747314453125	1949289.8724480586	0	1168	16.593935781657834	0.8478004794200353	0.2494827335277119	115.10245513916016	115.11219787597656
96	116.04942321777344	9.209816666666667					1	DETECTED	116.0494 m/z @9.21 [CD8119_2.mzXML]	116.04942321777344	9.209816666666667	9.134733333333333	11.059	1.9242666666666661	7501.01513671875	199541.8543024293	0	1168	0.08140491615601775	12.814206437291846	24.62841287458369	116.04942321777344	116.05778503417969
97	116.0704345703125	1.8679					1	DETECTED	116.0704 m/z @1.87 [CD8119_2.mzXML]	116.0704345703125	1.8679	0.10115	19.880333333333333	19.779183333333332	1176091.0	9655378.558138387	1	1168	0.038263188758033806	0.5460338687591829	3.8525408948653292	116.06472778320312	116.07752227783203
98	116.43659210205078	1.5250166666666667					1	DETECTED	116.4366 m/z @1.53 [CD8119_2.mzXML]	116.43659210205078	1.5250166666666667	1.4324666666666666	1.61415	0.18168333333333342	8026.8408203125	51552.36774829106	0	1168	0.204585298546629	0.9668788223253519	0.9682187031759726	116.43653869628906	116.4367446899414
99	116.98554229736328	1.5250166666666667					1	DETECTED	116.9855 m/z @1.53 [CD8119_2.mzXML]	116.98554229736328	1.5250166666666667	0.11936666666666666	19.98966666666667	19.8703	2290248.5	3.508450921114446E7	0	1168	0.1473598233001583	1.225242045295376	1.3266820233852343	116.9854965209961	116.98609161376953
100	117.05724334716797	9.209816666666667					1	DETECTED	117.0572 m/z @9.21 [CD8119_2.mzXML]	117.05724334716797	9.209816666666667	0.10115	19.953333333333333	19.852183333333333	175587.3125	1.5265087446155583E7	0	1168	0.09781502450171153	0.5999389428825347	0.02523661896631852	117.05337524414062	117.05745697021484
101	117.09076690673828	11.41625					1	DETECTED	117.0908 m/z @11.42 [CD8119_2.mzXML]	117.09076690673828	11.41625	0.17396666666666669	19.98966666666667	19.815700000000003	66706.515625	4158128.9423305034	0	1168	0.2545105650162629	2.2992450584700808	6.48501413269157	117.09062194824219	117.0912857055664
102	117.7672348022461	9.209816666666667					1	DETECTED	117.7672 m/z @9.21 [CD8119_2.mzXML]	117.7672348022461	9.209816666666667	9.15085	9.2383	0.08745000000000047	4057.904296875	16254.864031921325	0	1168	0.08102966188059035	0.7415206331260646	0.48304126625212923	117.76720428466797	117.76736450195312
103	117.98916625976562	1.5396166666666666					1	DETECTED	117.9892 m/z @1.54 [CD8119_2.mzXML]	117.98916625976562	1.5396166666666666	1.4651	19.076999999999998	17.6119	28092.654296875	2387711.5406729127	0	1168	0.0995790185846055	118.17423395213613	1.2755742349310675	117.98897552490234	117.98927307128906
104	118.06464385986328	9.209816666666667					1	DETECTED	118.0646 m/z @9.21 [CD8119_2.mzXML]	118.06464385986328	9.209816666666667	3.2776833333333335	9.7219	6.444216666666666	1360547.5	1.4280633341192378E7	1	1168	0.08967341798939188	0.7129082851352007	1.3196407979962719	118.05783081054688	118.06526947021484
105	118.08601379394531	1.9224999999999999					1	DETECTED	118.0860 m/z @1.92 [CD8119_2.mzXML]	118.08601379394531	1.9224999999999999	0.10115	20.007833333333334	19.906683333333334	1171927.875	3.883222778477669E7	1	1168	0.17872474810869976	3.3915955647942373	4.889277077357678	118.08556365966797	118.09465789794922
106	118.62547302246094	9.209816666666667					1	DETECTED	118.6255 m/z @9.21 [CD8119_2.mzXML]	118.62547302246094	9.209816666666667	9.16605	9.283333333333333	0.11728333333333296	4566.65478515625	19421.717616333055	0	1168	0.06852152029803094	1.3398705255140904	1.679741051028181	118.62545013427734	118.62580108642578
107	118.9787368774414	11.4976					1	DETECTED	118.9787 m/z @11.50 [CD8119_2.mzXML]	118.9787368774414	11.4976	0.21030000000000001	19.916833333333333	19.706533333333333	13909.3525390625	2940272.2467274764	0	1168	0.5780606807789326	4.977150771331964	6.03714827144644	118.97782897949219	118.98198699951172
108	119.0188217163086	1.5250166666666667					1	DETECTED	119.0188 m/z @1.53 [CD8119_2.mzXML]	119.0188217163086	1.5250166666666667	1.4324666666666666	19.2415	17.809033333333332	171552.46875	2517814.1044434207	0	1168	0.16971182119331574	1.3978361119072418	1.6231691604005722	119.01848602294922	119.01924896240234
109	119.06835174560547	9.209816666666667					1	DETECTED	119.0684 m/z @9.21 [CD8119_2.mzXML]	119.06835174560547	9.209816666666667	3.723116666666667	9.789416666666666	6.066299999999999	71885.90625	972304.716784027	0	1168	0.09090135826338397	0.5946014067930002	25.864197194536416	119.06835174560547	119.07318115234375
110	119.08956909179688	1.9224999999999999					1	DETECTED	119.0896 m/z @1.92 [CD8119_2.mzXML]	119.08956909179688	1.9224999999999999	0.50215	19.424	18.92185	47094.98828125	3014369.454630096	0	1168	0.19499691397177132	1.3570627524615246	1.0272948644738429	119.08088684082031	119.0901870727539
111	119.15426635742188	15.72795					1	DETECTED	119.1543 m/z @15.73 [CD8119_2.mzXML]	119.15426635742188	15.72795	0.1375	20.007833333333334	19.870333333333335	55064.41015625	1.205030720384401E7	0	1168	1.5574802978738465	0.7894324063722044	0.5426029762007923	119.15373992919922	119.15458679199219
112	120.08058166503906	8.369583333333333					1	DETECTED	120.0806 m/z @8.37 [CD8119_2.mzXML]	120.08058166503906	8.369583333333333	7.761216666666667	19.880333333333333	12.119116666666667	521835.15625	1.2155930626002073E7	1	1168	0.6897272047129634	0.8825533323739043	0.40547581636867486	120.07412719726562	120.08100128173828
113	120.15743255615234	14.192466666666666					1	DETECTED	120.1574 m/z @14.19 [CD8119_2.mzXML]	120.15743255615234	14.192466666666666	4.883883333333333	19.442166666666665	14.558283333333332	3257.00927734375	1069511.289997955	0	1168	4.751061507347558	0.781981683571614	0.49642415764768266	120.15097045898438	120.16036987304688
114	121.01642608642578	1.4651					1	DETECTED	121.0164 m/z @1.47 [CD8119_2.mzXML]	121.01642608642578	1.4651	1.4651	16.318083333333334	14.852983333333334	17483.140625	2543906.109487793	0	1168	0.18650986152611115	null	null	121.00738525390625	121.02554321289062
115	121.03152465820312	14.553633333333332					1	DETECTED	121.0315 m/z @14.55 [CD8119_2.mzXML]	121.03152465820312	14.553633333333332	0.11936666666666666	20.007833333333334	19.888466666666666	15573.693359375	6344465.182501837	0	1168	3.1779533109839306	0.6889323554135067	0.6349106439218719	121.02787017822266	121.03343963623047
116	121.07173156738281	1.8395666666666666					1	DETECTED	121.0717 m/z @1.84 [CD8119_2.mzXML]	121.07173156738281	1.8395666666666666	0.10115	19.9715	19.87035	1145911.0	1.0524768705169516E7	0	1168	0.046520705924482986	0.6428371933027481	4.764652503105253	121.06452941894531	121.0723876953125
117	121.08419036865234	8.369583333333333					1	DETECTED	121.0842 m/z @8.37 [CD8119_2.mzXML]	121.08419036865234	8.369583333333333	7.953833333333334	15.893383333333333	7.939549999999999	33509.953125	1851483.1510240468	0	1168	0.31550509431590257	9.54846662657849	0.4464009158093448	121.08402252197266	121.09162139892578
118	122.06917572021484	1.8540333333333334					1	DETECTED	122.0692 m/z @1.85 [CD8119_2.mzXML]	122.06917572021484	1.8540333333333334	0.9593666666666666	7.726283333333333	6.766916666666666	15714.41796875	721741.7237485658	0	1168	0.060016526787380675	3.781808867362145	6.56361773472429	122.05992889404297	122.07542419433594
119	122.09634399414062	8.623566666666667					1	DETECTED	122.0963 m/z @8.62 [CD8119_2.mzXML]	122.09634399414062	8.623566666666667	0.2649	19.916833333333333	19.651933333333332	8056.24267578125	2424304.254707245	0	1168	6.972696726114377	13.79137700387998	3.7251235886496588	122.0873794555664	122.09669494628906
120	122.92428588867188	1.6744833333333333					1	DETECTED	122.9243 m/z @1.67 [CD8119_2.mzXML]	122.92428588867188	1.6744833333333333	1.5988666666666667	16.114616666666667	14.51575	50772.3984375	2676169.929950713	0	1168	0.12177285818394878	97.28589422270488	1.9061081425837951	122.92423248291016	122.92984771728516
121	123.04418182373047	3.879					1	DETECTED	123.0442 m/z @3.88 [CD8119_2.mzXML]	123.04418182373047	3.879	0.19218333333333334	20.007833333333334	19.81565	2732.401611328125	1104036.4233796687	0	1168	3.694945617592929	2.68736579433929	4.37473158867858	123.04336547851562	123.04759216308594
122	123.05512237548828	3.262783333333333					1	DETECTED	123.0551 m/z @3.26 [CD8119_2.mzXML]	123.05512237548828	3.262783333333333	0.5390333333333334	8.039716666666667	7.500683333333334	1825.627197265625	359705.0365513	0	1168	0.23141008954621034	1.376903778491663	1.753807556983326	123.05438995361328	123.05564880371094
123	124.05059051513672	9.502416666666667					1	DETECTED	124.0506 m/z @9.50 [CD8119_2.mzXML]	124.05059051513672	9.502416666666667	6.757549999999999	15.341000000000001	8.583450000000003	33385.76953125	837626.7780080272	0	1168	0.11649337220352862	2.74366639588559	84.20422297934991	124.04161834716797	124.05068969726562
124	124.99945068359375	12.591883333333334					1	DETECTED	124.9995 m/z @12.59 [CD8119_2.mzXML]	124.99945068359375	12.591883333333334	12.426616666666666	13.734649999999998	1.3080333333333325	6105.3740234375	251314.64356140143	0	1168	0.1648115336118927	3.9573416700282134	6.914683340056427	124.99915313720703	124.99991607666016
125	125.02098846435547	3.4457666666666666					1	DETECTED	125.0210 m/z @3.45 [CD8119_2.mzXML]	125.02098846435547	3.4457666666666666	0.10115	20.007833333333334	19.906683333333334	37351.01953125	4005223.399886779	0	1168	0.41095069402586004	2.603528585223725	6.148375692123443	125.02041625976562	125.02678680419922
126	125.05695343017578	1.7685					1	DETECTED	125.0570 m/z @1.77 [CD8119_2.mzXML]	125.05695343017578	1.7685	1.5690166666666667	11.448316666666667	9.8793	11809.3291015625	1549097.6625819087	0	1168	8.35099751836486	21.117916161236188	27.435942244227405	125.05367279052734	125.06012725830078
127	125.1072998046875	9.11715					1	DETECTED	125.1073 m/z @9.12 [CD8119_2.mzXML]	125.1072998046875	9.11715	6.077299999999999	9.18105	3.1037500000000016	3931.2041015625	318076.72483886726	0	1168	0.09426280742103899	0.5105103870256756	0.021020774051351304	125.10023498535156	125.10748291015625
128	127.03668975830078	4.206216666666666					1	DETECTED	127.0367 m/z @4.21 [CD8119_2.mzXML]	127.03668975830078	4.206216666666666	1.81115	19.770500000000002	17.95935	62187.85546875	8311527.423486049	0	1168	1.0009775063825184	1.5979321085341125	0.9433181686631865	127.02794647216797	127.04655456542969
129	127.05010986328125	6.548216666666666					1	DETECTED	127.0501 m/z @6.55 [CD8119_2.mzXML]	127.05010986328125	6.548216666666666	0.10115	20.007833333333334	19.906683333333334	7278.53466796875	3534839.8890648526	0	1168	8.39723662452353	1.5438558620974914	0.46907325876553785	127.04763793945312	127.05773162841797
130	128.01731872558594	15.65385					1	DETECTED	128.0173 m/z @15.65 [CD8119_2.mzXML]	128.01731872558594	15.65385	0.10115	19.843833333333336	19.742683333333336	5537.13525390625	2971397.5962305004	0	1168	1.7155282887664463	0.634702763292976	0.22037998596658243	128.01048278808594	128.01910400390625
131	128.07058715820312	2.39395					1	DETECTED	128.0706 m/z @2.39 [CD8119_2.mzXML]	128.07058715820312	2.39395	0.2649	19.733999999999998	19.469099999999997	12731.74609375	2818671.965617188	0	1168	0.3668656792224274	2.403884799281932	5.399309315286131	128.0618133544922	128.071044921875
132	129.01364135742188	15.525816666666666					1	DETECTED	129.0136 m/z @15.53 [CD8119_2.mzXML]	129.01364135742188	15.525816666666666	1.4324666666666666	19.862000000000002	18.429533333333335	9966.9912109375	4904798.094140866	0	1168	3.5588195051116625	0.6538379211945115	2.1990411139908566	129.01315307617188	129.0146484375
133	129.05450439453125	1.9920833333333334					1	DETECTED	129.0545 m/z @1.99 [CD8119_2.mzXML]	129.05450439453125	1.9920833333333334	0.10115	20.007833333333334	19.906683333333334	18216.01953125	5961603.080605291	0	1168	3.885879491859288	3.3104330244411515	19.97039839236808	129.05209350585938	129.05494689941406
134	130.0496063232422	1.81115					1	DETECTED	130.0496 m/z @1.81 [CD8119_2.mzXML]	130.0496063232422	1.81115	0.11936666666666666	19.98966666666667	19.8703	14486.3916015625	2283514.217847353	0	1168	1.4645283202636594	6.518026472389996	6.219078070475797	130.0477752685547	130.05026245117188
135	130.0651092529297	10.520066666666667					1	DETECTED	130.0651 m/z @10.52 [CD8119_2.mzXML]	130.0651092529297	10.520066666666667	0.37453333333333333	19.862000000000002	19.48746666666667	51399.94140625	3422594.7549697873	0	1168	1.4139624045326418	0.5924684365557897	0.30905530626681493	130.05661010742188	130.07225036621094
136	130.08615112304688	1.9224999999999999					1	DETECTED	130.0862 m/z @1.92 [CD8119_2.mzXML]	130.08615112304688	1.9224999999999999	0.1375	19.862000000000002	19.724500000000003	23200.140625	2202126.465870605	0	1168	0.9681045967687634	2.698795643114008	4.253860263674339	130.0810546875	130.08660888671875
137	130.94190979003906	11.43195					1	DETECTED	130.9419 m/z @11.43 [CD8119_2.mzXML]	130.94190979003906	11.43195	1.4494833333333332	11.43195	9.982466666666667	20984.90234375	8435506.546382936	0	1168	9.91370569677848	0.5	null	130.93263244628906	130.94190979003906
138	130.9647216796875	1.5250166666666667					1	DETECTED	130.9647 m/z @1.53 [CD8119_2.mzXML]	130.9647216796875	1.5250166666666667	0.10115	19.98966666666667	19.888516666666668	1208536.75	1.34762511829847E7	0	1168	0.12560843234499708	1.229592074691829	1.3752830171924835	130.95529174804688	130.96556091308594
139	131.01873779296875	1.4953666666666665					1	DETECTED	131.0187 m/z @1.50 [CD8119_2.mzXML]	131.01873779296875	1.4953666666666665	1.4494833333333332	1.5988666666666667	0.14938333333333342	32993.640625	221205.3046572268	0	1168	0.20798021179794235	1.6278605158009474	2.2557210316018947	131.01873779296875	131.0189666748047
140	131.04922485351562	8.33785					1	DETECTED	131.0492 m/z @8.34 [CD8119_2.mzXML]	131.04922485351562	8.33785	8.141733333333333	18.045	9.903266666666669	5162.697265625	851421.16572876	0	1168	0.2472464222005737	25.24840656072066	49.49681312144132	131.04905700683594	131.05091857910156
141	131.0684051513672	10.5351					1	DETECTED	131.0684 m/z @10.54 [CD8119_2.mzXML]	131.0684051513672	10.5351	4.018683333333334	19.843833333333336	15.825150000000002	6412.11962890625	1507760.5272536932	0	1168	1.383005919711211	1.2142524649283224	5.096275060807102	131.06683349609375	131.07289123535156
142	131.08160400390625	2.6533666666666664					1	DETECTED	131.0816 m/z @2.65 [CD8119_2.mzXML]	131.08160400390625	2.6533666666666664	2.25825	6.443766666666666	4.1855166666666666	5114.5078125	378537.5663991698	0	1168	0.5529257713831348	5.296557978656095	9.593115957312188	131.08108520507812	131.0896453857422
143	131.44326782226562	4.0969500000000005					1	DETECTED	131.4433 m/z @4.10 [CD8119_2.mzXML]	131.44326782226562	4.0969500000000005	3.2776833333333335	4.6831	1.405416666666666	5368.8056640625	289306.3625846558	0	1168	0.9452965726649896	0.8577284563430703	0.6273283327253198	131.44139099121094	131.44337463378906
144	131.74974060058594	3.9717333333333333					1	DETECTED	131.7497 m/z @3.97 [CD8119_2.mzXML]	131.74974060058594	3.9717333333333333	3.1439	14.448466666666667	11.304566666666666	4499.27978515625	1572096.473109253	0	1168	0.9687613996600044	6.827803503120595	12.65560700624119	131.74378967285156	131.74981689453125
145	131.95021057128906	1.1592833333333334					1	DETECTED	131.9502 m/z @1.16 [CD8119_2.mzXML]	131.95021057128906	1.1592833333333334	0.10115	19.98966666666667	19.888516666666668	4927.74072265625	2289797.412004335	0	1168	5.73157771447661	9.397925592237904	17.795851184475808	131.9498748779297	131.95721435546875
146	131.968505859375	1.5396166666666666					1	DETECTED	131.9685 m/z @1.54 [CD8119_2.mzXML]	131.968505859375	1.5396166666666666	1.4324666666666666	19.351333333333333	17.918866666666666	14773.47265625	2895044.5303724073	0	1168	11.187408777916446	37.479829556880965	135.01695768992104	131.9604949951172	131.96852111816406
147	132.04437255859375	9.519766666666667					1	DETECTED	132.0444 m/z @9.52 [CD8119_2.mzXML]	132.04437255859375	9.519766666666667	3.9409	16.373783333333332	12.432883333333333	19730.83203125	1181909.1061483158	0	1168	0.12104236457058803	null	0.41086495052933814	132.03758239746094	132.0540771484375
148	132.0653076171875	2.5699666666666667					1	DETECTED	132.0653 m/z @2.57 [CD8119_2.mzXML]	132.0653076171875	2.5699666666666667	1.8679	10.069583333333332	8.201683333333332	190818.578125	1.1343284238248596E7	0	1168	0.6799398803165562	2.0998394767012716	1.80329904457083	132.06509399414062	132.06576538085938
149	132.0763397216797	1.8540333333333334					1	DETECTED	132.0763 m/z @1.85 [CD8119_2.mzXML]	132.0763397216797	1.8540333333333334	1.81115	10.3242	8.51305	2129345.5	1.0237707998902954E7	1	1168	0.04703599446487239	1.7918237190888473	1.788964450506757	132.07598876953125	132.08615112304688
150	132.1016845703125	4.0501499999999995					1	DETECTED	132.1017 m/z @4.05 [CD8119_2.mzXML]	132.1016845703125	4.0501499999999995	0.10115	20.007833333333334	19.906683333333334	1611374.125	9.84170507949173E7	1	1168	0.9650156737850697	0.894248319415162	0.6735426636090249	132.10133361816406	132.10215759277344
151	132.11260986328125	4.2378					1	DETECTED	132.1126 m/z @4.24 [CD8119_2.mzXML]	132.11260986328125	4.2378	3.52225	18.563166666666667	15.040916666666668	3184.919677734375	1833181.5844264221	0	1168	0.6119021542876801	10.510038897817532	26.04657971971341	132.1117706298828	132.12184143066406
152	132.1236114501953	3.5995500000000002					1	DETECTED	132.1236 m/z @3.60 [CD8119_2.mzXML]	132.1236114501953	3.5995500000000002	3.5534499999999998	4.3947	0.8412500000000005	1577.2593994140625	55926.765485229516	0	1168	0.3871850674445221	9.12418655097605	17.2483731019521	132.12294006347656	132.12759399414062
153	132.45510864257812	4.0969500000000005					1	DETECTED	132.4551 m/z @4.10 [CD8119_2.mzXML]	132.45510864257812	4.0969500000000005	3.4610166666666666	4.6177	1.1566833333333335	4435.8916015625	223648.53705432132	0	1168	0.9209281766682862	0.9094375720725436	0.8188751441450872	132.45486450195312	132.4552001953125
154	132.5583953857422	8.885183333333334					1	DETECTED	132.5584 m/z @8.89 [CD8119_2.mzXML]	132.5583953857422	8.885183333333334	2.9367500000000004	9.519766666666667	6.583016666666667	7654.259765625	1729127.2865470585	0	1168	1.2753505963777574	0.5533403753369235	0.10668075067384691	132.55252075195312	132.56759643554688
155	132.76513671875	4.112583333333333					1	DETECTED	132.7651 m/z @4.11 [CD8119_2.mzXML]	132.76513671875	4.112583333333333	3.2180666666666666	4.504983333333333	1.286916666666666	5465.55859375	274249.48806921364	0	1168	0.8414552226885226	0.7193363268804379	0.43723332526850955	132.76498413085938	132.76564025878906
156	132.95785522460938	11.3853					1	DETECTED	132.9579 m/z @11.39 [CD8119_2.mzXML]	132.95785522460938	11.3853	0.10115	20.007833333333334	19.906683333333334	424693.65625	5.315330124060048E7	0	1168	1.112370165927354	0.8377256984485871	10.067943673005177	132.95362854003906	132.96109008789062
157	132.99807739257812	1.5396166666666666					1	DETECTED	132.9981 m/z @1.54 [CD8119_2.mzXML]	132.99807739257812	1.5396166666666666	1.4324666666666666	14.158683333333332	12.726216666666666	22567.056640625	5248305.074404357	0	1168	0.3183909723355469	59.38505210763722	110.70466044853353	132.99234008789062	132.9981689453125
158	133.03416442871094	1.5250166666666667					1	DETECTED	133.0342 m/z @1.53 [CD8119_2.mzXML]	133.03416442871094	1.5250166666666667	0.7400666666666668	19.9715	19.23143333333333	742534.125	1.2437067310364088E7	0	1168	0.13383650880875297	1.2125256884804896	1.4644270198004519	133.0311279296875	133.03465270996094
159	133.04930114746094	2.6533666666666664					1	DETECTED	133.0493 m/z @2.65 [CD8119_2.mzXML]	133.04930114746094	2.6533666666666664	0.7033666666666666	9.6704	8.967033333333335	5390.93408203125	972160.4034435119	0	1168	1.3899160118682992	2.299239316239317	3.598478632478633	133.0488739013672	133.0498046875
160	133.06857299804688	2.5699666666666667					1	DETECTED	133.0686 m/z @2.57 [CD8119_2.mzXML]	133.06857299804688	2.5699666666666667	1.9503666666666668	9.519766666666667	7.569400000000001	11066.208984375	734620.7684427485	0	1168	0.6424978782382347	6.108295674628794	1.4526138007893346	133.05908203125	133.0689697265625
161	133.07974243164062	1.8540333333333334					1	DETECTED	133.0797 m/z @1.85 [CD8119_2.mzXML]	133.07974243164062	1.8540333333333334	1.8253666666666668	9.2383	7.412933333333334	60277.27734375	1342222.0567060553	0	1168	0.04014337497541609	122.51096957320442	257.69685223632547	133.07962036132812	133.08584594726562
162	133.10504150390625	4.0501499999999995					1	DETECTED	133.1050 m/z @4.05 [CD8119_2.mzXML]	133.10504150390625	4.0501499999999995	0.7768833333333334	14.589166666666667	13.812283333333333	69947.234375	5229499.194094506	0	1168	0.9532069261003357	0.771914538984627	0.6414760447717807	133.09669494628906	133.10565185546875
163	133.9583282470703	11.3853					1	DETECTED	133.9583 m/z @11.39 [CD8119_2.mzXML]	133.9583282470703	11.3853	0.11936666666666666	19.98966666666667	19.8703	9843.0166015625	1844956.9733536388	0	1168	0.8874963539644529	1.3354002261262248	0.8594852151115815	133.9579620361328	133.96644592285156
164	134.0185546875	1.7685					1	DETECTED	134.0186 m/z @1.77 [CD8119_2.mzXML]	134.0185546875	1.7685	1.75365	18.820833333333333	17.067183333333332	14261.7744140625	2748205.855626007	0	1168	0.1308570427065563	574.6526374859696	1148.3052749719393	134.0098114013672	134.0198211669922
165	134.0352020263672	1.5396166666666666					1	DETECTED	134.0352 m/z @1.54 [CD8119_2.mzXML]	134.0352020263672	1.5396166666666666	1.0866833333333332	18.912	17.825316666666666	59069.84375	2068081.7745164486	0	1168	0.16311274070296	49.06504738013464	105.28118956253746	134.0297088623047	134.04507446289062
166	134.05995178222656	10.08775					1	DETECTED	134.0600 m/z @10.09 [CD8119_2.mzXML]	134.05995178222656	10.08775	1.123	19.569666666666667	18.446666666666665	6666.6005859375	2045641.0394717408	0	1168	0.38556459679290356	1.028844455599245	1.2950338151744192	134.0535888671875	134.06683349609375
167	134.1061553955078	4.034233333333334					1	DETECTED	134.1062 m/z @4.03 [CD8119_2.mzXML]	134.1061553955078	4.034233333333334	3.12915	4.536883333333334	1.4077333333333337	4601.11083984375	216450.96066006474	0	1168	0.559885258134107	0.7776816131111315	0.555363226222263	134.10580444335938	134.1072998046875
168	134.95819091796875	11.41625					1	DETECTED	134.9582 m/z @11.42 [CD8119_2.mzXML]	134.95819091796875	11.41625	0.10115	20.007833333333334	19.906683333333334	57467.61328125	9698799.306843845	0	1168	2.9139036277622203	0.8937996280921546	9.237132892315056	134.95803833007812	134.9590301513672
169	134.9962615966797	1.5250166666666667					1	DETECTED	134.9963 m/z @1.53 [CD8119_2.mzXML]	134.9962615966797	1.5250166666666667	1.4324666666666666	8.921133333333334	7.488666666666667	99104.296875	1685652.8429722898	0	1168	0.10217294847932146	5.033789438707435	5.774902426741169	134.99578857421875	135.0040283203125
170	135.03195190429688	1.4804					1	DETECTED	135.0320 m/z @1.48 [CD8119_2.mzXML]	135.03195190429688	1.4804	1.4804	19.935166666666664	18.454766666666664	56631.546875	2571811.2995120226	0	1168	0.14299875549294638	null	null	135.02809143066406	135.04039001464844
171	135.04376220703125	11.572266666666668					1	DETECTED	135.0438 m/z @11.57 [CD8119_2.mzXML]	135.04376220703125	11.572266666666668	10.123733333333332	12.047283333333333	1.9235500000000005	7769.70654296875	333245.7355697019	0	1168	1.0088568450983342	0.6639646999263615	0.6492709057474443	135.04351806640625	135.04408264160156
172	135.06280517578125	17.803					1	DETECTED	135.0628 m/z @17.80 [CD8119_2.mzXML]	135.06280517578125	17.803	0.10115	19.588	19.48685	2756.1025390625	1308339.6277694094	0	1168	10.611068458501752	0.5504184590876094	0.10083691817521898	135.06243896484375	135.06349182128906
173	136.0477752685547	1.81115					1	DETECTED	136.0478 m/z @1.81 [CD8119_2.mzXML]	136.0477752685547	1.81115	1.7969666666666666	2.189983333333333	0.39301666666666657	129590.015625	432152.5818457036	0	1168	0.029883346190703097	6.416486140994827	9.613415737813458	136.04762268066406	136.0482635498047
174	136.06158447265625	6.461250000000001					1	DETECTED	136.0616 m/z @6.46 [CD8119_2.mzXML]	136.06158447265625	6.461250000000001	0.10115	20.007833333333334	19.906683333333334	6371.43359375	3106352.4032075126	0	1168	5.212622664297184	1.5649662217051092	1.3615971695606386	136.0609130859375	136.06199645996094
175	136.07554626464844	9.687999999999999					1	DETECTED	136.0755 m/z @9.69 [CD8119_2.mzXML]	136.07554626464844	9.687999999999999	2.133983333333333	15.395900000000001	13.261916666666668	17633.15625	1612891.9716912233	0	1168	5.992047169936608	0.5218735125222186	0.032374668410081214	136.0752716064453	136.07632446289062
176	136.95358276367188	11.32545					1	DETECTED	136.9536 m/z @11.33 [CD8119_2.mzXML]	136.95358276367188	11.32545	0.11936666666666666	19.9715	19.85213333333333	26814.240234375	4267217.317650392	0	1168	1.3010719796956813	1.0658411073758385	13.524523560349602	136.9532470703125	136.96170043945312
177	136.96926879882812	1.6293666666666666					1	DETECTED	136.9693 m/z @1.63 [CD8119_2.mzXML]	136.96926879882812	1.6293666666666666	1.5690166666666667	1.68995	0.12093333333333334	22214.787109375	109025.41324194329	0	1168	0.08483141290781804	1.0019331676332521	1.0038663352665043	136.9690399169922	136.96934509277344
178	137.04580688476562	3.3691166666666663					1	DETECTED	137.0458 m/z @3.37 [CD8119_2.mzXML]	137.04580688476562	3.3691166666666663	0.7586499999999999	19.98966666666667	19.23101666666667	17181.0703125	2223463.3004660336	0	1168	0.4720903876534841	1.158136625665667	0.45752762728195967	137.04515075683594	137.04917907714844
179	137.05953979492188	9.824183333333334					1	DETECTED	137.0595 m/z @9.82 [CD8119_2.mzXML]	137.05953979492188	9.824183333333334	1.1592833333333334	14.483366666666665	13.324083333333332	55179.9453125	1652890.852924743	1	1168	0.09597550034356672	0.6924580618115997	0.8724317424134737	137.05856323242188	137.0647735595703
180	137.10716247558594	10.583483333333334					1	DETECTED	137.1072 m/z @10.58 [CD8119_2.mzXML]	137.10716247558594	10.583483333333334	1.6594333333333333	10.758033333333334	9.098600000000001	7826.072265625	859590.6373127442	0	1168	0.12282634254886737	0.5097797524666491	2.6900672360413687	137.10675048828125	137.11642456054688
181	137.13232421875	6.897283333333333					1	DETECTED	137.1323 m/z @6.90 [CD8119_2.mzXML]	137.13232421875	6.897283333333333	0.10115	20.007833333333334	19.906683333333334	8030.60986328125	3658659.4395563924	0	1168	7.3622010032812435	1.4645595044240842	1.163251769960666	137.1316375732422	137.13270568847656
182	138.9061737060547	1.75365					1	DETECTED	138.9062 m/z @1.75 [CD8119_2.mzXML]	138.9061737060547	1.75365	1.68995	2.2310000000000003	0.5410500000000003	33977.48828125	458750.48524914536	0	1168	0.29457754189826324	4.246860282574579	6.801409768482446	138.90597534179688	138.90650939941406
183	139.04188537597656	14.553633333333332					1	DETECTED	139.0419 m/z @14.55 [CD8119_2.mzXML]	139.04188537597656	14.553633333333332	0.10115	20.007833333333334	19.906683333333334	153646.265625	2.3726707726813607E7	1	1168	3.564506194622501	0.7824801495132264	0.5054282097821621	139.0356903076172	139.04974365234375
184	140.041259765625	14.089383333333334					1	DETECTED	140.0413 m/z @14.09 [CD8119_2.mzXML]	140.041259765625	14.089383333333334	9.16605	17.4115	8.24545	7156.65478515625	1205284.2937219546	0	1168	6.007767766378018	0.8373849018280297	0.43029702489285104	140.04075622558594	140.04940795898438
185	140.0678253173828	1.7969666666666666					1	DETECTED	140.0678 m/z @1.80 [CD8119_2.mzXML]	140.0678253173828	1.7969666666666666	0.4108833333333333	19.898666666666667	19.487783333333333	513544.84375	3508615.5365743428	1	1168	0.0536123241696822	2.4069712395024165	2.7148252121819216	140.06748962402344	140.0709991455078
186	140.9521026611328	17.877166666666668					1	DETECTED	140.9521 m/z @17.88 [CD8119_2.mzXML]	140.9521026611328	17.877166666666668	16.6685	20.007833333333334	3.3393333333333324	1595.420654296875	183616.6568234252	0	1168	1.1982116791316706	1.3814120242691676	1.7628240485383353	140.95181274414062	140.95260620117188
187	140.99484252929688	3.4610166666666666					1	DETECTED	140.9948 m/z @3.46 [CD8119_2.mzXML]	140.99484252929688	3.4610166666666666	2.584	3.6610500000000004	1.0770500000000003	3037.72607421875	106952.50603887944	0	1168	0.12039151539678095	0.614041922426408	0.2280838448528159	140.99440002441406	140.99505615234375
188	141.01568603515625	4.081333333333333					1	DETECTED	141.0157 m/z @4.08 [CD8119_2.mzXML]	141.01568603515625	4.081333333333333	3.1584833333333333	15.525816666666666	12.367333333333333	1452.2843017578125	786535.8841268617	0	1168	11.51774394044849	6.700619457838941	12.401238915677881	141.01556396484375	141.02206420898438
189	141.0386962890625	14.328616666666667					1	DETECTED	141.0387 m/z @14.33 [CD8119_2.mzXML]	141.0386962890625	14.328616666666667	2.7231	16.484216666666665	13.761116666666664	5635.16748046875	1299806.683177368	0	1168	2.6715748881043186	0.5928696266574373	0.15736913045003528	141.03785705566406	141.04080200195312
190	141.05215454101562	9.331016666666667					1	DETECTED	141.0522 m/z @9.33 [CD8119_2.mzXML]	141.05215454101562	9.331016666666667	2.6115166666666667	18.985333333333333	16.373816666666666	81607.8984375	1701529.8907252196	0	1168	0.1162607422666948	2.0265259940039004	0.3174853498512833	141.05084228515625	141.0573272705078
191	141.09075927734375	7.0557					1	DETECTED	141.0908 m/z @7.06 [CD8119_2.mzXML]	141.09075927734375	7.0557	0.10115	19.98966666666667	19.888516666666668	1908.1131591796875	1102480.4341393132	0	1168	12.56366788361914	1.4298924205496162	1.8597848410992326	141.0891876220703	141.09141540527344
192	142.0470428466797	1.7969666666666666					1	DETECTED	142.0470 m/z @1.80 [CD8119_2.mzXML]	142.0470428466797	1.7969666666666666	1.75365	6.338866666666666	4.585216666666666	19321.591796875	588632.4379173584	0	1168	0.12823855852085897	52.92670257791457	4.4645880435780105	142.04104614257812	142.0510711669922
193	142.0649871826172	9.209816666666667					1	DETECTED	142.0650 m/z @9.21 [CD8119_2.mzXML]	142.0649871826172	9.209816666666667	3.7386	9.789416666666666	6.050816666666666	77631.609375	763639.3079791868	0	1168	0.09143810676721387	1.6268843689589951	1.2764338780015176	142.05548095703125	142.06578063964844
194	142.94766235351562	1.6594333333333333					1	DETECTED	142.9477 m/z @1.66 [CD8119_2.mzXML]	142.94766235351562	1.6594333333333333	1.4804	19.825666666666667	18.345266666666667	17723.119140625	2140835.1235313113	0	1168	0.14327663375669442	16.793478436409217	28.549448175326027	142.93775939941406	142.9503173828125
195	143.0187225341797	1.9224999999999999					1	DETECTED	143.0187 m/z @1.92 [CD8119_2.mzXML]	143.0187225341797	1.9224999999999999	1.9224999999999999	7.303466666666667	5.380966666666668	55548.515625	2820825.084067293	0	1168	2.452993518405107	null	null	143.01010131835938	143.01976013183594
196	143.03111267089844	1.7828833333333334					1	DETECTED	143.0311 m/z @1.78 [CD8119_2.mzXML]	143.03111267089844	1.7828833333333334	1.0139500000000001	19.606166666666663	18.592216666666662	329299.375	3930463.5371368416	0	1168	null	0.6720592962532209	3.6799283710136086	143.0286865234375	143.0341796875
197	143.0536346435547	1.8253666666666668					1	DETECTED	143.0536 m/z @1.83 [CD8119_2.mzXML]	143.0536346435547	1.8253666666666668	1.4651	15.893383333333333	14.428283333333333	454539.09375	1.4008604920647731E7	0	1168	0.05823673990153022	9.687728183362417	27.043941713850966	143.04995727539062	143.0607147216797
198	143.07281494140625	9.209816666666667					1	DETECTED	143.0728 m/z @9.21 [CD8119_2.mzXML]	143.07281494140625	9.209816666666667	0.10115	20.007833333333334	19.906683333333334	85422.0859375	3110983.268811337	0	1168	0.09885780664305166	0.5610897959936085	0.023380645794027686	143.0692901611328	143.08189392089844
199	143.10855102539062	2.2310000000000003					1	DETECTED	143.1086 m/z @2.23 [CD8119_2.mzXML]	143.10855102539062	2.2310000000000003	1.2323	17.11433333333333	15.88203333333333	9617.34765625	2137017.4625133052	0	1168	9.877533623797465	7.951353426120619	8.99889248500672	143.10614013671875	143.10855102539062
200	144.0442657470703	9.209816666666667					1	DETECTED	144.0443 m/z @9.21 [CD8119_2.mzXML]	144.0442657470703	9.209816666666667	1.75365	9.8766	8.12295	20621.416015625	1888661.0605308835	0	1168	0.14951845386126905	0.5119080393834347	1.8305355691778138	144.03448486328125	144.04461669921875
201	144.0569610595703	1.8395666666666666					1	DETECTED	144.0570 m/z @1.84 [CD8119_2.mzXML]	144.0569610595703	1.8395666666666666	0.11936666666666666	19.935166666666664	19.815799999999996	9326.6806640625	1683529.4992229308	0	1168	4.173210585366907	3.9367014240162055	6.966463014153925	144.0569610595703	144.0657958984375
202	144.0803680419922	9.209816666666667					1	DETECTED	144.0804 m/z @9.21 [CD8119_2.mzXML]	144.0803680419922	9.209816666666667	8.125033333333333	17.9705	9.845466666666669	885259.6875	6657597.782406859	1	1168	0.08779776460673183	1.5235833957530764	1.3544363597033438	144.07191467285156	144.0810546875
203	144.10177612304688	1.8679					1	DETECTED	144.1018 m/z @1.87 [CD8119_2.mzXML]	144.10177612304688	1.8679	0.2832	19.9715	19.688299999999998	93956.5	3951223.9596656817	0	1168	1.621645346833449	0.5903279646042665	0.1609525628144431	144.1012420654297	144.1024627685547
204	144.13784790039062	10.9907					1	DETECTED	144.1378 m/z @10.99 [CD8119_2.mzXML]	144.13784790039062	10.9907	10.867116666666668	11.210416666666667	0.3432999999999993	3899.1796875	42463.93337976064	0	1168	0.08688576463002207	1.3889413351314968	1.7778826702629935	144.13783264160156	144.13812255859375
205	144.98072814941406	1.5250166666666667					1	DETECTED	144.9807 m/z @1.53 [CD8119_2.mzXML]	144.98072814941406	1.5250166666666667	1.41415	19.149833333333333	17.735683333333334	46838.98828125	2195668.095293548	0	1168	0.1466245846175842	54.777417760088504	1.2259716796391733	144.97500610351562	144.98167419433594
206	144.99176025390625	1.81115					1	DETECTED	144.9918 m/z @1.81 [CD8119_2.mzXML]	144.99176025390625	1.81115	1.4324666666666666	18.397166666666667	16.9647	57591.94140625	2506983.419306213	0	1168	0.06978715653164791	22.399586285814877	43.79917257162975	144.99169921875	144.9976348876953
207	145.0492706298828	1.9642333333333333					1	DETECTED	145.0493 m/z @1.96 [CD8119_2.mzXML]	145.0492706298828	1.9642333333333333	0.10115	19.935166666666664	19.834016666666663	173599.328125	1.2656747351712823E7	0	1168	0.16557042532041022	4.336263304961862	4.223612047509692	145.0475311279297	145.05166625976562
208	145.0840301513672	9.22405					1	DETECTED	145.0840 m/z @9.22 [CD8119_2.mzXML]	145.0840301513672	9.22405	3.3846333333333334	10.435366666666665	7.050733333333332	67203.0078125	2634971.975150695	0	1168	0.10011753660697131	0.5159570036204848	1.4268249271739393	145.0836639404297	145.08706665039062
209	146.05966186523438	9.209816666666667					1	DETECTED	146.0597 m/z @9.21 [CD8119_2.mzXML]	146.05966186523438	9.209816666666667	0.6485833333333333	19.569666666666667	18.921083333333332	690953.5625	6339338.221468592	0	1168	0.08995246867308282	1.5298035919732684	1.4080009627985859	146.05264282226562	146.06358337402344
210	146.0810546875	1.9920833333333334					1	DETECTED	146.0811 m/z @1.99 [CD8119_2.mzXML]	146.0810546875	1.9920833333333334	0.19218333333333334	19.807166666666667	19.614983333333335	44765.87109375	5163112.525470181	0	1168	0.9959870190250826	2.4155225647549634	2.903248894528982	146.07699584960938	146.0876922607422
211	147.00344848632812	1.5250166666666667					1	DETECTED	147.0034 m/z @1.53 [CD8119_2.mzXML]	147.00344848632812	1.5250166666666667	0.9956833333333334	17.671833333333332	16.67615	209218.4375	5427118.258207428	0	1168	0.15421892260728032	59.233857213116565	97.93546680301081	146.99612426757812	147.01341247558594
212	147.02882385253906	3.2776833333333335					1	DETECTED	147.0288 m/z @3.28 [CD8119_2.mzXML]	147.02882385253906	3.2776833333333335	3.0547	3.52225	0.46755000000000013	3984.002197265625	71947.99303955078	0	1168	0.29854793785423395	1.0483967411615212	1.0967934823230423	147.0286407470703	147.02890014648438
213	147.06321716308594	9.209816666666667					1	DETECTED	147.0632 m/z @9.21 [CD8119_2.mzXML]	147.06321716308594	9.209816666666667	0.10115	20.007833333333334	19.906683333333334	55905.7421875	2705569.4418442682	0	1168	0.08926500498737155	1.0638895250713118	0.06747707409742207	147.0533447265625	147.0656280517578
214	147.07626342773438	1.8540333333333334					1	DETECTED	147.0763 m/z @1.85 [CD8119_2.mzXML]	147.07626342773438	1.8540333333333334	1.75365	17.951833333333333	16.198183333333333	198150.03125	5773038.885544983	0	1168	0.1526474750288893	7.895663389716975	7.602448164647779	147.0759735107422	147.08551025390625
215	147.112548828125	1.61415					1	DETECTED	147.1125 m/z @1.61 [CD8119_2.mzXML]	147.112548828125	1.61415	1.5101166666666666	14.747783333333333	13.237666666666666	161209.078125	2999795.385934264	0	1168	0.13625151159198667	3.477330756415322	1.2254992016181991	147.1077880859375	147.1219482421875
216	148.01454162597656	1.4953666666666665					1	DETECTED	148.0145 m/z @1.50 [CD8119_2.mzXML]	148.01454162597656	1.4953666666666665	1.41415	14.62475	13.210600000000001	23249.3984375	4698826.474705445	0	1168	0.16797479125261305	81.32936589370016	161.6587317874003	148.00758361816406	148.01470947265625
217	148.04254150390625	2.12					1	DETECTED	148.0425 m/z @2.12 [CD8119_2.mzXML]	148.04254150390625	2.12	0.4653833333333333	12.274133333333333	11.80875	49799.44921875	2647137.0165155334	0	1168	0.19404597018348202	2.9340675327140695	0.49766512823640063	148.03884887695312	148.0507354736328
218	148.07972717285156	1.9362166666666667					1	DETECTED	148.0797 m/z @1.94 [CD8119_2.mzXML]	148.07972717285156	1.9362166666666667	0.10115	19.9715	19.87035	7932.77783203125	2196750.0672699874	0	1168	15.014905407142027	5.414067608806219	5.031620535022282	148.07546997070312	148.0826416015625
219	148.9349822998047	1.75365					1	DETECTED	148.9350 m/z @1.75 [CD8119_2.mzXML]	148.9349822998047	1.75365	1.6744833333333333	14.018016666666666	12.343533333333333	64765.75	2262179.6640317994	0	1168	0.10875083522770979	77.9591578947369	154.91831578947378	148.93466186523438	148.93515014648438
220	149.0120086669922	1.5250166666666667					1	DETECTED	149.0120 m/z @1.53 [CD8119_2.mzXML]	149.0120086669922	1.5250166666666667	0.1375	19.076999999999998	18.9395	150382.328125	4396058.200323151	0	1168	0.1009525486040721	0.29251203092513584	4.267041649390114	149.00201416015625	149.0121307373047
221	149.02285766601562	12.475533333333335					1	DETECTED	149.0229 m/z @12.48 [CD8119_2.mzXML]	149.02285766601562	12.475533333333335	0.10115	20.007833333333334	19.906683333333334	116885.7265625	3.731321079079642E7	1	1168	11.207910555529189	0.8535778361686945	0.06888089893472296	149.02272033691406	149.0234375
222	149.05966186523438	8.35375					1	DETECTED	149.0597 m/z @8.35 [CD8119_2.mzXML]	149.05966186523438	8.35375	7.953833333333334	8.55435	0.6005166666666657	6922.23291015625	130010.2668167114	0	1168	0.41297072418763925	0.7508022504688476	0.5016045009376953	149.05938720703125	149.05979919433594
223	149.07862854003906	16.724833333333333					1	DETECTED	149.0786 m/z @16.72 [CD8119_2.mzXML]	149.07862854003906	16.724833333333333	0.10115	19.935166666666664	19.834016666666663	9316.8486328125	3947593.4652827145	0	1168	8.980619799638891	0.5965590257273508	0.39613465659822833	149.0780792236328	149.07875061035156
224	149.96072387695312	7.250299999999999					1	DETECTED	149.9607 m/z @7.25 [CD8119_2.mzXML]	149.96072387695312	7.250299999999999	0.8863333333333333	18.470833333333335	17.584500000000002	3173.772216796875	1272669.530440399	0	1168	1.84530596688007	1.3815675757782098	1.7631351515564198	149.95449829101562	149.96121215820312
225	149.99249267578125	1.75365					1	DETECTED	149.9925 m/z @1.75 [CD8119_2.mzXML]	149.99249267578125	1.75365	0.1375	19.9715	19.834	11662.0458984375	5554139.737468992	0	1168	19.532262790220035	6.1361878538502	7.741194900661632	149.992431640625	149.9995574951172
226	150.0262451171875	12.459133333333334					1	DETECTED	150.0262 m/z @12.46 [CD8119_2.mzXML]	150.0262451171875	12.459133333333334	0.10115	19.916833333333333	19.815683333333332	9150.3232421875	3576836.9953281265	0	1168	11.983826418906279	0.8017361246913264	4.078173226265926	150.0260467529297	150.02845764160156
227	150.05821228027344	2.709166666666667					1	DETECTED	150.0582 m/z @2.71 [CD8119_2.mzXML]	150.05821228027344	2.709166666666667	2.0206	9.586783333333333	7.566183333333333	74739.171875	2192118.7606125493	0	1168	0.2771107564796065	8.059073664176788	0.38106406856829894	150.05487060546875	150.05859375
228	150.93194580078125	1.75365					1	DETECTED	150.9319 m/z @1.75 [CD8119_2.mzXML]	150.93194580078125	1.75365	1.6594333333333333	1.81115	0.15171666666666672	21840.74609375	123333.76871679684	0	1168	0.09812905726719334	0.8051477091809666	0.5881430484759667	150.93179321289062	150.9321746826172
229	150.9685821533203	11.3853					1	DETECTED	150.9686 m/z @11.39 [CD8119_2.mzXML]	150.9685821533203	11.3853	0.1375	19.98966666666667	19.85216666666667	12245.00390625	2376272.0304049696	0	1168	1.2677145596411936	1.2309547540942787	0.3570173636268007	150.968017578125	150.97695922851562
230	151.04502868652344	1.5396166666666666					1	DETECTED	151.0450 m/z @1.54 [CD8119_2.mzXML]	151.04502868652344	1.5396166666666666	0.4653833333333333	10.617983333333333	10.1526	8873.970703125	1140199.0408378907	0	1168	7.982482755736218	4.725509665808173	65.29886665843581	151.03515625	151.05465698242188
231	151.06137084960938	8.5367					1	DETECTED	151.0614 m/z @8.54 [CD8119_2.mzXML]	151.06137084960938	8.5367	2.584	9.620166666666668	7.036166666666668	5913.04541015625	392716.9787996826	0	1168	6.010820623594514	0.5910063220611377	6.8978184817055785	151.05538940429688	151.06179809570312
232	151.1114959716797	12.1167					1	DETECTED	151.1115 m/z @12.12 [CD8119_2.mzXML]	151.1114959716797	12.1167	0.3013833333333333	19.880333333333333	19.57895	4784.29931640625	1266371.5999221797	0	1168	9.033226023346405	0.8285410604032336	0.6570821208064673	151.11073303222656	151.11216735839844
233	152.0218505859375	1.81115					1	DETECTED	152.0219 m/z @1.81 [CD8119_2.mzXML]	152.0218505859375	1.81115	1.7828833333333334	3.5069833333333333	1.7241	91648.0390625	467568.5326619266	0	1168	0.2109621477077619	3.1275882212021164	1.4838293751325624	152.02169799804688	152.03182983398438
234	152.03204345703125	2.063283333333333					1	DETECTED	152.0320 m/z @2.06 [CD8119_2.mzXML]	152.03204345703125	2.063283333333333	2.063283333333333	9.755383333333333	7.6921	4051.78955078125	614531.6078016968	0	1168	7.668000943918377	null	null	152.0319061279297	152.03636169433594
235	152.04638671875	11.543416666666667					1	DETECTED	152.0464 m/z @11.54 [CD8119_2.mzXML]	152.04638671875	11.543416666666667	0.11936666666666666	20.007833333333334	19.888466666666666	6184.69140625	1690776.6904586174	0	1168	8.918203154693506	2.188431620353287	4.139842165239345	152.04632568359375	152.05638122558594
236	152.94688415527344	1.61415					1	DETECTED	152.9469 m/z @1.61 [CD8119_2.mzXML]	152.94688415527344	1.61415	1.5544666666666667	12.658066666666667	11.1036	87314.09375	3943940.9267907715	0	1168	0.08252678042409278	1.8481735396198737	2.4761741625178986	152.94656372070312	152.9470977783203
237	153.05743408203125	13.734649999999998					1	DETECTED	153.0574 m/z @13.73 [CD8119_2.mzXML]	153.05743408203125	13.734649999999998	1.37775	20.007833333333334	18.630083333333335	72207.328125	1.249848656154677E7	1	1168	2.690389416326493	0.668016686793619	0.36887129703602156	153.05201721191406	153.06625366210938
238	154.0584259033203	1.8395666666666666					1	DETECTED	154.0584 m/z @1.84 [CD8119_2.mzXML]	154.0584259033203	1.8395666666666666	1.8395666666666666	15.85675	14.017183333333334	17418.55859375	2877435.2301334837	0	1168	0.01590878544422969	null	null	154.04949951171875	154.0645294189453
239	154.08384704589844	4.0501499999999995					1	DETECTED	154.0838 m/z @4.05 [CD8119_2.mzXML]	154.08384704589844	4.0501499999999995	3.12915	9.586783333333333	6.457633333333333	7586.298828125	549327.2861216735	0	1168	0.32374784570235704	3.505772710821573	7.305055236284792	154.08328247070312	154.0867156982422
240	154.88002014160156	1.7379333333333333					1	DETECTED	154.8800 m/z @1.74 [CD8119_2.mzXML]	154.88002014160156	1.7379333333333333	1.7218666666666667	2.12	0.39813333333333345	11251.65625	130126.41424804687	0	1168	0.27742252981203297	12.390041493775932	23.780082987551864	154.87989807128906	154.88050842285156
241	155.0281219482422	2.7370500000000004					1	DETECTED	155.0281 m/z @2.74 [CD8119_2.mzXML]	155.0281219482422	2.7370500000000004	2.584	18.985333333333333	16.401333333333334	5209.83642578125	874344.9496420287	0	1168	0.16111233881010323	53.58161820755732	40.78332842818514	155.02761840820312	155.03167724609375
242	155.0677490234375	9.998133333333334					1	DETECTED	155.0677 m/z @10.00 [CD8119_2.mzXML]	155.0677490234375	9.998133333333334	9.15085	10.454283333333333	1.3034333333333326	14192.1943359375	240369.80376303065	0	1168	1.6406506889047598	0.6413865917989111	0.20978621027764782	155.06027221679688	155.06878662109375
243	155.13059997558594	14.801133333333333					1	DETECTED	155.1306 m/z @14.80 [CD8119_2.mzXML]	155.13059997558594	14.801133333333333	0.10115	20.007833333333334	19.906683333333334	308226.78125	7.606217837193367E7	0	1168	7.713686444761034	0.6907693195167455	0.7618876617307664	155.13018798828125	155.13128662109375
244	156.0418243408203	1.7969666666666666					1	DETECTED	156.0418 m/z @1.80 [CD8119_2.mzXML]	156.0418243408203	1.7969666666666666	1.75365	11.61705	9.8634	209509.890625	2145203.4416544195	0	1168	0.06122202689940348	113.85225086571758	226.7045017314352	156.0417938232422	156.04335021972656
245	156.07644653320312	1.8818833333333334					1	DETECTED	156.0764 m/z @1.88 [CD8119_2.mzXML]	156.07644653320312	1.8818833333333334	1.5396166666666666	15.359350000000001	13.819733333333334	30331.62109375	1794463.017167938	0	1168	0.18562660557450972	2.4994893221313057	1.8752630040753284	156.06800842285156	156.07725524902344
246	156.1341094970703	14.801133333333333					1	DETECTED	156.1341 m/z @14.80 [CD8119_2.mzXML]	156.1341094970703	14.801133333333333	0.11936666666666666	19.9715	19.85213333333333	16119.9697265625	4682593.927912263	0	1168	7.377781385020823	0.6909617067381194	0.7491383391035836	156.1333770751953	156.1345672607422
247	157.12779235839844	14.801133333333333					1	DETECTED	157.1278 m/z @14.80 [CD8119_2.mzXML]	157.12779235839844	14.801133333333333	0.10115	20.007833333333334	19.906683333333334	83731.6875	2.2220969413701978E7	0	1168	8.09773242466389	1.7865449037409171	0.3554808202387691	157.12704467773438	157.1284637451172
248	158.04005432128906	1.7828833333333334					1	DETECTED	158.0401 m/z @1.78 [CD8119_2.mzXML]	158.04005432128906	1.7828833333333334	1.7828833333333334	3.7386	1.9557166666666665	17547.015625	443452.86433422874	0	1168	0.6569188654397249	null	null	158.0366668701172	158.04005432128906
249	158.13125610351562	14.801133333333333					1	DETECTED	158.1313 m/z @14.80 [CD8119_2.mzXML]	158.13125610351562	14.801133333333333	0.39266666666666666	19.953333333333333	19.560666666666666	5132.03466796875	1752726.2975665287	0	1168	5.21848244433766	0.6787907110171335	0.7767100474888945	158.13070678710938	158.1318817138672
250	158.96371459960938	1.6444666666666667					1	DETECTED	158.9637 m/z @1.64 [CD8119_2.mzXML]	158.96371459960938	1.6444666666666667	1.584	13.55945	11.97545	365975.90625	4681797.391133421	0	1168	0.09646958388381255	96.16518668645215	2.673124889654328	158.96365356445312	158.9674072265625
251	159.06509399414062	1.9920833333333334					1	DETECTED	159.0651 m/z @1.99 [CD8119_2.mzXML]	159.06509399414062	1.9920833333333334	1.9362166666666667	19.588	17.651783333333334	10190.9140625	2601408.994110809	0	1168	0.5116975962780796	47.08366537716794	85.27538047223393	159.05796813964844	159.0738067626953
252	159.091552734375	9.209816666666667					1	DETECTED	159.0916 m/z @9.21 [CD8119_2.mzXML]	159.091552734375	9.209816666666667	0.2649	17.39333333333333	17.12843333333333	64012.234375	1435484.9492536925	0	1168	0.08976060379447226	1.1633109568201276	1.5264069677556467	159.08697509765625	159.10145568847656
253	159.98187255859375	11.160133333333333					1	DETECTED	159.9819 m/z @11.16 [CD8119_2.mzXML]	159.98187255859375	11.160133333333333	0.10115	20.007833333333334	19.906683333333334	6298.98828125	1556672.657331666	0	1168	8.706057530475618	0.9000232088844816	0.37293950694267775	159.9810791015625	159.98263549804688
254	160.0602569580078	2.5699666666666667					1	DETECTED	160.0603 m/z @2.57 [CD8119_2.mzXML]	160.0602569580078	2.5699666666666667	1.8253666666666668	19.679	17.85363333333333	365995.75	2.2092710836450063E7	1	1168	0.6739249141971415	1.9866890440566531	1.8005795497425603	160.05990600585938	160.06353759765625
255	160.07574462890625	9.18105					1	DETECTED	160.0757 m/z @9.18 [CD8119_2.mzXML]	160.07574462890625	9.18105	0.19218333333333334	19.186833333333333	18.99465	27496.265625	1748084.0979180904	0	1168	0.11272669131143864	0.5689857273167825	22.651155724486955	160.07064819335938	160.07614135742188
256	160.13296508789062	10.08775					1	DETECTED	160.1330 m/z @10.09 [CD8119_2.mzXML]	160.13296508789062	10.08775	10.069583333333332	16.687666666666665	6.618083333333333	3546.918212890625	617653.1264265135	0	1168	0.13232273155292518	182.14908256879843	363.29816513759687	160.13296508789062	160.14096069335938
257	160.95289611816406	11.831366666666666					1	DETECTED	160.9529 m/z @11.83 [CD8119_2.mzXML]	160.95289611816406	11.831366666666666	10.88575	19.223333333333336	8.337583333333336	4585.3173828125	721670.2086414184	0	1168	0.8236763528827407	4.408542926132863	7.817085852265726	160.95265197753906	160.95449829101562
258	161.011962890625	1.4953666666666665					1	DETECTED	161.0120 m/z @1.50 [CD8119_2.mzXML]	161.011962890625	1.4953666666666665	1.4324666666666666	8.588666666666667	7.1562	15138.923828125	771446.4991813354	0	1168	0.12577644397869592	56.885532591414986	112.77106518282997	161.01132202148438	161.01217651367188
259	161.0236358642578	12.221933333333334					1	DETECTED	161.0236 m/z @12.22 [CD8119_2.mzXML]	161.0236358642578	12.221933333333334	1.5250166666666667	17.747	16.221983333333334	64325.07421875	1.0324518624533204E7	0	1168	2.378600020559686	2.016438642886361	4.124658194000061	161.01393127441406	161.03086853027344
260	161.06361389160156	2.36665					1	DETECTED	161.0636 m/z @2.37 [CD8119_2.mzXML]	161.06361389160156	2.36665	0.2832	20.007833333333334	19.724633333333333	19505.828125	2874637.799142392	0	1168	2.8248062472554563	1.0884757570284995	7.666500508126988	161.05889892578125	161.06427001953125
261	161.98110961914062	0.15566666666666668					1	DETECTED	161.9811 m/z @0.16 [CD8119_2.mzXML]	161.98110961914062	0.15566666666666668	0.10115	20.007833333333334	19.906683333333334	3618.799560546875	1609382.1020439768	0	1168	19.732519864822216	182.5742892081932	161.3294076036985	161.98019409179688	161.98817443847656
262	162.03314208984375	10.472683333333332					1	DETECTED	162.0331 m/z @10.47 [CD8119_2.mzXML]	162.03314208984375	10.472683333333332	1.4953666666666665	15.031583333333334	13.536216666666668	3623.906494140625	1738612.9817618714	0	1168	13.040830359365266	0.753912174944629	0.5078243498892581	162.02316284179688	162.03634643554688
263	162.09786987304688	15.433150000000001					1	DETECTED	162.0979 m/z @15.43 [CD8119_2.mzXML]	162.09786987304688	15.433150000000001	0.11936666666666666	19.953333333333333	19.833966666666665	10738.453125	3152863.0864715916	0	1168	2.8185933483772523	0.6364756808791866	0.7027790004567778	162.09695434570312	162.0982666015625
264	162.1118927001953	1.8253666666666668					1	DETECTED	162.1119 m/z @1.83 [CD8119_2.mzXML]	162.1118927001953	1.8253666666666668	1.75365	17.095333333333333	15.341683333333332	2182009.0	1.7326580776095677E7	1	1168	0.06580685501115213	2.7671523436697365	3.3598423590575335	162.10543823242188	162.11277770996094
265	162.99124145507812	1.5250166666666667					1	DETECTED	162.9912 m/z @1.53 [CD8119_2.mzXML]	162.99124145507812	1.5250166666666667	0.10115	20.007833333333334	19.906683333333334	335459.28125	5784306.81887085	0	1168	0.13324564910539394	1.2389642299394465	1.411895905729608	162.98350524902344	162.99188232421875
266	163.03860473632812	10.88575					1	DETECTED	163.0386 m/z @10.89 [CD8119_2.mzXML]	163.03860473632812	10.88575	0.10115	19.9715	19.87035	29314.98046875	3446332.9992091088	0	1168	0.9397556722812936	10.157891652842048	12.721365658170635	163.02999877929688	163.0450439453125
267	163.05999755859375	1.9642333333333333					1	DETECTED	163.0600 m/z @1.96 [CD8119_2.mzXML]	163.05999755859375	1.9642333333333333	0.1375	20.007833333333334	19.870333333333335	54358.21484375	7851486.51617413	0	1168	0.43613108767004394	12.440696265517644	5.901998754937434	163.05978393554688	163.0680694580078
268	163.07505798339844	11.557933333333333					1	DETECTED	163.0751 m/z @11.56 [CD8119_2.mzXML]	163.07505798339844	11.557933333333333	11.513933333333334	11.695033333333333	0.18109999999999893	29479.759765625	151006.05596972638	0	1168	0.06310594980871542	2.0579545454545936	3.675687247088996	163.07498168945312	163.07528686523438
269	163.09425354003906	15.691066666666668					1	DETECTED	163.0943 m/z @15.69 [CD8119_2.mzXML]	163.09425354003906	15.691066666666668	0.7400666666666668	19.953333333333333	19.213266666666666	22110.56640625	6633385.988502086	0	1168	3.1245757767874505	0.8291242710932126	0.5266149785565897	163.0931854248047	163.09686279296875
270	163.1156463623047	1.8253666666666668					1	DETECTED	163.1156 m/z @1.83 [CD8119_2.mzXML]	163.1156463623047	1.8253666666666668	1.7685	12.274133333333333	10.505633333333334	111685.7890625	5937161.54494513	0	1168	0.08556904048022496	3.6808762602613925	6.2754430391215985	163.1101837158203	163.11593627929688
271	163.97647094726562	0.4653833333333333					1	DETECTED	163.9765 m/z @0.47 [CD8119_2.mzXML]	163.97647094726562	0.4653833333333333	0.10115	20.007833333333334	19.906683333333334	52401.58984375	1.840748021433671E7	1	1168	18.123277901833443	5.121933469610336	25.330652275792126	163.9759979248047	163.97698974609375
272	164.09173583984375	1.9642333333333333					1	DETECTED	164.0917 m/z @1.96 [CD8119_2.mzXML]	164.09173583984375	1.9642333333333333	1.9642333333333333	18.026333333333334	16.0621	7292.14892578125	1092178.5207922973	0	1168	0.16219702795984214	null	null	164.0911102294922	164.0980224609375
273	164.9090118408203	1.75365					1	DETECTED	164.9090 m/z @1.75 [CD8119_2.mzXML]	164.9090118408203	1.75365	1.68995	1.7969666666666666	0.10701666666666654	29982.619140625	121327.97732739245	0	1168	0.06360278799330787	0.8400052328623765	0.8003289551746575	164.90884399414062	164.90902709960938
274	164.92970275878906	1.6594333333333333					1	DETECTED	164.9297 m/z @1.66 [CD8119_2.mzXML]	164.92970275878906	1.6594333333333333	1.6444666666666667	2.0916	0.4471333333333334	17540.24609375	235942.8741009521	0	1168	null	14.937639198218358	28.875278396436716	164.92962646484375	164.93016052246094
275	164.98428344726562	11.3853					1	DETECTED	164.9843 m/z @11.39 [CD8119_2.mzXML]	164.98428344726562	11.3853	0.10115	20.007833333333334	19.906683333333334	117278.1171875	1.377179748455614E7	0	1168	0.9581276591102981	0.8361815653377654	11.842852570422945	164.97677612304688	164.98524475097656
276	165.0243682861328	1.4953666666666665					1	DETECTED	165.0244 m/z @1.50 [CD8119_2.mzXML]	165.0243682861328	1.4953666666666665	1.4494833333333332	1.6293666666666666	0.1798833333333334	6895.36767578125	53737.074470458996	0	1168	0.1262345883144982	1.9602252088630616	2.9204504177261232	165.0240936279297	165.02464294433594
277	165.05477905273438	9.331016666666667					1	DETECTED	165.0548 m/z @9.33 [CD8119_2.mzXML]	165.05477905273438	9.331016666666667	2.1056	10.65165	8.546050000000001	11938.970703125	1057985.8197994384	0	1168	5.560505325132331	0.5913880399054265	0.24900938236542136	165.05426025390625	165.05520629882812
278	165.15977478027344	15.72795					1	DETECTED	165.1598 m/z @15.73 [CD8119_2.mzXML]	165.15977478027344	15.72795	0.2649	19.9715	19.706599999999998	20786.154296875	5273818.502758575	0	1168	1.7929809096449443	0.8104947138717926	0.6124935222549402	165.1572265625	165.1602325439453
279	165.58984375	8.35375					1	DETECTED	165.5898 m/z @8.35 [CD8119_2.mzXML]	165.58984375	8.35375	3.95635	10.051983333333334	6.095633333333334	8470.576171875	763104.682220917	0	1168	0.10226319293486341	0.6930951622928702	0.3861903245857404	165.58953857421875	165.59898376464844
280	166.02590942382812	2.3392333333333335					1	DETECTED	166.0259 m/z @2.34 [CD8119_2.mzXML]	166.02590942382812	2.3392333333333335	1.3414333333333335	8.401716666666667	7.0602833333333335	34330.203125	2319360.4470585324	0	1168	0.924300818620055	1.4828205902734877	1.762592703286959	166.01853942871094	166.03515625
281	166.04751586914062	2.584					1	DETECTED	166.0475 m/z @2.58 [CD8119_2.mzXML]	166.04751586914062	2.584	1.9642333333333333	16.743166666666667	14.778933333333335	24782.974609375	2383591.100249817	0	1168	6.473904652279682	5.156468267071276	9.275122320482556	166.0408477783203	166.0570068359375
282	166.0579071044922	8.369583333333333					1	DETECTED	166.0579 m/z @8.37 [CD8119_2.mzXML]	166.0579071044922	8.369583333333333	3.6301	8.485000000000001	4.854900000000001	2915.963623046875	313561.0790795898	0	1168	0.26181296976783663	0.5121760810777548	0.02435216215550956	166.05776977539062	166.06431579589844
283	166.0751495361328	8.369583333333333					1	DETECTED	166.0751 m/z @8.37 [CD8119_2.mzXML]	166.0751495361328	8.369583333333333	7.214716666666666	8.640983333333333	1.4262666666666668	8440.77734375	157116.74221636975	0	1168	0.09113925810815537	0.6175027420192807	0.9755937249515326	166.06556701660156	166.0751495361328
284	166.08604431152344	8.369583333333333					1	DETECTED	166.0860 m/z @8.37 [CD8119_2.mzXML]	166.08604431152344	8.369583333333333	0.35633333333333334	19.186833333333333	18.8305	2960085.75	6.653566370223346E7	1	1168	0.3282795078687304	0.9078870907873812	0.4816871394150785	166.0855255126953	166.08682250976562
285	166.0968475341797	8.33785					1	DETECTED	166.0968 m/z @8.34 [CD8119_2.mzXML]	166.0968475341797	8.33785	7.953833333333334	11.210416666666667	3.2565833333333334	6421.44189453125	240268.46937396214	0	1168	0.36680493870669295	4.240158847272264	9.05791469578322	166.09677124023438	166.10682678222656
286	166.109619140625	8.305633333333335					1	DETECTED	166.1096 m/z @8.31 [CD8119_2.mzXML]	166.109619140625	8.305633333333335	8.091516666666667	8.401716666666667	0.31020000000000003	2985.81982421875	38240.95411932366	0	1168	0.07401617371587577	0.7243714485872164	0.4487428971744328	166.10789489746094	166.11141967773438
287	166.12220764160156	12.641466666666668					1	DETECTED	166.1222 m/z @12.64 [CD8119_2.mzXML]	166.12220764160156	12.641466666666668	8.091516666666667	12.641466666666668	4.549950000000001	41341.03515625	5431037.56845343	0	1168	4.444572007626668	0.5	null	166.11276245117188	166.1226043701172
288	166.58436584472656	8.35375					1	DETECTED	166.5844 m/z @8.35 [CD8119_2.mzXML]	166.58436584472656	8.35375	7.953833333333334	8.5367	0.582866666666666	8372.4697265625	162649.99078875734	0	1168	0.3200564223529305	0.728735153156908	0.5768572268769893	166.58399963378906	166.58438110351562
289	166.984619140625	11.848816666666666					1	DETECTED	166.9846 m/z @11.85 [CD8119_2.mzXML]	166.984619140625	11.848816666666666	0.10115	20.007833333333334	19.906683333333334	53960.1796875	8233047.88725772	0	1168	1.703210955070416	0.7880614756053856	3.865040647608522	166.9840545654297	166.9855499267578
290	167.03135681152344	1.9088					1	DETECTED	167.0314 m/z @1.91 [CD8119_2.mzXML]	167.03135681152344	1.9088	1.7685	9.4687	7.700200000000001	17683.546875	864963.2489844969	0	1168	8.506863031121139	27.5130294261672	53.89944970645071	167.02151489257812	167.03424072265625
291	167.05638122558594	8.5367					1	DETECTED	167.0564 m/z @8.54 [CD8119_2.mzXML]	167.05638122558594	8.5367	8.502116666666668	8.623566666666667	0.12144999999999939	3701.720458984375	19292.56337292458	0	1168	0.16041158776999964	1.7559036144578863	2.5118072289157727	167.0561981201172	167.0565643310547
292	167.06781005859375	10.360933333333332					1	DETECTED	167.0678 m/z @10.36 [CD8119_2.mzXML]	167.06781005859375	10.360933333333332	6.1466166666666675	16.558183333333332	10.411566666666666	3632.74365234375	739980.6062803953	0	1168	0.16956831314387877	1.2352615489264773	1.4705230978529547	167.06715393066406	167.06985473632812
293	167.08938598632812	8.369583333333333					1	DETECTED	167.0894 m/z @8.37 [CD8119_2.mzXML]	167.08938598632812	8.369583333333333	3.2776833333333335	15.764333333333333	12.48665	212147.1875	5395763.682345737	0	1168	0.27331543523469115	0.9087319566355736	0.5745212971841835	167.08120727539062	167.0899200439453
294	168.09304809570312	8.369583333333333					1	DETECTED	168.0930 m/z @8.37 [CD8119_2.mzXML]	168.09304809570312	8.369583333333333	4.5532666666666675	10.051983333333334	5.498716666666667	7201.3623046875	415751.2287555846	0	1168	0.2831051143114216	0.5348627638608772	0.5996907289520276	168.08468627929688	168.1016845703125
295	168.97999572753906	11.32545					1	DETECTED	168.9800 m/z @11.33 [CD8119_2.mzXML]	168.97999572753906	11.32545	0.10115	20.007833333333334	19.906683333333334	21872.55078125	3373618.363383819	0	1168	0.2911895709410022	0.7278762430760045	11.308381065425548	168.9797821044922	168.98089599609375
296	169.03558349609375	3.0103500000000003					1	DETECTED	169.0356 m/z @3.01 [CD8119_2.mzXML]	169.03558349609375	3.0103500000000003	0.6122	19.277833333333334	18.665633333333332	94813.0390625	4581536.452309513	0	1168	0.4798774204862597	0.9972089527339304	0.9411186367027932	169.03231811523438	169.03607177734375
297	169.04727172851562	9.283333333333333					1	DETECTED	169.0473 m/z @9.28 [CD8119_2.mzXML]	169.04727172851562	9.283333333333333	9.2383	10.2327	0.9943999999999988	2984.359375	60281.63512615973	0	1168	0.1729849916149231	11.040710584752205	21.08142116950441	169.0470428466797	169.04798889160156
298	169.05819702148438	1.7969666666666666					1	DETECTED	169.0582 m/z @1.80 [CD8119_2.mzXML]	169.05819702148438	1.7969666666666666	1.7379333333333333	9.85955	8.121616666666668	49654.94921875	4005980.5254573673	0	1168	0.15049350598698785	68.78839638622256	136.57679277244512	169.04896545410156	169.05836486816406
299	169.09451293945312	1.6594333333333333					1	DETECTED	169.0945 m/z @1.66 [CD8119_2.mzXML]	169.09451293945312	1.6594333333333333	1.5988666666666667	10.454283333333333	8.855416666666667	18710.033203125	2205679.531897522	0	1168	0.10557088345215293	73.1047055586131	145.2094111172262	169.08517456054688	169.09722900390625
300	170.02272033691406	9.5533					1	DETECTED	170.0227 m/z @9.55 [CD8119_2.mzXML]	170.02272033691406	9.5533	9.5533	10.015983333333333	0.46268333333333267	5584.1337890625	88546.23876452645	0	1168	0.692542962975427	null	null	170.0144500732422	170.02272033691406
301	170.05990600585938	9.209816666666667					1	DETECTED	170.0599 m/z @9.21 [CD8119_2.mzXML]	170.05990600585938	9.209816666666667	3.7386	10.051983333333334	6.313383333333334	198855.953125	2611583.0617664484	0	1168	0.09447049401317642	1.5297948450305492	1.3988356493139475	170.0578155517578	170.06031799316406
302	170.09254455566406	1.8540333333333334					1	DETECTED	170.0925 m/z @1.85 [CD8119_2.mzXML]	170.09254455566406	1.8540333333333334	0.10115	20.007833333333334	19.906683333333334	8020.13916015625	5160021.3497218015	0	1168	14.131501517818183	5.67826818670191	6.052900049669158	170.09169006347656	170.09693908691406
303	171.0634307861328	9.209816666666667					1	DETECTED	171.0634 m/z @9.21 [CD8119_2.mzXML]	171.0634307861328	9.209816666666667	1.61415	9.298716666666667	7.684566666666667	20845.32421875	1894451.3784924315	0	1168	0.10934601703101876	0.5058520208891035	1.2744321716421694	171.06239318847656	171.06358337402344
304	171.1490478515625	0.4653833333333333					1	DETECTED	171.1490 m/z @0.47 [CD8119_2.mzXML]	171.1490478515625	0.4653833333333333	0.10115	20.007833333333334	19.906683333333334	8184.28759765625	4870593.107408381	0	1168	16.761583243765184	27.326828040633295	37.79952294103752	171.1482696533203	171.14955139160156
305	172.0369415283203	9.502416666666667					1	DETECTED	172.0369 m/z @9.50 [CD8119_2.mzXML]	172.0369415283203	9.502416666666667	9.486016666666666	17.3005	7.8144833333333334	5473.81640625	1330449.5759464114	0	1168	0.06732298709274254	238.24644308941842	475.49288617883684	172.0369415283203	172.04150390625
306	172.13330078125	10.2327					1	DETECTED	172.1333 m/z @10.23 [CD8119_2.mzXML]	172.13330078125	10.2327	1.4324666666666666	10.88575	9.453283333333333	13094.306640625	1222282.8343649905	0	1168	0.1885617146622245	0.5371041298147398	0.07420825962947956	172.13186645507812	172.1336669921875
307	172.9783172607422	1.4953666666666665					1	DETECTED	172.9783 m/z @1.50 [CD8119_2.mzXML]	172.9783172607422	1.4953666666666665	1.4651	15.59905	14.13395	4617.0361328125	2649494.0645570066	0	1168	0.06831683227962859	233.49036343612508	465.98072687225016	172.96987915039062	172.98751831054688
308	173.02076721191406	15.72795					1	DETECTED	173.0208 m/z @15.73 [CD8119_2.mzXML]	173.02076721191406	15.72795	0.24671666666666667	19.953333333333333	19.706616666666665	5393.0078125	1886952.0103370678	0	1168	3.7670033246382193	0.636467917069484	0.3655937037862301	173.01144409179688	173.02978515625
309	173.04196166992188	1.8253666666666668					1	DETECTED	173.0420 m/z @1.83 [CD8119_2.mzXML]	173.04196166992188	1.8253666666666668	1.81115	13.610733333333334	11.799583333333334	5848.6064453125	939219.6866754761	0	1168	7.163481167741377	414.991207502928	828.9824150058558	173.03775024414062	173.04592895507812
310	173.1173553466797	4.6016666666666675					1	DETECTED	173.1174 m/z @4.60 [CD8119_2.mzXML]	173.1173553466797	4.6016666666666675	0.22846666666666668	20.007833333333334	19.779366666666668	1431.8336181640625	902245.4266733703	0	1168	5.854554375823698	2.2614294643129362	3.5228589286258725	173.11666870117188	173.11831665039062
311	173.96063232421875	11.32545					1	DETECTED	173.9606 m/z @11.33 [CD8119_2.mzXML]	173.96063232421875	11.32545	0.10115	20.007833333333334	19.906683333333334	7929.1005859375	1777091.8305562441	0	1168	0.4660327746536801	0.9001883124443335	0.5660466469322465	173.96046447753906	173.96209716796875
312	174.07879638671875	15.70955					1	DETECTED	174.0788 m/z @15.71 [CD8119_2.mzXML]	174.07879638671875	15.70955	9.267983333333332	19.733999999999998	10.466016666666667	9575.375	2409455.1269193725	0	1168	2.7236367624861977	0.825403773590429	0.5567691082276068	174.0695037841797	174.07907104492188
313	174.12997436523438	1.0139500000000001					1	DETECTED	174.1300 m/z @1.01 [CD8119_2.mzXML]	174.12997436523438	1.0139500000000001	0.17396666666666669	20.007833333333334	19.83386666666667	2184.644775390625	1404984.04087439	0	1168	4.796935947936253	11.806107264033017	22.61221452806603	174.1268310546875	174.12997436523438
314	174.93772888183594	1.6594333333333333					1	DETECTED	174.9377 m/z @1.66 [CD8119_2.mzXML]	174.93772888183594	1.6594333333333333	1.5988666666666667	12.360016666666667	10.76115	105402.75	4212823.080649414	0	1168	0.0811439781923311	88.83723170060541	162.41168715239928	174.93771362304688	174.94168090820312
315	174.9914093017578	1.4953666666666665					1	DETECTED	174.9914 m/z @1.50 [CD8119_2.mzXML]	174.9914093017578	1.4953666666666665	0.10115	20.007833333333334	19.906683333333334	62973.99609375	3138343.6274130256	0	1168	0.13602304617589844	1.052528710050128	7.427964308411633	174.99082946777344	174.9978485107422
316	175.00839233398438	14.747783333333333					1	DETECTED	175.0084 m/z @14.75 [CD8119_2.mzXML]	175.00839233398438	14.747783333333333	9.789416666666666	19.277833333333334	9.488416666666668	5354.9755859375	1292839.8470043023	0	1168	4.116681479742354	0.9568086937230675	1.0742701535929142	175.00770568847656	175.00906372070312
317	175.03126525878906	2.3392333333333335					1	DETECTED	175.0313 m/z @2.34 [CD8119_2.mzXML]	175.03126525878906	2.3392333333333335	2.04915	13.593716666666667	11.544566666666668	12070.455078125	1731250.5479954833	0	1168	1.2261636020578046	3.366844742308553	4.819831947709135	175.0236053466797	175.03948974609375
318	175.07505798339844	15.451716666666666					1	DETECTED	175.0751 m/z @15.45 [CD8119_2.mzXML]	175.07505798339844	15.451716666666666	9.0273	19.935166666666664	10.907866666666663	13725.5	3288095.187841585	0	1168	6.556274347871048	0.815387913329235	0.7005033268554125	175.06874084472656	175.07557678222656
319	175.0961456298828	10.416833333333333					1	DETECTED	175.0961 m/z @10.42 [CD8119_2.mzXML]	175.0961456298828	10.416833333333333	0.11936666666666666	19.953333333333333	19.833966666666665	2955.9892578125	1577383.390915222	0	1168	12.594156477440762	0.9630507827167847	0.9261015654335695	175.08709716796875	175.0966796875
320	175.11875915527344	1.81115					1	DETECTED	175.1188 m/z @1.81 [CD8119_2.mzXML]	175.11875915527344	1.81115	1.61415	8.675466666666667	7.0613166666666665	81774.4296875	1621802.532815064	0	1168	0.06660906204038897	4.194450359108824	2.5652756848236256	175.11837768554688	175.1197052001953
321	176.0707244873047	10.5351					1	DETECTED	176.0707 m/z @10.54 [CD8119_2.mzXML]	176.0707244873047	10.5351	4.253516666666667	10.93975	6.686233333333333	45020.4140625	786764.5189748532	0	1168	0.07887389159460767	0.6166695922583402	0.1805226008687912	176.06399536132812	176.0743865966797
322	176.970703125	1.5250166666666667					1	DETECTED	176.9707 m/z @1.53 [CD8119_2.mzXML]	176.970703125	1.5250166666666667	1.4494833333333332	19.0035	17.554016666666666	27296.962890625	3572439.7861906737	0	1168	0.21819191805677773	116.20046337157969	1.6646571829072678	176.96356201171875	176.9708709716797
323	177.0015869140625	11.744416666666666					1	DETECTED	177.0016 m/z @11.74 [CD8119_2.mzXML]	177.0015869140625	11.744416666666666	1.5396166666666666	18.582	17.042383333333333	6204.408203125	1949930.9918224185	0	1168	4.746627707511848	0.8350179980662695	1.4830141541687127	176.99237060546875	177.00746154785156
324	177.06076049804688	1.68995					1	DETECTED	177.0608 m/z @1.69 [CD8119_2.mzXML]	177.06076049804688	1.68995	0.6485833333333333	1.8395666666666666	1.1909833333333333	10280.6298828125	148289.01885406495	0	1168	0.08010449859409796	0.5718366889664223	0.1436733779328445	177.05345153808594	177.06106567382812
325	177.0756378173828	1.9642333333333333					1	DETECTED	177.0756 m/z @1.96 [CD8119_2.mzXML]	177.0756378173828	1.9642333333333333	1.8679	10.6003	8.7324	9171.5947265625	968954.8055429688	0	1168	8.594720234547955	45.32387543252593	89.64775086505188	177.07386779785156	177.0760498046875
326	177.08705139160156	2.6672333333333333					1	DETECTED	177.0871 m/z @2.67 [CD8119_2.mzXML]	177.08705139160156	2.6672333333333333	2.325816666666667	11.587183333333334	9.261366666666667	6125.14599609375	1069255.3035940246	0	1168	1.4576080376445915	13.563143763729567	15.424944934443781	177.08592224121094	177.0911865234375
327	177.16317749023438	12.591883333333334					1	DETECTED	177.1632 m/z @12.59 [CD8119_2.mzXML]	177.16317749023438	12.591883333333334	0.17396666666666669	20.007833333333334	19.83386666666667	4007.59033203125	1608577.7320746775	0	1168	7.884343746293547	0.7985987987786466	2.6192251522802357	177.15419006347656	177.16336059570312
328	177.95582580566406	6.827216666666667					1	DETECTED	177.9558 m/z @6.83 [CD8119_2.mzXML]	177.95582580566406	6.827216666666667	0.11936666666666666	19.9715	19.85213333333333	2336.84716796875	1362832.9612689519	0	1168	6.820041408956299	1.4797687286785879	1.959537457357176	177.955322265625	177.9568328857422
329	178.96365356445312	11.261383333333333					1	DETECTED	178.9637 m/z @11.26 [CD8119_2.mzXML]	178.96365356445312	11.261383333333333	0.21030000000000001	20.007833333333334	19.797533333333334	4570.88232421875	1340266.627724335	0	1168	0.5400000446495721	0.8957281714462384	0.7914563428924768	178.9626007080078	178.96444702148438
330	179.04026794433594	1.5250166666666667					1	DETECTED	179.0403 m/z @1.53 [CD8119_2.mzXML]	179.04026794433594	1.5250166666666667	1.4324666666666666	1.6444666666666667	0.2120000000000002	10905.48828125	83142.50697619634	0	1168	0.1483795446685514	1.1453268503511609	1.2906537007023218	179.0393524169922	179.0403594970703
331	179.0540313720703	15.193733333333334					1	DETECTED	179.0540 m/z @15.19 [CD8119_2.mzXML]	179.0540313720703	15.193733333333334	9.755383333333333	19.953333333333333	10.19795	4758.12353515625	966059.4113527229	0	1168	1.773556980500869	0.9375959620105361	0.6510733610768089	179.05313110351562	179.05508422851562
332	179.07012939453125	10.520066666666667					1	DETECTED	179.0701 m/z @10.52 [CD8119_2.mzXML]	179.07012939453125	10.520066666666667	0.11936666666666666	19.98966666666667	19.8703	192484.78125	2557472.447989043	1	1168	0.07406536035306743	1.5848805461119095	1.73289560000515	179.0621337890625	179.07058715820312
333	180.01512145996094	9.536766666666667					1	DETECTED	180.0151 m/z @9.54 [CD8119_2.mzXML]	180.01512145996094	9.536766666666667	9.4687	16.631866666666667	7.163166666666667	5214.2421875	319781.54518133565	0	1168	0.10907768428670828	52.61875612144952	104.23751224289904	180.00909423828125	180.01792907714844
334	180.0655517578125	9.704866666666668					1	DETECTED	180.0656 m/z @9.70 [CD8119_2.mzXML]	180.0655517578125	9.704866666666668	1.2323	10.634733333333333	9.402433333333333	58016.921875	1373570.3841805412	0	1168	0.12354915565982161	0.5154199568958743	0.01875439066754723	180.0633544921875	180.07362365722656
335	180.08787536621094	8.8675					1	DETECTED	180.0879 m/z @8.87 [CD8119_2.mzXML]	180.08787536621094	8.8675	0.1375	20.007833333333334	19.870333333333335	6051.1025390625	1072318.0778993836	0	1168	0.07707229204844701	1.138048873615884	2.0042441006359106	180.0797576904297	180.08840942382812
336	180.10145568847656	11.848816666666666					1	DETECTED	180.1015 m/z @11.85 [CD8119_2.mzXML]	180.10145568847656	11.848816666666666	4.6665	12.691416666666667	8.024916666666666	13749.27734375	664699.4858661497	0	1168	0.18458335689740757	0.5586579539099501	0.3683090890167015	180.1010284423828	180.10223388671875
337	180.94749450683594	16.502583333333334					1	DETECTED	180.9475 m/z @16.50 [CD8119_2.mzXML]	180.94749450683594	16.502583333333334	1.4324666666666666	19.770500000000002	18.338033333333335	1993.6998291015625	1245869.5006073003	0	1168	0.6662353821058637	0.6084237348306306	0.21684746966126128	180.94656372070312	180.9482421875
338	181.0574951171875	9.519766666666667					1	DETECTED	181.0575 m/z @9.52 [CD8119_2.mzXML]	181.0574951171875	9.519766666666667	0.2649	19.953333333333333	19.688433333333332	4073.865234375	1273398.3816693116	0	1168	2.960446995179101	1.0636800097966475	0.9891971358269891	181.04762268066406	181.05978393554688
339	181.07171630859375	9.519766666666667					1	DETECTED	181.0717 m/z @9.52 [CD8119_2.mzXML]	181.07171630859375	9.519766666666667	4.633783333333333	18.470833333333335	13.837050000000001	1548890.25	1.2812088099452987E7	1	1168	0.11513938538588242	2.180495539753493	2.0983398248347087	181.0703887939453	181.0767059326172
340	181.08522033691406	11.543416666666667					1	DETECTED	181.0852 m/z @11.54 [CD8119_2.mzXML]	181.08522033691406	11.543416666666667	1.6594333333333333	12.524966666666668	10.865533333333335	1152164.875	1.0281047320706325E7	1	1168	0.09600008811877814	3.229545486033563	4.454780120398847	181.0825958251953	181.08961486816406
341	182.08116149902344	3.879					1	DETECTED	182.0812 m/z @3.88 [CD8119_2.mzXML]	182.08116149902344	3.879	1.9642333333333333	13.139733333333334	11.175500000000001	145572.265625	1.3446197266525757E7	1	1168	5.9076225393896005	0.6383575685219374	4.059140010575932	182.07522583007812	182.0889892578125
342	182.1498260498047	15.72795					1	DETECTED	182.1498 m/z @15.73 [CD8119_2.mzXML]	182.1498260498047	15.72795	0.10115	20.007833333333334	19.906683333333334	82153.1875	2.199654982161251E7	1	1168	4.746951032809255	0.7831594413769425	0.29378721003565567	182.14895629882812	182.15025329589844
343	182.96218872070312	1.5250166666666667					1	DETECTED	182.9622 m/z @1.53 [CD8119_2.mzXML]	182.96218872070312	1.5250166666666667	1.4494833333333332	1.6293666666666666	0.1798833333333334	10854.67578125	78269.86603442386	0	1168	0.10573119924810337	1.1907546337157973	1.3815092674315945	182.95741271972656	182.96255493164062
344	183.04891967773438	16.1711					1	DETECTED	183.0489 m/z @16.17 [CD8119_2.mzXML]	183.04891967773438	16.1711	0.17396666666666669	20.007833333333334	19.83386666666667	6552.96044921875	2436888.381457213	0	1168	2.5503682366873672	0.6199194022262323	0.6932142638024362	183.04771423339844	183.04931640625
345	183.0651092529297	9.824183333333334					1	DETECTED	183.0651 m/z @9.82 [CD8119_2.mzXML]	183.0651092529297	9.824183333333334	9.331016666666667	16.706166666666668	7.375150000000001	19703.37109375	1356978.5412797858	0	1168	0.09166548064383484	7.477340317674884	0.4046744028487135	183.06002807617188	183.074951171875
346	183.084716796875	3.84785					1	DETECTED	183.0847 m/z @3.85 [CD8119_2.mzXML]	183.084716796875	3.84785	2.12	17.485833333333336	15.365833333333335	11459.0	2707700.4943737797	0	1168	7.834366391619064	4.446518312739339	4.560051164535841	183.07522583007812	183.09336853027344
347	183.15335083007812	15.72795					1	DETECTED	183.1534 m/z @15.73 [CD8119_2.mzXML]	183.15335083007812	15.72795	0.10115	19.9715	19.87035	5292.99755859375	1931508.4099229125	0	1168	10.534694338287943	0.6357779583791947	0.27278983485053604	183.15206909179688	183.1537628173828
348	184.07273864746094	12.993583333333333					1	DETECTED	184.0727 m/z @12.99 [CD8119_2.mzXML]	184.07273864746094	12.993583333333333	9.841783333333332	15.139366666666666	5.297583333333334	37062.81640625	2175025.669477357	0	1168	0.26265732932141006	1.2216567456521246	1.695463855381468	184.06834411621094	184.07379150390625
349	184.0940399169922	1.7969666666666666					1	DETECTED	184.0940 m/z @1.80 [CD8119_2.mzXML]	184.0940399169922	1.7969666666666666	1.7685	10.454283333333333	8.685783333333333	356273.6875	1.1376911764945861E7	0	1168	0.03911790267261983	155.80548905402793	321.2757358844876	184.08969116210938	184.09750366210938
350	185.04173278808594	1.81115					1	DETECTED	185.0417 m/z @1.81 [CD8119_2.mzXML]	185.04173278808594	1.81115	1.584	17.709333333333333	16.125333333333334	172034.65625	3523989.1049150424	0	1168	0.09387253048652844	2.779701792385587	8.19920046677029	185.03294372558594	185.04544067382812
351	185.11688232421875	10.812116666666666					1	DETECTED	185.1169 m/z @10.81 [CD8119_2.mzXML]	185.11688232421875	10.812116666666666	0.8678166666666667	18.747	17.879183333333334	2636.788818359375	816298.2233041078	0	1168	0.10187059771236129	0.8989664095679603	0.7979328191359204	185.10772705078125	185.1175994873047
352	185.12826538085938	9.11715					1	DETECTED	185.1283 m/z @9.12 [CD8119_2.mzXML]	185.12826538085938	9.11715	9.044866666666667	12.426616666666666	3.3817499999999985	34693.03125	377358.01989044173	0	1168	0.09076674033506826	2.008069844240265	2.286194671478591	185.12814331054688	185.1326141357422
353	186.22091674804688	11.448316666666667					1	DETECTED	186.2209 m/z @11.45 [CD8119_2.mzXML]	186.22091674804688	11.448316666666667	3.909966666666667	11.464866666666667	7.5549	6399.1640625	1289256.6610095217	0	1168	0.07307052465911212	0.5010977203234129	0.0021954406468259646	186.22091674804688	186.22299194335938
354	186.92271423339844	1.5690166666666667					1	DETECTED	186.9227 m/z @1.57 [CD8119_2.mzXML]	186.92271423339844	1.5690166666666667	1.4494833333333332	4.3478	2.898316666666667	14948.2265625	809637.6460997314	0	1168	0.09533072898718276	12.123466257668698	22.967077567010776	186.92250061035156	186.9228515625
355	187.0574188232422	1.8818833333333334					1	DETECTED	187.0574 m/z @1.88 [CD8119_2.mzXML]	187.0574188232422	1.8818833333333334	1.8540333333333334	2.1759	0.3218666666666665	107780.9140625	613516.6231975096	0	1168	0.06605051037566878	5.790684979594089	9.043165409209452	187.05718994140625	187.0576934814453
356	187.07113647460938	2.6115166666666667					1	DETECTED	187.0711 m/z @2.61 [CD8119_2.mzXML]	187.07113647460938	2.6115166666666667	1.584	15.691066666666668	14.107066666666668	18775.2421875	2151281.732422394	0	1168	0.9723348985771691	1.3761423127091816	1.829333519799706	187.07093811035156	187.08103942871094
357	187.12562561035156	11.32545					1	DETECTED	187.1256 m/z @11.33 [CD8119_2.mzXML]	187.12562561035156	11.32545	0.10115	20.007833333333334	19.906683333333334	5004.125	2782339.4828446046	0	1168	17.2121098578489	0.886767252003837	0.7735345040076739	187.12466430664062	187.1327362060547
358	187.4725341796875	9.209816666666667					1	DETECTED	187.4725 m/z @9.21 [CD8119_2.mzXML]	187.4725341796875	9.209816666666667	9.15085	9.267983333333332	0.11713333333333154	6222.74267578125	31926.135466796586	0	1168	0.09854583104469938	0.9932165065008336	0.9864330130016672	187.47235107421875	187.47264099121094
359	188.07008361816406	9.209816666666667					1	DETECTED	188.0701 m/z @9.21 [CD8119_2.mzXML]	188.07008361816406	9.209816666666667	1.9224999999999999	11.814066666666667	9.891566666666668	2415368.5	1.65149997818584E7	1	1168	0.0887150509807153	1.4541953260351526	1.3635728117202568	188.06021118164062	188.0760498046875
360	188.0944061279297	15.470116666666666					1	DETECTED	188.0944 m/z @15.47 [CD8119_2.mzXML]	188.0944061279297	15.470116666666666	2.077383333333333	18.4895	16.412116666666666	3272.968505859375	1514595.2386504218	0	1168	1.2393944895402385	0.6127246865215465	0.22544937304309307	188.0906982421875	188.1026611328125
361	188.67068481445312	9.209816666666667					1	DETECTED	188.6707 m/z @9.21 [CD8119_2.mzXML]	188.67068481445312	9.209816666666667	9.15085	9.253133333333333	0.1022833333333324	7018.57568359375	28909.161241699076	0	1168	0.08327629780607815	0.8672979084228306	0.7345958168456612	188.67054748535156	188.67091369628906
362	189.02398681640625	13.593716666666667					1	DETECTED	189.0240 m/z @13.59 [CD8119_2.mzXML]	189.02398681640625	13.593716666666667	1.1957166666666665	15.764333333333333	14.568616666666667	5822.39208984375	1489041.494555358	0	1168	1.0531350339689247	0.5875389847824918	0.1750779695649835	189.0197296142578	189.0291748046875
363	189.05206298828125	10.398183333333332					1	DETECTED	189.0521 m/z @10.40 [CD8119_2.mzXML]	189.05206298828125	10.398183333333332	0.9593666666666666	10.489166666666668	9.529800000000002	10010.005859375	1016157.6303244019	0	1168	8.988155520641175	0.6066914458457352	0.32240396657420684	189.04330444335938	189.0567169189453
364	189.07366943359375	9.209816666666667					1	DETECTED	189.0737 m/z @9.21 [CD8119_2.mzXML]	189.07366943359375	9.209816666666667	9.134733333333333	10.305966666666666	1.1712333333333333	224733.59375	1515154.6855657052	0	1168	0.08771299739924565	1.9368659371685086	1.4504224615978543	189.07351684570312	189.0741729736328
365	189.08688354492188	2.7511					1	DETECTED	189.0869 m/z @2.75 [CD8119_2.mzXML]	189.08688354492188	2.7511	1.8540333333333334	19.332833333333333	17.4788	57924.6640625	6350233.975619503	0	1168	0.9468627973669479	7.919186556638175	3.572118945544886	189.08631896972656	189.0911407470703
366	189.1986541748047	9.209816666666667					1	DETECTED	189.1987 m/z @9.21 [CD8119_2.mzXML]	189.1986541748047	9.209816666666667	9.134733333333333	9.283333333333333	0.14860000000000007	6599.81103515625	37798.101733886746	0	1168	0.09866921341415669	0.9895671476137592	0.9147263850219844	189.1984405517578	189.19882202148438
367	190.04978942871094	9.945283333333332					1	DETECTED	190.0498 m/z @9.95 [CD8119_2.mzXML]	190.04978942871094	9.945283333333332	6.2516	10.15965	3.9080499999999994	3502.894287109375	258114.18949194325	0	1168	0.19666520469966642	0.5290180082212426	0.0580360164424852	190.0425567626953	190.04998779296875
368	190.0858917236328	10.812116666666666					1	DETECTED	190.0859 m/z @10.81 [CD8119_2.mzXML]	190.0858917236328	10.812116666666666	2.3392333333333335	11.093283333333334	8.75405	9353.416015625	949988.3830527654	0	1168	1.6331052580796115	0.5249751149325039	0.024801065960026483	190.0774688720703	190.0908660888672
369	190.14352416992188	10.305966666666666					1	DETECTED	190.1435 m/z @10.31 [CD8119_2.mzXML]	190.14352416992188	10.305966666666666	10.033666666666667	10.567033333333335	0.5333666666666677	26403.41796875	372935.17545040906	0	1168	0.2093143099285335	0.9944506235961906	1.1445828392924575	190.1434326171875	190.143798828125
370	190.9678955078125	13.9292					1	DETECTED	190.9679 m/z @13.93 [CD8119_2.mzXML]	190.9678955078125	13.9292	0.22846666666666668	19.862000000000002	19.633533333333336	6576.3984375	1604153.5041830144	0	1168	1.9691871839806296	0.7203245836067466	0.4401891019379602	190.96258544921875	190.9684600830078
371	190.9807586669922	11.354800000000001					1	DETECTED	190.9808 m/z @11.35 [CD8119_2.mzXML]	190.9807586669922	11.354800000000001	1.4324666666666666	17.634333333333334	16.201866666666668	6317.66162109375	1734474.0519650276	0	1168	0.9267092170019993	0.8164343064467363	0.48119918048463833	190.97943115234375	190.98526000976562
372	191.017333984375	1.8951333333333333					1	DETECTED	191.0173 m/z @1.90 [CD8119_2.mzXML]	191.017333984375	1.8951333333333333	1.4804	16.780333333333335	15.299933333333335	15348.3359375	1822227.756763947	0	1168	1.470521579781821	2.2417614561861114	3.192250135774673	191.013916015625	191.02297973632812
373	191.03997802734375	1.7685					1	DETECTED	191.0400 m/z @1.77 [CD8119_2.mzXML]	191.03997802734375	1.7685	1.4324666666666666	19.095166666666668	17.6627	66890.7265625	1959289.420930939	0	1168	0.08882052626433223	2.0064014438995574	0.731855590019046	191.03414916992188	191.04080200195312
374	192.0687255859375	9.451266666666667					1	DETECTED	192.0687 m/z @9.45 [CD8119_2.mzXML]	192.0687255859375	9.451266666666667	5.989450000000001	9.502416666666667	3.5129666666666663	3422.16357421875	275804.6177658691	0	1168	1.8110285813851457	0.5073877395779672	0.029355884914517474	192.06448364257812	192.0757293701172
375	192.13465881347656	4.0969500000000005					1	DETECTED	192.1347 m/z @4.10 [CD8119_2.mzXML]	192.13465881347656	4.0969500000000005	3.5686666666666667	4.650266666666667	1.0816000000000003	1861.4078369140625	76247.4113882141	0	1168	0.49506112822111836	1.023693093983657	1.047386187967314	192.13357543945312	192.1349639892578
376	193.00186157226562	1.5250166666666667					1	DETECTED	193.0019 m/z @1.53 [CD8119_2.mzXML]	193.00186157226562	1.5250166666666667	1.4324666666666666	15.98565	14.553183333333333	12355.873046875	4747582.22457599	0	1168	12.324690759343495	73.10541057765546	144.01516647512491	192.99996948242188	193.00205993652344
377	193.05555725097656	1.4953666666666665					1	DETECTED	193.0556 m/z @1.50 [CD8119_2.mzXML]	193.05555725097656	1.4953666666666665	1.41415	18.007333333333335	16.593183333333336	11031.072265625	2199563.1344627384	0	1168	0.12410121883497527	102.15380668992431	201.58018697141057	193.05551147460938	193.05929565429688
378	193.08575439453125	10.520066666666667					1	DETECTED	193.0858 m/z @10.52 [CD8119_2.mzXML]	193.08575439453125	10.520066666666667	10.454283333333333	11.779300000000001	1.3250166666666683	182647.015625	1149117.9823135368	1	1168	0.07546333603267463	1.6745118318218188	1.7753552415115408	193.08473205566406	193.08583068847656
379	194.00897216796875	11.34015					1	DETECTED	194.0090 m/z @11.34 [CD8119_2.mzXML]	194.00897216796875	11.34015	11.34015	11.400383333333334	0.06023333333333447	7401.37158203125	18107.07606286634	0	1168	0.029306675295661222	null	null	194.0085906982422	194.00933837890625
380	194.02337646484375	10.848766666666668					1	DETECTED	194.0234 m/z @10.85 [CD8119_2.mzXML]	194.02337646484375	10.848766666666668	1.8395666666666666	20.007833333333334	18.168266666666668	4189.5751953125	2399226.673561309	0	1168	7.939316724512157	1.008317423670618	1.016634847341236	194.02337646484375	194.0333709716797
381	194.03350830078125	16.2817					1	DETECTED	194.0335 m/z @16.28 [CD8119_2.mzXML]	194.03350830078125	16.2817	9.11715	19.825666666666667	10.708516666666666	3594.014892578125	1066061.0632140809	0	1168	8.545447345802852	0.7473265359769048	0.49465307195380953	194.03338623046875	194.0340118408203
382	194.0892333984375	10.520066666666667					1	DETECTED	194.0892 m/z @10.52 [CD8119_2.mzXML]	194.0892333984375	10.520066666666667	4.473249999999999	12.862466666666668	8.38921666666667	18682.42578125	1493417.170738464	0	1168	0.07326688486801736	0.5098887179881705	0.018515167469318576	194.08096313476562	194.095458984375
383	194.96336364746094	15.359350000000001					1	DETECTED	194.9634 m/z @15.36 [CD8119_2.mzXML]	194.96336364746094	15.359350000000001	10.867116666666668	16.743166666666667	5.876049999999999	4627.7841796875	864634.4176664432	0	1168	0.7355945163072377	0.6540232401107096	0.3080464802214191	194.96240234375	194.9635772705078
384	194.97665405273438	11.779300000000001					1	DETECTED	194.9767 m/z @11.78 [CD8119_2.mzXML]	194.97665405273438	11.779300000000001	11.261383333333333	14.483366666666665	3.2219833333333323	7887.84814453125	579369.922386108	0	1168	0.1999807294935554	3.1105229283990248	4.82640285085175	194.97576904296875	194.97708129882812
385	195.02984619140625	16.872333333333334					1	DETECTED	195.0298 m/z @16.87 [CD8119_2.mzXML]	195.02984619140625	16.872333333333334	0.21030000000000001	20.007833333333334	19.797533333333334	7196.68017578125	3670792.8990080273	0	1168	9.556658438248677	0.5966408794427439	0.19309237650076302	195.0247802734375	195.03819274902344
386	195.0647735595703	10.88575					1	DETECTED	195.0648 m/z @10.89 [CD8119_2.mzXML]	195.0647735595703	10.88575	10.848766666666668	14.6421	3.7933333333333312	14876.9892578125	581499.6762803949	0	1168	0.13508587836713914	51.28436232537387	101.56872465074774	195.06436157226562	195.0653076171875
387	195.08737182617188	9.911066666666667					1	DETECTED	195.0874 m/z @9.91 [CD8119_2.mzXML]	195.08737182617188	9.911066666666667	0.10115	20.007833333333334	19.906683333333334	195981.28125	1.0756736320842288E7	1	1168	0.10898779194913644	1.281017853437272	0.07285476172756077	195.08387756347656	195.0959014892578
388	195.10113525390625	11.528833333333333					1	DETECTED	195.1011 m/z @11.53 [CD8119_2.mzXML]	195.10113525390625	11.528833333333333	5.209616666666666	12.360016666666667	7.1504	39978.578125	1152031.078028595	0	1168	0.14234151791789174	0.8358936307926401	1.7157148469187964	195.0989532470703	195.101806640625
389	196.00245666503906	19.733999999999998					1	DETECTED	196.0025 m/z @19.73 [CD8119_2.mzXML]	196.00245666503906	19.733999999999998	0.11936666666666666	19.788999999999998	19.66963333333333	4758.79541015625	1830842.101120026	0	1168	18.60241597189006	0.5014020144823848	0.004743129730165792	196.00152587890625	196.00332641601562
390	196.0679168701172	10.974016666666667					1	DETECTED	196.0679 m/z @10.97 [CD8119_2.mzXML]	196.0679168701172	10.974016666666667	8.8675	18.119833333333336	9.252333333333336	2863.436767578125	910714.6004210509	0	1168	8.230706793106208	2.19612155928824	3.3922431185764803	196.05999755859375	196.06861877441406
391	196.09091186523438	9.927916666666667					1	DETECTED	196.0909 m/z @9.93 [CD8119_2.mzXML]	196.09091186523438	9.927916666666667	0.4290333333333333	19.606166666666663	19.17713333333333	14523.4423828125	1868792.981012053	0	1168	0.12546468481632367	1.2484794384754232	0.4813180541869498	196.08355712890625	196.09954833984375
392	196.8647918701172	1.9503666666666668					1	DETECTED	196.8648 m/z @1.95 [CD8119_2.mzXML]	196.8647918701172	1.9503666666666668	1.7218666666666667	2.12	0.39813333333333345	13672.232421875	219264.2159882813	0	1168	2.420906309563317	0.871188913202042	0.742377826404084	196.8647003173828	196.8651580810547
393	196.9559783935547	11.4976					1	DETECTED	196.9560 m/z @11.50 [CD8119_2.mzXML]	196.9559783935547	11.4976	11.059	15.139366666666666	4.0803666666666665	8236.2353515625	585165.6721719359	0	1168	0.23147182380365905	4.651580787353691	2.055851977216391	196.95506286621094	196.95652770996094
394	197.06663513183594	8.921133333333334					1	DETECTED	197.0666 m/z @8.92 [CD8119_2.mzXML]	197.06663513183594	8.921133333333334	0.10115	19.98966666666667	19.888516666666668	85569.625	4945981.256085019	1	1168	0.11874407632790351	32.623191911931066	59.460294904502696	197.06365966796875	197.07102966308594
395	197.10047912597656	1.75365					1	DETECTED	197.1005 m/z @1.75 [CD8119_2.mzXML]	197.10047912597656	1.75365	1.6594333333333333	12.944799999999999	11.285366666666665	63437.046875	3897473.10346521	0	1168	0.027441151238710937	59.890500619140305	0.8580239305924617	197.1000518798828	197.10768127441406
396	197.1283721923828	9.7219					1	DETECTED	197.1284 m/z @9.72 [CD8119_2.mzXML]	197.1283721923828	9.7219	3.5995500000000002	9.893699999999999	6.294149999999998	11057.703125	341031.87855191017	0	1168	0.09153996302452505	0.5140305601607226	0.3597077161764987	197.12828063964844	197.13539123535156
397	198.05258178710938	10.5351					1	DETECTED	198.0526 m/z @10.54 [CD8119_2.mzXML]	198.05258178710938	10.5351	10.489166666666668	10.617983333333333	0.12881666666666547	10762.017578125	53071.97437908918	0	1168	0.07678542201952965	1.4022133526850702	1.9257630726080763	198.05226135253906	198.05258178710938
398	198.0969696044922	8.71025					1	DETECTED	198.0970 m/z @8.71 [CD8119_2.mzXML]	198.0969696044922	8.71025	3.0547	10.141683333333333	7.0869833333333325	1692.6104736328125	434262.28620300296	0	1168	3.5362563892648167	0.6265512048636589	0.2531024097273179	198.0963134765625	198.10360717773438
399	198.86183166503906	1.9781333333333333					1	DETECTED	198.8618 m/z @1.98 [CD8119_2.mzXML]	198.86183166503906	1.9781333333333333	1.68995	2.20365	0.5137	16605.310546875	245666.5003329467	0	1168	0.12382600174968927	0.8912729165461805	0.8749142528161715	198.85552978515625	198.86233520507812
400	198.93995666503906	1.5544666666666667					1	DETECTED	198.9400 m/z @1.55 [CD8119_2.mzXML]	198.93995666503906	1.5544666666666667	0.8678166666666667	14.05405	13.186233333333334	245751.734375	4272451.693472353	0	1168	0.10748685976172756	0.8882961451856385	0.6631950385628541	198.93955993652344	198.94851684570312
401	199.0167236328125	15.893383333333333					1	DETECTED	199.0167 m/z @15.89 [CD8119_2.mzXML]	199.0167236328125	15.893383333333333	9.755383333333333	19.259666666666664	9.504283333333332	1990.81396484375	679451.891830505	0	1168	2.030960133537821	0.7742166286521124	0.5484332573042248	199.0160675048828	199.01783752441406
402	200.04031372070312	1.68995					1	DETECTED	200.0403 m/z @1.69 [CD8119_2.mzXML]	200.04031372070312	1.68995	1.61415	2.8213333333333335	1.2071833333333335	20178.681640625	348276.39370324695	0	1168	0.10409812874543833	7.962950747581346	14.925901495162693	200.04017639160156	200.04397583007812
403	200.09158325195312	9.85955					1	DETECTED	200.0916 m/z @9.86 [CD8119_2.mzXML]	200.09158325195312	9.85955	3.0103500000000003	10.08775	7.077399999999999	20587.658203125	522686.7766961364	0	1168	0.0875955097867589	0.657558255411543	2.1177177048692633	200.0908966064453	200.09246826171875
404	200.2007293701172	10.398183333333332					1	DETECTED	200.2007 m/z @10.40 [CD8119_2.mzXML]	200.2007293701172	10.398183333333332	0.11936666666666666	20.007833333333334	19.888466666666666	4959.95361328125	1216908.6320513608	0	1168	0.08557724510369624	0.9674492362123397	0.8776101272643769	200.1997833251953	200.201904296875
405	200.93771362304688	1.5396166666666666					1	DETECTED	200.9377 m/z @1.54 [CD8119_2.mzXML]	200.93771362304688	1.5396166666666666	1.4324666666666666	1.584	0.15153333333333352	28562.8984375	171263.34246752952	0	1168	0.10412936279656249	0.7071084149945562	0.4142168299891125	200.93701171875	200.93771362304688
406	200.97299194335938	1.4953666666666665					1	DETECTED	200.9730 m/z @1.50 [CD8119_2.mzXML]	200.97299194335938	1.4953666666666665	1.4651	1.61415	0.1490499999999999	37229.99609375	243507.89744042972	0	1168	0.14225409653633836	2.462279735682836	3.924559471365672	200.97267150878906	200.97314453125
407	201.01593017578125	1.8951333333333333					1	DETECTED	201.0159 m/z @1.90 [CD8119_2.mzXML]	201.01593017578125	1.8951333333333333	1.75365	3.308	1.55435	37248.7421875	653846.8159660647	0	1168	0.25232557596621374	5.493049829190714	9.610664694996732	201.0156707763672	201.01620483398438
408	201.1118621826172	0.4653833333333333					1	DETECTED	201.1119 m/z @0.47 [CD8119_2.mzXML]	201.1118621826172	0.4653833333333333	0.10115	20.007833333333334	19.906683333333334	38868.1171875	2.839034968619365E7	0	1168	14.968405462528633	27.326828040633295	53.6536560812666	201.11135864257812	201.11241149902344
409	202.1151123046875	19.770500000000002					1	DETECTED	202.1151 m/z @19.77 [CD8119_2.mzXML]	202.1151123046875	19.770500000000002	0.10115	20.007833333333334	19.906683333333334	4746.76953125	3091993.5909210513	0	1168	1.5052069274993976	0.5060330751482213	0.012066150296442538	202.11473083496094	202.1160430908203
410	202.97071838378906	1.5396166666666666					1	DETECTED	202.9707 m/z @1.54 [CD8119_2.mzXML]	202.97071838378906	1.5396166666666666	1.4324666666666666	1.5988666666666667	0.1664000000000001	10417.984375	68240.3044344788	0	1168	0.09982564967973673	0.7694904137834601	0.5753014056997859	202.9704132080078	202.97109985351562
411	203.0315704345703	1.8951333333333333					1	DETECTED	203.0316 m/z @1.90 [CD8119_2.mzXML]	203.0315704345703	1.8951333333333333	1.4324666666666666	19.424	17.991533333333333	24312.3359375	3218561.9558913573	0	1168	7.6281335672926405	19.590203402383057	17.672503424750648	203.02252197265625	203.038330078125
412	203.05184936523438	1.7969666666666666					1	DETECTED	203.0518 m/z @1.80 [CD8119_2.mzXML]	203.05184936523438	1.7969666666666666	1.5250166666666667	16.502583333333334	14.977566666666668	2879721.0	3.1586146242054287E7	1	1168	0.07785617939382727	4.170661406066257	5.907689175568665	203.05133056640625	203.05941772460938
413	203.1063232421875	12.168949999999999					1	DETECTED	203.1063 m/z @12.17 [CD8119_2.mzXML]	203.1063232421875	12.168949999999999	0.6304	19.1135	18.483099999999997	4971.85791015625	1329760.4510797728	0	1168	0.09837703825811595	0.8009281928838545	0.6018563857677092	203.0971221923828	203.11595153808594
414	203.82327270507812	9.209816666666667					1	DETECTED	203.8233 m/z @9.21 [CD8119_2.mzXML]	203.82327270507812	9.209816666666667	9.134733333333333	9.331016666666667	0.1962833333333336	13436.0244140625	78929.36853784187	0	1168	0.0907810296153464	1.3071032186459457	1.4887619116108386	203.8232421875	203.8240203857422
415	204.0554656982422	1.7969666666666666					1	DETECTED	204.0555 m/z @1.80 [CD8119_2.mzXML]	204.0554656982422	1.7969666666666666	0.17396666666666669	10.520066666666667	10.3461	146860.453125	2610991.667503663	0	1168	0.13304703368545057	55.31275387798622	6.620087380230918	204.0550079345703	204.06544494628906
416	204.06991577148438	16.096066666666665					1	DETECTED	204.0699 m/z @16.10 [CD8119_2.mzXML]	204.06991577148438	16.096066666666665	8.451266666666667	19.752333333333336	11.301066666666669	2400.689453125	757284.5072131347	0	1168	1.0002182032381697	0.7391342263150554	0.47826845263011086	204.0655517578125	204.07041931152344
417	204.1226348876953	1.8818833333333334					1	DETECTED	204.1226 m/z @1.88 [CD8119_2.mzXML]	204.1226348876953	1.8818833333333334	1.8540333333333334	10.454283333333333	8.600249999999999	1680301.0	1.2899457395605981E7	1	1168	0.07074136644119067	8.954638445824441	9.533948472873767	204.12213134765625	204.1241455078125
418	204.41610717773438	9.209816666666667					1	DETECTED	204.4161 m/z @9.21 [CD8119_2.mzXML]	204.41610717773438	9.209816666666667	9.134733333333333	9.253133333333333	0.1183999999999994	11922.5771484375	54365.098589721834	0	1168	0.09561274663672847	0.788457269700326	0.5278745763692874	204.4160919189453	204.4163818359375
419	204.95672607421875	1.61415					1	DETECTED	204.9567 m/z @1.61 [CD8119_2.mzXML]	204.95672607421875	1.61415	1.5690166666666667	1.6744833333333333	0.1054666666666666	51586.66796875	196185.4360441892	0	1168	0.06367057127510978	1.135552043185918	1.3723511845284517	204.95654296875	204.9568634033203
420	204.9960479736328	11.587183333333334					1	DETECTED	204.9960 m/z @11.59 [CD8119_2.mzXML]	204.9960479736328	11.587183333333334	9.16605	15.691066666666668	6.525016666666668	6341.87109375	864227.7181315919	0	1168	0.9045064514007741	1.347512872759314	1.2687479464357632	204.99520874023438	204.996826171875
421	205.02394104003906	1.8540333333333334					1	DETECTED	205.0239 m/z @1.85 [CD8119_2.mzXML]	205.02394104003906	1.8540333333333334	1.4324666666666666	14.8718	13.439333333333334	11244.58203125	3115835.5481724245	0	1168	13.37653043752914	15.939748556970025	30.87949711394005	205.02394104003906	205.03140258789062
422	205.04702758789062	9.841783333333332					1	DETECTED	205.0470 m/z @9.84 [CD8119_2.mzXML]	205.04702758789062	9.841783333333332	1.7685	10.141683333333333	8.373183333333333	36118.5546875	2026277.1921834715	0	1168	0.5270464941681805	0.6701201412465208	0.49536890724186544	205.04483032226562	205.0567169189453
423	205.0709228515625	9.687999999999999					1	DETECTED	205.0709 m/z @9.69 [CD8119_2.mzXML]	205.0709228515625	9.687999999999999	3.5534499999999998	19.259666666666664	15.706216666666664	34466.1875	2939408.339310303	0	1168	0.09367587160688551	11.305928981099223	19.4402690822299	205.0630340576172	205.0774688720703
424	205.0855255126953	12.41105					1	DETECTED	205.0855 m/z @12.41 [CD8119_2.mzXML]	205.0855255126953	12.41105	0.10115	19.862000000000002	19.76085	17646.267578125	4597951.03524921	0	1168	5.327797986215344	0.6104134759565619	0.1933179007848384	205.08168029785156	205.08670043945312
425	205.09677124023438	9.209816666666667					1	DETECTED	205.0968 m/z @9.21 [CD8119_2.mzXML]	205.09677124023438	9.209816666666667	9.11715	11.464866666666667	2.347716666666667	4231177.5	2.879044823498547E7	1	1168	0.09578270783238274	1.6144382623630735	1.4543786566273145	205.0967559814453	205.09722900390625
426	205.12615966796875	1.8818833333333334					1	DETECTED	205.1262 m/z @1.88 [CD8119_2.mzXML]	205.12615966796875	1.8818833333333334	1.8540333333333334	10.74	8.885966666666667	135200.25	2173828.5409617918	0	1168	0.07101708949121832	132.23111054072783	11.967976863789284	205.1182403564453	205.13377380371094
427	205.54006958007812	12.575266666666666					1	DETECTED	205.5401 m/z @12.58 [CD8119_2.mzXML]	205.54006958007812	12.575266666666666	12.575266666666666	19.953333333333333	7.378066666666667	6098.58203125	2119217.3503153073	0	1168	5.782663828613552	null	null	205.53025817871094	205.54808044433594
428	205.98724365234375	11.2447					1	DETECTED	205.9872 m/z @11.24 [CD8119_2.mzXML]	205.98724365234375	11.2447	0.1375	20.007833333333334	19.870333333333335	18971.556640625	4011693.280047608	0	1168	0.9206653109888876	1.4711486237660156	6.580780691167245	205.98631286621094	205.9949951171875
429	206.0809326171875	10.305966666666666					1	DETECTED	206.0809 m/z @10.31 [CD8119_2.mzXML]	206.0809326171875	10.305966666666666	5.2785166666666665	19.715833333333332	14.437316666666666	64262.03515625	1383031.648116728	1	1168	0.07605873626681614	0.6310882837436426	3.325338833067469	206.07386779785156	206.0899658203125
430	206.10006713867188	9.209816666666667					1	DETECTED	206.1001 m/z @9.21 [CD8119_2.mzXML]	206.10006713867188	9.209816666666667	9.11715	10.15965	1.0424999999999986	450955.46875	3011993.841639282	0	1168	0.09979667549573001	1.558153431832183	1.4427942057878884	206.10006713867188	206.1005859375
431	206.8934783935547	1.75365					1	DETECTED	206.8935 m/z @1.75 [CD8119_2.mzXML]	206.8934783935547	1.75365	1.6744833333333333	12.34295	10.668466666666667	69418.375	3001242.905844726	0	1168	0.11265098612715208	67.37978947368427	1.8445245120128897	206.8905487060547	206.89404296875
432	206.99099731445312	17.021166666666666					1	DETECTED	206.9910 m/z @17.02 [CD8119_2.mzXML]	206.99099731445312	17.021166666666666	0.10115	19.98966666666667	19.888516666666668	6725.06982421875	2144007.946539798	0	1168	2.8751772887753226	0.5899689104498025	0.17567384332149555	206.98709106445312	207.00033569335938
433	207.01417541503906	1.8253666666666668					1	DETECTED	207.0142 m/z @1.83 [CD8119_2.mzXML]	207.01417541503906	1.8253666666666668	1.41415	15.157549999999999	13.7434	10683.126953125	2531450.0250448	0	1168	11.358090154028105	16.710655372269276	30.845826936190363	207.01162719726562	207.0177764892578
434	207.10423278808594	9.209816666666667					1	DETECTED	207.1042 m/z @9.21 [CD8119_2.mzXML]	207.10423278808594	9.209816666666667	9.062683333333332	9.980416666666667	0.9177333333333344	19717.529296875	262613.0099119876	0	1168	0.057080483036950014	3.118713185319418	0.7164712457998292	207.10423278808594	207.11276245117188
435	208.04904174804688	16.299966666666666					1	DETECTED	208.0490 m/z @16.30 [CD8119_2.mzXML]	208.04904174804688	16.299966666666666	0.31989999999999996	19.916833333333333	19.596933333333332	15352.0380859375	3719307.4265268263	0	1168	2.501577623708414	0.6131680718895625	1.982496075314618	208.04806518554688	208.0494842529297
436	208.1330108642578	8.761966666666666					1	DETECTED	208.1330 m/z @8.76 [CD8119_2.mzXML]	208.1330108642578	8.761966666666666	8.71025	8.8675	0.15724999999999945	1975.97119140625	14506.57551928705	0	1168	0.2181909711146428	1.5203029326458484	2.0406058652916967	208.1328125	208.1333465576172
437	208.89053344726562	1.75365					1	DETECTED	208.8905 m/z @1.75 [CD8119_2.mzXML]	208.89053344726562	1.75365	1.6744833333333333	1.9781333333333333	0.30365	49201.26953125	262665.9204344483	0	1168	0.07956308468375806	0.9773286945636451	2.1465021011658267	208.8902130126953	208.89080810546875
438	208.97854614257812	11.831366666666666					1	DETECTED	208.9785 m/z @11.83 [CD8119_2.mzXML]	208.97854614257812	11.831366666666666	11.14335	15.8011	4.65775	7062.642578125	904720.059162659	0	1168	1.9554867679800694	3.384910733751608	5.769821467503216	208.97772216796875	208.97927856445312
439	209.033203125	1.4953666666666665					1	DETECTED	209.0332 m/z @1.50 [CD8119_2.mzXML]	209.033203125	1.4953666666666665	1.41415	4.6177	3.20355	44197.05859375	642680.0416362918	0	1168	0.1254699082739732	17.437773177983054	1.3653215401996908	209.0329132080078	209.0338134765625
440	209.04541015625	16.355083333333333					1	DETECTED	209.0454 m/z @16.36 [CD8119_2.mzXML]	209.04541015625	16.355083333333333	0.11936666666666666	20.007833333333334	19.888466666666666	27651.021484375	6907897.12551062	0	1168	7.573436765927617	0.7444131709447731	0.4496304203138827	209.04412841796875	209.045654296875
441	209.0919647216797	7.69125					1	DETECTED	209.0920 m/z @7.69 [CD8119_2.mzXML]	209.0919647216797	7.69125	2.2988666666666666	8.502116666666668	6.203250000000001	13694.5	941018.3753468939	0	1168	0.41999105046233076	0.5751862967209923	0.5061541460808341	209.09130859375	209.09490966796875
442	209.11683654785156	12.030066666666666					1	DETECTED	209.1168 m/z @12.03 [CD8119_2.mzXML]	209.11683654785156	12.030066666666666	1.37775	12.459133333333334	11.081383333333333	94056.109375	2777612.1284835176	1	1168	0.10144048896171043	1.0287173580877236	0.42606847567540834	209.11642456054688	209.1175994873047
443	210.93496704101562	11.41625					1	DETECTED	210.9350 m/z @11.42 [CD8119_2.mzXML]	210.93496704101562	11.41625	10.867116666666668	18.784166666666668	7.91705	12256.5615234375	1192423.7604755242	0	1168	0.5588189615100205	4.96113273055375	5.00982211913083	210.93414306640625	210.93603515625
444	211.0419921875	2.325816666666667					1	DETECTED	211.0420 m/z @2.33 [CD8119_2.mzXML]	211.0419921875	2.325816666666667	2.1480166666666665	16.965333333333334	14.817316666666667	16126.529296875	2052987.9312724613	0	1168	0.4228805962493678	41.68268957506864	5.296465187248895	211.04156494140625	211.04396057128906
445	211.0803680419922	15.067116666666667					1	DETECTED	211.0804 m/z @15.07 [CD8119_2.mzXML]	211.0803680419922	15.067116666666667	12.394366666666667	17.0395	4.645133333333334	4155.7626953125	557162.4624122314	0	1168	0.44200648539524323	0.8689801390577744	0.7379602781155487	211.07791137695312	211.0809326171875
446	211.13247680664062	12.1167					1	DETECTED	211.1325 m/z @12.12 [CD8119_2.mzXML]	211.13247680664062	12.1167	0.10115	20.007833333333334	19.906683333333334	12939.2216796875	3509985.598429625	0	1168	0.17065582552182512	0.9664292373251229	0.1794707490637108	211.1226043701172	211.13375854492188
447	211.14402770996094	10.3242					1	DETECTED	211.1440 m/z @10.32 [CD8119_2.mzXML]	211.14402770996094	10.3242	10.2327	10.398183333333332	0.16548333333333254	6592.68017578125	51052.544760497876	0	1168	0.291473913647847	0.9042805100182114	0.8085610200364228	211.14389038085938	211.14431762695312
448	212.01937866210938	11.34015					1	DETECTED	212.0194 m/z @11.34 [CD8119_2.mzXML]	212.01937866210938	11.34015	11.310849999999999	11.6789	0.368050000000002	58807.45703125	380331.89884344675	0	1168	0.09255075880743213	5.212699000494017	6.329745939081964	212.01910400390625	212.01988220214844
449	212.83876037597656	1.9781333333333333					1	DETECTED	212.8388 m/z @1.98 [CD8119_2.mzXML]	212.83876037597656	1.9781333333333333	1.7055166666666668	13.074983333333334	11.369466666666668	18137.38671875	1617952.574491089	0	1168	0.1454557233205407	20.85247906095251	40.704958121905015	212.83023071289062	212.83901977539062
450	213.0746612548828	1.75365					1	DETECTED	213.0747 m/z @1.75 [CD8119_2.mzXML]	213.0746612548828	1.75365	1.68995	11.557933333333333	9.867983333333333	36144.234375	2134378.711317749	0	1168	0.029830465766502945	77.45669806384107	0.410351974120421	213.06666564941406	213.07469177246094
451	213.95870971679688	19.1135					1	DETECTED	213.9587 m/z @19.11 [CD8119_2.mzXML]	213.95870971679688	19.1135	0.10115	20.007833333333334	19.906683333333334	4225.76708984375	1310155.0161637566	0	1168	0.4039381361420489	0.5235197998493962	0.24606379817793897	213.95819091796875	213.95968627929688
452	214.91726684570312	1.5544666666666667					1	DETECTED	214.9173 m/z @1.55 [CD8119_2.mzXML]	214.91726684570312	1.5544666666666667	1.4324666666666666	1.6744833333333333	0.24201666666666677	878499.0625	5187324.886548833	0	1168	0.2005620873573024	0.8721539755789773	0.6620847830298237	214.91641235351562	214.9176788330078
453	214.98870849609375	1.5250166666666667					1	DETECTED	214.9887 m/z @1.53 [CD8119_2.mzXML]	214.98870849609375	1.5250166666666667	1.4494833333333332	1.584	0.13451666666666684	41583.84765625	229424.3119396975	0	1168	0.10097111820508764	0.8904457193292142	0.7565926388932428	214.98855590820312	214.98890686035156
454	215.01605224609375	1.9642333333333333					1	DETECTED	215.0161 m/z @1.96 [CD8119_2.mzXML]	215.01605224609375	1.9642333333333333	1.4494833333333332	11.929033333333333	10.47955	32071.888671875	1737167.8385296017	0	1168	1.4648048559827758	2.163337180294186	15.81718208998753	215.01580810546875	215.02378845214844
455	215.92095947265625	1.5544666666666667					1	DETECTED	215.9210 m/z @1.55 [CD8119_2.mzXML]	215.92095947265625	1.5544666666666667	1.4494833333333332	1.61415	0.16466666666666674	25595.595703125	135651.98779125995	0	1168	0.07100999179499179	0.7842514684870611	0.5685029369741221	215.92047119140625	215.92105102539062
456	216.9221954345703	1.7055166666666668					1	DETECTED	216.9222 m/z @1.71 [CD8119_2.mzXML]	216.9221954345703	1.7055166666666668	1.4804	1.9088	0.4284000000000001	170781.671875	1309210.2828211666	0	1168	0.12044803902879941	1.4703995716184513	0.5305024112436368	216.91354370117188	216.92245483398438
457	216.95057678222656	1.5544666666666667					1	DETECTED	216.9506 m/z @1.55 [CD8119_2.mzXML]	216.95057678222656	1.5544666666666667	1.4324666666666666	1.6293666666666666	0.19690000000000007	114864.953125	732692.2703143317	0	1168	0.10859440318725833	0.8350291837664728	0.6784761831831548	216.9502716064453	216.95079040527344
458	217.04685974121094	10.903699999999999					1	DETECTED	217.0469 m/z @10.90 [CD8119_2.mzXML]	217.04685974121094	10.903699999999999	9.824183333333334	17.262999999999998	7.438816666666664	4738.8955078125	566757.7775233458	0	1168	0.18964130390540568	3.445438545027872	76.44482677307369	217.03782653808594	217.05458068847656
459	217.06944274902344	9.911066666666667					1	DETECTED	217.0694 m/z @9.91 [CD8119_2.mzXML]	217.06944274902344	9.911066666666667	9.8766	9.962816666666667	0.08621666666666705	5331.69189453125	18900.20460095219	0	1168	0.08883748562949378	1.2507253384912942	1.5014506769825884	217.06944274902344	217.06973266601562
460	217.0818634033203	1.8679					1	DETECTED	217.0819 m/z @1.87 [CD8119_2.mzXML]	217.0818634033203	1.8679	1.8679	15.377566666666667	13.509666666666666	59219.296875	1497674.1822190247	0	1168	null	null	null	217.0809326171875	217.08985900878906
461	217.12147521972656	18.692333333333334					1	DETECTED	217.1215 m/z @18.69 [CD8119_2.mzXML]	217.12147521972656	18.692333333333334	0.10115	20.007833333333334	19.906683333333334	11929.869140625	2945554.196006529	0	1168	18.721340135020064	0.573559456092719	0.4078422941957906	217.11752319335938	217.1285858154297
462	218.08555603027344	15.451716666666666					1	DETECTED	218.0856 m/z @15.45 [CD8119_2.mzXML]	218.08555603027344	15.451716666666666	9.16605	19.095166666666668	9.929116666666667	4402.54736328125	939171.5819993899	0	1168	1.7316954947950052	0.7898220819854698	0.36006573979308804	218.08087158203125	218.0935821533203
463	218.1385955810547	1.9362166666666667					1	DETECTED	218.1386 m/z @1.94 [CD8119_2.mzXML]	218.1385955810547	1.9362166666666667	0.11936666666666666	19.98966666666667	19.8703	21391.716796875	3024398.1672056876	0	1168	2.0452735493476433	5.464322515817169	10.32838114489679	218.13735961914062	218.13916015625
464	218.21127319335938	10.398183333333332					1	DETECTED	218.2113 m/z @10.40 [CD8119_2.mzXML]	218.21127319335938	10.398183333333332	10.360933333333332	10.504533333333335	0.14360000000000284	6498.947265625	31887.879133239963	0	1168	0.07383595901697859	1.9275167785235163	2.8550335570470327	218.2110595703125	218.21163940429688
465	218.91934204101562	1.75365					1	DETECTED	218.9193 m/z @1.75 [CD8119_2.mzXML]	218.91934204101562	1.75365	1.4494833333333332	1.81115	0.3616666666666668	54415.29296875	569758.6710150148	0	1168	0.2215269759299956	0.5937190351102744	0.4029109810615346	218.90985107421875	218.91952514648438
466	218.98367309570312	1.5250166666666667					1	DETECTED	218.9837 m/z @1.53 [CD8119_2.mzXML]	218.98367309570312	1.5250166666666667	1.4494833333333332	1.5988666666666667	0.14938333333333342	18643.572265625	116326.44534179699	0	1168	0.11635450177557849	0.9888570167696372	0.9777140335392743	218.98350524902344	218.9838104248047
467	219.02586364746094	1.7685					1	DETECTED	219.0259 m/z @1.77 [CD8119_2.mzXML]	219.02586364746094	1.7685	1.7055166666666668	10.830183333333334	9.124666666666668	1832409.125	1.68476434296193E7	1	1168	0.07011695395631512	4.057040327382744	6.902365530695199	219.0159149169922	219.02850341796875
468	219.0434112548828	8.726966666666668					1	DETECTED	219.0434 m/z @8.73 [CD8119_2.mzXML]	219.0434112548828	8.726966666666668	8.451266666666667	11.14335	2.6920833333333327	4827.037109375	231782.3456957396	0	1168	2.503112284176419	4.882269374924425	8.76453874984885	219.04286193847656	219.0490264892578
469	219.0823974609375	1.75365					1	DETECTED	219.0824 m/z @1.75 [CD8119_2.mzXML]	219.0823974609375	1.75365	1.61415	18.9305	17.31635	72381.25	9596579.444586456	0	1168	0.6046405936714321	51.94204968694204	263.7766981387695	219.0813446044922	219.08497619628906
470	219.11724853515625	14.801133333333333					1	DETECTED	219.1172 m/z @14.80 [CD8119_2.mzXML]	219.11724853515625	14.801133333333333	0.21030000000000001	19.916833333333333	19.706533333333333	11676.486328125	1951671.1236605824	0	1168	0.5523247609028452	1.0377730450177425	5.343037554888937	219.10787963867188	219.12203979492188
471	219.17384338378906	12.257016666666667					1	DETECTED	219.1738 m/z @12.26 [CD8119_2.mzXML]	219.17384338378906	12.257016666666667	0.11936666666666666	20.007833333333334	19.888466666666666	12993.2080078125	1737171.3315408325	0	1168	0.9939441307038148	1.6956067367835794	1.4027711913213703	219.17320251464844	219.1750946044922
472	220.0294952392578	1.7685					1	DETECTED	220.0295 m/z @1.77 [CD8119_2.mzXML]	220.0294952392578	1.7685	1.75365	16.1711	14.417449999999999	121117.4296875	1889992.232460755	0	1168	0.07244370045637294	14.531106814710581	25.73559669932498	220.02944946289062	220.03758239746094
473	220.1177215576172	8.921133333333334					1	DETECTED	220.1177 m/z @8.92 [CD8119_2.mzXML]	220.1177215576172	8.921133333333334	8.779266666666667	16.003983333333334	7.224716666666668	8372.1181640625	366269.3897796021	0	1168	0.14727473881590036	25.463052161654073	48.507276653678545	220.11766052246094	220.12136840820312
474	220.934326171875	1.61415					1	DETECTED	220.9343 m/z @1.61 [CD8119_2.mzXML]	220.934326171875	1.61415	1.5690166666666667	1.7055166666666668	0.13650000000000007	115985.828125	555879.628471191	0	1168	0.07672562015212714	1.5121861152141838	1.9722978937163482	220.93406677246094	220.93460083007812
475	220.99688720703125	1.4494833333333332					1	DETECTED	220.9969 m/z @1.45 [CD8119_2.mzXML]	220.99688720703125	1.4494833333333332	1.4324666666666666	17.653166666666667	16.2207	3083.78662109375	1443131.9058843688	0	1168	14.122394954675075	476.6121449559252	952.2242899118504	220.99664306640625	221.0068817138672
476	221.0243377685547	1.7685					1	DETECTED	221.0243 m/z @1.77 [CD8119_2.mzXML]	221.0243377685547	1.7685	1.7218666666666667	11.864766666666666	10.1429	126496.9609375	2394124.926463684	0	1168	0.06731615378180034	5.0052866155790365	6.754817933628819	221.02090454101562	221.02670288085938
477	221.0529327392578	11.557933333333333					1	DETECTED	221.0529 m/z @11.56 [CD8119_2.mzXML]	221.0529327392578	11.557933333333333	2.584	11.7967	9.2127	16776.19140625	2691358.40324292	0	1168	0.12622409632261267	0.5133033452443745	9.172946417876174E-4	221.04974365234375	221.05331420898438
478	221.08090209960938	10.520066666666667					1	DETECTED	221.0809 m/z @10.52 [CD8119_2.mzXML]	221.08090209960938	10.520066666666667	5.347133333333333	17.319000000000003	11.97186666666667	49110.82421875	4338786.32504544	0	1168	0.08993218554456384	0.5161561845444426	0.02413121416454471	221.0746307373047	221.08694458007812
479	221.09197998046875	8.640983333333333					1	DETECTED	221.0920 m/z @8.64 [CD8119_2.mzXML]	221.09197998046875	8.640983333333333	4.866766666666666	9.283333333333333	4.416566666666667	3184.491455078125	254768.4570307618	0	1168	0.7765583104191691	0.5850971283224334	0.17019425664486681	221.0911865234375	221.0927734375
480	221.98170471191406	1.3051833333333334					1	DETECTED	221.9817 m/z @1.31 [CD8119_2.mzXML]	221.98170471191406	1.3051833333333334	0.11936666666666666	19.880333333333333	19.760966666666665	2226.65283203125	1049887.747534027	0	1168	6.479461174366623	8.332218302435733	15.664436604871467	221.980712890625	221.9827423095703
481	222.06466674804688	15.65385					1	DETECTED	222.0647 m/z @15.65 [CD8119_2.mzXML]	222.06466674804688	15.65385	9.267983333333332	19.916833333333333	10.648850000000001	12976.978515625	2631160.4851748967	0	1168	2.2175251490091092	0.8481582235220215	0.5076661691246108	222.06373596191406	222.06544494628906
482	222.867431640625	1.75365					1	DETECTED	222.8674 m/z @1.75 [CD8119_2.mzXML]	222.867431640625	1.75365	1.6744833333333333	1.9920833333333334	0.3176000000000001	77393.078125	511770.70954003907	0	1168	0.0803578688200981	1.7379057815175243	3.6069340879806253	222.86724853515625	222.8675079345703
483	222.9940643310547	13.9292					1	DETECTED	222.9941 m/z @13.93 [CD8119_2.mzXML]	222.9940643310547	13.9292	1.41415	16.706166666666668	15.292016666666669	23186.80859375	5502756.0604254445	0	1168	1.6219845858403747	0.6109450887797759	1.1900704738845056	222.9923858642578	222.99462890625
484	223.0611114501953	15.72795					1	DETECTED	223.0611 m/z @15.73 [CD8119_2.mzXML]	223.0611114501953	15.72795	9.636783333333334	19.898666666666667	10.261883333333333	26519.701171875	5237581.026509034	0	1168	6.157144948594759	0.775424828225407	0.6606375729319034	223.05360412597656	223.0644073486328
485	223.095947265625	11.557933333333333					1	DETECTED	223.0959 m/z @11.56 [CD8119_2.mzXML]	223.095947265625	11.557933333333333	0.10115	20.007833333333334	19.906683333333334	778179.9375	1.017559145615905E7	1	1168	0.11313559594707101	0.5249056839494693	3.140875716599464	223.09178161621094	223.0969696044922
486	224.0375518798828	10.123733333333332					1	DETECTED	224.0376 m/z @10.12 [CD8119_2.mzXML]	224.0375518798828	10.123733333333332	10.08775	10.17755	0.08980000000000032	7084.12158203125	28991.870276855574	0	1168	0.08055696740361284	1.2477999073645585	1.4955998147291172	224.03738403320312	224.0377655029297
487	224.0994415283203	11.557933333333333					1	DETECTED	224.0994 m/z @11.56 [CD8119_2.mzXML]	224.0994415283203	11.557933333333333	1.6293666666666666	19.095166666666668	17.4658	95945.640625	1.3804863825037355E7	0	1168	0.1722855947900932	0.5109422493650948	0.01878803507708375	224.0955810546875	224.10858154296875
488	224.95094299316406	11.848816666666666					1	DETECTED	224.9509 m/z @11.85 [CD8119_2.mzXML]	224.95094299316406	11.848816666666666	10.17755	17.00283333333333	6.825283333333331	31964.201171875	2624907.4077887284	0	1168	0.8929104903373162	2.7921314914590702	4.210931915803625	224.95016479492188	224.95640563964844
489	225.0341033935547	1.7969666666666666					1	DETECTED	225.0341 m/z @1.80 [CD8119_2.mzXML]	225.0341033935547	1.7969666666666666	1.75365	15.103066666666667	13.349416666666666	75946.7109375	1529113.724662781	0	1168	0.06897232818864563	2.833285186043564	3.452995866138379	225.0272674560547	225.0350799560547
490	225.07565307617188	10.17755					1	DETECTED	225.0757 m/z @10.18 [CD8119_2.mzXML]	225.07565307617188	10.17755	10.141683333333333	10.305966666666666	0.16428333333333356	10513.783203125	64168.21890649426	0	1168	0.10231736632124289	2.290195167286217	3.8113508997706753	225.07553100585938	225.07591247558594
491	226.0449981689453	2.063283333333333					1	DETECTED	226.0450 m/z @2.06 [CD8119_2.mzXML]	226.0449981689453	2.063283333333333	1.9920833333333334	17.356333333333335	15.364250000000002	11132.2509765625	851390.3210025026	0	1168	0.18714186346562212	107.89501404494428	214.79002808988855	226.0440216064453	226.05166625976562
492	226.1190185546875	8.369583333333333					1	DETECTED	226.1190 m/z @8.37 [CD8119_2.mzXML]	226.1190185546875	8.369583333333333	7.971066666666667	8.519416666666666	0.5483499999999992	3285.36865234375	61522.972253570544	0	1168	0.40066937307233097	0.6879887917694791	0.3759775835389582	226.1181182861328	226.1191864013672
493	226.9510498046875	1.6444666666666667					1	DETECTED	226.9510 m/z @1.64 [CD8119_2.mzXML]	226.9510498046875	1.6444666666666667	0.8131666666666667	19.953333333333333	19.140166666666666	605081.9375	9666183.47191	0	1168	0.0706687474928358	1.6336978415453167	2.2066656294753937	226.94203186035156	226.95220947265625
494	227.07901000976562	9.209816666666667					1	DETECTED	227.0790 m/z @9.21 [CD8119_2.mzXML]	227.07901000976562	9.209816666666667	9.11715	11.96255	2.8453999999999997	31011.076171875	665585.5592028808	0	1168	0.10807194731834713	15.047470261701413	1.602120795719181	227.0786590576172	227.0825958251953
495	227.091064453125	10.79415					1	DETECTED	227.0911 m/z @10.79 [CD8119_2.mzXML]	227.091064453125	10.79415	10.776133333333332	10.848766666666668	0.07263333333333577	8044.251953125	24367.279556762973	0	1168	0.08113431640983393	2.015726179463389	3.0314523589267783	227.0908203125	227.09121704101562
496	227.17538452148438	9.80675					1	DETECTED	227.1754 m/z @9.81 [CD8119_2.mzXML]	227.17538452148438	9.80675	0.24671666666666667	19.660666666666668	19.41395	79959.8671875	2633245.266377837	1	1168	0.7966809872615794	1.4926887562334406	3.1121006744172113	227.17349243164062	227.1829376220703
497	228.06298828125	10.305966666666666					1	DETECTED	228.0630 m/z @10.31 [CD8119_2.mzXML]	228.06298828125	10.305966666666666	10.269433333333334	10.435366666666665	0.1659333333333315	19924.275390625	106001.64972021397	0	1168	0.0929133207531958	2.270985401459858	3.541970802919716	228.0627899169922	228.0630340576172
498	228.19532775878906	11.4976					1	DETECTED	228.1953 m/z @11.50 [CD8119_2.mzXML]	228.19532775878906	11.4976	11.4976	12.508233333333333	1.0106333333333328	85455.7109375	501586.1216843273	0	1168	0.03709262010197456	null	null	228.194580078125	228.19593811035156
499	229.14317321777344	1.2506833333333334					1	DETECTED	229.1432 m/z @1.25 [CD8119_2.mzXML]	229.14317321777344	1.2506833333333334	0.10115	20.007833333333334	19.906683333333334	81777.8046875	6.178879822595846E7	1	1168	13.732735494715541	8.658593342225831	0.3397813685966218	229.13558959960938	229.1436767578125
500	229.1544189453125	1.8951333333333333					1	DETECTED	229.1544 m/z @1.90 [CD8119_2.mzXML]	229.1544189453125	1.8951333333333333	1.8540333333333334	7.620833333333334	5.7668	327165.3125	9931301.847365234	0	1168	0.15216120310199766	70.15571776155733	11.765438736557847	229.15438842773438	229.15545654296875
501	230.14654541015625	0.9774999999999999					1	DETECTED	230.1465 m/z @0.98 [CD8119_2.mzXML]	230.14654541015625	0.9774999999999999	0.11936666666666666	20.007833333333334	19.888466666666666	11124.564453125	7660499.453246469	0	1168	8.234417450734608	11.588214729645744	22.176429459291487	230.14553833007812	230.14707946777344
502	230.1577606201172	1.9503666666666668					1	DETECTED	230.1578 m/z @1.95 [CD8119_2.mzXML]	230.1577606201172	1.9503666666666668	1.8679	14.124633333333332	12.256733333333331	39476.96875	3139958.7422514646	0	1168	0.10667759457020742	13.287982249858501	7.9303901065203695	230.1513214111328	230.1585235595703
503	230.24746704101562	11.3853					1	DETECTED	230.2475 m/z @11.39 [CD8119_2.mzXML]	230.24746704101562	11.3853	11.34015	11.88085	0.5407000000000011	158115.734375	1030273.45943317	1	1168	0.26329516173876044	2.564726949773368	3.254664505395306	230.24720764160156	230.24801635742188
504	230.96615600585938	1.5544666666666667					1	DETECTED	230.9662 m/z @1.55 [CD8119_2.mzXML]	230.96615600585938	1.5544666666666667	1.4494833333333332	14.88975	13.440266666666666	129814.484375	2612954.073864472	0	1168	0.10959973201408846	64.01143038577545	0.7016536501975783	230.95677185058594	230.96640014648438
505	230.98965454101562	1.9642333333333333					1	DETECTED	230.9897 m/z @1.96 [CD8119_2.mzXML]	230.98965454101562	1.9642333333333333	1.9503666666666668	3.491633333333333	1.5412666666666663	6670.77880859375	280597.07466595445	0	1168	1.4412594530558211	55.57451923077	110.14903846154	230.98965454101562	230.99061584472656
506	231.136962890625	14.995833333333334					1	DETECTED	231.1370 m/z @15.00 [CD8119_2.mzXML]	231.136962890625	14.995833333333334	0.10115	19.98966666666667	19.888516666666668	205690.40625	1.9692929724906813E7	1	1168	0.9419092341189135	1.0824881119824725	2.713892199549774	231.13589477539062	231.14694213867188
507	231.2506561279297	11.43195					1	DETECTED	231.2507 m/z @11.43 [CD8119_2.mzXML]	231.2506561279297	11.43195	11.354800000000001	11.647533333333334	0.2927333333333326	22284.443359375	166410.14188678	0	1168	0.09475170773531616	1.8971700151220616	2.7943400302441233	231.24951171875	231.25119018554688
508	232.14053344726562	14.995833333333334					1	DETECTED	232.1405 m/z @15.00 [CD8119_2.mzXML]	232.14053344726562	14.995833333333334	9.3648	19.515	10.1502	13418.2666015625	1412043.6907133486	0	1168	0.4859435772609828	0.9011576096438696	0.6966570474741013	232.1395263671875	232.1411590576172
509	232.15428161621094	8.4345					1	DETECTED	232.1543 m/z @8.43 [CD8119_2.mzXML]	232.15428161621094	8.4345	4.065683333333333	9.080866666666667	5.015183333333334	80766.0703125	1436951.0620020782	1	1168	0.1324324775259882	0.8722962901665303	0.6123178784414496	232.1539764404297	232.15464782714844
510	232.8960723876953	1.7055166666666668					1	DETECTED	232.8961 m/z @1.71 [CD8119_2.mzXML]	232.8960723876953	1.7055166666666668	1.6444666666666667	12.81115	11.166683333333333	143550.015625	2546551.3036522213	0	1168	0.1173920340776391	92.6318639140966	1.8631723800181823	232.88958740234375	232.89686584472656
511	232.92808532714844	1.5544666666666667					1	DETECTED	232.9281 m/z @1.55 [CD8119_2.mzXML]	232.92808532714844	1.5544666666666667	1.4494833333333332	11.779300000000001	10.329816666666668	68362.1171875	2841488.6351147466	0	1168	0.08600169607584163	0.8772313635243967	0.7117041997345835	232.91990661621094	232.92825317382812
512	232.98545837402344	10.550999999999998					1	DETECTED	232.9855 m/z @10.55 [CD8119_2.mzXML]	232.98545837402344	10.550999999999998	9.4687	17.989166666666666	8.520466666666666	2402.0	606129.9966513367	0	1168	0.3408454028271617	3.9362776802488586	6.872555360497717	232.9846954345703	232.98797607421875
513	232.99935913085938	1.5250166666666667					1	DETECTED	232.9994 m/z @1.53 [CD8119_2.mzXML]	232.99935913085938	1.5250166666666667	1.4494833333333332	18.857666666666667	17.408183333333334	14821.763671875	2639636.8536864934	0	1168	17.39623082772729	115.23510591350379	222.67259033092142	232.99737548828125	233.0003662109375
514	233.14688110351562	14.801133333333333					1	DETECTED	233.1469 m/z @14.80 [CD8119_2.mzXML]	233.14688110351562	14.801133333333333	1.3414333333333335	19.660666666666668	18.319233333333333	9644.4912109375	1920966.6717012632	0	1168	0.7504892556694802	0.6465484650783864	0.5401577814932645	233.13827514648438	233.14955139160156
515	234.89317321777344	1.7055166666666668					1	DETECTED	234.8932 m/z @1.71 [CD8119_2.mzXML]	234.89317321777344	1.7055166666666668	1.6594333333333333	1.7969666666666666	0.13753333333333329	47772.265625	311174.3871240234	0	1168	0.1141687672628744	1.4922242314647327	1.9844484629294652	234.89317321777344	234.8935089111328
516	234.94606018066406	12.013399999999999					1	DETECTED	234.9461 m/z @12.01 [CD8119_2.mzXML]	234.94606018066406	12.013399999999999	11.727666666666666	19.332833333333333	7.605166666666667	3615.65771484375	638584.5029387817	0	1168	0.19758245860082901	13.308154456369595	25.61630891273919	234.94105529785156	234.94749450683594
517	235.04132080078125	17.11433333333333					1	DETECTED	235.0413 m/z @17.11 [CD8119_2.mzXML]	235.04132080078125	17.11433333333333	10.2327	18.76516666666667	8.53246666666667	1813.9193115234375	509755.46106787113	0	1168	0.4574730543667904	0.6199448774273554	0.23988975485471065	235.0391845703125	235.04220581054688
518	235.06871032714844	11.913016666666666					1	DETECTED	235.0687 m/z @11.91 [CD8119_2.mzXML]	235.06871032714844	11.913016666666666	11.528833333333333	12.1167	0.5878666666666668	26017.2734375	269906.73678063974	0	1168	0.41295221944769267	0.6978641477148113	1.794215448158199	235.0629119873047	235.06906127929688
519	235.09242248535156	2.6115166666666667					1	DETECTED	235.0924 m/z @2.61 [CD8119_2.mzXML]	235.09242248535156	2.6115166666666667	0.19218333333333334	19.898666666666667	19.706483333333335	62530.046875	8200853.53285721	0	1168	1.1160803495495593	1.5648957752826136	8.619736331874083	235.09132385253906	235.09315490722656
520	235.168701171875	12.3088					1	DETECTED	235.1687 m/z @12.31 [CD8119_2.mzXML]	235.168701171875	12.3088	0.10115	20.007833333333334	19.906683333333334	14104.8037109375	1537200.8852908935	0	1168	0.1215993541177447	0.7881443521653558	0.6533411359729974	235.16696166992188	235.1702117919922
521	236.00018310546875	12.221933333333334					1	DETECTED	236.0002 m/z @12.22 [CD8119_2.mzXML]	236.00018310546875	12.221933333333334	4.6177	16.022650000000002	11.404950000000003	2919.71435546875	1403712.5852895817	0	1168	10.843691118518466	0.7499079460125282	0.49981589202505633	235.99728393554688	236.0015869140625
522	236.0799102783203	14.730083333333333					1	DETECTED	236.0799 m/z @14.73 [CD8119_2.mzXML]	236.0799102783203	14.730083333333333	9.603633333333333	17.933	8.329366666666667	3793.030517578125	755345.1249716494	0	1168	2.054029833924835	0.8123912909193172	0.6247825818386343	236.0791473388672	236.0811309814453
523	236.09567260742188	2.7511					1	DETECTED	236.0957 m/z @2.75 [CD8119_2.mzXML]	236.09567260742188	2.7511	2.4208	11.848816666666666	9.428016666666666	5337.912109375	1037327.5382805176	0	1168	0.9140232691844785	14.271899283479653	4.7524019889544675	236.0877685546875	236.09652709960938
524	236.90794372558594	1.6293666666666666					1	DETECTED	236.9079 m/z @1.63 [CD8119_2.mzXML]	236.90794372558594	1.6293666666666666	1.584	1.7055166666666668	0.12151666666666672	9096.484375	44593.491864257776	0	1168	0.07918736235076929	1.3392725936811207	1.6785451873622415	236.9073028564453	236.9084014892578
525	237.07667541503906	15.230183333333335					1	DETECTED	237.0767 m/z @15.23 [CD8119_2.mzXML]	237.07667541503906	15.230183333333335	1.5988666666666667	19.606166666666663	18.007299999999997	6944.12890625	2616846.922051697	0	1168	0.43842957965991225	0.6605121295448346	0.9996484085660589	237.06959533691406	237.08645629882812
526	237.1114959716797	11.848816666666666					1	DETECTED	237.1115 m/z @11.85 [CD8119_2.mzXML]	237.1114959716797	11.848816666666666	0.19218333333333334	19.98966666666667	19.797483333333336	19945.978515625	2658581.8745370163	0	1168	0.11873471235400324	0.829596456941765	3.007300273043692	237.10916137695312	237.11318969726562
527	238.10707092285156	15.72795					1	DETECTED	238.1071 m/z @15.73 [CD8119_2.mzXML]	238.10707092285156	15.72795	8.991816666666667	19.733999999999998	10.742183333333331	13694.2392578125	2774024.848788664	0	1168	1.9958557841574134	0.7613917306271093	0.5845438438296064	238.10594177246094	238.10841369628906
528	238.8413848876953	1.75365					1	DETECTED	238.8414 m/z @1.75 [CD8119_2.mzXML]	238.8413848876953	1.75365	1.68995	1.81115	0.12119999999999997	35271.4921875	142284.49232421862	0	1168	0.08175459521631301	0.9513343799058103	0.9026687598116205	238.84112548828125	238.8415985107422
529	238.96646118164062	11.848816666666666					1	DETECTED	238.9665 m/z @11.85 [CD8119_2.mzXML]	238.96646118164062	11.848816666666666	9.824183333333334	18.9305	9.106316666666665	70833.8828125	6507651.823767115	1	1168	0.9439343681070618	1.3648679249487778	5.008810200505618	238.9659881591797	238.97064208984375
530	238.9983367919922	9.080866666666667					1	DETECTED	238.9983 m/z @9.08 [CD8119_2.mzXML]	238.9983367919922	9.080866666666667	8.973899999999999	13.009666666666668	4.035766666666669	2130.457763671875	280089.20025573735	0	1168	0.12837544426014347	18.864599563726717	36.729199127453434	238.998291015625	238.9989013671875
531	239.0638427734375	1.8679					1	DETECTED	239.0638 m/z @1.87 [CD8119_2.mzXML]	239.0638427734375	1.8679	1.584	10.567033333333335	8.983033333333335	80780.640625	1136740.9935534976	0	1168	0.049158835869787865	1.0942092711335683	4.721507650497634	239.05567932128906	239.07215881347656
532	239.09104919433594	10.520066666666667					1	DETECTED	239.0910 m/z @10.52 [CD8119_2.mzXML]	239.09104919433594	10.520066666666667	10.19585	11.210416666666667	1.014566666666667	2329162.25	1.508088256871283E7	1	1168	0.09097077571370527	1.6406593944150112	1.8323875461942758	239.08863830566406	239.09130859375
533	239.11793518066406	10.520066666666667					1	DETECTED	239.1179 m/z @10.52 [CD8119_2.mzXML]	239.11793518066406	10.520066666666667	1.0321666666666667	10.567033333333335	9.534866666666668	3036.135498046875	966885.2267662354	0	1168	0.07595195054315518	0.5024750822978039	0.004950164595607873	239.1158447265625	239.12646484375
534	239.1390380859375	9.687999999999999					1	DETECTED	239.1390 m/z @9.69 [CD8119_2.mzXML]	239.1390380859375	9.687999999999999	9.687999999999999	10.5351	0.8471000000000011	5354.2470703125	101692.68194891368	0	1168	0.08392292648141542	null	null	239.13755798339844	239.1458282470703
535	239.9658203125	11.848816666666666					1	DETECTED	239.9658 m/z @11.85 [CD8119_2.mzXML]	239.9658203125	11.848816666666666	11.176816666666667	15.67235	4.4955333333333325	5464.84423828125	524948.1356067198	0	1168	0.27831353894790567	3.344890873015878	5.689781746031756	239.9647979736328	239.969970703125
536	240.09437561035156	10.520066666666667					1	DETECTED	240.0944 m/z @10.52 [CD8119_2.mzXML]	240.09437561035156	10.520066666666667	10.472683333333332	13.663783333333333	3.1911000000000005	263401.40625	2031915.9946102889	0	1168	0.07970537019305546	26.28359579245345	2.4246632158263157	240.09396362304688	240.0993194580078
537	240.14556884765625	9.5533					1	DETECTED	240.1456 m/z @9.55 [CD8119_2.mzXML]	240.14556884765625	9.5533	9.451266666666667	10.08775	0.6364833333333326	25822.58203125	205431.16405035448	0	1168	0.09510719885741459	3.1109655629323574	1.3927166329690517	240.14529418945312	240.1497344970703
538	240.83848571777344	1.75365					1	DETECTED	240.8385 m/z @1.75 [CD8119_2.mzXML]	240.83848571777344	1.75365	1.68995	1.75365	0.06369999999999987	20993.775390625	53172.951590331875	0	1168	0.049045274776160275	0.5	null	240.83822631835938	240.8385009765625
539	240.96714782714844	12.030066666666666					1	DETECTED	240.9671 m/z @12.03 [CD8119_2.mzXML]	240.96714782714844	12.030066666666666	10.051983333333334	18.156833333333335	8.10485	9627.505859375	1136833.8476089179	0	1168	0.39732997448208707	1.6500325965021543	5.224256355942905	240.96107482910156	240.9679718017578
540	241.03115844726562	2.2853333333333334					1	DETECTED	241.0312 m/z @2.29 [CD8119_2.mzXML]	241.03115844726562	2.2853333333333334	2.063283333333333	17.747	15.683716666666667	3346.393798828125	834950.7343335571	0	1168	6.683953162692392	35.315732192449104	69.6314643848982	241.02481079101562	241.03195190429688
541	241.09454345703125	10.520066666666667					1	DETECTED	241.0945 m/z @10.52 [CD8119_2.mzXML]	241.09454345703125	10.520066666666667	10.472683333333332	10.686233333333332	0.21354999999999968	11511.9697265625	69326.54524411018	0	1168	0.10398533740988647	2.253429475905688	3.5068589518113757	241.08865356445312	241.09512329101562
542	241.10659790039062	11.557933333333333					1	DETECTED	241.1066 m/z @11.56 [CD8119_2.mzXML]	241.10659790039062	11.557933333333333	1.8253666666666668	12.168949999999999	10.343583333333331	218331.921875	5628743.620400663	0	1168	0.11366556818104279	0.5131964319617762	0.019798111110045095	241.0968475341797	241.1070556640625
543	241.1543731689453	1.9088					1	DETECTED	241.1544 m/z @1.91 [CD8119_2.mzXML]	241.1543731689453	1.9088	1.8818833333333334	5.347133333333333	3.4652499999999993	20072.189453125	447094.36593933107	0	1168	0.1294224957501695	39.396420234020226	52.56889209450316	241.1536102294922	241.1555633544922
544	242.0274658203125	15.359350000000001					1	DETECTED	242.0275 m/z @15.36 [CD8119_2.mzXML]	242.0274658203125	15.359350000000001	9.789416666666666	19.715833333333332	9.926416666666666	1726.6136474609375	553326.6110000307	0	1168	5.933723023108417	0.8910714071981709	0.7821428143963417	242.0260467529297	242.02833557128906
545	242.09988403320312	8.921133333333334					1	DETECTED	242.0999 m/z @8.92 [CD8119_2.mzXML]	242.09988403320312	8.921133333333334	8.79655	10.5351	1.73855	3647.623779296875	144370.24422891234	0	1168	0.16129552267146252	6.977458193979912	12.954916387959823	242.09861755371094	242.09988403320312
546	242.92494201660156	1.6444666666666667					1	DETECTED	242.9249 m/z @1.64 [CD8119_2.mzXML]	242.92494201660156	1.6444666666666667	1.584	5.762466666666667	4.178466666666667	250469.5625	2223579.2075317376	1	1168	0.06888533005131192	1.7598597281367747	2.7233077491013558	242.9248046875	242.927978515625
547	242.9660186767578	1.5250166666666667					1	DETECTED	242.9660 m/z @1.53 [CD8119_2.mzXML]	242.9660186767578	1.5250166666666667	1.5250166666666667	15.72795	14.202933333333334	4791.8369140625	1926917.239722747	0	1168	10.372974906014921	null	null	242.9604949951172	242.96630859375
548	242.9950714111328	1.4953666666666665					1	DETECTED	242.9951 m/z @1.50 [CD8119_2.mzXML]	242.9950714111328	1.4953666666666665	1.4324666666666666	9.980416666666667	8.54795	15741.7236328125	874759.240839325	0	1168	0.06571142599473134	67.94872813990466	126.51387316719465	242.98939514160156	242.9967803955078
549	244.117919921875	9.5533					1	DETECTED	244.1179 m/z @9.55 [CD8119_2.mzXML]	244.117919921875	9.5533	9.502416666666667	9.586783333333333	0.08436666666666603	3362.39697265625	10503.842430175768	0	1168	0.08442139826154182	0.8290206354405467	0.6580412708810934	244.11752319335938	244.1185302734375
550	244.19004821777344	11.464866666666667					1	DETECTED	244.1900 m/z @11.46 [CD8119_2.mzXML]	244.19004821777344	11.464866666666667	11.43195	11.572266666666668	0.1403166666666671	17241.82421875	77752.69410082985	0	1168	0.07168692401263854	2.1313924050632806	2.8048954723698136	244.18963623046875	244.19081115722656
551	244.20179748535156	9.11715					1	DETECTED	244.2018 m/z @9.12 [CD8119_2.mzXML]	244.20179748535156	9.11715	8.467816666666668	10.5351	2.0672833333333323	40611.6328125	452916.74324130226	0	1168	0.11953376524972192	0.6769812592286103	3.0814142161416833	244.2017059326172	244.20506286621094
552	244.9925537109375	1.4953666666666665					1	DETECTED	244.9926 m/z @1.50 [CD8119_2.mzXML]	244.9925537109375	1.4953666666666665	1.4494833333333332	1.5101166666666666	0.06063333333333332	5071.77587890625	11738.834826843273	0	1168	0.06336079624506152	0.6607337450054492	0.32146749001089847	244.9920196533203	244.99351501464844
553	245.22584533691406	14.209283333333333					1	DETECTED	245.2258 m/z @14.21 [CD8119_2.mzXML]	245.22584533691406	14.209283333333333	4.425933333333333	16.854166666666668	12.428233333333335	23231.646484375	1526790.3590611876	0	1168	0.4523205927112208	0.6905239025856723	0.48780599516268797	245.2247314453125	245.22767639160156
554	246.15164184570312	11.848816666666666					1	DETECTED	246.1516 m/z @11.85 [CD8119_2.mzXML]	246.15164184570312	11.848816666666666	10.5351	12.047283333333333	1.5121833333333328	11418.4072265625	278653.03784802236	0	1168	0.12722104547672508	0.5755363282290702	0.17893177948943012	246.14878845214844	246.15216064453125
555	246.16990661621094	9.22405					1	DETECTED	246.1699 m/z @9.22 [CD8119_2.mzXML]	246.16990661621094	9.22405	0.10115	20.007833333333334	19.906683333333334	72159.2109375	3730321.1680280142	0	1168	0.10172218462524008	1.0431914053744564	0.02169692219600929	246.16896057128906	246.17079162597656
556	246.2295684814453	14.43175					1	DETECTED	246.2296 m/z @14.43 [CD8119_2.mzXML]	246.2295684814453	14.43175	14.158683333333332	14.836350000000001	0.6776666666666689	4629.23779296875	106635.80010614035	0	1168	0.30866759699731716	1.2408447265625036	1.4816894531250069	246.2288055419922	246.22970581054688
557	246.24256896972656	10.93975					1	DETECTED	246.2426 m/z @10.94 [CD8119_2.mzXML]	246.24256896972656	10.93975	10.65165	11.059	0.4073499999999992	8578.2431640625	93512.06691796843	0	1168	0.15719091048839218	0.7069593891010052	0.41391877820201034	246.2415771484375	246.24267578125
558	246.94387817382812	1.5690166666666667					1	DETECTED	246.9439 m/z @1.57 [CD8119_2.mzXML]	246.94387817382812	1.5690166666666667	1.4494833333333332	1.6293666666666666	0.1798833333333334	50732.19140625	347346.7296562502	0	1168	0.11223160694237522	0.752440044617958	0.49508089486220713	246.94329833984375	246.9439239501953
559	247.0925750732422	2.6533666666666664					1	DETECTED	247.0926 m/z @2.65 [CD8119_2.mzXML]	247.0925750732422	2.6533666666666664	1.8395666666666666	10.051983333333334	8.212416666666668	107348.09375	7121891.243687067	0	1168	0.7233827486778095	2.1471387784348774	1.9388891119059815	247.09136962890625	247.09744262695312
560	247.1288604736328	9.381816666666667					1	DETECTED	247.1289 m/z @9.38 [CD8119_2.mzXML]	247.1288604736328	9.381816666666667	8.191166666666668	9.43365	1.2424833333333325	5088.10791015625	180306.101576538	0	1168	1.1691816765051808	0.5217668220439813	0.04353364408796266	247.120361328125	247.1293487548828
561	247.14407348632812	9.209816666666667					1	DETECTED	247.1441 m/z @9.21 [CD8119_2.mzXML]	247.14407348632812	9.209816666666667	9.15085	9.8766	0.7257499999999997	77980.2890625	449823.59105773846	0	1168	0.08172704386798202	1.650286180319213	2.347806748418262	247.1432342529297	247.1444549560547
562	247.24139404296875	12.691416666666667					1	DETECTED	247.2414 m/z @12.69 [CD8119_2.mzXML]	247.24139404296875	12.691416666666667	0.6122	16.872333333333334	16.260133333333332	10702.19921875	2517047.5001540217	0	1168	0.13502455733247487	0.6730624088482559	0.34612481769651177	247.24072265625	247.24264526367188
563	248.0609130859375	16.022650000000002					1	DETECTED	248.0609 m/z @16.02 [CD8119_2.mzXML]	248.0609130859375	16.022650000000002	1.1048666666666667	18.007333333333335	16.90246666666667	2322.34130859375	1042885.3256811213	0	1168	0.8243790086041454	0.5665207185607334	0.13304143712146682	248.05816650390625	248.06399536132812
564	248.1471710205078	9.209816666666667					1	DETECTED	248.1472 m/z @9.21 [CD8119_2.mzXML]	248.1471710205078	9.209816666666667	2.0206	9.381816666666667	7.361216666666667	12152.1484375	1668302.0090060118	0	1168	0.05732209518257214	0.5097954763691834	0.03032504374143224	248.14584350585938	248.14895629882812
565	248.8700714111328	1.68995					1	DETECTED	248.8701 m/z @1.69 [CD8119_2.mzXML]	248.8700714111328	1.68995	1.6594333333333333	1.7969666666666666	0.13753333333333329	53785.66796875	308878.13849145506	0	1168	0.09926466684128665	2.2534134352812605	3.5603276857850172	248.8699951171875	248.8709716796875
566	249.00326538085938	11.632333333333333					1	DETECTED	249.0033 m/z @11.63 [CD8119_2.mzXML]	249.00326538085938	11.632333333333333	0.6668000000000001	19.277833333333334	18.611033333333335	7534.36474609375	1471603.1063925785	0	1168	0.4473704386539179	0.8107960170767964	0.6184530453666436	249.00204467773438	249.00616455078125
567	249.0570526123047	16.189966666666667					1	DETECTED	249.0571 m/z @16.19 [CD8119_2.mzXML]	249.0570526123047	16.189966666666667	9.195466666666666	18.007333333333335	8.811866666666669	2857.644287109375	738012.8351038819	0	1168	1.2183036989564044	0.62991398003193	0.25982796006385994	249.055908203125	249.06126403808594
568	249.1082305908203	1.8679					1	DETECTED	249.1082 m/z @1.87 [CD8119_2.mzXML]	249.1082305908203	1.8679	1.81115	11.210416666666667	9.399266666666668	45875.40234375	909927.0224324338	0	1168	0.03975487884145257	3.38224756147949	2.6164249618204534	249.10696411132812	249.109619140625
569	249.15733337402344	9.80675					1	DETECTED	249.1573 m/z @9.81 [CD8119_2.mzXML]	249.15733337402344	9.80675	1.8395666666666666	10.069583333333332	8.230016666666666	16375.515625	1867439.5046555782	0	1168	0.14943691510758583	0.986368161008683	1.140888114356331	249.1560821533203	249.15818786621094
570	249.18460083007812	12.3088					1	DETECTED	249.1846 m/z @12.31 [CD8119_2.mzXML]	249.18460083007812	12.3088	12.274133333333333	12.34295	0.06881666666666675	5039.54345703125	16891.039303344838	0	1168	0.06488984227495287	0.9925480769230857	0.9850961538461714	249.18397521972656	249.18508911132812
571	249.2170867919922	10.305966666666666					1	DETECTED	249.2171 m/z @10.31 [CD8119_2.mzXML]	249.2170867919922	10.305966666666666	10.08775	10.567033333333335	0.47928333333333484	16782.701171875	217962.6857844238	0	1168	0.16056304504908248	1.119102672148196	1.1149093855316434	249.2168426513672	249.2174530029297
572	251.1249237060547	1.75365					1	DETECTED	251.1249 m/z @1.75 [CD8119_2.mzXML]	251.1249237060547	1.75365	0.10115	20.007833333333334	19.906683333333334	58975.71484375	9079289.900086978	0	1168	0.24629571790743565	2.322978705999544	9.465832039201683	251.12388610839844	251.13197326660156
573	252.066162109375	10.269433333333334					1	DETECTED	252.0662 m/z @10.27 [CD8119_2.mzXML]	252.066162109375	10.269433333333334	10.2327	17.170166666666667	6.937466666666667	5682.654296875	435531.96475872805	0	1168	0.0723499170373465	94.43012704174014	187.86025408348027	252.05616760253906	252.06671142578125
574	252.1088409423828	5.329866666666666					1	DETECTED	252.1088 m/z @5.33 [CD8119_2.mzXML]	252.1088409423828	5.329866666666666	0.21030000000000001	20.007833333333334	19.797533333333334	4333.5625	2128334.230903319	0	1168	8.777266693801938	1.9335165085586674	2.867033017117335	252.10769653320312	252.1101531982422
575	252.12832641601562	1.7055166666666668					1	DETECTED	252.1283 m/z @1.71 [CD8119_2.mzXML]	252.12832641601562	1.7055166666666668	1.5988666666666667	19.916833333333333	18.317966666666667	6051.5595703125	1974633.870608642	0	1168	10.46838511743305	85.8788873261446	149.94790700629383	252.12179565429688	252.131591796875
576	253.03663635253906	11.557933333333333					1	DETECTED	253.0366 m/z @11.56 [CD8119_2.mzXML]	253.03663635253906	11.557933333333333	11.543416666666667	11.7967	0.2532833333333322	19783.271484375	94670.35745037832	0	1168	0.04433684792699921	null	30.24641526476039	253.03651428222656	253.03713989257812
577	253.04750061035156	1.61415					1	DETECTED	253.0475 m/z @1.61 [CD8119_2.mzXML]	253.04750061035156	1.61415	0.24671666666666667	19.98966666666667	19.74295	4741.91943359375	2550810.215190704	0	1168	16.213460963132142	7.218980815640007	6.564546928706742	253.04750061035156	253.05313110351562
578	253.10693359375	10.617983333333333					1	DETECTED	253.1069 m/z @10.62 [CD8119_2.mzXML]	253.10693359375	10.617983333333333	5.364433333333333	10.88575	5.521316666666666	6153.16357421875	377445.287320648	0	1168	0.3353266036217146	0.5254843550234286	0.01732775681421331	253.10589599609375	253.11318969726562
579	254.17523193359375	14.0008					1	DETECTED	254.1752 m/z @14.00 [CD8119_2.mzXML]	254.17523193359375	14.0008	9.927916666666667	19.2415	9.313583333333332	7526.3740234375	1522001.18050763	0	1168	1.0928494984377153	1.1433648561829661	1.8247374378985193	254.1747589111328	254.17662048339844
580	254.94216918945312	11.448316666666667					1	DETECTED	254.9422 m/z @11.45 [CD8119_2.mzXML]	254.94216918945312	11.448316666666667	11.0418	18.379	7.337200000000001	5337.7841796875	654613.1046344908	0	1168	0.6421581385148443	9.024476241236524	9.16218776472232	254.94110107421875	254.94284057617188
581	255.08921813964844	8.902966666666666					1	DETECTED	255.0892 m/z @8.90 [CD8119_2.mzXML]	255.08921813964844	8.902966666666666	8.8675	8.938716666666666	0.07121666666666648	1441.712646484375	4870.4712133179	0	1168	0.11573635630996115	1.003994360902263	1.007988721804526	255.0885467529297	255.08981323242188
582	255.1224365234375	11.557933333333333					1	DETECTED	255.1224 m/z @11.56 [CD8119_2.mzXML]	255.1224365234375	11.557933333333333	11.210416666666667	11.979450000000002	0.7690333333333346	64171.3984375	604994.9370644531	0	1168	0.0748402813961846	3.9195390649968442	1.2175627824303599	255.1216278076172	255.12261962890625
583	255.171875	14.414916666666667					1	DETECTED	255.1719 m/z @14.41 [CD8119_2.mzXML]	255.171875	14.414916666666667	8.991816666666667	19.9715	10.979683333333332	32450.34375	5701682.155629457	0	1168	4.119239896138122	1.0116337218014548	1.322382622373422	255.17076110839844	255.17320251464844
584	255.22239685058594	11.695033333333333					1	DETECTED	255.2224 m/z @11.70 [CD8119_2.mzXML]	255.22239685058594	11.695033333333333	0.3381166666666667	19.953333333333333	19.615216666666665	10154.1748046875	2248678.364459503	0	1168	13.675849159350294	0.8635801970898791	0.2406844370134199	255.22239685058594	255.23236083984375
585	256.0574645996094	2.3124					1	DETECTED	256.0575 m/z @2.31 [CD8119_2.mzXML]	256.0574645996094	2.3124	1.8395666666666666	3.7386	1.8990333333333334	13787.0693359375	417651.3242806703	0	1168	0.5037065015536226	2.0117802654466117	2.078315800796357	256.05682373046875	256.0587463378906
586	256.1750793457031	14.659733333333332					1	DETECTED	256.1751 m/z @14.66 [CD8119_2.mzXML]	256.1750793457031	14.659733333333332	9.80675	18.563166666666667	8.756416666666668	3077.303955078125	709429.6632677311	0	1168	1.6553156474991422	0.9021684256076162	0.8043368512152325	256.17401123046875	256.176513671875
587	256.26312255859375	11.32545					1	DETECTED	256.2631 m/z @11.33 [CD8119_2.mzXML]	256.26312255859375	11.32545	0.10115	19.679	19.577849999999998	33172.6171875	1811927.2379434512	0	1168	2.3711737181068884	0.6263527851008633	0.24373235147053432	256.26177978515625	256.2647399902344
588	256.8206787109375	1.9781333333333333					1	DETECTED	256.8207 m/z @1.98 [CD8119_2.mzXML]	256.8206787109375	1.9781333333333333	1.7055166666666668	2.12	0.4144833333333333	11019.76953125	140472.61365844728	0	1168	0.10014995461819876	0.7601944121782727	0.5203888243565454	256.8128356933594	256.8211364746094
589	257.0746154785156	2.189983333333333					1	DETECTED	257.0746 m/z @2.19 [CD8119_2.mzXML]	257.0746154785156	2.189983333333333	1.8818833333333334	13.35945	11.477566666666668	10052.0458984375	1194580.305714142	0	1168	0.2967810715553658	18.62636589851781	2.903949332063108	257.06524658203125	257.08355712890625
590	257.2259216308594	12.047283333333333					1	DETECTED	257.2259 m/z @12.05 [CD8119_2.mzXML]	257.2259216308594	12.047283333333333	2.8073166666666665	12.81115	10.003833333333333	4288.7158203125	1103019.5796154176	0	1168	0.19365359875012267	0.5413349254506691	0.08266985090133806	257.2237548828125	257.2264404296875
591	257.24713134765625	12.291683333333333					1	DETECTED	257.2471 m/z @12.29 [CD8119_2.mzXML]	257.24713134765625	12.291683333333333	0.1375	20.007833333333334	19.870333333333335	5419.091796875	1782182.7176774598	0	1168	5.435530632347176	0.8174277443568813	0.6372526854011733	257.2456359863281	257.24908447265625
592	258.89898681640625	1.6444666666666667					1	DETECTED	258.8990 m/z @1.64 [CD8119_2.mzXML]	258.89898681640625	1.6444666666666667	1.5988666666666667	6.53085	4.931983333333333	60600.0859375	1634347.9176340331	0	1168	0.054757206765131405	51.364873031523985	2.8101859799771343	258.8985900878906	258.9004821777344
593	258.9442138671875	1.4953666666666665					1	DETECTED	258.9442 m/z @1.50 [CD8119_2.mzXML]	258.9442138671875	1.4953666666666665	1.4324666666666666	1.584	0.15153333333333352	10560.1943359375	73869.02044335945	0	1168	0.14412825010911545	1.2045574986751482	1.409114997350296	258.94354248046875	258.9442138671875
594	258.9725036621094	1.4953666666666665					1	DETECTED	258.9725 m/z @1.50 [CD8119_2.mzXML]	258.9725036621094	1.4953666666666665	1.4324666666666666	11.779300000000001	10.346833333333334	10136.875	1128303.9868125	0	1168	0.09785137019969392	82.24827768945423	163.49655537890843	258.9722595214844	258.98016357421875
595	259.02716064453125	14.328616666666667					1	DETECTED	259.0272 m/z @14.33 [CD8119_2.mzXML]	259.02716064453125	14.328616666666667	10.416833333333333	18.563166666666667	8.146333333333335	3308.37109375	767397.8005986941	0	1168	1.1770767627820327	1.0412556932686285	1.082511386537257	259.025390625	259.0287170410156
596	259.0936584472656	11.848816666666666					1	DETECTED	259.0937 m/z @11.85 [CD8119_2.mzXML]	259.0936584472656	11.848816666666666	11.779300000000001	12.047283333333333	0.2679833333333317	9655.6376953125	67640.54763293413	0	1168	0.08589409437897011	1.9274754255574513	1.4645807923923915	259.093017578125	259.0939636230469
597	259.6570129394531	13.185816666666666					1	DETECTED	259.6570 m/z @13.19 [CD8119_2.mzXML]	259.6570129394531	13.185816666666666	13.025783333333333	13.54235	0.5165666666666677	6693.974609375	95046.99138574224	0	1168	0.15399273015810877	1.6139345969589756	2.227869193917951	259.6484680175781	259.65826416015625
598	260.1855163574219	9.8766					1	DETECTED	260.1855 m/z @9.88 [CD8119_2.mzXML]	260.1855163574219	9.8766	9.636783333333334	18.692333333333334	9.05555	127189.078125	1224777.5507525643	1	1168	0.09281067130510756	0.6539394408112301	2.290880166483887	260.1849060058594	260.1861572265625
599	260.8968505859375	1.6444666666666667					1	DETECTED	260.8969 m/z @1.64 [CD8119_2.mzXML]	260.8968505859375	1.6444666666666667	1.61415	1.7055166666666668	0.09136666666666682	10567.64453125	40126.368728393536	0	1168	0.043348290435886394	1.5068719076415586	2.0137438152831173	260.89678955078125	260.8973083496094
600	261.0107727050781	1.81115					1	DETECTED	261.0108 m/z @1.81 [CD8119_2.mzXML]	261.0107727050781	1.81115	1.4651	15.8011	14.336	68840.4609375	3040773.2331300657	0	1168	0.24283313853010857	1.18786398134698	1.2744465147058412	261.00537109375	261.01995849609375
601	261.0733947753906	10.520066666666667					1	DETECTED	261.0734 m/z @10.52 [CD8119_2.mzXML]	261.0733947753906	10.520066666666667	10.454283333333333	18.305	7.850716666666667	12776.6044921875	657305.8637007752	0	1168	0.0852083911855388	59.06170099342568	122.46561710418621	261.0662536621094	261.073486328125
602	261.14459228515625	9.536766666666667					1	DETECTED	261.1446 m/z @9.54 [CD8119_2.mzXML]	261.14459228515625	9.536766666666667	0.11936666666666666	19.679	19.55963333333333	40128.61328125	2323693.4425142515	0	1168	0.16558368728286155	0.5094040848295508	0.01557093358616745	261.142578125	261.1457824707031
603	261.1889953613281	9.8766					1	DETECTED	261.1890 m/z @9.88 [CD8119_2.mzXML]	261.1889953613281	9.8766	0.10115	20.007833333333334	19.906683333333334	17842.615234375	1731166.4075563655	0	1168	0.08428711106712505	0.9226434840130715	7.194524015904846	261.1832275390625	261.18975830078125
604	262.14788818359375	9.5533					1	DETECTED	262.1479 m/z @9.55 [CD8119_2.mzXML]	262.14788818359375	9.5533	3.4457666666666666	9.620166666666668	6.174400000000001	5235.59814453125	452300.98994705203	0	1168	0.07274377960711753	0.5054741139357952	0.010948227871590452	262.1419677734375	262.15655517578125
605	263.0081481933594	2.0061166666666668					1	DETECTED	263.0081 m/z @2.01 [CD8119_2.mzXML]	263.0081481933594	2.0061166666666668	1.4804	17.84016666666667	16.35976666666667	12346.52734375	2820439.1508052987	0	1168	0.4824200793539202	15.55949021970009	30.08594053843588	263.0027160644531	263.01812744140625
606	263.0187072753906	11.3853					1	DETECTED	263.0187 m/z @11.39 [CD8119_2.mzXML]	263.0187072753906	11.3853	10.903699999999999	17.653166666666667	6.7494666666666685	8618.3974609375	964965.3552886052	0	1168	3.791837582280012	6.787023819883503	11.436920934916674	263.0181579589844	263.020263671875
607	263.0885009765625	11.557933333333333					1	DETECTED	263.0885 m/z @11.56 [CD8119_2.mzXML]	263.0885009765625	11.557933333333333	1.7828833333333334	12.360016666666667	10.577133333333332	421899.65625	6581181.430008511	1	1168	9.828714630370872	0.5164713643305644	0.03868282353608521	263.0841979980469	263.0932312011719
608	263.1390686035156	9.653433333333334					1	DETECTED	263.1391 m/z @9.65 [CD8119_2.mzXML]	263.1390686035156	9.653433333333334	0.52085	9.7219	9.20105	7056.7236328125	854105.3026899411	0	1168	0.10095993527260205	0.5037484829958664	1.3264834820238491	263.1390686035156	263.1432189941406
609	263.236572265625	14.3455					1	DETECTED	263.2366 m/z @14.35 [CD8119_2.mzXML]	263.236572265625	14.3455	0.6668000000000001	19.660666666666668	18.99386666666667	46196.39453125	3381099.1106327195	0	1168	0.4705297636267538	1.9886939353401172	0.36353962546347357	263.2313537597656	263.2378234863281
610	264.0917663574219	11.557933333333333					1	DETECTED	264.0918 m/z @11.56 [CD8119_2.mzXML]	264.0917663574219	11.557933333333333	11.513933333333334	12.0643	0.5503666666666653	46134.0390625	411821.10672564653	0	1168	0.10617361025086858	6.254166666666835	5.500542156206373	264.0915832519531	264.0921630859375
611	264.1705627441406	9.209816666666667					1	DETECTED	264.1706 m/z @9.21 [CD8119_2.mzXML]	264.1705627441406	9.209816666666667	9.134733333333333	9.486016666666666	0.35128333333333295	34319.87109375	173068.3189880981	0	1168	0.042378261461980316	1.4034006199483704	1.441425184245774	264.17047119140625	264.17108154296875
612	264.8441162109375	1.7055166666666668					1	DETECTED	264.8441 m/z @1.71 [CD8119_2.mzXML]	264.8441162109375	1.7055166666666668	1.6594333333333333	2.0061166666666668	0.34668333333333345	16185.5078125	188282.81777124025	0	1168	0.22499089723390764	3.7614828209764815	6.522965641952963	264.8433532714844	264.8521423339844
613	265.022705078125	1.7969666666666666					1	DETECTED	265.0227 m/z @1.80 [CD8119_2.mzXML]	265.022705078125	1.7969666666666666	1.7685	19.0035	17.235	33346.14453125	1420802.9666491386	0	1168	0.18270327367876193	17.502102139926993	14.768099499847388	265.0130310058594	265.0326843261719
614	265.0682678222656	10.214599999999999					1	DETECTED	265.0683 m/z @10.21 [CD8119_2.mzXML]	265.0682678222656	10.214599999999999	10.15965	17.244666666666667	7.085016666666668	2405.289794921875	559373.0675230104	0	1168	0.17081023069640544	64.46784956020646	127.93569912041292	265.0679016113281	265.0748596191406
615	265.0848693847656	19.314833333333336					1	DETECTED	265.0849 m/z @19.31 [CD8119_2.mzXML]	265.0848693847656	19.314833333333336	0.10115	20.007833333333334	19.906683333333334	5058.97802734375	2186531.281404329	0	1168	0.5657055222043184	0.5180340226279708	0.06569011384518257	265.0749206542969	265.0925598144531
616	265.1181335449219	9.7219					1	DETECTED	265.1181 m/z @9.72 [CD8119_2.mzXML]	265.1181335449219	9.7219	9.653433333333334	10.6003	0.9468666666666667	128238.65625	890920.3722472504	1	1168	0.09894396640951797	1.6387913400818015	1.7132955974064268	265.1180725097656	265.11883544921875
617	265.2518005371094	12.591883333333334					1	DETECTED	265.2518 m/z @12.59 [CD8119_2.mzXML]	265.2518005371094	12.591883333333334	0.2832	15.451716666666666	15.168516666666665	20022.931640625	1244142.5353581537	0	1168	0.21119566401382706	0.5525658405347	4.752709669335868	265.2513122558594	265.254638671875
618	266.1216125488281	9.704866666666668					1	DETECTED	266.1216 m/z @9.70 [CD8119_2.mzXML]	266.1216125488281	9.704866666666668	9.6704	9.80675	0.13634999999999842	16360.630859375	93970.94152587827	0	1168	0.10207117656725018	1.9779980657639886	2.9559961315279772	266.12127685546875	266.1219482421875
619	267.0174865722656	9.85955					1	DETECTED	267.0175 m/z @9.86 [CD8119_2.mzXML]	267.0174865722656	9.85955	9.314716666666667	9.893699999999999	0.5789833333333316	5367.03466796875	80678.41140832503	0	1168	0.05498591342122694	0.5313398592841835	0.06267971856836695	267.0174865722656	267.0179748535156
620	267.03094482421875	11.557933333333333					1	DETECTED	267.0309 m/z @11.56 [CD8119_2.mzXML]	267.03094482421875	11.557933333333333	11.528833333333333	11.727666666666666	0.19883333333333297	7501.30810546875	45768.13636193839	0	1168	0.08672842788980084	3.416380297823628	5.832760595647256	267.0301818847656	267.0320739746094
621	267.0680847167969	16.208199999999998					1	DETECTED	267.0681 m/z @16.21 [CD8119_2.mzXML]	267.0680847167969	16.208199999999998	0.4472333333333333	20.007833333333334	19.5606	7064.3505859375	2435862.9909091494	0	1168	7.979194589174991	0.6205393493207905	0.4952626212554674	267.0583190917969	267.0700378417969
622	267.6460876464844	13.155283333333333					1	DETECTED	267.6461 m/z @13.16 [CD8119_2.mzXML]	267.6460876464844	13.155283333333333	12.944799999999999	14.589166666666667	1.6443666666666683	140760.703125	2004996.9703523554	2	1168	0.1582452606756224	1.8277093195836336	2.083487146989715	267.645263671875	267.647216796875
623	267.9788818359375	10.2327					1	DETECTED	267.9789 m/z @10.23 [CD8119_2.mzXML]	267.9788818359375	10.2327	10.17755	10.288016666666666	0.1104666666666656	5914.00732421875	25539.572299011146	0	1168	0.09059012562216928	1.0015110305228185	1.0030220610456368	267.9786376953125	267.97906494140625
624	268.0613708496094	9.687999999999999					1	DETECTED	268.0614 m/z @9.69 [CD8119_2.mzXML]	268.0613708496094	9.687999999999999	9.620166666666668	16.114616666666667	6.494449999999999	67252.65625	797293.4934606919	0	1168	0.07907558894969213	1.9016109319328316	2.402145354070218	268.0612487792969	268.0691833496094
625	268.9577941894531	11.2447					1	DETECTED	268.9578 m/z @11.24 [CD8119_2.mzXML]	268.9577941894531	11.2447	10.848766666666668	18.802666666666667	7.953899999999999	9861.814453125	991644.4513122868	0	1168	0.7354277476894815	4.69047493362192	9.561675918630124	268.95654296875	268.95880126953125
626	269.0870361328125	1.4651					1	DETECTED	269.0870 m/z @1.47 [CD8119_2.mzXML]	269.0870361328125	1.4651	1.4324666666666666	1.584	0.15153333333333352	4908.41845703125	28958.741111816445	0	1168	0.044963779947356564	2.3217568947905924	3.6435137895811853	269.0863952636719	269.0876770019531
627	269.1380615234375	12.047283333333333					1	DETECTED	269.1381 m/z @12.05 [CD8119_2.mzXML]	269.1380615234375	12.047283333333333	11.4976	12.1516	0.6539999999999999	12604.7607421875	296725.1903453372	0	1168	0.10505090730773858	0.5948879657984909	0.18977593159698192	269.13751220703125	269.1383361816406
628	269.2257995605469	14.0008					1	DETECTED	269.2258 m/z @14.00 [CD8119_2.mzXML]	269.2257995605469	14.0008	13.894	15.967233333333333	2.0732333333333326	17054.294921875	452227.0919809574	0	1168	0.22175488081100525	9.706148564294647	4.8516933092331955	269.2205810546875	269.22705078125
629	269.2909851074219	14.192466666666666					1	DETECTED	269.2910 m/z @14.19 [CD8119_2.mzXML]	269.2909851074219	14.192466666666666	0.15566666666666668	20.007833333333334	19.85216666666667	8939.4072265625	2024816.5443149724	0	1168	2.0671250062748445	0.5669450739906176	0.12095074601948293	269.2813415527344	269.2909851074219
630	270.7975158691406	1.9642333333333333					1	DETECTED	270.7975 m/z @1.96 [CD8119_2.mzXML]	270.7975158691406	1.9642333333333333	1.9362166666666667	2.133983333333333	0.19776666666666642	8817.42578125	58025.7002607421	0	1168	0.1231069623137071	3.5294467578822197	6.0588935157644395	270.7968444824219	270.7984619140625
631	271.0395812988281	1.7969666666666666					1	DETECTED	271.0396 m/z @1.80 [CD8119_2.mzXML]	271.0395812988281	1.7969666666666666	1.7218666666666667	14.39745	12.675583333333332	73974.15625	6830253.368723755	0	1168	0.0695854754378662	82.4882715370763	178.75142947005364	271.0381774902344	271.0466613769531
632	271.20556640625	14.553633333333332					1	DETECTED	271.2056 m/z @14.55 [CD8119_2.mzXML]	271.20556640625	14.553633333333332	14.1754	15.049333333333333	0.8739333333333335	7811.8720703125	233962.5806258548	0	1168	0.47601758001489536	1.1552833348021536	1.3105666696043072	271.20489501953125	271.2056884765625
633	271.26226806640625	12.591883333333334					1	DETECTED	271.2623 m/z @12.59 [CD8119_2.mzXML]	271.26226806640625	12.591883333333334	0.10115	20.007833333333334	19.906683333333334	22623.7890625	5133052.700198611	0	1168	0.36772564294137844	1.2857617242593822	0.2719538513857632	271.2611083984375	271.26434326171875
634	271.65704345703125	12.928316666666666					1	DETECTED	271.6570 m/z @12.93 [CD8119_2.mzXML]	271.65704345703125	12.928316666666666	11.32545	13.091433333333333	1.7659833333333328	11165.6708984375	709286.801795898	0	1168	0.17879715909105975	0.5508827933286198	0.10176558665723955	271.6541748046875	271.6655578613281
635	272.25787353515625	11.34015					1	DETECTED	272.2579 m/z @11.34 [CD8119_2.mzXML]	272.25787353515625	11.34015	0.17396666666666669	19.788999999999998	19.615033333333333	13717.37109375	1836971.6556034854	0	1168	4.995857378801538	1.2750937907452242	1.786662446623265	272.2572326660156	272.2674865722656
636	272.7943115234375	1.9781333333333333					1	DETECTED	272.7943 m/z @1.98 [CD8119_2.mzXML]	272.7943115234375	1.9781333333333333	1.7055166666666668	2.1056	0.4000833333333331	11816.6015625	151694.9108845214	0	1168	0.23142111020631706	0.7337837011676959	0.4675674023353917	272.793701171875	272.79522705078125
637	272.9439392089844	1.6293666666666666					1	DETECTED	272.9439 m/z @1.63 [CD8119_2.mzXML]	272.9439392089844	1.6293666666666666	1.584	1.6744833333333333	0.09048333333333325	54402.109375	183018.5382509764	0	1168	0.05913064278468205	0.9972446730345349	1.088290949301895	272.9435119628906	272.94427490234375
638	274.0029602050781	11.2447					1	DETECTED	274.0030 m/z @11.24 [CD8119_2.mzXML]	274.0029602050781	11.2447	10.93975	19.369666666666667	8.429916666666667	10758.236328125	1296068.4406405028	0	1168	0.25501618857090946	11.287675163616692	20.26813323056847	274.0020446777344	274.00408935546875
639	274.2727966308594	11.34015					1	DETECTED	274.2728 m/z @11.34 [CD8119_2.mzXML]	274.2727966308594	11.34015	11.261383333333333	13.628516666666666	2.3671333333333333	2439648.0	1.6055293287719715E7	1	1168	0.09373361689143245	2.041485261549957	2.463040320769909	274.272705078125	274.2740478515625
640	274.88067626953125	1.75365					1	DETECTED	274.8807 m/z @1.75 [CD8119_2.mzXML]	274.88067626953125	1.75365	1.6444666666666667	1.7969666666666666	0.15249999999999986	21010.7890625	112239.04775048819	0	1168	0.07842100119576378	0.6983666615783852	0.3967333231567705	274.8729248046875	274.8810729980469
641	274.99932861328125	11.2447					1	DETECTED	274.9993 m/z @11.24 [CD8119_2.mzXML]	274.99932861328125	11.2447	1.4324666666666666	19.569666666666667	18.1372	13264.3037109375	2118693.316886567	0	1168	3.0563275321902186	8.92131855252519	17.792161045533792	274.99273681640625	275.003173828125
642	275.2765808105469	11.32545					1	DETECTED	275.2766 m/z @11.33 [CD8119_2.mzXML]	275.2765808105469	11.32545	11.2951	11.913016666666666	0.617916666666666	317459.125	2137477.3163764696	0	1168	0.09743427468376709	4.166171650689975	5.7287310011593755	275.2765197753906	275.277587890625
643	275.6322021484375	13.155283333333333					1	DETECTED	275.6322 m/z @13.16 [CD8119_2.mzXML]	275.6322021484375	13.155283333333333	12.9612	14.277166666666666	1.3159666666666663	82832.9296875	1122143.696458984	0	1168	0.15538765057783266	1.7685461773940656	1.615001021765389	275.6313781738281	275.6332702636719
644	276.0539855957031	9.314716666666667					1	DETECTED	276.0540 m/z @9.31 [CD8119_2.mzXML]	276.0539855957031	9.314716666666667	3.707533333333333	9.416333333333334	5.708800000000001	1618.3760986328125	357347.3834822998	0	1168	0.058466368368423005	0.5090612934004298	0.01812258680085961	276.0525817871094	276.0540771484375
645	276.1338806152344	13.155283333333333					1	DETECTED	276.1339 m/z @13.16 [CD8119_2.mzXML]	276.1338806152344	13.155283333333333	4.536883333333334	13.610733333333334	9.07385	26665.466796875	1114672.98750528	0	1168	0.10090433311926184	0.5673173595816291	0.06899450903840076	276.1258544921875	276.1434020996094
646	276.17999267578125	9.062683333333332					1	DETECTED	276.1800 m/z @9.06 [CD8119_2.mzXML]	276.17999267578125	9.062683333333332	8.761966666666666	9.134733333333333	0.37276666666666713	4584.37353515625	54819.96881945793	0	1168	0.07546026547565177	0.6197971512497937	0.2395943024995874	276.1797180175781	276.18121337890625
647	276.2801208496094	11.310849999999999					1	DETECTED	276.2801 m/z @11.31 [CD8119_2.mzXML]	276.2801208496094	11.310849999999999	11.2951	11.400383333333334	0.10528333333333428	24684.8828125	102128.78240722678	0	1168	0.12628502641809725	3.342328042328323	5.684656084656646	276.27935791015625	276.280517578125
648	276.65155029296875	13.217616666666666					1	DETECTED	276.6516 m/z @13.22 [CD8119_2.mzXML]	276.65155029296875	13.217616666666666	13.107933333333333	13.491283333333334	0.3833500000000001	15509.1103515625	188274.24077282677	0	1168	0.2823891572855839	1.7475307703996423	2.4950615407992847	276.65081787109375	276.6518249511719
649	276.9846496582031	1.7969666666666666					1	DETECTED	276.9846 m/z @1.80 [CD8119_2.mzXML]	276.9846496582031	1.7969666666666666	1.7685	19.387833333333333	17.619333333333334	27441.802734375	1615264.255350616	0	1168	0.2628362702412872	267.91707176079996	12.32636775639275	276.9840393066406	276.9945373535156
650	277.0383605957031	10.504533333333335					1	DETECTED	277.0384 m/z @10.50 [CD8119_2.mzXML]	277.0383605957031	10.504533333333335	1.8540333333333334	11.109933333333334	9.2559	15100.3544921875	3575230.117662659	0	1168	0.09133722515102427	1.8677808813437293	2.338098813725272	277.0373229980469	277.0426940917969
651	277.1526184082031	13.233533333333332					1	DETECTED	277.1526 m/z @13.23 [CD8119_2.mzXML]	277.1526184082031	13.233533333333332	9.911066666666667	17.84016666666667	7.929100000000002	7018.0654296875	1043259.9749831547	0	1168	2.380060974903845	1.1932550113369593	1.2831446233129422	277.1526184082031	277.15887451171875
652	277.21551513671875	12.524966666666668					1	DETECTED	277.2155 m/z @12.52 [CD8119_2.mzXML]	277.21551513671875	12.524966666666668	11.929033333333333	14.765533333333334	2.836500000000001	8700.9853515625	470536.9480773928	0	1168	2.06921341920318	2.3798802998098174	2.659222918266166	277.2123718261719	277.2163391113281
653	278.0523681640625	16.318083333333334					1	DETECTED	278.0524 m/z @16.32 [CD8119_2.mzXML]	278.0523681640625	16.318083333333334	9.331016666666667	19.898666666666667	10.56765	3062.517822265625	771832.0772180782	0	1168	1.743446567239662	0.7562293666393145	0.5251006471311279	278.04998779296875	278.0547180175781
654	278.6270446777344	12.912116666666666					1	DETECTED	278.6270 m/z @12.91 [CD8119_2.mzXML]	278.6270446777344	12.912116666666666	12.862466666666668	13.201516666666667	0.3390499999999985	11258.5341796875	122263.56611743143	0	1168	0.1288091002599785	3.414400805639601	5.828801611279202	278.62664794921875	278.62744140625
655	278.98211669921875	1.9224999999999999					1	DETECTED	278.9821 m/z @1.92 [CD8119_2.mzXML]	278.98211669921875	1.9224999999999999	1.7828833333333334	19.277833333333334	17.49495	14860.57421875	2017491.987497102	0	1168	0.10034462956869294	28.057821640237485	92.49654702140552	278.9807434082031	278.98309326171875
656	279.0538635253906	11.543416666666667					1	DETECTED	279.0539 m/z @11.54 [CD8119_2.mzXML]	279.0538635253906	11.543416666666667	1.8679	19.880333333333333	18.012433333333334	11907.0732421875	2330388.691184632	0	1168	9.210554670598196	0.869813861748972	5.680652139952921	279.04718017578125	279.05670166015625
657	279.08319091796875	10.520066666666667					1	DETECTED	279.0832 m/z @10.52 [CD8119_2.mzXML]	279.08319091796875	10.520066666666667	10.379566666666667	17.319000000000003	6.939433333333335	538099.875	4453036.046147952	1	1168	0.08145246258908045	null	1.4106266545909998	279.0828552246094	279.0930480957031
658	279.1582336425781	12.41105					1	DETECTED	279.1582 m/z @12.41 [CD8119_2.mzXML]	279.1582336425781	12.41105	0.10115	20.007833333333334	19.906683333333334	136123.0625	3.624507320316576E7	1	1168	0.16410528946767577	0.5283313050941747	0.06475910991473549	279.157958984375	279.1595458984375
659	279.6458740234375	12.944799999999999					1	DETECTED	279.6459 m/z @12.94 [CD8119_2.mzXML]	279.6458740234375	12.944799999999999	12.776633333333333	13.525266666666665	0.7486333333333324	64227.08203125	781176.2259907234	0	1168	0.13747270392432398	3.0546102528602583	3.2578144857995395	279.64508056640625	279.6471252441406
660	280.0870666503906	10.520066666666667					1	DETECTED	280.0871 m/z @10.52 [CD8119_2.mzXML]	280.0870666503906	10.520066666666667	1.7055166666666668	19.058333333333334	17.352816666666666	59892.69921875	7502126.007343689	0	1168	0.09375555122081813	5.57450321567032	44.019246645328835	280.07916259765625	280.0915222167969
661	280.154296875	9.3648					1	DETECTED	280.1543 m/z @9.36 [CD8119_2.mzXML]	280.154296875	9.3648	0.22846666666666668	20.007833333333334	19.779366666666668	26801.91015625	6398929.000379879	0	1168	5.843758587468637	0.7712916697264001	0.42848408357976125	280.1466369628906	280.16290283203125
662	280.6539611816406	13.296466666666667					1	DETECTED	280.6540 m/z @13.30 [CD8119_2.mzXML]	280.6539611816406	13.296466666666667	13.009666666666668	14.192466666666666	1.1827999999999985	40079.390625	623452.0846265868	0	1168	2.225064300895415	1.6133726323842104	2.718283318500047	280.64434814453125	280.65447998046875
663	281.0098571777344	11.543416666666667					1	DETECTED	281.0099 m/z @11.54 [CD8119_2.mzXML]	281.0098571777344	11.543416666666667	8.885183333333334	11.7618	2.8766166666666653	20270.359375	1336553.6555517884	0	1168	0.10488298693958953	0.5420489129710353	0.08187677790465242	281.0098571777344	281.0196228027344
664	281.08367919921875	15.67235					1	DETECTED	281.0837 m/z @15.67 [CD8119_2.mzXML]	281.08367919921875	15.67235	8.8142	19.679	10.864799999999999	13181.9404296875	2645831.8725960692	0	1168	2.323540953718714	0.7921086590407033	2.779584165330579	281.08245849609375	281.0889587402344
665	281.11328125	9.486016666666666					1	DETECTED	281.1133 m/z @9.49 [CD8119_2.mzXML]	281.11328125	9.486016666666666	9.43365	9.636783333333334	0.2031333333333336	3699.927001953125	35107.00992974852	0	1168	0.10966489045108219	1.9395289624443302	2.8790579248886603	281.1129455566406	281.11358642578125
666	281.15570068359375	13.35945					1	DETECTED	281.1557 m/z @13.36 [CD8119_2.mzXML]	281.15570068359375	13.35945	9.331016666666667	13.35945	4.028433333333334	6994.09814453125	1011800.620399353	0	1168	3.98802439122049	0.5	null	281.15570068359375	281.1580810546875
667	281.24700927734375	14.242733333333332					1	DETECTED	281.2470 m/z @14.24 [CD8119_2.mzXML]	281.24700927734375	14.242733333333332	1.2506833333333334	19.807166666666667	18.556483333333333	88114.4453125	5324428.775968237	0	1168	0.5863306034851394	3.678688397036203	0.5167717520808432	281.2455139160156	281.2482604980469
668	281.66192626953125	14.071783333333334					1	DETECTED	281.6619 m/z @14.07 [CD8119_2.mzXML]	281.66192626953125	14.071783333333334	11.744416666666666	15.248700000000001	3.504283333333335	14214.8232421875	883355.2956898198	0	1168	2.5793897267741794	0.7528429842024605	2.598580150131446	281.65655517578125	281.66265869140625
669	282.203125	11.4976					1	DETECTED	282.2031 m/z @11.50 [CD8119_2.mzXML]	282.203125	11.4976	11.464866666666667	11.6789	0.21403333333333308	16460.529296875	93173.89814501934	0	1168	0.06453406604171796	3.2693482688391495	5.538696537678299	282.2026062011719	282.2037048339844
670	282.2215270996094	18.893833333333337					1	DETECTED	282.2215 m/z @18.89 [CD8119_2.mzXML]	282.2215270996094	18.893833333333337	0.10115	20.007833333333334	19.906683333333334	3622.5126953125	2387724.9204634097	0	1168	18.53939528530664	0.5296391946865845	0.05927838937316901	282.2186279296875	282.2244873046875
671	282.25	14.209283333333333					1	DETECTED	282.2500 m/z @14.21 [CD8119_2.mzXML]	282.25	14.209283333333333	11.43195	15.7459	4.31395	19258.21875	2654386.4565524897	0	1168	0.47165418867264997	0.7490413902501386	0.3097415453557029	282.25	282.25146484375
672	282.27838134765625	13.894					1	DETECTED	282.2784 m/z @13.89 [CD8119_2.mzXML]	282.27838134765625	13.894	1.5396166666666666	14.730083333333333	13.190466666666666	43925.421875	2360894.4033340453	0	1168	0.29774640387135065	1.902522634345276	5.760475936595227	282.277587890625	282.28521728515625
673	282.82318115234375	1.7218666666666667					1	DETECTED	282.8232 m/z @1.72 [CD8119_2.mzXML]	282.82318115234375	1.7218666666666667	1.7055166666666668	1.7969666666666666	0.09144999999999981	15167.1181640625	67144.99646728509	0	1168	0.15547498850734343	2.7966360856269286	4.593272171253857	282.82269287109375	282.82318115234375
674	282.9046630859375	1.5988666666666667					1	DETECTED	282.9047 m/z @1.60 [CD8119_2.mzXML]	282.9046630859375	1.5988666666666667	1.5544666666666667	1.6444666666666667	0.09000000000000008	54486.83984375	194712.08450878903	0	1168	0.057381391951308425	1.0135135135135145	0.9590625307485002	282.9044189453125	282.9051513671875
675	282.9731750488281	11.2447					1	DETECTED	282.9732 m/z @11.24 [CD8119_2.mzXML]	282.9731750488281	11.2447	10.903699999999999	16.003983333333334	5.100283333333335	9438.2236328125	784020.7376205444	0	1168	0.6384478978407842	7.4784213098729015	13.893450634119874	282.9720458984375	282.97430419921875
676	283.0076904296875	10.2327					1	DETECTED	283.0077 m/z @10.23 [CD8119_2.mzXML]	283.0076904296875	10.2327	10.17755	12.239316666666667	2.061766666666667	4351.67041015625	168405.01657873532	0	1168	0.07851991705190464	18.692354185554766	36.38470837110953	283.0071716308594	283.0101318359375
677	283.0279541015625	1.9088					1	DETECTED	283.0280 m/z @1.91 [CD8119_2.mzXML]	283.0279541015625	1.9088	1.9088	18.212833333333332	16.304033333333333	6253.1416015625	2066302.0300627141	0	1168	14.041778644916326	null	null	283.0260925292969	283.034423828125
678	283.2621154785156	12.591883333333334					1	DETECTED	283.2621 m/z @12.59 [CD8119_2.mzXML]	283.2621154785156	12.591883333333334	0.21030000000000001	19.98966666666667	19.779366666666668	57304.390625	2444512.045902951	0	1168	0.24476094429422268	1.7952519858221354	1.2117140335205574	283.2611083984375	283.264892578125
679	283.281494140625	13.9648					1	DETECTED	283.2815 m/z @13.96 [CD8119_2.mzXML]	283.281494140625	13.9648	13.840783333333333	14.380066666666666	0.5392833333333336	9685.330078125	162551.22984130844	0	1168	0.30919205524531534	2.1742373336916896	3.348474667383379	283.2813415527344	283.2825012207031
680	284.055908203125	10.2327					1	DETECTED	284.0559 m/z @10.23 [CD8119_2.mzXML]	284.055908203125	10.2327	10.17755	10.867116666666668	0.6895666666666678	79185.171875	491271.22747192404	1	1168	0.08208747886382106	3.7824108306130593	2.3226983165733697	284.0553283691406	284.0565490722656
681	284.2931213378906	12.591883333333334					1	DETECTED	284.2931 m/z @12.59 [CD8119_2.mzXML]	284.2931213378906	12.591883333333334	4.6177	12.776633333333333	8.158933333333334	13397.640625	1190605.2240322263	0	1168	0.2521493188376436	0.5115842583671055	0.2347387103027137	284.2931213378906	284.2947082519531
682	284.33087158203125	11.913016666666666					1	DETECTED	284.3309 m/z @11.91 [CD8119_2.mzXML]	284.33087158203125	11.913016666666666	11.848816666666666	12.0643	0.21548333333333325	11375.376953125	82123.40193432619	0	1168	0.10966965304292842	1.6782191069574348	2.3564382139148696	284.3304138183594	284.33135986328125
683	284.9095764160156	1.6744833333333333					1	DETECTED	284.9096 m/z @1.67 [CD8119_2.mzXML]	284.9095764160156	1.6744833333333333	1.6594333333333333	1.7685	0.10906666666666665	25849.724609375	119978.66869726557	0	1168	0.10776010347483478	3.6234772978959	6.2469545957918	284.90924072265625	284.9097900390625
684	285.0646057128906	1.4953666666666665					1	DETECTED	285.0646 m/z @1.50 [CD8119_2.mzXML]	285.0646057128906	1.4953666666666665	1.41415	17.84016666666667	16.42601666666667	12137.42578125	1845638.571930725	0	1168	8.834975795988809	53.58183804408041	108.76535869863561	285.0585021972656	285.07086181640625
685	285.2776794433594	14.089383333333334					1	DETECTED	285.2777 m/z @14.09 [CD8119_2.mzXML]	285.2776794433594	14.089383333333334	0.21030000000000001	19.825666666666667	19.615366666666667	2614.640380859375	1206335.2926930545	0	1168	7.357183932728478	0.7066520963800443	0.41330419276008856	285.27655029296875	285.281005859375
686	286.14312744140625	11.913016666666666					1	DETECTED	286.1431 m/z @11.91 [CD8119_2.mzXML]	286.14312744140625	11.913016666666666	11.864766666666666	12.34295	0.47818333333333385	49468.94921875	383942.98824603326	0	1168	0.11154953619104546	3.923256922563197	4.106153533127641	286.1418762207031	286.143798828125
687	286.20098876953125	10.360933333333332					1	DETECTED	286.2010 m/z @10.36 [CD8119_2.mzXML]	286.20098876953125	10.360933333333332	10.288016666666666	10.776133333333332	0.48811666666666653	33298.31640625	315894.2483070381	0	1168	0.12028482092483905	3.446047788483635	3.172659770802025	286.19940185546875	286.20135498046875
688	286.24871826171875	9.80675					1	DETECTED	286.2487 m/z @9.81 [CD8119_2.mzXML]	286.24871826171875	9.80675	9.134733333333333	19.314833333333336	10.180100000000003	101044.671875	1974890.3491879248	1	1168	0.10768179434686331	1.1350067305685334	1.1248155129791269	286.24578857421875	286.24981689453125
689	287.0135498046875	1.7828833333333334					1	DETECTED	287.0135 m/z @1.78 [CD8119_2.mzXML]	287.0135498046875	1.7828833333333334	1.7379333333333333	1.9224999999999999	0.18456666666666655	43585.3671875	195691.02297900396	0	1168	0.06283549905008434	2.0530218761586916	1.2797971292879078	287.012939453125	287.0144348144531
690	287.10003662109375	9.7219					1	DETECTED	287.1000 m/z @9.72 [CD8119_2.mzXML]	287.10003662109375	9.7219	9.653433333333334	10.141683333333333	0.48824999999999896	92381.90625	678255.7041313474	0	1168	0.08898011174593101	3.5656037000974092	5.926355113960961	287.09991455078125	287.1002502441406
691	287.23626708984375	14.0008					1	DETECTED	287.2363 m/z @14.00 [CD8119_2.mzXML]	287.23626708984375	14.0008	13.858316666666667	14.676966666666667	0.8186499999999999	4379.04736328125	93722.10588537599	0	1168	0.08704421608196	2.872792139431522	4.745584278863044	287.23468017578125	287.2367858886719
692	287.251953125	9.80675					1	DETECTED	287.2520 m/z @9.81 [CD8119_2.mzXML]	287.251953125	9.80675	9.519766666666667	10.2327	0.7129333333333321	15246.8681640625	204122.9331773071	0	1168	1.285016467563091	1.046346981228315	1.0285693390675548	287.2514343261719	287.2522277832031
693	287.2683410644531	11.513933333333334					1	DETECTED	287.2683 m/z @11.51 [CD8119_2.mzXML]	287.2683410644531	11.513933333333334	2.4476999999999998	11.814066666666667	9.366366666666668	23509.3125	1998002.1473076176	0	1168	0.09272064677830372	0.5165522616889777	4.43080636883984	287.26776123046875	287.2742614746094
694	287.6321716308594	12.928316666666666					1	DETECTED	287.6322 m/z @12.93 [CD8119_2.mzXML]	287.6321716308594	12.928316666666666	12.759383333333334	13.734649999999998	0.9752666666666645	54362.80859375	619757.6700395514	0	1168	0.17641270497501438	1.2670702638840239	1.559376529714788	287.6315002441406	287.6346740722656
695	288.0534362792969	8.761966666666666					1	DETECTED	288.0534 m/z @8.76 [CD8119_2.mzXML]	288.0534362792969	8.761966666666666	8.640983333333333	18.101	9.460016666666666	4170.31103515625	838197.3120629883	0	1168	0.10622027732577877	39.09636313541814	77.19272627083627	288.0526428222656	288.05706787109375
696	288.2160339355469	10.634733333333333					1	DETECTED	288.2160 m/z @10.63 [CD8119_2.mzXML]	288.2160339355469	10.634733333333333	0.48396666666666666	20.007833333333334	19.523866666666667	421811.46875	4311340.038503421	1	1168	0.07812552260447347	2.822446971356738	3.5606790251501517	288.2147216796875	288.22027587890625
697	288.6402282714844	13.280866666666666					1	DETECTED	288.6402 m/z @13.28 [CD8119_2.mzXML]	288.6402282714844	13.280866666666666	12.81115	13.698883333333333	0.8877333333333333	24064.33984375	408841.78828247066	0	1168	0.14981530297577805	0.9449668239718977	4.810787848842558	288.63079833984375	288.64056396484375
698	288.7684020996094	1.9781333333333333					1	DETECTED	288.7684 m/z @1.98 [CD8119_2.mzXML]	288.7684020996094	1.9781333333333333	1.7828833333333334	9.134733333333333	7.35185	6632.4052734375	924432.3460836181	0	1168	0.12970482478531697	18.82676056338029	36.65352112676058	288.76116943359375	288.7688903808594
699	288.9214172363281	1.61415					1	DETECTED	288.9214 m/z @1.61 [CD8119_2.mzXML]	288.9214172363281	1.61415	1.5690166666666667	1.75365	0.1846333333333332	223016.390625	1031231.5056787103	0	1168	0.07047291171352543	2.0454209748892196	1.796119379104948	288.92132568359375	288.92193603515625
700	289.17529296875	1.1774666666666667					1	DETECTED	289.1753 m/z @1.18 [CD8119_2.mzXML]	289.17529296875	1.1774666666666667	0.10115	19.98966666666667	19.888516666666668	6527.38818359375	1773902.8598591008	0	1168	6.360232121360204	9.239156691803839	6.247859736846389	289.1681823730469	289.17694091796875
701	289.21978759765625	10.634733333333333					1	DETECTED	289.2198 m/z @10.63 [CD8119_2.mzXML]	289.21978759765625	10.634733333333333	10.6003	15.414566666666667	4.814266666666667	55959.68359375	884388.7301919558	0	1168	0.08891309381436407	69.9070667957424	138.8141335914848	289.2187805175781	289.2203674316406
702	289.64794921875	11.848816666666666					1	DETECTED	289.6479 m/z @11.85 [CD8119_2.mzXML]	289.64794921875	11.848816666666666	11.126666666666667	15.341000000000001	4.214333333333334	12767.9560546875	993612.8875028375	0	1168	2.673047507288567	2.7633361817966953	4.189667404622617	289.6393127441406	289.64910888671875
703	290.0692443847656	9.3648					1	DETECTED	290.0692 m/z @9.36 [CD8119_2.mzXML]	290.0692443847656	9.3648	9.298716666666667	9.569700000000001	0.2709833333333336	1967.458251953125	22042.962483703635	0	1168	0.16493611173481604	2.0503152585119837	3.100630517023967	290.0684509277344	290.06976318359375
704	290.1596984863281	8.401716666666667					1	DETECTED	290.1597 m/z @8.40 [CD8119_2.mzXML]	290.1596984863281	8.401716666666667	8.0741	14.942466666666666	6.868366666666667	8380.9677734375	1041234.7296132203	0	1168	0.10044363270871948	10.482321819199239	19.964643638398478	290.14971923828125	290.1602783203125
705	290.2231140136719	10.634733333333333					1	DETECTED	290.2231 m/z @10.63 [CD8119_2.mzXML]	290.2231140136719	10.634733333333333	10.617983333333333	10.722066666666667	0.10408333333333353	3915.1123046875	17524.362572387756	0	1168	0.09874657728088287	3.106965174129351	5.213930348258702	290.221923828125	290.2232971191406
706	290.26806640625	11.400383333333334					1	DETECTED	290.2681 m/z @11.40 [CD8119_2.mzXML]	290.26806640625	11.400383333333334	10.922	11.587183333333334	0.6651833333333332	28472.8359375	297586.1302543338	0	1168	0.10153944382247104	0.6837875679067308	0.38503077527884944	290.267333984375	290.2695617675781
707	290.62701416015625	12.879349999999999					1	DETECTED	290.6270 m/z @12.88 [CD8119_2.mzXML]	290.62701416015625	12.879349999999999	5.123583333333333	13.123866666666666	8.000283333333332	12224.2568359375	1312761.4896552735	0	1168	0.1890284884478941	0.5157635393878963	0.03152707877579276	290.6264343261719	290.63629150390625
708	290.8546447753906	1.7218666666666667					1	DETECTED	290.8546 m/z @1.72 [CD8119_2.mzXML]	290.8546447753906	1.7218666666666667	1.7055166666666668	1.7969666666666666	0.09144999999999981	26939.20703125	116811.25033007802	0	1168	0.09322703583565461	2.7966360856269286	4.593272171253857	290.8537292480469	290.8546447753906
709	290.92462158203125	2.584					1	DETECTED	290.9246 m/z @2.58 [CD8119_2.mzXML]	290.92462158203125	2.584	1.8679	18.470833333333335	16.602933333333336	38531.2578125	3623134.127341279	0	1168	0.5950069553189241	2.2494673952920405	1.3579757372012728	290.9228820800781	290.9266357421875
710	291.1195983886719	12.030066666666666					1	DETECTED	291.1196 m/z @12.03 [CD8119_2.mzXML]	291.1195983886719	12.030066666666666	2.1056	12.879349999999999	10.77375	45648.8515625	8278800.768175292	0	1168	0.0921580050034958	0.5127268552053357	0.0858360718516422	291.10968017578125	291.1293029785156
711	291.17816162109375	12.239316666666667					1	DETECTED	291.1782 m/z @12.24 [CD8119_2.mzXML]	291.17816162109375	12.239316666666667	9.704866666666668	12.239316666666667	2.5344499999999996	5332.43798828125	433425.9135693057	0	1168	2.3657621195811167	0.5	null	291.1727294921875	291.17816162109375
712	291.6458740234375	12.879349999999999					1	DETECTED	291.6459 m/z @12.88 [CD8119_2.mzXML]	291.6458740234375	12.879349999999999	12.742433333333334	13.375633333333333	0.6331999999999987	37163.578125	372365.0663347165	0	1168	0.15448048421817084	1.7459387457801814	1.638385173460889	291.6449279785156	291.64788818359375
713	291.9351501464844	2.5428					1	DETECTED	291.9352 m/z @2.54 [CD8119_2.mzXML]	291.9351501464844	2.5428	1.8679	8.6583	6.790400000000001	31972.486328125	2045972.193792817	0	1168	0.7209166076752371	2.2895050736021	1.1737449128874733	291.9341125488281	291.9361572265625
714	292.0679626464844	16.318083333333334					1	DETECTED	292.0680 m/z @16.32 [CD8119_2.mzXML]	292.0679626464844	16.318083333333334	9.6704	19.679	10.008599999999998	4483.7197265625	986407.8199506543	0	1168	5.902372163643289	0.7527885654400905	0.5065264975295024	292.0658874511719	292.0685119628906
715	292.8514709472656	1.75365					1	DETECTED	292.8515 m/z @1.75 [CD8119_2.mzXML]	292.8514709472656	1.75365	1.6744833333333333	1.7828833333333334	0.10840000000000005	18803.798828125	89506.3647436524	0	1168	0.14053238552592706	0.6846315789473693	0.3692631578947385	292.8514709472656	292.8517761230469
716	292.91424560546875	1.6444666666666667					1	DETECTED	292.9142 m/z @1.64 [CD8119_2.mzXML]	292.91424560546875	1.6444666666666667	1.5988666666666667	18.249833333333335	16.65096666666667	3770.6201171875	1827610.8233564454	0	1168	1.1242941224169314	182.57638888888857	364.15277777777715	292.9065246582031	292.92010498046875
717	292.93243408203125	2.4476999999999998					1	DETECTED	292.9324 m/z @2.45 [CD8119_2.mzXML]	292.93243408203125	2.4476999999999998	2.2853333333333334	14.25975	11.974416666666666	6048.65087890625	1063899.914683777	0	1168	0.7557121055556841	36.87461506877445	5.5755112527777655	292.9224548339844	292.9405212402344
718	292.9660949707031	2.4073833333333337					1	DETECTED	292.9661 m/z @2.41 [CD8119_2.mzXML]	292.9660949707031	2.4073833333333337	2.3124	3.35375	1.04135	5023.75439453125	148924.62344467166	0	1168	0.12031541468111362	5.481751184418289	7.612686020794294	292.95806884765625	292.97381591796875
719	292.98870849609375	2.39395					1	DETECTED	292.9887 m/z @2.39 [CD8119_2.mzXML]	292.98870849609375	2.39395	2.36665	16.780333333333335	14.413683333333335	5711.88427734375	1128969.600350647	0	1168	0.5481680442335608	263.98687423687545	449.2941079415831	292.9809875488281	292.9977111816406
720	293.0078430175781	2.5428					1	DETECTED	293.0078 m/z @2.54 [CD8119_2.mzXML]	293.0078430175781	2.5428	2.1480166666666665	15.470116666666666	13.322099999999999	7568.685546875	1282103.7963186644	0	1168	0.22079610800404037	16.872672774095477	2.516885090122822	292.99822998046875	293.0157165527344
721	293.0264892578125	2.4612166666666666					1	DETECTED	293.0265 m/z @2.46 [CD8119_2.mzXML]	293.0264892578125	2.4612166666666666	2.2172666666666667	9.347900000000001	7.130633333333334	11018.7333984375	662298.7884272155	0	1168	0.3355607568830954	2.702544142816205	4.343390973703153	293.0190124511719	293.03466796875
722	293.04949951171875	2.5017					1	DETECTED	293.0495 m/z @2.50 [CD8119_2.mzXML]	293.04949951171875	2.5017	2.1480166666666665	3.8633499999999996	1.7153333333333332	12366.3740234375	481341.5845596923	0	1168	0.7475964703920468	2.0436365744301646	3.0452535747817344	293.0411071777344	293.04986572265625
723	293.0605773925781	2.36665					1	DETECTED	293.0606 m/z @2.37 [CD8119_2.mzXML]	293.0605773925781	2.36665	2.03465	19.551499999999997	17.516849999999998	24680.4296875	2278480.2910245997	0	1168	0.46369071747443114	24.02977453503648	32.45420607105826	293.05303955078125	293.0683898925781
724	293.0973815917969	2.5428					1	DETECTED	293.0974 m/z @2.54 [CD8119_2.mzXML]	293.0973815917969	2.5428	0.1375	20.007833333333334	19.870333333333335	1.0913447E7	7.106078230016446E8	1	1168	0.7304008042380303	2.1803937934901834	2.145930050465425	293.09619140625	293.1064147949219
725	293.1207275390625	9.586783333333333					1	DETECTED	293.1207 m/z @9.59 [CD8119_2.mzXML]	293.1207275390625	9.586783333333333	1.8679	12.030066666666666	10.162166666666666	100180.21875	2.0969273038918212E7	0	1168	9.575531856737467	0.7061647828809982	0.39005685308310406	293.113037109375	293.13067626953125
726	293.13385009765625	10.105783333333333					1	DETECTED	293.1339 m/z @10.11 [CD8119_2.mzXML]	293.13385009765625	10.105783333333333	2.063283333333333	15.78275	13.719466666666667	58371.78125	1.210035429283764E7	0	1168	9.934392452861541	0.6617846003839751	0.27078166011157667	293.1307373046875	293.1421203613281
727	293.1527404785156	9.6704					1	DETECTED	293.1527 m/z @9.67 [CD8119_2.mzXML]	293.1527404785156	9.6704	2.2172666666666667	13.123866666666666	10.9066	179078.5	2.366039780700908E7	0	1168	0.3133187995467015	0.5614521035093516	0.13654282738965207	293.1454162597656	293.1606750488281
728	293.1781005859375	13.734649999999998					1	DETECTED	293.1781 m/z @13.73 [CD8119_2.mzXML]	293.1781005859375	13.734649999999998	2.2853333333333334	14.924816666666667	12.639483333333333	23857.00390625	1605525.1842562866	0	1168	0.17927921378951872	0.5291894105091072	0.06489074349834095	293.1681213378906	293.1877136230469
729	293.19451904296875	2.4881333333333333					1	DETECTED	293.1945 m/z @2.49 [CD8119_2.mzXML]	293.19451904296875	2.4881333333333333	2.325816666666667	3.64555	1.3197333333333332	5844.6259765625	209857.2684793091	0	1168	0.7229639679607613	4.065304446041694	5.1170656224214985	293.190185546875	293.20281982421875
730	293.2161865234375	2.4208					1	DETECTED	293.2162 m/z @2.42 [CD8119_2.mzXML]	293.2161865234375	2.4208	2.2310000000000003	12.426616666666666	10.195616666666666	4655.80712890625	706121.3318018188	0	1168	0.5832993663614419	26.858842641376953	5.490443289951256	293.20623779296875	293.2254333496094
731	293.24334716796875	2.5563333333333333					1	DETECTED	293.2433 m/z @2.56 [CD8119_2.mzXML]	293.24334716796875	2.5563333333333333	2.36665	12.575266666666666	10.208616666666666	4578.97509765625	1221583.9307970274	0	1168	0.1973481974004705	26.909630085229754	4.409411662265349	293.2355651855469	293.24462890625
732	293.25494384765625	10.015983333333333					1	DETECTED	293.2549 m/z @10.02 [CD8119_2.mzXML]	293.25494384765625	10.015983333333333	2.47465	10.08775	7.613099999999999	72277.9765625	1.375020548379007E7	0	1168	7.701645088772444	0.5048732651257103	0.009707481285147477	293.24664306640625	293.2633972167969
733	293.31793212890625	9.980416666666667					1	DETECTED	293.3179 m/z @9.98 [CD8119_2.mzXML]	293.31793212890625	9.980416666666667	2.325816666666667	9.998133333333334	7.672316666666667	73640.65625	1.4792571258220216E7	0	1168	8.276473171345282	0.5011815874450611	0.002343558312756994	293.3079833984375	293.3273620605469
734	293.68096923828125	2.6253					1	DETECTED	293.6810 m/z @2.63 [CD8119_2.mzXML]	293.68096923828125	2.6253	2.3803833333333335	3.35375	0.9733666666666663	4506.064453125	131820.25670800783	0	1168	0.25758290009205487	1.9871384824770322	2.9742769649540644	293.6780700683594	293.68341064453125
735	294.10052490234375	2.5428					1	DETECTED	294.1005 m/z @2.54 [CD8119_2.mzXML]	294.10052490234375	2.5428	1.8540333333333334	18.966666666666665	17.11263333333333	1087146.125	6.666319986603371E7	0	1168	0.7179495737684745	1.7877301108479613	2.038799299072048	294.10028076171875	294.1033630371094
736	294.15618896484375	9.687999999999999					1	DETECTED	294.1562 m/z @9.69 [CD8119_2.mzXML]	294.15618896484375	9.687999999999999	9.569700000000001	10.033666666666667	0.46396666666666597	21428.51953125	359785.23309057584	0	1168	0.23865186245952152	1.9609749225134168	2.9219498450268335	294.1558532714844	294.1564025878906
737	294.9191589355469	14.124633333333332					1	DETECTED	294.9192 m/z @14.12 [CD8119_2.mzXML]	294.9191589355469	14.124633333333332	0.15566666666666668	20.007833333333334	19.85216666666667	18055.931640625	4087628.0959935905	0	1168	0.7318289637627018	0.6818875860702968	0.32823239124293063	294.9178161621094	294.9222106933594
738	294.9381103515625	1.6444666666666667					1	DETECTED	294.9381 m/z @1.64 [CD8119_2.mzXML]	294.9381103515625	1.6444666666666667	1.584	1.68995	0.10594999999999999	90492.4453125	347580.01556640613	0	1168	0.06736765525373456	0.8871364133321176	0.8529183249137463	294.9380187988281	294.9384765625
739	294.9530334472656	11.261383333333333					1	DETECTED	294.9530 m/z @11.26 [CD8119_2.mzXML]	294.9530334472656	11.261383333333333	10.957083333333333	18.212833333333332	7.255749999999999	6360.7509765625	1115457.9980498047	0	1168	0.21081601810302253	11.922034176799226	15.548804953089249	294.952392578125	294.9552307128906
740	295.0574951171875	10.489166666666668					1	DETECTED	295.0575 m/z @10.49 [CD8119_2.mzXML]	295.0574951171875	10.489166666666668	9.653433333333334	10.583483333333334	0.9300499999999996	13890.96875	264125.8549615478	0	1168	0.07972231728894918	0.5564274888321629	0.11285497766432583	295.04766845703125	295.05767822265625
741	295.1015319824219	2.5563333333333333					1	DETECTED	295.1015 m/z @2.56 [CD8119_2.mzXML]	295.1015319824219	2.5563333333333333	1.8540333333333334	18.619333333333334	16.7653	128206.6328125	9323374.53047573	0	1168	0.7127830845275849	9.837923615899307	2.4358523541220625	295.0973205566406	295.104736328125
742	295.1285095214844	9.636783333333334					1	DETECTED	295.1285 m/z @9.64 [CD8119_2.mzXML]	295.1285095214844	9.636783333333334	9.603633333333333	9.7219	0.11826666666666696	38932.9296875	180211.42738769558	0	1168	0.08479264909638928	1.7838109602815044	2.567621920563009	295.12835693359375	295.1287536621094
743	295.1484069824219	9.85955					1	DETECTED	295.1484 m/z @9.86 [CD8119_2.mzXML]	295.1484069824219	9.85955	9.519766666666667	10.15965	0.6398833333333318	5571.40966796875	134108.71718762195	0	1168	0.1937507248198731	0.9416049443272657	0.8832098886545315	295.1478271484375	295.1491394042969
744	295.1935119628906	12.34295					1	DETECTED	295.1935 m/z @12.34 [CD8119_2.mzXML]	295.1935119628906	12.34295	1.4651	15.9305	14.4654	40906.46484375	3114259.8215075354	0	1168	0.26960067418990086	1.8472275494083612	0.14244632385937733	295.1857604980469	295.2034912109375
745	295.2944030761719	2.584					1	DETECTED	295.2944 m/z @2.58 [CD8119_2.mzXML]	295.2944030761719	2.584	2.0061166666666668	19.533333333333335	17.527216666666668	38214.80078125	3987615.727003662	0	1168	0.8088840543730802	4.62150085409866	2.277134367893849	295.2904357910156	295.3019714355469
746	295.9092712402344	1.5690166666666667					1	DETECTED	295.9093 m/z @1.57 [CD8119_2.mzXML]	295.9092712402344	1.5690166666666667	1.5250166666666667	1.584	0.05898333333333339	6776.3173828125	15404.918539916998	0	1168	0.0272126452122039	0.6702651515151515	0.34053030303030307	295.9077453613281	295.90960693359375
747	296.04632568359375	1.8679					1	DETECTED	296.0463 m/z @1.87 [CD8119_2.mzXML]	296.04632568359375	1.8679	1.8540333333333334	13.391666666666667	11.537633333333334	31610.798828125	1796152.8610205078	0	1168	0.04406932981456957	416.02043269231353	831.0408653846271	296.0456237792969	296.0550537109375
748	296.0653381347656	1.75365					1	DETECTED	296.0653 m/z @1.75 [CD8119_2.mzXML]	296.0653381347656	1.75365	1.68995	1.7828833333333334	0.09293333333333331	49613.265625	125838.1806594238	0	1168	0.030400641055274402	0.7294610151753023	0.49655609780173005	296.06494140625	296.06536865234375
749	296.13232421875	9.620166666666668					1	DETECTED	296.1323 m/z @9.62 [CD8119_2.mzXML]	296.13232421875	9.620166666666668	9.620166666666668	9.7219	0.1017333333333319	4882.9189453125	21982.780894531035	0	1168	0.06898879815261694	null	null	296.1316833496094	296.13232421875
750	296.1846618652344	11.848816666666666					1	DETECTED	296.1847 m/z @11.85 [CD8119_2.mzXML]	296.1846618652344	11.848816666666666	9.314716666666667	19.843833333333336	10.529116666666669	27927.404296875	2165657.1793483277	0	1168	0.09828846791213763	2.1639847618758687	7.685553489473463	296.1820068359375	296.185546875
751	296.19708251953125	12.291683333333333					1	DETECTED	296.1971 m/z @12.29 [CD8119_2.mzXML]	296.19708251953125	12.291683333333333	12.239316666666667	12.508233333333333	0.2689166666666658	6856.787109375	83870.92103869628	0	1168	0.3286734261542428	2.5676320814767903	4.135264162953581	296.1960144042969	296.1973571777344
752	296.98779296875	11.43195					1	DETECTED	296.9878 m/z @11.43 [CD8119_2.mzXML]	296.98779296875	11.43195	11.41625	15.121316666666667	3.705066666666667	7509.82470703125	454896.4169722899	0	1168	0.18699001642643154	117.99575371549359	234.99150743098718	296.98724365234375	296.9893493652344
753	297.11761474609375	1.4651					1	DETECTED	297.1176 m/z @1.47 [CD8119_2.mzXML]	297.11761474609375	1.4651	1.4324666666666666	8.4345	7.002033333333333	6872.97216796875	645268.591125122	0	1168	0.10244469695148273	107.28345250255303	213.56690500510607	297.1090087890625	297.1184387207031
754	297.1801452636719	14.124633333333332					1	DETECTED	297.1801 m/z @14.12 [CD8119_2.mzXML]	297.1801452636719	14.124633333333332	9.11715	19.98966666666667	10.872516666666668	11993.2509765625	2547980.5349604473	0	1168	3.0016122072916023	1.0422055426989216	10.396451802490548	297.1707763671875	297.1887512207031
755	298.2730407714844	14.209283333333333					1	DETECTED	298.2730 m/z @14.21 [CD8119_2.mzXML]	298.2730407714844	14.209283333333333	9.945283333333332	16.5396	6.594316666666668	70424.65625	3089283.9503825675	0	1168	0.4849079488932819	0.837457012508667	0.42994263158958657	298.2726745605469	298.2803649902344
756	299.1378479003906	11.34015					1	DETECTED	299.1378 m/z @11.34 [CD8119_2.mzXML]	299.1378479003906	11.34015	9.16605	15.451716666666666	6.285666666666666	45434.3828125	2417450.459975923	0	1168	0.12468111022558226	1.8427768603417047	2.716453708415575	299.1372375488281	299.14288330078125
757	299.27667236328125	14.2259					1	DETECTED	299.2767 m/z @14.23 [CD8119_2.mzXML]	299.27667236328125	14.2259	11.7967	15.525816666666666	3.729116666666666	15057.6044921875	707190.5849475096	0	1168	0.40088702638008833	0.7666414986244211	8.659956748081715	299.2760925292969	299.27783203125
758	299.2991943359375	12.944799999999999					1	DETECTED	299.2992 m/z @12.94 [CD8119_2.mzXML]	299.2991943359375	12.944799999999999	0.21030000000000001	20.007833333333334	19.797533333333334	16930.111328125	2173027.622535095	0	1168	11.097654124553408	0.6795823385178232	0.5314299636314452	299.2922058105469	299.30499267578125
759	300.1407775878906	11.310849999999999					1	DETECTED	300.1408 m/z @11.31 [CD8119_2.mzXML]	300.1407775878906	11.310849999999999	9.43365	13.26495	3.8313000000000006	8445.80078125	652997.4858562624	0	1168	3.1731197481934217	1.0204826337097814	1.0617179069561373	300.1407775878906	300.14727783203125
760	300.1797180175781	11.557933333333333					1	DETECTED	300.1797 m/z @11.56 [CD8119_2.mzXML]	300.1797180175781	11.557933333333333	9.4687	16.46601666666667	6.997316666666668	140746.765625	4083006.8853141465	0	1168	0.10342650260098019	0.5748682084134586	0.11152115946733018	300.17938232421875	300.1842041015625
761	301.11749267578125	10.758033333333334					1	DETECTED	301.1175 m/z @10.76 [CD8119_2.mzXML]	301.11749267578125	10.758033333333334	10.617983333333333	10.830183333333334	0.21220000000000105	13416.18359375	93946.08677319405	0	1168	0.11627081166975373	0.7575865762227789	0.5151731524455578	301.1173400878906	301.1179504394531
762	301.1400451660156	12.443033333333334					1	DETECTED	301.1400 m/z @12.44 [CD8119_2.mzXML]	301.1400451660156	12.443033333333334	0.10115	20.007833333333334	19.906683333333334	114770.1640625	1.1747533206348665E7	1	1168	10.8796940573451	1.6748249925438465	0.08954468534447488	301.1383972167969	301.14129638671875
763	301.182861328125	11.557933333333333					1	DETECTED	301.1829 m/z @11.56 [CD8119_2.mzXML]	301.182861328125	11.557933333333333	11.513933333333334	11.7618	0.24786666666666513	18914.001953125	146854.52805554212	0	1168	0.11754683786214315	2.769722124765017	4.178880908156335	301.182861328125	301.1835021972656
764	301.2129821777344	13.44065					1	DETECTED	301.2130 m/z @13.44 [CD8119_2.mzXML]	301.2129821777344	13.44065	10.668716666666667	13.628516666666666	2.9597999999999995	12010.25	683692.9502188722	0	1168	0.23673555102271315	0.5338872988768368	0.06777459775367364	301.21240234375	301.22021484375
765	302.1434631347656	12.41105					1	DETECTED	302.1435 m/z @12.41 [CD8119_2.mzXML]	302.1434631347656	12.41105	0.15566666666666668	19.98966666666667	19.834000000000003	20995.857421875	2423553.1984696947	0	1168	0.1630769156199694	1.184735664756987	0.886620987702368	302.1427307128906	302.1452941894531
766	302.23187255859375	10.812116666666666					1	DETECTED	302.2319 m/z @10.81 [CD8119_2.mzXML]	302.23187255859375	10.812116666666666	10.79415	11.14335	0.34919999999999973	23688.240234375	196746.524020447	0	1168	0.13015606031423133	9.717996289425082	18.435992578850165	302.23138427734375	302.232177734375
767	302.28656005859375	11.572266666666668					1	DETECTED	302.2866 m/z @11.57 [CD8119_2.mzXML]	302.28656005859375	11.572266666666668	11.4814	15.285683333333333	3.8042833333333324	176396.96875	2044873.1237894888	0	1168	0.1127503626814601	2.8290813022115815	2.6850348951380205	302.285400390625	302.2879943847656
768	303.0268249511719	1.4953666666666665					1	DETECTED	303.0268 m/z @1.50 [CD8119_2.mzXML]	303.0268249511719	1.4953666666666665	1.4324666666666666	1.5101166666666666	0.07765	6539.89990234375	24295.372713012726	0	1168	0.08180826297893962	0.6172496025437206	0.23449920508744118	303.02667236328125	303.0273132324219
769	303.07391357421875	9.7219					1	DETECTED	303.0739 m/z @9.72 [CD8119_2.mzXML]	303.07391357421875	9.7219	9.5533	9.80675	0.25344999999999906	9918.072265625	58953.04939501928	0	1168	0.0901991256039043	0.7516310794780534	1.5524102366911978	303.0700988769531	303.0741882324219
770	303.133544921875	10.758033333333334					1	DETECTED	303.1335 m/z @10.76 [CD8119_2.mzXML]	303.133544921875	10.758033333333334	10.141683333333333	11.160133333333333	1.0184499999999996	3481.889892578125	101804.85587371823	0	1168	0.817452355270964	0.8261945323274102	0.6523890646548205	303.1324462890625	303.1346130371094
771	303.1699523925781	11.831366666666666					1	DETECTED	303.1700 m/z @11.83 [CD8119_2.mzXML]	303.1699523925781	11.831366666666666	11.126666666666667	12.047283333333333	0.9206166666666658	10640.783203125	159348.55512622028	0	1168	0.12475153060891842	0.6531975781656499	2.137728564247999	303.1692810058594	303.1707763671875
772	303.2284851074219	14.209283333333333					1	DETECTED	303.2285 m/z @14.21 [CD8119_2.mzXML]	303.2284851074219	14.209283333333333	10.5351	16.355083333333333	5.819983333333333	189052.28125	7289283.141708744	1	1168	0.6573263195769883	4.724491235392246	0.35588691952914664	303.2277526855469	303.2344055175781
773	303.2904968261719	11.587183333333334					1	DETECTED	303.2905 m/z @11.59 [CD8119_2.mzXML]	303.2904968261719	11.587183333333334	4.585583333333333	11.831366666666666	7.245783333333333	26271.5859375	2992817.242660828	0	1168	0.10459945246004487	0.5174376809110298	0.03487536182205954	303.29022216796875	303.2965087890625
774	303.6457214355469	12.862466666666668					1	DETECTED	303.6457 m/z @12.86 [CD8119_2.mzXML]	303.6457214355469	12.862466666666668	12.7252	13.474166666666667	0.7489666666666679	23687.6640625	263130.4424742435	0	1168	0.14533466491528024	2.7281447304516364	2.04753268387409	303.64532470703125	303.6464538574219
775	304.04864501953125	17.3375					1	DETECTED	304.0486 m/z @17.34 [CD8119_2.mzXML]	304.04864501953125	17.3375	0.19218333333333334	19.9715	19.779316666666666	4068.064697265625	1631874.5052881166	0	1168	8.894973640843297	0.5768139793276882	0.10990128969544162	304.04473876953125	304.0557861328125
776	304.14752197265625	12.879349999999999					1	DETECTED	304.1475 m/z @12.88 [CD8119_2.mzXML]	304.14752197265625	12.879349999999999	8.467816666666668	17.076666666666664	8.608849999999997	5641.0908203125	1609059.6332083126	0	1168	7.725397916519691	0.9757208378039383	0.9514416756078766	304.13922119140625	304.15081787109375
777	304.17498779296875	8.8675					1	DETECTED	304.1750 m/z @8.87 [CD8119_2.mzXML]	304.17498779296875	8.8675	8.79655	17.448833333333333	8.652283333333333	10652.2666015625	1532320.982286133	0	1168	0.09193843874487584	60.97451256753595	120.9490251350719	304.17144775390625	304.1756286621094
778	304.21148681640625	10.069583333333332					1	DETECTED	304.2115 m/z @10.07 [CD8119_2.mzXML]	304.21148681640625	10.069583333333332	10.015983333333333	16.965333333333334	6.949350000000001	39165.5390625	1369152.5352581788	0	1168	0.12968900169980202	3.2582208308985736	4.323376297651619	304.20367431640625	304.2119445800781
779	304.23193359375	14.209283333333333					1	DETECTED	304.2319 m/z @14.21 [CD8119_2.mzXML]	304.23193359375	14.209283333333333	11.0418	16.502583333333334	5.4607833333333335	34474.875	1570807.736350891	0	1168	0.47931881501375173	0.6968018007829216	0.3826958237128189	304.22991943359375	304.2395935058594
780	304.2990417480469	11.4976					1	DETECTED	304.2990 m/z @11.50 [CD8119_2.mzXML]	304.2990417480469	11.4976	6.006783333333333	16.928166666666666	10.921383333333333	17280.8203125	1683538.1693230893	0	1168	0.06211618400684493	0.9945135665914905	0.011969905946127951	304.2980651855469	304.3011779785156
781	304.8953857421875	1.6293666666666666					1	DETECTED	304.8954 m/z @1.63 [CD8119_2.mzXML]	304.8953857421875	1.6293666666666666	0.3013833333333333	17.728	17.426616666666668	68143.8515625	2473134.2856469722	0	1168	0.09184459076276585	130.64400083668707	1.6552152030096692	304.8916320800781	304.90447998046875
782	305.0449523925781	16.817166666666665					1	DETECTED	305.0450 m/z @16.82 [CD8119_2.mzXML]	305.0449523925781	16.817166666666665	0.10115	19.880333333333333	19.779183333333332	3553.034912109375	1334189.8515769355	0	1168	2.0049067142138632	0.5916237022177333	0.41244426513838495	305.04278564453125	305.0519104003906
783	305.135009765625	12.360016666666667					1	DETECTED	305.1350 m/z @12.36 [CD8119_2.mzXML]	305.135009765625	12.360016666666667	6.6880500000000005	17.933	11.24495	6163.88427734375	1713435.8881563721	0	1168	0.11724730889869406	0.9912743375313677	0.9825486750627355	305.1348876953125	305.1441650390625
784	305.2149963378906	10.08775					1	DETECTED	305.2150 m/z @10.09 [CD8119_2.mzXML]	305.2149963378906	10.08775	10.033666666666667	14.801133333333333	4.767466666666666	5936.87109375	490485.9284293212	0	1168	0.11207055150718404	44.075192604006574	87.15038520801315	305.2129821777344	305.21551513671875
785	305.2440185546875	12.641466666666668					1	DETECTED	305.2440 m/z @12.64 [CD8119_2.mzXML]	305.2440185546875	12.641466666666668	6.461250000000001	15.248700000000001	8.78745	113047.921875	2646103.1956530153	1	1168	0.17964391308704108	6.659901704493301	11.750494483449327	305.2421875	305.248046875
786	306.06561279296875	11.6789					1	DETECTED	306.0656 m/z @11.68 [CD8119_2.mzXML]	306.06561279296875	11.6789	11.076383333333332	15.121316666666667	4.044933333333335	4876.78125	562555.0298798829	0	1168	0.7386633101977527	3.3566982932698886	5.713396586539777	306.06439208984375	306.0664978027344
787	306.0833435058594	16.373783333333332					1	DETECTED	306.0833 m/z @16.37 [CD8119_2.mzXML]	306.0833435058594	16.373783333333332	9.331016666666667	18.784166666666668	9.45315	5876.826171875	1248765.0168922427	0	1168	2.463879045865399	0.6711247473767413	0.37308778092858885	306.08233642578125	306.0843811035156
788	306.2471923828125	12.658066666666667					1	DETECTED	306.2472 m/z @12.66 [CD8119_2.mzXML]	306.2471923828125	12.658066666666667	12.508233333333333	14.606866666666667	2.098633333333334	18376.052734375	626943.5203540026	0	1168	0.19103375644698062	7.003225806451607	10.251457243050003	306.24652099609375	306.25067138671875
789	306.82855224609375	1.75365					1	DETECTED	306.8286 m/z @1.75 [CD8119_2.mzXML]	306.82855224609375	1.75365	1.7218666666666667	1.7828833333333334	0.06101666666666672	14129.0576171875	34391.37633496094	0	1168	0.12171465355492939	0.9598846355532276	0.9197692711064551	306.82843017578125	306.8296203613281
790	306.8936462402344	1.6293666666666666					1	DETECTED	306.8936 m/z @1.63 [CD8119_2.mzXML]	306.8936462402344	1.6293666666666666	1.584	19.916833333333333	18.332833333333333	5364.0537109375	2734380.61895459	0	1168	0.07565649668808261	202.05180014695128	403.10360029390256	306.8850402832031	306.89471435546875
791	307.06195068359375	11.663066666666667					1	DETECTED	307.0620 m/z @11.66 [CD8119_2.mzXML]	307.06195068359375	11.663066666666667	10.472683333333332	14.88975	4.417066666666667	5797.091796875	672701.5768356934	0	1168	4.211319482469166	1.8553127143917203	2.405605811072988	307.0607604980469	307.0665283203125
792	307.0798645019531	16.336483333333334					1	DETECTED	307.0799 m/z @16.34 [CD8119_2.mzXML]	307.0798645019531	16.336483333333334	0.4472333333333333	19.058333333333334	18.6111	5887.474609375	1628940.5999720155	0	1168	1.9365231658220647	0.5856506757713549	0.3001132008573657	307.07305908203125	307.0810241699219
793	307.1683654785156	10.5351					1	DETECTED	307.1684 m/z @10.54 [CD8119_2.mzXML]	307.1683654785156	10.5351	9.586783333333333	12.32585	2.739066666666668	122719.8046875	2289480.63421454	1	1168	0.4902132580035232	5.220772142118387	2.246653775136347	307.16680908203125	307.16949462890625
794	307.2622985839844	12.081783333333334					1	DETECTED	307.2623 m/z @12.08 [CD8119_2.mzXML]	307.2622985839844	12.081783333333334	12.013399999999999	14.57145	2.5580500000000015	4909.3916015625	288034.34899124166	0	1168	0.29967951010959304	18.703753351205986	36.619136278617056	307.2589111328125	307.2631530761719
795	309.1502990722656	13.716916666666666					1	DETECTED	309.1503 m/z @13.72 [CD8119_2.mzXML]	309.1502990722656	13.716916666666666	13.628516666666666	14.2259	0.5973833333333332	18783.63671875	279637.51312658685	0	1168	0.2812256047143791	3.397746987184189	5.43034956471347	309.1493225097656	309.15155029296875
796	309.1644592285156	10.550999999999998					1	DETECTED	309.1645 m/z @10.55 [CD8119_2.mzXML]	309.1644592285156	10.550999999999998	10.472683333333332	12.508233333333333	2.0355500000000006	5142.716796875	314963.44324353023	0	1168	0.5285189125315508	12.995637369653245	24.99127473930649	309.1632080078125	309.1707763671875
797	309.202392578125	12.776633333333333					1	DETECTED	309.2024 m/z @12.78 [CD8119_2.mzXML]	309.202392578125	12.776633333333333	3.476383333333333	18.637833333333333	15.16145	15279.443359375	1432239.1912545166	0	1168	0.09347078189659719	0.8151098088761055	6.119679007289404	309.2000427246094	309.2048645019531
798	309.2187805175781	9.3648					1	DETECTED	309.2188 m/z @9.36 [CD8119_2.mzXML]	309.2187805175781	9.3648	9.283333333333333	12.168949999999999	2.8856166666666656	3823.36865234375	204100.13959210197	0	1168	0.05208687801225054	17.71041325695563	34.42082651391126	309.21807861328125	309.21954345703125
799	309.2419128417969	12.708183333333332					1	DETECTED	309.2419 m/z @12.71 [CD8119_2.mzXML]	309.2419128417969	12.708183333333332	5.62365	15.139366666666666	9.515716666666666	2214.0283203125	718257.9148081663	0	1168	8.860858208455289	0.671583872849776	0.3431677456995521	309.23760986328125	309.2419128417969
800	310.1127624511719	0.8678166666666667					1	DETECTED	310.1128 m/z @0.87 [CD8119_2.mzXML]	310.1127624511719	0.8678166666666667	0.19218333333333334	19.98966666666667	19.797483333333336	1461.662841796875	998978.7721504518	0	1168	7.192604883766612	14.65105579949677	28.30211159899354	310.10980224609375	310.1148681640625
801	310.20086669921875	10.6003					1	DETECTED	310.2009 m/z @10.60 [CD8119_2.mzXML]	310.20086669921875	10.6003	10.416833333333333	16.46601666666667	6.049183333333335	9012.607421875	578054.5373497012	0	1168	0.22715820541307075	12.266635478301687	28.863038202345027	310.1982727050781	310.2013244628906
802	310.91192626953125	1.6594333333333333					1	DETECTED	310.9119 m/z @1.66 [CD8119_2.mzXML]	310.91192626953125	1.6594333333333333	0.7949666666666667	1.7685	0.9735333333333333	77024.71875	1000825.3065032042	0	1168	0.0601928772746565	0.5630832112285031	0.12342499656487631	310.9114074707031	310.91448974609375
803	311.00445556640625	11.695033333333333					1	DETECTED	311.0045 m/z @11.70 [CD8119_2.mzXML]	311.00445556640625	11.695033333333333	10.08775	19.332833333333333	9.245083333333334	4146.42431640625	688820.4678002013	0	1168	1.7908809340429972	2.8759967647272315	2.161157758749018	310.9945373535156	311.0099182128906
804	311.1234130859375	8.744383333333333					1	DETECTED	311.1234 m/z @8.74 [CD8119_2.mzXML]	311.1234130859375	8.744383333333333	8.502116666666668	9.0273	0.5251833333333327	13256.2451171875	144891.6301991573	0	1168	0.10655504535660754	1.0497359020498185	0.6781519875793867	311.12115478515625	311.1239013671875
805	311.1658020019531	12.291683333333333					1	DETECTED	311.1658 m/z @12.29 [CD8119_2.mzXML]	311.1658020019531	12.291683333333333	5.8844666666666665	14.730083333333333	8.845616666666666	75337.859375	1879862.1946579283	1	1168	0.25268675574768196	2.1247582732249257	3.3362058866989335	311.157958984375	311.1668701171875
806	311.1944580078125	14.0008					1	DETECTED	311.1945 m/z @14.00 [CD8119_2.mzXML]	311.1944580078125	14.0008	10.435366666666665	19.186833333333333	8.751466666666667	3022.65234375	789458.1783146061	0	1168	4.353535913240465	1.22726550302441	1.45453100604882	311.1884460449219	311.2041320800781
807	311.6317138671875	12.845333333333334					1	DETECTED	311.6317 m/z @12.85 [CD8119_2.mzXML]	311.6317138671875	12.845333333333334	10.504533333333335	13.025783333333333	2.5212499999999984	32595.916015625	678610.3641510012	0	1168	0.09349641549854226	0.5385445146958302	0.0770890293916604	311.6268615722656	311.632080078125
808	311.9914855957031	11.43195					1	DETECTED	311.9915 m/z @11.43 [CD8119_2.mzXML]	311.9914855957031	11.43195	11.43195	19.953333333333333	8.521383333333333	2938.9208984375	762314.7109486394	0	1168	6.370451401330332	null	null	311.9914855957031	311.9965515136719
809	312.02838134765625	13.139733333333334					1	DETECTED	312.0284 m/z @13.14 [CD8119_2.mzXML]	312.02838134765625	13.139733333333334	2.9222333333333332	17.895666666666667	14.973433333333334	23428.07421875	2052160.538622131	0	1168	0.1611394887671267	0.767001532275068	0.2608923720987679	312.02178955078125	312.0301513671875
810	312.1693115234375	12.257016666666667					1	DETECTED	312.1693 m/z @12.26 [CD8119_2.mzXML]	312.1693115234375	12.257016666666667	3.52225	12.508233333333333	8.985983333333333	12404.2109375	876641.4878674623	0	1168	0.04938864018355282	0.5153273880586525	0.029704867205915756	312.16436767578125	312.1763916015625
811	312.2160949707031	10.758033333333334					1	DETECTED	312.2161 m/z @10.76 [CD8119_2.mzXML]	312.2160949707031	10.758033333333334	10.141683333333333	11.0077	0.8660166666666669	21955.107421875	227121.0066939089	0	1168	0.13845969552614257	1.3563742403409735	1.6808981539860457	312.21575927734375	312.2166748046875
812	312.36163330078125	12.081783333333334					1	DETECTED	312.3616 m/z @12.08 [CD8119_2.mzXML]	312.36163330078125	12.081783333333334	10.15965	12.186399999999999	2.02675	18452.595703125	384411.3053186039	0	1168	0.13062190225684667	0.5272136861820196	0.05442737236403906	312.3593444824219	312.36181640625
813	312.6582946777344	1.8679					1	DETECTED	312.6583 m/z @1.87 [CD8119_2.mzXML]	312.6582946777344	1.8679	1.8395666666666666	5.39895	3.559383333333334	40087.78515625	1083069.6985077208	0	1168	0.3653942419440044	28.584194979859213	44.97593792648991	312.65625	312.65960693359375
814	313.0957946777344	1.4953666666666665					1	DETECTED	313.0958 m/z @1.50 [CD8119_2.mzXML]	313.0957946777344	1.4953666666666665	1.41415	20.007833333333334	18.593683333333335	19806.328125	3466322.993642883	0	1168	0.11149700415490615	114.46962856556561	224.80333793210409	313.09442138671875	313.09722900390625
815	313.1677551269531	1.8540333333333334					1	DETECTED	313.1678 m/z @1.85 [CD8119_2.mzXML]	313.1677551269531	1.8540333333333334	1.8540333333333334	12.575266666666666	10.721233333333332	23349.603515625	8145351.158546631	0	1168	10.525918198578033	null	null	313.1655578613281	313.1677551269531
816	313.27294921875	14.414916666666667					1	DETECTED	313.2729 m/z @14.41 [CD8119_2.mzXML]	313.27294921875	14.414916666666667	0.15566666666666668	19.953333333333333	19.797666666666668	3227.26171875	1098673.3327860406	0	1168	0.17551399173414595	0.6942043468859396	0.33612238850720016	313.2713317871094	313.2749328613281
817	313.7840881347656	2.3124					1	DETECTED	313.7841 m/z @2.31 [CD8119_2.mzXML]	313.7840881347656	2.3124	1.9088	4.716283333333333	2.807483333333333	20369.0234375	782549.4622324829	0	1168	0.5624121025049491	2.9257402088734716	2.2420932139412333	313.7818298339844	313.7853088378906
818	314.0286560058594	13.170333333333334					1	DETECTED	314.0287 m/z @13.17 [CD8119_2.mzXML]	314.0286560058594	13.170333333333334	11.744416666666666	14.192466666666666	2.4480500000000003	5724.57666015625	342777.4802185059	0	1168	0.07136833855386016	0.8584127169656941	0.7168254339313882	314.0265197753906	314.0296630859375
819	314.2313232421875	10.974016666666667					1	DETECTED	314.2313 m/z @10.97 [CD8119_2.mzXML]	314.2313232421875	10.974016666666667	10.79415	11.647533333333334	0.8533833333333334	397537.34375	3283262.5618594317	1	1168	0.11284624860709158	2.9623179318852144	1.473676946066377	314.2309875488281	314.2323303222656
820	315.01776123046875	2.2853333333333334					1	DETECTED	315.0178 m/z @2.29 [CD8119_2.mzXML]	315.01776123046875	2.2853333333333334	1.5690166666666667	2.7370500000000004	1.1680333333333337	7515.90625	318063.87919140625	0	1168	0.23868282644326877	0.8153051490262688	0.6306102980525377	315.00836181640625	315.0262451171875
821	315.0791015625	1.8679					1	DETECTED	315.0791 m/z @1.87 [CD8119_2.mzXML]	315.0791015625	1.8679	1.6594333333333333	10.567033333333335	8.907600000000002	1.0948992E7	3.276192636870285E8	1	1168	0.6099149082376862	20.12058159378066	31.977478146568906	315.0784606933594	315.0799865722656
822	315.1036682128906	2.2310000000000003					1	DETECTED	315.1037 m/z @2.23 [CD8119_2.mzXML]	315.1036682128906	2.2310000000000003	2.03465	3.6149833333333334	1.5803333333333334	21225.1796875	520253.4477132569	0	1168	0.636338124608963	2.477428051369817	6.555686924134608	315.0958557128906	315.1122131347656
823	315.1153564453125	1.8818833333333334					1	DETECTED	315.1154 m/z @1.88 [CD8119_2.mzXML]	315.1153564453125	1.8818833333333334	1.8818833333333334	3.247866666666667	1.3659833333333335	20171.263671875	400164.77094000246	0	1168	0.5240784777799468	null	null	315.1151123046875	315.1241149902344
824	315.13641357421875	2.4208					1	DETECTED	315.1364 m/z @2.42 [CD8119_2.mzXML]	315.13641357421875	2.4208	2.1056	11.864766666666666	9.759166666666665	7041.697265625	1445766.1544710696	0	1168	8.568705169560065	15.480911590524537	26.292795713779952	315.1276550292969	315.13665771484375
825	315.1658630371094	2.27175					1	DETECTED	315.1659 m/z @2.27 [CD8119_2.mzXML]	315.1658630371094	2.27175	2.24455	13.787466666666667	11.542916666666667	5419.1279296875	1444365.2096632074	0	1168	10.130827503949433	212.185968137254	423.371936274508	315.1611633300781	315.17462158203125
826	315.2348327636719	10.974016666666667					1	DETECTED	315.2348 m/z @10.97 [CD8119_2.mzXML]	315.2348327636719	10.974016666666667	2.47465	11.210416666666667	8.735766666666667	69062.09375	1475574.149470947	0	1168	0.10457332192494562	1.3457141488997972	1.4708907667495716	315.23370361328125	315.2356262207031
827	316.0826721191406	1.8679					1	DETECTED	316.0827 m/z @1.87 [CD8119_2.mzXML]	316.0826721191406	1.8679	1.8540333333333334	10.141683333333333	8.28765	927383.5625	2.8217160619192906E7	0	1168	0.6117018966639403	60.79528704833918	83.55534322950547	316.08245849609375	316.0836181640625
828	316.1750793457031	10.489166666666668					1	DETECTED	316.1751 m/z @10.49 [CD8119_2.mzXML]	316.1750793457031	10.489166666666668	9.18105	10.583483333333334	1.4024333333333328	20070.18359375	269160.37173095724	0	1168	0.0970910088654513	1.7974084446275245	2.7878432971057228	316.1748962402344	316.1765441894531
829	316.24688720703125	11.109933333333334					1	DETECTED	316.2469 m/z @11.11 [CD8119_2.mzXML]	316.24688720703125	11.109933333333334	10.922	12.186399999999999	1.2643999999999984	711588.9375	5867844.2631197665	1	1168	0.10587841573132373	3.7816346479419183	4.055851272305609	316.2372131347656	316.24822998046875
830	317.083740234375	1.8679					1	DETECTED	317.0837 m/z @1.87 [CD8119_2.mzXML]	317.083740234375	1.8679	1.8395666666666666	9.416333333333334	7.576766666666668	131378.28125	3851335.6166170347	0	1168	0.6084747991577977	29.94211971330375	43.42160774708254	317.0829772949219	317.0863952636719
831	317.1141052246094	1.7969666666666666					1	DETECTED	317.1141 m/z @1.80 [CD8119_2.mzXML]	317.1141052246094	1.7969666666666666	0.8678166666666667	12.394366666666667	11.52655	21763.73046875	3045485.6392325126	0	1168	4.038428618060276	2.7375222836353497	15.843781497459032	317.1100158691406	317.1156005859375
832	317.17816162109375	13.474166666666667					1	DETECTED	317.1782 m/z @13.47 [CD8119_2.mzXML]	317.17816162109375	13.474166666666667	10.489166666666668	13.593716666666667	3.1045499999999997	5890.86181640625	336916.7313482667	0	1168	2.9774704615924517	0.5200251256281407	0.040050251256281505	317.1769714355469	317.1875
833	317.250732421875	11.109933333333334					1	DETECTED	317.2507 m/z @11.11 [CD8119_2.mzXML]	317.250732421875	11.109933333333334	1.3233833333333334	14.141449999999999	12.818066666666665	112730.40625	1968548.0361187144	0	1168	9.867356126339068	0.6342963626250236	0.2755653572406047	317.24322509765625	317.2516174316406
834	317.5278015136719	1.8679					1	DETECTED	317.5278 m/z @1.87 [CD8119_2.mzXML]	317.5278015136719	1.8679	1.8540333333333334	4.9177	3.0636666666666663	39482.22265625	1023762.1604277339	0	1168	0.40382674677626973	56.20273288527983	76.15905460556553	317.5269775390625	317.5309753417969
835	318.06402587890625	16.761833333333335					1	DETECTED	318.0640 m/z @16.76 [CD8119_2.mzXML]	318.06402587890625	16.761833333333335	9.738750000000001	19.807166666666667	10.068416666666666	4583.5625	1204211.9028661812	0	1168	1.4053143260753789	0.7168088565088931	0.275847750885357	318.0623474121094	318.06500244140625
836	318.19110107421875	9.331016666666667					1	DETECTED	318.1911 m/z @9.33 [CD8119_2.mzXML]	318.19110107421875	9.331016666666667	9.283333333333333	10.033666666666667	0.7503333333333337	13103.751953125	129355.70267779549	0	1168	0.08673668855825944	1.7622568824709495	2.172519448901002	318.1811218261719	318.1912536621094
837	318.2532043457031	11.160133333333333					1	DETECTED	318.2532 m/z @11.16 [CD8119_2.mzXML]	318.2532043457031	11.160133333333333	8.191166666666668	16.8355	8.644333333333332	10478.525390625	2017561.9966625366	0	1168	0.20208707029246753	1.4557814727907583	1.9115629455815166	318.2491149902344	318.257568359375
838	318.2992248535156	11.34015					1	DETECTED	318.2992 m/z @11.34 [CD8119_2.mzXML]	318.2992248535156	11.34015	11.278466666666667	14.57145	3.292983333333334	269662.46875	2152657.70058463	1	1168	0.10202738822011526	2.4064370508110344	2.8674058301785257	318.2987976074219	318.30072021484375
839	318.9690246582031	1.81115					1	DETECTED	318.9690 m/z @1.81 [CD8119_2.mzXML]	318.9690246582031	1.81115	1.7685	2.1480166666666665	0.3795166666666665	19571.544921875	262873.13125146483	0	1168	0.23621696067419218	4.449198905822577	7.898397811645154	318.9688415527344	318.9702453613281
840	319.06048583984375	15.78275					1	DETECTED	319.0605 m/z @15.78 [CD8119_2.mzXML]	319.06048583984375	15.78275	9.704866666666668	19.679	9.97413333333333	4138.64501953125	882638.5517738035	0	1168	6.972215568585806	0.820526882988321	0.6648847421994937	319.0581359863281	319.0619201660156
841	319.1278381347656	10.617983333333333					1	DETECTED	319.1278 m/z @10.62 [CD8119_2.mzXML]	319.1278381347656	10.617983333333333	3.8008499999999996	10.722066666666667	6.921216666666667	3164.328369140625	328894.30982336414	0	1168	0.11070672692647499	0.5076339517099074	0.015267903419814809	319.1272277832031	319.12939453125
842	319.16510009765625	9.586783333333333					1	DETECTED	319.1651 m/z @9.59 [CD8119_2.mzXML]	319.16510009765625	9.586783333333333	9.536766666666667	9.653433333333334	0.11666666666666714	4623.4775390625	21109.397399169888	0	1168	0.0826611570201905	1.1662779073642286	1.3325558147284573	319.16461181640625	319.16558837890625
843	319.1935119628906	14.209283333333333					1	DETECTED	319.1935 m/z @14.21 [CD8119_2.mzXML]	319.1935119628906	14.209283333333333	1.5396166666666666	15.912049999999999	14.372433333333332	68707.2421875	4259373.397503906	0	1168	0.4649405082126421	0.7048248432537259	1.6238814931586394	319.1919860839844	319.1947021484375
844	319.3026123046875	11.34015					1	DETECTED	319.3026 m/z @11.34 [CD8119_2.mzXML]	319.3026123046875	11.34015	11.2951	11.711133333333333	0.41603333333333303	59637.81640625	485300.6307755134	0	1168	0.250259949512353	1.7420014066804022	2.599679561283164	319.29443359375	319.3030090332031
845	320.1968688964844	14.209283333333333					1	DETECTED	320.1969 m/z @14.21 [CD8119_2.mzXML]	320.1968688964844	14.209283333333333	9.3648	15.470116666666666	6.105316666666665	13501.2578125	923905.9751808465	0	1168	6.936710439495785	0.6209940994542371	0.37179928783899685	320.1956787109375	320.20074462890625
846	320.9661865234375	1.81115					1	DETECTED	320.9662 m/z @1.81 [CD8119_2.mzXML]	320.9661865234375	1.81115	1.81115	2.1480166666666665	0.3368666666666664	14245.7578125	147149.22646582033	0	1168	0.1775863534525377	null	null	320.9656982421875	320.96728515625
847	321.2088317871094	12.641466666666668					1	DETECTED	321.2088 m/z @12.64 [CD8119_2.mzXML]	321.2088317871094	12.641466666666668	9.062683333333332	15.121316666666667	6.058633333333335	62460.6953125	1601854.2821456608	0	1168	0.2727010135195105	0.8661808469479854	3.292215238776936	321.20111083984375	321.21038818359375
848	322.0588073730469	16.44775					1	DETECTED	322.0588 m/z @16.45 [CD8119_2.mzXML]	322.0588073730469	16.44775	0.1375	19.277833333333334	19.140333333333334	1864.479248046875	893026.6562722172	0	1168	6.772751928237817	0.586757815892869	0.17351563178573806	322.0567932128906	322.05975341796875
849	322.212158203125	12.591883333333334					1	DETECTED	322.2122 m/z @12.59 [CD8119_2.mzXML]	322.212158203125	12.591883333333334	12.524966666666668	12.9612	0.43623333333333214	14066.857421875	191559.4358814694	0	1168	0.20738115358292575	3.2595267745952987	5.519053549190597	322.2117919921875	322.21270751953125
850	322.2731628417969	13.876033333333334					1	DETECTED	322.2732 m/z @13.88 [CD8119_2.mzXML]	322.2731628417969	13.876033333333334	13.858316666666667	14.553633333333332	0.695316666666665	7276.39111328125	135586.37904101543	0	1168	0.37419675677148234	19.623236124176636	36.345035600882625	322.2726745605469	322.2752380371094
851	323.02020263671875	11.543416666666667					1	DETECTED	323.0202 m/z @11.54 [CD8119_2.mzXML]	323.02020263671875	11.543416666666667	1.81115	11.7618	9.95065	12876.185546875	1717393.2552550049	0	1168	9.743599849726444	0.5112195514576939	0.02243910291538783	323.0111389160156	323.02130126953125
852	323.09075927734375	10.520066666666667					1	DETECTED	323.0908 m/z @10.52 [CD8119_2.mzXML]	323.09075927734375	10.520066666666667	10.472683333333332	10.583483333333334	0.11080000000000112	4350.1396484375	14810.259195953324	0	1168	0.12302714991641395	1.16918747801617	1.33837495603234	323.090576171875	323.0914611816406
853	323.2245178222656	14.0008					1	DETECTED	323.2245 m/z @14.00 [CD8119_2.mzXML]	323.2245178222656	14.0008	1.5101166666666666	15.193733333333334	13.683616666666667	13759.4716796875	2222787.7807308948	0	1168	0.4022692513822612	0.5477529251802343	3.427861276816992	323.2242431640625	323.2266540527344
854	323.25396728515625	12.828316666666666					1	DETECTED	323.2540 m/z @12.83 [CD8119_2.mzXML]	323.25396728515625	12.828316666666666	11.711133333333333	13.058666666666666	1.3475333333333328	6458.98486328125	270226.55422894267	0	1168	0.6549518243774912	0.6030940907938117	0.2061881815876233	323.25286865234375	323.2572937011719
855	324.17864990234375	16.373783333333332					1	DETECTED	324.1786 m/z @16.37 [CD8119_2.mzXML]	324.17864990234375	16.373783333333332	0.37453333333333333	19.98966666666667	19.615133333333336	8092.5390625	2691453.6730676903	0	1168	6.253105255476504	0.613001651119063	0.4961202852430136	324.17718505859375	324.179931640625
856	324.1915283203125	9.687999999999999					1	DETECTED	324.1915 m/z @9.69 [CD8119_2.mzXML]	324.1915283203125	9.687999999999999	9.6704	9.824183333333334	0.15378333333333316	29387.779296875	168059.89654833914	0	1168	0.09320128335356159	4.368844696970173	7.737689393940347	324.1912841796875	324.1915588378906
857	325.0550537109375	1.8253666666666668					1	DETECTED	325.0551 m/z @1.83 [CD8119_2.mzXML]	325.0550537109375	1.8253666666666668	1.81115	11.695033333333333	9.883883333333333	11502.220703125	2351747.95247461	0	1168	9.952921169056387	347.61606096131055	691.2656455144618	325.0491027832031	325.05950927734375
858	325.1753234863281	15.72795					1	DETECTED	325.1753 m/z @15.73 [CD8119_2.mzXML]	325.1753234863281	15.72795	0.3013833333333333	20.007833333333334	19.70645	13641.0205078125	3511013.0854014596	0	1168	0.6270043105725378	0.9452923297951776	1.1663862943213712	325.1731872558594	325.1756896972656
859	325.1950988769531	9.738750000000001					1	DETECTED	325.1951 m/z @9.74 [CD8119_2.mzXML]	325.1950988769531	9.738750000000001	9.687999999999999	13.698883333333333	4.010883333333334	5107.7802734375	498642.8177102052	0	1168	0.12245230809554819	39.516091954021036	78.03218390804207	325.19439697265625	325.2041931152344
860	325.212646484375	13.34365					1	DETECTED	325.2126 m/z @13.34 [CD8119_2.mzXML]	325.212646484375	13.34365	13.296466666666667	13.734649999999998	0.43818333333333115	4567.92822265625	78001.22472521957	0	1168	0.8374534948156622	4.64341222182976	8.28682444365952	325.20526123046875	325.21356201171875
861	326.1773376464844	16.854166666666668					1	DETECTED	326.1773 m/z @16.85 [CD8119_2.mzXML]	326.1773376464844	16.854166666666668	10.214599999999999	19.588	9.373400000000002	4711.447265625	1043195.6509357303	0	1168	0.756228197269067	0.7058743793520661	0.41174875870413213	326.1756896972656	326.178466796875
862	327.00750732421875	19.679					1	DETECTED	327.0075 m/z @19.68 [CD8119_2.mzXML]	327.00750732421875	19.679	0.10115	19.98966666666667	19.888516666666668	7108.64111328125	4294563.543829163	0	1168	9.887358301914164	0.5079341364518236	0.04104776122607828	327.0057678222656	327.01434326171875
863	327.0517578125	11.557933333333333					1	DETECTED	327.0518 m/z @11.56 [CD8119_2.mzXML]	327.0517578125	11.557933333333333	1.6293666666666666	12.0643	10.434933333333333	53405.34375	3498091.2242206414	0	1168	0.09981759024092796	0.5143898224087268	3.2028948655096445	327.05059814453125	327.0523986816406
864	327.18280029296875	6.809666666666667					1	DETECTED	327.1828 m/z @6.81 [CD8119_2.mzXML]	327.18280029296875	6.809666666666667	6.809666666666667	18.50766666666667	11.698000000000002	5921.486328125	2179848.7784707034	0	1168	8.132667139330811	null	null	327.1728515625	327.18280029296875
865	327.22833251953125	13.9292					1	DETECTED	327.2283 m/z @13.93 [CD8119_2.mzXML]	327.22833251953125	13.9292	12.186399999999999	14.57145	2.3850500000000014	26476.501953125	876900.0400042724	0	1168	1.3276868686727585	0.6862315587320795	4.400053613982583	327.21923828125	327.2306823730469
866	328.2112731933594	12.030066666666666					1	DETECTED	328.2113 m/z @12.03 [CD8119_2.mzXML]	328.2112731933594	12.030066666666666	6.897283333333333	12.239316666666667	5.342033333333334	8690.2490234375	1316127.8006076054	0	1168	0.08200715531391367	0.520383677471937	0.04341640974053412	328.20361328125	328.2134094238281
867	328.2471923828125	11.093283333333334					1	DETECTED	328.2472 m/z @11.09 [CD8119_2.mzXML]	328.2471923828125	11.093283333333334	11.059	11.3853	0.3263000000000016	76240.3125	546162.2794506863	1	1168	0.1071580458959982	4.322982490115699	4.559406482931103	328.2464599609375	328.24822998046875
868	328.44525146484375	1.8540333333333334					1	DETECTED	328.4453 m/z @1.85 [CD8119_2.mzXML]	328.44525146484375	1.8540333333333334	1.8540333333333334	2.5699666666666667	0.7159333333333333	5397.65869140625	148996.19545275878	0	1168	0.397614327933842	null	null	328.4445495605469	328.4468994140625
869	328.6748352050781	13.155283333333333					1	DETECTED	328.6748 m/z @13.16 [CD8119_2.mzXML]	328.6748352050781	13.155283333333333	10.93975	13.457249999999998	2.5174999999999983	7354.77294921875	431173.91373687726	0	1168	0.2574828117160326	0.568147624349291	0.13629524869858206	328.67352294921875	328.6757507324219
870	328.8977966308594	1.5690166666666667					1	DETECTED	328.8978 m/z @1.57 [CD8119_2.mzXML]	328.8977966308594	1.5690166666666667	1.4494833333333332	1.6293666666666666	0.1798833333333334	72007.0	396149.4420404055	0	1168	0.10364059857756214	0.7650791720696534	0.5166567687082062	328.89630126953125	328.8980712890625
871	328.9980163574219	1.7685					1	DETECTED	328.9980 m/z @1.77 [CD8119_2.mzXML]	328.9980163574219	1.7685	0.10115	20.007833333333334	19.906683333333334	22519.087890625	4484666.879126158	0	1168	0.19273225785739534	2.7507906487184925	10.197474098280177	328.9975891113281	329.0070495605469
872	329.1763000488281	12.3088					1	DETECTED	329.1763 m/z @12.31 [CD8119_2.mzXML]	329.1763000488281	12.3088	12.257016666666667	13.233533333333332	0.9765166666666651	10113.517578125	208829.49875469925	0	1168	0.21146961215502458	9.428870292887103	17.857740585774206	329.17535400390625	329.17724609375
873	329.24664306640625	13.734649999999998					1	DETECTED	329.2466 m/z @13.73 [CD8119_2.mzXML]	329.24664306640625	13.734649999999998	11.076383333333332	14.765533333333334	3.6891500000000015	47635.25390625	1525668.5833306897	0	1168	0.33625721925603713	3.875791275729377	0.34231336841030646	329.24346923828125	329.2509765625
874	330.24542236328125	11.727666666666666					1	DETECTED	330.2454 m/z @11.73 [CD8119_2.mzXML]	330.24542236328125	11.727666666666666	11.695033333333333	14.25975	2.5647166666666674	11813.5556640625	509798.0904995729	0	1168	0.1102861102443029	39.295965270684704	77.59193054136941	330.2449645996094	330.2508544921875
875	330.2628479003906	11.261383333333333					1	DETECTED	330.2628 m/z @11.26 [CD8119_2.mzXML]	330.2628479003906	11.261383333333333	11.227566666666666	11.601833333333333	0.3742666666666672	21556.921875	171002.82199902355	0	1168	0.1035327056958959	5.533760473139496	10.067520946278991	330.26165771484375	330.2633056640625
876	330.3359069824219	11.88085					1	DETECTED	330.3359 m/z @11.88 [CD8119_2.mzXML]	330.3359069824219	11.88085	11.848816666666666	12.047283333333333	0.19846666666666657	12813.8134765625	73504.91476464852	0	1168	0.08556826573793685	3.0978147762746024	8.137255106608974	330.33544921875	330.3363342285156
877	330.9947509765625	1.75365					1	DETECTED	330.9948 m/z @1.75 [CD8119_2.mzXML]	330.9947509765625	1.75365	0.17396666666666669	19.9715	19.797533333333334	4635.9853515625	2257624.6538059074	0	1168	6.855309518847255	6.266298097720007	9.540986866401926	330.98944091796875	331.00347900390625
878	331.05316162109375	1.8679					1	DETECTED	331.0532 m/z @1.87 [CD8119_2.mzXML]	331.05316162109375	1.8679	1.7969666666666666	9.687999999999999	7.891033333333333	1803940.25	4.7726241893308476E7	1	1168	0.39647517956959044	13.911373806173486	25.691284165304236	331.0516662597656	331.05511474609375
879	331.1654052734375	8.33785					1	DETECTED	331.1654 m/z @8.34 [CD8119_2.mzXML]	331.1654052734375	8.33785	8.0571	8.4345	0.37739999999999974	9703.4287109375	108605.96024072233	0	1168	0.1465840290309739	0.6721282279608203	0.40051609421011997	331.16461181640625	331.1654052734375
880	331.1873779296875	12.1167					1	DETECTED	331.1874 m/z @12.12 [CD8119_2.mzXML]	331.1873779296875	12.1167	12.099083333333335	12.291683333333333	0.19259999999999877	7160.56201171875	56558.21694091757	0	1168	0.14157691395500827	5.46641438032206	9.93282876064412	331.1860046386719	331.18798828125
881	331.2043151855469	11.14335					1	DETECTED	331.2043 m/z @11.14 [CD8119_2.mzXML]	331.2043151855469	11.14335	11.093283333333334	11.227566666666666	0.13428333333333242	24647.939453125	133567.69643847653	0	1168	0.09474729797583414	1.3410452729693818	1.6820905459387638	331.2038879394531	331.2043762207031
882	331.2626953125	14.747783333333333					1	DETECTED	331.2627 m/z @14.75 [CD8119_2.mzXML]	331.2626953125	14.747783333333333	11.864766666666666	16.1523	4.287533333333334	6686.2490234375	602354.4469835208	0	1168	3.254047224028824	0.7435845555292202	0.32282774977777134	331.2536926269531	331.2639465332031
883	332.056884765625	1.8679					1	DETECTED	332.0569 m/z @1.87 [CD8119_2.mzXML]	332.056884765625	1.8679	1.8540333333333334	8.091516666666667	6.2374833333333335	170542.4375	4859946.676640594	0	1168	0.35863029141607417	84.87455970656708	144.8228401837155	332.0543212890625	332.0577697753906
884	332.16351318359375	10.069583333333332					1	DETECTED	332.1635 m/z @10.07 [CD8119_2.mzXML]	332.16351318359375	10.069583333333332	8.091516666666667	10.567033333333335	2.4755166666666675	93261.6484375	2214063.803796753	1	1168	0.36807184487267364	1.2766322667602454	1.5546352896875208	332.1631774902344	332.16961669921875
885	332.20648193359375	9.6704					1	DETECTED	332.2065 m/z @9.67 [CD8119_2.mzXML]	332.20648193359375	9.6704	9.636783333333334	11.193516666666666	1.556733333333332	16099.6064453125	505104.1034197387	0	1168	0.1383506410589046	23.15418939018314	45.30837878036628	332.2063293457031	332.2080078125
886	332.24237060546875	10.79415					1	DETECTED	332.2424 m/z @10.79 [CD8119_2.mzXML]	332.24237060546875	10.79415	10.703866666666666	10.974016666666667	0.270150000000001	34104.1171875	284780.72812207165	0	1168	0.1457962501931327	1.496123315488277	1.822255570165826	332.2420654296875	332.2425842285156
887	332.33099365234375	11.7618					1	DETECTED	332.3310 m/z @11.76 [CD8119_2.mzXML]	332.33099365234375	11.7618	11.744416666666666	11.848816666666666	0.10440000000000005	2894.607177734375	15233.530691040116	0	1168	0.15670043435774694	3.0028763183126044	5.005752636625209	332.3297424316406	332.3313293457031
888	333.0513916015625	1.8679					1	DETECTED	333.0514 m/z @1.87 [CD8119_2.mzXML]	333.0513916015625	1.8679	1.8679	8.502116666666668	6.634216666666668	117471.7109375	2974799.700343171	0	1168	0.5530092531444477	null	null	333.0508728027344	333.060546875
889	333.1497802734375	13.44065					1	DETECTED	333.1498 m/z @13.44 [CD8119_2.mzXML]	333.1497802734375	13.44065	6.0946	16.8355	10.7409	5151.64013671875	1134572.3617239387	0	1168	2.5514295184110036	0.7310663553882699	0.4621327107765398	333.1399841308594	333.1536865234375
890	333.1670837402344	10.08775					1	DETECTED	333.1671 m/z @10.09 [CD8119_2.mzXML]	333.1670837402344	10.08775	9.738750000000001	15.013683333333335	5.274933333333333	13099.798828125	988266.4324718021	0	1168	0.23319562863039955	7.138870694765265	1.3148346307796892	333.1661071777344	333.1717529296875
891	333.183837890625	12.030066666666666					1	DETECTED	333.1838 m/z @12.03 [CD8119_2.mzXML]	333.183837890625	12.030066666666666	11.727666666666666	12.030066666666666	0.30240000000000045	3712.835205078125	39697.53478637694	0	1168	0.06748762457310775	0.5	null	333.1824951171875	333.18475341796875
892	333.2456970214844	10.758033333333334					1	DETECTED	333.2457 m/z @10.76 [CD8119_2.mzXML]	333.2456970214844	10.758033333333334	10.722066666666667	10.830183333333334	0.10811666666666753	5569.294921875	32121.3702067875	0	1168	0.11922145653582916	1.5030120481927722	2.0060240963855445	333.24554443359375	333.2458801269531
893	333.3102111816406	12.081783333333334					1	DETECTED	333.3102 m/z @12.08 [CD8119_2.mzXML]	333.3102111816406	12.081783333333334	12.081783333333334	12.239316666666667	0.1575333333333333	4153.72216796875	23331.262822509587	0	1168	0.07275356183410508	null	null	333.3101501464844	333.31182861328125
894	334.0546875	1.8679					1	DETECTED	334.0547 m/z @1.87 [CD8119_2.mzXML]	334.0546875	1.8679	1.8679	2.5699666666666667	0.7020666666666668	17223.185546875	272436.4106243897	0	1168	0.4232327382455472	null	null	334.0539245605469	334.0564270019531
895	334.13946533203125	9.755383333333333					1	DETECTED	334.1395 m/z @9.76 [CD8119_2.mzXML]	334.13946533203125	9.755383333333333	9.704866666666668	10.812116666666666	1.1072499999999987	8355.208984375	205937.8856812741	0	1168	0.07849731459689124	10.959254371494907	20.918508742989815	334.1390075683594	334.14776611328125
896	334.1684265136719	14.242733333333332					1	DETECTED	334.1684 m/z @14.24 [CD8119_2.mzXML]	334.1684265136719	14.242733333333332	9.911066666666667	15.267183333333332	5.356116666666665	4554.9248046875	807666.2503950194	0	1168	5.1254380720219075	0.6182512504809542	0.23650250096190847	334.15899658203125	334.17059326171875
897	334.83648681640625	1.75365					1	DETECTED	334.8365 m/z @1.75 [CD8119_2.mzXML]	334.83648681640625	1.75365	1.68995	1.7828833333333334	0.09293333333333331	14961.61328125	49389.578862792936	0	1168	0.03951019223604613	0.7294610151753023	0.45892203035060447	334.83599853515625	334.8371887207031
898	334.9142761230469	1.61415					1	DETECTED	334.9143 m/z @1.61 [CD8119_2.mzXML]	334.9142761230469	1.61415	1.5690166666666667	1.6594333333333333	0.09041666666666659	56290.78515625	185750.94651220695	0	1168	0.05645677753416334	1.0016617429837529	1.0463258049578126	334.9138488769531	334.914794921875
899	334.9433898925781	1.9362166666666667					1	DETECTED	334.9434 m/z @1.94 [CD8119_2.mzXML]	334.9433898925781	1.9362166666666667	1.7969666666666666	2.1056	0.3086333333333333	8783.4736328125	115476.77163122554	0	1168	0.27173119350064434	1.108198683423099	1.2163973668461983	334.94183349609375	334.9436340332031
900	335.1236267089844	10.360933333333332					1	DETECTED	335.1236 m/z @10.36 [CD8119_2.mzXML]	335.1236267089844	10.360933333333332	9.824183333333334	10.454283333333333	0.6300999999999988	3083.725830078125	53421.127356658806	0	1168	0.5553502192323823	0.5869585468095029	0.1739170936190057	335.12158203125	335.124755859375
901	335.1658020019531	14.209283333333333					1	DETECTED	335.1658 m/z @14.21 [CD8119_2.mzXML]	335.1658020019531	14.209283333333333	10.903699999999999	15.967233333333333	5.063533333333334	86346.5703125	4360608.882584169	0	1168	2.5907538047852867	0.9048203729533267	0.29080327574727666	335.16387939453125	335.1672058105469
902	335.2181091308594	12.55885					1	DETECTED	335.2181 m/z @12.56 [CD8119_2.mzXML]	335.2181091308594	12.55885	12.524966666666668	12.674766666666667	0.14979999999999905	13923.572265625	85848.97074096632	0	1168	0.11312302127585028	2.2105263157895507	3.421052631579102	335.2174377441406	335.21832275390625
903	336.0682067871094	13.042366666666668					1	DETECTED	336.0682 m/z @13.04 [CD8119_2.mzXML]	336.0682067871094	13.042366666666668	9.331016666666667	19.277833333333334	9.946816666666667	7762.1435546875	1733901.643880067	0	1168	6.668260381240232	1.3400537091175264	2.0511360713137976	336.0682067871094	336.0765686035156
904	336.2527160644531	12.186399999999999					1	DETECTED	336.2527 m/z @12.19 [CD8119_2.mzXML]	336.2527160644531	12.186399999999999	12.134233333333333	16.44775	4.313516666666667	7850.306640625	797965.658154175	0	1168	0.1071054011210677	41.34361022364233	81.68722044728466	336.24639892578125	336.26123046875
905	336.6630554199219	13.155283333333333					1	DETECTED	336.6631 m/z @13.16 [CD8119_2.mzXML]	336.6630554199219	13.155283333333333	13.091433333333333	13.628516666666666	0.5370833333333334	22441.34765625	263257.885239319	0	1168	0.22923345621135027	3.6137469371606645	6.747172798599377	336.662109375	336.6648864746094
906	337.0611877441406	1.8818833333333334					1	DETECTED	337.0612 m/z @1.88 [CD8119_2.mzXML]	337.0611877441406	1.8818833333333334	1.6594333333333333	19.588	17.92856666666667	904328.9375	2.0849730811309792E7	1	1168	0.36032700395941863	5.050320958650305	7.7741948758143335	337.0551452636719	337.0711364746094
907	337.1661376953125	14.209283333333333					1	DETECTED	337.1661 m/z @14.21 [CD8119_2.mzXML]	337.1661376953125	14.209283333333333	11.126666666666667	15.414566666666667	4.2879000000000005	24924.92578125	1303247.5247775267	0	1168	2.7635181479755104	1.4147414144316635	1.3579519672910474	337.1650695800781	337.169189453125
908	337.18121337890625	12.591883333333334					1	DETECTED	337.1812 m/z @12.59 [CD8119_2.mzXML]	337.18121337890625	12.591883333333334	12.1167	14.035966666666667	1.9192666666666671	86137.6328125	1613146.0121624747	0	1168	0.22864077753757073	3.290921317951326	3.8228626771800456	337.1807556152344	337.1816101074219
909	337.2039794921875	14.209283333333333					1	DETECTED	337.2040 m/z @14.21 [CD8119_2.mzXML]	337.2039794921875	14.209283333333333	10.288016666666666	15.59905	5.311033333333334	5884.4970703125	480449.5112277222	0	1168	0.18589141306110868	0.6772088950849214	0.354417790169843	337.1957092285156	337.2084045410156
910	338.2314453125	12.41105					1	DETECTED	338.2314 m/z @12.41 [CD8119_2.mzXML]	338.2314453125	12.41105	0.10115	20.007833333333334	19.906683333333334	586199.625	1.9653248387306992E7	0	1168	0.15201456701200478	1.265727784815417	0.28664441660700984	338.2298278808594	338.2334899902344
911	338.34088134765625	12.360016666666667					1	DETECTED	338.3409 m/z @12.36 [CD8119_2.mzXML]	338.34088134765625	12.360016666666667	11.945766666666666	15.21205	3.266283333333334	134508.5	6314920.484557311	0	1168	0.6431917178072393	3.942405954536303	6.884811909072606	338.3404235839844	338.3416442871094
912	339.1618957519531	14.242733333333332					1	DETECTED	339.1619 m/z @14.24 [CD8119_2.mzXML]	339.1618957519531	14.242733333333332	12.013399999999999	14.85415	2.8407500000000017	8844.2548828125	765324.3865169069	0	1168	0.3627250130852282	0.6371299342105268	0.2742598684210536	339.15301513671875	339.162841796875
913	339.1972351074219	14.124633333333332					1	DETECTED	339.1972 m/z @14.12 [CD8119_2.mzXML]	339.1972351074219	14.124633333333332	11.2447	17.951833333333333	6.707133333333333	9626.4521484375	1451478.6430364684	0	1168	2.214728499758154	1.1644598254589231	0.2949850286231172	339.188232421875	339.19805908203125
914	339.2347717285156	12.41105					1	DETECTED	339.2348 m/z @12.41 [CD8119_2.mzXML]	339.2347717285156	12.41105	0.31989999999999996	20.007833333333334	19.687933333333334	121792.3828125	4092772.8441767273	0	1168	1.9178300559305654	0.9313187243737051	0.2010172058563128	339.23419189453125	339.2416687011719
915	339.34417724609375	12.360016666666667					1	DETECTED	339.3442 m/z @12.36 [CD8119_2.mzXML]	339.34417724609375	12.360016666666667	12.099083333333335	14.242733333333332	2.1436499999999974	32921.8046875	1095528.5399544067	0	1168	0.4992664631745871	4.107658405723059	2.0585950173560277	339.3367004394531	339.3445739746094
916	340.247314453125	11.176816666666667					1	DETECTED	340.2473 m/z @11.18 [CD8119_2.mzXML]	340.247314453125	11.176816666666667	11.093283333333334	15.303516666666667	4.210233333333333	20009.1875	1025666.849856934	0	1168	1.3038931870272048	25.200917797286472	74.10684344704718	340.2373352050781	340.2475891113281
917	340.93096923828125	1.6444666666666667					1	DETECTED	340.9310 m/z @1.64 [CD8119_2.mzXML]	340.93096923828125	1.6444666666666667	1.584	1.6594333333333333	0.07543333333333324	33306.98828125	102176.69864257812	0	1168	0.061675632207059516	0.6237596471885328	0.23548868002381346	340.93096923828125	340.9316101074219
918	340.9960632324219	11.370133333333333					1	DETECTED	340.9961 m/z @11.37 [CD8119_2.mzXML]	340.9960632324219	11.370133333333333	11.370133333333333	16.854166666666668	5.484033333333334	3848.556640625	574440.6879361576	0	1168	3.8662166692572075	null	null	340.9944152832031	340.99700927734375
919	341.0308532714844	11.557933333333333					1	DETECTED	341.0309 m/z @11.56 [CD8119_2.mzXML]	341.0308532714844	11.557933333333333	11.4976	12.013399999999999	0.5157999999999987	110307.9296875	1006590.1326900627	0	1168	0.127213980533039	2.924829462655282	3.4900847887920268	341.0302429199219	341.031494140625
920	341.05389404296875	10.489166666666668					1	DETECTED	341.0539 m/z @10.49 [CD8119_2.mzXML]	341.05389404296875	10.489166666666668	10.472683333333332	17.803	7.330316666666668	6244.8642578125	685392.6672361147	0	1168	0.10477072855272418	222.35540950452517	342.8167132490982	341.0481872558594	341.0548400878906
921	341.1767272949219	12.608216666666667					1	DETECTED	341.1767 m/z @12.61 [CD8119_2.mzXML]	341.1767272949219	12.608216666666667	10.454283333333333	17.207	6.752716666666668	8247.61328125	908554.2324526678	0	1168	0.245987089007361	1.01305586469392	1.0064363080828505	341.1755676269531	341.1866149902344
922	341.1982421875	12.32585					1	DETECTED	341.1982 m/z @12.33 [CD8119_2.mzXML]	341.1982421875	12.32585	1.4494833333333332	17.895666666666667	16.446183333333334	7037.7529296875	1383963.9186571047	0	1168	0.24794498257324982	0.7560513468039265	0.2552709464140057	341.18829345703125	341.2001953125
923	341.210205078125	11.96255					1	DETECTED	341.2102 m/z @11.96 [CD8119_2.mzXML]	341.210205078125	11.96255	10.703866666666666	12.134233333333333	1.4303666666666661	8026.68408203125	333157.9788721313	0	1168	0.2048815890800295	0.5681995736285267	0.13639914725705346	341.209716796875	341.2115783691406
924	341.351806640625	14.0008					1	DETECTED	341.3518 m/z @14.00 [CD8119_2.mzXML]	341.351806640625	14.0008	13.805266666666666	14.836350000000001	1.031083333333335	17302.185546875	317106.5408970951	0	1168	0.20109444675524202	2.3398072654857534	3.2581206818967945	341.35101318359375	341.3537292480469
925	342.01434326171875	8.831700000000001					1	DETECTED	342.0143 m/z @8.83 [CD8119_2.mzXML]	342.01434326171875	8.831700000000001	0.19218333333333334	19.223333333333336	19.031150000000004	7034.181640625	2444984.8122996828	0	1168	3.312628979587041	0.898723795795183	0.8133466417289995	342.0054016113281	342.02154541015625
926	342.0339050292969	11.557933333333333					1	DETECTED	342.0339 m/z @11.56 [CD8119_2.mzXML]	342.0339050292969	11.557933333333333	11.528833333333333	11.695033333333333	0.1661999999999999	16002.58984375	99987.73731689434	0	1168	0.16386320643989194	2.855670103092813	4.711340206185626	342.0339050292969	342.0350036621094
927	342.2629089355469	11.310849999999999					1	DETECTED	342.2629 m/z @11.31 [CD8119_2.mzXML]	342.2629089355469	11.310849999999999	11.210416666666667	12.0643	0.8538833333333322	185317.171875	1633944.934471439	1	1168	0.12581843379236268	2.2590559537139336	2.7860955180087457	342.26263427734375	342.26409912109375
928	343.1918640136719	12.291683333333333					1	DETECTED	343.1919 m/z @12.29 [CD8119_2.mzXML]	343.1918640136719	12.291683333333333	10.069583333333332	17.858833333333333	7.789250000000001	38260.9609375	1315243.0539285592	0	1168	0.2525899920928918	0.9498353619394054	16.52764451351161	343.1844787597656	343.19451904296875
929	344.1953125	12.32585					1	DETECTED	344.1953 m/z @12.33 [CD8119_2.mzXML]	344.1953125	12.32585	12.20405	14.035966666666667	1.8319166666666664	6625.33154296875	248885.4403543089	0	1168	0.1886054681662248	7.520183360700579	14.040366721401158	344.195068359375	344.1964111328125
930	344.278564453125	11.4814					1	DETECTED	344.2786 m/z @11.48 [CD8119_2.mzXML]	344.278564453125	11.4814	11.43195	12.7939	1.3619500000000002	128604.984375	1096462.5040164774	1	1168	0.09132615038953418	2.8653385449192066	3.3358410664518323	344.2778625488281	344.27935791015625
931	344.6496276855469	13.185816666666666					1	DETECTED	344.6496 m/z @13.19 [CD8119_2.mzXML]	344.6496276855469	13.185816666666666	13.025783333333333	13.474166666666667	0.448383333333334	13767.0830078125	158419.41732690428	0	1168	0.12778222860443655	1.400906061237249	1.5201021761869598	344.6487121582031	344.65069580078125
932	344.87542724609375	1.5544666666666667					1	DETECTED	344.8754 m/z @1.55 [CD8119_2.mzXML]	344.87542724609375	1.5544666666666667	1.4494833333333332	1.6293666666666666	0.1798833333333334	140075.75	742249.5796320807	0	1168	0.07783730797916677	0.8575444940041647	0.6622697279968328	344.8746643066406	344.8756103515625
933	345.2163391113281	11.913016666666666					1	DETECTED	345.2163 m/z @11.91 [CD8119_2.mzXML]	345.2163391113281	11.913016666666666	11.864766666666666	13.593716666666667	1.728950000000001	14497.82421875	241010.143398316	0	1168	0.06626635687721638	17.91658031088104	4.311879812895946	345.2081604003906	345.21783447265625
934	345.8789978027344	1.5544666666666667					1	DETECTED	345.8790 m/z @1.55 [CD8119_2.mzXML]	345.8789978027344	1.5544666666666667	1.4651	1.5988666666666667	0.1337666666666666	7938.0205078125	41439.71494177248	0	1168	0.08329539912035311	0.7484147706079822	0.49682954121596457	345.8779602050781	345.8802490234375
935	346.0090637207031	4.650266666666667					1	DETECTED	346.0091 m/z @4.65 [CD8119_2.mzXML]	346.0090637207031	4.650266666666667	0.10115	20.007833333333334	19.906683333333334	19634.658203125	8611275.35492578	0	1168	4.208785566754146	1.340594847076781	2.7494801048588666	346.0057373046875	346.0104675292969
936	346.2731628417969	13.716916666666666					1	DETECTED	346.2732 m/z @13.72 [CD8119_2.mzXML]	346.2731628417969	13.716916666666666	13.628516666666666	14.3455	0.7169833333333333	17285.50390625	290845.2525623781	0	1168	0.2590797658609123	4.0553355957767705	2.814067157993039	346.2719421386719	346.2738342285156
937	346.29388427734375	12.776633333333333					1	DETECTED	346.2939 m/z @12.78 [CD8119_2.mzXML]	346.29388427734375	12.776633333333333	11.354800000000001	12.944799999999999	1.589999999999998	11522.8564453125	381589.3334406735	0	1168	1.5353167623073052	0.559137264095651	0.40214775775029726	346.2919616699219	346.294677734375
938	346.90777587890625	1.584					1	DETECTED	346.9078 m/z @1.58 [CD8119_2.mzXML]	346.90777587890625	1.584	1.5250166666666667	1.5988666666666667	0.07384999999999997	8600.740234375	31328.629050292955	0	1168	0.12488174868081736	0.6260243006499003	0.25204860129980056	346.90777587890625	346.9085693359375
939	347.1338195800781	1.4953666666666665					1	DETECTED	347.1338 m/z @1.50 [CD8119_2.mzXML]	347.1338195800781	1.4953666666666665	1.4324666666666666	12.41105	10.978583333333333	5383.10302734375	2252232.099098877	0	1168	0.08893534623973354	87.27013778484373	173.54027556968745	347.1332092285156	347.1341247558594
940	347.1591796875	11.210416666666667					1	DETECTED	347.1592 m/z @11.21 [CD8119_2.mzXML]	347.1591796875	11.210416666666667	10.79415	11.2951	0.5009499999999996	9605.4443359375	133376.05987078877	0	1168	0.1516044493774995	0.6017176489429843	0.23338358917729332	347.1586608886719	347.1595153808594
941	348.2889709472656	12.047283333333333					1	DETECTED	348.2890 m/z @12.05 [CD8119_2.mzXML]	348.2889709472656	12.047283333333333	12.047283333333333	15.067116666666667	3.0198333333333345	1898.718017578125	286146.7397271423	0	1168	2.595336358649801	null	null	348.2877197265625	348.29022216796875
942	348.8684997558594	1.5396166666666666					1	DETECTED	348.8685 m/z @1.54 [CD8119_2.mzXML]	348.8684997558594	1.5396166666666666	1.4804	1.5544666666666667	0.07406666666666673	8029.9736328125	24473.731347778335	0	1168	0.5097224760660304	0.625386996904025	0.25077399380804993	348.86773681640625	348.86859130859375
943	348.9887390136719	1.68995					1	DETECTED	348.9887 m/z @1.69 [CD8119_2.mzXML]	348.9887390136719	1.68995	1.68995	18.156833333333335	16.466883333333335	4655.18115234375	1110913.8202027893	0	1168	3.270803444889545	null	null	348.9867858886719	348.9918212890625
944	349.01812744140625	3.099283333333333					1	DETECTED	349.0181 m/z @3.10 [CD8119_2.mzXML]	349.01812744140625	3.099283333333333	0.21030000000000001	19.387833333333333	19.177533333333333	2796.099609375	1360079.9880499567	0	1168	0.7563006760320881	3.319079953155378	5.638159906310756	349.015625	349.0190734863281
945	349.1999816894531	11.695033333333333					1	DETECTED	349.2000 m/z @11.70 [CD8119_2.mzXML]	349.1999816894531	11.695033333333333	11.61705	11.96255	0.3454999999999995	19393.751953125	149460.74066259715	0	1168	0.10644743342299101	2.2152169266937674	3.428464457805334	349.1994934082031	349.2008972167969
946	349.2337646484375	12.742433333333334					1	DETECTED	349.2338 m/z @12.74 [CD8119_2.mzXML]	349.2337646484375	12.742433333333334	11.0247	13.058666666666666	2.0339666666666663	16600.23046875	459066.69702673325	0	1168	0.09938820169731422	0.5920496002483886	0.18409920049677725	349.2331237792969	349.23736572265625
947	350.0901794433594	16.096066666666665					1	DETECTED	350.0902 m/z @16.10 [CD8119_2.mzXML]	350.0901794433594	16.096066666666665	9.7219	19.039833333333334	9.317933333333334	3641.5712890625	734777.5668188478	0	1168	1.0189176520563166	0.7309138449470521	0.46182768989410417	350.0886535644531	350.0916748046875
948	350.8103942871094	1.75365					1	DETECTED	350.8104 m/z @1.75 [CD8119_2.mzXML]	350.8103942871094	1.75365	1.7055166666666668	9.6704	7.964883333333334	21711.025390625	2156878.5729153445	0	1168	0.04896507406389694	82.73770775623302	164.47541551246604	350.80987548828125	350.8196105957031
949	350.8919677734375	1.61415					1	DETECTED	350.8920 m/z @1.61 [CD8119_2.mzXML]	350.8919677734375	1.61415	1.5690166666666667	1.6594333333333333	0.09041666666666659	62788.16796875	222024.60951318342	0	1168	0.05652992218984054	1.0016617429837529	1.1689650975854917	350.8917236328125	350.892578125
950	350.986328125	1.5544666666666667					1	DETECTED	350.9863 m/z @1.55 [CD8119_2.mzXML]	350.986328125	1.5544666666666667	1.5544666666666667	19.515	17.960533333333334	2126.185791015625	960324.2777450867	0	1168	3.4266526079281014	null	null	350.9836730957031	350.9893493652344
951	351.1614990234375	14.783333333333333					1	DETECTED	351.1615 m/z @14.78 [CD8119_2.mzXML]	351.1614990234375	14.783333333333333	8.956449999999998	14.942466666666666	5.986016666666668	1609.5845947265625	410833.11185705574	0	1168	0.1861938146682629	0.5136550986376365	0.027310197275272903	351.15771484375	351.1627197265625
952	351.22845458984375	13.734649999999998					1	DETECTED	351.2285 m/z @13.73 [CD8119_2.mzXML]	351.22845458984375	13.734649999999998	9.314716666666667	14.783333333333333	5.468616666666666	44055.15234375	1059674.1469281923	0	1168	0.22897322323131597	3.213354429784386	5.685850204006385	351.2196960449219	351.2360534667969
953	352.1652526855469	9.980416666666667					1	DETECTED	352.1653 m/z @9.98 [CD8119_2.mzXML]	352.1652526855469	9.980416666666667	9.927916666666667	10.17755	0.2496333333333336	13506.7119140625	77236.98515142842	0	1168	0.08595601699613908	3.4546444384682515	2.285530009480904	352.1641845703125	352.16552734375
954	352.3199768066406	13.233533333333332					1	DETECTED	352.3200 m/z @13.23 [CD8119_2.mzXML]	352.3199768066406	13.233533333333332	13.170333333333334	13.35945	0.18911666666666704	4557.5634765625	40261.37937011711	0	1168	0.15856609184688608	1.4961761603375943	1.9923523206751887	352.3197021484375	352.3212585449219
955	353.0350341796875	1.8818833333333334					1	DETECTED	353.0350 m/z @1.88 [CD8119_2.mzXML]	353.0350341796875	1.8818833333333334	1.7379333333333333	17.5415	15.803566666666665	437756.25	9432507.04672598	0	1168	0.39412348797056396	4.582206366411315	7.022722497720947	353.030029296875	353.0367431640625
956	353.1774597167969	15.580533333333333					1	DETECTED	353.1775 m/z @15.58 [CD8119_2.mzXML]	353.1774597167969	15.580533333333333	10.269433333333334	17.225833333333334	6.9564	2057.3955078125	368181.1020864561	0	1168	0.7017102767458621	0.6548925834572876	0.30978516691457525	353.1767883300781	353.1789855957031
957	353.2349853515625	12.674766666666667					1	DETECTED	353.2350 m/z @12.67 [CD8119_2.mzXML]	353.2349853515625	12.674766666666667	10.288016666666666	15.32255	5.034533333333334	6671.77490234375	577703.7276808163	0	1168	0.7704123182506208	1.0546838448378195	1.0417553508907629	353.2311096191406	353.2449035644531
958	355.0826416015625	12.047283333333333					1	DETECTED	355.0826 m/z @12.05 [CD8119_2.mzXML]	355.0826416015625	12.047283333333333	8.885183333333334	19.296333333333333	10.41115	4913.646484375	979166.194027832	0	1168	0.04674790403158724	1.6462398406122518	2.2924796812245036	355.082275390625	355.0906677246094
959	355.1923828125	12.591883333333334					1	DETECTED	355.1924 m/z @12.59 [CD8119_2.mzXML]	355.1923828125	12.591883333333334	11.4976	12.81115	1.3135499999999993	5401.5107421875	222520.69501403806	0	1168	0.1962399014195011	0.6001873372222304	0.20037467444446083	355.1917724609375	355.1928405761719
960	355.2622375488281	12.274133333333333					1	DETECTED	355.2622 m/z @12.27 [CD8119_2.mzXML]	355.2622375488281	12.274133333333333	11.848816666666666	14.448466666666667	2.5996500000000005	26796.4609375	572764.783841613	0	1168	0.12167018270712049	4.179876298507916	0.5804502367295233	355.2613830566406	355.2637023925781
961	356.278564453125	11.464866666666667					1	DETECTED	356.2786 m/z @11.46 [CD8119_2.mzXML]	356.278564453125	11.464866666666667	8.20745	11.929033333333333	3.7215833333333332	48169.41015625	1258507.5130570063	0	1168	0.12819683424481632	0.5230421987418921	3.657421975083715	356.2783203125	356.28826904296875
962	356.9089050292969	1.61415					1	DETECTED	356.9089 m/z @1.61 [CD8119_2.mzXML]	356.9089050292969	1.61415	1.5690166666666667	1.7055166666666668	0.13650000000000007	59505.3984375	274264.9402077637	0	1168	0.15055856070356155	1.5216347527866136	2.3150498117882803	356.9071350097656	356.90948486328125
963	357.2145080566406	9.298716666666667					1	DETECTED	357.2145 m/z @9.30 [CD8119_2.mzXML]	357.2145080566406	9.298716666666667	9.267983333333332	14.589166666666667	5.321183333333336	4293.7802734375	303012.0494604494	0	1168	0.060686347012310904	86.57022776571999	172.14045553143998	357.204833984375	357.2149353027344
964	357.27752685546875	12.641466666666668					1	DETECTED	357.2775 m/z @12.64 [CD8119_2.mzXML]	357.27752685546875	12.641466666666668	11.4976	16.299966666666666	4.802366666666666	134472.203125	1598186.0698778674	1	1168	0.11000303037585901	0.7305224275423227	0.8538539684455594	357.2763977050781	357.2829284667969
965	358.2578430175781	11.0418					1	DETECTED	358.2578 m/z @11.04 [CD8119_2.mzXML]	358.2578430175781	11.0418	1.5250166666666667	11.227566666666666	9.702549999999999	23337.037109375	944109.7462675468	0	1168	0.09788670908015007	0.716554821422176	0.42476559350156684	358.2479248046875	358.2613830566406
966	358.29437255859375	11.587183333333334					1	DETECTED	358.2944 m/z @11.59 [CD8119_2.mzXML]	358.29437255859375	11.587183333333334	11.528833333333333	12.013399999999999	0.4845666666666659	130105.9375	987999.200905517	0	1168	0.09940539417451077	3.2677560561831225	3.110261960643697	358.29400634765625	358.2949523925781
967	358.36712646484375	12.0643					1	DETECTED	358.3671 m/z @12.06 [CD8119_2.mzXML]	358.36712646484375	12.0643	12.030066666666666	12.221933333333334	0.19186666666666774	9254.3251953125	45764.20292047152	0	1168	0.064232833119922	2.802336903602778	4.604673807205556	358.3668212890625	358.3681335449219
968	359.0433044433594	1.8951333333333333					1	DETECTED	359.0433 m/z @1.90 [CD8119_2.mzXML]	359.0433044433594	1.8951333333333333	1.6744833333333333	18.0825	16.408016666666665	359124.4375	7256998.097595459	0	1168	0.2839418367991615	1.5730097437126025	2.7209256832542397	359.0400695800781	359.0446472167969
969	359.1659851074219	13.894					1	DETECTED	359.1660 m/z @13.89 [CD8119_2.mzXML]	359.1659851074219	13.894	12.862466666666668	14.553633333333332	1.691166666666664	7110.5478515625	225105.78338854972	0	1168	0.2633050741346601	0.8197343760098232	0.6394687520196466	359.16510009765625	359.1669006347656
970	360.2388610839844	3.9717333333333333					1	DETECTED	360.2389 m/z @3.97 [CD8119_2.mzXML]	360.2388610839844	3.9717333333333333	3.3998500000000003	18.119833333333336	14.719983333333335	3286.887939453125	760612.4805987243	0	1168	0.7489918057744562	12.869743246000066	24.739486492000133	360.2364196777344	360.23895263671875
971	360.27337646484375	11.2447					1	DETECTED	360.2734 m/z @11.24 [CD8119_2.mzXML]	360.27337646484375	11.2447	10.634733333333333	11.2951	0.6603666666666665	12485.43359375	126789.0754767153	0	1168	0.07234062324664414	0.548084528807589	0.08887849893975629	360.2731018066406	360.2744445800781
972	360.3229675292969	12.32585					1	DETECTED	360.3230 m/z @12.33 [CD8119_2.mzXML]	360.3229675292969	12.32585	12.168949999999999	12.879349999999999	0.7103999999999999	9926.5517578125	239373.78111804198	0	1168	0.316704253852091	2.263862332695955	3.7626410712566813	360.3217468261719	360.3246765136719
973	360.8392028808594	1.75365					1	DETECTED	360.8392 m/z @1.75 [CD8119_2.mzXML]	360.8392028808594	1.75365	1.6744833333333333	1.7685	0.09401666666666664	16650.8515625	70857.75301904301	0	1168	0.10550419579857429	0.5937894736842108	0.18757894736842157	360.8387145996094	360.8392028808594
974	361.136962890625	9.536766666666667					1	DETECTED	361.1370 m/z @9.54 [CD8119_2.mzXML]	361.136962890625	9.536766666666667	9.486016666666666	10.722066666666667	1.2360500000000005	2946.5810546875	65688.78933837893	0	1168	0.033651586256308264	12.1778325123151	23.3556650246302	361.1366271972656	361.1404113769531
975	361.2191162109375	12.1167					1	DETECTED	361.2191 m/z @12.12 [CD8119_2.mzXML]	361.2191162109375	12.1167	11.601833333333333	12.20405	0.6022166666666671	9793.5458984375	194445.13129559302	0	1168	0.11803445595700879	0.5848277871293546	0.16965557425870922	361.2187805175781	361.21978759765625
976	361.3124084472656	12.641466666666668					1	DETECTED	361.3124 m/z @12.64 [CD8119_2.mzXML]	361.3124084472656	12.641466666666668	11.727666666666666	15.157549999999999	3.4298833333333327	9051.693359375	576847.0142294922	0	1168	0.5076019317205294	1.6665198937425907	2.36192962039059	361.3109130859375	361.31427001953125
977	362.32550048828125	11.34015					1	DETECTED	362.3255 m/z @11.34 [CD8119_2.mzXML]	362.32550048828125	11.34015	11.310849999999999	13.805266666666666	2.494416666666668	57247.484375	494238.72880407947	0	1168	0.09705877689261122	6.4305693658752	3.753205384766184	362.31744384765625	362.3265075683594
978	362.9255676269531	1.6444666666666667					1	DETECTED	362.9256 m/z @1.64 [CD8119_2.mzXML]	362.9255676269531	1.6444666666666667	1.5988666666666667	1.7055166666666668	0.10665000000000013	117013.96875	381370.33150878886	0	1168	0.05117590117656379	1.240277133173282	1.2270839010671024	362.9251403808594	362.92608642578125
979	363.11138916015625	1.4953666666666665					1	DETECTED	363.1114 m/z @1.50 [CD8119_2.mzXML]	363.11138916015625	1.4953666666666665	1.4324666666666666	17.0395	15.607033333333334	11931.671875	1931424.9410317687	0	1168	11.027304381062185	124.06226815050354	247.12453630100708	363.10906982421875	363.12054443359375
980	364.0144348144531	15.70955					1	DETECTED	364.0144 m/z @15.71 [CD8119_2.mzXML]	364.0144348144531	15.70955	10.141683333333333	19.624333333333333	9.48265	1803.0107421875	474839.40534429933	0	1168	6.417107365252058	0.8515514619602959	0.7031029239205917	364.00921630859375	364.0173034667969
981	364.7873840332031	1.75365					1	DETECTED	364.7874 m/z @1.75 [CD8119_2.mzXML]	364.7873840332031	1.75365	1.7055166666666668	1.7828833333333334	0.07736666666666658	12473.5419921875	32540.410659057605	0	1168	0.03880882632331839	0.8036703601108057	0.6073407202216115	364.7861328125	364.7875671386719
982	365.21307373046875	11.913016666666666					1	DETECTED	365.2131 m/z @11.91 [CD8119_2.mzXML]	365.21307373046875	11.913016666666666	10.703866666666666	12.1516	1.4477333333333338	3190.2412109375	121283.89835125727	0	1168	0.1253195355365282	0.598657459096611	0.1973149181932222	365.21038818359375	365.2139587402344
983	366.183837890625	14.209283333333333					1	DETECTED	366.1838 m/z @14.21 [CD8119_2.mzXML]	366.183837890625	14.209283333333333	8.289616666666667	15.359350000000001	7.069733333333334	7969.6484375	813445.3162003782	0	1168	0.23562205140129144	0.5971394785742441	0.3708396679320105	366.18359375	366.1907043457031
984	367.1502380371094	8.141733333333333					1	DETECTED	367.1502 m/z @8.14 [CD8119_2.mzXML]	367.1502380371094	8.141733333333333	6.5133833333333335	12.55885	6.045466666666666	4614.439453125	551981.1186345824	0	1168	0.25150748433931813	1.8563167214255745	8.615876423834703	367.14678955078125	367.1547546386719
985	367.19293212890625	13.734649999999998					1	DETECTED	367.1929 m/z @13.73 [CD8119_2.mzXML]	367.19293212890625	13.734649999999998	13.663783333333333	18.637833333333333	4.97405	10894.93359375	383262.30212109373	0	1168	0.17655082490424334	35.094426152399436	4.881061212467058	367.1910095214844	367.19512939453125
986	367.9919128417969	3.247866666666667					1	DETECTED	367.9919 m/z @3.25 [CD8119_2.mzXML]	367.9919128417969	3.247866666666667	2.6672333333333333	19.0035	16.336266666666667	3812.205078125	1280941.8568699048	0	1168	4.594176818941989	14.06762730351914	6.413466639845446	367.98834228515625	367.9931945800781
987	368.27850341796875	11.4814					1	DETECTED	368.2785 m/z @11.48 [CD8119_2.mzXML]	368.27850341796875	11.4814	11.400383333333334	12.221933333333334	0.8215500000000002	122807.046875	999015.6223417947	1	1168	0.09766839478079348	2.03171025537564	2.188167098586391	368.27734375	368.27960205078125
988	368.6257019042969	12.257016666666667					1	DETECTED	368.6257 m/z @12.26 [CD8119_2.mzXML]	368.6257019042969	12.257016666666667	3.2330166666666664	12.360016666666667	9.127	9258.8330078125	1692558.8467158815	0	1168	2.332140216271327	0.5057070035460993	0.04791926041403005	368.6168212890625	368.6271667480469
989	368.87054443359375	1.68995					1	DETECTED	368.8705 m/z @1.69 [CD8119_2.mzXML]	368.87054443359375	1.68995	1.6594333333333333	1.7969666666666666	0.13753333333333329	33376.02734375	156700.69774072262	0	1168	0.11173109964944383	2.2534134352812605	3.5068268705625205	368.87017822265625	368.8706970214844
990	369.0088806152344	1.8951333333333333					1	DETECTED	369.0089 m/z @1.90 [CD8119_2.mzXML]	369.0088806152344	1.8951333333333333	1.81115	18.4155	16.60435	52040.27734375	1817970.166412903	0	1168	0.2757078908276034	4.513926907080881	5.6440481930366895	369.0059814453125	369.0162658691406
991	369.3502197265625	12.641466666666668					1	DETECTED	369.3502 m/z @12.64 [CD8119_2.mzXML]	369.3502197265625	12.641466666666668	0.10115	19.898666666666667	19.797516666666667	43857.7890625	4453278.321991638	0	1168	0.2819639058448349	1.5423853148473214	2.0888346032480865	369.3492431640625	369.3524169921875
992	370.2943420410156	11.601833333333333					1	DETECTED	370.2943 m/z @11.60 [CD8119_2.mzXML]	370.2943420410156	11.601833333333333	11.557933333333333	12.1167	0.5587666666666671	163390.9375	1389278.3107534153	1	1168	0.12557181413548157	3.5002726093176357	4.383645142471388	370.2938232421875	370.29473876953125
993	370.3536376953125	12.641466666666668					1	DETECTED	370.3536 m/z @12.64 [CD8119_2.mzXML]	370.3536376953125	12.641466666666668	11.093283333333334	16.41058333333333	5.317299999999998	11736.7587890625	1156804.0231880487	0	1168	0.47841389798973033	1.717270779731081	2.434541559462162	370.3529052734375	370.3559265136719
994	371.2978820800781	11.647533333333334					1	DETECTED	371.2979 m/z @11.65 [CD8119_2.mzXML]	371.2978820800781	11.647533333333334	11.557933333333333	11.831366666666666	0.2734333333333332	35364.12890625	270685.8675253897	0	1168	null	1.5258556547618904	1.0056943185782812	371.29718017578125	371.29913330078125
995	371.3151550292969	0.9956833333333334					1	DETECTED	371.3152 m/z @1.00 [CD8119_2.mzXML]	371.3151550292969	0.9956833333333334	0.10115	20.007833333333334	19.906683333333334	9480.08203125	4821266.615778439	0	1168	16.63292432662794	11.126853853033237	2.0439494555029905	371.31256103515625	371.316650390625
996	372.31005859375	11.779300000000001					1	DETECTED	372.3101 m/z @11.78 [CD8119_2.mzXML]	372.31005859375	11.779300000000001	0.10115	19.752333333333336	19.651183333333336	35501.6328125	1867926.7802065131	0	1168	0.11321136931333342	1.0633067823950122	2.1759642532647834	372.3011779785156	372.3197326660156
997	373.27239990234375	12.257016666666667					1	DETECTED	373.2724 m/z @12.26 [CD8119_2.mzXML]	373.27239990234375	12.257016666666667	11.711133333333333	12.575266666666666	0.8641333333333332	23914.486328125	261493.3336892696	0	1168	0.09834650454086713	1.387982175342447	0.9646742825165873	373.27178955078125	373.27392578125
998	373.3133239746094	11.7967					1	DETECTED	373.3133 m/z @11.80 [CD8119_2.mzXML]	373.3133239746094	11.7967	11.727666666666666	11.88085	0.15318333333333456	5689.60888671875	38351.830922912704	0	1168	0.12049825104433687	1.109488169966206	1.218976339932412	373.3131408691406	373.314208984375
999	374.3254089355469	12.221933333333334					1	DETECTED	374.3254 m/z @12.22 [CD8119_2.mzXML]	374.3254089355469	12.221933333333334	11.647533333333334	14.035966666666667	2.3884333333333334	4805.62451171875	259396.11837536638	0	1168	0.5563692266189975	2.079068012999069	3.158136025998138	374.324462890625	374.3262634277344
1000	375.0172119140625	1.8951333333333333					1	DETECTED	375.0172 m/z @1.90 [CD8119_2.mzXML]	375.0172119140625	1.8951333333333333	1.6594333333333333	4.699466666666667	3.0400333333333336	201886.90625	4037199.51399521	0	1168	0.35216799343326755	1.644426913759776	2.285639819128003	375.0158996582031	375.0196533203125
1001	375.2882995605469	12.641466666666668					1	DETECTED	375.2883 m/z @12.64 [CD8119_2.mzXML]	375.2882995605469	12.641466666666668	1.0685166666666668	12.742433333333334	11.673916666666667	12416.837890625	1748090.4432984008	0	1168	0.12279353207130228	0.5043621836552766	0.00872436731055318	375.2831726074219	375.2887268066406
1002	376.623779296875	10.6003					1	DETECTED	376.6238 m/z @10.60 [CD8119_2.mzXML]	376.623779296875	10.6003	10.15965	10.9907	0.8310500000000012	31298.6484375	256211.5948258052	0	1168	0.08106146176229778	1.0121801557299992	6.128377308565171	376.6221008300781	376.6245422363281
1003	377.0139465332031	1.9503666666666668					1	DETECTED	377.0139 m/z @1.95 [CD8119_2.mzXML]	377.0139465332031	1.9503666666666668	1.81115	15.303516666666667	13.492366666666667	11343.8564453125	3782084.352001099	0	1168	0.08264536667356093	48.45815874536092	95.91631749072182	377.00653076171875	377.01568603515625
1004	377.63079833984375	12.291683333333333					1	DETECTED	377.6308 m/z @12.29 [CD8119_2.mzXML]	377.63079833984375	12.291683333333333	9.636783333333334	12.32585	2.689066666666667	4596.49560546875	456541.9513446963	0	1168	2.3089392617434665	0.5064346428616271	0.012869285723254199	377.6231384277344	377.6331787109375
1005	378.03082275390625	16.022650000000002					1	DETECTED	378.0308 m/z @16.02 [CD8119_2.mzXML]	378.03082275390625	16.022650000000002	10.19585	18.045	7.849150000000002	1792.6861572265625	359402.82119113154	0	1168	1.0697589845694981	0.6735386490011669	0.34707729800233383	378.02801513671875	378.03338623046875
1006	378.23944091796875	12.394366666666667					1	DETECTED	378.2394 m/z @12.39 [CD8119_2.mzXML]	378.23944091796875	12.394366666666667	11.354800000000001	14.801133333333333	3.4463333333333317	19523.33984375	589797.9978984067	0	1168	0.11021729989536766	1.6575816846763083	0.2632596150974598	378.2388916015625	378.2439880371094
1007	378.8994140625	1.6444666666666667					1	DETECTED	378.8994 m/z @1.64 [CD8119_2.mzXML]	378.8994140625	1.6444666666666667	1.61415	1.7379333333333333	0.12378333333333336	80998.515625	275582.9929062496	0	1168	0.05042177399938641	2.0682232625592567	7.455801137427639	378.8990783691406	378.9006652832031
1008	379.08233642578125	12.475533333333335					1	DETECTED	379.0823 m/z @12.48 [CD8119_2.mzXML]	379.08233642578125	12.475533333333335	1.2506833333333334	18.0825	16.831816666666665	12248.0185546875	1453635.4770261538	0	1168	0.07254689049110219	0.7497568638630655	0.49951372772613123	379.08197021484375	379.0855712890625
1009	380.2546081542969	12.641466666666668					1	DETECTED	380.2546 m/z @12.64 [CD8119_2.mzXML]	380.2546081542969	12.641466666666668	11.2951	12.828316666666666	1.5332166666666662	25845.95703125	724374.2037878415	0	1168	1.3522608118336468	0.5693904582704059	0.12834354488865463	380.25396728515625	380.26397705078125
1010	381.0250244140625	1.9088					1	DETECTED	381.0250 m/z @1.91 [CD8119_2.mzXML]	381.0250244140625	1.9088	1.6594333333333333	4.569266666666667	2.9098333333333333	99273.734375	2042058.1025300606	0	1168	0.18219536057242114	1.364337199181555	1.7744665563253572	381.0236511230469	381.029541015625
1011	381.0793151855469	9.134733333333333					1	DETECTED	381.0793 m/z @9.13 [CD8119_2.mzXML]	381.0793151855469	9.134733333333333	9.044866666666667	12.49165	3.4467833333333324	3734.04833984375	290915.3748709718	0	1168	3.392491972106786	19.17720697329398	34.51819439316556	381.07843017578125	381.083984375
1012	381.16876220703125	9.603633333333333					1	DETECTED	381.1688 m/z @9.60 [CD8119_2.mzXML]	381.16876220703125	9.603633333333333	9.253133333333333	14.1754	4.922266666666667	9618.9853515625	427836.99206820683	0	1168	0.33722431221423577	1.2766303577889058	1.515239979165446	381.166748046875	381.1710510253906
1013	383.11517333984375	1.7969666666666666					1	DETECTED	383.1152 m/z @1.80 [CD8119_2.mzXML]	383.11517333984375	1.7969666666666666	1.7379333333333333	10.25105	8.513116666666665	328918.75	4194457.900994386	0	1168	0.06474151755397761	3.507702845259971	4.659662167033219	383.1136474609375	383.11865234375
1014	383.1651916503906	13.716916666666666					1	DETECTED	383.1652 m/z @13.72 [CD8119_2.mzXML]	383.1651916503906	13.716916666666666	13.646266666666666	14.192466666666666	0.5462000000000007	7387.21484375	111025.245703064	0	1168	0.10004469499320479	3.865534324133025	6.73106864826605	383.1649475097656	383.1671142578125
1015	384.1185302734375	1.7685					1	DETECTED	384.1185 m/z @1.77 [CD8119_2.mzXML]	384.1185302734375	1.7685	1.7685	9.098866666666668	7.330366666666668	28566.6875	3708814.4605064704	0	1168	7.279836614808904	null	null	384.1137390136719	384.1185302734375
1016	384.27337646484375	11.261383333333333					1	DETECTED	384.2734 m/z @11.26 [CD8119_2.mzXML]	384.27337646484375	11.261383333333333	10.957083333333333	14.747783333333333	3.7906999999999993	11744.0849609375	485046.906918579	0	1168	0.0568994962381808	6.2285573447256075	47.043331206618106	384.26995849609375	384.27398681640625
1017	385.30865478515625	14.124633333333332					1	DETECTED	385.3087 m/z @14.12 [CD8119_2.mzXML]	385.30865478515625	14.124633333333332	10.269433333333334	17.374833333333335	7.105400000000001	28155.876953125	3159946.9875452872	0	1168	1.1022291511600724	0.8605737000655259	1.4922835918719979	385.3061828613281	385.310791015625
1018	386.08056640625	12.360016666666667					1	DETECTED	386.0806 m/z @12.36 [CD8119_2.mzXML]	386.08056640625	12.360016666666667	0.1375	19.953333333333333	19.815833333333334	3211.457275390625	1492698.2761428226	0	1168	3.168458815311828	0.8106281985024906	0.6212563970049811	386.0789794921875	386.0830383300781
1019	386.2891540527344	11.43195					1	DETECTED	386.2892 m/z @11.43 [CD8119_2.mzXML]	386.2891540527344	11.43195	4.6177	11.647533333333334	7.029833333333333	19505.443359375	672066.5114818114	0	1168	0.0986671234887222	0.5158185664844505	2.6729087311231847	386.2874755859375	386.29571533203125
1020	386.3121337890625	14.62475					1	DETECTED	386.3121 m/z @14.62 [CD8119_2.mzXML]	386.3121337890625	14.62475	11.7618	16.189966666666667	4.428166666666668	6474.13525390625	668756.361715637	0	1168	0.5756012402698261	0.7733573179179981	0.5467146358359962	386.3105773925781	386.31463623046875
1021	386.32525634765625	12.7252					1	DETECTED	386.3253 m/z @12.73 [CD8119_2.mzXML]	386.32525634765625	12.7252	11.831366666666666	12.944799999999999	1.113433333333333	28579.630859375	424181.5652365723	0	1168	0.0988333255354803	0.62284169308223	4.367670919799559	386.32415771484375	386.3263244628906
1022	386.9240417480469	1.61415					1	DETECTED	386.9240 m/z @1.61 [CD8119_2.mzXML]	386.9240417480469	1.61415	1.584	1.6444666666666667	0.06046666666666667	8088.31005859375	21439.34221948242	0	1168	0.055328445966477124	1.002763957987842	1.005527915975684	386.9231872558594	386.9256591796875
1023	387.17919921875	11.557933333333333					1	DETECTED	387.1792 m/z @11.56 [CD8119_2.mzXML]	387.17919921875	11.557933333333333	1.2323	12.221933333333334	10.989633333333334	199760.1875	5375192.657679992	0	1168	0.09323175955419138	3.019921099215458	3.786203416856019	387.17864990234375	387.1806945800781
1024	388.0788269042969	13.894					1	DETECTED	388.0788 m/z @13.89 [CD8119_2.mzXML]	388.0788269042969	13.894	0.5576000000000001	19.9715	19.413899999999998	3097.506103515625	1507846.4544037476	0	1168	6.189841149904257	0.7278538436159683	0.4557076872319366	388.07598876953125	388.0830993652344
1025	388.18280029296875	11.557933333333333					1	DETECTED	388.1828 m/z @11.56 [CD8119_2.mzXML]	388.18280029296875	11.557933333333333	11.513933333333334	11.929033333333333	0.4150999999999989	42056.91796875	319270.7401798091	0	1168	0.09962386633869791	2.904446368303877	5.0823369295004195	388.1820373535156	388.1837158203125
1026	389.2135925292969	11.913016666666666					1	DETECTED	389.2136 m/z @11.91 [CD8119_2.mzXML]	389.2135925292969	11.913016666666666	11.864766666666666	12.099083333333335	0.23431666666666828	19480.73828125	136130.39369525184	0	1168	0.10023252913225988	2.428151986183118	3.293540434080323	389.2134094238281	389.2139587402344
1027	390.772216796875	13.312266666666666					1	DETECTED	390.7722 m/z @13.31 [CD8119_2.mzXML]	390.772216796875	13.312266666666666	13.217616666666666	13.876033333333334	0.6584166666666675	6212.7021484375	172117.71998315427	0	1168	0.27818389920668807	3.478165169924299	5.956330339848598	390.77093505859375	390.7723083496094
1028	390.99127197265625	1.9362166666666667					1	DETECTED	390.9913 m/z @1.94 [CD8119_2.mzXML]	390.99127197265625	1.9362166666666667	1.68995	2.353016666666667	0.6630666666666669	43791.7421875	761023.135721558	0	1168	0.31861648882102256	1.3619151526248192	2.8701013618537483	390.9903259277344	390.9919128417969
1029	391.2825927734375	12.993583333333333					1	DETECTED	391.2826 m/z @12.99 [CD8119_2.mzXML]	391.2825927734375	12.993583333333333	0.10115	20.007833333333334	19.906683333333334	10796.4033203125	6391582.230198068	0	1168	12.137688789458768	0.7720297176897043	1.0969711768293995	391.2740783691406	391.285400390625
1030	392.2782897949219	11.464866666666667					1	DETECTED	392.2783 m/z @11.46 [CD8119_2.mzXML]	392.2782897949219	11.464866666666667	0.50215	19.715833333333332	19.213683333333332	30588.162109375	2223252.5400695796	0	1168	0.09188412119290668	0.9094616522515431	3.3389587988044966	392.2778015136719	392.2882080078125
1031	393.29638671875	1.75365					1	DETECTED	393.2964 m/z @1.75 [CD8119_2.mzXML]	393.29638671875	1.75365	0.2832	20.007833333333334	19.724633333333333	9625.484375	2277125.434922851	0	1168	4.193199150916343	5.728843862550228	7.035390403782613	393.2944030761719	393.29949951171875
1032	394.2228698730469	8.35375					1	DETECTED	394.2229 m/z @8.35 [CD8119_2.mzXML]	394.2228698730469	8.35375	8.0226	8.451266666666667	0.42866666666666653	2355.146484375	38810.25824459823	0	1168	0.25192573116776984	0.6472394181891403	0.29447883637828054	394.22088623046875	394.2232971191406
1033	394.2947082519531	11.632333333333333					1	DETECTED	394.2947 m/z @11.63 [CD8119_2.mzXML]	394.2947082519531	11.632333333333333	3.84785	18.433666666666667	14.585816666666666	12383.1279296875	1200024.6839928585	0	1168	0.07893979406573237	0.9816809682804856	0.9362720857974827	394.2938232421875	394.3026123046875
1034	396.3096923828125	11.695033333333333					1	DETECTED	396.3097 m/z @11.70 [CD8119_2.mzXML]	396.3096923828125	11.695033333333333	11.663066666666667	12.030066666666666	0.3669999999999991	21171.4921875	149493.2497910764	0	1168	0.08019963918793316	4.448074945972501	6.880328384976137	396.30908203125	396.31158447265625
1035	396.99896240234375	1.8253666666666668					1	DETECTED	396.9990 m/z @1.83 [CD8119_2.mzXML]	396.99896240234375	1.8253666666666668	1.6594333333333333	2.3124	0.6529666666666665	39729.6015625	794297.6493198244	0	1168	0.2928464627481966	2.008369912093552	2.875305065420156	396.9891052246094	397.0006408691406
1036	397.4141845703125	12.360016666666667					1	DETECTED	397.4142 m/z @12.36 [CD8119_2.mzXML]	397.4141845703125	12.360016666666667	12.134233333333333	13.823116666666666	1.688883333333333	37131.4609375	925535.628443115	0	1168	0.34898172676479966	3.740053148298503	6.3792700871400525	397.4131164550781	397.4146423339844
1037	398.32550048828125	11.831366666666666					1	DETECTED	398.3255 m/z @11.83 [CD8119_2.mzXML]	398.32550048828125	11.831366666666666	11.779300000000001	12.134233333333333	0.35493333333333155	61424.421875	426936.2022221653	0	1168	0.07820828648930345	2.6089828517465854	4.029048364121221	398.3252868652344	398.3263244628906
1038	398.76019287109375	13.474166666666667					1	DETECTED	398.7602 m/z @13.47 [CD8119_2.mzXML]	398.76019287109375	13.474166666666667	1.9503666666666668	15.72795	13.777583333333332	28739.7265625	3104226.4093429865	0	1168	0.46557517522895786	1.0413291472792072	1.2566319192934579	398.75860595703125	398.7632141113281
1039	399.12725830078125	11.076383333333332					1	DETECTED	399.1273 m/z @11.08 [CD8119_2.mzXML]	399.12725830078125	11.076383333333332	11.0418	11.210416666666667	0.16861666666666686	4090.008544921875	30321.730660644505	0	1168	0.1363505923411985	2.437831325301296	3.875662650602592	399.1268615722656	399.1282043457031
1040	399.32904052734375	11.831366666666666					1	DETECTED	399.3290 m/z @11.83 [CD8119_2.mzXML]	399.32904052734375	11.831366666666666	11.7967	14.380066666666666	2.5833666666666666	15623.50390625	499819.5072697746	0	1168	0.10792213760137592	37.26009615384644	7.898329016765819	399.3232727050781	399.3294982910156
1041	400.3412780761719	11.996450000000001					1	DETECTED	400.3413 m/z @12.00 [CD8119_2.mzXML]	400.3412780761719	11.996450000000001	11.929033333333333	12.508233333333333	0.5792000000000002	129930.8125	1037832.6123422851	1	1168	0.10372508013964321	2.821415225402349	4.501170214532313	400.3398132324219	400.34228515625
1042	400.8265686035156	1.7685					1	DETECTED	400.8266 m/z @1.77 [CD8119_2.mzXML]	400.8265686035156	1.7685	0.10115	1.7969666666666666	1.6958166666666665	17934.576171875	278207.0654990235	0	1168	0.19478963368360303	0.5085365000349856	0.2925878178044315	400.825927734375	400.83648681640625
1043	401.6245422363281	10.93975					1	DETECTED	401.6245 m/z @10.94 [CD8119_2.mzXML]	401.6245422363281	10.93975	10.25105	11.0247	0.77365	4360.9306640625	73252.66462127674	0	1168	0.08883157623175819	0.5616741687236817	0.12334833744736329	401.621826171875	401.62493896484375
1044	402.9014587402344	1.61415					1	DETECTED	402.9015 m/z @1.61 [CD8119_2.mzXML]	402.9014587402344	1.61415	1.5690166666666667	1.6444666666666667	0.07545000000000002	40529.171875	134317.90706591797	0	1168	0.07017772853026383	0.8358567208271805	0.6523448515507858	402.9013366699219	402.9020690917969
1045	403.0071105957031	1.9088					1	DETECTED	403.0071 m/z @1.91 [CD8119_2.mzXML]	403.0071105957031	1.9088	1.6594333333333333	2.2853333333333334	0.6259000000000001	104626.7109375	1851950.9362468268	0	1168	0.3381068262539173	1.2431328065086176	1.340246775012359	403.0063781738281	403.0081787109375
1046	404.20599365234375	11.572266666666668					1	DETECTED	404.2060 m/z @11.57 [CD8119_2.mzXML]	404.20599365234375	11.572266666666668	11.513933333333334	11.88085	0.36691666666666656	20744.611328125	155378.7155057983	0	1168	0.12692371930578084	3.1449999999999863	2.384675002020619	404.2044677734375	404.2065124511719
1047	405.13494873046875	10.567033333333335					1	DETECTED	405.1349 m/z @10.57 [CD8119_2.mzXML]	405.13494873046875	10.567033333333335	8.039716666666667	10.686233333333332	2.646516666666665	6390.3310546875	243624.24056002803	0	1168	0.08739349742346647	0.5235823238085184	0.04390818056843748	405.1340637207031	405.1412048339844
1048	406.7464904785156	13.155283333333333					1	DETECTED	406.7465 m/z @13.16 [CD8119_2.mzXML]	406.7464904785156	13.155283333333333	11.557933333333333	15.912049999999999	4.354116666666666	22224.826171875	1664176.2896223157	0	1168	1.1394294159798424	1.1157071385174075	2.8719247682089892	406.743896484375	406.7499694824219
1049	408.2159729003906	9.381816666666667					1	DETECTED	408.2160 m/z @9.38 [CD8119_2.mzXML]	408.2159729003906	9.381816666666667	9.314716666666667	9.603633333333333	0.2889166666666654	3606.755859375	40188.2760521543	0	1168	0.284750627329565	2.1528812717337233	3.3057625434674462	408.21466064453125	408.2168273925781
1050	408.76885986328125	1.75365					1	DETECTED	408.7689 m/z @1.75 [CD8119_2.mzXML]	408.76885986328125	1.75365	1.7055166666666668	13.123866666666666	11.41835	25317.6875	2623829.825047974	0	1168	0.052955844161613586	118.61166897506973	1.296877912308126	408.7685546875	408.7742004394531
1051	408.9186096191406	1.6444666666666667					1	DETECTED	408.9186 m/z @1.64 [CD8119_2.mzXML]	408.9186096191406	1.6444666666666667	1.584	19.186833333333333	17.602833333333333	52074.83984375	1.3081654098216187E7	0	1168	0.05947725385123426	145.55815876515985	282.518130039592	408.9116516113281	408.9191589355469
1052	409.1612243652344	11.557933333333333					1	DETECTED	409.1612 m/z @11.56 [CD8119_2.mzXML]	409.1612243652344	11.557933333333333	11.4976	12.099083333333335	0.6014833333333343	136749.125	1071377.4927093498	0	1168	0.09326745608533216	2.9776963580637617	3.2137488753523797	409.1604919433594	409.16192626953125
1053	409.186767578125	9.209816666666667					1	DETECTED	409.1868 m/z @9.21 [CD8119_2.mzXML]	409.186767578125	9.209816666666667	9.134733333333333	12.608216666666667	3.473483333333334	48273.7734375	606338.1931579589	0	1168	0.058158227312739896	1.1000424792675063	1.045082287400648	409.18353271484375	409.1873779296875
1054	410.1644287109375	11.557933333333333					1	DETECTED	410.1644 m/z @11.56 [CD8119_2.mzXML]	410.1644287109375	11.557933333333333	11.528833333333333	11.864766666666666	0.3359333333333332	37877.16015625	224076.42569311484	0	1168	0.12729525820932786	5.7720504009164415	5.407764445578092	410.1640625	410.1651916503906
1055	410.2538757324219	3.92555					1	DETECTED	410.2539 m/z @3.93 [CD8119_2.mzXML]	410.2538757324219	3.92555	3.099283333333333	4.6016666666666675	1.5023833333333343	2300.021240234375	116846.44635211186	0	1168	0.40381006304218126	0.909139502985316	0.8182790059706321	410.2522888183594	410.2573547363281
1056	410.7600402832031	13.042366666666668					1	DETECTED	410.7600 m/z @13.04 [CD8119_2.mzXML]	410.7600402832031	13.042366666666668	12.1167	14.942466666666666	2.8257666666666665	9152.3212890625	551453.7406311946	0	1168	0.36851081808024055	1.5263413755851614	2.0597149277433764	410.75830078125	410.7624816894531
1057	411.1963195800781	11.913016666666666					1	DETECTED	411.1963 m/z @11.91 [CD8119_2.mzXML]	411.1963195800781	11.913016666666666	11.896899999999999	17.448833333333333	5.551933333333334	3751.2998046875	541952.2731979372	0	1168	0.08388792994211336	172.24198552223018	343.48397104446036	411.1877136230469	411.1963195800781
1058	412.77593994140625	13.233533333333332					1	DETECTED	412.7759 m/z @13.23 [CD8119_2.mzXML]	412.77593994140625	13.233533333333332	11.96255	15.031583333333334	3.0690333333333335	9397.216796875	451607.80307101447	0	1168	0.10769397350552978	1.2073460181749054	1.414692036349811	412.7742004394531	412.7784423828125
1059	413.1459045410156	12.977416666666667					1	DETECTED	413.1459 m/z @12.98 [CD8119_2.mzXML]	413.1459045410156	12.977416666666667	9.314716666666667	12.977416666666667	3.662699999999999	6454.5546875	902454.3753829953	0	1168	3.658787716764694	0.5	null	413.141357421875	413.1459045410156
1060	413.26513671875	1.6594333333333333					1	DETECTED	413.2651 m/z @1.66 [CD8119_2.mzXML]	413.26513671875	1.6594333333333333	0.22846666666666668	19.953333333333333	19.724866666666667	11334.4501953125	2250802.6154946284	0	1168	0.07991452756105111	6.848037972226821	5.766529287606182	413.26092529296875	413.27105712890625
1061	413.33984375	11.848816666666666					1	DETECTED	413.3398 m/z @11.85 [CD8119_2.mzXML]	413.33984375	11.848816666666666	0.9226666666666666	16.965333333333334	16.042666666666666	88511.203125	6205224.994333042	1	1168	0.5290370541167668	2.6719359291612124	6.7167191182917705	413.3378601074219	413.3449401855469
1062	414.3431701660156	12.291683333333333					1	DETECTED	414.3432 m/z @12.29 [CD8119_2.mzXML]	414.3431701660156	12.291683333333333	11.601833333333333	16.318083333333334	4.7162500000000005	15138.2431640625	1244267.587772858	0	1168	2.3748747917396447	2.7711992773493495	4.230013764106032	414.3421325683594	414.3460388183594
1063	415.1227722167969	11.093283333333334					1	DETECTED	415.1228 m/z @11.09 [CD8119_2.mzXML]	415.1227722167969	11.093283333333334	11.0418	11.2447	0.20289999999999964	7297.91943359375	64393.22839160158	0	1168	0.18661705468336365	1.9705406280349511	2.9410812560699022	415.1206359863281	415.123291015625
1064	415.2108154296875	11.88085					1	DETECTED	415.2108 m/z @11.88 [CD8119_2.mzXML]	415.2108154296875	11.88085	11.831366666666666	12.3088	0.4774333333333338	190400.1875	1610175.1014389694	1	1168	0.10601693220801955	3.380150640778247	4.232465674323573	415.2099609375	415.2109069824219
1065	415.2801208496094	12.674766666666667					1	DETECTED	415.2801 m/z @12.67 [CD8119_2.mzXML]	415.2801208496094	12.674766666666667	12.591883333333334	12.828316666666666	0.23643333333333238	36186.3203125	238076.38979589773	0	1168	0.08629541323933587	1.4263020309672196	2.033099265605534	415.2801208496094	415.2807922363281
1066	416.2143249511719	11.88085					1	DETECTED	416.2143 m/z @11.88 [CD8119_2.mzXML]	416.2143249511719	11.88085	11.831366666666666	12.239316666666667	0.40795000000000137	52644.2109375	400070.0521461193	0	1168	0.14529910881153185	3.1802419246347204	4.144997905617252	416.2133483886719	416.2147521972656
1067	416.2840576171875	12.641466666666668					1	DETECTED	416.2841 m/z @12.64 [CD8119_2.mzXML]	416.2840576171875	12.641466666666668	12.624783333333333	12.691416666666667	0.06663333333333377	7925.1796875	28385.103218017885	0	1168	0.10975794778954828	1.9970029970028444	2.994005994005689	416.2830810546875	416.2840576171875
1068	416.8002624511719	1.75365					1	DETECTED	416.8003 m/z @1.75 [CD8119_2.mzXML]	416.8002624511719	1.75365	1.68995	1.7685	0.0785499999999999	24379.0546875	90367.27828417959	0	1168	0.09829108477717918	0.6165620094191527	0.2331240188383055	416.8002624511719	416.8009338378906
1069	417.0020751953125	1.9224999999999999					1	DETECTED	417.0021 m/z @1.92 [CD8119_2.mzXML]	417.0020751953125	1.9224999999999999	1.6744833333333333	2.3392333333333335	0.6647500000000002	65583.7734375	1026916.4787500004	0	1168	0.17209351004633833	1.344694040632733	1.5601589040635881	417.0002746582031	417.0030822753906
1070	417.2169494628906	11.88085					1	DETECTED	417.2169 m/z @11.88 [CD8119_2.mzXML]	417.2169494628906	11.88085	4.6665	11.996450000000001	7.329950000000001	7177.6015625	1844073.306547974	0	1168	0.14985785736651813	0.5080118097957543	0.01602361959150867	417.2090759277344	417.21795654296875
1071	418.7400207519531	1.9224999999999999					1	DETECTED	418.7400 m/z @1.92 [CD8119_2.mzXML]	418.7400207519531	1.9224999999999999	1.9224999999999999	14.783333333333333	12.860833333333334	24325.671875	8433466.357338138	0	1168	10.94905433900146	null	null	418.7400207519531	418.7486572265625
1072	418.8794860839844	1.5988666666666667					1	DETECTED	418.8795 m/z @1.60 [CD8119_2.mzXML]	418.8794860839844	1.5988666666666667	1.5690166666666667	16.299966666666666	14.73095	45139.26171875	2576374.6489093015	0	1168	0.053466174256472376	246.74958123953155	465.1487352092426	418.8785705566406	418.8843994140625
1073	419.0450744628906	11.557933333333333					1	DETECTED	419.0451 m/z @11.56 [CD8119_2.mzXML]	419.0450744628906	11.557933333333333	11.528833333333333	11.695033333333333	0.1661999999999999	6895.61474609375	40150.46910534661	0	1168	0.15918092866602684	2.855670103092813	4.711340206185626	419.04412841796875	419.04693603515625
1074	419.31536865234375	6.5133833333333335					1	DETECTED	419.3154 m/z @6.51 [CD8119_2.mzXML]	419.31536865234375	6.5133833333333335	0.10115	19.98966666666667	19.888516666666668	2165.248046875	1304907.623666352	0	1168	5.357699620083598	1.5508260252538117	2.1016520505076235	419.3118896484375	419.31884765625
1075	420.1578063964844	11.160133333333333					1	DETECTED	420.1578 m/z @11.16 [CD8119_2.mzXML]	420.1578063964844	11.160133333333333	11.093283333333334	11.176816666666667	0.08353333333333346	3131.96044921875	12168.03381274427	0	1168	0.07157642744961379	0.6247818499127527	0.2495636998255053	420.15740966796875	420.1588134765625
1076	420.76190185546875	13.508216666666668					1	DETECTED	420.7619 m/z @13.51 [CD8119_2.mzXML]	420.76190185546875	13.508216666666668	11.711133333333333	15.139366666666666	3.428233333333333	5417.8662109375	483196.90496316535	0	1168	1.4233651457614211	0.9538325991189418	0.9076651982378836	420.76043701171875	420.7663269042969
1077	420.8842468261719	1.6744833333333333					1	DETECTED	420.8842 m/z @1.67 [CD8119_2.mzXML]	420.8842468261719	1.6744833333333333	1.6594333333333333	5.71035	4.050916666666667	41176.5625	1772843.6955362547	0	1168	0.1014385171828529	134.58194905869317	268.1638981173864	420.8834228515625	420.8899841308594
1078	421.78167724609375	14.3455					1	DETECTED	421.7817 m/z @14.35 [CD8119_2.mzXML]	421.78167724609375	14.3455	14.124633333333332	14.747783333333333	0.6231500000000008	6071.1357421875	99236.45180706792	0	1168	0.323555370159065	1.410692725626316	1.3428283096291342	421.7803649902344	421.7838134765625
1079	422.3254699707031	11.814066666666667					1	DETECTED	422.3255 m/z @11.81 [CD8119_2.mzXML]	422.3254699707031	11.814066666666667	11.7618	11.896899999999999	0.13509999999999955	4350.4814453125	25408.45801177969	0	1168	0.08865584611867305	1.2924107142856767	1.5848214285713533	422.3248291015625	422.3267822265625
1080	422.76123046875	13.734649999999998					1	DETECTED	422.7612 m/z @13.73 [CD8119_2.mzXML]	422.76123046875	13.734649999999998	12.013399999999999	15.32255	3.3091500000000007	4788.52880859375	400501.6267945252	0	1168	0.24372662023705338	0.9612636165577347	0.9225272331154694	422.757568359375	422.7633056640625
1081	424.3414306640625	11.896899999999999					1	DETECTED	424.3414 m/z @11.90 [CD8119_2.mzXML]	424.3414306640625	11.896899999999999	11.864766666666666	12.443033333333334	0.5782666666666678	87267.0	712322.1892111825	0	1168	0.118774536772003	5.0113001899544445	7.878925173493559	424.34039306640625	424.3421936035156
1082	424.8960876464844	1.61415					1	DETECTED	424.8961 m/z @1.61 [CD8119_2.mzXML]	424.8960876464844	1.61415	1.5690166666666667	1.6594333333333333	0.09041666666666659	78505.0703125	283759.2917401123	0	1168	0.06360989528797112	1.0167410364407912	1.1826549666972515	424.89556884765625	424.8970031738281
1083	426.35687255859375	12.013399999999999					1	DETECTED	426.3569 m/z @12.01 [CD8119_2.mzXML]	426.35687255859375	12.013399999999999	11.979450000000002	12.658066666666667	0.6786166666666649	234159.484375	1778734.6010412504	1	1168	0.12655151248982754	6.10698308950096	6.6982674597227625	426.35552978515625	426.3577880859375
1084	426.8288269042969	1.68995					1	DETECTED	426.8288 m/z @1.69 [CD8119_2.mzXML]	426.8288269042969	1.68995	1.6594333333333333	1.7685	0.10906666666666665	24549.015625	124304.72491406239	0	1168	0.10011170269564551	1.78700163844893	2.57400327689786	426.8288269042969	426.82952880859375
1085	428.373046875	12.168949999999999					1	DETECTED	428.3730 m/z @12.17 [CD8119_2.mzXML]	428.373046875	12.168949999999999	12.134233333333333	12.443033333333334	0.3088000000000015	30697.037109375	197895.6403157964	0	1168	0.07486569763717021	3.1536566435045046	5.0074404304073	428.37225341796875	428.37384033203125
1086	429.33441162109375	12.360016666666667					1	DETECTED	429.3344 m/z @12.36 [CD8119_2.mzXML]	429.33441162109375	12.360016666666667	11.663066666666667	16.096066666666665	4.432999999999998	4085.87353515625	491586.13184536726	0	1168	2.1622524300801977	3.180285529808453	5.360571059616906	429.3335876464844	429.3372497558594
1087	429.3762512207031	12.134233333333333					1	DETECTED	429.3763 m/z @12.13 [CD8119_2.mzXML]	429.3762512207031	12.134233333333333	12.1167	14.606866666666667	2.490166666666667	9997.2236328125	387648.5922513736	0	1168	0.06293258444930316	71.0123574144511	141.0247148289022	429.3701171875	429.37713623046875
1088	430.38848876953125	13.155283333333333					1	DETECTED	430.3885 m/z @13.16 [CD8119_2.mzXML]	430.38848876953125	13.155283333333333	0.1375	20.007833333333334	19.870333333333335	13348.1787109375	1603672.3227494804	0	1168	0.23241423496835623	1.1810876431975532	1.6834673326448775	430.3841857910156	430.3927001953125
1089	430.7467346191406	12.1167					1	DETECTED	430.7467 m/z @12.12 [CD8119_2.mzXML]	430.7467346191406	12.1167	11.647533333333334	14.158683333333332	2.511149999999999	4228.17822265625	453909.8667520752	0	1168	2.2282111238652433	2.676181172291298	4.352362344582596	430.7447814941406	430.74871826171875
1090	430.9129943847656	1.6444666666666667					1	DETECTED	430.9130 m/z @1.64 [CD8119_2.mzXML]	430.9129943847656	1.6444666666666667	1.584	1.7055166666666668	0.12151666666666672	149120.703125	456599.17649560515	0	1168	0.050448727939506055	1.0577467718556046	1.1794039449972384	430.9126281738281	430.9134521484375
1091	431.1773376464844	12.641466666666668					1	DETECTED	431.1773 m/z @12.64 [CD8119_2.mzXML]	431.1773376464844	12.641466666666668	3.0547	12.928316666666666	9.873616666666665	22506.44140625	1152516.6819815065	0	1168	0.24727268535145974	0.5416074251719838	0.5449599965753464	431.1689758300781	431.1798095703125
1092	431.3147277832031	12.742433333333334					1	DETECTED	431.3147 m/z @12.74 [CD8119_2.mzXML]	431.3147277832031	12.742433333333334	11.34015	12.879349999999999	1.5391999999999992	14766.990234375	431559.2088237304	0	1168	0.0976075482754144	0.5488191877533062	0.09763837550661246	431.3123474121094	431.3162841796875
1093	431.330078125	13.911633333333333					1	DETECTED	431.3301 m/z @13.91 [CD8119_2.mzXML]	431.330078125	13.911633333333333	13.716916666666666	15.267183333333332	1.5502666666666656	2918.013671875	141107.970330902	0	1168	0.5342371418905039	3.9808268424206132	6.9616536848412265	431.32733154296875	431.3311462402344
1094	432.1809387207031	12.55885					1	DETECTED	432.1809 m/z @12.56 [CD8119_2.mzXML]	432.1809387207031	12.55885	12.291683333333333	12.691416666666667	0.3997333333333337	6971.4755859375	96564.10191809092	0	1168	0.35561604037117256	0.7480973175296336	0.4961946350592672	432.1800231933594	432.18218994140625
1095	432.23779296875	11.88085					1	DETECTED	432.2378 m/z @11.88 [CD8119_2.mzXML]	432.23779296875	11.88085	11.831366666666666	12.168949999999999	0.3375833333333329	22356.638671875	190480.36283795227	0	1168	0.10773615978506079	3.4371817774521927	4.836701230875085	432.2364807128906	432.23779296875
1096	432.3097229003906	12.221933333333334					1	DETECTED	432.3097 m/z @12.22 [CD8119_2.mzXML]	432.3097229003906	12.221933333333334	12.186399999999999	14.836350000000001	2.6499500000000022	8729.4375	406106.78393505886	0	1168	0.16274967415217034	37.28822701688363	73.57645403376726	432.30535888671875	432.3186340332031
1097	432.97613525390625	1.9224999999999999					1	DETECTED	432.9761 m/z @1.92 [CD8119_2.mzXML]	432.97613525390625	1.9224999999999999	1.7685	11.400383333333334	9.631883333333334	40190.48046875	2338384.2599130864	0	1168	0.33018084976001383	31.272348484848507	2.2842389266619185	432.9753723144531	432.983642578125
1098	433.0605773925781	11.557933333333333					1	DETECTED	433.0606 m/z @11.56 [CD8119_2.mzXML]	433.0605773925781	11.557933333333333	8.761966666666666	11.7967	3.0347333333333335	12800.171875	677060.3224543459	0	1168	0.11493743555374003	0.5416356544379497	0.07896599489006588	433.0577392578125	433.0616149902344
1099	434.7724609375	1.75365					1	DETECTED	434.7725 m/z @1.75 [CD8119_2.mzXML]	434.7724609375	1.75365	1.68995	1.75365	0.06369999999999987	14459.0302734375	40450.77497753894	0	1168	0.06046014684362011	0.5	null	434.77130126953125	434.7724609375
1100	435.3332824707031	10.520066666666667					1	DETECTED	435.3333 m/z @10.52 [CD8119_2.mzXML]	435.3332824707031	10.520066666666667	9.738750000000001	19.733999999999998	9.995249999999997	8672.373046875	864086.9176359863	0	1168	0.09898376214502314	6.396414172657275	1.2996954846048532	435.3262634277344	435.3332824707031
1101	436.8578796386719	1.6744833333333333					1	DETECTED	436.8579 m/z @1.67 [CD8119_2.mzXML]	436.8578796386719	1.6744833333333333	1.6594333333333333	1.7685	0.10906666666666665	34993.29296875	123236.32471289062	0	1168	0.07401805847959797	3.6234772978959	6.2469545957918	436.8576965332031	436.8582763671875
1102	437.19281005859375	11.88085					1	DETECTED	437.1928 m/z @11.88 [CD8119_2.mzXML]	437.19281005859375	11.88085	11.831366666666666	12.41105	0.5796833333333336	131667.6875	1035827.70894031	1	1168	0.13236531511727279	3.5453833310663905	4.365017608160618	437.19189453125	437.19403076171875
1103	437.3725891113281	12.541716666666668					1	DETECTED	437.3726 m/z @12.54 [CD8119_2.mzXML]	437.3725891113281	12.541716666666668	12.49165	17.5415	5.049849999999999	13018.478515625	563641.2746332394	0	1168	0.14427731665304755	50.431258322235855	99.86251664447171	437.36883544921875	437.3736572265625
1104	438.9839172363281	1.8951333333333333					1	DETECTED	438.9839 m/z @1.90 [CD8119_2.mzXML]	438.9839172363281	1.8951333333333333	1.7218666666666667	4.034233333333334	2.312366666666667	27111.94921875	702632.9110068362	0	1168	0.24145373434835316	6.672854944209312	1.65211448162785	438.98248291015625	438.986083984375
1105	439.1203918457031	11.109933333333334					1	DETECTED	439.1204 m/z @11.11 [CD8119_2.mzXML]	439.1203918457031	11.109933333333334	11.0418	11.227566666666666	0.18576666666666597	4232.96533203125	30246.557963745083	0	1168	0.18555995050441432	1.3632583170254253	1.7265166340508509	439.11920166015625	439.121826171875
1106	440.3732604980469	12.1516					1	DETECTED	440.3733 m/z @12.15 [CD8119_2.mzXML]	440.3732604980469	12.1516	12.099083333333335	12.274133333333333	0.17504999999999882	4692.19873046875	28184.588824279635	0	1168	0.15884680537332407	1.666613773405289	2.333227546810578	440.3715515136719	440.37469482421875
1107	440.8699951171875	1.6444666666666667					1	DETECTED	440.8700 m/z @1.64 [CD8119_2.mzXML]	440.8699951171875	1.6444666666666667	1.584	15.013683333333335	13.429683333333335	39319.9453125	2039271.4474782716	0	1168	0.05591515632845678	111.05030319735393	0.5208896149300493	440.86944580078125	440.8736267089844
1108	441.37274169921875	14.43175					1	DETECTED	441.3727 m/z @14.43 [CD8119_2.mzXML]	441.37274169921875	14.43175	13.628516666666666	15.7459	2.1173833333333345	2734.537109375	173428.7805676574	0	1168	0.40037256252318265	1.3180375150433676	1.6360750300867353	441.36737060546875	441.3736877441406
1109	442.80303955078125	1.7055166666666668					1	DETECTED	442.8030 m/z @1.71 [CD8119_2.mzXML]	442.80303955078125	1.7055166666666668	1.6744833333333333	1.7685	0.09401666666666664	12779.8076171875	55544.33509863284	0	1168	0.09330681329511847	1.5147690655209383	2.0295381310418765	442.8023376464844	442.8036193847656
1110	442.8784484863281	1.5544666666666667					1	DETECTED	442.8784 m/z @1.55 [CD8119_2.mzXML]	442.8784484863281	1.5544666666666667	1.4651	5.329866666666666	3.864766666666666	11971.8984375	565914.0757137451	0	1168	0.0728907618670318	21.623088399850815	42.1592079755086	442.87591552734375	442.8829345703125
1111	443.1893310546875	12.641466666666668					1	DETECTED	443.1893 m/z @12.64 [CD8119_2.mzXML]	443.1893310546875	12.641466666666668	8.20745	12.759383333333334	4.551933333333334	4160.60498046875	406481.6546218261	0	1168	0.16465749681523256	0.5132968226701898	0.026593645340379706	443.1825256347656	443.1923828125
1112	443.4191589355469	12.41105					1	DETECTED	443.4192 m/z @12.41 [CD8119_2.mzXML]	443.4191589355469	12.41105	12.081783333333334	12.524966666666668	0.4431833333333337	4349.783203125	77217.29603204342	0	1168	0.12855090324745255	0.6729854221502358	0.34597084430047165	443.4174499511719	443.42059326171875
1113	444.238037109375	8.35375					1	DETECTED	444.2380 m/z @8.35 [CD8119_2.mzXML]	444.238037109375	8.35375	7.971066666666667	8.55435	0.5832833333333323	2225.28955078125	41306.014249633714	0	1168	0.2641853063200301	0.7620965985802013	0.5241931971604026	444.23675537109375	444.2402038574219
1114	445.3443298339844	13.858316666666667					1	DETECTED	445.3443 m/z @13.86 [CD8119_2.mzXML]	445.3443298339844	13.858316666666667	12.1167	15.50735	3.390650000000001	4003.663818359375	341586.95753414935	0	1168	0.4695599664702854	0.9734202895776911	0.9468405791553822	445.34283447265625	445.3473815917969
1115	446.2528076171875	11.557933333333333					1	DETECTED	446.2528 m/z @11.56 [CD8119_2.mzXML]	446.2528076171875	11.557933333333333	11.4976	12.20405	0.7064500000000002	338232.90625	2514693.598158323	1	1168	0.10627253503112755	3.113563869934066	3.2120506456464155	446.25238037109375	446.2537536621094
1116	446.8866882324219	1.6444666666666667					1	DETECTED	446.8867 m/z @1.64 [CD8119_2.mzXML]	446.8866882324219	1.6444666666666667	1.5988666666666667	1.7218666666666667	0.123	83797.8515625	257510.7920369871	0	1168	0.04560243680060827	1.2134290555500034	1.271741737409914	446.8848876953125	446.887451171875
1117	447.2566833496094	11.779300000000001					1	DETECTED	447.2567 m/z @11.78 [CD8119_2.mzXML]	447.2566833496094	11.779300000000001	11.7618	11.929033333333333	0.1672333333333338	5977.77978515625	46571.94546447754	0	1168	0.17167405225678678	4.778095238094747	8.556190476189494	447.25604248046875	447.2570495605469
1118	448.95172119140625	1.9503666666666668					1	DETECTED	448.9517 m/z @1.95 [CD8119_2.mzXML]	448.95172119140625	1.9503666666666668	0.48396666666666666	2.2310000000000003	1.7470333333333337	10793.8447265625	333155.0259544679	0	1168	0.23591258153737926	0.5956878523367886	0.19137570467357712	448.945068359375	448.9521484375
1119	449.20037841796875	12.291683333333333					1	DETECTED	449.2004 m/z @12.29 [CD8119_2.mzXML]	449.20037841796875	12.291683333333333	12.186399999999999	12.55885	0.3724500000000006	17085.482421875	241668.47158288542	0	1168	0.21589417087392526	1.7687984802912644	2.4406766728588667	449.2000732421875	449.2014465332031
1120	450.3564147949219	12.977416666666667					1	DETECTED	450.3564 m/z @12.98 [CD8119_2.mzXML]	450.3564147949219	12.977416666666667	0.10115	20.007833333333334	19.906683333333334	77444.734375	3302307.2026990703	1	1168	0.18901672946426373	3.6120415415578795	6.335605390648761	450.3538513183594	450.3613586425781
1121	453.16693115234375	11.864766666666666					1	DETECTED	453.1669 m/z @11.86 [CD8119_2.mzXML]	453.16693115234375	11.864766666666666	11.848816666666666	11.929033333333333	0.08021666666666682	4487.58984375	18225.282171508763	0	1168	0.13943108604041043	2.514629049111792	4.029258098223584	453.1662902832031	453.167724609375
1122	453.3435974121094	10.520066666666667					1	DETECTED	453.3436 m/z @10.52 [CD8119_2.mzXML]	453.3435974121094	10.520066666666667	9.80675	17.559666666666665	7.752916666666666	137972.375	1512359.463067109	1	1168	0.10093926742507797	2.009248483402361	1.6592691487946636	453.3396301269531	453.34637451171875
1123	453.7837829589844	13.280866666666666					1	DETECTED	453.7838 m/z @13.28 [CD8119_2.mzXML]	453.7837829589844	13.280866666666666	12.912116666666666	15.121316666666667	2.209200000000001	4145.125	295443.1887949829	0	1168	1.1193979992318344	2.995525423728812	4.991050847457624	453.7822265625	453.7859191894531
1124	454.291748046875	13.058666666666666					1	DETECTED	454.2917 m/z @13.06 [CD8119_2.mzXML]	454.291748046875	13.058666666666666	13.025783333333333	15.488683333333334	2.462900000000001	17053.076171875	265898.75675460795	0	1168	0.07957876416909748	28.30613692215026	49.21448865145385	454.2903137207031	454.2929382324219
1125	454.3886413574219	12.168949999999999					1	DETECTED	454.3886 m/z @12.17 [CD8119_2.mzXML]	454.3886413574219	12.168949999999999	12.1516	12.3088	0.15719999999999956	8304.7666015625	46761.85582482919	0	1168	0.07313100059083233	4.530259365994578	8.060518731989156	454.38751220703125	454.38916015625
1126	454.9587707519531	1.9088					1	DETECTED	454.9588 m/z @1.91 [CD8119_2.mzXML]	454.9587707519531	1.9088	1.7055166666666668	2.25825	0.5527333333333331	20893.3359375	366564.0741844483	0	1168	0.29387295599207675	1.359514634746249	1.610632737468937	454.957275390625	454.95941162109375
1127	455.1161193847656	11.227566666666666					1	DETECTED	455.1161 m/z @11.23 [CD8119_2.mzXML]	455.1161193847656	11.227566666666666	10.19585	11.2447	1.0488499999999998	5289.6962890625	115346.77370709248	0	1168	0.1634573523142997	0.5083033132481465	0.01660662649629292	455.1143493652344	455.1166687011719
1128	456.33123779296875	11.43195					1	DETECTED	456.3312 m/z @11.43 [CD8119_2.mzXML]	456.33123779296875	11.43195	11.41625	11.663066666666667	0.24681666666666757	15421.87890625	98547.60870678686	0	1168	0.10067463746300653	7.860403397027272	14.720806794054544	456.3295593261719	456.3316345214844
1129	458.3472900390625	11.572266666666668					1	DETECTED	458.3473 m/z @11.57 [CD8119_2.mzXML]	458.3472900390625	11.572266666666668	11.543416666666667	13.042366666666668	1.4989500000000007	10351.6552734375	295356.7521882325	0	1168	0.07138371885318939	25.978336221836862	50.956672443673725	458.3448181152344	458.3481140136719
1130	458.8556823730469	1.5544666666666667					1	DETECTED	458.8557 m/z @1.55 [CD8119_2.mzXML]	458.8556823730469	1.5544666666666667	1.4651	1.61415	0.1490499999999999	34008.98046875	151802.9928607179	0	1168	0.06561279114803797	0.8199084564933572	0.7202160214395662	458.8546447753906	458.8567810058594
1131	459.24713134765625	13.155283333333333					1	DETECTED	459.2471 m/z @13.16 [CD8119_2.mzXML]	459.24713134765625	13.155283333333333	12.575266666666666	13.54235	0.9670833333333348	19936.310546875	252085.0564114379	0	1168	0.0648841929042554	0.833668572742163	5.6586213291853245	459.24212646484375	459.2483825683594
1132	462.8606872558594	1.6594333333333333					1	DETECTED	462.8607 m/z @1.66 [CD8119_2.mzXML]	462.8606872558594	1.6594333333333333	1.5396166666666666	1.68995	0.15033333333333343	27059.080078125	82538.78159228509	0	1168	0.03748699905016939	0.627347336208096	0.27207017934416877	462.8509216308594	462.8611755371094
1133	463.3010559082031	13.009666666666668					1	DETECTED	463.3011 m/z @13.01 [CD8119_2.mzXML]	463.3010559082031	13.009666666666668	0.9593666666666666	13.201516666666667	12.24215	9647.8642578125	1655930.917992981	0	1168	0.16345753199878565	0.5079603827290606	0.015920765458121267	463.2911682128906	463.3060302734375
1134	464.1905212402344	10.812116666666666					1	DETECTED	464.1905 m/z @10.81 [CD8119_2.mzXML]	464.1905212402344	10.812116666666666	10.79415	10.974016666666667	0.17986666666666729	4858.8095703125	33518.99999426275	0	1168	0.10736204289395701	5.005565862708855	9.01113172541771	464.19024658203125	464.1920166015625
1135	467.15167236328125	11.647533333333334					1	DETECTED	467.1517 m/z @11.65 [CD8119_2.mzXML]	467.15167236328125	11.647533333333334	11.587183333333334	11.727666666666666	0.14048333333333218	4438.78662109375	25688.639709472518	0	1168	0.05030113397663882	1.1639049986191625	1.3278099972383253	467.1497802734375	467.1517333984375
1136	468.3074035644531	12.641466666666668					1	DETECTED	468.3074 m/z @12.64 [CD8119_2.mzXML]	468.3074035644531	12.641466666666668	12.524966666666668	12.944799999999999	0.4198333333333313	24485.90234375	210073.0059145503	0	1168	0.10334311774403027	1.801859799713864	3.8583660189741145	468.3050231933594	468.3075866699219
1137	469.3270263671875	12.081783333333334					1	DETECTED	469.3270 m/z @12.08 [CD8119_2.mzXML]	469.3270263671875	12.081783333333334	11.4976	15.013683333333335	3.5160833333333343	5948.45654296875	530735.9844384766	0	1168	2.3890097093288443	3.0094005877150427	3.8575436019297924	469.3257751464844	469.33001708984375
1138	469.3877258300781	12.360016666666667					1	DETECTED	469.3877 m/z @12.36 [CD8119_2.mzXML]	469.3877258300781	12.360016666666667	12.099083333333335	14.783333333333333	2.6842499999999987	20594.423828125	600209.1165974726	0	1168	0.251946632396411	5.143555186509985	2.136168924413778	469.3868103027344	469.3961486816406
1139	470.2643737792969	11.831366666666666					1	DETECTED	470.2644 m/z @11.83 [CD8119_2.mzXML]	470.2643737792969	11.831366666666666	4.732683333333333	11.96255	7.229866666666667	9169.76171875	1127829.8917542114	0	1168	0.5820903789247716	0.5092399764275536	0.018479952855107073	470.26214599609375	470.2656555175781
1140	470.9320068359375	1.8951333333333333					1	DETECTED	470.9320 m/z @1.90 [CD8119_2.mzXML]	470.9320068359375	1.8951333333333333	1.8951333333333333	2.2310000000000003	0.335866666666667	10492.2294921875	90816.45272973638	0	1168	0.11138867825083221	null	null	470.9306335449219	470.9332580566406
1141	471.737548828125	9.927916666666667					1	DETECTED	471.7375 m/z @9.93 [CD8119_2.mzXML]	471.737548828125	9.927916666666667	0.5576000000000001	9.998133333333334	9.440533333333333	2759.1171875	662079.3059493103	0	1168	0.0600731751424739	0.503746760603964	0.007493521207927912	471.7317199707031	471.738037109375
1142	472.24896240234375	11.557933333333333					1	DETECTED	472.2490 m/z @11.56 [CD8119_2.mzXML]	472.24896240234375	11.557933333333333	11.513933333333334	11.831366666666666	0.3174333333333319	24597.537109375	172152.1229765622	0	1168	0.2285006461573822	3.6071969696970596	4.466282442554426	472.2475891113281	472.25
1143	472.3411865234375	11.896899999999999					1	DETECTED	472.3412 m/z @11.90 [CD8119_2.mzXML]	472.3411865234375	11.896899999999999	11.864766666666666	12.030066666666666	0.16530000000000022	8343.2197265625	48094.031540893586	0	1168	0.09801622940354981	2.5720954356847208	4.1441908713694415	472.340576171875	472.343017578125
1144	474.2840881347656	11.864766666666666					1	DETECTED	474.2841 m/z @11.86 [CD8119_2.mzXML]	474.2840881347656	11.864766666666666	5.83235	12.776633333333333	6.944283333333333	502284.15625	5339081.341603616	1	1168	0.10586011974206855	4.8272032167178685	6.866600289518816	474.275146484375	474.2845458984375
1145	474.8338317871094	1.5544666666666667					1	DETECTED	474.8338 m/z @1.55 [CD8119_2.mzXML]	474.8338317871094	1.5544666666666667	1.4651	1.584	0.1189	32426.796875	117302.96537133808	0	1168	0.05491055761620989	0.6615263198032844	0.3465078192702022	474.83331298828125	474.8347473144531
1146	475.3255920410156	10.520066666666667					1	DETECTED	475.3256 m/z @10.52 [CD8119_2.mzXML]	475.3255920410156	10.520066666666667	10.15965	11.0418	0.8821500000000011	42384.96484375	317076.4062095953	0	1168	0.10120624984557658	1.0384828474885643	1.0999788898893026	475.3229675292969	475.3269958496094
1147	476.9397888183594	1.9503666666666668					1	DETECTED	476.9398 m/z @1.95 [CD8119_2.mzXML]	476.9397888183594	1.9503666666666668	1.7055166666666668	19.49683333333333	17.791316666666663	8667.2431640625	829579.5992318725	0	1168	0.32623789264932834	36.33105302566196	71.66210605132393	476.93841552734375	476.94281005859375
1148	478.3272399902344	13.155283333333333					1	DETECTED	478.3272 m/z @13.16 [CD8119_2.mzXML]	478.3272399902344	13.155283333333333	11.400383333333334	15.948883333333333	4.548499999999999	55768.43359375	2346358.2404598976	0	1168	0.24342693359165146	0.9903068843752664	1.0651944874278072	478.32635498046875	478.3315124511719
1149	480.21331787109375	11.059					1	DETECTED	480.2133 m/z @11.06 [CD8119_2.mzXML]	480.21331787109375	11.059	9.687999999999999	11.744416666666666	2.0564166666666672	2770.181396484375	205010.4007787475	0	1168	1.4084214829254105	0.7499696085582299	0.49993921711645994	480.2103576660156	480.21490478515625
1150	480.343994140625	13.44065					1	DETECTED	480.3440 m/z @13.44 [CD8119_2.mzXML]	480.343994140625	13.44065	13.3278	14.676966666666667	1.349166666666667	32456.220703125	600623.3422095948	0	1168	0.2104544845672205	2.0821904861760445	4.814853426286805	480.34332275390625	480.34735107421875
1151	482.322509765625	12.895900000000001					1	DETECTED	482.3225 m/z @12.90 [CD8119_2.mzXML]	482.322509765625	12.895900000000001	12.759383333333334	17.52283333333333	4.763449999999997	16442.138671875	635860.5400433957	0	1168	0.19761348674754942	6.841125525101638	16.996524493390897	482.3206787109375	482.3247375488281
1152	482.35894775390625	13.734649999999998					1	DETECTED	482.3589 m/z @13.73 [CD8119_2.mzXML]	482.35894775390625	13.734649999999998	13.628516666666666	14.6421	1.013583333333333	22116.087890625	494251.5851574099	0	1168	0.27778398409110494	4.7750471105528085	4.5326895947971595	482.3580017089844	482.3611755371094
1153	483.3627014160156	13.769866666666667					1	DETECTED	483.3627 m/z @13.77 [CD8119_2.mzXML]	483.3627014160156	13.769866666666667	13.663783333333333	14.242733333333332	0.578949999999999	6893.6689453125	117863.5370816346	0	1168	0.3198357460534975	2.728750981932416	4.457501963864832	483.36224365234375	483.3648681640625
1154	487.103515625	11.528833333333333					1	DETECTED	487.1035 m/z @11.53 [CD8119_2.mzXML]	487.103515625	11.528833333333333	11.528833333333333	11.7618	0.2329666666666661	5172.7861328125	37789.93772644027	0	1168	0.12213426273580552	null	null	487.10321044921875	487.1047668457031
1155	487.3199462890625	14.553633333333332					1	DETECTED	487.3199 m/z @14.55 [CD8119_2.mzXML]	487.3199462890625	14.553633333333332	5.261416666666666	16.687666666666665	11.42625	46726.140625	2925627.1772048636	0	1168	0.45044340904222935	1.2477839001285778	1.0373041612624392	487.3187255859375	487.32403564453125
1156	489.33538818359375	15.395900000000001					1	DETECTED	489.3354 m/z @15.40 [CD8119_2.mzXML]	489.33538818359375	15.395900000000001	10.141683333333333	17.448833333333333	7.30715	9964.775390625	1035168.8270502024	0	1168	0.6984988908156584	0.6633215869201908	1.045796387156336	489.32977294921875	489.3396301269531
1157	490.3513488769531	11.831366666666666					1	DETECTED	490.3513 m/z @11.83 [CD8119_2.mzXML]	490.3513488769531	11.831366666666666	11.814066666666667	11.979450000000002	0.16538333333333455	7255.95703125	33688.78515393048	0	1168	0.06916204921870595	4.779865125241225	8.55973025048245	490.3503723144531	490.3524475097656
1158	491.369873046875	12.3088					1	DETECTED	491.3699 m/z @12.31 [CD8119_2.mzXML]	491.369873046875	12.3088	11.929033333333333	13.805266666666666	1.8762333333333334	12326.4921875	420927.8571928104	0	1168	0.3492526319451166	2.470244887211445	4.137929398202963	491.3685607910156	491.3738708496094
1159	491.5577087402344	13.170333333333334					1	DETECTED	491.5577 m/z @13.17 [CD8119_2.mzXML]	491.5577087402344	13.170333333333334	3.5376499999999997	13.3278	9.79015	9666.77734375	958508.4508588562	0	1168	0.14859553190997943	0.5081735618839334	0.01634712376786664	491.55364990234375	491.5600280761719
1160	492.8831481933594	1.6444666666666667					1	DETECTED	492.8831 m/z @1.64 [CD8119_2.mzXML]	492.8831481933594	1.6444666666666667	1.5988666666666667	9.704866666666668	8.106000000000002	36340.99609375	1622498.3140436707	0	1168	0.057523597965345674	88.88157894736827	0.7125475616503165	492.8806457519531	492.8861083984375
1161	494.322509765625	12.776633333333333					1	DETECTED	494.3225 m/z @12.78 [CD8119_2.mzXML]	494.322509765625	12.776633333333333	5.071916666666667	13.091433333333333	8.019516666666666	72141.3203125	2370618.4519916996	1	1168	0.16255937106126161	1.4267001126850447	1.6329049570994176	494.3202209472656	494.3260192871094
1162	496.3367919921875	13.155283333333333					1	DETECTED	496.3368 m/z @13.16 [CD8119_2.mzXML]	496.3367919921875	13.155283333333333	10.504533333333335	18.820833333333333	8.316299999999998	3121003.75	4.032027760486319E7	1	1168	0.13384393838344621	2.069340593774524	3.7880137930503035	496.3330383300781	496.34234619140625
1163	497.34161376953125	13.155283333333333					1	DETECTED	497.3416 m/z @13.16 [CD8119_2.mzXML]	497.34161376953125	13.155283333333333	10.93975	15.70955	4.7698	673855.5	1.1127342124800142E7	0	1168	0.1609153349327226	1.1887399506346152	0.23285809900720725	497.33990478515625	497.3433532714844
1164	498.9007873535156	1.6444666666666667					1	DETECTED	498.9008 m/z @1.64 [CD8119_2.mzXML]	498.9007873535156	1.6444666666666667	1.5988666666666667	1.68995	0.0910833333333334	40873.57421875	116286.71612060543	0	1168	0.0449688031241251	1.0317004614586778	0.9731652674154367	498.897705078125	498.9008483886719
1165	499.3460998535156	13.155283333333333					1	DETECTED	499.3461 m/z @13.16 [CD8119_2.mzXML]	499.3460998535156	13.155283333333333	13.091433333333333	13.407966666666665	0.3165333333333322	18556.61328125	141604.92876977564	0	1168	0.07456302488658295	2.4787261811537213	3.3687824268044575	499.34521484375	499.3478698730469
1166	500.2801208496094	11.848816666666666					1	DETECTED	500.2801 m/z @11.85 [CD8119_2.mzXML]	500.2801208496094	11.848816666666666	4.284949999999999	12.641466666666668	8.356516666666668	32085.658203125	1472031.6269771734	0	1168	8.005746523830188	0.5185701982050562	22.218230591101026	500.275146484375	500.28082275390625
1167	502.2911376953125	12.845333333333334					1	DETECTED	502.2911 m/z @12.85 [CD8119_2.mzXML]	502.2911376953125	12.845333333333334	12.708183333333332	13.185816666666666	0.47763333333333335	23493.720703125	209957.74103063974	0	1168	0.08775767427160908	1.741280836067542	2.482561672135084	502.2901916503906	502.292724609375
1168	504.3407897949219	13.34365					1	DETECTED	504.3408 m/z @13.34 [CD8119_2.mzXML]	504.3407897949219	13.34365	13.217616666666666	14.035966666666667	0.8183500000000006	5981.02294921875	124325.77989343263	0	1168	0.1172285606275949	3.246561756149155	5.49312351229831	504.3406066894531	504.3443603515625
1169	505.3237609863281	10.634733333333333					1	DETECTED	505.3238 m/z @10.63 [CD8119_2.mzXML]	505.3237609863281	10.634733333333333	9.824183333333334	10.812116666666666	0.9879333333333324	31126.8359375	238073.5477846373	0	1168	0.07825389596479759	0.6207942125558322	0.1702986490978532	505.31451416015625	505.3265686035156
1170	506.3589172363281	13.593716666666667					1	DETECTED	506.3589 m/z @13.59 [CD8119_2.mzXML]	506.3589172363281	13.593716666666667	11.193516666666666	14.960266666666666	3.76675	7223.7421875	654789.3234902035	0	1168	1.8814466682861344	0.7846741938171814	0.5693483876343627	506.35736083984375	506.36328125
1171	507.3267822265625	13.058666666666666					1	DETECTED	507.3268 m/z @13.06 [CD8119_2.mzXML]	507.3267822265625	13.058666666666666	12.944799999999999	13.233533333333332	0.28873333333333306	7811.5888671875	87291.73277697733	0	1168	0.09805992065385283	1.2678571428571428	1.5357142857142858	507.32275390625	507.328369140625
1172	508.3747253417969	13.9648					1	DETECTED	508.3747 m/z @13.96 [CD8119_2.mzXML]	508.3747253417969	13.9648	11.6789	15.7459	4.067	14174.6171875	654311.640928589	0	1168	0.24749221705476643	0.9874726305508513	0.40332962870382283	508.3697814941406	508.3770751953125
1173	510.3537902832031	13.474166666666667					1	DETECTED	510.3538 m/z @13.47 [CD8119_2.mzXML]	510.3537902832031	13.474166666666667	13.280866666666666	14.448466666666667	1.1676000000000002	20844.734375	427335.87486047373	0	1168	0.16461421404357246	3.02017589239523	4.980348217509028	510.35211181640625	510.3548583984375
1174	510.39031982421875	12.691416666666667					1	DETECTED	510.3903 m/z @12.69 [CD8119_2.mzXML]	510.39031982421875	12.691416666666667	12.624783333333333	13.123866666666666	0.4990833333333331	6888.7236328125	132678.3124040528	0	1168	0.2694288496929662	3.7449974987493486	6.489994997498697	510.38861083984375	510.3922424316406
1175	511.1057434082031	1.8679					1	DETECTED	511.1057 m/z @1.87 [CD8119_2.mzXML]	511.1057434082031	1.8679	1.8395666666666666	2.9659833333333334	1.1264166666666668	6056.9462890625	167205.55471240234	0	1168	0.21737268260726927	19.8779411764706	38.7558823529412	511.1041259765625	511.1117248535156
1176	512.3323364257812	12.708183333333332					1	DETECTED	512.3323 m/z @12.71 [CD8119_2.mzXML]	512.3323364257812	12.708183333333332	11.929033333333333	12.742433333333334	0.8134000000000015	9384.9267578125	247471.9565964359	0	1168	0.8309103668743365	0.5219790797664133	0.04395815953282668	512.3319702148438	512.3361206054688
1177	514.873779296875	1.6444666666666667					1	DETECTED	514.8738 m/z @1.64 [CD8119_2.mzXML]	514.873779296875	1.6444666666666667	1.61415	1.6744833333333333	0.06033333333333335	25152.900390625	62217.904777831885	0	1168	0.04388938524045094	0.9950522264980728	0.9901044529961456	514.873779296875	514.8746337890625
1178	515.1348876953125	11.88085					1	DETECTED	515.1349 m/z @11.88 [CD8119_2.mzXML]	515.1348876953125	11.88085	11.848816666666666	12.0643	0.21548333333333325	6126.7138671875	52657.733548767035	0	1168	0.13404484817652396	3.3634235171694944	5.726847034338989	515.1343383789062	515.1373291015625
1179	515.3112182617188	13.155283333333333					1	DETECTED	515.3112 m/z @13.16 [CD8119_2.mzXML]	515.3112182617188	13.155283333333333	13.107933333333333	17.356333333333335	4.248400000000002	28390.037109375	624434.2280358889	0	1168	0.10088048418688089	44.86166842661058	2.9674491846929127	515.3101196289062	515.3167114257812
1180	516.3049926757812	12.776633333333333					1	DETECTED	516.3050 m/z @12.78 [CD8119_2.mzXML]	516.3049926757812	12.776633333333333	12.759383333333334	12.828316666666666	0.06893333333333196	7476.15234375	26430.617853271302	0	1168	0.10498905755344268	1.9980676328503317	2.9961352657006635	516.303466796875	516.3052978515625
1181	517.12646484375	1.9362166666666667					1	DETECTED	517.1265 m/z @1.94 [CD8119_2.mzXML]	517.12646484375	1.9362166666666667	1.8253666666666668	17.895666666666667	16.0703	4574.90869140625	2711041.5923771057	0	1168	0.1294068768064922	72.4866937302662	143.9733874605324	517.1167602539062	517.1275024414062
1182	517.3661499023438	15.139366666666666					1	DETECTED	517.3661 m/z @15.14 [CD8119_2.mzXML]	517.3661499023438	15.139366666666666	14.553633333333332	15.59905	1.045416666666668	3563.97607421875	113849.17643856823	0	1168	0.7051931871312132	0.8923998406555891	0.7847996813111782	517.3653564453125	517.3699340820312
1183	518.3197631835938	13.155283333333333					1	DETECTED	518.3198 m/z @13.16 [CD8119_2.mzXML]	518.3197631835938	13.155283333333333	12.993583333333333	19.0035	6.0099166666666655	239067.921875	3925304.9690998527	1	1168	0.18491547598744518	18.583539476396645	3.6947451603122508	518.3110961914062	518.3206176757812
1184	518.4584350585938	12.879349999999999					1	DETECTED	518.4584 m/z @12.88 [CD8119_2.mzXML]	518.4584350585938	12.879349999999999	6.862066666666666	14.712466666666668	7.850400000000001	45005.26953125	3863552.5970293595	0	1168	1.1155179867836829	1.2220592052291293	1.3195311542337833	518.4522705078125	518.4617309570312
1185	519.3236083984375	13.155283333333333					1	DETECTED	519.3236 m/z @13.16 [CD8119_2.mzXML]	519.3236083984375	13.155283333333333	4.441533333333334	14.362449999999999	9.920916666666665	59762.546875	8793203.933091063	0	1168	0.10839371591797153	0.569267919475924	0.13853583895184804	519.3230590820312	519.3263549804688
1186	520.337890625	12.928316666666666					1	DETECTED	520.3379 m/z @12.93 [CD8119_2.mzXML]	520.337890625	12.928316666666666	11.227566666666666	15.451716666666666	4.22415	651532.3125	7577263.38731629	1	1168	0.1253464570785603	1.798090918628491	1.3357792235084973	520.3353881835938	520.3408813476562
1187	521.4185791015625	12.013399999999999					1	DETECTED	521.4186 m/z @12.01 [CD8119_2.mzXML]	521.4185791015625	12.013399999999999	11.557933333333333	12.426616666666666	0.8686833333333333	5595.990234375	190007.16806542952	0	1168	0.48021696247962176	0.9536189988290407	0.9072379976580812	521.4175415039062	521.42041015625
1188	522.3538818359375	13.296466666666667					1	DETECTED	522.3539 m/z @13.30 [CD8119_2.mzXML]	522.3538818359375	13.296466666666667	12.274133333333333	15.230183333333335	2.956050000000001	411759.625	6294473.829801916	1	1168	0.17722483998948135	1.5767253805449977	2.1716419627898698	522.3439331054688	522.3569946289062
1189	523.3574829101562	13.296466666666667					1	DETECTED	523.3575 m/z @13.30 [CD8119_2.mzXML]	523.3574829101562	13.296466666666667	13.107933333333333	14.8718	1.763866666666667	109268.9375	1907881.3795147745	0	1168	1.6346792687837262	4.321355671296749	8.481289061407038	523.3568725585938	523.358642578125
1190	524.3700561523438	14.124633333333332					1	DETECTED	524.3701 m/z @14.12 [CD8119_2.mzXML]	524.3700561523438	14.124633333333332	10.214599999999999	17.319000000000003	7.104400000000004	269098.84375	1.706482462314503E7	1	1168	0.5574744590120524	0.9667113078008054	0.7061805549242772	524.3659057617188	524.373291015625
1191	526.2910766601562	12.776633333333333					1	DETECTED	526.2911 m/z @12.78 [CD8119_2.mzXML]	526.2910766601562	12.776633333333333	9.16605	13.123866666666666	3.957816666666666	30499.701171875	733042.8481026618	0	1168	0.1054743966428564	0.5480854894176842	6.538767998008252	526.2880859375	526.2916259765625
1192	528.4607543945312	12.3088					1	DETECTED	528.4608 m/z @12.31 [CD8119_2.mzXML]	528.4607543945312	12.3088	11.864766666666666	13.042366666666668	1.1776000000000018	19362.232421875	398422.3951826175	0	1168	0.31959039952066526	1.3260265745814894	2.2710294209388557	528.4589233398438	528.4623413085938
1193	535.1251220703125	11.557933333333333					1	DETECTED	535.1251 m/z @11.56 [CD8119_2.mzXML]	535.1251220703125	11.557933333333333	11.528833333333333	11.6789	0.15006666666666746	16221.5849609375	77709.61350048822	0	1168	0.10284251359984431	2.5784650630011874	4.156930126002375	535.1209106445312	535.1259155273438
1194	539.1068725585938	1.8395666666666666					1	DETECTED	539.1069 m/z @1.84 [CD8119_2.mzXML]	539.1068725585938	1.8395666666666666	1.7969666666666666	2.24455	0.4475833333333332	11088.994140625	112788.37446099854	0	1168	0.09597864133326661	5.253325508607201	5.789102662088009	539.1051025390625	539.111328125
1195	542.3222045898438	12.641466666666668					1	DETECTED	542.3222 m/z @12.64 [CD8119_2.mzXML]	542.3222045898438	12.641466666666668	12.524966666666668	19.1135	6.588533333333331	78995.8984375	1585661.7941097713	0	1168	0.2827826825270847	27.011333264247195	4.922984498538336	542.3191528320312	542.32275390625
1196	544.3378295898438	12.862466666666668					1	DETECTED	544.3378 m/z @12.86 [CD8119_2.mzXML]	544.3378295898438	12.862466666666668	12.7252	14.747783333333333	2.0225833333333334	214012.203125	2782786.141099365	1	1168	0.12488143321908574	2.8383848332457866	6.854911704670144	544.3355712890625	544.3408813476562
1197	546.3540649414062	13.107933333333333					1	DETECTED	546.3541 m/z @13.11 [CD8119_2.mzXML]	546.3540649414062	13.107933333333333	11.176816666666667	15.470116666666666	4.293299999999999	16281.431640625	956172.711161926	0	1168	0.11427242146147343	0.9795734019119897	0.9033581446055646	546.348876953125	546.356201171875
1198	549.7869873046875	9.416333333333334					1	DETECTED	549.7870 m/z @9.42 [CD8119_2.mzXML]	549.7869873046875	9.416333333333334	9.3648	9.43365	0.06884999999999941	2217.635009765625	6555.0500620422135	0	1168	0.06413072461999292	0.6680142302716618	0.3360284605433237	549.7850952148438	549.788818359375
1199	550.4479370117188	12.674766666666667					1	DETECTED	550.4479 m/z @12.67 [CD8119_2.mzXML]	550.4479370117188	12.674766666666667	12.047283333333333	14.071783333333334	2.0245000000000015	6472.814453125	404465.7662631835	0	1168	0.8945441311886828	1.6131902573773533	2.2263805147547067	550.4454345703125	550.450439453125
1200	561.4099731445312	11.996450000000001					1	DETECTED	561.4100 m/z @12.00 [CD8119_2.mzXML]	561.4099731445312	11.996450000000001	11.43195	14.192466666666666	2.760516666666666	4489.43359375	313223.3181066895	0	1168	0.21521340329084282	2.445098907587832	3.8901978151756644	561.40576171875	561.4140014648438
1201	564.3047485351562	12.641466666666668					1	DETECTED	564.3047 m/z @12.64 [CD8119_2.mzXML]	564.3047485351562	12.641466666666668	12.624783333333333	12.691416666666667	0.06663333333333377	9210.1767578125	22778.511505005186	0	1168	0.06500479804375203	1.9970029970028444	2.994005994005689	564.30322265625	564.3053588867188
1202	566.3199462890625	12.879349999999999					1	DETECTED	566.3199 m/z @12.88 [CD8119_2.mzXML]	566.3199462890625	12.879349999999999	12.828316666666666	13.058666666666666	0.2303499999999996	21179.99609375	169120.79848681655	0	1168	0.110745745264893	2.2568582625735	3.5137165251470006	566.3181762695312	566.3201904296875
1203	567.40478515625	12.32585					1	DETECTED	567.4048 m/z @12.33 [CD8119_2.mzXML]	567.40478515625	12.32585	12.221933333333334	19.515	7.293066666666666	6939.33203125	554452.7799665832	0	1168	0.14258497771497503	35.09093825180433	69.18187650360866	567.4026489257812	567.4119262695312
1204	568.3374633789062	12.845333333333334					1	DETECTED	568.3375 m/z @12.85 [CD8119_2.mzXML]	568.3374633789062	12.845333333333334	12.691416666666667	14.39745	1.7060333333333322	140206.953125	1317259.8041201192	1	1168	0.1142086058172147	1.2818843804652624	2.3527579355531176	568.3350830078125	568.3416748046875
1205	583.2534790039062	11.400383333333334					1	DETECTED	583.2535 m/z @11.40 [CD8119_2.mzXML]	583.2534790039062	11.400383333333334	10.617983333333333	14.39745	3.779466666666666	9847.765625	402047.36916009535	0	1168	0.659929722056086	2.376765709517968	3.8686207009655735	583.2507934570312	583.2600708007812
1206	585.1895141601562	2.5428					1	DETECTED	585.1895 m/z @2.54 [CD8119_2.mzXML]	585.1895141601562	2.5428	2.43425	3.20295	0.7686999999999999	4672.1376953125	88065.85733966061	0	1168	0.12349375448873756	3.540764624596955	6.08152924919391	585.1866455078125	585.1912231445312
1207	585.2688598632812	10.974016666666667					1	DETECTED	585.2689 m/z @10.97 [CD8119_2.mzXML]	585.2688598632812	10.974016666666667	10.3242	13.9292	3.6050000000000004	32141.21875	867452.278056762	0	1168	0.6870710623355922	1.6167827794736527	2.011995161487113	585.2650146484375	585.2736206054688
1208	590.3194580078125	12.828316666666666					1	DETECTED	590.3195 m/z @12.83 [CD8119_2.mzXML]	590.3194580078125	12.828316666666666	12.776633333333333	13.009666666666668	0.23303333333333498	8576.427734375	78719.82017053249	0	1168	0.1827284777262559	2.254434053531146	3.508868107062292	590.3184814453125	590.3204345703125
1209	591.316650390625	10.435366666666665					1	DETECTED	591.3167 m/z @10.44 [CD8119_2.mzXML]	591.316650390625	10.435366666666665	10.416833333333333	12.658066666666667	2.2412333333333336	8312.1748046875	354394.61311779794	0	1168	0.0742317044935561	60.46492805755773	119.92985611511546	591.3131103515625	591.3175048828125
1210	593.3321533203125	11.831366666666666					1	DETECTED	593.3322 m/z @11.83 [CD8119_2.mzXML]	593.3321533203125	11.831366666666666	1.41415	12.7252	11.31105	15140.5224609375	1462648.9238104548	0	1168	1.3794637260419105	0.8832873309658476	0.7324262975517938	593.3289184570312	593.3408813476562
1211	595.3479614257812	11.848816666666666					1	DETECTED	595.3480 m/z @11.85 [CD8119_2.mzXML]	595.3479614257812	11.848816666666666	10.472683333333332	12.221933333333334	1.7492500000000017	32721.603515625	590922.6058705131	0	1168	0.09976147557839354	0.5909642837795973	0.19203528110118995	595.3461303710938	595.3497314453125
1212	597.3637084960938	11.996450000000001					1	DETECTED	597.3637 m/z @12.00 [CD8119_2.mzXML]	597.3637084960938	11.996450000000001	11.929033333333333	18.063499999999998	6.134466666666665	7887.9228515625	365359.5965540773	0	1168	0.051391241439612045	45.496662546352454	1.6088102395157893	597.3605346679688	597.3663330078125
1213	616.1744384765625	11.278466666666667					1	DETECTED	616.1744 m/z @11.28 [CD8119_2.mzXML]	616.1744384765625	11.278466666666667	11.2447	11.43195	0.18725000000000058	47309.33984375	272743.3772160646	0	1168	0.12537656803719344	2.7727048371174767	5.205232519672878	616.1741943359375	616.1761474609375
1214	617.3291015625	11.848816666666666					1	DETECTED	617.3291 m/z @11.85 [CD8119_2.mzXML]	617.3291015625	11.848816666666666	11.814066666666667	11.929033333333333	0.11496666666666577	2769.7529296875	14070.660308715675	0	1168	0.054758986653387964	1.6541966426858885	2.308393285371777	617.327880859375	617.33203125
1215	619.4887084960938	13.858316666666667					1	DETECTED	619.4887 m/z @13.86 [CD8119_2.mzXML]	619.4887084960938	13.858316666666667	12.1516	14.2259	2.074299999999999	2757.87548828125	216783.64107379143	0	1168	0.17080280974280093	0.6076872747868711	0.2153745495737423	619.4874267578125	619.4944458007812
1216	623.1343383789062	2.4612166666666666					1	DETECTED	623.1343 m/z @2.46 [CD8119_2.mzXML]	623.1343383789062	2.4612166666666666	1.8679	3.29285	1.4249500000000002	7053.54150390625	278800.7932697449	0	1168	0.717028388618919	1.2008342930981208	1.1754532057516367	623.13232421875	623.1412963867188
1217	629.1530151367188	1.8679					1	DETECTED	629.1530 m/z @1.87 [CD8119_2.mzXML]	629.1530151367188	1.8679	1.8540333333333334	3.8167	1.9626666666666666	34297.18359375	616974.0500209044	0	1168	0.5819348424213817	39.5368450090123	66.79339659135526	629.1467895507812	629.1580810546875
1218	651.1346435546875	1.8818833333333334					1	DETECTED	651.1346 m/z @1.88 [CD8119_2.mzXML]	651.1346435546875	1.8818833333333334	1.8395666666666666	2.8931	1.0535333333333334	18593.328125	310689.3949504396	0	1168	0.420840624768523	12.448207955888114	11.829527373815354	651.1317138671875	651.1359252929688
1219	673.1171264648438	1.8818833333333334					1	DETECTED	673.1171 m/z @1.88 [CD8119_2.mzXML]	673.1171264648438	1.8818833333333334	1.8540333333333334	2.39395	0.5399166666666664	13776.0634765625	146916.06772595213	0	1168	0.3754561191235781	9.693297426690624	17.18952836315254	673.1132202148438	673.1187133789062
1220	701.5567016601562	12.591883333333334					1	DETECTED	701.5567 m/z @12.59 [CD8119_2.mzXML]	701.5567016601562	12.591883333333334	5.675716666666667	14.448466666666667	8.772749999999998	13133.9609375	1035131.618096497	0	1168	0.5370290874709429	1.281269630376587	2.3868129471612467	701.5546875	701.5609130859375
1221	703.5723266601562	13.407966666666665					1	DETECTED	703.5723 m/z @13.41 [CD8119_2.mzXML]	703.5723266601562	13.407966666666665	2.584	14.995833333333334	12.411833333333334	16071.0234375	1426352.7437940068	0	1168	0.49035730218099083	0.5668168956693378	0.847387063562955	703.5684204101562	703.5773315429688
1222	722.5242309570312	12.895900000000001					1	DETECTED	722.5242 m/z @12.90 [CD8119_2.mzXML]	722.5242309570312	12.895900000000001	12.186399999999999	13.508216666666668	1.3218166666666686	6564.20556640625	237988.26652697776	0	1168	0.20688195051263847	0.9315128024430337	0.8630256048860675	722.5228271484375	722.5289916992188
1223	758.5670776367188	13.296466666666667					1	DETECTED	758.5671 m/z @13.30 [CD8119_2.mzXML]	758.5670776367188	13.296466666666667	11.4814	16.2448	4.763400000000001	157286.390625	1.0778456506289186E7	1	1168	0.7819544329179138	1.0697187853113057	1.076070917276064	758.5623168945312	758.5721435546875
1224	760.5818481445312	12.641466666666668					1	DETECTED	760.5818 m/z @12.64 [CD8119_2.mzXML]	760.5818481445312	12.641466666666668	10.9907	15.157549999999999	4.166849999999998	52703.5859375	2628535.782025329	0	1168	1.82413943567793	1.2620953900207972	1.5241907800415944	760.5787353515625	760.5888061523438
1225	768.5849609375	12.674766666666667					1	DETECTED	768.5850 m/z @12.67 [CD8119_2.mzXML]	768.5849609375	12.674766666666667	4.410233333333333	14.018016666666666	9.607783333333334	5667.27685546875	799642.8811710818	0	1168	1.046713639779849	0.5812659315307177	0.16253186306143516	768.5823364257812	768.59130859375
1226	780.5509643554688	13.734649999999998					1	DETECTED	780.5510 m/z @13.73 [CD8119_2.mzXML]	780.5509643554688	13.734649999999998	0.9593666666666666	14.765533333333334	13.806166666666668	13329.615234375	1678594.2194725033	0	1168	0.577415156061436	0.54034678943846	0.35614344958778077	780.5465087890625	780.5554809570312
1227	782.5663452148438	12.674766666666667					1	DETECTED	782.5663 m/z @12.67 [CD8119_2.mzXML]	782.5663452148438	12.674766666666667	10.703866666666666	15.6175	4.913633333333333	98970.359375	3950604.82604361	1	1168	0.3186109312797196	2.142079028351745	3.4032359533984318	782.5625	782.5714111328125
1228	784.5822143554688	12.641466666666668					1	DETECTED	784.5822 m/z @12.64 [CD8119_2.mzXML]	784.5822143554688	12.641466666666668	11.7967	14.783333333333333	2.9866333333333337	33337.94921875	1867494.8081647954	0	1168	1.0831554193068147	1.9322927209461083	2.7983554634374723	784.580078125	784.5874633789062
1229	786.5975341796875	12.641466666666668					1	DETECTED	786.5975 m/z @12.64 [CD8119_2.mzXML]	786.5975341796875	12.641466666666668	11.464866666666667	15.395900000000001	3.9310333333333336	42010.234375	3088997.6328913895	0	1168	0.38774603486908177	1.308449955197076	2.800175462857929	786.5928955078125	786.6038208007812
1230	794.6016235351562	12.55885					1	DETECTED	794.6016 m/z @12.56 [CD8119_2.mzXML]	794.6016235351562	12.55885	8.289616666666667	13.946883333333334	5.657266666666667	5871.5908203125	531730.0783258359	0	1168	0.07994114003010999	0.6625623648274087	0.3251247296548173	794.59326171875	794.6082763671875
1231	806.5663452148438	12.674766666666667					1	DETECTED	806.5663 m/z @12.67 [CD8119_2.mzXML]	806.5663452148438	12.674766666666667	11.7618	14.88975	3.1279500000000002	23100.515625	1457950.2421509991	0	1168	1.163653886087447	1.6066500891798747	1.9539614126747034	806.5645751953125	806.5759887695312
1232	808.5801391601562	12.674766666666667					1	DETECTED	808.5801 m/z @12.67 [CD8119_2.mzXML]	808.5801391601562	12.674766666666667	12.608216666666667	14.606866666666667	1.9986499999999996	11995.2158203125	548703.0719333489	0	1168	0.8075728196559933	15.016153268219506	29.032306536439012	808.576904296875	808.5853271484375
1233	810.5972290039062	12.641466666666668					1	DETECTED	810.5972 m/z @12.64 [CD8119_2.mzXML]	810.5972290039062	12.641466666666668	11.695033333333333	15.433150000000001	3.7381166666666683	37509.28125	1666805.307122528	0	1168	0.3662470390909025	1.9188246841575185	2.740843245909972	810.5929565429688	810.605712890625
