# Supplementary material for: MSFC: a new feature construction method for accurate diagnosis of mass spectrometry data
Source: Sci Rep. 2023 Sep 21;13:15694. doi: 10.1038/s41598-023-42395-5 (PMC10514077; doi:10.1038/s41598-023-42395-5)
Supplement: Supplementary file 1 — Supplementary Information. [file 41598_2023_42395_MOESM1_ESM.zip › dataset/CHD dataset/2-batch/P/CD8122_2.mzXML_chromatograms.csv]

row ID	row m/z	row retention time	row identity (main ID)	row identity (all IDs)	row identity (main ID + details)	row comment	row number of detected peaks	CD8122_2.mzXML Peak status	CD8122_2.mzXML Peak name	CD8122_2.mzXML Peak m/z	CD8122_2.mzXML Peak RT	CD8122_2.mzXML Peak RT start	CD8122_2.mzXML Peak RT end	CD8122_2.mzXML Peak duration time	CD8122_2.mzXML Peak height	CD8122_2.mzXML Peak area	CD8122_2.mzXML Peak charge	CD8122_2.mzXML Peak # data points	CD8122_2.mzXML Peak FWHM	CD8122_2.mzXML Peak tailing factor	CD8122_2.mzXML Peak asymmetry factor	CD8122_2.mzXML Peak m/z min	CD8122_2.mzXML Peak m/z max
1	55.05367660522461	11.363833333333334					1	DETECTED	55.0537 m/z @11.36 [CD8122_2.mzXML]	55.05367660522461	11.363833333333334	0.1009	19.925333333333334	19.824433333333335	4045.66748046875	1139405.5485547332	0	1180	10.778268655488395	0.8800741665877451	1.1592825444970294	55.045753479003906	55.05952453613281
2	60.08056640625	14.929916666666665					1	DETECTED	60.0806 m/z @14.93 [CD8122_2.mzXML]	60.08056640625	14.929916666666665	0.1009	19.9985	19.8976	101815.8125	2.635270327578023E7	0	1180	3.7200549352282053	1.0861084659299811	0.3307469372672451	60.08037185668945	60.080814361572266
3	61.03946304321289	1.8392000000000002					1	DETECTED	61.0395 m/z @1.84 [CD8122_2.mzXML]	61.03946304321289	1.8392000000000002	0.1009	19.9985	19.8976	224291.671875	3134702.6460660975	0	1180	0.05126478323845074	0.7306061600526254	0.34611489367535	61.03102493286133	61.03968048095703
4	61.08394241333008	15.084416666666668					1	DETECTED	61.0839 m/z @15.08 [CD8122_2.mzXML]	61.08394241333008	15.084416666666668	8.409333333333333	19.449833333333334	11.040500000000002	3033.074951171875	800478.441585418	0	1180	7.010009173412884	0.8269934208062321	0.2930822657323819	61.0836296081543	61.09028244018555
5	68.98213958740234	1.5378					1	DETECTED	68.9821 m/z @1.54 [CD8122_2.mzXML]	68.98213958740234	1.5378	1.4487999999999999	3.086	1.6372	11108.4951171875	332336.8313652344	0	1180	0.14073388037933587	9.197752808988744	17.395505617977488	68.97769165039062	68.99055480957031
6	69.03329467773438	1.9098					1	DETECTED	69.0333 m/z @1.91 [CD8122_2.mzXML]	69.03329467773438	1.9098	0.8314833333333334	18.976	18.144516666666664	5086.75341796875	881394.0652544557	0	1180	1.3714329285725801	8.41335260204949	2.3915765239954814	69.02606964111328	69.03739166259766
7	69.06969451904297	7.256216666666666					1	DETECTED	69.0697 m/z @7.26 [CD8122_2.mzXML]	69.06969451904297	7.256216666666666	0.1009	19.9985	19.8976	7933.14306640625	4509852.292998412	0	1180	6.996470352819456	1.3904066673033342	0.8578406891769166	69.06938171386719	69.06990814208984
8	70.06502532958984	1.8535					1	DETECTED	70.0650 m/z @1.85 [CD8122_2.mzXML]	70.06502532958984	1.8535	0.8133	19.870166666666666	19.056866666666664	20123.39453125	1146855.2775939787	0	1180	0.03204797692904693	9.16019355252195	0.046468998972607034	70.05613708496094	70.07443237304688
9	72.0490493774414	11.408416666666666					1	DETECTED	72.0490 m/z @11.41 [CD8122_2.mzXML]	72.0490493774414	11.408416666666666	0.1009	19.925333333333334	19.824433333333335	5736.0166015625	1521401.010240815	0	1180	6.312826212223886	0.8766042057569375	4.358323612596853	72.04871368408203	72.05551147460938
10	72.08062744140625	1.8956000000000002					1	DETECTED	72.0806 m/z @1.90 [CD8122_2.mzXML]	72.08062744140625	1.8956000000000002	1.8535	19.778833333333335	17.925333333333334	55332.16015625	1773674.2948103633	0	1180	0.1400260852371098	11.373653629515925	16.92547450528316	72.0719223022461	72.08084869384766
11	73.04524993896484	11.286516666666667					1	DETECTED	73.0452 m/z @11.29 [CD8122_2.mzXML]	73.04524993896484	11.286516666666667	0.1009	19.9985	19.8976	17660.189453125	5548236.245407075	0	1180	2.915330220064714	1.6199476985258954	3.298603478820356	73.04496765136719	73.0536117553711
12	75.94772338867188	2.46875					1	DETECTED	75.9477 m/z @2.47 [CD8122_2.mzXML]	75.94772338867188	2.46875	1.7366	19.449833333333334	17.713233333333335	5072.45361328125	1455573.7709379578	0	1180	0.35547591339487683	12.09672425960072	1.2381315603730014	75.94368743896484	75.9572525024414
13	80.94762420654297	1.7366					1	DETECTED	80.9476 m/z @1.74 [CD8122_2.mzXML]	80.94762420654297	1.7366	1.6567333333333332	4.6185	2.9617666666666667	157958.875	2422535.4486307986	0	1180	0.20005785501761153	4.105915877616145	6.537349552126314	80.94758605957031	80.94796752929688
14	81.06969451904297	6.079833333333334					1	DETECTED	81.0697 m/z @6.08 [CD8122_2.mzXML]	81.06969451904297	6.079833333333334	0.1009	19.9985	19.8976	4311.22705078125	2096819.2450126326	0	1180	18.362771644807257	1.6639757370322465	4.388852998223514	81.06768798828125	81.07008361816406
15	82.0174331665039	1.4640666666666666					1	DETECTED	82.0174 m/z @1.46 [CD8122_2.mzXML]	82.0174331665039	1.4640666666666666	1.4326333333333332	15.4956	14.062966666666666	5481.0205078125	609360.041959961	0	1180	0.0521965560517863	223.69512195121885	446.3902439024377	82.01702880859375	82.0231704711914
16	82.94474029541016	1.7681333333333333					1	DETECTED	82.9447 m/z @1.77 [CD8122_2.mzXML]	82.94474029541016	1.7681333333333333	1.6718833333333334	14.200816666666666	12.528933333333333	54396.5390625	4488719.297755066	0	1180	0.14425686458744025	65.085367965368	129.17073593073602	82.94087219238281	82.94923400878906
17	83.02127838134766	1.8249833333333332					1	DETECTED	83.0213 m/z @1.82 [CD8122_2.mzXML]	83.02127838134766	1.8249833333333332	1.5378	19.943666666666665	18.405866666666665	2520150.5	1.2729133674322825E7	0	1180	0.05766443051170467	1.9913454093458662	2.5227457076039363	83.01383972167969	83.02168273925781
18	83.08526611328125	11.334066666666667					1	DETECTED	83.0853 m/z @11.33 [CD8122_2.mzXML]	83.08526611328125	11.334066666666667	0.1009	19.9985	19.8976	13376.54296875	4306963.281378784	0	1180	0.4270737021862505	1.0224889273081152	0.4385783252960524	83.08101654052734	83.08560943603516
19	84.02486419677734	1.8249833333333332					1	DETECTED	84.0249 m/z @1.82 [CD8122_2.mzXML]	84.02486419677734	1.8249833333333332	0.26561666666666667	1.8677	1.6020833333333333	25262.986328125	421957.7967138673	0	1180	0.05887858801597301	0.5136967999828991	1.3947993535690903	84.01844787597656	84.02893829345703
20	84.04430389404297	2.5909166666666668					1	DETECTED	84.0443 m/z @2.59 [CD8122_2.mzXML]	84.04430389404297	2.5909166666666668	0.24743333333333334	19.906833333333335	19.6594	20820.45703125	2981644.335639891	0	1180	1.2414718435021999	2.407504512196276	2.8944163796560285	84.04387664794922	84.04468536376953
21	84.61943817138672	1.5231999999999999					1	DETECTED	84.6194 m/z @1.52 [CD8122_2.mzXML]	84.61943817138672	1.5231999999999999	1.4487999999999999	12.0421	10.5933	6967.033203125	1635176.694555786	0	1180	0.11950565654872225	71.19153225806448	141.383064516129	84.61930847167969	84.62281036376953
22	84.9593734741211	1.5231999999999999					1	DETECTED	84.9594 m/z @1.52 [CD8122_2.mzXML]	84.9593734741211	1.5231999999999999	0.1009	19.9985	19.8976	1903770.75	2.7315841901085336E7	0	1180	0.12677889817297094	1.1930201261428428	1.2101327216213822	84.95932006835938	84.96206665039062
23	85.02827453613281	1.9663166666666667					1	DETECTED	85.0283 m/z @1.97 [CD8122_2.mzXML]	85.02827453613281	1.9663166666666667	1.8535	9.255766666666666	7.402266666666666	42289.32421875	2566455.993170653	0	1180	0.2102403745793464	16.200507500941683	19.85369999832471	85.02820587158203	85.02852630615234
24	85.0645980834961	7.150499999999999					1	DETECTED	85.0646 m/z @7.15 [CD8122_2.mzXML]	85.0645980834961	7.150499999999999	0.1009	19.9985	19.8976	5246.72314453125	2502546.270055664	0	1180	6.725517425473186	1.411257376305039	1.8225147526100776	85.0636978149414	85.06489562988281
25	85.96300506591797	1.5231999999999999					1	DETECTED	85.9630 m/z @1.52 [CD8122_2.mzXML]	85.96300506591797	1.5231999999999999	1.4326333333333332	16.790166666666668	15.357533333333334	14094.7998046875	1460010.2577847294	0	1180	1.3809851963780584	84.78579315421419	1.0107847159535577	85.96269989013672	85.96314239501953
26	86.05995178222656	2.6317666666666666					1	DETECTED	86.0600 m/z @2.63 [CD8122_2.mzXML]	86.05995178222656	2.6317666666666666	0.13751666666666665	18.8105	18.672983333333335	11303.7568359375	1425647.4812101133	0	1180	0.533903269718651	1.474181398733402	0.5617712746764397	86.05940246582031	86.06830596923828
27	86.09629821777344	3.98605					1	DETECTED	86.0963 m/z @3.99 [CD8122_2.mzXML]	86.09629821777344	3.98605	0.8314833333333334	14.812466666666667	13.980983333333334	166792.9375	1.0792984670045462E7	1	1180	0.9156873295951717	0.9611603605210792	0.6762620695975313	86.0939712524414	86.09664916992188
28	86.9926986694336	1.5231999999999999					1	DETECTED	86.9927 m/z @1.52 [CD8122_2.mzXML]	86.9926986694336	1.5231999999999999	1.41405	18.755999999999997	17.341949999999997	36065.45703125	2073508.6373774717	0	1180	0.1489405694050432	2.0445030317231105	2.0283043346843304	86.9924087524414	87.0005111694336
29	87.04396057128906	4.284966666666667					1	DETECTED	87.0440 m/z @4.28 [CD8122_2.mzXML]	87.04396057128906	4.284966666666667	0.11939999999999999	19.377	19.2576	4853.71337890625	1411198.015402862	0	1180	1.596590524112068	2.311522241871854	4.827568807487262	87.04375457763672	87.04426574707031
30	87.08023071289062	7.097716666666667					1	DETECTED	87.0802 m/z @7.10 [CD8122_2.mzXML]	87.08023071289062	7.097716666666667	0.1009	19.9985	19.8976	114890.9296875	6.821819709506516E7	1	1180	13.948380678972796	1.4219037705242146	1.1972598426860634	87.08014678955078	87.0804672241211
31	88.03923797607422	2.7843166666666668					1	DETECTED	88.0392 m/z @2.78 [CD8122_2.mzXML]	88.03923797607422	2.7843166666666668	2.1221166666666664	11.71615	9.594033333333334	5349.83740234375	1276178.9291817327	0	1180	0.6753252024471239	7.244060203362525	13.48812040672505	88.03903198242188	88.047119140625
32	88.08366394042969	6.903766666666667					1	DETECTED	88.0837 m/z @6.90 [CD8122_2.mzXML]	88.08366394042969	6.903766666666667	0.1009	19.9985	19.8976	6546.30419921875	3638227.449533141	0	1180	12.676689149470906	1.4624423037347	1.2776690681166352	88.075439453125	88.08391571044922
33	88.95259857177734	1.5231999999999999					1	DETECTED	88.9526 m/z @1.52 [CD8122_2.mzXML]	88.95259857177734	1.5231999999999999	1.4326333333333332	19.925333333333334	18.492700000000003	24491.025390625	1880049.7100255126	0	1180	0.14114768060655147	102.09440559440559	203.18881118881117	88.94536590576172	88.95294189453125
34	88.96822357177734	11.616000000000001					1	DETECTED	88.9682 m/z @11.62 [CD8122_2.mzXML]	88.96822357177734	11.616000000000001	0.19255000000000003	19.833833333333335	19.641283333333334	17290.61328125	2860065.8899965826	0	1180	1.258928942719665	0.7749949069080755	0.6104988550180814	88.96798706054688	88.968505859375
35	89.03858947753906	9.212733333333334					1	DETECTED	89.0386 m/z @9.21 [CD8122_2.mzXML]	89.03858947753906	9.212733333333334	0.11939999999999999	12.229833333333334	12.110433333333333	15590.0439453125	1457553.2317045897	0	1180	0.10776594416558005	0.542827217864388	0.029634083429686722	89.03411865234375	89.0419692993164
36	89.05963134765625	10.186333333333332					1	DETECTED	89.0596 m/z @10.19 [CD8122_2.mzXML]	89.05963134765625	10.186333333333332	0.1009	19.9985	19.8976	22161.533203125	4956493.535081534	0	1180	1.0240098535354	1.5727872375273653	0.9391667917338055	89.05934143066406	89.06820678710938
37	90.05486297607422	1.8249833333333332					1	DETECTED	90.0549 m/z @1.82 [CD8122_2.mzXML]	90.05486297607422	1.8249833333333332	0.11939999999999999	19.9985	19.8791	161512.875	6662090.114425507	0	1180	0.17371727507181145	9.469566041833376	9.272169213371875	90.04631042480469	90.05978393554688
38	90.97640228271484	1.6567333333333332					1	DETECTED	90.9764 m/z @1.66 [CD8122_2.mzXML]	90.97640228271484	1.6567333333333332	1.5670166666666667	15.550716666666666	13.983699999999999	418481.21875	1.5120835854615478E7	0	1180	0.08930192693802752	1.773856356153501	2.8752104782462333	90.96731567382812	90.98263549804688
39	91.03890228271484	9.84605					1	DETECTED	91.0389 m/z @9.85 [CD8122_2.mzXML]	91.03890228271484	9.84605	0.1009	19.9985	19.8976	45298.41796875	2.1674196608080328E7	1	1180	19.038341210338444	1.1106759076529715	0.40317262964877176	91.03005981445312	91.04073333740234
40	91.05416870117188	9.198683333333333					1	DETECTED	91.0542 m/z @9.20 [CD8122_2.mzXML]	91.05416870117188	9.198683333333333	0.1009	19.98033333333333	19.87943333333333	182161.328125	1.6271638291828487E7	0	1180	0.10124351978667079	29.860197311427076	2.7777970897177107	91.04666900634766	91.06074523925781
41	92.05758666992188	9.198683333333333					1	DETECTED	92.0576 m/z @9.20 [CD8122_2.mzXML]	92.05758666992188	9.198683333333333	3.629966666666667	19.431833333333334	15.801866666666667	10227.96875	1022382.068224762	0	1180	0.08106212879290098	1.1535981818404648	0.2405912593550634	92.05714416503906	92.0595474243164
42	93.06987762451172	8.31225					1	DETECTED	93.0699 m/z @8.31 [CD8122_2.mzXML]	93.06987762451172	8.31225	0.11939999999999999	19.96216666666667	19.84276666666667	6210.8662109375	1082285.2051934204	0	1180	0.2553781044510277	1.110194558469871	1.534011837980156	93.06022644042969	93.07476806640625
43	94.04138946533203	8.37705					1	DETECTED	94.0414 m/z @8.38 [CD8122_2.mzXML]	94.04138946533203	8.37705	5.2572	17.664833333333334	12.407633333333333	6311.185546875	744410.3948575745	0	1180	0.15401452007405325	1.988498378661367	6.567480072188516	94.03427124023438	94.0498046875
44	95.01599884033203	2.00825					1	DETECTED	95.0160 m/z @2.01 [CD8122_2.mzXML]	95.01599884033203	2.00825	1.9378833333333332	17.460166666666666	15.522283333333332	7926.857421875	907835.830599823	0	1180	0.30026338076874626	11.381590389896003	17.812202580849537	95.00775146484375	95.02422332763672
45	95.04914855957031	8.37705					1	DETECTED	95.0491 m/z @8.38 [CD8122_2.mzXML]	95.04914855957031	8.37705	3.2492333333333336	8.631483333333334	5.38225	4712.7734375	315982.42683297716	0	1180	0.3414589262581895	0.5248091292915438	0.05405561455662827	95.04893493652344	95.0493392944336
46	95.08540344238281	11.522266666666667					1	DETECTED	95.0854 m/z @11.52 [CD8122_2.mzXML]	95.08540344238281	11.522266666666667	0.1009	19.9985	19.8976	2959.771728515625	1310659.0894428396	0	1180	18.180788520746745	0.8710691365014694	0.6814781772687198	95.07975006103516	95.08609008789062
47	96.92157745361328	1.7366					1	DETECTED	96.9216 m/z @1.74 [CD8122_2.mzXML]	96.92157745361328	1.7366	1.6567333333333332	15.261716666666667	13.604983333333333	145882.921875	3417042.7897057496	0	1180	0.10521023830815501	4.060848995528876	5.6365518530560665	96.91960906982422	96.92259216308594
48	97.02828216552734	2.49575					1	DETECTED	97.0283 m/z @2.50 [CD8122_2.mzXML]	97.02828216552734	2.49575	0.22928333333333334	19.79733333333333	19.568049999999996	9191.7021484375	2231705.988451081	0	1180	1.1187739540368629	4.316862517280936	2.3055052257211455	97.01940155029297	97.03800201416016
49	97.06151580810547	11.319099999999999					1	DETECTED	97.0615 m/z @11.32 [CD8122_2.mzXML]	97.06151580810547	11.319099999999999	0.1009	19.9985	19.8976	4315.30517578125	2096820.6133933703	0	1180	16.536503972244777	0.8868445918240003	9.107988803562098	97.05659484863281	97.06629943847656
50	97.10092163085938	11.664983333333334					1	DETECTED	97.1009 m/z @11.66 [CD8122_2.mzXML]	97.10092163085938	11.664983333333334	0.21075	19.98033333333333	19.76958333333333	4727.57470703125	2075086.9053545226	0	1180	14.059707276309755	0.8629815177503511	6.244652380522881	97.10035705566406	97.10930633544922
51	98.91862487792969	1.7366					1	DETECTED	98.9186 m/z @1.74 [CD8122_2.mzXML]	98.91862487792969	1.7366	1.4640666666666666	7.291733333333334	5.827666666666667	45549.7265625	1946052.4001181643	0	1180	0.10128178642321006	1.2978972077456148	5.6732927762190855	98.91414642333984	98.92794036865234
52	98.98404693603516	13.207249999999998					1	DETECTED	98.9840 m/z @13.21 [CD8122_2.mzXML]	98.98404693603516	13.207249999999998	0.1009	19.9985	19.8976	8565.408203125	4302589.527091703	0	1180	10.538669480169496	1.6096727590562374	0.5093921689876828	98.97506713867188	98.98436737060547
53	98.99539947509766	1.8249833333333332					1	DETECTED	98.9954 m/z @1.82 [CD8122_2.mzXML]	98.99539947509766	1.8249833333333332	1.7964833333333334	6.88625	5.089766666666667	106380.3515625	1819467.3904926758	0	1180	0.045479644583301004	89.29415204678442	177.58830409356887	98.99533081054688	98.99928283691406
54	99.0439453125	1.98025					1	DETECTED	99.0439 m/z @1.98 [CD8122_2.mzXML]	99.0439453125	1.98025	1.3411499999999998	19.833833333333335	18.492683333333336	15022.94921875	2678575.916397066	0	1180	1.1838828858576762	14.467754133416781	16.64541799074784	99.04143524169922	99.04426574707031
55	100.07562255859375	8.82465					1	DETECTED	100.0756 m/z @8.82 [CD8122_2.mzXML]	100.07562255859375	8.82465	0.48475	19.9985	19.51375	73248.5078125	1977354.6171499027	1	1180	0.17931226052156468	1.6689993350664083	1.8472446969741612	100.0667953491211	100.0759506225586
56	100.56771850585938	1.5378					1	DETECTED	100.5677 m/z @1.54 [CD8122_2.mzXML]	100.56771850585938	1.5378	1.4640666666666666	6.3426	4.878533333333333	3508.501708984375	311400.07945132453	0	1180	0.5024864946586685	33.082278481012615	65.16455696202523	100.56163024902344	100.57051086425781
57	101.008056640625	1.5084000000000002					1	DETECTED	101.0081 m/z @1.51 [CD8122_2.mzXML]	101.008056640625	1.5084000000000002	0.1009	19.906833333333335	19.805933333333336	1000862.5	1.4769190532984996E7	1	1180	0.15450063836916073	1.3970674221283637	1.8229078450116531	101.00792694091797	101.00865173339844
58	101.05914306640625	14.121633333333333					1	DETECTED	101.0591 m/z @14.12 [CD8122_2.mzXML]	101.05914306640625	14.121633333333333	0.41178333333333333	19.742	19.33021666666667	7440.79931640625	4697818.376090485	0	1180	10.930838614880427	0.7049754981515723	0.40995099630314463	101.05914306640625	101.06652069091797
59	101.09596252441406	6.868399999999999					1	DETECTED	101.0960 m/z @6.87 [CD8122_2.mzXML]	101.09596252441406	6.868399999999999	0.1009	19.9985	19.8976	19338.345703125	1.071191521296179E7	0	1180	4.401416479153606	1.4700849649058	0.5490514884738181	101.09561920166016	101.09809875488281
60	102.0091552734375	1.5231999999999999					1	DETECTED	102.0092 m/z @1.52 [CD8122_2.mzXML]	102.0091552734375	1.5231999999999999	1.41405	19.0305	17.61645	87434.8984375	4835519.788285219	0	1180	0.16184593945134407	72.93965425361982	155.05449274804113	102.0077896118164	102.00927734375
61	102.04640197753906	8.344466666666667					1	DETECTED	102.0464 m/z @8.34 [CD8122_2.mzXML]	102.04640197753906	8.344466666666667	0.17401666666666668	18.976	18.801983333333332	22604.490234375	3344576.1503763725	0	1180	5.45478931825533	0.7731403989116616	0.09136142418539615	102.04618835449219	102.0551528930664
62	102.09119415283203	1.8249833333333332					1	DETECTED	102.0912 m/z @1.82 [CD8122_2.mzXML]	102.09119415283203	1.8249833333333332	0.1009	19.9985	19.8976	14494.283203125	2100945.2613395387	0	1180	0.07061483526891554	3.9112614838178454	21.909427067101902	102.08279418945312	102.09944915771484
63	102.12747192382812	12.888366666666666					1	DETECTED	102.1275 m/z @12.89 [CD8122_2.mzXML]	102.12747192382812	12.888366666666666	0.15573333333333333	19.943666666666665	19.78793333333333	6218.5927734375	1895430.7959939588	0	1180	4.046696025853148	0.7770558067328308	1.2836221286449951	102.1271743774414	102.12796783447266
64	102.97018432617188	1.5231999999999999					1	DETECTED	102.9702 m/z @1.52 [CD8122_2.mzXML]	102.97018432617188	1.5231999999999999	0.22928333333333334	8.095433333333334	7.866150000000001	260458.4375	3262702.695873108	0	1180	0.14569195765709608	1.7549275856488686	1.4099306398900289	102.96997833251953	102.97039794921875
65	103.03881072998047	2.051016666666667					1	DETECTED	103.0388 m/z @2.05 [CD8122_2.mzXML]	103.03881072998047	2.051016666666667	0.8679	19.79733333333333	18.929433333333332	60033.54296875	5395740.950433468	0	1180	0.7875160942253556	3.2070516773817928	4.729123052608656	103.03874969482422	103.04135131835938
66	103.05416870117188	8.37705					1	DETECTED	103.0542 m/z @8.38 [CD8122_2.mzXML]	103.05416870117188	8.37705	3.0276	8.89595	5.8683499999999995	104825.2734375	7798596.241160153	1	1180	0.1980935788471374	0.5485003131163015	0.09700062623260307	103.04678344726562	103.05705261230469
67	103.07510375976562	10.934383333333333					1	DETECTED	103.0751 m/z @10.93 [CD8122_2.mzXML]	103.07510375976562	10.934383333333333	0.1009	19.9985	19.8976	96364.3125	1.898281969388916E7	1	1180	0.3833934442374112	0.6589716323646403	1.2148395961803005	103.06990814208984	103.08350372314453
68	104.05752563476562	8.360883333333334					1	DETECTED	104.0575 m/z @8.36 [CD8122_2.mzXML]	104.05752563476562	8.360883333333334	7.8016499999999995	9.615083333333333	1.8134333333333332	9521.2451171875	320060.7275988156	0	1180	0.31794388960651077	1.6213566191810191	2.269597855944382	104.04931640625	104.05762481689453
69	104.07051086425781	1.8535					1	DETECTED	104.0705 m/z @1.85 [CD8122_2.mzXML]	104.07051086425781	1.8535	0.13751666666666665	19.9985	19.860983333333333	110010.9765625	6952443.093855865	0	1180	15.915920355207586	4.645569639814117	8.896398703614912	104.07020568847656	104.07949829101562
70	104.10677337646484	1.7823833333333332					1	DETECTED	104.1068 m/z @1.78 [CD8122_2.mzXML]	104.10677337646484	1.7823833333333332	1.68775	18.166166666666665	16.478416666666664	535839.1875	4957805.450216463	1	1180	0.059986149777094155	3.34916248988993	3.4214569895088953	104.10665130615234	104.1163330078125
71	105.00326538085938	1.5231999999999999					1	DETECTED	105.0033 m/z @1.52 [CD8122_2.mzXML]	105.00326538085938	1.5231999999999999	1.4326333333333332	1.6414666666666666	0.20883333333333343	24884.720703125	216225.51566845702	0	1180	0.15770942279564815	1.1529260213470742	1.3058520426941485	105.00296020507812	105.00332641601562
72	105.0714111328125	13.834816666666667					1	DETECTED	105.0714 m/z @13.83 [CD8122_2.mzXML]	105.0714111328125	13.834816666666667	0.1009	19.98033333333333	19.87943333333333	98339.703125	2.1154264343669888E7	1	1180	3.040702288264029	0.9255828989455438	1.0918736727454554	105.06660461425781	105.07315063476562
73	106.04972076416016	1.8956000000000002					1	DETECTED	106.0497 m/z @1.90 [CD8122_2.mzXML]	106.04972076416016	1.8956000000000002	0.7584333333333333	19.79733333333333	19.038899999999998	10613.0869140625	1871056.5124180906	0	1180	0.1297511843465602	3.070966464816177	4.868229530564991	106.0494384765625	106.05239868164062
74	106.07453155517578	11.334066666666667					1	DETECTED	106.0745 m/z @11.33 [CD8122_2.mzXML]	106.07453155517578	11.334066666666667	1.1049166666666668	19.139833333333335	18.034916666666668	4514.07080078125	1229768.1155608837	0	1180	4.426536898679515	0.8815452245136041	1.965000918535542	106.0646743774414	106.0796127319336
75	106.95036315917969	1.6567333333333332					1	DETECTED	106.9504 m/z @1.66 [CD8122_2.mzXML]	106.95036315917969	1.6567333333333332	1.5815	5.69395	4.11245	55757.72265625	1553151.013007721	0	1180	0.13497998338343287	27.331302614089523	2.5018614693376593	106.95033264160156	106.95176696777344
76	106.96318054199219	1.5378					1	DETECTED	106.9632 m/z @1.54 [CD8122_2.mzXML]	106.96318054199219	1.5378	1.4326333333333332	15.587816666666667	14.155183333333333	7259.7666015625	1757527.2841286622	0	1180	0.11822456632351286	67.29881141045946	133.59762282091893	106.96259307861328	106.9664306640625
77	107.0155029296875	11.568783333333332					1	DETECTED	107.0155 m/z @11.57 [CD8122_2.mzXML]	107.0155029296875	11.568783333333332	10.746616666666666	16.3441	5.597483333333335	2716.6064453125	550651.0362044376	0	1180	4.1835104130784355	3.4041050070950774	5.808210014190155	107.0109634399414	107.01612091064453
78	107.0489730834961	11.08565					1	DETECTED	107.0490 m/z @11.09 [CD8122_2.mzXML]	107.0489730834961	11.08565	0.13751666666666665	19.888666666666666	19.75115	10363.619140625	1363165.4075553275	0	1180	0.12646612511318267	3.2200311683646077	1.3850233531012919	107.04463958740234	107.05260467529297
79	107.08518981933594	11.882383333333333					1	DETECTED	107.0852 m/z @11.88 [CD8122_2.mzXML]	107.08518981933594	11.882383333333333	7.3798	15.56925	8.18945	2470.408935546875	477138.5820288392	0	1180	4.598925425365391	0.9094168162721402	0.8188336325442803	107.07545471191406	107.08582305908203
80	108.08062744140625	2.3592999999999997					1	DETECTED	108.0806 m/z @2.36 [CD8122_2.mzXML]	108.08062744140625	2.3592999999999997	0.1009	19.9985	19.8976	3305.7978515625	1632366.0520640868	0	1180	7.266422512224224	4.40524264966348	8.901369671915884	108.08023834228516	108.08120727539062
81	109.0621109008789	1.6567333333333332					1	DETECTED	109.0621 m/z @1.66 [CD8122_2.mzXML]	109.0621109008789	1.6567333333333332	1.5815	18.40533333333333	16.823833333333333	8138.17333984375	1120993.4320560608	0	1180	0.08699029356966648	111.81103234381933	88.62152223121647	109.05775451660156	109.06502532958984
82	110.06002044677734	2.6454333333333335					1	DETECTED	110.0600 m/z @2.65 [CD8122_2.mzXML]	110.06002044677734	2.6454333333333335	0.37545	19.96216666666667	19.586716666666668	4126.619140625	1349721.299759644	0	1180	2.86879669553831	4.314286448505495	2.3807025819175758	110.05960083007812	110.06108856201172
83	111.04393005371094	0.37545					1	DETECTED	111.0439 m/z @0.38 [CD8122_2.mzXML]	111.04393005371094	0.37545	0.1009	19.9985	19.8976	5990.580078125	3380765.4560418683	0	1180	2.3569677213878473	36.23675104716809	51.6221056650512	111.04304504394531	111.04467010498047
84	112.03678894042969	1.7964833333333334					1	DETECTED	112.0368 m/z @1.80 [CD8122_2.mzXML]	112.03678894042969	1.7964833333333334	0.6310333333333333	13.2218	12.590766666666667	138931.6875	2607687.4954690556	0	1180	0.08976506059393374	0.6540703216985383	0.17189896762837037	112.02794647216797	112.04314422607422
85	112.05037689208984	6.132216666666666					1	DETECTED	112.0504 m/z @6.13 [CD8122_2.mzXML]	112.05037689208984	6.132216666666666	0.11939999999999999	19.9985	19.8791	4732.326171875	2590656.374422823	0	1180	4.959217160239844	1.6530605456677265	1.704898377700769	112.0499267578125	112.05412292480469
86	112.89551544189453	1.7366					1	DETECTED	112.8955 m/z @1.74 [CD8122_2.mzXML]	112.89551544189453	1.7366	1.6567333333333332	14.007366666666666	12.350633333333333	124213.6875	1.0646630920395263E7	0	1180	0.29305145237109786	77.32032554257087	2.7913907400256437	112.8938217163086	112.89988708496094
87	113.0207748413086	2.206566666666667					1	DETECTED	113.0208 m/z @2.21 [CD8122_2.mzXML]	113.0207748413086	2.206566666666667	0.13751666666666665	19.9985	19.860983333333333	238171.078125	1.073133427282862E7	0	1180	0.7001469481737472	1.4239076576405063	1.866024571405148	113.01519775390625	113.02120208740234
88	113.035888671875	1.4789833333333333					1	DETECTED	113.0359 m/z @1.48 [CD8122_2.mzXML]	113.035888671875	1.4789833333333333	1.41405	17.236	15.821950000000001	10548.1015625	1375575.5420481863	0	1180	0.05290328156433022	109.91708259908118	201.33631864753474	113.03450012207031	113.04035949707031
89	113.05968475341797	10.16915					1	DETECTED	113.0597 m/z @10.17 [CD8122_2.mzXML]	113.05968475341797	10.16915	0.19255000000000003	19.943666666666665	19.751116666666665	4227.5693359375	1357972.0537596433	0	1180	0.11836873592304009	0.9898721341271909	0.6334523395003415	113.05924224853516	113.06847381591797
90	114.05497741699219	2.5366666666666666					1	DETECTED	114.0550 m/z @2.54 [CD8122_2.mzXML]	114.05497741699219	2.5366666666666666	0.13751666666666665	19.98033333333333	19.842816666666664	29070.091796875	3684509.6076236265	0	1180	2.877632959840679	4.135384754322711	7.270769508645422	114.05431365966797	114.0551986694336
91	114.06597900390625	1.8249833333333332					1	DETECTED	114.0660 m/z @1.82 [CD8122_2.mzXML]	114.06597900390625	1.8249833333333332	0.1009	19.9985	19.8976	927997.1875	9547545.496696806	0	1180	0.049462161094375734	0.5835050480844237	5.279880372546009	114.05606079101562	114.075439453125
92	114.09386444091797	2.70035					1	DETECTED	114.0939 m/z @2.70 [CD8122_2.mzXML]	114.09386444091797	2.70035	0.26561666666666667	19.906833333333335	19.64121666666667	20145.48046875	3009243.9252422797	0	1180	9.7335316119423	2.1389474252022462	3.254584160018979	114.08440399169922	114.09386444091797
93	114.89241790771484	1.7366					1	DETECTED	114.8924 m/z @1.74 [CD8122_2.mzXML]	114.89241790771484	1.7366	1.68775	2.09335	0.40559999999999996	37010.77734375	378381.24022167956	0	1180	0.07083961202881284	4.151484135107485	5.70203103773869	114.8923568725586	114.89257049560547
94	114.98774719238281	1.5231999999999999					1	DETECTED	114.9877 m/z @1.52 [CD8122_2.mzXML]	114.98774719238281	1.5231999999999999	1.41405	14.105716666666666	12.691666666666666	52338.44921875	3600076.3289771727	0	1180	0.15809457538502092	59.176853022064925	1.508164323274734	114.98738098144531	114.9903564453125
95	115.0365219116211	1.8677					1	DETECTED	115.0365 m/z @1.87 [CD8122_2.mzXML]	115.0365219116211	1.8677	0.19255000000000003	19.669333333333334	19.476783333333334	85175.59375	1816097.0871692502	0	1180	0.04983982530103126	1.3827891742495104	3.223150186849991	115.0361557006836	115.03924560546875
96	115.05427551269531	9.198683333333333					1	DETECTED	115.0543 m/z @9.20 [CD8122_2.mzXML]	115.05427551269531	9.198683333333333	0.6310333333333333	18.386833333333335	17.7558	97100.1875	2650984.150271364	0	1180	0.11331218027319245	1.841498586046531	1.7776600036649757	115.04560089111328	115.06006622314453
97	115.06942749023438	1.8249833333333332					1	DETECTED	115.0694 m/z @1.82 [CD8122_2.mzXML]	115.06942749023438	1.8249833333333332	0.6856833333333333	18.516666666666666	17.830983333333332	28440.037109375	2458081.6529745487	0	1180	8.275855630205665	3.5676286594027067	7.245652713801049	115.06942749023438	115.07581329345703
98	115.11173248291016	6.6058666666666666					1	DETECTED	115.1117 m/z @6.61 [CD8122_2.mzXML]	115.11173248291016	6.6058666666666666	0.1009	19.96216666666667	19.86126666666667	3136.258056640625	1923070.200580352	0	1180	12.50164474992762	1.5266232468524052	1.8724410748988456	115.11092376708984	115.112060546875
99	116.05765533447266	9.198683333333333					1	DETECTED	116.0577 m/z @9.20 [CD8122_2.mzXML]	116.05765533447266	9.198683333333333	9.12515	11.151866666666667	2.026716666666667	8749.21484375	199751.8663264159	0	1180	0.11039827890472687	13.780938349954608	1.4545848788126539	116.04940795898438	116.05777740478516
100	116.07025146484375	1.8535					1	DETECTED	116.0703 m/z @1.85 [CD8122_2.mzXML]	116.07025146484375	1.8535	0.11939999999999999	19.98033333333333	19.86093333333333	3836301.0	2.0729552652065385E7	1	1180	0.031155216335528646	0.6167523069980673	0.06403933278856948	116.06170654296875	116.07367706298828
101	116.985595703125	1.5231999999999999					1	DETECTED	116.9856 m/z @1.52 [CD8122_2.mzXML]	116.985595703125	1.5231999999999999	0.1009	19.98033333333333	19.87943333333333	2598896.0	3.780593701463346E7	0	1180	0.12144159349417549	1.1475464908871076	1.1494819170935575	116.9854736328125	116.9861068725586
102	117.05732727050781	9.198683333333333					1	DETECTED	117.0573 m/z @9.20 [CD8122_2.mzXML]	117.05732727050781	9.198683333333333	0.19255000000000003	19.377	19.18445	246076.734375	1.248284052424481E7	0	1180	0.09657820381014659	0.528602891862989	0.016737343737548423	117.0535888671875	117.06560516357422
103	117.0738754272461	1.8535					1	DETECTED	117.0739 m/z @1.85 [CD8122_2.mzXML]	117.0738754272461	1.8535	1.8392000000000002	9.300716666666666	7.461516666666666	124883.8984375	1938140.7881678469	0	1180	0.032791265258220736	256.0911423304092	509.73340067290763	117.06993865966797	117.07423400878906
104	117.09073638916016	11.473066666666666					1	DETECTED	117.0907 m/z @11.47 [CD8122_2.mzXML]	117.09073638916016	11.473066666666666	0.3935833333333333	18.99416666666667	18.600583333333336	83614.640625	4137061.894696506	0	1180	0.15403803108829983	2.963077370259056	1.0022569655671216	117.0902099609375	117.09122467041016
105	117.98926544189453	1.5231999999999999					1	DETECTED	117.9893 m/z @1.52 [CD8122_2.mzXML]	117.98926544189453	1.5231999999999999	1.4487999999999999	17.404666666666667	15.955866666666667	27271.845703125	7953296.392309509	0	1180	0.14686453075611094	107.23028673835123	213.46057347670248	117.98912811279297	117.99573516845703
106	118.06475830078125	9.198683333333333					1	DETECTED	118.0648 m/z @9.20 [CD8122_2.mzXML]	118.06475830078125	9.198683333333333	2.06515	9.812166666666666	7.747016666666666	1864364.75	1.608644907423273E7	1	1180	0.0877131916811873	1.4627305960976285	1.382972639096171	118.05755615234375	118.07405090332031
107	118.08589935302734	1.9098					1	DETECTED	118.0859 m/z @1.91 [CD8122_2.mzXML]	118.08589935302734	1.9098	0.1009	19.9985	19.8976	1666418.75	5.1040818381425686E7	1	1180	0.14640269569537967	3.620962916579246	5.909556365371955	118.0855712890625	118.09423828125
108	118.6252670288086	9.198683333333333					1	DETECTED	118.6253 m/z @9.20 [CD8122_2.mzXML]	118.6252670288086	9.198683333333333	9.1404	9.285466666666668	0.14506666666666845	5992.36767578125	32187.448282104604	0	1180	0.08897600073748357	1.2444952816700106	1.4889905633400213	118.6250991821289	118.62557983398438
109	118.9786605834961	11.378633333333333					1	DETECTED	118.9787 m/z @11.38 [CD8122_2.mzXML]	118.9786605834961	11.378633333333333	0.19255000000000003	19.98033333333333	19.78778333333333	13914.478515625	2958432.4129695436	0	1180	0.8001069360024768	0.831137961646668	0.5221811382421641	118.97496032714844	118.98197174072266
110	119.01883697509766	1.5231999999999999					1	DETECTED	119.0188 m/z @1.52 [CD8122_2.mzXML]	119.01883697509766	1.5231999999999999	0.9042666666666667	19.943666666666665	19.039399999999997	204233.390625	3773013.035825257	0	1180	0.17154647018098723	0.6326505432320265	0.2425526490440725	119.01860046386719	119.01935577392578
111	119.0491943359375	3.892733333333333					1	DETECTED	119.0492 m/z @3.89 [CD8122_2.mzXML]	119.0491943359375	3.892733333333333	0.5946333333333332	9.300716666666666	8.706083333333334	2141.2158203125	564583.6625297852	0	1180	0.3154749871759077	1.3198634567377179	1.6397269134754353	119.049072265625	119.05027770996094
112	119.06838989257812	9.198683333333333					1	DETECTED	119.0684 m/z @9.20 [CD8122_2.mzXML]	119.06838989257812	9.198683333333333	7.8016499999999995	9.964616666666666	2.1629666666666667	95906.90625	892563.0710326842	0	1180	0.08713504433907815	0.6297431068037667	3.7452036436709344	119.06816101074219	119.0731430053711
113	119.08946228027344	1.9098					1	DETECTED	119.0895 m/z @1.91 [CD8122_2.mzXML]	119.08946228027344	1.9098	0.43015000000000003	18.350166666666667	17.920016666666665	67719.7109375	3656309.220313781	0	1180	0.1556675857627432	3.4612037279350787	6.52377280853427	119.08512115478516	119.0899887084961
114	119.15409088134766	14.39515					1	DETECTED	119.1541 m/z @14.40 [CD8122_2.mzXML]	119.15409088134766	14.39515	0.1009	19.9985	19.8976	54822.5703125	1.1217295479997277E7	0	1180	2.304313453900482	0.6991898354484487	1.1776900702525313	119.1536865234375	119.15450286865234
115	120.0654296875	1.8392000000000002					1	DETECTED	120.0654 m/z @1.84 [CD8122_2.mzXML]	120.0654296875	1.8392000000000002	1.7681333333333333	8.648833333333332	6.880699999999999	50313.09765625	1468974.2102978223	0	1180	0.07335295951578091	12.996471762564896	14.879217972967695	120.06507873535156	120.0700454711914
116	120.08056640625	8.37705					1	DETECTED	120.0806 m/z @8.38 [CD8122_2.mzXML]	120.08056640625	8.37705	3.1445	19.4865	16.342	408151.40625	1.213195333440909E7	1	1180	0.2663503518136281	0.8665987224743903	0.3444732777369066	120.07166290283203	120.08873748779297
117	120.15725708007812	13.956833333333332					1	DETECTED	120.1573 m/z @13.96 [CD8122_2.mzXML]	120.15725708007812	13.956833333333332	9.300716666666666	19.340666666666667	10.039950000000001	3929.806884765625	857099.3409579776	0	1180	6.104594427985996	1.0781463093350327	1.1562926186700655	120.15676879882812	120.1578140258789
118	120.97885131835938	1.5231999999999999					1	DETECTED	120.9789 m/z @1.52 [CD8122_2.mzXML]	120.97885131835938	1.5231999999999999	1.41405	19.778833333333335	18.364783333333335	36951.76171875	6725382.8237798475	0	1180	0.12242197395028032	85.07953401599354	179.08314475570552	120.9785385131836	120.97938537597656
119	121.03125762939453	14.05725					1	DETECTED	121.0313 m/z @14.06 [CD8122_2.mzXML]	121.03125762939453	14.05725	0.1009	19.96216666666667	19.86126666666667	14981.7392578125	6235479.737776969	0	1180	1.3892487914103864	0.7115494619534	0.43883400168341724	121.02789306640625	121.04011535644531
120	121.07178497314453	1.8392000000000002					1	DETECTED	121.0718 m/z @1.84 [CD8122_2.mzXML]	121.07178497314453	1.8392000000000002	0.15573333333333333	19.9985	19.842766666666666	688931.5	9629319.78904092	0	1180	0.05218763465270837	0.6481822523607889	6.561439659756633	121.06454467773438	121.07223510742188
121	121.08414459228516	8.37705					1	DETECTED	121.0841 m/z @8.38 [CD8122_2.mzXML]	121.08414459228516	8.37705	7.905583333333333	8.842566666666666	0.9369833333333331	23759.50390625	522301.0202499998	0	1180	0.3123728575501108	0.9936899038461525	0.4026463685693581	121.08399963378906	121.0842056274414
122	122.09638214111328	8.614299999999998					1	DETECTED	122.0964 m/z @8.61 [CD8122_2.mzXML]	122.09638214111328	8.614299999999998	0.22928333333333334	19.906833333333335	19.67755	13680.01953125	2495164.50374942	0	1180	0.10704634506954136	23.256923556262223	3.133615475813186	122.08721923828125	122.09674072265625
123	122.92423248291016	1.6567333333333332					1	DETECTED	122.9242 m/z @1.66 [CD8122_2.mzXML]	122.92423248291016	1.6567333333333332	0.41178333333333333	19.651166666666665	19.239383333333333	38610.24609375	2814733.350690918	0	1180	0.09201971518584617	117.01062590161189	264.1136939587391	122.92063903808594	122.92955017089844
124	123.04400634765625	3.8154166666666667					1	DETECTED	123.0440 m/z @3.82 [CD8122_2.mzXML]	123.04400634765625	3.8154166666666667	0.11939999999999999	19.9985	19.8791	1921.714111328125	966415.0542181395	0	1180	4.590129887338354	2.68926005925298	4.378520118505959	123.04058074951172	123.04463195800781
125	123.05535888671875	3.3556166666666667					1	DETECTED	123.0554 m/z @3.36 [CD8122_2.mzXML]	123.05535888671875	3.3556166666666667	0.1009	15.154616666666668	15.053716666666668	2650.9794921875	735344.1853254394	0	1180	0.380065505450784	2.312600175130452	3.625200350260904	123.04690551757812	123.05551147460938
126	124.03683471679688	1.88155					1	DETECTED	124.0368 m/z @1.88 [CD8122_2.mzXML]	124.03683471679688	1.88155	0.8314833333333334	18.9575	18.126016666666665	20423.509765625	1787670.2509884036	0	1180	0.07687198309731591	7.54084893019758	13.259114612738674	124.0362777709961	124.04376220703125
127	124.97591400146484	1.5231999999999999					1	DETECTED	124.9759 m/z @1.52 [CD8122_2.mzXML]	124.97591400146484	1.5231999999999999	1.2503	17.404666666666667	16.154366666666668	4497.85009765625	2388242.8178454284	0	1180	0.05096380500529207	29.597593746182984	58.19518749236597	124.97383117675781	124.98471069335938
128	124.99964904785156	13.13275					1	DETECTED	124.9996 m/z @13.13 [CD8122_2.mzXML]	124.99964904785156	13.13275	12.229833333333334	13.799933333333334	1.5701	6629.42919921875	306778.3411525879	0	1180	0.4087661469827264	0.8694600830641445	0.738920166128289	124.99889373779297	124.99994659423828
129	125.01522064208984	10.428650000000001					1	DETECTED	125.0152 m/z @10.43 [CD8122_2.mzXML]	125.01522064208984	10.428650000000001	1.7823833333333332	10.7813	8.998916666666666	24335.2890625	1153726.7605482477	0	1180	8.733453638152493	0.5150127811622914	0.045408139787344586	125.01495361328125	125.02336120605469
130	125.02635192871094	15.1723					1	DETECTED	125.0264 m/z @15.17 [CD8122_2.mzXML]	125.02635192871094	15.1723	0.1009	19.9985	19.8976	9109.130859375	2232729.50494516	0	1180	3.972542296583276	0.5688383293382371	0.810344934819939	125.02574157714844	125.03192138671875
131	125.0570297241211	1.6567333333333332					1	DETECTED	125.0570 m/z @1.66 [CD8122_2.mzXML]	125.0570297241211	1.6567333333333332	1.3411499999999998	9.862716666666667	8.521566666666669	12237.44921875	727400.9137589417	0	1180	0.09875987635496464	13.501293900184846	26.00258780036969	125.05693817138672	125.05995178222656
132	127.01231384277344	10.428650000000001					1	DETECTED	127.0123 m/z @10.43 [CD8122_2.mzXML]	127.01231384277344	10.428650000000001	5.5716	17.497333333333334	11.925733333333334	8154.80224609375	1237801.4319374084	0	1180	0.07351581705310828	1.2276724898172071	0.03590722668207345	127.00321197509766	127.02131652832031
133	127.03881072998047	1.9942					1	DETECTED	127.0388 m/z @1.99 [CD8122_2.mzXML]	127.03881072998047	1.9942	1.6414666666666666	17.7765	16.135033333333332	28809.279296875	4641924.787655518	0	1180	3.434975716780074	10.091865133175236	21.560681453032892	127.0363998413086	127.04725646972656
134	127.05432891845703	9.198683333333333					1	DETECTED	127.0543 m/z @9.20 [CD8122_2.mzXML]	127.05432891845703	9.198683333333333	0.1009	19.9985	19.8976	8160.09375	3234248.7053899197	0	1180	1.7071039943306392	0.9188400952410405	86.95326364703209	127.04959869384766	127.05445098876953
135	128.0107879638672	1.7681333333333333					1	DETECTED	128.0108 m/z @1.77 [CD8122_2.mzXML]	128.0107879638672	1.7681333333333333	0.28376666666666667	19.96216666666667	19.678400000000003	6417.25146484375	3348799.31403583	0	1180	12.893366499655098	6.628550897127845	12.262947040976655	128.0104217529297	128.01760864257812
136	128.070556640625	2.27615					1	DETECTED	128.0706 m/z @2.28 [CD8122_2.mzXML]	128.070556640625	2.27615	0.19255000000000003	19.98033333333333	19.78778333333333	23025.140625	3662171.3485469655	0	1180	0.41080809684429065	3.167934926285002	4.106538766712592	128.0613555908203	128.0708465576172
137	129.00326538085938	1.55245					1	DETECTED	129.0033 m/z @1.55 [CD8122_2.mzXML]	129.00326538085938	1.55245	1.4487999999999999	9.581816666666667	8.133016666666666	7592.19384765625	2184832.5122016603	0	1180	0.056218059113341656	39.233076057243835	77.46615211448767	128.9993133544922	129.00338745117188
138	129.01361083984375	15.901733333333334					1	DETECTED	129.0136 m/z @15.90 [CD8122_2.mzXML]	129.01361083984375	15.901733333333334	0.8497833333333333	19.8155	18.965716666666665	10828.2021484375	4548581.208429686	0	1180	7.651871309596171	0.6300086256819436	0.957805555716328	129.01043701171875	129.018310546875
139	129.05435180664062	1.9663166666666667					1	DETECTED	129.0544 m/z @1.97 [CD8122_2.mzXML]	129.05435180664062	1.9663166666666667	0.1009	19.9985	19.8976	30525.583984375	6157401.08149225	0	1180	0.33229502827671564	3.235011488138171	19.43583542895955	129.05224609375	129.05496215820312
140	130.0320587158203	8.806633333333334					1	DETECTED	130.0321 m/z @8.81 [CD8122_2.mzXML]	130.0320587158203	8.806633333333334	8.701066666666666	8.89595	0.1948833333333333	4969.48291015625	38993.13039624025	0	1180	0.1723370665016386	0.9230344174297311	0.8460688348594624	130.03182983398438	130.03228759765625
141	130.0495147705078	1.9240333333333333					1	DETECTED	130.0495 m/z @1.92 [CD8122_2.mzXML]	130.0495147705078	1.9240333333333333	0.13751666666666665	19.9985	19.860983333333333	18954.1640625	2553023.2060840162	0	1180	7.9331918121021685	14.768512820602917	4.744869581317718	130.0493927001953	130.05038452148438
142	130.06507873535156	10.529566666666666					1	DETECTED	130.0651 m/z @10.53 [CD8122_2.mzXML]	130.06507873535156	10.529566666666666	0.4483666666666667	19.61466666666667	19.166300000000003	99250.8984375	2940163.767172907	1	1180	1.5189907252432615	2.2185531567430323	1.6614337379731758	130.05592346191406	130.07217407226562
143	130.08599853515625	1.88155					1	DETECTED	130.0860 m/z @1.88 [CD8122_2.mzXML]	130.08599853515625	1.88155	0.1009	19.925333333333334	19.824433333333335	121444.0390625	5118625.41389685	0	1180	0.5630304899993877	3.196324103260257	4.064793947842824	130.08544921875	130.09449768066406
144	130.31472778320312	1.5084000000000002					1	DETECTED	130.3147 m/z @1.51 [CD8122_2.mzXML]	130.31472778320312	1.5084000000000002	1.4487999999999999	1.5084000000000002	0.05960000000000032	4606.54248046875	12002.187170654326	0	1180	0.05286178118335627	0.5	null	130.3145751953125	130.31475830078125
145	130.9329376220703	1.5378					1	DETECTED	130.9329 m/z @1.54 [CD8122_2.mzXML]	130.9329376220703	1.5378	1.4326333333333332	15.101750000000001	13.669116666666667	18882.27734375	5213800.41913208	0	1180	0.14123511816988032	64.98787638668769	128.757704705436	130.924560546875	130.93885803222656
146	130.96473693847656	1.5231999999999999					1	DETECTED	130.9647 m/z @1.52 [CD8122_2.mzXML]	130.96473693847656	1.5231999999999999	0.11939999999999999	19.9985	19.8791	1320102.75	1.519223661264624E7	0	1180	0.12206582340721162	1.181489712714177	1.2294395889578258	130.96224975585938	130.9728240966797
147	131.01876831054688	1.4789833333333333					1	DETECTED	131.0188 m/z @1.48 [CD8122_2.mzXML]	131.01876831054688	1.4789833333333333	1.4487999999999999	2.6045333333333334	1.1557333333333335	45267.55859375	673487.1867258302	0	1180	0.04413237889902799	19.145223633351666	37.29044726670333	131.01873779296875	131.02455139160156
148	131.04908752441406	8.37705					1	DETECTED	131.0491 m/z @8.38 [CD8122_2.mzXML]	131.04908752441406	8.37705	6.9391	10.76405	3.8249499999999994	4625.97216796875	572849.6766432798	0	1180	0.07120043186392877	1.3300010431517082	1.6600020863034164	131.04627990722656	131.05386352539062
149	131.07101440429688	11.664983333333334					1	DETECTED	131.0710 m/z @11.66 [CD8122_2.mzXML]	131.07101440429688	11.664983333333334	0.5216	19.61466666666667	19.09306666666667	20795.22265625	3523308.4001398594	0	1180	4.841191929773423	3.3739387703633263	4.241315970670624	131.0675811767578	131.07101440429688
150	131.44302368164062	3.98605					1	DETECTED	131.4430 m/z @3.99 [CD8122_2.mzXML]	131.44302368164062	3.98605	3.042266666666667	19.79733333333333	16.755066666666664	7698.36181640625	2193451.2148644407	0	1180	1.0904449753942758	8.876542991859008	0.7298596019316841	131.44247436523438	131.44862365722656
151	131.74972534179688	3.98605					1	DETECTED	131.7497 m/z @3.99 [CD8122_2.mzXML]	131.74972534179688	3.98605	3.013	4.6508	1.6378000000000004	5899.15478515625	353473.26358728035	0	1180	1.414777695297548	0.8415805970916191	0.6831611941832383	131.7493133544922	131.74977111816406
152	131.9528350830078	2.2346					1	DETECTED	131.9528 m/z @2.23 [CD8122_2.mzXML]	131.9528350830078	2.2346	0.1009	19.9985	19.8976	51858.734375	7158973.980500391	0	1180	11.29759738429977	5.162006376666178	11.677135470535465	131.94285583496094	131.9617156982422
153	131.9684295654297	1.5378					1	DETECTED	131.9684 m/z @1.54 [CD8122_2.mzXML]	131.9684295654297	1.5378	1.4326333333333332	1.6266333333333334	0.19400000000000017	18439.0078125	121252.88603686528	0	1180	0.15859255616182044	0.9223454833597456	0.8064597349867909	131.96820068359375	131.96852111816406
154	132.04429626464844	9.515166666666666					1	DETECTED	132.0443 m/z @9.52 [CD8122_2.mzXML]	132.04429626464844	9.515166666666666	3.553833333333333	10.529566666666666	6.9757333333333325	55954.21484375	1262512.3087015678	0	1180	0.1005237848866063	0.7895344789505807	1.5410110929004899	132.03564453125	132.0518035888672
155	132.0653533935547	2.5366666666666666					1	DETECTED	132.0654 m/z @2.54 [CD8122_2.mzXML]	132.0653533935547	2.5366666666666666	1.8392000000000002	17.608833333333333	15.769633333333333	157968.6875	1.0399848342358299E7	0	1180	0.6220476377747008	2.350127649760559	2.050152840614265	132.0628662109375	132.065673828125
156	132.0763702392578	1.8535					1	DETECTED	132.0764 m/z @1.85 [CD8122_2.mzXML]	132.0763702392578	1.8535	1.8249833333333332	10.712383333333333	8.8874	1743839.125	9886341.418259706	1	1180	0.03669032008158535	2.7142062153479873	2.4435580066834617	132.07603454589844	132.08604431152344
157	132.0895233154297	3.8154166666666667					1	DETECTED	132.0895 m/z @3.82 [CD8122_2.mzXML]	132.0895233154297	3.8154166666666667	3.4933	4.58645	1.09315	3574.305419921875	141123.29523339847	0	1180	0.531441289969012	1.696823097221504	2.393646194443008	132.0870819091797	132.0908660888672
158	132.10169982910156	3.98605					1	DETECTED	132.1017 m/z @3.99 [CD8122_2.mzXML]	132.10169982910156	3.98605	0.17401666666666668	19.906833333333335	19.73281666666667	2072001.5	1.369090676470233E8	1	1180	1.0966328459921928	0.950203407827627	0.7651964723817294	132.1011505126953	132.10812377929688
159	132.11282348632812	3.98605					1	DETECTED	132.1128 m/z @3.99 [CD8122_2.mzXML]	132.11282348632812	3.98605	3.4168666666666665	4.522166666666666	1.1052999999999997	4404.7890625	137272.31902618406	0	1180	0.387604041346179	0.9709525343328154	0.9419050686656306	132.11181640625	132.12173461914062
160	132.12689208984375	4.379466666666667					1	DETECTED	132.1269 m/z @4.38 [CD8122_2.mzXML]	132.12689208984375	4.379466666666667	0.8497833333333333	4.5064166666666665	3.656633333333333	2345.43017578125	223670.69177114867	0	1180	0.2414952255779781	0.5179831996260288	0.035966399252057524	132.12283325195312	132.13673400878906
161	132.4551239013672	3.9703					1	DETECTED	132.4551 m/z @3.97 [CD8122_2.mzXML]	132.4551239013672	3.9703	3.115083333333333	4.634516666666667	1.519433333333334	5810.44091796875	338840.0508923338	0	1180	1.0762325392667362	0.8883323914017894	0.7766647828035788	132.45477294921875	132.45516967773438
162	132.77467346191406	10.746616666666666					1	DETECTED	132.7747 m/z @10.75 [CD8122_2.mzXML]	132.77467346191406	10.746616666666666	3.0276	10.746616666666666	7.719016666666667	11965.6669921875	3194457.479534546	0	1180	6.79175095783292	0.5	null	132.7648468017578	132.77467346191406
163	132.95777893066406	11.801816666666667					1	DETECTED	132.9578 m/z @11.80 [CD8122_2.mzXML]	132.95777893066406	11.801816666666667	0.1009	19.9985	19.8976	404015.4375	5.102510179390386E7	0	1180	1.1119790871767723	0.8569876824507752	4.914729499600265	132.95770263671875	132.9665985107422
164	132.9980926513672	1.55245					1	DETECTED	132.9981 m/z @1.55 [CD8122_2.mzXML]	132.9980926513672	1.55245	1.4326333333333332	15.36885	13.936216666666667	26680.837890625	3768426.7477092287	0	1180	0.2074339723252494	58.15641952983714	109.73639045237263	132.9887237548828	132.9981689453125
165	133.03416442871094	1.5231999999999999					1	DETECTED	133.0342 m/z @1.52 [CD8122_2.mzXML]	133.03416442871094	1.5231999999999999	0.37545	19.888666666666666	19.513216666666665	848784.5	1.4118083998923596E7	0	1180	0.24113720634812497	1.2060160252372434	1.3880989672903097	133.0291290283203	133.03465270996094
166	133.0492401123047	2.1077					1	DETECTED	133.0492 m/z @2.11 [CD8122_2.mzXML]	133.0492401123047	2.1077	2.00825	13.834816666666667	11.826566666666666	10777.70703125	1240481.7046058348	0	1180	0.36846098533638694	30.021237539790175	37.47773214233551	133.04888916015625	133.0592041015625
167	133.06871032714844	2.6454333333333335					1	DETECTED	133.0687 m/z @2.65 [CD8122_2.mzXML]	133.06871032714844	2.6454333333333335	1.2503	11.867366666666667	10.617066666666668	7400.19580078125	954720.4445662233	0	1180	0.849463197844667	3.8050365556458163	6.610073111291633	133.0595245361328	133.0689239501953
168	133.079833984375	1.8392000000000002					1	DETECTED	133.0798 m/z @1.84 [CD8122_2.mzXML]	133.079833984375	1.8392000000000002	1.8392000000000002	9.431666666666667	7.592466666666667	53101.76171875	7210167.078374787	0	1180	7.42334527178156	null	null	133.07186889648438	133.08543395996094
169	133.1050262451172	3.9703					1	DETECTED	133.1050 m/z @3.97 [CD8122_2.mzXML]	133.1050262451172	3.9703	1.21405	14.812466666666667	13.598416666666667	94045.3828125	7408413.570921267	0	1180	1.0451065643814461	0.8510775170188415	0.46248511661538916	133.09671020507812	133.1055908203125
170	133.95840454101562	11.664983333333334					1	DETECTED	133.9584 m/z @11.66 [CD8122_2.mzXML]	133.95840454101562	11.664983333333334	0.1009	19.98033333333333	19.87943333333333	10294.3134765625	1769461.2935798648	0	1180	0.35332809819472644	1.2246566349294106	0.6688307795640351	133.95799255371094	133.9665985107422
171	134.01861572265625	1.7823833333333332					1	DETECTED	134.0186 m/z @1.78 [CD8122_2.mzXML]	134.01861572265625	1.7823833333333332	1.7036	1.9663166666666667	0.2627166666666667	22254.7265625	181931.56718847662	0	1180	0.08386531161297284	1.6673365771102209	2.3346731542204417	134.01834106445312	134.01866149902344
172	134.03518676757812	1.49375					1	DETECTED	134.0352 m/z @1.49 [CD8122_2.mzXML]	134.03518676757812	1.49375	1.41405	18.498	17.08395	73277.109375	2267010.5759602655	0	1180	0.1542012166116311	3.396497588497157	5.361685005743639	134.0347137451172	134.044921875
173	134.0598602294922	10.065733333333332					1	DETECTED	134.0599 m/z @10.07 [CD8122_2.mzXML]	134.0598602294922	10.065733333333332	7.6258	19.633	12.0072	36359.921875	1635058.000397064	0	1180	0.4257803689577653	0.8771458359461051	1.266707323078748	134.05970764160156	134.0669403076172
174	134.10597229003906	3.83085					1	DETECTED	134.1060 m/z @3.83 [CD8122_2.mzXML]	134.10597229003906	3.83085	2.9985500000000003	16.883166666666668	13.884616666666668	6107.0732421875	776126.2407217408	0	1180	0.5135420083658029	8.341112980095323	1.3508235100798585	134.1055908203125	134.11415100097656
175	134.95828247070312	11.801816666666667					1	DETECTED	134.9583 m/z @11.80 [CD8122_2.mzXML]	134.95828247070312	11.801816666666667	0.1009	19.98033333333333	19.87943333333333	60427.4453125	9569789.695413819	0	1180	1.169927151683689	1.34847365749678	4.449995402899756	134.9579620361328	134.9590301513672
176	134.99627685546875	1.5231999999999999					1	DETECTED	134.9963 m/z @1.52 [CD8122_2.mzXML]	134.99627685546875	1.5231999999999999	1.4326333333333332	16.048666666666666	14.616033333333332	105610.65625	2773666.28343814	0	1180	0.7209346481855863	6.926598614393634	9.094845005879009	134.99192810058594	135.00405883789062
177	135.03189086914062	1.5084000000000002					1	DETECTED	135.0319 m/z @1.51 [CD8122_2.mzXML]	135.03189086914062	1.5084000000000002	1.41405	18.847166666666666	17.433116666666667	92788.3359375	3491318.3463317277	0	1180	0.1909761949903468	60.83842430117933	1.708524455174113	135.03131103515625	135.03250122070312
178	135.04342651367188	12.0421					1	DETECTED	135.0434 m/z @12.04 [CD8122_2.mzXML]	135.04342651367188	12.0421	5.798666666666667	17.162	11.363333333333333	3314.253662109375	876627.3102861329	0	1180	1.2635189494319086	0.9100227972856816	0.820045594571363	135.04331970214844	135.04408264160156
179	135.0630645751953	9.981433333333333					1	DETECTED	135.0631 m/z @9.98 [CD8122_2.mzXML]	135.0630645751953	9.981433333333333	0.13751666666666665	19.98033333333333	19.842816666666664	4632.98193359375	1539060.823738342	0	1180	0.4469953821815551	1.0078720360290194	0.936322325293316	135.06243896484375	135.0635528564453
180	135.080078125	11.867366666666667					1	DETECTED	135.0801 m/z @11.87 [CD8122_2.mzXML]	135.080078125	11.867366666666667	11.08565	12.075050000000001	0.9894000000000016	10966.4140625	184496.58451000988	0	1180	0.2503560673039491	0.6328379847770932	0.3371377999915654	135.07958984375	135.0803680419922
181	136.0478057861328	1.8107499999999999					1	DETECTED	136.0478 m/z @1.81 [CD8122_2.mzXML]	136.0478057861328	1.8107499999999999	1.7964833333333334	2.33185	0.5353666666666668	163611.953125	934197.7293061521	0	1180	0.09394405898294922	10.24435000535216	19.573239480725675	136.04762268066406	136.0482177734375
182	136.06166076660156	5.956833333333334					1	DETECTED	136.0617 m/z @5.96 [CD8122_2.mzXML]	136.06166076660156	5.956833333333334	0.1009	19.9985	19.8976	6417.55859375	2915509.742240114	0	1180	18.59990461289287	1.6989264449731896	1.9138516467644022	136.06082153320312	136.06204223632812
183	136.0756378173828	3.892733333333333					1	DETECTED	136.0756 m/z @3.89 [CD8122_2.mzXML]	136.0756378173828	3.892733333333333	2.0368833333333334	9.746749999999999	7.709866666666665	6519.14404296875	890107.887613464	0	1180	6.05140228540434	2.0771793697407297	3.1543587394814594	136.07521057128906	136.07574462890625
184	136.95376586914062	12.0258					1	DETECTED	136.9538 m/z @12.03 [CD8122_2.mzXML]	136.95376586914062	12.0258	0.1009	19.96216666666667	19.86126666666667	22314.50390625	3944552.6511231093	0	1180	1.906270842483254	0.7122678062030352	0.3538147441397094	136.95330810546875	136.95428466796875
185	136.96925354003906	1.6266333333333334					1	DETECTED	136.9693 m/z @1.63 [CD8122_2.mzXML]	136.96925354003906	1.6266333333333334	1.5670166666666667	16.30685	14.739833333333333	27710.861328125	2499434.337288086	0	1180	0.07829311876894751	1.0382127114876942	0.9988815810944326	136.9660186767578	136.96946716308594
186	137.0457000732422	3.30975					1	DETECTED	137.0457 m/z @3.31 [CD8122_2.mzXML]	137.0457000732422	3.30975	1.8107499999999999	9.365	7.554250000000001	13152.6142578125	1237352.012111145	0	1180	0.6109558547834544	2.5197631754503	0.5033633798570646	137.04515075683594	137.0513916015625
187	137.0596466064453	9.316466666666667					1	DETECTED	137.0596 m/z @9.32 [CD8122_2.mzXML]	137.0596466064453	9.316466666666667	1.2321166666666667	10.676449999999999	9.444333333333333	6561.07421875	762698.2041494447	0	1180	0.07734630422418753	0.5841121013645706	0.32600205741240973	137.05911254882812	137.05990600585938
188	137.1322479248047	6.588266666666667					1	DETECTED	137.1322 m/z @6.59 [CD8122_2.mzXML]	137.1322479248047	6.588266666666667	0.1009	19.9985	19.8976	8172.56982421875	3658275.139049196	0	1180	2.561086038246925	0.7475332768716202	0.4944085801244298	137.13143920898438	137.13267517089844
189	138.05224609375	1.8677					1	DETECTED	138.0522 m/z @1.87 [CD8122_2.mzXML]	138.05224609375	1.8677	0.5029333333333333	17.757833333333334	17.2549	447394.25	4824908.706614502	0	1180	0.051790640875707394	0.546734331797059	0.0637874558844699	138.04791259765625	138.0554656982422
190	139.04173278808594	14.297216666666666					1	DETECTED	139.0417 m/z @14.30 [CD8122_2.mzXML]	139.04173278808594	14.297216666666666	0.1009	19.9985	19.8976	159784.765625	2.28266027697536E7	1	1180	3.5779231223827868	0.8336950691225428	0.5934129064451993	139.0361328125	139.0425262451172
191	140.04930114746094	9.198683333333333					1	DETECTED	140.0493 m/z @9.20 [CD8122_2.mzXML]	140.04930114746094	9.198683333333333	1.41405	16.8645	15.45045	7172.591796875	1663074.7926593318	0	1180	4.557616293319523	0.9923685123255644	90.05002176319415	140.04063415527344	140.0528564453125
192	140.06785583496094	1.7823833333333332					1	DETECTED	140.0679 m/z @1.78 [CD8122_2.mzXML]	140.06785583496094	1.7823833333333332	0.37545	19.888666666666666	19.513216666666665	670265.0625	5478369.858161351	1	1180	0.05243231254326752	1.0260824405123719	2.527262243547031	140.0677032470703	140.07113647460938
193	140.90325927734375	1.9523833333333334					1	DETECTED	140.9033 m/z @1.95 [CD8122_2.mzXML]	140.90325927734375	1.9523833333333334	1.6718833333333334	13.449766666666667	11.777883333333333	20313.642578125	2299796.968354004	0	1180	0.44663692001415956	20.994444444444447	40.988888888888894	140.903076171875	140.91148376464844
194	140.9522247314453	17.646					1	DETECTED	140.9522 m/z @17.65 [CD8122_2.mzXML]	140.9522247314453	17.646	3.3556166666666667	19.322333333333333	15.966716666666667	1588.96435546875	601919.0854254455	0	1180	0.9243009035234557	0.5586524970755391	0.1173049941510782	140.95138549804688	140.95916748046875
195	141.01010131835938	10.443616666666665					1	DETECTED	141.0101 m/z @10.44 [CD8122_2.mzXML]	141.01010131835938	10.443616666666665	3.159466666666667	17.423333333333336	14.263866666666669	14995.2236328125	1243461.5535956114	0	1180	0.10052592284831974	0.5150799037255046	0.033675995113749455	141.0097198486328	141.0162353515625
196	141.0384063720703	11.6821					1	DETECTED	141.0384 m/z @11.68 [CD8122_2.mzXML]	141.0384063720703	11.6821	2.7700666666666667	16.21455	13.444483333333332	5223.6474609375	1344527.1833614798	0	1180	9.080423223300254	0.7542882095743209	0.45919928212253047	141.03538513183594	141.04074096679688
197	141.05218505859375	9.316466666666667					1	DETECTED	141.0522 m/z @9.32 [CD8122_2.mzXML]	141.05218505859375	9.316466666666667	0.5583166666666667	19.0305	18.472183333333334	36604.84375	1409510.3956866437	0	1180	0.09880141577204782	1.1307127675378879	0.6424403713372763	141.05084228515625	141.0549774169922
198	141.0906524658203	11.538216666666667					1	DETECTED	141.0907 m/z @11.54 [CD8122_2.mzXML]	141.0906524658203	11.538216666666667	0.1009	19.870166666666666	19.769266666666667	2612.103515625	1461065.2784021306	0	1180	14.470848551428439	0.8642440898870509	0.7284881797741019	141.0902557373047	141.09133911132812
199	142.0471954345703	1.8107499999999999					1	DETECTED	142.0472 m/z @1.81 [CD8122_2.mzXML]	142.0471954345703	1.8107499999999999	1.7964833333333334	4.602416666666667	2.805933333333333	31144.28515625	551046.6814572753	0	1180	0.13964990722470194	10.559325329722059	15.82532023496685	142.04702758789062	142.04905700683594
200	142.06507873535156	9.198683333333333					1	DETECTED	142.0651 m/z @9.20 [CD8122_2.mzXML]	142.06507873535156	9.198683333333333	7.590433333333333	10.443616666666665	2.853183333333332	105078.0859375	900252.300745056	0	1180	0.08680857125553665	1.6396702332794209	1.875978769699962	142.0556640625	142.06527709960938
201	142.9476318359375	1.6567333333333332					1	DETECTED	142.9476 m/z @1.66 [CD8122_2.mzXML]	142.9476318359375	1.6567333333333332	1.4640666666666666	18.276333333333334	16.812266666666666	24882.326171875	1825634.1346655884	0	1180	0.046874394730781255	13.845627912993525	2.8134271085077383	142.93785095214844	142.95147705078125
202	143.0070037841797	10.428650000000001					1	DETECTED	143.0070 m/z @10.43 [CD8122_2.mzXML]	143.0070037841797	10.428650000000001	1.4326333333333332	10.5152	9.082566666666667	5171.6015625	2008622.3364101565	0	1180	0.07636427747083374	0.5048104624083621	0.009620924816724328	143.00128173828125	143.00723266601562
203	143.03125	1.7964833333333334					1	DETECTED	143.0312 m/z @1.80 [CD8122_2.mzXML]	143.03125	1.7964833333333334	1.5962166666666666	19.723833333333335	18.12761666666667	212118.59375	3307824.4305818784	0	1180	0.039975062882878554	2.862405302940547	3.8912329601566342	143.0267791748047	143.03416442871094
204	143.0536651611328	1.8249833333333332					1	DETECTED	143.0537 m/z @1.82 [CD8122_2.mzXML]	143.0536651611328	1.8249833333333332	1.8107499999999999	12.229833333333334	10.419083333333333	755811.9375	6745755.125878481	0	1180	0.04798125001529163	3.594862398522593	5.507878790341236	143.04969787597656	143.05810546875
205	143.07293701171875	9.198683333333333					1	DETECTED	143.0729 m/z @9.20 [CD8122_2.mzXML]	143.07293701171875	9.198683333333333	0.1009	19.9985	19.8976	129442.5625	3388483.9371329374	0	1180	0.08706102882714539	0.5171220567724123	0.02046079055229606	143.06809997558594	143.08180236816406
206	143.10621643066406	11.10205					1	DETECTED	143.1062 m/z @11.10 [CD8122_2.mzXML]	143.10621643066406	11.10205	0.7584333333333333	16.3627	15.604266666666668	4018.515869140625	1264778.3370563658	0	1180	3.3162803558505267	0.7542945165859136	1.5317661442379613	143.0994873046875	143.1068115234375
207	144.0443878173828	9.198683333333333					1	DETECTED	144.0444 m/z @9.20 [CD8122_2.mzXML]	144.0443878173828	9.198683333333333	1.8535	9.829066666666668	7.975566666666667	24062.30859375	2941498.8458962096	0	1180	0.09584733895352038	0.5176274453858798	0.03624059776021839	144.03451538085938	144.0447998046875
208	144.0569305419922	1.8392000000000002					1	DETECTED	144.0569 m/z @1.84 [CD8122_2.mzXML]	144.0569305419922	1.8392000000000002	0.11939999999999999	19.96216666666667	19.84276666666667	11976.376953125	1586323.2930137021	0	1180	5.9725310434016725	3.5216270093943094	9.66167285334561	144.0569305419922	144.06581115722656
209	144.08047485351562	9.198683333333333					1	DETECTED	144.0805 m/z @9.20 [CD8122_2.mzXML]	144.08047485351562	9.198683333333333	0.5216	19.084999999999997	18.563399999999998	1188007.25	9943780.933458745	1	1180	0.08774211805467225	1.5527182617701873	1.5174993094229103	144.07623291015625	144.08082580566406
210	144.1016845703125	1.8677					1	DETECTED	144.1017 m/z @1.87 [CD8122_2.mzXML]	144.1016845703125	1.8677	0.43015000000000003	19.833833333333335	19.403683333333333	64679.3125	3087332.6226411434	0	1180	1.7598544576563226	0.6328583171265258	0.25546884665865466	144.09255981445312	144.10972595214844
211	144.1379852294922	10.934383333333333					1	DETECTED	144.1380 m/z @10.93 [CD8122_2.mzXML]	144.1379852294922	10.934383333333333	10.865649999999999	11.068533333333333	0.2028833333333342	4847.40869140625	32804.08824829105	0	1180	0.08706864903523837	1.475872938894265	1.95174587778853	144.1377716064453	144.13833618164062
212	144.98080444335938	1.5231999999999999					1	DETECTED	144.9808 m/z @1.52 [CD8122_2.mzXML]	144.98080444335938	1.5231999999999999	1.5084000000000002	19.249000000000002	17.7406	50846.6953125	3631404.4596814252	0	1180	0.19459032240517504	401.2524774567126	815.180545832686	144.97525024414062	144.98130798339844
213	144.99183654785156	1.8107499999999999					1	DETECTED	144.9918 m/z @1.81 [CD8122_2.mzXML]	144.99183654785156	1.8107499999999999	1.41405	18.572166666666664	17.158116666666665	91799.7578125	3.34129770837721E7	0	1180	0.06677633711144604	21.64426690249019	565.0444484476634	144.99172973632812	144.9919891357422
214	145.04928588867188	1.9663166666666667					1	DETECTED	145.0493 m/z @1.97 [CD8122_2.mzXML]	145.04928588867188	1.9663166666666667	0.1009	19.9985	19.8976	183314.703125	1.1927949928171342E7	0	1180	0.22080436353675892	2.6240611449465328	2.8031865056238296	145.048583984375	145.0511932373047
215	145.06491088867188	9.198683333333333					1	DETECTED	145.0649 m/z @9.20 [CD8122_2.mzXML]	145.06491088867188	9.198683333333333	9.12515	9.270533333333333	0.1453833333333332	7146.74853515625	35442.59358837881	0	1180	0.054641595291204936	0.9885539437896591	0.9771078875793181	145.06463623046875	145.06491088867188
216	145.08407592773438	9.198683333333333					1	DETECTED	145.0841 m/z @9.20 [CD8122_2.mzXML]	145.08407592773438	9.198683333333333	9.108183333333333	10.457916666666668	1.3497333333333348	106384.1171875	794325.4704616398	0	1180	0.0840758960219361	1.924386213043	1.391160294512559	145.0838623046875	145.0863037109375
217	145.1008758544922	11.0351					1	DETECTED	145.1009 m/z @11.04 [CD8122_2.mzXML]	145.1008758544922	11.0351	10.5152	14.964	4.4488	13676.0537109375	572365.2601488956	0	1180	0.1109667224589792	4.278515099057513	0.3327153537769524	145.10032653808594	145.1012420654297
218	146.02688598632812	8.842566666666666					1	DETECTED	146.0269 m/z @8.84 [CD8122_2.mzXML]	146.02688598632812	8.842566666666666	8.736166666666666	8.9313	0.1951333333333345	3254.86669921875	24560.060203643814	0	1180	0.11547818172664392	0.916979949874686	0.833959899749372	146.02662658691406	146.02735900878906
219	146.0597381591797	9.198683333333333					1	DETECTED	146.0597 m/z @9.20 [CD8122_2.mzXML]	146.0597381591797	9.198683333333333	0.6856833333333333	19.778833333333335	19.09315	933424.0625	8249256.55918714	0	1180	0.08475450963924658	1.6292032323979144	1.5805687354390596	146.05235290527344	146.06028747558594
220	146.08096313476562	1.9663166666666667					1	DETECTED	146.0810 m/z @1.97 [CD8122_2.mzXML]	146.08096313476562	1.9663166666666667	0.21075	19.925333333333334	19.714583333333334	95261.0703125	7766676.406726254	0	1180	0.8216201913961139	0.7546281250017572	0.186174340839806	146.08009338378906	146.08721923828125
221	146.1173553466797	1.8392000000000002					1	DETECTED	146.1174 m/z @1.84 [CD8122_2.mzXML]	146.1173553466797	1.8392000000000002	1.8107499999999999	15.919733333333333	14.108983333333333	59521.234375	9144406.986900758	0	1180	7.529622372429867	131.08284460078934	254.83738849846932	146.10911560058594	146.1177978515625
222	146.83102416992188	9.198683333333333					1	DETECTED	146.8310 m/z @9.20 [CD8122_2.mzXML]	146.83102416992188	9.198683333333333	9.1404	9.241216666666666	0.10081666666666678	3038.2373046875	11890.206607849046	0	1180	0.07628233299410603	0.8648841864455205	0.7297683728910409	146.83102416992188	146.83151245117188
223	146.99630737304688	1.4789833333333333					1	DETECTED	146.9963 m/z @1.48 [CD8122_2.mzXML]	146.99630737304688	1.4789833333333333	0.7951166666666667	19.870166666666666	19.07505	259266.890625	7114631.719149903	0	1180	21.20699995996037	40.62756630869221	113.8912414410193	146.990478515625	147.00047302246094
224	147.01377868652344	1.5231999999999999					1	DETECTED	147.0138 m/z @1.52 [CD8122_2.mzXML]	147.01377868652344	1.5231999999999999	1.4789833333333333	17.478666666666665	15.999683333333332	239383.3125	4671531.368995485	0	1180	0.20472951707047415	116.87499356430547	237.94350550407424	147.0076141357422	147.0142822265625
225	147.02871704101562	3.3556166666666667					1	DETECTED	147.0287 m/z @3.36 [CD8122_2.mzXML]	147.02871704101562	3.3556166666666667	3.086	3.5994	0.5134000000000003	4739.9140625	77230.84234948733	0	1180	0.14214656831421557	0.9520924769734809	0.9041849539469616	147.0285186767578	147.02891540527344
226	147.0633544921875	9.198683333333333					1	DETECTED	147.0634 m/z @9.20 [CD8122_2.mzXML]	147.0633544921875	9.198683333333333	0.1009	19.9985	19.8976	79967.703125	2756489.0342550664	0	1180	0.08271762731110144	0.5146543068112562	0.016163119682668082	147.05911254882812	147.0654754638672
227	147.07626342773438	1.8535					1	DETECTED	147.0763 m/z @1.85 [CD8122_2.mzXML]	147.07626342773438	1.8535	1.7681333333333333	17.329666666666665	15.561533333333331	236411.96875	8729424.67658291	0	1180	0.2127677337585996	9.92640239634349	11.234453582925081	147.06666564941406	147.08587646484375
228	147.112548828125	1.6266333333333334					1	DETECTED	147.1125 m/z @1.63 [CD8122_2.mzXML]	147.112548828125	1.6266333333333334	1.49375	17.31066666666667	15.81691666666667	223241.28125	4403655.884219023	0	1180	0.13219179393792957	6.631695848101605	2.970566810271814	147.1123504638672	147.12095642089844
229	147.9826202392578	10.832233333333333					1	DETECTED	147.9826 m/z @10.83 [CD8122_2.mzXML]	147.9826202392578	10.832233333333333	10.55945	11.018133333333333	0.4586833333333331	2775.595947265625	42437.27878884884	0	1180	0.45466311330444675	0.8407466243050048	0.6814932486100096	147.9824676513672	147.9833526611328
230	148.01470947265625	1.5084000000000002					1	DETECTED	148.0147 m/z @1.51 [CD8122_2.mzXML]	148.01470947265625	1.5084000000000002	0.17401666666666668	13.207249999999998	13.033233333333332	28071.078125	5299715.311577636	0	1180	0.11363640854777479	4.883616651886638	8.767233303773276	148.00758361816406	148.01759338378906
231	148.0392303466797	9.964616666666666					1	DETECTED	148.0392 m/z @9.96 [CD8122_2.mzXML]	148.0392303466797	9.964616666666666	0.6127833333333333	10.640916666666667	10.028133333333335	61221.05859375	3519480.5254522064	1	1180	7.544026582391096	0.5590698483486392	0.017595081408108258	148.03866577148438	148.04283142089844
232	148.06016540527344	1.8535					1	DETECTED	148.0602 m/z @1.85 [CD8122_2.mzXML]	148.06016540527344	1.8535	1.8249833333333332	9.226966666666668	7.401983333333335	42401.2734375	1507332.318867585	0	1180	0.3459251028200556	31.935876858811906	258.4982195654175	148.05987548828125	148.0684051513672
233	148.0797576904297	2.2623					1	DETECTED	148.0798 m/z @2.26 [CD8122_2.mzXML]	148.0797576904297	2.2623	0.11939999999999999	19.9985	19.8791	6330.271484375	2409224.2391175823	0	1180	17.48692172186166	4.638363899388679	3.678952232688827	148.0753936767578	148.0825958251953
234	148.09669494628906	1.88155					1	DETECTED	148.0967 m/z @1.88 [CD8122_2.mzXML]	148.09669494628906	1.88155	0.5583166666666667	19.377	18.818683333333333	15377.9423828125	1443655.4562254637	0	1180	0.4063024766909715	7.110871098571679	0.9542675657249282	148.09632873535156	148.09695434570312
235	148.93496704101562	1.7366					1	DETECTED	148.9350 m/z @1.74 [CD8122_2.mzXML]	148.93496704101562	1.7366	1.6567333333333332	13.973700000000001	12.316966666666668	67208.984375	2271303.947837219	0	1180	0.10782328519187057	1.9714157020514014	2.524615990536323	148.93463134765625	148.93521118164062
236	149.01199340820312	1.5231999999999999					1	DETECTED	149.0120 m/z @1.52 [CD8122_2.mzXML]	149.01199340820312	1.5231999999999999	0.30193333333333333	19.888666666666666	19.58673333333333	185381.859375	5025843.261708648	0	1180	0.1825170726992411	0.5339972725284624	0.03482931096221389	149.0019989013672	149.0121307373047
237	149.02301025390625	12.413483333333334					1	DETECTED	149.0230 m/z @12.41 [CD8122_2.mzXML]	149.02301025390625	12.413483333333334	0.1009	19.9985	19.8976	82623.75	3.6176155192542255E7	1	1180	12.251904203968575	0.8584931735364881	0.06425085894334218	149.02281188964844	149.0233917236328
238	149.06390380859375	11.927883333333334					1	DETECTED	149.0639 m/z @11.93 [CD8122_2.mzXML]	149.06390380859375	11.927883333333334	7.9229	11.927883333333334	4.004983333333334	19372.96875	2430654.2591488645	0	1180	4.132425737638775	0.5	null	149.0593719482422	149.06390380859375
239	149.0786590576172	17.068833333333334					1	DETECTED	149.0787 m/z @17.07 [CD8122_2.mzXML]	149.0786590576172	17.068833333333334	0.13751666666666665	19.9985	19.860983333333333	8483.5185546875	3195694.606253113	0	1180	7.226119649029769	0.5865162091154557	0.34281934799487623	149.07791137695312	149.07876586914062
240	149.99713134765625	12.0584					1	DETECTED	149.9971 m/z @12.06 [CD8122_2.mzXML]	149.99713134765625	12.0584	0.11939999999999999	19.943666666666665	19.824266666666666	9391.6552734375	5115411.690365909	0	1180	19.4302316216444	0.8302314543373258	0.14047485600999066	149.99241638183594	150.0065155029297
241	150.02651977539062	12.429433333333332					1	DETECTED	150.0265 m/z @12.43 [CD8122_2.mzXML]	150.02651977539062	12.429433333333332	0.1009	19.9985	19.8976	7476.595703125	3405943.7687777067	0	1180	13.159363910821186	0.8069735248312857	2.3050593433342716	150.0260772705078	150.0269012451172
242	150.0581817626953	2.6864833333333333					1	DETECTED	150.0582 m/z @2.69 [CD8122_2.mzXML]	150.0581817626953	2.6864833333333333	1.7964833333333334	9.598666666666666	7.802183333333333	72211.375	1845527.7137608035	0	1180	0.22822772672946412	0.7792265365976621	0.33457985622847813	150.05224609375	150.05853271484375
243	150.93203735351562	1.7366					1	DETECTED	150.9320 m/z @1.74 [CD8122_2.mzXML]	150.93203735351562	1.7366	1.68775	9.184516666666667	7.496766666666667	19948.86328125	865294.7309606932	0	1180	null	76.73251450017085	152.4650290003417	150.92958068847656	150.93215942382812
244	150.96849060058594	11.616000000000001					1	DETECTED	150.9685 m/z @11.62 [CD8122_2.mzXML]	150.96849060058594	11.616000000000001	0.13751666666666665	19.870166666666666	19.73265	12209.7080078125	2346780.92148471	0	1180	9.806801542820148	0.7386741907092873	0.5887730764442074	150.96810913085938	150.97691345214844
245	151.0485382080078	2.06515					1	DETECTED	151.0485 m/z @2.07 [CD8122_2.mzXML]	151.0485382080078	2.06515	1.4326333333333332	9.6662	8.233566666666666	9918.587890625	2503867.665467804	0	1180	8.205212579021161	6.508576849094884	12.017153698189768	151.03858947753906	151.0582733154297
246	151.0612030029297	8.527733333333334					1	DETECTED	151.0612 m/z @8.53 [CD8122_2.mzXML]	151.0612030029297	8.527733333333334	2.5773333333333333	8.648833333333332	6.071499999999999	5153.76025390625	365073.6909496154	0	1180	0.07088115239388593	0.5101757865017477	0.015786362777735482	151.0610809326172	151.06187438964844
247	151.11158752441406	10.7813					1	DETECTED	151.1116 m/z @10.78 [CD8122_2.mzXML]	151.11158752441406	10.7813	0.5216	19.9985	19.4769	4535.935546875	1149361.2107505188	0	1180	0.2773388432800772	0.9491944208894997	2.448313434748418	151.11102294921875	151.1121368408203
248	152.02186584472656	1.8107499999999999					1	DETECTED	152.0219 m/z @1.81 [CD8122_2.mzXML]	152.02186584472656	1.8107499999999999	1.7964833333333334	10.76405	8.967566666666666	84196.7265625	1129534.6880400383	0	1180	0.04220679821229334	13.856107900366963	602.9668731124281	152.013916015625	152.0318603515625
249	152.03192138671875	3.30975					1	DETECTED	152.0319 m/z @3.31 [CD8122_2.mzXML]	152.03192138671875	3.30975	2.5366666666666666	9.896483333333332	7.359816666666665	4310.4345703125	834353.202537201	0	1180	7.136653385356105	4.7600409615177295	8.52008192303546	152.03187561035156	152.03636169433594
250	152.046630859375	11.522266666666667					1	DETECTED	152.0466 m/z @11.52 [CD8122_2.mzXML]	152.046630859375	11.522266666666667	0.11939999999999999	19.9985	19.8791	3391.064697265625	1581604.1005897836	0	1180	12.594836088583179	0.8716711587144754	3.7538194286922426	152.04244995117188	152.0563507080078
251	152.9468994140625	1.5962166666666666					1	DETECTED	152.9469 m/z @1.60 [CD8122_2.mzXML]	152.9468994140625	1.5962166666666666	1.41405	12.51395	11.0999	90693.640625	3286439.7410065914	0	1180	0.08106838000653394	1.086559207138408	3.928109369914146	152.94662475585938	152.95245361328125
252	153.05734252929688	13.51395					1	DETECTED	153.0573 m/z @13.51 [CD8122_2.mzXML]	153.05734252929688	13.51395	1.0683166666666668	19.468166666666665	18.399849999999997	73959.265625	1.2803782126939362E7	0	1180	2.7864417317032544	1.019661459454388	0.44106876284394914	153.05174255371094	153.06614685058594
253	154.02627563476562	1.8677					1	DETECTED	154.0263 m/z @1.87 [CD8122_2.mzXML]	154.02627563476562	1.8677	1.8392000000000002	10.590683333333335	8.751483333333335	76756.09375	1224469.1379865112	0	1180	0.044878649906401336	3.077008012974082	3.2273907286204824	154.02272033691406	154.02645874023438
254	154.0585479736328	1.8392000000000002					1	DETECTED	154.0585 m/z @1.84 [CD8122_2.mzXML]	154.0585479736328	1.8392000000000002	1.8249833333333332	15.791033333333333	13.96605	29945.708984375	3132337.4837872614	0	1180	10.53935231068927	248.09960240742564	857.5853314397018	154.0491180419922	154.06143188476562
255	154.08387756347656	4.017433333333333					1	DETECTED	154.0839 m/z @4.02 [CD8122_2.mzXML]	154.08387756347656	4.017433333333333	0.41178333333333333	14.745566666666667	14.333783333333333	12138.2119140625	1377484.6549170534	0	1180	1.025041307760219	5.361414728754802	0.6148110658826011	154.08340454101562	154.09231567382812
256	154.87997436523438	1.7366					1	DETECTED	154.8800 m/z @1.74 [CD8122_2.mzXML]	154.87997436523438	1.7366	1.7036	7.81895	6.11535	13991.62890625	1134750.439818268	0	1180	0.4030889933980373	92.65681818181841	184.31363636363682	154.87974548339844	154.88052368164062
257	155.02821350097656	2.7700666666666667					1	DETECTED	155.0282 m/z @2.77 [CD8122_2.mzXML]	155.02821350097656	2.7700666666666667	2.29025	18.442333333333334	16.152083333333334	7612.74609375	1237175.8586268004	0	1180	0.10500728614476795	16.831515509395945	32.66303101879189	155.02743530273438	155.03164672851562
258	155.0676727294922	10.307933333333333					1	DETECTED	155.0677 m/z @10.31 [CD8122_2.mzXML]	155.0676727294922	10.307933333333333	9.1404	10.529566666666666	1.3891666666666662	8567.7451171875	182351.93910882605	0	1180	0.3474493378968635	0.6035809238029752	0.2179086895954524	155.05984497070312	155.06826782226562
259	155.10626220703125	6.9391					1	DETECTED	155.1063 m/z @6.94 [CD8122_2.mzXML]	155.10626220703125	6.9391	4.5064166666666665	19.943666666666665	15.437249999999999	2008.709228515625	1134181.0030035092	0	1180	11.524199700341637	3.172885222764985	5.34577044552997	155.10609436035156	155.10708618164062
260	155.130615234375	14.929916666666665					1	DETECTED	155.1306 m/z @14.93 [CD8122_2.mzXML]	155.130615234375	14.929916666666665	0.1009	19.9985	19.8976	341024.8125	7.370855235146897E7	0	1180	6.047924298190603	1.6365184626790312	0.3418974011186787	155.13031005859375	155.13539123535156
261	156.0418243408203	1.7681333333333333					1	DETECTED	156.0418 m/z @1.77 [CD8122_2.mzXML]	156.0418243408203	1.7681333333333333	1.7366	10.36125	8.62465	308891.3125	1.2630824522598634E7	1	1180	0.04753291522280434	139.04611166404484	3.171546285920995	156.041748046875	156.04197692871094
262	156.07656860351562	1.8677					1	DETECTED	156.0766 m/z @1.87 [CD8122_2.mzXML]	156.07656860351562	1.8677	1.1230499999999999	15.754016666666667	14.630966666666668	54120.03515625	2433965.5282461843	0	1180	0.5927839357465567	1.656740687085447	2.3055994441698515	156.06820678710938	156.08262634277344
263	156.1341552734375	14.929916666666665					1	DETECTED	156.1342 m/z @14.93 [CD8122_2.mzXML]	156.1341552734375	14.929916666666665	0.21075	19.98033333333333	19.76958333333333	18564.236328125	4549531.646872371	0	1180	5.1682800936448725	0.6728316520801676	0.2860071905107866	156.13302612304688	156.13462829589844
264	157.1278076171875	14.929916666666665					1	DETECTED	157.1278 m/z @14.93 [CD8122_2.mzXML]	157.1278076171875	14.929916666666665	0.1009	19.9985	19.8976	96288.8203125	2.175595722611517E7	0	1180	7.071728713494064	1.1209989664587137	1.2672058102073793	157.12173461914062	157.1282501220703
265	158.03997802734375	1.7823833333333332					1	DETECTED	158.0400 m/z @1.78 [CD8122_2.mzXML]	158.03997802734375	1.7823833333333332	1.7823833333333332	13.310733333333333	11.52835	13813.361328125	954751.8666762696	0	1180	0.5034414900194539	null	null	158.03689575195312	158.0426025390625
266	158.13113403320312	14.896266666666666					1	DETECTED	158.1311 m/z @14.90 [CD8122_2.mzXML]	158.13113403320312	14.896266666666666	0.5397333333333333	19.888666666666666	19.34893333333333	5264.92529296875	1725255.6118485115	0	1180	6.996931867341978	0.6738720582499024	0.049965852140478106	158.13035583496094	158.13201904296875
267	158.92774963378906	1.55245					1	DETECTED	158.9277 m/z @1.55 [CD8122_2.mzXML]	158.92774963378906	1.55245	1.4789833333333333	11.408416666666666	9.929433333333332	35018.5078125	2951068.2530874023	0	1180	0.12454598683525009	67.57781306715052	134.15562613430103	158.92160034179688	158.93304443359375
268	158.9637908935547	1.6414666666666666					1	DETECTED	158.9638 m/z @1.64 [CD8122_2.mzXML]	158.9637908935547	1.6414666666666666	1.5815	12.4803	10.8988	386690.15625	5138098.5405834345	0	1180	0.07883016187318148	1.948497352634846	4.201058488475729	158.96328735351562	158.97377014160156
269	159.0286407470703	10.100066666666667					1	DETECTED	159.0286 m/z @10.10 [CD8122_2.mzXML]	159.0286407470703	10.100066666666667	10.08275	15.119166666666667	5.036416666666666	5315.99853515625	366784.60924761946	0	1180	0.1031321016314859	145.42107795958225	289.8421559191645	159.02835083007812	159.03262329101562
270	159.06494140625	2.29025					1	DETECTED	159.0649 m/z @2.29 [CD8122_2.mzXML]	159.06494140625	2.29025	1.8956000000000002	17.962666666666667	16.067066666666665	7171.55517578125	1201271.0893328246	0	1180	0.717545260042586	5.646963586854927	13.207065501315812	159.05882263183594	159.06683349609375
271	159.0917205810547	9.198683333333333					1	DETECTED	159.0917 m/z @9.20 [CD8122_2.mzXML]	159.0917205810547	9.198683333333333	0.4483666666666667	19.303833333333333	18.85546666666667	83808.953125	2235388.289682679	0	1180	0.09121447986053965	1.8688736735114841	1.6488742041958813	159.08309936523438	159.10118103027344
272	159.1165008544922	11.08565					1	DETECTED	159.1165 m/z @11.09 [CD8122_2.mzXML]	159.1165008544922	11.08565	1.0867166666666668	19.742	18.655283333333333	34372.79296875	1513423.877727113	0	1180	0.14662113967442103	1.3525541289330256	1.8936299307336895	159.11082458496094	159.11705017089844
273	159.14906311035156	8.806633333333334					1	DETECTED	159.1491 m/z @8.81 [CD8122_2.mzXML]	159.14906311035156	8.806633333333334	8.736166666666666	18.185	9.448833333333333	7984.2138671875	854745.8842620241	0	1180	0.12889915510223027	67.04470198675348	133.08940397350696	159.14891052246094	159.15415954589844
274	159.9820098876953	11.553433333333334					1	DETECTED	159.9820 m/z @11.55 [CD8122_2.mzXML]	159.9820098876953	11.553433333333334	0.1009	19.98033333333333	19.87943333333333	4398.2021484375	2032754.7018931871	0	1180	16.267244839953175	0.8679054998020814	0.7358109996041629	159.98123168945312	159.98260498046875
275	160.0602569580078	2.6317666666666666					1	DETECTED	160.0603 m/z @2.63 [CD8122_2.mzXML]	160.0602569580078	2.6317666666666666	0.9042666666666667	19.705666666666666	18.801399999999997	306997.25	1.8896512270079874E7	1	1180	0.8738760794318523	1.8410683722896193	1.8216122815247031	160.05987548828125	160.06332397460938
276	160.07566833496094	9.198683333333333					1	DETECTED	160.0757 m/z @9.20 [CD8122_2.mzXML]	160.07566833496094	9.198683333333333	1.21405	16.251283333333333	15.037233333333333	48097.1484375	3687718.2679287107	0	1180	0.08247546065319789	0.5715791055622593	0.020786996033667984	160.072265625	160.0838165283203
277	160.1198272705078	11.10205					1	DETECTED	160.1198 m/z @11.10 [CD8122_2.mzXML]	160.1198272705078	11.10205	4.269316666666667	11.135066666666667	6.86575	5085.1171875	975984.1081243593	0	1180	0.047264056138304866	0.5024160658008996	0.004832131601799186	160.11050415039062	160.12008666992188
278	160.1329345703125	1.8677					1	DETECTED	160.1329 m/z @1.87 [CD8122_2.mzXML]	160.1329345703125	1.8677	0.8497833333333333	16.15875	15.308966666666668	37841.56640625	4780750.35501413	0	1180	1.0413490559093763	4.592188618797471	8.204297944331882	160.1244354248047	160.13424682617188
279	161.0120086669922	1.4789833333333333					1	DETECTED	161.0120 m/z @1.48 [CD8122_2.mzXML]	161.0120086669922	1.4789833333333333	1.41405	1.5962166666666666	0.1821666666666666	12750.3203125	102462.82182006833	0	1180	0.2032595714190315	1.402720739219713	1.805441478439426	161.0119171142578	161.0122833251953
280	161.02374267578125	12.497216666666667					1	DETECTED	161.0237 m/z @12.50 [CD8122_2.mzXML]	161.02374267578125	12.497216666666667	1.49375	16.2698	14.77605	57504.37890625	9522737.859969541	0	1180	1.8167069313816135	1.779203321551421	2.4293476658299795	161.01547241210938	161.02960205078125
281	161.06369018554688	2.81245					1	DETECTED	161.0637 m/z @2.81 [CD8122_2.mzXML]	161.06369018554688	2.81245	0.17401666666666668	19.943666666666665	19.76965	13810.775390625	2177346.025505799	0	1180	0.9091595500581597	0.9428397340567505	5.7140094340749705	161.0552520751953	161.064208984375
282	161.13223266601562	12.143833333333333					1	DETECTED	161.1322 m/z @12.14 [CD8122_2.mzXML]	161.13223266601562	12.143833333333333	1.5815	15.084416666666668	13.502916666666668	38392.35546875	2141349.6893735663	0	1180	0.08715651759443155	0.6054263083560578	4.409122350611461	161.1281280517578	161.1328887939453
283	161.9871063232422	11.252450000000001					1	DETECTED	161.9871 m/z @11.25 [CD8122_2.mzXML]	161.9871063232422	11.252450000000001	0.1009	19.9985	19.8976	4753.4921875	1642029.803525299	0	1180	19.386120043529903	0.8921450381337123	2.8335979934024524	161.98065185546875	161.98788452148438
284	162.0499725341797	1.8956000000000002					1	DETECTED	162.0500 m/z @1.90 [CD8122_2.mzXML]	162.0499725341797	1.8956000000000002	1.8677	13.177116666666667	11.309416666666667	24611.716796875	1459210.2167511599	0	1180	4.203668492152273	77.74503831663455	129.88228601792372	162.0455780029297	162.05892944335938
285	162.09786987304688	15.1723					1	DETECTED	162.0979 m/z @15.17 [CD8122_2.mzXML]	162.09786987304688	15.1723	8.806633333333334	19.79733333333333	10.990699999999997	11286.994140625	2678258.0568604455	0	1180	3.1482955530949415	0.863279572707755	0.8450350765592046	162.09706115722656	162.0983123779297
286	162.1119384765625	1.8249833333333332					1	DETECTED	162.1119 m/z @1.82 [CD8122_2.mzXML]	162.1119384765625	1.8249833333333332	1.7681333333333333	8.579633333333334	6.8115000000000006	3051862.25	1.944517235069064E7	1	1180	0.06914250538769418	3.1143796589647406	3.077008772955314	162.1119384765625	162.11285400390625
287	162.96835327148438	13.280883333333332					1	DETECTED	162.9684 m/z @13.28 [CD8122_2.mzXML]	162.96835327148438	13.280883333333332	0.6674	14.9976	14.3302	4000.767578125	1324834.3674906618	0	1180	7.847631218382976	0.5680508556320023	0.1361017112640047	162.96832275390625	162.96900939941406
288	162.99122619628906	1.5231999999999999					1	DETECTED	162.9912 m/z @1.52 [CD8122_2.mzXML]	162.99122619628906	1.5231999999999999	0.1009	19.943666666666665	19.842766666666666	395651.71875	6541864.083108549	0	1180	0.11918975368071227	1.1905220001755918	1.267553446407224	162.9833984375	162.99200439453125
289	163.03866577148438	10.883283333333333					1	DETECTED	163.0387 m/z @10.88 [CD8122_2.mzXML]	163.03866577148438	10.883283333333333	0.13751666666666665	19.9985	19.860983333333333	27681.177734375	2949892.651791472	0	1180	0.15598153502464918	3.976617021645033	11.248455402363113	163.03759765625	163.04617309570312
290	163.0599365234375	2.0791999999999997					1	DETECTED	163.0599 m/z @2.08 [CD8122_2.mzXML]	163.0599365234375	2.0791999999999997	0.1009	19.96216666666667	19.86126666666667	38805.97265625	6094893.845993839	0	1180	0.8663821143928514	2.4092141562026224	4.048217217285851	163.0552978515625	163.0607452392578
291	163.09426879882812	15.587816666666667					1	DETECTED	163.0943 m/z @15.59 [CD8122_2.mzXML]	163.09426879882812	15.587816666666667	0.15573333333333333	19.870166666666666	19.714433333333332	21550.505859375	7328681.035282773	0	1180	2.8553848262315036	0.6338290513432341	1.2504795807879368	163.0848388671875	163.09909057617188
292	163.11561584472656	1.8249833333333332					1	DETECTED	163.1156 m/z @1.82 [CD8122_2.mzXML]	163.11561584472656	1.8249833333333332	1.7823833333333332	12.31405	10.531666666666666	136158.484375	3082118.1488173823	0	1180	0.07056893646363482	123.61111111111119	246.22222222222237	163.11155700683594	163.11587524414062
293	163.9763946533203	0.7766166666666667					1	DETECTED	163.9764 m/z @0.78 [CD8122_2.mzXML]	163.9763946533203	0.7766166666666667	0.1009	19.9985	19.8976	56113.6328125	1.7939211442850474E7	1	1180	17.924761153502907	2.903371788082632	12.570659925116328	163.97604370117188	163.9768829345703
294	163.9947967529297	1.5231999999999999					1	DETECTED	163.9948 m/z @1.52 [CD8122_2.mzXML]	163.9947967529297	1.5231999999999999	1.5231999999999999	19.340666666666667	17.817466666666668	10506.6220703125	1786851.8389032288	0	1180	0.054262297447964736	null	null	163.98745727539062	163.99484252929688
295	164.0916290283203	1.9663166666666667					1	DETECTED	164.0916 m/z @1.97 [CD8122_2.mzXML]	164.0916290283203	1.9663166666666667	1.8677	17.608833333333333	15.741133333333334	13707.6474609375	1389292.2668198242	0	1180	0.22905330028633242	12.677619865227124	13.581092254501536	164.0912628173828	164.09815979003906
296	164.90892028808594	1.7366					1	DETECTED	164.9089 m/z @1.74 [CD8122_2.mzXML]	164.90892028808594	1.7366	1.7202833333333334	1.7964833333333334	0.07620000000000005	17363.486328125	68249.0822763672	0	1180	0.40202336396222393	2.335035750766108	3.6700715015322163	164.90870666503906	164.9091796875
297	164.92987060546875	1.6567333333333332					1	DETECTED	164.9299 m/z @1.66 [CD8122_2.mzXML]	164.92987060546875	1.6567333333333332	1.6111166666666668	6.132216666666666	4.5211	22901.9296875	791506.3624700622	0	1180	0.3368516805280388	49.5553525758132	11.04993825511826	164.9203643798828	164.93003845214844
298	164.9841766357422	11.616000000000001					1	DETECTED	164.9842 m/z @11.62 [CD8122_2.mzXML]	164.9841766357422	11.616000000000001	0.1009	19.9985	19.8976	113217.875	1.3459167889671328E7	1	1180	0.688247127499725	5.253747566463851	7.960307653728285	164.9766387939453	164.9851837158203
299	165.0243682861328	1.55245					1	DETECTED	165.0244 m/z @1.55 [CD8122_2.mzXML]	165.0243682861328	1.55245	1.4326333333333332	1.6111166666666668	0.17848333333333355	7994.75830078125	57421.01817675784	0	1180	0.1559073478830706	0.7448184726665733	0.46981272020481557	165.02415466308594	165.02455139160156
300	165.05465698242188	3.84635					1	DETECTED	165.0547 m/z @3.85 [CD8122_2.mzXML]	165.05465698242188	3.84635	2.8406333333333333	9.365	6.524366666666667	8381.126953125	654059.4021884158	0	1180	0.32009911455517814	3.243640521684371	5.487281043368741	165.0540008544922	165.0550079345703
301	165.07569885253906	1.88155					1	DETECTED	165.0757 m/z @1.88 [CD8122_2.mzXML]	165.07569885253906	1.88155	1.8677	19.943666666666665	18.075966666666666	15024.076171875	4219689.6545567	0	1180	0.2945476180858986	652.5619735258658	1304.1239470517316	165.0657958984375	165.08526611328125
302	165.15968322753906	15.680066666666667					1	DETECTED	165.1597 m/z @15.68 [CD8122_2.mzXML]	165.15968322753906	15.680066666666667	0.28376666666666667	19.96216666666667	19.678400000000003	16104.1552734375	4552688.679470433	0	1180	1.102280025905415	0.7737466559756828	0.6232059169669267	165.15719604492188	165.16018676757812
303	166.02603149414062	2.3872500000000003					1	DETECTED	166.0260 m/z @2.39 [CD8122_2.mzXML]	166.02603149414062	2.3872500000000003	1.5084000000000002	9.285466666666668	7.777066666666668	40596.76171875	2693129.4077209188	0	1180	0.7157044837920652	1.7695335807387174	2.7366241102376607	166.02374267578125	166.03521728515625
304	166.05316162109375	2.13615					1	DETECTED	166.0532 m/z @2.14 [CD8122_2.mzXML]	166.05316162109375	2.13615	0.6492166666666667	8.476133333333333	7.8269166666666665	20373.89453125	1742606.034438873	0	1180	0.19215101787498456	2.527216420742383	4.207344011538293	166.04417419433594	166.0606231689453
305	166.07089233398438	12.594899999999999					1	DETECTED	166.0709 m/z @12.59 [CD8122_2.mzXML]	166.07089233398438	12.594899999999999	7.992466666666667	12.594899999999999	4.602433333333332	30468.95703125	3838391.1155645144	0	1180	4.255744492998918	0.5	null	166.0623321533203	166.0751495361328
306	166.08599853515625	8.3284					1	DETECTED	166.0860 m/z @8.33 [CD8122_2.mzXML]	166.08599853515625	8.3284	0.48475	19.79733333333333	19.31258333333333	2462460.5	6.372167217212077E7	1	1180	0.5218107724087533	0.8829715812190847	0.6458617675054784	166.07659912109375	166.08663940429688
307	166.1057891845703	13.13275					1	DETECTED	166.1058 m/z @13.13 [CD8122_2.mzXML]	166.1057891845703	13.13275	2.1781333333333333	19.4135	17.235366666666664	29414.244140625	1.4930281350443786E7	0	1180	11.106353192208111	1.121305174376317	1.263790163030996	166.09671020507812	166.1128692626953
308	166.11997985839844	13.2515					1	DETECTED	166.1200 m/z @13.25 [CD8122_2.mzXML]	166.11997985839844	13.2515	8.196466666666668	13.2515	5.055033333333332	19938.314453125	3018568.9453773503	0	1180	5.010287296169752	0.5	null	166.11614990234375	166.12916564941406
309	166.5843048095703	8.3284					1	DETECTED	166.5843 m/z @8.33 [CD8122_2.mzXML]	166.5843048095703	8.3284	7.992466666666667	8.614299999999998	0.6218333333333312	6862.00390625	138090.91223840317	0	1180	0.3207616692325974	0.9255308592974769	0.5466063601130435	166.5839080810547	166.58441162109375
310	166.9846954345703	12.0584					1	DETECTED	166.9847 m/z @12.06 [CD8122_2.mzXML]	166.9846954345703	12.0584	0.1009	19.9985	19.8976	50159.34375	8159190.4128969405	0	1180	1.633033669908741	0.7534165270654462	4.040467509077371	166.9835662841797	166.9854736328125
311	167.03131103515625	1.8956000000000002					1	DETECTED	167.0313 m/z @1.90 [CD8122_2.mzXML]	167.03131103515625	1.8956000000000002	1.8107499999999999	9.93075	8.12	27759.310546875	1124993.3098241272	0	1180	7.765537657822192	44.56659515818211	89.04915220121987	167.02149963378906	167.03414916992188
312	167.0733642578125	1.7964833333333334					1	DETECTED	167.0734 m/z @1.80 [CD8122_2.mzXML]	167.0733642578125	1.7964833333333334	1.7681333333333333	10.55945	8.791316666666667	15099.0126953125	1640069.354687134	0	1180	8.188431136950861	146.70539730830743	294.5576830060733	167.06741333007812	167.0733642578125
313	167.08941650390625	8.3284					1	DETECTED	167.0894 m/z @8.33 [CD8122_2.mzXML]	167.08941650390625	8.3284	3.83085	9.746749999999999	5.915899999999999	181116.765625	4119048.606503446	0	1180	0.28498911377592684	0.9319485322657595	0.6170931084371235	167.08139038085938	167.0898895263672
314	168.09295654296875	8.360883333333334					1	DETECTED	168.0930 m/z @8.36 [CD8122_2.mzXML]	168.09295654296875	8.360883333333334	3.30975	8.683583333333333	5.373833333333333	6999.29541015625	315761.97064993286	0	1180	0.2737840125882034	0.5319433262502145	0.6575426149221407	168.09014892578125	168.10220336914062
315	168.98008728027344	11.733333333333333					1	DETECTED	168.9801 m/z @11.73 [CD8122_2.mzXML]	168.98008728027344	11.733333333333333	0.15573333333333333	19.98033333333333	19.824599999999997	19413.599609375	3476686.338293886	0	1180	1.7513507478990284	0.8166290529220557	0.4035060441999108	168.97918701171875	168.98146057128906
316	169.0050811767578	10.457916666666668					1	DETECTED	169.0051 m/z @10.46 [CD8122_2.mzXML]	169.0050811767578	10.457916666666668	1.5670166666666667	10.746616666666666	9.179599999999999	20644.37890625	1757592.3405745851	0	1180	0.09639022971596845	0.5162357016724965	1.8016123656133334	168.99534606933594	169.00518798828125
317	169.03570556640625	3.013					1	DETECTED	169.0357 m/z @3.01 [CD8122_2.mzXML]	169.03570556640625	3.013	0.5946333333333332	19.833833333333335	19.2392	74800.0703125	3776690.0878253505	0	1180	0.35653148338453056	1.3294176290937159	0.9335158715870919	169.03277587890625	169.0361328125
318	169.0466766357422	9.431666666666667					1	DETECTED	169.0467 m/z @9.43 [CD8122_2.mzXML]	169.0466766357422	9.431666666666667	9.270533333333333	9.498700000000001	0.2281666666666684	1864.51025390625	18848.644303772053	0	1180	0.08886823620025908	0.7080057923045131	0.41601158460902615	169.04664611816406	169.04742431640625
319	169.05825805664062	1.8677					1	DETECTED	169.0583 m/z @1.87 [CD8122_2.mzXML]	169.05825805664062	1.8677	1.7202833333333334	10.984900000000001	9.264616666666669	63114.8203125	3577542.4459241945	0	1180	0.157513819816137	1.9043877112256054	61.820702437919614	169.04908752441406	169.05870056152344
320	169.09432983398438	1.6718833333333334					1	DETECTED	169.0943 m/z @1.67 [CD8122_2.mzXML]	169.09432983398438	1.6718833333333334	1.5815	9.198683333333333	7.617183333333333	35547.33203125	4066343.2417893675	0	1180	0.06096347744591024	42.13820763415077	81.23460721369034	169.08775329589844	169.09735107421875
321	170.02130126953125	9.964616666666666					1	DETECTED	170.0213 m/z @9.96 [CD8122_2.mzXML]	170.02130126953125	9.964616666666666	9.896483333333332	10.0488	0.15231666666666754	7596.4189453125	37492.10160931396	0	1180	0.08481835581907227	1.1177837573385503	6.795840953577538	170.0210418701172	170.02149963378906
322	170.04246520996094	1.8107499999999999					1	DETECTED	170.0425 m/z @1.81 [CD8122_2.mzXML]	170.04246520996094	1.8107499999999999	1.7823833333333332	10.590683333333335	8.808300000000001	13166.71875	1502153.3844197392	0	1180	8.707990844908627	26.36662195693037	31.53433152790078	170.03268432617188	170.0482635498047
323	170.05999755859375	9.198683333333333					1	DETECTED	170.0600 m/z @9.20 [CD8122_2.mzXML]	170.05999755859375	9.198683333333333	3.6756666666666664	10.883283333333333	7.207616666666667	273842.15625	4923983.492354676	0	1180	0.08948445667713933	1.5593147249590382	1.5796869193550114	170.05262756347656	170.06027221679688
324	170.09243774414062	1.8392000000000002					1	DETECTED	170.0924 m/z @1.84 [CD8122_2.mzXML]	170.09243774414062	1.8392000000000002	0.13751666666666665	19.9985	19.860983333333333	9718.3525390625	5085199.158783942	0	1180	5.159676519151501	5.835687211682549	6.666336131414675	170.09149169921875	170.09677124023438
325	171.0020751953125	10.428650000000001					1	DETECTED	171.0021 m/z @10.43 [CD8122_2.mzXML]	171.0020751953125	10.428650000000001	9.00175	17.738833333333332	8.737083333333333	7380.04296875	1568542.8315344541	0	1180	1.5030144147971711	3.0615611932627806	5.123122386525561	170.99502563476562	171.01052856445312
326	171.0635528564453	9.184516666666667					1	DETECTED	171.0636 m/z @9.18 [CD8122_2.mzXML]	171.0635528564453	9.184516666666667	4.36375	10.307933333333333	5.944183333333333	24944.396484375	1765381.4867564393	0	1180	0.10689033431511064	0.61682876066505	0.029878278388650058	171.05955505371094	171.0636444091797
327	171.14906311035156	1.0319333333333334					1	DETECTED	171.1491 m/z @1.03 [CD8122_2.mzXML]	171.14906311035156	1.0319333333333334	0.1009	19.98033333333333	19.87943333333333	7464.94482421875	4930407.990724365	0	1180	6.075236833135181	10.676005155561919	12.231986038890183	171.14822387695312	171.14959716796875
328	172.03692626953125	9.515166666666666					1	DETECTED	172.0369 m/z @9.52 [CD8122_2.mzXML]	172.03692626953125	9.515166666666666	9.465083333333332	18.276333333333334	8.811250000000001	14202.607421875	1574361.4372598263	0	1180	0.06626477534293329	10.520070680103077	18.830503279630115	172.0333709716797	172.03704833984375
329	172.06922912597656	1.8249833333333332					1	DETECTED	172.0692 m/z @1.82 [CD8122_2.mzXML]	172.06922912597656	1.8249833333333332	1.8107499999999999	10.917133333333334	9.106383333333333	9237.630859375	2506109.9174008183	0	1180	9.016314203464594	319.89637002341954	638.7927400468391	172.06881713867188	172.0757293701172
330	172.1332550048828	10.220666666666666					1	DETECTED	172.1333 m/z @10.22 [CD8122_2.mzXML]	172.1332550048828	10.220666666666666	10.151983333333334	10.984900000000001	0.8329166666666676	12846.1416015625	136600.93766995246	0	1180	0.24526701918724214	6.063455471972899	9.550551710494217	172.1324920654297	172.13340759277344
331	172.97805786132812	1.5231999999999999					1	DETECTED	172.9781 m/z @1.52 [CD8122_2.mzXML]	172.97805786132812	1.5231999999999999	1.4326333333333332	1.5815	0.1488666666666667	3256.45947265625	23844.664002441412	0	1180	0.23466215583238936	0.8218623481781376	0.6437246963562754	172.9778289794922	172.98692321777344
332	173.0208282470703	16.2887					1	DETECTED	173.0208 m/z @16.29 [CD8122_2.mzXML]	173.0208282470703	16.2887	0.19255000000000003	19.9985	19.80595	5478.70947265625	1955975.6791737366	0	1180	3.1307077496714477	0.6152387372135574	0.4729243307489068	173.01962280273438	173.02996826171875
333	173.9608612060547	11.378633333333333					1	DETECTED	173.9609 m/z @11.38 [CD8122_2.mzXML]	173.9608612060547	11.378633333333333	0.1009	19.98033333333333	19.87943333333333	7511.53173828125	1785797.4319763493	0	1180	0.6384162571661349	0.8813576605228	1.7232251110202204	173.95994567871094	173.9706573486328
334	174.0786895751953	15.189733333333333					1	DETECTED	174.0787 m/z @15.19 [CD8122_2.mzXML]	174.0786895751953	15.189733333333333	3.3864333333333336	19.633	16.246566666666666	10790.3125	2659245.0912083746	0	1180	3.0109528734200968	0.902854044423476	0.6534804572119897	174.07691955566406	174.0873565673828
335	174.12741088867188	0.43015000000000003					1	DETECTED	174.1274 m/z @0.43 [CD8122_2.mzXML]	174.12741088867188	0.43015000000000003	0.26561666666666667	19.9985	19.732883333333334	1968.1746826171875	1422229.4955054943	0	1180	7.640551872774149	59.96621758508913	118.93243517017825	174.1268768310547	174.12879943847656
336	174.93771362304688	1.6567333333333332					1	DETECTED	174.9377 m/z @1.66 [CD8122_2.mzXML]	174.93771362304688	1.6567333333333332	1.5962166666666666	1.88155	0.28533333333333344	83313.8046875	583512.372171875	0	1180	0.08926588117806866	2.3574772789865106	2.5629307916428155	174.93751525878906	174.9380340576172
337	174.99143981933594	1.5084000000000002					1	DETECTED	174.9914 m/z @1.51 [CD8122_2.mzXML]	174.99143981933594	1.5084000000000002	0.13751666666666665	19.943666666666665	19.80615	54731.1796875	2963759.785030913	0	1180	0.8726172965466155	16.724536701219233	5.458534790483941	174.98646545410156	174.9919891357422
338	175.00282287597656	1.8535					1	DETECTED	175.0028 m/z @1.85 [CD8122_2.mzXML]	175.00282287597656	1.8535	1.8535	18.66466666666667	16.81116666666667	43099.0390625	1.1513571181767397E7	0	1180	14.640011832047254	null	null	175.00238037109375	175.00897216796875
339	175.03123474121094	3.086					1	DETECTED	175.0312 m/z @3.09 [CD8122_2.mzXML]	175.03123474121094	3.086	2.65905	13.799933333333334	11.140883333333333	6616.5126953125	1319112.267845337	0	1180	0.5038914710141706	13.047058593902495	2.2971765835091706	175.02166748046875	175.04002380371094
340	175.0750732421875	15.440783333333334					1	DETECTED	175.0751 m/z @15.44 [CD8122_2.mzXML]	175.0750732421875	15.440783333333334	3.3864333333333336	19.9985	16.612066666666667	14007.4228515625	4031894.766814181	0	1180	2.8083784130628917	0.8551924074533512	0.6549036889103019	175.07427978515625	175.0831756591797
341	175.08990478515625	7.045183333333333					1	DETECTED	175.0899 m/z @7.05 [CD8122_2.mzXML]	175.08990478515625	7.045183333333333	0.1009	19.96216666666667	19.86126666666667	2658.80859375	1356125.8461361695	0	1180	0.7384851171866362	1.4300443770295475	1.8600887540590945	175.08633422851562	175.09689331054688
342	175.11875915527344	1.7681333333333333					1	DETECTED	175.1188 m/z @1.77 [CD8122_2.mzXML]	175.11875915527344	1.7681333333333333	1.6266333333333334	8.409333333333333	6.782699999999999	66065.34375	1579004.8142442934	0	1180	0.25679463871694796	7.037558220289935	3.9449072819182414	175.11573791503906	175.12159729003906
343	176.0706329345703	10.529566666666666					1	DETECTED	176.0706 m/z @10.53 [CD8122_2.mzXML]	176.0706329345703	10.529566666666666	3.5841333333333334	11.00145	7.417316666666666	91987.171875	1212495.772726805	0	1180	0.07505286833581515	0.631939398889378	2.5311147207900815	176.0657958984375	176.0742645263672
344	176.9706573486328	1.5231999999999999					1	DETECTED	176.9707 m/z @1.52 [CD8122_2.mzXML]	176.9706573486328	1.5231999999999999	1.4487999999999999	13.449766666666667	12.000966666666667	26669.083984375	5122657.292451415	0	1180	0.12402111561902296	80.65165770609316	160.30331541218635	176.97056579589844	176.9798126220703
345	177.00125122070312	11.599783333333333					1	DETECTED	177.0013 m/z @11.60 [CD8122_2.mzXML]	177.00125122070312	11.599783333333333	1.41405	19.6875	18.27345	7485.04833984375	1759779.4112426147	0	1180	0.32862622084324755	0.8970119971725158	1.7977103676437711	176.99891662597656	177.0110321044922
346	177.06076049804688	1.6567333333333332					1	DETECTED	177.0608 m/z @1.66 [CD8122_2.mzXML]	177.06076049804688	1.6567333333333332	1.5962166666666666	9.69895	8.102733333333333	26582.017578125	1377786.2528518068	0	1180	0.07094448867171654	66.94629578628489	1.1561920221907716	177.05484008789062	177.0612030029297
347	177.07557678222656	1.9942					1	DETECTED	177.0756 m/z @1.99 [CD8122_2.mzXML]	177.07557678222656	1.9942	1.9240333333333333	10.76405	8.840016666666665	11550.142578125	1367129.4703577883	0	1180	0.06346447842525937	62.99299287410921	122.84828076149728	177.07254028320312	177.07591247558594
348	177.0869903564453	2.70035					1	DETECTED	177.0870 m/z @2.70 [CD8122_2.mzXML]	177.0869903564453	2.70035	2.27615	11.202133333333334	8.925983333333335	6743.6298828125	940732.5824964294	0	1180	0.45263571524138824	10.5209610246739	13.201893425990662	177.0862274169922	177.0910186767578
349	177.12730407714844	11.08565					1	DETECTED	177.1273 m/z @11.09 [CD8122_2.mzXML]	177.12730407714844	11.08565	11.068533333333333	11.168533333333333	0.09999999999999964	4335.63671875	18334.253955932807	0	1180	0.1900585720496526	2.9211295034080114	4.842259006816023	177.1271209716797	177.1274871826172
350	177.1630401611328	12.579083333333333					1	DETECTED	177.1630 m/z @12.58 [CD8122_2.mzXML]	177.1630401611328	12.579083333333333	0.3572666666666667	19.98033333333333	19.623066666666663	4329.35595703125	1718824.984407136	0	1180	7.617255810385258	0.8027884561624088	2.8196159297053547	177.15902709960938	177.16407775878906
351	177.95693969726562	11.151866666666667					1	DETECTED	177.9569 m/z @11.15 [CD8122_2.mzXML]	177.95693969726562	11.151866666666667	0.1009	19.96216666666667	19.86126666666667	2919.25634765625	1736558.4822444157	0	1180	13.23334662997133	0.8986212367545524	0.7972424735091048	177.95518493652344	177.96231079101562
352	178.05845642089844	1.7681333333333333					1	DETECTED	178.0585 m/z @1.77 [CD8122_2.mzXML]	178.05845642089844	1.7681333333333333	1.7366	17.068833333333334	15.332233333333335	11205.109375	2163947.5094939275	0	1180	0.11870052977454693	199.47107034247293	409.9374940426682	178.05706787109375	178.05894470214844
353	178.08633422851562	10.65875					1	DETECTED	178.0863 m/z @10.66 [CD8122_2.mzXML]	178.08633422851562	10.65875	3.115083333333333	13.266166666666667	10.151083333333334	1945.9461669921875	514702.86327325436	0	1180	0.06083475343173106	0.6728215721797535	0.34564314435950694	178.08535766601562	178.08985900878906
354	179.04005432128906	1.5231999999999999					1	DETECTED	179.0401 m/z @1.52 [CD8122_2.mzXML]	179.04005432128906	1.5231999999999999	1.4326333333333332	1.6111166666666668	0.17848333333333355	13181.775390625	87914.65711010744	0	1180	0.10822435504113659	0.9853698932646311	0.9707397865292622	179.03956604003906	179.0401153564453
355	179.0540313720703	14.712083333333334					1	DETECTED	179.0540 m/z @14.71 [CD8122_2.mzXML]	179.0540313720703	14.712083333333334	9.3484	18.572166666666664	9.223766666666664	4040.46240234375	940631.4401799616	0	1180	1.8491275759518349	0.8598351257375991	0.7196702514751983	179.052978515625	179.0546875
356	179.0702667236328	10.50105					1	DETECTED	179.0703 m/z @10.50 [CD8122_2.mzXML]	179.0702667236328	10.50105	0.1009	19.9985	19.8976	16959.7578125	1549593.403971709	0	1180	0.0883919134593043	1.3870271354963741	0.013948796117688386	179.06094360351562	179.07899475097656
357	180.06544494628906	9.714816666666668					1	DETECTED	180.0654 m/z @9.71 [CD8122_2.mzXML]	180.06544494628906	9.714816666666668	1.9240333333333333	10.529566666666666	8.605533333333332	134923.4375	1496474.5657831102	0	1180	0.09159014403474686	0.5116947223153862	1.7319439438849902	180.0586700439453	180.07394409179688
358	180.08787536621094	8.842566666666666					1	DETECTED	180.0879 m/z @8.84 [CD8122_2.mzXML]	180.08787536621094	8.842566666666666	0.3935833333333333	19.943666666666665	19.550083333333333	4178.84912109375	1216903.1437102044	0	1180	0.09998012573978698	1.156948863669988	3.392217756449646	180.0795440673828	180.088623046875
359	180.9405517578125	12.724549999999999					1	DETECTED	180.9406 m/z @12.72 [CD8122_2.mzXML]	180.9405517578125	12.724549999999999	2.345566666666667	19.340666666666667	16.9951	2899.394287109375	1369919.051470917	0	1180	5.6115064532964976	0.8187266254401926	0.6374532508803851	180.93128967285156	180.9481964111328
360	181.0688934326172	9.714816666666668					1	DETECTED	181.0689 m/z @9.71 [CD8122_2.mzXML]	181.0688934326172	9.714816666666668	1.1958333333333333	11.489133333333333	10.2933	12067.7763671875	715151.6862560115	0	1180	0.3175751755465459	0.6041389915463308	0.20827798309266154	181.0604248046875	181.07530212402344
361	181.08547973632812	11.538216666666667					1	DETECTED	181.0855 m/z @11.54 [CD8122_2.mzXML]	181.08547973632812	11.538216666666667	2.45525	12.195683333333333	9.740433333333334	247909.109375	3038789.2789389943	1	1180	0.06939755353816857	0.5479316916184065	0.09786669656629046	181.0813751220703	181.0861358642578
362	182.0811309814453	3.9236666666666666					1	DETECTED	182.0811 m/z @3.92 [CD8122_2.mzXML]	182.0811309814453	3.9236666666666666	1.9098	11.599783333333333	9.689983333333332	154626.265625	8097098.16766019	1	1180	0.4535466324915145	0.6490505551163398	0.22064853524691613	182.07968139648438	182.08895874023438
363	182.14988708496094	15.680066666666667					1	DETECTED	182.1499 m/z @15.68 [CD8122_2.mzXML]	182.14988708496094	15.680066666666667	0.1009	19.9985	19.8976	72968.1796875	2.0341340843754508E7	1	1180	1.9265295812462373	0.7885668673906342	1.1656984454725863	182.1491241455078	182.150390625
364	182.96250915527344	1.5084000000000002					1	DETECTED	182.9625 m/z @1.51 [CD8122_2.mzXML]	182.96250915527344	1.5084000000000002	1.4487999999999999	1.6111166666666668	0.1623166666666669	15008.931640625	94863.0094171143	0	1180	0.11525937160450406	1.361717002237131	1.723434004474262	182.9622344970703	182.962646484375
365	183.04901123046875	16.60345					1	DETECTED	183.0490 m/z @16.60 [CD8122_2.mzXML]	183.04901123046875	16.60345	0.19255000000000003	19.906833333333335	19.714283333333334	5940.46533203125	2234902.3133912967	0	1180	2.3797531190497505	0.6006460137266493	0.5573322182322121	183.0483856201172	183.04969787597656
366	183.08468627929688	3.8771166666666668					1	DETECTED	183.0847 m/z @3.88 [CD8122_2.mzXML]	183.08468627929688	3.8771166666666668	1.9523833333333334	15.606050000000002	13.653666666666668	14425.3935546875	1975337.996704834	0	1180	0.21892368607664725	0.6016171798933977	0.47477288331903333	183.08033752441406	183.08746337890625
367	183.15318298339844	16.938666666666666					1	DETECTED	183.1532 m/z @16.94 [CD8122_2.mzXML]	183.15318298339844	16.938666666666666	0.11939999999999999	19.98033333333333	19.86093333333333	5234.3837890625	1859338.2248688377	0	1180	4.694063637161598	0.5904220952954745	0.18582978484605311	183.15170288085938	183.1539306640625
368	184.07289123535156	13.041466666666668					1	DETECTED	184.0729 m/z @13.04 [CD8122_2.mzXML]	184.07289123535156	13.041466666666668	7.537566666666667	15.4956	7.958033333333333	69880.875	3575167.6195260016	0	1180	0.34557686279043587	1.2772528823095515	2.538991364003385	184.0719451904297	184.0735626220703
369	184.0941162109375	1.7964833333333334					1	DETECTED	184.0941 m/z @1.80 [CD8122_2.mzXML]	184.0941162109375	1.7964833333333334	1.7681333333333333	16.399766666666668	14.631633333333335	330314.5625	3373876.601454286	0	1180	0.032868703168927205	1.0112724108634572	0.8980426621131096	184.0849609375	184.09713745117188
370	185.0417938232422	1.88155					1	DETECTED	185.0418 m/z @1.88 [CD8122_2.mzXML]	185.0417938232422	1.88155	0.17401666666666668	15.243500000000001	15.069483333333334	275330.25	4908382.782044954	0	1180	0.287877438439609	19.313728082659903	3.971601217655036	185.04122924804688	185.04522705078125
371	185.12832641601562	9.108183333333333					1	DETECTED	185.1283 m/z @9.11 [CD8122_2.mzXML]	185.12832641601562	9.108183333333333	9.037049999999999	17.217499999999998	8.180449999999999	19726.548828125	1165990.249384522	0	1180	0.11292909974585008	2.1703243480450167	2.9724989943714384	185.1200408935547	185.13136291503906
372	186.07350158691406	1.88155					1	DETECTED	186.0735 m/z @1.88 [CD8122_2.mzXML]	186.07350158691406	1.88155	0.24743333333333334	19.04866666666667	18.801233333333336	52029.48046875	1904835.130383667	0	1180	0.14419396941491702	0.688121681519649	4.429779682363151	186.07286071777344	186.07650756835938
373	186.9226531982422	1.5670166666666667					1	DETECTED	186.9227 m/z @1.57 [CD8122_2.mzXML]	186.9226531982422	1.5670166666666667	1.4326333333333332	11.10205	9.669416666666667	21242.357421875	4010419.9174414063	0	1180	0.082898709900312	36.0455440976535	74.33765389705881	186.92149353027344	186.9227752685547
374	186.95237731933594	9.198683333333333					1	DETECTED	186.9524 m/z @9.20 [CD8122_2.mzXML]	186.95237731933594	9.198683333333333	1.41405	9.300716666666666	7.886666666666667	10405.7822265625	661453.4898824464	0	1180	0.09419808035863397	0.5065535092639774	1.7198164367013462	186.95167541503906	186.95849609375
375	187.0574188232422	1.8677					1	DETECTED	187.0574 m/z @1.87 [CD8122_2.mzXML]	187.0574188232422	1.8677	1.8535	14.795466666666666	12.941966666666666	497234.09375	6192981.465857973	0	1180	0.04765314710524704	12.20558982243436	12.855547613069504	187.05575561523438	187.05767822265625
376	187.0712890625	2.70035					1	DETECTED	187.0713 m/z @2.70 [CD8122_2.mzXML]	187.0712890625	2.70035	2.3592999999999997	11.348833333333333	8.989533333333334	14624.2919921875	1585792.1007419736	0	1180	0.616243687640512	13.17920148560817	4.8057769546626075	187.06997680664062	187.08079528808594
377	187.1320343017578	11.378633333333333					1	DETECTED	187.1320 m/z @11.38 [CD8122_2.mzXML]	187.1320343017578	11.378633333333333	0.1009	19.9985	19.8976	6765.5966796875	2738914.534362121	0	1180	18.341391137005484	0.8821630824160883	0.16770456825260982	187.12521362304688	187.1375732421875
378	187.47265625	9.198683333333333					1	DETECTED	187.4727 m/z @9.20 [CD8122_2.mzXML]	187.47265625	9.198683333333333	9.1404	9.33235	0.1919500000000003	9086.9501953125	52306.532586181784	0	1180	0.08206601068127561	1.6466971690019943	2.2933943380039885	187.47239685058594	187.47265625
379	188.0515899658203	9.198683333333333					1	DETECTED	188.0516 m/z @9.20 [CD8122_2.mzXML]	188.0515899658203	9.198683333333333	9.12515	9.255766666666666	0.1306166666666666	5510.44677734375	31688.622258422845	0	1180	0.07898948192650224	0.8881459655484996	0.7762919310969991	188.05142211914062	188.0587615966797
380	188.0702667236328	9.198683333333333					1	DETECTED	188.0703 m/z @9.20 [CD8122_2.mzXML]	188.0702667236328	9.198683333333333	1.88155	12.075050000000001	10.1935	3210281.25	2.3527920471385315E7	1	1180	0.0877643824497163	1.59353522343268	1.5488587996221876	188.06036376953125	188.07870483398438
381	188.08164978027344	9.184516666666667					1	DETECTED	188.0816 m/z @9.18 [CD8122_2.mzXML]	188.08164978027344	9.184516666666667	2.3041	12.546933333333333	10.242833333333333	9845.8310546875	981157.7509456484	0	1180	0.05019510245659298	0.7443468782171622	0.014788759347960027	188.08038330078125	188.09149169921875
382	188.10096740722656	9.184516666666667					1	DETECTED	188.1010 m/z @9.18 [CD8122_2.mzXML]	188.10096740722656	9.184516666666667	8.112400000000001	17.998833333333334	9.886433333333333	3948.59521484375	980844.6039734803	0	1180	5.429071860090534	4.610707789886053	7.637054383542559	188.0930938720703	188.10775756835938
383	189.02349853515625	13.4976					1	DETECTED	189.0235 m/z @13.50 [CD8122_2.mzXML]	189.02349853515625	13.4976	10.694383333333333	19.431833333333334	8.73745	6493.8427734375	1030902.0294007263	0	1180	0.6902189323289853	1.5584685450643008	2.1169370901286015	189.0220184326172	189.02439880371094
384	189.04661560058594	1.8249833333333332					1	DETECTED	189.0466 m/z @1.82 [CD8122_2.mzXML]	189.04661560058594	1.8249833333333332	1.41405	10.529566666666666	9.115516666666666	12597.6689453125	3728742.133580078	0	1180	9.137031412887454	11.091235399091504	21.182470798183004	189.04660034179688	189.05233764648438
385	189.07374572753906	9.198683333333333					1	DETECTED	189.0737 m/z @9.20 [CD8122_2.mzXML]	189.07374572753906	9.198683333333333	9.108183333333333	10.325766666666668	1.2175833333333355	312422.3125	2174982.8911278085	0	1180	0.08632697602984152	1.5825096397220106	1.4818695633602708	189.07359313964844	189.0740203857422
386	189.0868377685547	2.6454333333333335					1	DETECTED	189.0868 m/z @2.65 [CD8122_2.mzXML]	189.0868377685547	2.6454333333333335	1.9378833333333332	18.719833333333334	16.781950000000002	55660.984375	5634230.313230834	0	1180	0.869437169311662	4.141994585739947	4.897659401753553	189.08628845214844	189.09115600585938
387	190.08580017089844	10.815333333333333					1	DETECTED	190.0858 m/z @10.82 [CD8122_2.mzXML]	190.08580017089844	10.815333333333333	3.2492333333333336	11.1188	7.869566666666667	65966.1171875	1324752.533988281	1	1180	0.10434309362015881	0.6520096035360775	0.10932210022965823	190.077392578125	190.0907745361328
388	190.1434783935547	10.307933333333333					1	DETECTED	190.1435 m/z @10.31 [CD8122_2.mzXML]	190.1434783935547	10.307933333333333	1.2321166666666667	18.350166666666667	17.11805	23972.755859375	3112710.501726807	0	1180	0.2105379329934145	15.519543231679169	29.44289802066482	190.14259338378906	190.14398193359375
389	190.96775817871094	13.66305					1	DETECTED	190.9678 m/z @13.66 [CD8122_2.mzXML]	190.96775817871094	13.66305	0.13751666666666665	19.9985	19.860983333333333	5594.43994140625	1551803.935088043	0	1180	1.6085946565604825	0.734203333941237	0.3733276926261627	190.96177673339844	190.96847534179688
390	190.9806365966797	11.6485					1	DETECTED	190.9806 m/z @11.65 [CD8122_2.mzXML]	190.9806365966797	11.6485	1.4326333333333332	17.888166666666667	16.455533333333335	6318.72314453125	2263842.7786437985	0	1180	0.7704080331548404	0.805390960466725	0.4558271674088345	190.97735595703125	190.98928833007812
391	191.01734924316406	2.9552833333333335					1	DETECTED	191.0173 m/z @2.96 [CD8122_2.mzXML]	191.01734924316406	2.9552833333333335	2.3041	15.716966666666668	13.412866666666668	9064.8408203125	1878106.8026351011	0	1180	0.23944909004579618	10.298840572291468	0.5645324984125941	191.01425170898438	191.02334594726562
392	191.0400848388672	1.7964833333333334					1	DETECTED	191.0401 m/z @1.80 [CD8122_2.mzXML]	191.0400848388672	1.7964833333333334	1.41405	17.013166666666667	15.599116666666667	84983.8515625	2479725.2185415034	0	1180	0.26720632830907776	0.9447777437151167	0.4473723188916168	191.03404235839844	191.0487060546875
393	191.07630920410156	1.68775					1	DETECTED	191.0763 m/z @1.69 [CD8122_2.mzXML]	191.07630920410156	1.68775	1.5815	11.6821	10.1006	95579.515625	1.1963767501482971E7	0	1180	0.06310813363913659	47.17176554092018	98.10065428250108	191.07290649414062	191.07894897460938
394	191.1063232421875	11.052116666666667					1	DETECTED	191.1063 m/z @11.05 [CD8122_2.mzXML]	191.1063232421875	11.052116666666667	10.575333333333333	11.8192	1.2438666666666673	45032.3828125	511847.0155579847	0	1180	0.0928138334404558	6.29319997243871	0.4822757541279257	191.10592651367188	191.10667419433594
395	191.97193908691406	0.6492166666666667					1	DETECTED	191.9719 m/z @0.65 [CD8122_2.mzXML]	191.97193908691406	0.6492166666666667	0.11939999999999999	19.9985	19.8791	1540.00390625	867977.843639923	0	1180	0.6864890091582366	18.760357356318224	36.52071471263644	191.96820068359375	191.97268676757812
396	192.06307983398438	12.161183333333334					1	DETECTED	192.0631 m/z @12.16 [CD8122_2.mzXML]	192.06307983398438	12.161183333333334	5.868650000000001	12.161183333333334	6.292533333333333	2514.355224609375	501750.59533776867	0	1180	4.886724669328982	0.5	null	192.06307983398438	192.06898498535156
397	192.13450622558594	3.98605					1	DETECTED	192.1345 m/z @3.99 [CD8122_2.mzXML]	192.13450622558594	3.98605	3.5387333333333335	15.297149999999998	11.758416666666665	2098.06005859375	628914.8844499816	0	1180	0.3165658143226655	13.143280301054437	25.28656060210887	192.12680053710938	192.13465881347656
398	192.96112060546875	2.0791999999999997					1	DETECTED	192.9611 m/z @2.08 [CD8122_2.mzXML]	192.96112060546875	2.0791999999999997	2.051016666666667	19.61466666666667	17.563650000000003	8753.0888671875	1204062.9735451352	0	1180	0.038164090539248186	311.59639266706705	622.192785334134	192.96107482910156	192.97006225585938
399	193.0859375	10.5152					1	DETECTED	193.0859 m/z @10.52 [CD8122_2.mzXML]	193.0859375	10.5152	10.47235	11.08565	0.6132999999999988	16229.4306640625	121737.2079598386	0	1180	0.07342915735087985	7.156359393232257	13.312718786464513	193.08517456054688	193.0859832763672
400	194.03273010253906	1.8392000000000002					1	DETECTED	194.0327 m/z @1.84 [CD8122_2.mzXML]	194.03273010253906	1.8392000000000002	0.11939999999999999	19.96216666666667	19.84276666666667	4864.34619140625	2487908.675843962	0	1180	15.286693906370147	5.768916928324999	10.253572990155385	194.03179931640625	194.0339813232422
401	194.9627227783203	11.218983333333334					1	DETECTED	194.9627 m/z @11.22 [CD8122_2.mzXML]	194.9627227783203	11.218983333333334	10.606283333333332	17.0505	6.444216666666668	3897.694091796875	845106.2566558227	0	1180	3.367144775804025	5.25886785267394	9.51773570534788	194.9624481201172	194.96397399902344
402	194.97647094726562	11.733333333333333					1	DETECTED	194.9765 m/z @11.73 [CD8122_2.mzXML]	194.97647094726562	11.733333333333333	11.553433333333334	14.249183333333333	2.6957499999999985	6905.4248046875	469825.15058093227	0	1180	0.7996387370516516	7.49235686492503	14.197080848728321	194.97593688964844	194.97694396972656
403	195.02960205078125	16.846					1	DETECTED	195.0296 m/z @16.85 [CD8122_2.mzXML]	195.02960205078125	16.846	0.13751666666666665	19.943666666666665	19.80615	7002.57763671875	2830943.3003108515	0	1180	3.713435667052398	0.592697422167781	0.1927168379268336	195.029052734375	195.03805541992188
404	195.0647430419922	10.90025					1	DETECTED	195.0647 m/z @10.90 [CD8122_2.mzXML]	195.0647430419922	10.90025	10.832233333333333	14.378383333333334	3.546150000000001	15865.041015625	558379.0789569708	0	1180	0.11207397386876039	26.068243077676982	50.939753290437515	195.0550994873047	195.06517028808594
405	195.08737182617188	1.0319333333333334					1	DETECTED	195.0874 m/z @1.03 [CD8122_2.mzXML]	195.08737182617188	1.0319333333333334	0.1009	19.9985	19.8976	19656.90625	8258839.3682924835	0	1180	4.384778149929185	7.8298117961235585	15.018950994164461	195.08111572265625	195.0880584716797
406	195.1009063720703	11.522266666666667					1	DETECTED	195.1009 m/z @11.52 [CD8122_2.mzXML]	195.1009063720703	11.522266666666667	7.3270333333333335	14.345783333333333	7.01875	13197.9892578125	1245883.4971139524	0	1180	0.054790672460493184	0.8365148541598798	0.6730297083197597	195.0982666015625	195.10166931152344
407	195.1129150390625	9.316466666666667					1	DETECTED	195.1129 m/z @9.32 [CD8122_2.mzXML]	195.1129150390625	9.316466666666667	8.061333333333334	9.598666666666666	1.5373333333333328	12675.3037109375	393905.12477270473	0	1180	0.09977859733240635	0.6124183353694161	0.2248366707388322	195.11264038085938	195.12020874023438
408	195.17393493652344	12.594899999999999					1	DETECTED	195.1739 m/z @12.59 [CD8122_2.mzXML]	195.17393493652344	12.594899999999999	12.546933333333333	12.773933333333334	0.2270000000000003	5080.18701171875	36031.572958923345	0	1180	0.07272013843139469	2.3662265462127032	3.732453092425407	195.1736602783203	195.17445373535156
409	196.06028747558594	8.913533333333334					1	DETECTED	196.0603 m/z @8.91 [CD8122_2.mzXML]	196.06028747558594	8.913533333333334	8.736166666666666	18.40533333333333	9.669166666666666	6585.7900390625	940586.4977810974	0	1180	0.2355012792781448	27.2575643675999	45.80407307292211	196.05984497070312	196.0688018798828
410	196.0980682373047	13.905416666666667					1	DETECTED	196.0981 m/z @13.91 [CD8122_2.mzXML]	196.0980682373047	13.905416666666667	0.41178333333333333	18.534666666666666	18.122883333333334	6922.9111328125	1776467.3426878965	0	1180	0.12144358929892185	0.7265986304093619	0.5953799014348393	196.08985900878906	196.0995330810547
411	196.8648223876953	1.9663166666666667					1	DETECTED	196.8648 m/z @1.97 [CD8122_2.mzXML]	196.8648223876953	1.9663166666666667	1.7036	2.206566666666667	0.5029666666666668	20855.658203125	322269.20452685544	0	1180	0.3027098119544147	0.9572416418194507	0.9896625496715361	196.86441040039062	196.86509704589844
412	196.955810546875	11.8192					1	DETECTED	196.9558 m/z @11.82 [CD8122_2.mzXML]	196.955810546875	11.8192	11.052116666666667	15.735516666666665	4.683399999999999	7493.36181640625	684458.6826649777	0	1180	0.24523684252263322	3.052732210755022	5.105464421510044	196.9550323486328	196.9562225341797
413	196.9880828857422	9.73055					1	DETECTED	196.9881 m/z @9.73 [CD8122_2.mzXML]	196.9880828857422	9.73055	9.548566666666666	10.0488	0.500233333333334	4118.2587890625	83298.1336964722	0	1180	0.07223097098863107	1.374393259455997	1.7487865189119944	196.98756408691406	196.9880828857422
414	197.0646514892578	15.477333333333332					1	DETECTED	197.0647 m/z @15.48 [CD8122_2.mzXML]	197.0646514892578	15.477333333333332	0.11939999999999999	19.906833333333335	19.787433333333336	10926.40625	2880180.130111024	0	1180	2.8492470928734956	0.8292645538831831	0.6290936080352523	197.06358337402344	197.0649871826172
415	197.10069274902344	1.7681333333333333					1	DETECTED	197.1007 m/z @1.77 [CD8122_2.mzXML]	197.10069274902344	1.7681333333333333	1.5962166666666666	12.823366666666667	11.22715	35531.15234375	5917090.283886231	0	1180	0.05315815189649431	32.65288414929713	81.92742564991904	197.1001434326172	197.10708618164062
416	197.1284942626953	9.714816666666668					1	DETECTED	197.1285 m/z @9.71 [CD8122_2.mzXML]	197.1284942626953	9.714816666666668	9.241216666666666	11.235683333333332	1.994466666666666	28190.587890625	526632.9896611938	0	1180	0.09807655661019687	2.3307867544611462	0.3278182846051659	197.11940002441406	197.12908935546875
417	198.03160095214844	10.443616666666665					1	DETECTED	198.0316 m/z @10.44 [CD8122_2.mzXML]	198.03160095214844	10.443616666666665	10.134633333333333	11.185566666666666	1.050933333333333	43090.44140625	403039.5130866694	0	1180	0.0918699364084663	0.8437510659450776	3.3960200529768905	198.022216796875	198.03160095214844
418	198.05259704589844	10.529566666666666					1	DETECTED	198.0526 m/z @10.53 [CD8122_2.mzXML]	198.05259704589844	10.529566666666666	10.5152	10.623433333333333	0.10823333333333274	22359.41796875	86455.90571362186	0	1180	0.15302655822682354	3.766821345707876	6.533642691415752	198.05233764648438	198.0526123046875
419	198.0846710205078	1.8535					1	DETECTED	198.0847 m/z @1.85 [CD8122_2.mzXML]	198.0846710205078	1.8535	1.7964833333333334	11.202133333333334	9.405650000000001	35749.74609375	1193279.3460714417	0	1180	0.038733912253684055	82.48158433206692	163.9631686641338	198.08457946777344	198.0873260498047
420	198.8618621826172	1.9663166666666667					1	DETECTED	198.8619 m/z @1.97 [CD8122_2.mzXML]	198.8618621826172	1.9663166666666667	1.7202833333333334	2.27615	0.5558666666666665	19936.70703125	328467.5852800293	0	1180	0.17324493071069358	1.1296572280178834	1.259314456035767	198.86155700683594	198.8622283935547
421	198.94003295898438	1.55245					1	DETECTED	198.9400 m/z @1.55 [CD8122_2.mzXML]	198.94003295898438	1.55245	1.4326333333333332	1.9663166666666667	0.5336833333333335	266703.1875	2041921.255898682	0	1180	0.12646767779941093	0.8684548869019513	0.6428744058255605	198.93896484375	198.9400634765625
422	199.00572204589844	9.037049999999999					1	DETECTED	199.0057 m/z @9.04 [CD8122_2.mzXML]	199.00572204589844	9.037049999999999	8.7538	9.184516666666667	0.4307166666666671	1829.978515625	33994.69430838022	0	1180	0.3207010042991545	0.760311856428365	0.5206237128567299	199.00552368164062	199.007080078125
423	199.01715087890625	16.846					1	DETECTED	199.0172 m/z @16.85 [CD8122_2.mzXML]	199.01715087890625	16.846	9.879916666666666	19.4135	9.533583333333333	1961.3251953125	658402.3242823186	0	1180	2.306661261405033	0.684285765554532	0.368571531109064	199.0076141357422	199.0214385986328
424	199.16873168945312	12.757399999999999					1	DETECTED	199.1687 m/z @12.76 [CD8122_2.mzXML]	199.16873168945312	12.757399999999999	0.9768333333333333	19.98033333333333	19.0035	8590.822265625	1324377.9646175841	0	1180	0.7413003889389849	0.8065613708452055	9.82107518437819	199.16761779785156	199.1702880859375
425	200.028564453125	10.428650000000001					1	DETECTED	200.0286 m/z @10.43 [CD8122_2.mzXML]	200.028564453125	10.428650000000001	10.100066666666667	10.623433333333333	0.5233666666666661	12068.8330078125	148621.3578450315	0	1180	0.12476572329237534	0.8751987065027762	0.5681652455607933	200.02761840820312	200.02894592285156
426	200.0403289794922	1.68775					1	DETECTED	200.0403 m/z @1.69 [CD8122_2.mzXML]	200.0403289794922	1.68775	1.6266333333333334	1.9378833333333332	0.3112499999999998	39007.08984375	239506.22811230458	0	1180	0.08217260775851543	2.5463594218707355	3.5190545257136256	200.04014587402344	200.0406036376953
427	200.1280517578125	2.1077					1	DETECTED	200.1281 m/z @2.11 [CD8122_2.mzXML]	200.1280517578125	2.1077	1.9240333333333333	5.658966666666667	3.734933333333334	11589.97265625	422263.61746612564	0	1180	0.2098661820161678	4.699336780440348	5.286203544475358	200.12693786621094	200.1289520263672
428	200.937744140625	1.55245					1	DETECTED	200.9377 m/z @1.55 [CD8122_2.mzXML]	200.937744140625	1.55245	1.4487999999999999	1.5815	0.13270000000000004	38422.2578125	220691.40422460946	0	1180	0.13058292324199394	0.6401350699469355	0.280270139893871	200.93743896484375	200.937744140625
429	200.97312927246094	1.5378					1	DETECTED	200.9731 m/z @1.54 [CD8122_2.mzXML]	200.97312927246094	1.5378	1.4487999999999999	1.6266333333333334	0.1778333333333335	49135.41015625	340059.49939184583	0	1180	0.11785756393813718	0.9990636704119839	1.07886296558183	200.9727020263672	200.97312927246094
430	201.0156707763672	1.8956000000000002					1	DETECTED	201.0157 m/z @1.90 [CD8122_2.mzXML]	201.0156707763672	1.8956000000000002	1.7525166666666665	3.30975	1.5572333333333337	39541.2421875	685302.5314295656	0	1180	0.15391686877173139	5.4417006406522885	9.460229819151978	201.01522827148438	201.01646423339844
431	201.11180114746094	0.9224833333333333					1	DETECTED	201.1118 m/z @0.92 [CD8122_2.mzXML]	201.11180114746094	0.9224833333333333	0.1009	19.9985	19.8976	38774.015625	2.7306091374561775E7	0	1180	14.856493733833075	12.109301146160869	14.91459103606251	201.11134338378906	201.1124725341797
432	202.0474853515625	9.714816666666668					1	DETECTED	202.0475 m/z @9.71 [CD8122_2.mzXML]	202.0474853515625	9.714816666666668	1.7525166666666665	10.134633333333333	8.382116666666667	27622.115234375	2471070.8523052973	0	1180	7.889975811230524	0.5131742543989324	0.01982071095672836	202.04689025878906	202.04782104492188
433	202.11517333984375	0.7402833333333334					1	DETECTED	202.1152 m/z @0.74 [CD8122_2.mzXML]	202.11517333984375	0.7402833333333334	0.17401666666666668	19.9985	19.824483333333333	4716.0341796875	2959335.785826686	0	1180	17.159485935039765	17.504547327525312	34.00909465505062	202.10694885253906	202.1159210205078
434	202.97073364257812	1.55245					1	DETECTED	202.9707 m/z @1.55 [CD8122_2.mzXML]	202.97073364257812	1.55245	1.4487999999999999	1.5815	0.13270000000000004	14027.8037109375	86952.10668750004	0	1180	0.11393045015239145	0.6401350699469355	0.280270139893871	202.9705047607422	202.97091674804688
435	203.03150939941406	1.8677					1	DETECTED	203.0315 m/z @1.87 [CD8122_2.mzXML]	203.03150939941406	1.8677	1.4789833333333333	16.195983333333334	14.717	95224.7578125	5567916.714620575	0	1180	2.211397489671461	7.9001878590085814	10.773334376539937	203.022705078125	203.0384521484375
436	203.05206298828125	1.7964833333333334					1	DETECTED	203.0521 m/z @1.80 [CD8122_2.mzXML]	203.05206298828125	1.7964833333333334	1.68775	11.052116666666667	9.364366666666667	2064809.125	3.020217325616889E7	1	1180	0.1772371932731549	4.486241078924081	8.022600075368212	203.0500946044922	203.0535125732422
437	203.08175659179688	9.169883333333333					1	DETECTED	203.0818 m/z @9.17 [CD8122_2.mzXML]	203.08175659179688	9.169883333333333	5.62395	18.479333333333333	12.855383333333332	9248.55078125	1569562.4962092591	0	1180	0.14867874371096867	1.8126938840737745	2.6253877681475495	203.0732421875	203.08175659179688
438	203.82406616210938	9.198683333333333					1	DETECTED	203.8241 m/z @9.20 [CD8122_2.mzXML]	203.82406616210938	9.198683333333333	9.12515	9.632216666666666	0.5070666666666668	17724.150390625	137842.3746390686	0	1180	0.0990255920140104	3.4478694469628133	1.8713556136840883	203.82081604003906	203.8250274658203
439	204.05569458007812	1.7964833333333334					1	DETECTED	204.0557 m/z @1.80 [CD8122_2.mzXML]	204.05569458007812	1.7964833333333334	1.7366	10.76405	9.02745	118114.109375	2228940.5284554465	0	1180	0.08956490027298125	18.849293550282713	7.66271338145914	204.05552673339844	204.0655517578125
440	204.06585693359375	10.5152					1	DETECTED	204.0659 m/z @10.52 [CD8122_2.mzXML]	204.06585693359375	10.5152	9.448450000000001	19.651166666666665	10.202716666666664	2300.015380859375	743497.3195419922	0	1180	6.563741635798433	4.782149832044375	8.56429966408875	204.0657501220703	204.070556640625
441	204.1226806640625	1.8677					1	DETECTED	204.1227 m/z @1.87 [CD8122_2.mzXML]	204.1226806640625	1.8677	1.8535	8.163083333333335	6.309583333333334	1227180.0	6895772.934252569	1	1180	0.0396428550010397	15.624199824892587	8.893345969295414	204.12185668945312	204.12347412109375
442	204.41629028320312	9.198683333333333					1	DETECTED	204.4163 m/z @9.20 [CD8122_2.mzXML]	204.41629028320312	9.198683333333333	9.12515	9.270533333333333	0.1453833333333332	14514.251953125	84581.18787841791	0	1180	0.1001142537379387	0.9885539437896591	0.9771078875793181	204.41615295410156	204.41644287109375
443	204.95672607421875	1.6266333333333334					1	DETECTED	204.9567 m/z @1.63 [CD8122_2.mzXML]	204.95672607421875	1.6266333333333334	1.5670166666666667	1.68775	0.12073333333333336	63987.8046875	249717.19599365228	0	1180	0.05635140104542247	0.9974266817918306	1.0732206912281594	204.95652770996094	204.95706176757812
444	204.99594116210938	11.836116666666667					1	DETECTED	204.9959 m/z @11.84 [CD8122_2.mzXML]	204.99594116210938	11.836116666666667	9.212733333333334	15.532166666666665	6.319433333333331	6869.0029296875	985596.9534381102	0	1180	1.8236253581631914	1.2044433714732246	1.122480632824533	204.99546813964844	205.00489807128906
445	205.056396484375	1.7823833333333332					1	DETECTED	205.0564 m/z @1.78 [CD8122_2.mzXML]	205.056396484375	1.7823833333333332	1.7525166666666665	18.737833333333334	16.98531666666667	20772.994140625	2095569.9986528323	0	1180	7.609021292214031	284.3523995535711	251.4790070308219	205.04705810546875	205.06637573242188
446	205.0856170654297	12.497216666666667					1	DETECTED	205.0856 m/z @12.50 [CD8122_2.mzXML]	205.0856170654297	12.497216666666667	0.11939999999999999	19.9985	19.8791	13373.216796875	4557605.941556882	0	1180	11.806906694795734	0.908671044660768	0.08236022873385891	205.07562255859375	205.08621215820312
447	205.096923828125	9.198683333333333					1	DETECTED	205.0969 m/z @9.20 [CD8122_2.mzXML]	205.096923828125	9.198683333333333	3.0276	10.968250000000001	7.9406500000000015	5181006.5	4.219045432757476E7	1	1180	0.09698726555796	1.7770409105666198	1.5508614221593986	205.0964813232422	205.10391235351562
448	205.1219024658203	11.08565					1	DETECTED	205.1219 m/z @11.09 [CD8122_2.mzXML]	205.1219024658203	11.08565	1.8392000000000002	11.959233333333334	10.120033333333334	104198.546875	2546523.3323875787	1	1180	9.309459424392637	0.7363693225576741	5.056194848473986	205.11395263671875	205.13185119628906
449	205.1403350830078	9.198683333333333					1	DETECTED	205.1403 m/z @9.20 [CD8122_2.mzXML]	205.1403350830078	9.198683333333333	9.12515	9.270533333333333	0.1453833333333332	4489.76806640625	23511.011507018946	0	1180	0.08672047417828033	0.9885539437896591	0.9771078875793181	205.1336212158203	205.142822265625
450	205.78147888183594	11.393400000000002					1	DETECTED	205.7815 m/z @11.39 [CD8122_2.mzXML]	205.78147888183594	11.393400000000002	0.4483666666666667	11.393400000000002	10.945033333333335	14347.142578125	3791430.9410265507	0	1180	2.147680145562326	0.5	null	205.77639770507812	205.78147888183594
451	205.98736572265625	11.408416666666666					1	DETECTED	205.9874 m/z @11.41 [CD8122_2.mzXML]	205.98736572265625	11.408416666666666	0.1009	19.9985	19.8976	19076.3359375	4129860.100368288	0	1180	0.1527879263365577	1.6264771699194491	3.5278306807732576	205.98658752441406	205.9949188232422
452	206.0809783935547	10.307933333333333					1	DETECTED	206.0810 m/z @10.31 [CD8122_2.mzXML]	206.0809783935547	10.307933333333333	0.7039166666666666	19.723833333333335	19.019916666666667	67331.6875	1454612.9545106846	1	1180	0.10799903950614542	12.847583816765283	2.8460821901754274	206.0806121826172	206.09002685546875
453	206.1001739501953	9.198683333333333					1	DETECTED	206.1002 m/z @9.20 [CD8122_2.mzXML]	206.1001739501953	9.198683333333333	9.09055	10.746616666666666	1.656066666666666	552681.5	4266969.440290071	0	1180	0.09477458443408082	1.8612029507399124	1.5444691664541859	206.09982299804688	206.10061645507812
454	206.12527465820312	11.10205					1	DETECTED	206.1253 m/z @11.10 [CD8122_2.mzXML]	206.12527465820312	11.10205	11.068533333333333	11.202133333333334	0.13360000000000127	15125.267578125	79276.4043754892	0	1180	0.08008218519807286	1.9930382894082357	2.9860765788164714	206.1250457763672	206.12547302246094
455	206.3817138671875	9.198683333333333					1	DETECTED	206.3817 m/z @9.20 [CD8122_2.mzXML]	206.3817138671875	9.198683333333333	9.12515	9.316466666666667	0.19131666666666725	17189.341796875	113658.31328332536	0	1180	0.10284455923538083	1.3008839528558456	1.9155732714436777	206.3815460205078	206.38233947753906
456	206.8935089111328	1.7366					1	DETECTED	206.8935 m/z @1.74 [CD8122_2.mzXML]	206.8935089111328	1.7366	1.6718833333333334	2.00825	0.3363666666666665	76035.5234375	567181.0955290525	0	1180	0.10210206858089133	2.5987638423899084	1.5219485284895244	206.89334106445312	206.8941192626953
457	206.99093627929688	17.0505					1	DETECTED	206.9909 m/z @17.05 [CD8122_2.mzXML]	206.99093627929688	17.0505	0.11939999999999999	19.9985	19.8791	6747.181640625	2135750.2467496325	0	1180	2.375149266698248	0.5870847038691469	0.18196576254200386	206.98681640625	206.99134826660156
458	207.01376342773438	1.9663166666666667					1	DETECTED	207.0138 m/z @1.97 [CD8122_2.mzXML]	207.01376342773438	1.9663166666666667	1.4326333333333332	15.066983333333333	13.63435	9396.8408203125	2786499.735648437	0	1180	11.365110706528496	12.773820305424561	23.984965790095888	207.00978088378906	207.02169799804688
459	207.02633666992188	10.203399999999998					1	DETECTED	207.0263 m/z @10.20 [CD8122_2.mzXML]	207.02633666992188	10.203399999999998	1.3411499999999998	10.273033333333332	8.931883333333332	7598.9599609375	1065377.7772956847	0	1180	0.6433079078964248	0.5039286486689798	0.00785729733795976	207.026123046875	207.0284423828125
460	207.08441162109375	10.290383333333333					1	DETECTED	207.0844 m/z @10.29 [CD8122_2.mzXML]	207.08441162109375	10.290383333333333	10.273033333333332	10.428650000000001	0.15561666666666873	7808.146484375	42183.076969421905	0	1180	0.1017873830032805	4.484630163304466	7.969260326608931	207.08424377441406	207.08456420898438
461	207.10427856445312	9.184516666666667					1	DETECTED	207.1043 m/z @9.18 [CD8122_2.mzXML]	207.10427856445312	9.184516666666667	9.037049999999999	10.0488	1.011750000000001	20017.68359375	301890.48639227304	0	1180	0.11712549460085597	3.13365809352445	1.085970225972786	207.1040496826172	207.11282348632812
462	207.13766479492188	12.143833333333333					1	DETECTED	207.1377 m/z @12.14 [CD8122_2.mzXML]	207.13766479492188	12.143833333333333	7.52015	12.36365	4.8435	46106.890625	3366208.065859955	0	1180	0.09678628174516746	0.523074116546544	0.049742900047267835	207.1374969482422	207.13848876953125
463	208.0490264892578	15.606050000000002					1	DETECTED	208.0490 m/z @15.61 [CD8122_2.mzXML]	208.0490264892578	15.606050000000002	0.17401666666666668	19.79733333333333	19.623316666666664	12832.1591796875	3616918.3516827393	0	1180	8.020473807217108	0.6357981557841804	0.2715963115683608	208.04818725585938	208.04931640625
464	208.13316345214844	8.771216666666668					1	DETECTED	208.1332 m/z @8.77 [CD8122_2.mzXML]	208.13316345214844	8.771216666666668	8.426066666666667	12.263783333333333	3.8377166666666653	3181.736083984375	581776.9695943298	0	1180	0.13176856893100286	5.559491042541883	10.118982085083767	208.13282775878906	208.14102172851562
465	208.8905792236328	1.7681333333333333					1	DETECTED	208.8906 m/z @1.77 [CD8122_2.mzXML]	208.8905792236328	1.7681333333333333	1.6718833333333334	2.27615	0.6042666666666665	46008.01171875	400095.7985454101	0	1180	0.10095244131976111	1.47028084261458	0.7277475323242788	208.8836212158203	208.8913116455078
466	208.9352569580078	2.1641666666666666					1	DETECTED	208.9353 m/z @2.16 [CD8122_2.mzXML]	208.9352569580078	2.1641666666666666	2.0226833333333336	16.15875	14.136066666666668	6934.54345703125	3292000.8419914856	0	1180	14.087032667255665	49.956649782071054	98.9132995641421	208.93482971191406	208.9371337890625
467	208.97857666015625	13.956833333333332					1	DETECTED	208.9786 m/z @13.96 [CD8122_2.mzXML]	208.97857666015625	13.956833333333332	3.523483333333333	15.735516666666665	12.212033333333332	5591.49853515625	1725412.8317515564	0	1180	3.102410958832108	0.5852402791688831	0.17048055833776626	208.97621154785156	208.9862823486328
468	209.033203125	1.4789833333333333					1	DETECTED	209.0332 m/z @1.48 [CD8122_2.mzXML]	209.033203125	1.4789833333333333	1.41405	5.101283333333333	3.687233333333333	61791.34765625	691574.0024547426	0	1180	0.03022425302403886	21.047713169112157	1.6372752358716716	209.03262329101562	209.03375244140625
469	209.04530334472656	16.325266666666668					1	DETECTED	209.0453 m/z @16.33 [CD8122_2.mzXML]	209.04530334472656	16.325266666666668	0.13751666666666665	19.96216666666667	19.824650000000002	26444.708984375	7001963.006942466	0	1180	7.242095418432919	0.609970243293187	0.5284158113185672	209.04457092285156	209.05511474609375
470	209.09178161621094	7.7139					1	DETECTED	209.0918 m/z @7.71 [CD8122_2.mzXML]	209.09178161621094	7.7139	5.658966666666667	12.195683333333333	6.536716666666666	14692.19921875	1804341.15085553	0	1180	0.6238601970124282	0.6839529002930117	0.17622061938060501	209.0848846435547	209.09271240234375
471	209.1168670654297	12.0421					1	DETECTED	209.1169 m/z @12.04 [CD8122_2.mzXML]	209.1168670654297	12.0421	5.2048000000000005	12.51395	7.309149999999999	167634.1875	1846466.486504274	1	1180	0.08947692919672257	2.4128014804074835	3.2849394183639378	209.11380004882812	209.11724853515625
472	210.1202850341797	12.0421					1	DETECTED	210.1203 m/z @12.04 [CD8122_2.mzXML]	210.1202850341797	12.0421	2.5909166666666668	12.143833333333333	9.552916666666667	20230.708984375	3586215.9757028194	0	1180	0.10090224325781172	0.5053820421076021	0.010764084215204129	210.11236572265625	210.1240997314453
473	210.93539428710938	11.78475					1	DETECTED	210.9354 m/z @11.78 [CD8122_2.mzXML]	210.93539428710938	11.78475	0.19255000000000003	17.943666666666665	17.751116666666665	11853.0009765625	1932750.6909747925	0	1180	0.7574034997127139	0.6681887675983025	0.3804294233798709	210.93431091308594	210.9361572265625
474	211.00323486328125	10.832233333333333					1	DETECTED	211.0032 m/z @10.83 [CD8122_2.mzXML]	211.00323486328125	10.832233333333333	10.48675	11.151866666666667	0.6651166666666661	5231.9560546875	137618.84476135237	0	1180	0.5584882212545761	0.9625886439287976	0.9251772878575952	211.00274658203125	211.00599670410156
475	211.0419158935547	2.6454333333333335					1	DETECTED	211.0419 m/z @2.65 [CD8122_2.mzXML]	211.0419158935547	2.6454333333333335	2.1781333333333333	17.0875	14.909366666666665	21877.001953125	2101078.2842806396	0	1180	0.5091334331251871	1.3356492928146917	1.60553750774278	211.04153442382812	211.05126953125
476	211.0576629638672	9.365					1	DETECTED	211.0577 m/z @9.37 [CD8122_2.mzXML]	211.0576629638672	9.365	9.33235	19.778833333333335	10.446483333333335	9125.478515625	2094935.1596223142	0	1180	0.09593789042020262	159.97677386421503	318.95354772843007	211.05615234375	211.0579376220703
477	211.0799560546875	14.39515					1	DETECTED	211.0800 m/z @14.40 [CD8122_2.mzXML]	211.0799560546875	14.39515	12.0089	16.957333333333334	4.948433333333334	4738.30078125	595378.2957208863	0	1180	1.6789271525424425	1.0368639776497302	1.07372795529946	211.07574462890625	211.0806884765625
478	211.13275146484375	12.109266666666667					1	DETECTED	211.1328 m/z @12.11 [CD8122_2.mzXML]	211.13275146484375	12.109266666666667	0.1009	19.9985	19.8976	5426.58984375	3328415.768306821	0	1180	10.06452701931224	0.8284890257070764	0.9282676089754356	211.1230010986328	211.1337127685547
479	211.14398193359375	10.273033333333332					1	DETECTED	211.1440 m/z @10.27 [CD8122_2.mzXML]	211.14398193359375	10.273033333333332	1.6718833333333334	10.50105	8.829166666666666	27205.095703125	2124653.9882117924	0	1180	0.1418370359147243	0.5132550104734057	3.1409350136793144	211.14163208007812	211.14419555664062
480	212.0194854736328	11.334066666666667					1	DETECTED	212.0195 m/z @11.33 [CD8122_2.mzXML]	212.0194854736328	11.334066666666667	11.269183333333332	11.63195	0.36276666666666735	22011.7265625	191748.608349122	0	1180	0.09080711080165926	2.7955304392499	4.5910608784998	212.0163116455078	212.0194854736328
481	212.06752014160156	10.832233333333333					1	DETECTED	212.0675 m/z @10.83 [CD8122_2.mzXML]	212.06752014160156	10.832233333333333	0.3935833333333333	12.0421	11.648516666666666	12652.9619140625	3709876.749038361	0	1180	0.4871492634997061	0.5579512995773719	0.11590259915474384	212.0640411376953	212.0685577392578
482	212.83872985839844	1.7964833333333334					1	DETECTED	212.8387 m/z @1.80 [CD8122_2.mzXML]	212.83872985839844	1.7964833333333334	1.7036	2.1781333333333333	0.47453333333333325	15906.8759765625	284459.0367741698	0	1180	0.384395557372498	2.554458998743941	4.108917997487882	212.8383331298828	212.83932495117188
483	213.07444763183594	1.7681333333333333					1	DETECTED	213.0744 m/z @1.77 [CD8122_2.mzXML]	213.07444763183594	1.7681333333333333	1.7036	11.538216666666667	9.834616666666667	19704.984375	6903892.0882886965	0	1180	9.792244292688213	76.1979597107438	118.55717092194256	213.0666046142578	213.07452392578125
484	213.95896911621094	19.176333333333332					1	DETECTED	213.9590 m/z @19.18 [CD8122_2.mzXML]	213.95896911621094	19.176333333333332	0.11939999999999999	19.9985	19.8791	3619.199951171875	1335942.632149048	0	1180	1.6718021259657156	0.5215713266212822	0.0802862209310626	213.95806884765625	213.9608612060547
485	214.05877685546875	1.8535					1	DETECTED	214.0588 m/z @1.85 [CD8122_2.mzXML]	214.05877685546875	1.8535	1.8107499999999999	2.2207333333333334	0.4099833333333336	21890.326171875	178810.25961474606	0	1180	0.06742289739900209	4.795126705653017	8.590253411306033	214.0584716796875	214.05892944335938
486	214.83595275878906	1.9523833333333334					1	DETECTED	214.8360 m/z @1.95 [CD8122_2.mzXML]	214.83595275878906	1.9523833333333334	1.68775	12.965483333333333	11.277733333333334	15955.9892578125	1861374.9322353513	0	1180	11.267894259913149	21.30822521728178	41.13432016388741	214.82974243164062	214.8360595703125
487	214.91734313964844	1.55245					1	DETECTED	214.9173 m/z @1.55 [CD8122_2.mzXML]	214.91734313964844	1.55245	1.4326333333333332	1.8677	0.4350666666666667	1012838.875	6383721.964963867	0	1180	0.10544855165239775	0.8264103072451852	0.5480564871780434	214.914794921875	214.91757202148438
488	214.98883056640625	1.5231999999999999					1	DETECTED	214.9888 m/z @1.52 [CD8122_2.mzXML]	214.98883056640625	1.5231999999999999	1.4487999999999999	11.44015	9.991349999999999	52041.67578125	9483389.806025147	0	1180	0.11459554334609612	67.14616935483868	133.29233870967738	214.98866271972656	214.9964599609375
489	215.01600646972656	1.9523833333333334					1	DETECTED	215.0160 m/z @1.95 [CD8122_2.mzXML]	215.01600646972656	1.9523833333333334	1.4640666666666666	18.185	16.72093333333333	54446.765625	2744002.8863005093	0	1180	1.2595711881809175	2.518731079352302	16.931540644049523	215.01516723632812	215.02381896972656
490	215.051513671875	12.143833333333333					1	DETECTED	215.0515 m/z @12.14 [CD8122_2.mzXML]	215.051513671875	12.143833333333333	11.235683333333332	16.58491666666667	5.349233333333336	15718.3095703125	632650.3201640015	0	1180	0.11162802828813234	2.945126539301509	2.722984631082186	215.0513153076172	215.0558319091797
491	215.92100524902344	1.55245					1	DETECTED	215.9210 m/z @1.55 [CD8122_2.mzXML]	215.92100524902344	1.55245	1.4487999999999999	4.048566666666667	2.599766666666667	27445.8359375	1124639.3151549073	0	1180	0.11218947831032944	12.541083775526584	23.204611580848088	215.9208221435547	215.92279052734375
492	216.92230224609375	1.68775					1	DETECTED	216.9223 m/z @1.69 [CD8122_2.mzXML]	216.92230224609375	1.68775	0.22928333333333334	1.9523833333333334	1.7231	180714.25	1785946.0357558592	1	1180	0.1309217867963568	0.6025284367186845	4.743652634048375	216.9134979248047	216.931640625
493	216.95053100585938	1.5670166666666667					1	DETECTED	216.9505 m/z @1.57 [CD8122_2.mzXML]	216.95053100585938	1.5670166666666667	1.4326333333333332	1.6266333333333334	0.19400000000000017	138958.03125	951780.5666308596	0	1180	0.12113042979716404	0.7225393165518635	0.5016286833657985	216.95033264160156	216.95069885253906
494	217.04666137695312	10.90025					1	DETECTED	217.0467 m/z @10.90 [CD8122_2.mzXML]	217.04666137695312	10.90025	1.5378	17.980666666666664	16.442866666666664	5362.3623046875	1697334.7562482918	0	1180	0.09217786834016728	0.8781284101205702	0.5668090044726449	217.03770446777344	217.0544891357422
495	217.08168029785156	1.8677					1	DETECTED	217.0817 m/z @1.87 [CD8122_2.mzXML]	217.08168029785156	1.8677	1.8535	15.606050000000002	13.752550000000001	40897.94921875	1734747.8029454956	0	1180	0.23660861792269516	103.67858984173044	73.50085974322486	217.08120727539062	217.08982849121094
496	217.1216278076172	19.340666666666667					1	DETECTED	217.1216 m/z @19.34 [CD8122_2.mzXML]	217.1216278076172	19.340666666666667	0.1009	19.9985	19.8976	10759.88671875	2730120.769454803	0	1180	0.7654084833742445	0.5316911733716284	0.0730532991090155	217.1189422607422	217.1222381591797
497	218.08131408691406	9.226966666666668					1	DETECTED	218.0813 m/z @9.23 [CD8122_2.mzXML]	218.08131408691406	9.226966666666668	9.169883333333333	18.792333333333332	9.622449999999999	4352.98193359375	896830.6897076414	0	1180	7.4445299610484135	84.2842335766403	22.496501246364133	218.08045959472656	218.08985900878906
498	218.1384735107422	1.9663166666666667					1	DETECTED	218.1385 m/z @1.97 [CD8122_2.mzXML]	218.1384735107422	1.9663166666666667	0.1009	19.9985	19.8976	46952.28125	3518615.883754731	0	1180	2.1343697999094005	12.430096074662943	1.4193750503260643	218.137451171875	218.14784240722656
499	218.2113800048828	10.378733333333335					1	DETECTED	218.2114 m/z @10.38 [CD8122_2.mzXML]	218.2113800048828	10.378733333333335	10.36125	10.543983333333333	0.1827333333333332	6424.68701171875	37255.59211523467	0	1180	0.11758887370198323	5.225929456624967	9.451858913249934	218.2111358642578	218.21185302734375
500	218.91932678222656	1.6718833333333334					1	DETECTED	218.9193 m/z @1.67 [CD8122_2.mzXML]	218.91932678222656	1.6718833333333334	1.4487999999999999	1.8249833333333332	0.3761833333333333	52803.13671875	595913.1255515137	0	1180	0.18581250874655875	2.155703999795158	0.6921772893189521	218.9098663330078	218.91989135742188
501	218.96987915039062	9.795833333333333					1	DETECTED	218.9699 m/z @9.80 [CD8122_2.mzXML]	218.96987915039062	9.795833333333333	9.431666666666667	10.36125	0.9295833333333334	15410.4736328125	417099.6378380739	0	1180	0.42725681724531483	1.1907840543215726	1.1573025835421744	218.969482421875	218.9700927734375
502	218.9838104248047	1.5378					1	DETECTED	218.9838 m/z @1.54 [CD8122_2.mzXML]	218.9838104248047	1.5378	1.4487999999999999	1.5962166666666666	0.14741666666666675	22398.337890625	134474.4286289063	0	1180	0.0838486984855853	0.8281835205992496	0.6563670411984993	218.98338317871094	218.9838104248047
503	219.0259246826172	1.7681333333333333					1	DETECTED	219.0259 m/z @1.77 [CD8122_2.mzXML]	219.0259246826172	1.7681333333333333	1.6718833333333334	15.974766666666666	14.302883333333332	1680003.5	1.6557042549079798E7	1	1180	0.05485625560907281	4.911955753164746	8.805209758239775	219.0159912109375	219.02691650390625
504	219.04331970214844	8.701066666666666					1	DETECTED	219.0433 m/z @8.70 [CD8122_2.mzXML]	219.04331970214844	8.701066666666666	8.579633333333334	8.806633333333334	0.2270000000000003	6132.46533203125	43608.16820510875	0	1180	0.11643363057730127	0.93466922865771	0.8693384573154198	219.0431365966797	219.0435028076172
505	219.10122680664062	11.052116666666667					1	DETECTED	219.1012 m/z @11.05 [CD8122_2.mzXML]	219.10122680664062	11.052116666666667	10.50105	11.959233333333334	1.4581833333333343	146374.703125	1383247.6676115748	1	1180	0.10639621470844851	0.8665054796532801	0.11358258030567575	219.0935821533203	219.1020965576172
506	219.11700439453125	14.829233333333333					1	DETECTED	219.1170 m/z @14.83 [CD8122_2.mzXML]	219.11700439453125	14.829233333333333	9.285466666666668	19.340666666666667	10.0552	13279.19921875	1369031.3905359798	0	1180	0.7055837618268903	0.9149222105783407	0.6271816175843057	219.11622619628906	219.11817932128906
507	219.17376708984375	11.348833333333333					1	DETECTED	219.1738 m/z @11.35 [CD8122_2.mzXML]	219.17376708984375	11.348833333333333	0.1009	19.96216666666667	19.86126666666667	13211.4970703125	1822408.0738397837	0	1180	1.5723333655301115	2.564489398756051	5.611727735139653	219.1728515625	219.17510986328125
508	220.0294647216797	1.7681333333333333					1	DETECTED	220.0295 m/z @1.77 [CD8122_2.mzXML]	220.0294647216797	1.7681333333333333	1.7202833333333334	16.8645	15.144216666666667	99490.0078125	1725209.3747836614	0	1180	0.1333608462979452	5.3065679268564425	8.644520389242267	220.0290985107422	220.03839111328125
509	220.10452270507812	11.0351					1	DETECTED	220.1045 m/z @11.04 [CD8122_2.mzXML]	220.10452270507812	11.0351	10.529566666666666	11.202133333333334	0.6725666666666683	19752.47265625	321211.480491822	0	1180	0.15055904642413687	0.6702822876306014	null	220.1044921875	220.10501098632812
510	220.1177215576172	8.89595					1	DETECTED	220.1177 m/z @8.90 [CD8122_2.mzXML]	220.1177215576172	8.89595	8.736166666666666	14.929916666666665	6.19375	9499.66796875	533402.0349085694	0	1180	0.17224260195977337	19.381714822154994	0.6034029664295023	220.11766052246094	220.12062072753906
511	220.93434143066406	1.5962166666666666					1	DETECTED	220.9343 m/z @1.60 [CD8122_2.mzXML]	220.93434143066406	1.5962166666666666	1.5670166666666667	18.479333333333333	16.912316666666666	111315.1640625	5795830.973858642	0	1180	0.0706717880593879	289.5944634703207	511.6448356373997	220.92742919921875	220.93453979492188
512	220.9810791015625	1.49375					1	DETECTED	220.9811 m/z @1.49 [CD8122_2.mzXML]	220.9810791015625	1.49375	1.4789833333333333	1.5670166666666667	0.08803333333333341	6684.47265625	26824.257939575185	0	1180	0.029508066508423303	2.9808126410835385	4.961625282167077	220.9810791015625	220.98178100585938
513	220.99725341796875	1.4640666666666666					1	DETECTED	220.9973 m/z @1.46 [CD8122_2.mzXML]	220.99725341796875	1.4640666666666666	1.4326333333333332	18.386833333333335	16.954200000000004	3594.214111328125	1616181.3012181392	0	1180	14.432987402620407	269.6850477200417	538.3700954400833	220.99586486816406	221.0072479248047
514	221.02438354492188	1.7823833333333332					1	DETECTED	221.0244 m/z @1.78 [CD8122_2.mzXML]	221.02438354492188	1.7823833333333332	1.7202833333333334	17.998833333333334	16.27855	95665.1015625	2850429.076603424	0	1180	0.05875333543817285	82.079108959736	7.285894987755241	221.0208282470703	221.0334014892578
515	221.0528564453125	11.568783333333332					1	DETECTED	221.0529 m/z @11.57 [CD8122_2.mzXML]	221.0528564453125	11.568783333333332	11.522266666666667	11.836116666666667	0.3138500000000004	22434.537109375	155598.00337628162	0	1180	0.06070992594788471	2.500017034245391	3.8504720202323965	221.05226135253906	221.05323791503906
516	221.0919189453125	8.59715					1	DETECTED	221.0919 m/z @8.60 [CD8122_2.mzXML]	221.0919189453125	8.59715	5.431749999999999	9.285466666666668	3.853716666666669	16498.34765625	468617.1031649777	0	1180	0.6784527017409427	0.607924274033564	1.9960331242675406	221.09156799316406	221.0926971435547
517	221.9815216064453	1.1230499999999999					1	DETECTED	221.9815 m/z @1.12 [CD8122_2.mzXML]	221.9815216064453	1.1230499999999999	0.26561666666666667	19.96216666666667	19.696550000000002	2007.75439453125	853751.3945695496	0	1180	0.27819777519933797	11.485761769622519	21.971523539245037	221.9810791015625	221.983154296875
518	222.06466674804688	15.680066666666667					1	DETECTED	222.0647 m/z @15.68 [CD8122_2.mzXML]	222.06466674804688	15.680066666666667	9.072533333333332	19.98033333333333	10.907799999999998	11990.9736328125	2671914.841098421	0	1180	2.236336401751407	0.7966090143726939	0.5002271090603152	222.06394958496094	222.06521606445312
519	222.867431640625	1.7366					1	DETECTED	222.8674 m/z @1.74 [CD8122_2.mzXML]	222.867431640625	1.7366	1.68775	19.0125	17.324749999999998	71027.796875	4453039.202242797	0	1180	0.10940207716546846	177.32599795291767	353.65199590583535	222.86717224121094	222.8755340576172
520	222.9940185546875	13.834816666666667					1	DETECTED	222.9940 m/z @13.83 [CD8122_2.mzXML]	222.9940185546875	13.834816666666667	1.7202833333333334	19.139833333333335	17.41955	21899.568359375	6170102.103014279	0	1180	1.8255084579839593	0.7189525803717849	2.318174841532851	222.98797607421875	222.9945831298828
521	223.06100463867188	15.680066666666667					1	DETECTED	223.0610 m/z @15.68 [CD8122_2.mzXML]	223.06100463867188	15.680066666666667	8.9313	19.9985	11.0672	23638.30859375	5529178.181704473	0	1180	2.570896541660927	0.7565462483661266	0.5660078201255411	223.0543212890625	223.06588745117188
522	223.0960235595703	11.538216666666667					1	DETECTED	223.0960 m/z @11.54 [CD8122_2.mzXML]	223.0960235595703	11.538216666666667	0.1009	19.98033333333333	19.87943333333333	228194.59375	5339043.338676174	1	1180	0.06796416711097919	0.5114306937425467	0.019649450211694112	223.0919952392578	223.0972442626953
523	223.1324462890625	12.36365					1	DETECTED	223.1324 m/z @12.36 [CD8122_2.mzXML]	223.1324462890625	12.36365	10.7813	12.497216666666667	1.7159166666666668	14212.021484375	428019.2251044915	0	1180	0.16434802919792268	0.5422051589934802	0.08441031798696043	223.12974548339844	223.1330108642578
524	224.1642303466797	12.143833333333333					1	DETECTED	224.1642 m/z @12.14 [CD8122_2.mzXML]	224.1642303466797	12.143833333333333	12.109266666666667	12.463416666666665	0.35414999999999885	106055.140625	829092.0040522442	1	1180	0.13607970520799384	5.122709739633547	5.910229851265026	224.1638641357422	224.16433715820312
525	224.86448669433594	1.7202833333333334					1	DETECTED	224.8645 m/z @1.72 [CD8122_2.mzXML]	224.86448669433594	1.7202833333333334	1.68775	1.7525166666666665	0.06476666666666642	39972.53515625	130314.33968359366	0	1180	0.11963783209653811	0.9953893442622922	0.9907786885245844	224.86448669433594	224.86460876464844
526	224.9508514404297	11.767383333333333					1	DETECTED	224.9509 m/z @11.77 [CD8122_2.mzXML]	224.9508514404297	11.767383333333333	10.934383333333333	16.381	5.446616666666667	29623.4921875	2479010.252397368	0	1180	1.2988554041327092	3.123603906729788	5.179221099975861	224.95033264160156	224.95147705078125
527	225.0341796875	1.7823833333333332					1	DETECTED	225.0342 m/z @1.78 [CD8122_2.mzXML]	225.0341796875	1.7823833333333332	1.7681333333333333	18.847166666666666	17.07903333333333	53689.57421875	1785535.741790894	0	1180	0.12327793335353276	599.2643274853854	1197.528654970771	225.02462768554688	225.04336547851562
528	225.1479949951172	12.413483333333334					1	DETECTED	225.1480 m/z @12.41 [CD8122_2.mzXML]	225.1479949951172	12.413483333333334	6.7461	12.4803	5.7341999999999995	4534.5859375	740424.2343672179	0	1180	0.050511038324239976	0.5058948427110689	0.011789685422137685	225.147705078125	225.1489715576172
529	225.16746520996094	12.143833333333333					1	DETECTED	225.1675 m/z @12.14 [CD8122_2.mzXML]	225.16746520996094	12.143833333333333	8.21315	12.33065	4.1175	12317.01171875	527029.1153111568	0	1180	0.1270373038315391	0.5237638917745431	0.04752778354908615	225.1595916748047	225.167724609375
530	226.044677734375	2.0226833333333336					1	DETECTED	226.0447 m/z @2.02 [CD8122_2.mzXML]	226.044677734375	2.0226833333333336	1.98025	10.606283333333332	8.626033333333332	16851.806640625	737439.7876673887	0	1180	0.13389148608488677	23.421425532236135	202.31711417357562	226.0442657470703	226.0494384765625
531	226.1189727783203	8.37705					1	DETECTED	226.1190 m/z @8.38 [CD8122_2.mzXML]	226.1189727783203	8.37705	7.8016499999999995	8.49295	0.6913000000000009	2894.44091796875	64213.29546618653	0	1180	0.27326415350574784	0.6007125477928394	0.20142509558567898	226.1178436279297	226.11907958984375
532	226.14112854003906	10.255566666666665					1	DETECTED	226.1411 m/z @10.26 [CD8122_2.mzXML]	226.14112854003906	10.255566666666665	10.186333333333332	11.882383333333333	1.6960500000000014	2374.450439453125	126526.40980035406	0	1180	1.862109474491172	12.248796340876327	23.497592681752653	226.1407928466797	226.15013122558594
533	226.95115661621094	1.6414666666666666					1	DETECTED	226.9512 m/z @1.64 [CD8122_2.mzXML]	226.95115661621094	1.6414666666666666	1.5962166666666666	19.61466666666667	18.01845	577151.1875	6369641.366581056	0	1180	0.06627490340019992	2.0697430500404654	2.03541656014488	226.94639587402344	226.953125
534	227.0792236328125	9.198683333333333					1	DETECTED	227.0792 m/z @9.20 [CD8122_2.mzXML]	227.0792236328125	9.198683333333333	2.2207333333333334	11.943433333333333	9.7227	38870.921875	1909386.5695519717	0	1180	0.11074553188661795	0.533918250142452	1.7133355107909818	227.0789337158203	227.08645629882812
535	227.10403442382812	12.0258					1	DETECTED	227.1040 m/z @12.03 [CD8122_2.mzXML]	227.10403442382812	12.0258	6.360266666666666	12.178466666666667	5.818200000000001	9474.0654296875	897705.7092709963	0	1180	0.13287997622779102	0.5134732828918724	0.04610035762506629	227.10205078125	227.1099090576172
536	227.1248779296875	1.8249833333333332					1	DETECTED	227.1249 m/z @1.82 [CD8122_2.mzXML]	227.1248779296875	1.8249833333333332	1.8249833333333332	2.1077	0.2827166666666667	87794.046875	284002.97717114276	0	1180	0.027309784171326124	null	null	227.12460327148438	227.12515258789062
537	227.1754608154297	9.795833333333333					1	DETECTED	227.1755 m/z @9.80 [CD8122_2.mzXML]	227.1754608154297	9.795833333333333	1.41405	19.870166666666666	18.456116666666667	77964.8359375	2337353.4884850164	1	1180	0.13838187258007828	1.7745458646454066	3.1617332082349328	227.1742401123047	227.17640686035156
538	228.06285095214844	10.307933333333333					1	DETECTED	228.0629 m/z @10.31 [CD8122_2.mzXML]	228.06285095214844	10.307933333333333	10.255566666666665	10.590683333333335	0.3351166666666696	25515.923828125	160764.6311484389	0	1180	0.08471689288595918	3.199713558243117	5.399427116486234	228.06222534179688	228.06333923339844
539	229.11952209472656	12.143833333333333					1	DETECTED	229.1195 m/z @12.14 [CD8122_2.mzXML]	229.11952209472656	12.143833333333333	1.88155	12.280766666666667	10.399216666666666	104758.0234375	3.1074474386658695E7	1	1180	10.42736410439689	0.5066716796294521	0.013357088698146809	229.11782836914062	229.12551879882812
540	229.14300537109375	0.7584333333333333					1	DETECTED	229.1430 m/z @0.76 [CD8122_2.mzXML]	229.14300537109375	0.7584333333333333	0.1009	19.9985	19.8976	82300.421875	6.105522024107684E7	1	1180	3.9018695619262607	15.130487681232891	1.347037099676998	229.1426239013672	229.1436004638672
541	229.154296875	1.8677					1	DETECTED	229.1543 m/z @1.87 [CD8122_2.mzXML]	229.154296875	1.8677	1.8535	2.0368833333333334	0.18338333333333345	91718.8515625	597631.110335938	0	1180	0.12140502559608501	6.457159624413154	11.914319248826308	229.1542510986328	229.15451049804688
542	230.14649963378906	19.79733333333333					1	DETECTED	230.1465 m/z @19.80 [CD8122_2.mzXML]	230.14649963378906	19.79733333333333	0.17401666666666668	19.96216666666667	19.78815	10728.2587890625	7522178.380719177	0	1180	16.32775364498521	0.504199935620805	0.008399871241609902	230.14544677734375	230.14703369140625
543	230.24722290039062	11.393400000000002					1	DETECTED	230.2472 m/z @11.39 [CD8122_2.mzXML]	230.24722290039062	11.393400000000002	11.348833333333333	11.912183333333333	0.5633499999999998	197025.90625	1226465.9984855368	1	1180	0.07739952095321634	2.7109750868699165	3.451771096904047	230.2469940185547	230.24777221679688
544	230.96612548828125	1.5670166666666667					1	DETECTED	230.9661 m/z @1.57 [CD8122_2.mzXML]	230.96612548828125	1.5670166666666667	1.4326333333333332	9.682533333333334	8.2499	170623.359375	5774197.249226929	0	1180	0.11197826597571847	30.98863980855511	0.4710798270871917	230.963134765625	230.96629333496094
545	230.98995971679688	1.98025					1	DETECTED	230.9900 m/z @1.98 [CD8122_2.mzXML]	230.98995971679688	1.98025	1.9240333333333333	3.6603333333333334	1.7363000000000002	11593.5947265625	323461.7504003297	0	1180	0.04994169808562754	15.442929143195933	29.885858286391866	230.98951721191406	230.99044799804688
546	231.13694763183594	14.929916666666665					1	DETECTED	231.1369 m/z @14.93 [CD8122_2.mzXML]	231.13694763183594	14.929916666666665	0.13751666666666665	19.9985	19.860983333333333	239933.21875	2.0904710814323455E7	1	1180	0.4742367543797119	1.0165739421616884	3.066191559622624	231.1360626220703	231.14642333984375
547	232.1404571533203	15.084416666666668					1	DETECTED	232.1405 m/z @15.08 [CD8122_2.mzXML]	232.1404571533203	15.084416666666668	9.879916666666666	18.99416666666667	9.114250000000002	15951.6357421875	1518096.9203577882	0	1180	0.9610800332528093	2.052973394899432	3.8756509832766155	232.13937377929688	232.1410675048828
548	232.1542510986328	8.426066666666667					1	DETECTED	232.1543 m/z @8.43 [CD8122_2.mzXML]	232.1542510986328	8.426066666666667	7.8016499999999995	9.285466666666668	1.4838166666666686	92665.96875	1369993.9588983145	1	1180	0.1417920487727109	0.9070443058839476	0.5254845530669884	232.15380859375	232.154541015625
549	232.89622497558594	1.68775					1	DETECTED	232.8962 m/z @1.69 [CD8122_2.mzXML]	232.89622497558594	1.68775	1.6414666666666666	1.9240333333333333	0.28256666666666663	116515.46875	902874.6594233395	0	1180	0.1259135927844497	3.0314319456374457	2.9864530109158443	232.89614868164062	232.896484375
550	232.9281005859375	1.5670166666666667					1	DETECTED	232.9281 m/z @1.57 [CD8122_2.mzXML]	232.9281005859375	1.5670166666666667	1.4326333333333332	1.6266333333333334	0.19400000000000017	78567.7421875	482145.3396450196	0	1180	0.10717081161552766	0.7302564301352149	0.4416904592941728	232.92782592773438	232.9283447265625
551	232.98487854003906	10.798433333333332					1	DETECTED	232.9849 m/z @10.80 [CD8122_2.mzXML]	232.98487854003906	10.798433333333332	10.428650000000001	19.559833333333334	9.131183333333333	14631.5859375	1228048.1256058346	0	1180	0.4096072755014024	12.346666967143008	1.1290682652653428	232.9844970703125	232.9875030517578
552	233.0689239501953	10.255566666666665					1	DETECTED	233.0689 m/z @10.26 [CD8122_2.mzXML]	233.0689239501953	10.255566666666665	10.134633333333333	13.529816666666667	3.3951833333333337	2017.4339599609375	247711.8742956238	0	1180	0.11751143264000241	14.037417309812776	27.074834619625552	233.0689239501953	233.0700225830078
553	233.1168975830078	11.44015					1	DETECTED	233.1169 m/z @11.44 [CD8122_2.mzXML]	233.1168975830078	11.44015	2.1221166666666664	11.568783333333332	9.446666666666665	33398.03515625	1213002.2574640804	0	1180	0.07603718812201876	0.5089449710641676	0.013927187919570351	233.11215209960938	233.1256103515625
554	233.14675903320312	14.829233333333333					1	DETECTED	233.1468 m/z @14.83 [CD8122_2.mzXML]	233.14675903320312	14.829233333333333	0.17401666666666668	19.669333333333334	19.495316666666668	11155.65234375	1884881.9533008742	0	1180	0.38530707545191945	0.9585796529050947	0.4690901447613755	233.13876342773438	233.15292358398438
555	234.0796661376953	9.565533333333333					1	DETECTED	234.0797 m/z @9.57 [CD8122_2.mzXML]	234.0796661376953	9.565533333333333	9.397933333333333	11.852266666666667	2.4543333333333344	2992.9423828125	237449.3033321228	0	1180	0.21614788284025543	7.321996817820201	13.643993635640403	234.0714111328125	234.08009338378906
556	235.06846618652344	11.867366666666667					1	DETECTED	235.0685 m/z @11.87 [CD8122_2.mzXML]	235.06846618652344	11.867366666666667	11.568783333333332	12.161183333333334	0.5924000000000014	42098.4609375	377878.1351386104	0	1180	0.11410330693984427	3.464428701608389	4.747156152606283	235.0630340576172	235.06883239746094
557	235.0923309326172	2.6454333333333335					1	DETECTED	235.0923 m/z @2.65 [CD8122_2.mzXML]	235.0923309326172	2.6454333333333335	0.6856833333333333	19.377	18.691316666666665	57283.1015625	7423189.605595614	0	1180	0.9308704024873626	2.1129720814924697	6.070655736860402	235.09140014648438	235.0966796875
558	235.14410400390625	10.529566666666666					1	DETECTED	235.1441 m/z @10.53 [CD8122_2.mzXML]	235.14410400390625	10.529566666666666	10.5152	10.575333333333333	0.06013333333333293	3065.205810546875	6981.24331765739	0	1180	0.03819629456777207	2.0928074245940866	3.1856148491881737	235.14395141601562	235.14451599121094
559	235.1688995361328	12.280766666666667					1	DETECTED	235.1689 m/z @12.28 [CD8122_2.mzXML]	235.1688995361328	12.280766666666667	0.1009	19.888666666666666	19.787766666666666	13083.259765625	1514322.519416473	0	1180	0.10701486187250175	0.8223540614190177	0.5910261246636671	235.16796875	235.16998291015625
560	236.06858825683594	11.867366666666667					1	DETECTED	236.0686 m/z @11.87 [CD8122_2.mzXML]	236.06858825683594	11.867366666666667	11.8192	12.075050000000001	0.2558500000000006	13540.4599609375	93434.63678454584	0	1180	0.09674623929951842	2.655882352941169	4.311764705882338	236.06814575195312	236.06927490234375
561	236.080078125	14.577183333333332					1	DETECTED	236.0801 m/z @14.58 [CD8122_2.mzXML]	236.080078125	14.577183333333332	10.273033333333332	19.285666666666668	9.012633333333335	3681.949951171875	747010.7952173769	0	1180	0.9346108738637611	1.0469701721981501	1.0939403443963003	236.07894897460938	236.08090209960938
562	237.07647705078125	15.243500000000001					1	DETECTED	237.0765 m/z @15.24 [CD8122_2.mzXML]	237.07647705078125	15.243500000000001	0.8679	17.180666666666664	16.312766666666665	6577.29296875	2231475.604202331	0	1180	0.8826638221141838	0.567376897891798	0.134753795783596	237.06649780273438	237.08641052246094
563	237.11167907714844	11.052116666666667					1	DETECTED	237.1117 m/z @11.05 [CD8122_2.mzXML]	237.11167907714844	11.052116666666667	0.15573333333333333	19.870166666666666	19.714433333333332	43257.04296875	2890680.3080034815	0	1180	1.0500887946070367	4.1520752068159945	6.709107283781478	237.1095428466797	237.11273193359375
564	238.11541748046875	12.627183333333333					1	DETECTED	238.1154 m/z @12.63 [CD8122_2.mzXML]	238.11541748046875	12.627183333333333	0.17401666666666668	19.98033333333333	19.806316666666664	23156.4140625	3940529.395932464	0	1180	4.4504649978471935	1.5252131786711518	2.75020215933025	238.10614013671875	238.11541748046875
565	238.84136962890625	1.7681333333333333					1	DETECTED	238.8414 m/z @1.77 [CD8122_2.mzXML]	238.84136962890625	1.7681333333333333	0.48475	1.7964833333333334	1.3117333333333334	19632.48828125	482188.3656181641	0	1180	0.09600991874995701	0.5110450242198357	0.02209004843967126	238.8413543701172	238.8501434326172
566	238.9664764404297	11.8192					1	DETECTED	238.9665 m/z @11.82 [CD8122_2.mzXML]	238.9664764404297	11.8192	5.03265	16.9945	11.961849999999998	69942.6484375	6373778.980511962	0	1180	0.757611672782561	3.4494110243104172	6.0059571850676505	238.9656219482422	238.97039794921875
567	238.99839782714844	9.05505					1	DETECTED	238.9984 m/z @9.06 [CD8122_2.mzXML]	238.99839782714844	9.05505	8.878449999999999	9.12515	0.24670000000000059	2765.317626953125	23443.439060913122	0	1180	0.16950171594884011	0.6984711211778025	0.396942242355605	238.9977264404297	238.99876403808594
568	239.0636749267578	1.8535					1	DETECTED	239.0637 m/z @1.85 [CD8122_2.mzXML]	239.0636749267578	1.8535	1.5670166666666667	9.05505	7.488033333333333	116236.9921875	986538.7319881592	0	1180	0.0340838820726419	1.3389349402571369	3.762676708692675	239.05628967285156	239.06983947753906
569	239.09120178222656	10.50105					1	DETECTED	239.0912 m/z @10.50 [CD8122_2.mzXML]	239.09120178222656	10.50105	10.443616666666665	11.0351	0.5914833333333345	207081.09375	1314207.3191656452	1	1180	0.08558791832888168	2.688875248956692	3.1469146714698777	239.0904541015625	239.09176635742188
570	239.1390838623047	9.69895					1	DETECTED	239.1391 m/z @9.70 [CD8122_2.mzXML]	239.1390838623047	9.69895	4.017433333333333	10.0488	6.031366666666667	7348.15185546875	590054.9246678466	0	1180	0.08681666147539246	0.5307884338395558	0.042682464076150915	239.1384735107422	239.1396484375
571	240.09471130371094	10.50105					1	DETECTED	240.0947 m/z @10.50 [CD8122_2.mzXML]	240.09471130371094	10.50105	8.3284	14.61055	6.28215	24441.232421875	1330138.404863251	0	1180	2.9144725621671252	1.4275076254958385	1.393670910738844	240.0911865234375	240.10226440429688
572	240.15899658203125	11.08565					1	DETECTED	240.1590 m/z @11.09 [CD8122_2.mzXML]	240.15899658203125	11.08565	7.590433333333333	11.252450000000001	3.662016666666668	51927.33984375	1689379.6711468531	0	1180	0.10026245868635542	0.5238611817102424	0.048812135127738715	240.1563720703125	240.1592254638672
573	240.8385467529297	1.7681333333333333					1	DETECTED	240.8385 m/z @1.77 [CD8122_2.mzXML]	240.8385467529297	1.7681333333333333	1.68775	1.8956000000000002	0.2078500000000001	14041.51953125	115911.23863403325	0	1180	0.09980838743105713	1.2928675098486437	1.5857350196972877	240.83827209472656	240.83859252929688
574	240.9671630859375	11.801816666666667					1	DETECTED	240.9672 m/z @11.80 [CD8122_2.mzXML]	240.9671630859375	11.801816666666667	10.934383333333333	19.121666666666666	8.187283333333333	10360.234375	1063513.2960263977	0	1180	0.1666724236339565	2.815260782617877	6.053204420668379	240.96194458007812	240.96820068359375
575	241.0306854248047	1.9240333333333333					1	DETECTED	241.0307 m/z @1.92 [CD8122_2.mzXML]	241.0306854248047	1.9240333333333333	1.6266333333333334	16.399766666666668	14.773133333333334	4225.10400390625	1189572.4938009644	0	1180	7.088024598686023	24.83714413808564	21.95324188768479	241.0242462158203	241.03285217285156
576	241.1065673828125	11.538216666666667					1	DETECTED	241.1066 m/z @11.54 [CD8122_2.mzXML]	241.1065673828125	11.538216666666667	1.8535	11.78475	9.93125	50534.1484375	2449018.376351319	0	1180	0.0872420906292124	0.5122516420601416	0.02143004266571355	241.09921264648438	241.10707092285156
577	242.01927185058594	2.0791999999999997					1	DETECTED	242.0193 m/z @2.08 [CD8122_2.mzXML]	242.01927185058594	2.0791999999999997	2.0791999999999997	18.498	16.4188	2593.1787109375	1361824.9878266288	0	1180	13.618810340749894	null	null	242.01927185058594	242.02903747558594
578	242.09971618652344	8.89595					1	DETECTED	242.0997 m/z @8.90 [CD8122_2.mzXML]	242.09971618652344	8.89595	1.9523833333333334	8.984166666666665	7.0317833333333315	5905.193359375	466859.0360556031	0	1180	0.0462406250299523	0.5063524029437321	0.012704805887464074	242.0953369140625	242.106201171875
579	242.21084594726562	11.505683333333334					1	DETECTED	242.2108 m/z @11.51 [CD8122_2.mzXML]	242.21084594726562	11.505683333333334	9.981433333333333	12.627183333333333	2.6457499999999996	31872.8515625	1739840.5916416647	0	1180	0.17664299453651822	0.7928291388866454	0.8311936126132414	242.2106475830078	242.21902465820312
580	242.92514038085938	1.6414666666666666					1	DETECTED	242.9251 m/z @1.64 [CD8122_2.mzXML]	242.92514038085938	1.6414666666666666	1.5815	1.7823833333333332	0.2008833333333333	215710.8125	1021465.8022973632	0	1180	0.06523512565239264	1.8064076789977632	2.0518258541373426	242.9248046875	242.9254150390625
581	242.9949493408203	1.4789833333333333					1	DETECTED	242.9949 m/z @1.48 [CD8122_2.mzXML]	242.9949493408203	1.4789833333333333	1.4326333333333332	1.5231999999999999	0.09056666666666668	18077.078125	67954.0419067383	0	1180	0.07344916284557268	0.9769866954332952	0.9539733908665904	242.99461364746094	242.99501037597656
582	243.02398681640625	15.1723					1	DETECTED	243.0240 m/z @15.17 [CD8122_2.mzXML]	243.02398681640625	15.1723	9.981433333333333	19.651166666666665	9.669733333333332	1601.4705810546875	564742.7143234559	0	1180	1.4200269224009432	0.9314180034162566	0.8628360068325133	243.01483154296875	243.02490234375
583	244.117919921875	9.531749999999999					1	DETECTED	244.1179 m/z @9.53 [CD8122_2.mzXML]	244.117919921875	9.531749999999999	9.465083333333332	9.649566666666667	0.18448333333333444	6405.67822265625	42549.21814196787	0	1180	0.10089034569856814	1.3836250000000132	1.7672500000000264	244.1175994873047	244.1181182861328
584	244.2018585205078	9.09055					1	DETECTED	244.2019 m/z @9.09 [CD8122_2.mzXML]	244.2018585205078	9.09055	9.037049999999999	17.329666666666665	8.292616666666666	25701.6328125	663459.3774096076	0	1180	0.07286126438970975	3.4521988245660977	4.109781602528179	244.20167541503906	244.2025909423828
585	244.97901916503906	9.649566666666667					1	DETECTED	244.9790 m/z @9.65 [CD8122_2.mzXML]	244.97901916503906	9.649566666666667	9.498700000000001	10.529566666666666	1.0308666666666646	3939.868408203125	100558.11094540387	0	1180	0.05230270487889399	3.416482545293875	5.83296509058775	244.97862243652344	244.97996520996094
586	244.99310302734375	1.5084000000000002					1	DETECTED	244.9931 m/z @1.51 [CD8122_2.mzXML]	244.99310302734375	1.5084000000000002	1.4487999999999999	3.9388666666666667	2.490066666666667	5047.21337890625	177221.05417810063	0	1180	0.0890777414385231	20.889821029082665	40.77964205816533	244.98924255371094	245.00015258789062
587	245.11431884765625	11.08565					1	DETECTED	245.1143 m/z @11.09 [CD8122_2.mzXML]	245.11431884765625	11.08565	2.618133333333333	13.266166666666667	10.648033333333334	70282.7734375	2704794.9114993317	0	1180	0.0821580652003906	0.6287577428250314	0.25751548565006277	245.10531616210938	245.11447143554688
588	245.22618103027344	14.345783333333333					1	DETECTED	245.2262 m/z @14.35 [CD8122_2.mzXML]	245.22618103027344	14.345783333333333	0.21075	16.7715	16.56075	23925.443359375	2201358.8368974295	0	1180	2.9899455524536442	2.3252262338175207	0.31954899229760364	245.22476196289062	245.22731018066406
589	246.1177215576172	11.08565					1	DETECTED	246.1177 m/z @11.09 [CD8122_2.mzXML]	246.1177215576172	11.08565	11.068533333333333	11.168533333333333	0.09999999999999964	8869.234375	33652.28856787134	0	1180	0.08233963681604273	2.9211295034080114	4.842259006816023	246.11756896972656	246.11788940429688
590	246.13348388671875	1.9098					1	DETECTED	246.1335 m/z @1.91 [CD8122_2.mzXML]	246.13348388671875	1.9098	1.8392000000000002	4.9651499999999995	3.1259499999999996	11702.8759765625	423117.63214648445	0	1180	0.3639651525413228	22.138456090651626	43.27691218130325	246.13258361816406	246.13406372070312
591	246.15185546875	11.8192					1	DETECTED	246.1519 m/z @11.82 [CD8122_2.mzXML]	246.15185546875	11.8192	11.801816666666667	12.0421	0.2402833333333323	9456.6083984375	80546.59675805624	0	1180	0.15858360286656925	6.911313518696138	12.822627037392277	246.15139770507812	246.15203857421875
592	246.17007446289062	9.226966666666668					1	DETECTED	246.1701 m/z @9.23 [CD8122_2.mzXML]	246.17007446289062	9.226966666666668	0.1009	19.9985	19.8976	70498.6484375	3716797.219513093	0	1180	0.10674906810484863	12.208580235574356	0.017799541425468322	246.1611785888672	246.1749725341797
593	246.22943115234375	14.217133333333333					1	DETECTED	246.2294 m/z @14.22 [CD8122_2.mzXML]	246.22943115234375	14.217133333333333	14.0898	14.829233333333333	0.7394333333333325	5535.56298828125	133669.46966485586	0	1180	0.3730817786937912	2.903534031413625	4.80706806282725	246.2284698486328	246.23011779785156
594	246.24246215820312	10.917133333333334					1	DETECTED	246.2425 m/z @10.92 [CD8122_2.mzXML]	246.24246215820312	10.917133333333334	10.90025	11.052116666666667	0.15186666666666682	9455.1923828125	51395.15921801758	0	1180	0.10829730136912019	4.497532082921774	7.995064165843549	246.241943359375	246.24246215820312
595	246.94371032714844	1.5670166666666667					1	DETECTED	246.9437 m/z @1.57 [CD8122_2.mzXML]	246.94371032714844	1.5670166666666667	1.4326333333333332	1.6111166666666668	0.17848333333333355	73365.2578125	440434.1387341308	0	1180	0.10368925552312458	0.6666461986308867	0.3599228954866156	246.94351196289062	246.94403076171875
596	247.09246826171875	2.5366666666666666					1	DETECTED	247.0925 m/z @2.54 [CD8122_2.mzXML]	247.09246826171875	2.5366666666666666	1.8535	10.255566666666665	8.402066666666665	91266.859375	6073666.5911718765	0	1180	1.1617214244317142	2.7596096278850655	3.396008144013425	247.08912658691406	247.09805297851562
597	247.12889099121094	8.3284					1	DETECTED	247.1289 m/z @8.33 [CD8122_2.mzXML]	247.12889099121094	8.3284	8.061333333333334	12.396616666666667	4.335283333333333	8962.208984375	745812.5561022037	0	1180	0.13009967690955726	8.116481527708439	0.8382911092317203	247.1207733154297	247.13232421875
598	247.1735382080078	9.241216666666666					1	DETECTED	247.1735 m/z @9.24 [CD8122_2.mzXML]	247.1735382080078	9.241216666666666	0.26561666666666667	19.669333333333334	19.403716666666668	8784.1923828125	1344694.186904083	0	1180	0.34854906704433297	1.0809147392189196	0.01595512679283326	247.1725311279297	247.17388916015625
599	247.2413787841797	12.627183333333333					1	DETECTED	247.2414 m/z @12.63 [CD8122_2.mzXML]	247.2413787841797	12.627183333333333	10.951333333333334	14.023833333333332	3.072499999999998	23512.361328125	578563.8181639402	0	1180	0.14166477444511116	0.9272150632085668	0.1577050449737338	247.24037170410156	247.2450714111328
600	248.8702392578125	1.6718833333333334					1	DETECTED	248.8702 m/z @1.67 [CD8122_2.mzXML]	248.8702392578125	1.6718833333333334	1.6567333333333332	14.61055	12.953816666666667	33186.95703125	4889004.460617431	0	1180	0.11725897011556063	427.51870187018085	854.0374037403617	248.865966796875	248.87062072753906
601	248.97703552246094	1.5670166666666667					1	DETECTED	248.9770 m/z @1.57 [CD8122_2.mzXML]	248.97703552246094	1.5670166666666667	1.4487999999999999	2.09335	0.6445500000000002	10712.494140625	239725.0284401856	0	1180	0.3814604918644682	2.726138446355558	4.452276892711116	248.9757843017578	248.97731018066406
602	248.99891662597656	1.88155					1	DETECTED	248.9989 m/z @1.88 [CD8122_2.mzXML]	248.99891662597656	1.88155	1.88155	19.139833333333335	17.258283333333335	8340.69921875	2073963.9063804932	0	1180	9.751587815529794	null	null	248.9971160888672	249.00535583496094
603	249.05726623535156	15.901733333333334					1	DETECTED	249.0573 m/z @15.90 [CD8122_2.mzXML]	249.05726623535156	15.901733333333334	8.6662	18.829	10.1628	2873.16162109375	739825.3537489008	0	1180	0.4613405242214128	0.7022840979241336	0.4045681958482672	249.0538787841797	249.06231689453125
604	249.0755615234375	10.100066666666667					1	DETECTED	249.0756 m/z @10.10 [CD8122_2.mzXML]	249.0755615234375	10.100066666666667	1.41405	10.2379	8.82385	6906.6611328125	1021216.9091703491	0	1180	8.756454018404872	0.507934208430792	0.016751863608613207	249.07498168945312	249.07920837402344
605	249.1080780029297	1.8535					1	DETECTED	249.1081 m/z @1.85 [CD8122_2.mzXML]	249.1080780029297	1.8535	1.8107499999999999	8.701066666666666	6.890316666666666	33577.1796875	681449.5484532473	0	1180	0.03666660127122445	12.366548435005894	17.035504009835307	249.1039581298828	249.1090545654297
606	249.157470703125	9.795833333333333					1	DETECTED	249.1575 m/z @9.80 [CD8122_2.mzXML]	249.157470703125	9.795833333333333	9.465083333333332	10.0488	0.5837166666666675	11644.20703125	152469.40445138572	0	1180	0.14281901756064386	0.9013066156492631	0.8082530075059389	249.15663146972656	249.15821838378906
607	249.18447875976562	12.31405					1	DETECTED	249.1845 m/z @12.31 [CD8122_2.mzXML]	249.18447875976562	12.31405	0.9406	12.806816666666666	11.866216666666666	4510.85986328125	734661.7063142092	0	1180	0.2922877290103507	0.5216630251448182	0.04332605028963651	249.18252563476562	249.18551635742188
608	249.21702575683594	10.307933333333333					1	DETECTED	249.2170 m/z @10.31 [CD8122_2.mzXML]	249.21702575683594	10.307933333333333	1.9523833333333334	10.590683333333335	8.638300000000001	15224.31640625	3213763.101958863	0	1180	0.20629524318668935	0.5169198915690769	0.996726610649534	249.2168426513672	249.22279357910156
609	251.1251220703125	1.6266333333333334					1	DETECTED	251.1251 m/z @1.63 [CD8122_2.mzXML]	251.1251220703125	1.6266333333333334	0.1009	19.9985	19.8976	66557.1015625	9527641.270127144	0	1180	0.24091655959188651	8.654471728492345	5.729224046024185	251.12379455566406	251.12815856933594
610	252.10890197753906	7.009816666666667					1	DETECTED	252.1089 m/z @7.01 [CD8122_2.mzXML]	252.10890197753906	7.009816666666667	0.13751666666666665	19.9985	19.860983333333333	3740.64794921875	2037285.658002838	0	1180	8.661158949992737	1.4450026434624021	1.8900052869248045	252.1075897216797	252.11000061035156
611	252.13095092773438	12.0258					1	DETECTED	252.1310 m/z @12.03 [CD8122_2.mzXML]	252.13095092773438	12.0258	1.5962166666666666	18.148000000000003	16.551783333333336	6215.52978515625	1812393.1069149494	0	1180	0.09573252510436525	0.6736653575084053	1.5672489683850421	252.1210479736328	252.1312255859375
612	253.04666137695312	1.5962166666666666					1	DETECTED	253.0467 m/z @1.60 [CD8122_2.mzXML]	253.04666137695312	1.5962166666666666	0.11939999999999999	19.9985	19.8791	6858.83740234375	2845123.05749454	0	1180	16.103660142096544	6.730388560981391	6.150424965008523	253.04647827148438	253.05308532714844
613	254.13833618164062	11.052116666666667					1	DETECTED	254.1383 m/z @11.05 [CD8122_2.mzXML]	254.13833618164062	11.052116666666667	8.9665	11.235683333333332	2.2691833333333324	67036.734375	628233.7208563245	0	1180	0.1110708843557422	1.150625406676702	2.4946063818784556	254.1377410888672	254.13876342773438
614	254.1754608154297	14.297216666666666					1	DETECTED	254.1755 m/z @14.30 [CD8122_2.mzXML]	254.1754608154297	14.297216666666666	6.044833333333333	18.9205	12.875666666666667	9477.57421875	1819049.7805878904	0	1180	1.1798617768340947	0.7068884235915133	1.6132919251691065	254.17478942871094	254.18284606933594
615	255.122314453125	11.538216666666667					1	DETECTED	255.1223 m/z @11.54 [CD8122_2.mzXML]	255.122314453125	11.538216666666667	4.079766666666667	11.6821	7.602333333333333	22402.052734375	1838109.036185669	0	1180	0.10579496181292924	0.5096456591740465	0.018728398733364973	255.11288452148438	255.12249755859375
616	255.158935546875	11.08565					1	DETECTED	255.1589 m/z @11.09 [CD8122_2.mzXML]	255.158935546875	11.08565	5.833666666666667	13.340833333333334	7.507166666666667	15585.6376953125	1013062.9581265263	0	1180	0.07033789446234984	0.7146982568490001	0.42939651369800014	255.149169921875	255.1590118408203
617	255.17181396484375	14.39515					1	DETECTED	255.1718 m/z @14.40 [CD8122_2.mzXML]	255.17181396484375	14.39515	8.860483333333333	19.98033333333333	11.119849999999998	36117.58984375	5316332.337339541	0	1180	2.087982316381341	0.9851664333559773	1.0991187297445686	255.1710968017578	255.1732177734375
618	255.23109436035156	13.870000000000001					1	DETECTED	255.2311 m/z @13.87 [CD8122_2.mzXML]	255.23109436035156	13.870000000000001	0.13751666666666665	19.705666666666666	19.56815	5353.65966796875	1388555.0018461002	0	1180	0.16900007789183746	0.7124767430993908	0.42495348619878154	255.22994995117188	255.2338409423828
619	256.1750183105469	14.39515					1	DETECTED	256.1750 m/z @14.40 [CD8122_2.mzXML]	256.1750183105469	14.39515	13.730516666666666	18.036	4.305483333333335	4239.86767578125	374564.7890871584	0	1180	0.6609696250908925	3.2389914238427244	0.8251570369061941	256.1745300292969	256.17645263671875
620	256.26324462890625	11.378633333333333					1	DETECTED	256.2632 m/z @11.38 [CD8122_2.mzXML]	256.26324462890625	11.378633333333333	0.11939999999999999	19.468166666666665	19.348766666666666	34370.2890625	1888733.5920335082	0	1180	2.360604978090864	0.5143727140963402	0.022422596426637232	256.261474609375	256.2645263671875
621	256.82000732421875	2.0226833333333336					1	DETECTED	256.8200 m/z @2.02 [CD8122_2.mzXML]	256.82000732421875	2.0226833333333336	1.7036	2.1641666666666666	0.46056666666666657	15040.099609375	202183.32570153815	0	1180	0.18873151744240135	0.7217027944633055	0.44340558892661114	256.8119812011719	256.82122802734375
622	257.0745849609375	2.29025					1	DETECTED	257.0746 m/z @2.29 [CD8122_2.mzXML]	257.0745849609375	2.29025	1.8535	12.178466666666667	10.324966666666667	10128.0048828125	1104087.380182251	0	1180	0.13216413930402826	2.4889363610287245	3.350696352998227	257.07330322265625	257.0833435058594
623	257.2261962890625	12.0421					1	DETECTED	257.2262 m/z @12.04 [CD8122_2.mzXML]	257.2261962890625	12.0421	11.992233333333333	12.806816666666666	0.8145833333333332	8214.3505859375	175799.76024938954	0	1180	0.09606951135511821	8.167613636363662	15.335227272727323	257.2252197265625	257.2264404296875
624	257.2471008300781	12.31405					1	DETECTED	257.2471 m/z @12.31 [CD8122_2.mzXML]	257.2471008300781	12.31405	0.1009	19.925333333333334	19.824433333333335	13001.5302734375	1881214.0087437758	0	1180	0.09916605071970608	1.8616317947108185	0.908415423975288	257.2460632324219	257.2486572265625
625	257.9806823730469	10.134633333333333					1	DETECTED	257.9807 m/z @10.13 [CD8122_2.mzXML]	257.9806823730469	10.134633333333333	9.714816666666668	10.55945	0.8446333333333325	8763.3759765625	243382.71152059938	0	1180	0.5068592618121102	1.005954980348566	0.9419714465162524	257.9803771972656	257.9816589355469
626	258.62335205078125	12.856					1	DETECTED	258.6234 m/z @12.86 [CD8122_2.mzXML]	258.62335205078125	12.856	4.032933333333333	12.995733333333334	8.962800000000001	4529.88134765625	1628825.4155607303	0	1180	0.25551326182765877	0.5079186375107674	0.015837275021534532	258.6219177246094	258.62335205078125
627	258.89910888671875	1.6414666666666666					1	DETECTED	258.8991 m/z @1.64 [CD8122_2.mzXML]	258.89910888671875	1.6414666666666666	1.5962166666666666	1.7681333333333333	0.17191666666666672	44900.453125	187482.97869946284	0	1180	0.05639885613800266	1.773154089559316	2.5879583825656467	258.89874267578125	258.89959716796875
628	258.944091796875	1.5231999999999999					1	DETECTED	258.9441 m/z @1.52 [CD8122_2.mzXML]	258.944091796875	1.5231999999999999	1.4326333333333332	9.6662	8.233566666666666	10895.98828125	1370796.5637760619	0	1180	0.13608315693401307	45.455833640044155	89.91166728008832	258.9344177246094	258.9441223144531
629	258.9727783203125	1.4640666666666666					1	DETECTED	258.9728 m/z @1.46 [CD8122_2.mzXML]	258.9727783203125	1.4640666666666666	1.4326333333333332	8.82465	7.392016666666667	10147.2392578125	1228154.3207388306	0	1180	0.06579530641989484	117.58244962884378	234.16489925768755	258.9723205566406	258.9793395996094
630	258.9937438964844	10.883283333333333					1	DETECTED	258.9937 m/z @10.88 [CD8122_2.mzXML]	258.9937438964844	10.883283333333333	6.588266666666667	11.068533333333333	4.480266666666666	3604.654296875	460551.6352288819	0	1180	0.33986721974618206	0.5215656904707393	0.04313138094147868	258.9837951660156	258.9963073730469
631	259.0272521972656	14.39515					1	DETECTED	259.0273 m/z @14.40 [CD8122_2.mzXML]	259.0272521972656	14.39515	9.879916666666666	18.737833333333334	8.857916666666668	3620.59814453125	775848.1499921875	0	1180	0.599871909455457	0.9808924603379673	0.7353518427511091	259.02471923828125	259.029052734375
632	259.0935974121094	11.052116666666667					1	DETECTED	259.0936 m/z @11.05 [CD8122_2.mzXML]	259.0935974121094	11.052116666666667	10.984900000000001	12.0258	1.0408999999999988	136231.171875	1212139.3813693875	1	1180	0.11000047783720923	6.283907827163919	2.780671977854903	259.0922546386719	259.09393310546875
633	259.6576843261719	13.236600000000001					1	DETECTED	259.6577 m/z @13.24 [CD8122_2.mzXML]	259.6576843261719	13.236600000000001	12.995733333333334	13.612666666666666	0.616933333333332	8958.51953125	163147.76304052724	0	1180	0.04527025786824268	1.280653196789366	1.6192106223964284	259.6484375	259.6585998535156
634	260.0230407714844	10.529566666666666					1	DETECTED	260.0230 m/z @10.53 [CD8122_2.mzXML]	260.0230407714844	10.529566666666666	10.50105	10.575333333333333	0.0742833333333337	2543.60400390625	8761.896519653297	0	1180	0.06659199506662361	1.3024547048509774	1.6049094097019547	260.02227783203125	260.0233459472656
635	260.1676330566406	12.143833333333333					1	DETECTED	260.1676 m/z @12.14 [CD8122_2.mzXML]	260.1676330566406	12.143833333333333	1.1049166666666668	13.402083333333334	12.297166666666667	4792.1572265625	1206732.6329144593	0	1180	0.11116676483855414	0.5569915526131036	0.1139831052262073	260.1578674316406	260.1742248535156
636	260.1855773925781	9.879916666666666					1	DETECTED	260.1856 m/z @9.88 [CD8122_2.mzXML]	260.1855773925781	9.879916666666666	9.795833333333333	17.608833333333333	7.813000000000001	33622.5234375	622578.1534769579	0	1180	0.09483600776388101	1.8540505571380161	1.692779239321157	260.1849365234375	260.1860046386719
637	260.6566162109375	13.66305					1	DETECTED	260.6566 m/z @13.66 [CD8122_2.mzXML]	260.6566162109375	13.66305	7.81895	14.05725	6.2383	3475.918701171875	677783.8807196043	0	1180	5.862941023663937	0.5337263222737462	0.06745264454749228	260.6541442871094	260.6580810546875
638	261.0106506347656	1.7964833333333334					1	DETECTED	261.0107 m/z @1.80 [CD8122_2.mzXML]	261.0106506347656	1.7964833333333334	1.4487999999999999	15.1723	13.7235	57619.484375	1555976.2981739203	0	1180	0.2579143298999751	0.8143470862502823	2.3169382614190415	261.0054016113281	261.0195617675781
639	261.14447021484375	9.531749999999999					1	DETECTED	261.1445 m/z @9.53 [CD8122_2.mzXML]	261.14447021484375	9.531749999999999	0.1009	19.1945	19.093600000000002	87521.7734375	2520844.285495025	1	1180	0.09921280032932245	1.0197853237278904	0.780696935597266	261.1424255371094	261.1536560058594
640	261.1895751953125	9.879916666666666					1	DETECTED	261.1896 m/z @9.88 [CD8122_2.mzXML]	261.1895751953125	9.879916666666666	0.11939999999999999	19.9985	19.8791	4920.4521484375	1639441.3753017583	0	1180	18.69333253017845	1.0183426082294142	1.2755594749039827	261.1829528808594	261.1895751953125
641	262.0390930175781	3.2643166666666668					1	DETECTED	262.0391 m/z @3.26 [CD8122_2.mzXML]	262.0390930175781	3.2643166666666668	3.0567333333333333	12.546933333333333	9.4902	2739.821533203125	693186.6625780639	0	1180	0.2084655767782735	22.858771577679633	44.717543155359266	262.03790283203125	262.04522705078125
642	262.1478271484375	9.565533333333333					1	DETECTED	262.1478 m/z @9.57 [CD8122_2.mzXML]	262.1478271484375	9.565533333333333	7.045183333333333	9.632216666666666	2.5870333333333333	10786.7822265625	287029.53913995344	0	1180	0.08371707065724543	0.5132289827471053	0.02645796549421059	262.147216796875	262.1479187011719
643	262.2525634765625	12.413483333333334					1	DETECTED	262.2526 m/z @12.41 [CD8122_2.mzXML]	262.2525634765625	12.413483333333334	12.347166666666668	12.446433333333333	0.09926666666666506	4686.90673828125	17144.969502746295	0	1180	0.048577765285502394	0.7484292535813032	0.4968585071626065	262.25189208984375	262.2525634765625
644	263.0186767578125	11.8192					1	DETECTED	263.0187 m/z @11.82 [CD8122_2.mzXML]	263.0186767578125	11.8192	11.052116666666667	18.110333333333333	7.058216666666667	7282.45751953125	958557.8240167538	0	1180	1.162585383746535	4.600684410646385	5.681543450175547	263.0180358886719	263.0201110839844
645	263.084716796875	1.8249833333333332					1	DETECTED	263.0847 m/z @1.82 [CD8122_2.mzXML]	263.084716796875	1.8249833333333332	1.7823833333333332	11.801816666666667	10.019433333333334	189860.75	4187172.354525053	0	1180	0.07052463934337783	2.891368906299541	226.4495982922169	263.08428955078125	263.09271240234375
646	263.1391906738281	9.649566666666667					1	DETECTED	263.1392 m/z @9.65 [CD8122_2.mzXML]	263.1391906738281	9.649566666666667	9.598666666666666	19.79733333333333	10.198666666666664	18117.857421875	1740830.2606412354	0	1180	0.08308234046523566	100.18336607727491	188.88728792932014	263.1390075683594	263.1487731933594
647	263.2366943359375	14.345783333333333					1	DETECTED	263.2367 m/z @14.35 [CD8122_2.mzXML]	263.2366943359375	14.345783333333333	0.8861	19.76066666666667	18.87456666666667	52347.77734375	4229805.777578857	0	1180	3.207213564128999	0.9150228913054743	0.35763872683435033	263.2323303222656	263.2380676269531
648	264.1708068847656	9.198683333333333					1	DETECTED	264.1708 m/z @9.20 [CD8122_2.mzXML]	264.1708068847656	9.198683333333333	9.108183333333333	9.548566666666666	0.4403833333333331	33756.453125	241039.5402099	0	1180	0.0766528581831647	1.5269050923134773	1.7378658716301976	264.1698913574219	264.1711120605469
649	264.8517761230469	1.7681333333333333					1	DETECTED	264.8518 m/z @1.77 [CD8122_2.mzXML]	264.8517761230469	1.7681333333333333	1.6567333333333332	1.7681333333333333	0.11140000000000017	19202.76953125	67139.84359912103	0	1180	0.045895853491439764	0.5	null	264.8446044921875	264.85198974609375
650	265.02264404296875	1.7964833333333334					1	DETECTED	265.0226 m/z @1.80 [CD8122_2.mzXML]	265.02264404296875	1.7964833333333334	1.7525166666666665	19.742	17.989483333333336	28720.490234375	1663476.0407155459	0	1180	0.20925325323141863	13.325921397754582	14.341028362251704	265.0128479003906	265.0326232910156
651	265.084716796875	19.340666666666667					1	DETECTED	265.0847 m/z @19.34 [CD8122_2.mzXML]	265.084716796875	19.340666666666667	0.1009	19.9985	19.8976	4584.7353515625	1425642.6792476804	0	1180	0.6352344991680887	0.5170956681733839	0.0344480762061521	265.0747375488281	265.08551025390625
652	265.11785888671875	9.714816666666668					1	DETECTED	265.1179 m/z @9.71 [CD8122_2.mzXML]	265.11785888671875	9.714816666666668	8.360883333333334	10.694383333333333	2.333499999999999	410717.09375	2844716.801563227	1	1180	0.09260058604666987	1.49918587414226	1.5551782645423284	265.1175842285156	265.11895751953125
653	265.2519226074219	12.643166666666668					1	DETECTED	265.2519 m/z @12.64 [CD8122_2.mzXML]	265.2519226074219	12.643166666666668	0.6856833333333333	15.606050000000002	14.920366666666668	39033.47265625	1377522.889501678	0	1180	0.18297153754233086	6.994148638522368	2.930862620821126	265.2509765625	265.2615966796875
654	265.98101806640625	10.220666666666666					1	DETECTED	265.9810 m/z @10.22 [CD8122_2.mzXML]	265.98101806640625	10.220666666666666	10.186333333333332	10.307933333333333	0.12160000000000082	13343.6171875	63948.11375976603	0	1180	0.09917442460344539	1.770873786407722	2.541747572815444	265.9809265136719	265.9812316894531
655	266.1216735839844	9.714816666666668					1	DETECTED	266.1217 m/z @9.71 [CD8122_2.mzXML]	266.1216735839844	9.714816666666668	9.632216666666666	10.065733333333332	0.4335166666666659	48139.46484375	339258.356124511	0	1180	0.09909846797035371	1.4590970940496608	2.6313701000577776	266.121337890625	266.1219482421875
656	266.63848876953125	12.790416666666665					1	DETECTED	266.6385 m/z @12.79 [CD8122_2.mzXML]	266.63848876953125	12.790416666666665	12.757399999999999	12.995733333333334	0.23833333333333506	9608.0390625	89773.76594372571	0	1180	0.07250274449137883	3.6092882382635265	6.218576476527053	266.6379699707031	266.638916015625
657	266.9272155761719	1.5962166666666666					1	DETECTED	266.9272 m/z @1.60 [CD8122_2.mzXML]	266.9272155761719	1.5962166666666666	1.55245	1.6414666666666666	0.08901666666666652	37997.0234375	108092.87059179685	0	1180	0.04184638045503064	1.016945925361769	0.8711252794510265	266.9270935058594	266.9276123046875
658	267.0592041015625	1.88155					1	DETECTED	267.0592 m/z @1.88 [CD8122_2.mzXML]	267.0592041015625	1.88155	0.19255000000000003	19.943666666666665	19.751116666666665	8193.8974609375	2421347.8219561153	0	1180	16.846073200795225	1.0314691520820973	4.330535493166928	267.0570373535156	267.06890869140625
659	267.1701965332031	8.614299999999998					1	DETECTED	267.1702 m/z @8.61 [CD8122_2.mzXML]	267.1701965332031	8.614299999999998	8.579633333333334	13.5791	4.999466666666667	8173.37890625	819608.2423797607	0	1180	0.07029041299912997	72.10769230769655	2.8626868377444943	267.16241455078125	267.1703796386719
660	267.646484375	13.207249999999998					1	DETECTED	267.6465 m/z @13.21 [CD8122_2.mzXML]	267.646484375	13.207249999999998	12.0584	14.964	2.9055999999999997	173780.25	3599521.1141074193	2	1180	0.2396099933321274	1.5596794872042847	1.8115636211114374	267.645751953125	267.6479187011719
661	267.9788818359375	10.203399999999998					1	DETECTED	267.9789 m/z @10.20 [CD8122_2.mzXML]	267.9788818359375	10.203399999999998	2.9120333333333335	10.290383333333333	7.378349999999999	12894.341796875	2658455.4035684816	0	1180	0.09833740282051373	0.5059648168381785	0.011929633676357106	267.9733581542969	267.9791259765625
662	268.1544189453125	9.184516666666667					1	DETECTED	268.1544 m/z @9.18 [CD8122_2.mzXML]	268.1544189453125	9.184516666666667	9.1404	14.510833333333332	5.370433333333333	98493.421875	3005963.93126239	0	1180	0.0787099195626535	2.948155451239878	2.442160721641053	268.14764404296875	268.15478515625
663	268.1907043457031	9.812166666666666					1	DETECTED	268.1907 m/z @9.81 [CD8122_2.mzXML]	268.1907043457031	9.812166666666666	9.779283333333332	9.998316666666666	0.21903333333333386	24904.130859375	146220.34014221255	0	1180	0.10362758605965539	2.9692497487720795	3.9782528899625778	268.19061279296875	268.1912841796875
664	268.95751953125	11.378633333333333					1	DETECTED	268.9575 m/z @11.38 [CD8122_2.mzXML]	268.95751953125	11.378633333333333	10.917133333333334	18.221999999999998	7.304866666666664	10179.1416015625	927839.0682319937	0	1180	0.3680359110909439	6.578513419978788	11.408263254421774	268.95648193359375	268.9587707519531
665	269.0479736328125	1.8677					1	DETECTED	269.0480 m/z @1.87 [CD8122_2.mzXML]	269.0479736328125	1.8677	1.7681333333333333	11.63195	9.863816666666667	10162.5283203125	1901740.188236084	0	1180	0.41088806450788673	49.533729494476106	98.06745898895221	269.0436096191406	269.0491027832031
666	269.0870056152344	1.4640666666666666					1	DETECTED	269.0870 m/z @1.46 [CD8122_2.mzXML]	269.0870056152344	1.4640666666666666	1.4326333333333332	10.457916666666668	9.025283333333334	5047.27392578125	1029190.3371492006	0	1180	0.1523018856166236	143.56230116648953	286.12460233297907	269.0822448730469	269.0874938964844
667	269.1379089355469	11.052116666666667					1	DETECTED	269.1379 m/z @11.05 [CD8122_2.mzXML]	269.1379089355469	11.052116666666667	10.529566666666666	12.161183333333334	1.6316166666666678	55936.76171875	962874.1370917986	0	1180	0.10574016516042661	1.6825982154147152	2.537894510133909	269.13775634765625	269.138671875
668	269.2255554199219	13.939766666666666					1	DETECTED	269.2256 m/z @13.94 [CD8122_2.mzXML]	269.2255554199219	13.939766666666666	11.583966666666667	15.1723	3.588333333333333	44144.01953125	1705029.3848301384	0	1180	0.42915409549043027	0.7179608597561462	0.3445986380266718	269.22509765625	269.2265930175781
669	269.2834167480469	12.724549999999999					1	DETECTED	269.2834 m/z @12.72 [CD8122_2.mzXML]	269.2834167480469	12.724549999999999	0.8497833333333333	19.906833333333335	19.05705	6608.630859375	1504822.5042670907	0	1180	1.4138947496778407	0.8024178720704688	0.21500926733147172	269.2823791503906	269.2851867675781
670	270.1412353515625	11.052116666666667					1	DETECTED	270.1412 m/z @11.05 [CD8122_2.mzXML]	270.1412353515625	11.052116666666667	11.018133333333333	12.075050000000001	1.0569166666666678	8675.47265625	221820.47555126992	0	1180	0.10405652327314563	15.550514958312851	30.30914444738808	270.1409912109375	270.1415710449219
671	270.22918701171875	13.887766666666666					1	DETECTED	270.2292 m/z @13.89 [CD8122_2.mzXML]	270.22918701171875	13.887766666666666	13.852183333333333	14.644083333333333	0.7919	9630.841796875	222266.01715481584	0	1180	0.16900973861755553	11.127400468384087	21.254800936768174	270.2289123535156	270.2298583984375
672	270.79766845703125	1.9942					1	DETECTED	270.7977 m/z @1.99 [CD8122_2.mzXML]	270.79766845703125	1.9942	1.7681333333333333	2.1925166666666667	0.42438333333333333	9584.384765625	159709.88205908204	0	1180	0.1427225292380776	0.9386242996166324	0.8772485992332648	270.7964782714844	270.7983703613281
673	271.0397033691406	1.7964833333333334					1	DETECTED	271.0397 m/z @1.80 [CD8122_2.mzXML]	271.0397033691406	1.7964833333333334	1.7366	1.98025	0.24365000000000014	55746.59375	376277.58251806657	0	1180	0.4355743538336947	2.034372390759806	2.326015676986653	271.0388488769531	271.0402526855469
674	271.2051086425781	14.510833333333332					1	DETECTED	271.2051 m/z @14.51 [CD8122_2.mzXML]	271.2051086425781	14.510833333333332	11.202133333333334	15.243500000000001	4.041366666666667	11267.3125	872697.1811521001	0	1180	0.4921895355974524	0.6107182075538231	0.2214364151076462	271.2045593261719	271.20574951171875
675	271.2415771484375	12.092083333333333					1	DETECTED	271.2416 m/z @12.09 [CD8122_2.mzXML]	271.2415771484375	12.092083333333333	12.075050000000001	12.195683333333333	0.12063333333333226	10225.470703125	47890.248593993834	0	1180	0.09017133186278059	3.541095890411179	6.082191780822358	271.2413635253906	271.24200439453125
676	271.2625732421875	12.563116666666668					1	DETECTED	271.2626 m/z @12.56 [CD8122_2.mzXML]	271.2625732421875	12.563116666666668	0.1009	19.9985	19.8976	28007.986328125	5078451.370128727	0	1180	0.2570959435858118	0.5698474625751727	0.34184107918909296	271.25775146484375	271.26385498046875
677	271.657470703125	12.934866666666666					1	DETECTED	271.6575 m/z @12.93 [CD8122_2.mzXML]	271.657470703125	12.934866666666666	12.856	13.35575	0.4997500000000006	25508.11328125	285648.1651982424	0	1180	0.11086601560306875	3.1683220625528454	5.336644125105691	271.64862060546875	271.6579284667969
678	272.2579345703125	11.363833333333334					1	DETECTED	272.2579 m/z @11.36 [CD8122_2.mzXML]	272.2579345703125	11.363833333333334	0.13751666666666665	19.79733333333333	19.659816666666664	23101.3203125	1900473.3260585328	0	1180	0.08090558152271043	1.7549578803208306	2.413310730431727	272.25726318359375	272.2673645019531
679	272.66522216796875	13.41795					1	DETECTED	272.6652 m/z @13.42 [CD8122_2.mzXML]	272.66522216796875	13.41795	13.2218	14.862333333333334	1.6405333333333338	8668.1025390625	215097.55777771	0	1180	0.23021850473312178	4.1818336307248	7.3636672614496	272.6556701660156	272.6661071777344
680	272.79486083984375	1.9378833333333332					1	DETECTED	272.7949 m/z @1.94 [CD8122_2.mzXML]	272.79486083984375	1.9378833333333332	1.7202833333333334	2.1641666666666666	0.4438833333333332	11260.361328125	194346.80500756827	0	1180	0.4207538788285261	1.0199525122549027	1.0399050245098052	272.7940368652344	272.7948913574219
681	272.944091796875	1.6266333333333334					1	DETECTED	272.9441 m/z @1.63 [CD8122_2.mzXML]	272.944091796875	1.6266333333333334	1.5815	15.458983333333332	13.877483333333332	70724.6796875	2080183.4255108642	0	1180	0.0596979516054974	153.73873707533187	291.3444996527358	272.9438171386719	272.95306396484375
682	274.0026550292969	11.269183333333332					1	DETECTED	274.0027 m/z @11.27 [CD8122_2.mzXML]	274.0026550292969	11.269183333333332	10.917133333333334	19.0305	8.113366666666666	8810.8017578125	1219043.4269321288	0	1180	3.810456382768887	10.1243276070692	17.37482443944897	274.00189208984375	274.0047912597656
683	274.2015075683594	10.186333333333332					1	DETECTED	274.2015 m/z @10.19 [CD8122_2.mzXML]	274.2015075683594	10.186333333333332	10.16915	10.55945	0.39029999999999987	1672.896240234375	25570.129865295392	0	1180	0.3975269381309623	11.35693501455001	21.71387002910002	274.2004699707031	274.20159912109375
684	274.2729797363281	11.334066666666667					1	DETECTED	274.2730 m/z @11.33 [CD8122_2.mzXML]	274.2729797363281	11.334066666666667	11.168533333333333	12.69135	1.5228166666666674	2003509.75	1.4227165694709485E7	1	1180	0.09695373009838448	2.5392058073427317	3.213693484526682	274.2722473144531	274.27435302734375
685	274.63470458984375	13.207249999999998					1	DETECTED	274.6347 m/z @13.21 [CD8122_2.mzXML]	274.63470458984375	13.207249999999998	12.806816666666666	17.329666666666665	4.522849999999998	8704.42578125	570569.1415952146	0	1180	0.31012692004850706	5.64744443519522	0.4722299914204955	274.6247253417969	274.643310546875
686	274.8805236816406	1.7366					1	DETECTED	274.8805 m/z @1.74 [CD8122_2.mzXML]	274.8805236816406	1.7366	1.6414666666666666	1.7964833333333334	0.1550166666666668	22717.16796875	137759.08578588866	0	1180	0.08607208003942568	0.8147337070777866	0.6794068097316888	274.8732604980469	274.88116455078125
687	274.99908447265625	11.235683333333332					1	DETECTED	274.9991 m/z @11.24 [CD8122_2.mzXML]	274.99908447265625	11.235683333333332	1.4640666666666666	19.431833333333334	17.967766666666666	11960.7353515625	2344261.365214233	0	1180	0.8929386172491878	0.8194673226068626	0.6809149968367301	274.9922790527344	275.002685546875
688	275.0151672363281	11.1188					1	DETECTED	275.0152 m/z @11.12 [CD8122_2.mzXML]	275.0151672363281	11.1188	1.4326333333333332	16.10356666666667	14.670933333333336	6468.5439453125	4500945.945709351	0	1180	14.654462606436459	0.7573136947881	0.5146273895762	275.0151672363281	275.021728515625
689	275.2764587402344	11.334066666666667					1	DETECTED	275.2765 m/z @11.33 [CD8122_2.mzXML]	275.2764587402344	11.334066666666667	11.286516666666667	14.0736	2.7870833333333334	306656.625	2353726.0499584917	0	1180	0.09307049098113751	3.1376390481890195	6.538943057313169	275.26885986328125	275.27752685546875
690	275.632568359375	13.207249999999998					1	DETECTED	275.6326 m/z @13.21 [CD8122_2.mzXML]	275.632568359375	13.207249999999998	12.229833333333334	14.410950000000001	2.181116666666668	110260.2265625	1912652.0077276598	0	1180	0.19729112554391115	1.6038615612703138	1.4774430835367527	275.6318359375	275.63397216796875
691	276.1340637207031	13.1926					1	DETECTED	276.1341 m/z @13.19 [CD8122_2.mzXML]	276.1340637207031	13.1926	3.23435	13.956833333333332	10.722483333333333	32319.865234375	1068917.9347202142	0	1180	0.1963788670456239	0.5383718692206629	0.030269400582952605	276.1261901855469	276.1434326171875
692	276.65155029296875	13.207249999999998					1	DETECTED	276.6516 m/z @13.21 [CD8122_2.mzXML]	276.65155029296875	13.207249999999998	1.2503	14.265099999999999	13.0148	28587.23046875	6368032.089593442	0	1180	0.05850181231861562	0.5442357791911817	0.024812711214651534	276.644287109375	276.6518859863281
693	276.9847106933594	1.7964833333333334					1	DETECTED	276.9847 m/z @1.80 [CD8122_2.mzXML]	276.9847106933594	1.7964833333333334	1.7681333333333333	18.295	16.526866666666667	20797.0546875	1190704.2486500554	0	1180	0.2610922492147836	263.42791893907406	512.0054192988667	276.9840087890625	276.9946594238281
694	277.0384521484375	10.50105					1	DETECTED	277.0385 m/z @10.50 [CD8122_2.mzXML]	277.0384521484375	10.50105	10.48675	10.55945	0.07269999999999932	1705.141845703125	6117.749190246526	0	1180	0.1209381887244465	2.541958041958259	4.083916083916518	277.0381164550781	277.038818359375
695	277.0515441894531	11.10205					1	DETECTED	277.0515 m/z @11.10 [CD8122_2.mzXML]	277.0515441894531	11.10205	10.290383333333333	19.158166666666666	8.867783333333334	8629.6962890625	1186224.7011500248	0	1180	0.13476932926372776	5.4627002053388045	7.307165469624193	277.0511474609375	277.0589904785156
696	277.1365051269531	8.146366666666667					1	DETECTED	277.1365 m/z @8.15 [CD8122_2.mzXML]	277.1365051269531	8.146366666666667	5.658966666666667	19.943666666666665	14.284699999999997	3055.76806640625	1003936.5267957151	0	1180	0.10354946003090681	2.8714119160569265	4.742823832113853	277.1351623535156	277.1411437988281
697	277.1540832519531	13.13275					1	DETECTED	277.1541 m/z @13.13 [CD8122_2.mzXML]	277.1540832519531	13.13275	13.13275	17.404666666666667	4.271916666666668	5905.92236328125	575739.5071428219	0	1180	1.696764918691212	null	null	277.1532287597656	277.158935546875
698	277.1794128417969	12.178466666666667					1	DETECTED	277.1794 m/z @12.18 [CD8122_2.mzXML]	277.1794128417969	12.178466666666667	0.11939999999999999	19.742	19.622600000000002	7827.61767578125	1533910.6295609437	0	1180	0.14408229067896627	0.8186144706945123	0.6599465335332925	277.17779541015625	277.1847229003906
699	277.21282958984375	13.696333333333333					1	DETECTED	277.2128 m/z @13.70 [CD8122_2.mzXML]	277.21282958984375	13.696333333333333	11.8192	14.3294	2.5101999999999993	8207.2958984375	516925.87062890595	0	1180	0.21931061204531765	0.668625918954434	0.3372518379088679	277.2120666503906	277.2160339355469
700	278.0523376464844	16.51033333333333					1	DETECTED	278.0523 m/z @16.51 [CD8122_2.mzXML]	278.0523376464844	16.51033333333333	9.565533333333333	19.723833333333335	10.158300000000002	2900.393310546875	786312.7245545957	0	1180	2.17336871656933	0.731360154360097	0.4627203087201941	278.05133056640625	278.053466796875
701	278.6269226074219	12.934866666666666					1	DETECTED	278.6269 m/z @12.93 [CD8122_2.mzXML]	278.6269226074219	12.934866666666666	12.0089	14.427616666666667	2.4187166666666666	34848.12109375	614804.619886231	0	1180	0.14153006757699238	1.3060495338205131	16.887869139386673	278.62579345703125	278.6275329589844
702	278.9813537597656	1.8956000000000002					1	DETECTED	278.9814 m/z @1.90 [CD8122_2.mzXML]	278.9813537597656	1.8956000000000002	1.8956000000000002	19.633	17.737399999999997	6578.80224609375	1745875.6601152963	0	1180	14.613403043235047	null	null	278.9801025390625	278.9836120605469
703	279.05621337890625	2.4007					1	DETECTED	279.0562 m/z @2.40 [CD8122_2.mzXML]	279.05621337890625	2.4007	2.0791999999999997	19.8155	17.7363	6521.0537109375	1446868.4267057185	0	1180	13.406024991655098	27.583670295489863	22.76074650715807	279.04730224609375	279.0563659667969
704	279.15850830078125	12.446433333333333					1	DETECTED	279.1585 m/z @12.45 [CD8122_2.mzXML]	279.15850830078125	12.446433333333333	0.1009	19.9985	19.8976	92276.3515625	3.5052847743762195E7	1	1180	19.165784599889243	0.5410088402874367	0.08077231339750728	279.156982421875	279.1593933105469
705	279.2308349609375	13.4659					1	DETECTED	279.2308 m/z @13.47 [CD8122_2.mzXML]	279.2308349609375	13.4659	12.246666666666666	14.829233333333333	2.5825666666666667	21911.228515625	1244769.280954102	0	1180	1.2778492656606755	1.0678490040532032	0.8571825665571673	279.22808837890625	279.23187255859375
706	279.6460266113281	12.934866666666666					1	DETECTED	279.6460 m/z @12.93 [CD8122_2.mzXML]	279.6460266113281	12.934866666666666	12.757399999999999	14.52695	1.7695500000000006	148644.875	2201142.8649240113	2	1180	0.2024259176110892	2.3666091667348645	1.6336861164769443	279.6449890136719	279.647216796875
707	280.09130859375	1.7366					1	DETECTED	280.0913 m/z @1.74 [CD8122_2.mzXML]	280.09130859375	1.7366	1.68775	18.701666666666664	17.013916666666663	56567.26171875	5771269.852634649	0	1180	0.19767563037630054	165.62988076483708	308.19440599206416	280.0860595703125	280.091552734375
708	280.154296875	9.365					1	DETECTED	280.1543 m/z @9.37 [CD8122_2.mzXML]	280.154296875	9.365	0.6856833333333333	19.96216666666667	19.276483333333335	52380.3828125	6390785.72975622	0	1180	0.09434543466787026	13.300092472985414	0.06976769478655703	280.14752197265625	280.1631164550781
709	280.6541442871094	13.325816666666666					1	DETECTED	280.6541 m/z @13.33 [CD8122_2.mzXML]	280.6541442871094	13.325816666666666	12.919450000000001	14.427616666666667	1.508166666666666	60198.484375	1170172.7805860594	0	1180	0.30375754069360106	1.4173270300555911	0.08015935746045637	280.6488952636719	280.655029296875
710	281.08349609375	16.3441					1	DETECTED	281.0835 m/z @16.34 [CD8122_2.mzXML]	281.08349609375	16.3441	9.300716666666666	19.322333333333333	10.021616666666667	12832.5888671875	2609246.7484985967	0	1180	6.807436351674756	0.7114206477474129	0.28575937298293824	281.0825500488281	281.0917053222656
711	281.11334228515625	9.565533333333333					1	DETECTED	281.1133 m/z @9.57 [CD8122_2.mzXML]	281.11334228515625	9.565533333333333	9.448450000000001	9.581816666666667	0.13336666666666552	3876.28369140625	20075.90507196039	0	1180	0.08900373056124877	0.569537366548046	0.139074733096092	281.11273193359375	281.11334228515625
712	281.1557922363281	13.529816666666667					1	DETECTED	281.1558 m/z @13.53 [CD8122_2.mzXML]	281.1557922363281	13.529816666666667	0.7584333333333333	19.705666666666666	18.947233333333333	8637.9033203125	2560753.3758505248	0	1180	10.289277826892093	0.7410333413131602	0.48375287449367543	281.14910888671875	281.165771484375
713	281.2469177246094	14.297216666666666					1	DETECTED	281.2469 m/z @14.30 [CD8122_2.mzXML]	281.2469177246094	14.297216666666666	3.553833333333333	19.96216666666667	16.408333333333335	119516.6015625	8236229.869944336	0	1180	2.9533404599157578	1.0383843263947712	0.38534222567345305	281.2459716796875	281.24853515625
714	281.6618347167969	14.023833333333332					1	DETECTED	281.6618 m/z @14.02 [CD8122_2.mzXML]	281.6618347167969	14.023833333333332	11.69915	14.929916666666665	3.230766666666666	39159.609375	2257683.381600097	0	1180	0.39514725272302975	0.6948831740523799	0.47678249542209844	281.6565856933594	281.66241455078125
715	282.1634826660156	14.0736					1	DETECTED	282.1635 m/z @14.07 [CD8122_2.mzXML]	282.1634826660156	14.0736	11.71615	15.36885	3.6526999999999994	12765.046875	1353270.365750183	0	1180	2.68097518236082	0.7747142039067635	0.47380987572673194	282.1629333496094	282.1650085449219
716	282.22125244140625	17.217499999999998					1	DETECTED	282.2213 m/z @17.22 [CD8122_2.mzXML]	282.22125244140625	17.217499999999998	0.1009	19.9985	19.8976	3705.036376953125	2327083.8216835945	0	1180	8.597860664325914	0.5812369278945586	0.16247385578911716	282.2199401855469	282.22283935546875
717	282.2501220703125	14.297216666666666					1	DETECTED	282.2501 m/z @14.30 [CD8122_2.mzXML]	282.2501220703125	14.297216666666666	11.1188	15.587816666666667	4.469016666666667	23271.173828125	2259186.20374774	0	1180	2.892379408049198	0.6966488088699133	0.2918316115502749	282.2488708496094	282.25921630859375
718	282.2780456542969	13.834816666666667					1	DETECTED	282.2780 m/z @13.83 [CD8122_2.mzXML]	282.2780456542969	13.834816666666667	1.0683166666666668	14.184666666666667	13.11635	40659.609375	3168316.2633301383	0	1180	0.26121249668465296	1.2259863357856124	3.009459689790583	282.2766418457031	282.2872009277344
719	282.822998046875	1.7525166666666665					1	DETECTED	282.8230 m/z @1.75 [CD8122_2.mzXML]	282.822998046875	1.7525166666666665	1.68775	12.075050000000001	10.387300000000002	12661.68359375	3664752.8753735353	0	1180	0.10439137206190274	80.19016984045322	159.38033968090645	282.81719970703125	282.8231506347656
720	282.90460205078125	1.5962166666666666					1	DETECTED	282.9046 m/z @1.60 [CD8122_2.mzXML]	282.90460205078125	1.5962166666666666	1.55245	1.6567333333333332	0.10428333333333306	67610.1953125	199057.29908105455	0	1180	0.040761593328507706	1.2903384066403698	1.2865974998734169	282.9039001464844	282.90509033203125
721	282.9732666015625	11.801816666666667					1	DETECTED	282.9733 m/z @11.80 [CD8122_2.mzXML]	282.9732666015625	11.801816666666667	10.984900000000001	16.325266666666668	5.340366666666666	8346.4384765625	716764.1544711305	0	1180	0.7870584285517079	3.2686116494950554	4.36772368227458	282.97186279296875	282.9748840332031
722	283.0074768066406	10.203399999999998					1	DETECTED	283.0075 m/z @10.20 [CD8122_2.mzXML]	283.0074768066406	10.203399999999998	10.186333333333332	17.162	6.975666666666667	11014.9052734375	737316.8181279302	0	1180	0.09580484576131632	204.36523437500125	407.7304687500025	283.00732421875	283.01251220703125
723	283.02691650390625	1.8535					1	DETECTED	283.0269 m/z @1.85 [CD8122_2.mzXML]	283.02691650390625	1.8535	1.8535	17.869500000000002	16.016000000000002	11605.705078125	1674101.663351593	0	1180	0.06448304179569497	null	null	283.0259094238281	283.0287170410156
724	283.2623596191406	12.610916666666666					1	DETECTED	283.2624 m/z @12.61 [CD8122_2.mzXML]	283.2623596191406	12.610916666666666	0.13751666666666665	19.9985	19.860983333333333	90452.625	3212432.323364533	1	1180	0.20646871938918565	2.2899454408574913	3.427540870656403	283.2603759765625	283.26434326171875
725	283.28143310546875	13.834816666666667					1	DETECTED	283.2814 m/z @13.83 [CD8122_2.mzXML]	283.28143310546875	13.834816666666667	13.782266666666667	14.217133333333333	0.4348666666666663	9234.5400390625	131800.68366625952	0	1180	0.19943012854905895	4.137646685696152	7.275293371392302	283.2807922363281	283.2821044921875
726	283.6297607421875	11.992233333333333					1	DETECTED	283.6298 m/z @11.99 [CD8122_2.mzXML]	283.6297607421875	11.992233333333333	11.927883333333334	12.143833333333333	0.21594999999999942	9580.3115234375	66757.08181945799	0	1180	0.08684466509713751	1.6779331779331932	2.3558663558663864	283.6294860839844	283.6304931640625
727	284.18524169921875	9.00175					1	DETECTED	284.1852 m/z @9.00 [CD8122_2.mzXML]	284.18524169921875	9.00175	8.9665	16.251283333333333	7.284783333333333	10222.115234375	539390.6242529906	0	1180	0.08274438407157625	103.33026004728262	6.984816794010514	284.1759033203125	284.18939208984375
728	284.265625	12.594899999999999					1	DETECTED	284.2656 m/z @12.59 [CD8122_2.mzXML]	284.265625	12.594899999999999	7.590433333333333	13.026316666666666	5.435883333333333	19142.392578125	680483.6124888299	0	1180	5.3255290815228005	0.5431031611760162	0.06568696841482391	284.26422119140625	284.2658996582031
729	284.294189453125	12.530633333333332					1	DETECTED	284.2942 m/z @12.53 [CD8122_2.mzXML]	284.294189453125	12.530633333333332	11.6821	17.590333333333334	5.9082333333333334	10382.9755859375	1806275.3990322878	0	1180	5.930565569473039	3.4814385606536815	6.571903888654964	284.2931823730469	284.2964172363281
730	284.3306884765625	11.89735					1	DETECTED	284.3307 m/z @11.90 [CD8122_2.mzXML]	284.3306884765625	11.89735	11.836116666666667	12.31405	0.47793333333333266	10180.494140625	99976.72020056135	0	1180	0.1439323143198834	3.9025585193250567	6.805117038650113	284.3289489746094	284.33099365234375
731	284.90936279296875	1.6718833333333334					1	DETECTED	284.9094 m/z @1.67 [CD8122_2.mzXML]	284.90936279296875	1.6718833333333334	1.6567333333333332	17.68316666666667	16.026433333333337	26074.35546875	6950140.776092103	0	1180	0.06961671234133915	528.9251925192444	1056.8503850384886	284.9090881347656	284.916015625
732	285.0054931640625	10.220666666666666					1	DETECTED	285.0055 m/z @10.22 [CD8122_2.mzXML]	285.0054931640625	10.220666666666666	10.186333333333332	16.975833333333334	6.789500000000002	10360.544921875	477992.6496076968	0	1180	0.09437073209632096	98.87621359222986	5.304869872263236	284.9969177246094	285.00579833984375
733	285.0645446777344	1.5084000000000002					1	DETECTED	285.0645 m/z @1.51 [CD8122_2.mzXML]	285.0645446777344	1.5084000000000002	1.41405	10.746616666666666	9.332566666666667	13072.9580078125	1188051.174175354	0	1180	0.11615191882434095	49.45716304539826	96.2891291819135	285.063720703125	285.0690612792969
734	286.10296630859375	8.7538					1	DETECTED	286.1030 m/z @8.75 [CD8122_2.mzXML]	286.10296630859375	8.7538	8.614299999999998	9.862716666666667	1.2484166666666692	2133.96142578125	57841.383315155115	0	1180	1.176270408093199	4.474611708482629	7.94922341696526	286.094970703125	286.1044921875
735	286.2010192871094	10.36125					1	DETECTED	286.2010 m/z @10.36 [CD8122_2.mzXML]	286.2010192871094	10.36125	10.273033333333332	11.068533333333333	0.7955000000000005	80101.53125	668080.24874396	1	1180	0.11507803712799891	1.8615296236165702	1.705582204644862	286.20001220703125	286.20159912109375
736	286.2489929199219	9.795833333333333					1	DETECTED	286.2490 m/z @9.80 [CD8122_2.mzXML]	286.2489929199219	9.795833333333333	8.984166666666665	19.79733333333333	10.813166666666666	65121.35546875	1571125.9743745402	0	1180	1.1989299753502145	7.844156945232098	1.9249667824932535	286.246826171875	286.25689697265625
737	287.013427734375	1.7681333333333333					1	DETECTED	287.0134 m/z @1.77 [CD8122_2.mzXML]	287.013427734375	1.7681333333333333	1.7366	1.9240333333333333	0.18743333333333334	21331.712890625	134867.627315918	0	1180	0.12471325061689864	2.9719873150105633	4.943974630021127	287.0130310058594	287.0140686035156
738	287.10003662109375	9.714816666666668					1	DETECTED	287.1000 m/z @9.71 [CD8122_2.mzXML]	287.10003662109375	9.714816666666668	6.272683333333333	10.220666666666666	3.947983333333333	182143.671875	2181807.188720822	1	1180	0.10419985871725146	1.7680136533613378	null	287.09979248046875	287.10052490234375
739	287.2043151855469	10.36125					1	DETECTED	287.2043 m/z @10.36 [CD8122_2.mzXML]	287.2043151855469	10.36125	10.290383333333333	12.0421	1.7517166666666668	11804.1396484375	232054.64984100364	0	1180	0.11176486103098071	12.359242709313156	23.71848541862631	287.19927978515625	287.2046813964844
740	287.2356262207031	13.939766666666666					1	DETECTED	287.2356 m/z @13.94 [CD8122_2.mzXML]	287.2356262207031	13.939766666666666	11.00145	14.593833333333333	3.5923833333333324	4452.47314453125	466301.71814349346	0	1180	0.7700971032712474	0.6112995535992831	0.2225991071985663	287.23541259765625	287.2372741699219
741	287.26788330078125	11.553433333333334					1	DETECTED	287.2679 m/z @11.55 [CD8122_2.mzXML]	287.26788330078125	11.553433333333334	11.505683333333334	11.733333333333333	0.2276499999999988	9430.5703125	86838.97932653775	0	1180	0.09431701073833842	2.38376963350781	3.767539267015619	287.26788330078125	287.2687072753906
742	287.6321105957031	12.934866666666666					1	DETECTED	287.6321 m/z @12.93 [CD8122_2.mzXML]	287.6321105957031	12.934866666666666	12.740633333333333	14.121633333333333	1.3810000000000002	125885.953125	1648717.348974855	2	1180	0.17527906480133915	1.8467296274230312	1.3242092767730294	287.63140869140625	287.633544921875
743	288.1036071777344	9.714816666666668					1	DETECTED	288.1036 m/z @9.71 [CD8122_2.mzXML]	288.1036071777344	9.714816666666668	9.465083333333332	9.913633333333333	0.4485500000000009	24526.51171875	190429.31090643277	0	1180	0.08809572334865834	0.9098749849200791	0.6178505194652776	288.1028137207031	288.1080017089844
744	288.2164306640625	10.640916666666667					1	DETECTED	288.2164 m/z @10.64 [CD8122_2.mzXML]	288.2164306640625	10.640916666666667	0.46654999999999996	19.98033333333333	19.51378333333333	105235.7578125	2210174.051428623	1	1180	0.11260689257115253	1.3891407149867299	3.3133392843478	288.2086486816406	288.2187194824219
745	288.64013671875	13.325816666666666					1	DETECTED	288.6401 m/z @13.33 [CD8122_2.mzXML]	288.64013671875	13.325816666666666	4.666833333333333	14.280966666666666	9.614133333333333	36093.19140625	1799099.9202630608	0	1180	0.27189671369911217	1.7379632104808713	0.7892455537811339	288.6318664550781	288.64154052734375
746	288.7679443359375	2.0368833333333334					1	DETECTED	288.7679 m/z @2.04 [CD8122_2.mzXML]	288.7679443359375	2.0368833333333334	1.9098	9.300716666666666	7.390916666666667	7959.41259765625	756956.3660788573	0	1180	0.13452406218121782	29.0790163934426	57.158032786885194	288.7603759765625	288.76934814453125
747	288.92169189453125	1.5962166666666666					1	DETECTED	288.9217 m/z @1.60 [CD8122_2.mzXML]	288.92169189453125	1.5962166666666666	1.5670166666666667	1.7366	0.1695833333333332	205580.203125	930828.321550293	0	1180	0.06619588501288232	2.90382420091325	2.753294587053902	288.92071533203125	288.92181396484375
748	289.17498779296875	1.3411499999999998					1	DETECTED	289.1750 m/z @1.34 [CD8122_2.mzXML]	289.17498779296875	1.3411499999999998	0.11939999999999999	19.9985	19.8791	5260.33056640625	1613340.2912410577	0	1180	6.577510397070892	8.135502353181913	13.90786813696623	289.1740417480469	289.17681884765625
749	289.6478271484375	14.137400000000001					1	DETECTED	289.6478 m/z @14.14 [CD8122_2.mzXML]	289.6478271484375	14.137400000000001	2.2346	15.919733333333333	13.685133333333333	25306.28125	3386838.8428807054	0	1180	2.343335562804919	0.703535854210711	2.213812411099893	289.6397399902344	289.6496887207031
750	290.0332336425781	10.325766666666668					1	DETECTED	290.0332 m/z @10.33 [CD8122_2.mzXML]	290.0332336425781	10.325766666666668	10.0488	19.906833333333335	9.858033333333335	2333.317138671875	736597.9257283327	0	1180	7.669958705677249	17.79642556264281	34.59285112528562	290.0256042480469	290.0342712402344
751	290.15948486328125	8.510083333333334					1	DETECTED	290.1595 m/z @8.51 [CD8122_2.mzXML]	290.15948486328125	8.510083333333334	7.940166666666667	15.3152	7.3750333333333336	7665.3076171875	1038398.8253157351	0	1180	5.776546621681447	6.4702734317882715	0.21074959295987836	290.1495056152344	290.1609802246094
752	290.6269226074219	12.8722					1	DETECTED	290.6269 m/z @12.87 [CD8122_2.mzXML]	290.6269226074219	12.8722	12.806816666666666	13.117700000000001	0.31088333333333473	19316.439453125	160125.87956933622	0	1180	0.08864785278626641	2.377389752740268	3.0921722409534254	290.626220703125	290.6273498535156
753	290.6672058105469	14.007366666666666					1	DETECTED	290.6672 m/z @14.01 [CD8122_2.mzXML]	290.6672058105469	14.007366666666666	13.922716666666668	15.279416666666666	1.3566999999999982	6481.14013671875	200862.53168640082	0	1180	0.14081776390344203	8.013585351447304	11.431634021479987	290.6662292480469	290.668701171875
754	290.8544921875	1.7366					1	DETECTED	290.8545 m/z @1.74 [CD8122_2.mzXML]	290.8544921875	1.7366	1.7202833333333334	1.7823833333333332	0.06209999999999982	24675.2734375	74323.94867041013	0	1180	0.0900862777900091	1.9029622063330027	2.8059244126660055	290.854248046875	290.8544921875
755	290.9250793457031	2.6454333333333335					1	DETECTED	290.9251 m/z @2.65 [CD8122_2.mzXML]	290.9250793457031	2.6454333333333335	1.9663166666666667	15.661516666666667	13.6952	35231.65625	2838192.519638093	0	1180	0.7445562915825636	1.9177409887561194	1.7748036163040253	290.9227600097656	290.92608642578125
756	290.9795227050781	9.649566666666667					1	DETECTED	290.9795 m/z @9.65 [CD8122_2.mzXML]	290.9795227050781	9.649566666666667	9.465083333333332	10.100066666666667	0.6349833333333343	3582.906982421875	87913.9719276734	0	1180	0.422331178498089	1.7209775047429683	2.4419550094859366	290.9775390625	290.9798583984375
757	291.0306091308594	11.08565					1	DETECTED	291.0306 m/z @11.09 [CD8122_2.mzXML]	291.0306091308594	11.08565	2.13615	19.669333333333334	17.533183333333334	21927.71875	3855014.5242252205	0	1180	0.17468489415588628	0.8931310493283446	0.6755480156714488	291.0207824707031	291.0313415527344
758	291.1197204589844	12.0421					1	DETECTED	291.1197 m/z @12.04 [CD8122_2.mzXML]	291.1197204589844	12.0421	11.975483333333333	12.839683333333333	0.8642000000000003	75703.4921875	653087.9306353764	0	1180	0.11336152453388415	2.545591734309839	3.754596986936731	291.1191101074219	291.12939453125
759	291.2711181640625	11.378633333333333					1	DETECTED	291.2711 m/z @11.38 [CD8122_2.mzXML]	291.2711181640625	11.378633333333333	11.378633333333333	14.3294	2.9507666666666665	4947.1796875	407986.6577076419	0	1180	1.2967382454437715	null	null	291.2636413574219	291.2711181640625
760	291.64593505859375	12.888366666666666					1	DETECTED	291.6459 m/z @12.89 [CD8122_2.mzXML]	291.64593505859375	12.888366666666666	11.852266666666667	14.7622	2.909933333333333	37622.265625	707254.8233403935	0	1180	0.12572542639979822	5.591635127845843	7.419000098783414	291.6450500488281	291.647216796875
761	291.9351501464844	2.6454333333333335					1	DETECTED	291.9352 m/z @2.65 [CD8122_2.mzXML]	291.9351501464844	2.6454333333333335	2.0226833333333336	8.476133333333333	6.45345	28510.1640625	1672083.765596131	0	1180	1.1153761641090831	2.4154067486296458	2.039115852454426	291.933837890625	291.9355163574219
762	291.9896240234375	9.795833333333333					1	DETECTED	291.9896 m/z @9.80 [CD8122_2.mzXML]	291.9896240234375	9.795833333333333	9.481966666666667	10.134633333333333	0.6526666666666667	3367.061279296875	74097.85392935181	0	1180	0.23161937387753717	1.039719626168227	1.0794392523364542	291.9890441894531	291.9902038574219
763	292.0678405761719	16.696833333333334					1	DETECTED	292.0678 m/z @16.70 [CD8122_2.mzXML]	292.0678405761719	16.696833333333334	10.014916666666666	19.79733333333333	9.782416666666665	4018.470947265625	947170.6357982481	0	1180	2.2624420033409507	0.7320067844805006	0.46401356896100115	292.0659484863281	292.06884765625
764	292.12310791015625	12.0421					1	DETECTED	292.1231 m/z @12.04 [CD8122_2.mzXML]	292.12310791015625	12.0421	11.992233333333333	12.161183333333334	0.1689500000000006	9265.58203125	60110.18402563495	0	1180	0.13569513683634504	1.694017379679156	2.388034759358312	292.12213134765625	292.1231689453125
765	292.63470458984375	10.36125					1	DETECTED	292.6347 m/z @10.36 [CD8122_2.mzXML]	292.63470458984375	10.36125	2.86895	10.951333333333334	8.082383333333334	4415.00048828125	469693.26229324355	0	1180	0.06611518999795862	0.5393793183223665	0.07875863664473315	292.6320495605469	292.6356506347656
766	292.6539306640625	13.072166666666668					1	DETECTED	292.6539 m/z @13.07 [CD8122_2.mzXML]	292.6539306640625	13.072166666666668	2.7983333333333333	13.612666666666666	10.814333333333332	18695.470703125	3320467.210819336	0	1180	0.09595865983247265	0.5264565395222117	0.05172185258452461	292.65325927734375	292.6630859375
767	292.9286193847656	2.7141333333333337					1	DETECTED	292.9286 m/z @2.71 [CD8122_2.mzXML]	292.9286193847656	2.7141333333333337	2.45525	17.516333333333332	15.061083333333332	4650.16748046875	1746056.7818110962	0	1180	0.40532024164057123	29.088553402433476	2.8158108009230878	292.9254150390625	292.93572998046875
768	292.98114013671875	2.6864833333333333					1	DETECTED	292.9811 m/z @2.69 [CD8122_2.mzXML]	292.98114013671875	2.6864833333333333	2.4278666666666666	3.4933	1.0654333333333335	4057.63720703125	131311.54207385256	0	1180	0.43990815068572564	2.059869820197203	3.119739640394406	292.9730224609375	292.98504638671875
769	292.9963073730469	2.5501					1	DETECTED	292.9963 m/z @2.55 [CD8122_2.mzXML]	292.9963073730469	2.5501	2.4144	15.066983333333333	12.652583333333332	4406.26416015625	929213.3332016907	0	1180	0.47843458244706705	46.61968803733728	92.23937607467457	292.9884033203125	293.0002746582031
770	293.01141357421875	2.6317666666666666					1	DETECTED	293.0114 m/z @2.63 [CD8122_2.mzXML]	293.01141357421875	2.6317666666666666	2.4144	15.3152	12.9008	6023.44873046875	761217.8110136718	0	1180	0.23239251216435575	29.67520318969486	3.1094760005262745	293.0032958984375	293.0118103027344
771	293.0229187011719	2.5909166666666668					1	DETECTED	293.0229 m/z @2.59 [CD8122_2.mzXML]	293.0229187011719	2.5909166666666668	2.345566666666667	3.7529	1.4073333333333329	8578.4306640625	291740.2374903258	0	1180	0.3064636619393566	2.8680116839888616	3.3442391763128754	293.0149841308594	293.0270080566406
772	293.0379943847656	2.5093166666666664					1	DETECTED	293.0380 m/z @2.51 [CD8122_2.mzXML]	293.0379943847656	2.5093166666666664	2.1641666666666666	11.168533333333333	9.004366666666666	11475.1064453125	862334.862683899	0	1180	0.15647926463133155	13.044135400067608	3.211661079539505	293.0302734375	293.04571533203125
773	293.0602111816406	2.5909166666666668					1	DETECTED	293.0602 m/z @2.59 [CD8122_2.mzXML]	293.0602111816406	2.5909166666666668	1.8392000000000002	19.267	17.427799999999998	20036.66015625	2245890.596281496	0	1180	0.1187150123211893	8.673814127753456	19.284828371848914	293.05279541015625	293.0697937011719
774	293.0818176269531	2.618133333333333					1	DETECTED	293.0818 m/z @2.62 [CD8122_2.mzXML]	293.0818176269531	2.618133333333333	1.9663166666666667	12.297483333333334	10.331166666666668	45153.43359375	3414172.79432132	0	1180	9.54507296150826	2.143594455451469	3.185420813276565	293.0718688964844	293.0829772949219
775	293.09722900390625	2.6454333333333335					1	DETECTED	293.0972 m/z @2.65 [CD8122_2.mzXML]	293.09722900390625	2.6454333333333335	0.13751666666666665	19.98033333333333	19.842816666666664	9542205.0	6.036966109047066E8	1	1180	0.8325782746487222	1.9784732697065748	1.6996945678957274	293.0963439941406	293.10650634765625
776	293.1375427246094	2.5909166666666668					1	DETECTED	293.1375 m/z @2.59 [CD8122_2.mzXML]	293.1375427246094	2.5909166666666668	2.1781333333333333	14.745566666666667	12.567433333333334	17435.4375	2053219.9807070927	0	1180	0.4182522814093397	2.0868708558855698	2.2562005242270695	293.13006591796875	293.14215087890625
777	293.15216064453125	9.795833333333333					1	DETECTED	293.1522 m/z @9.80 [CD8122_2.mzXML]	293.15216064453125	9.795833333333333	2.31795	16.3441	14.026150000000001	1111713.75	3.662847375556671E7	1	1180	0.48145463324878257	1.2676521386208974	1.345431400610016	293.1451416015625	293.16058349609375
778	293.1778259277344	13.6794					1	DETECTED	293.1778 m/z @13.68 [CD8122_2.mzXML]	293.1778259277344	13.6794	2.3592999999999997	15.333033333333333	12.973733333333334	16178.9306640625	2006182.8672188725	0	1180	11.266258771915663	0.5814839350202194	0.0630846712286751	293.1678771972656	293.1877136230469
779	293.19781494140625	10.832233333333333					1	DETECTED	293.1978 m/z @10.83 [CD8122_2.mzXML]	293.19781494140625	10.832233333333333	2.3872500000000003	15.066983333333333	12.679733333333333	6032.359375	2661497.331959961	0	1180	12.297779910413809	0.7507257760524493	0.5673411189285775	293.18792724609375	293.2063903808594
780	293.2363586425781	2.5501					1	DETECTED	293.2364 m/z @2.55 [CD8122_2.mzXML]	293.2363586425781	2.5501	2.49575	12.4803	9.984549999999999	3839.1142578125	1322314.7948075256	0	1180	0.364692074363989	91.85418583256686	182.7083716651337	293.2276611328125	293.2443542480469
781	293.3158874511719	2.5909166666666668					1	DETECTED	293.3159 m/z @2.59 [CD8122_2.mzXML]	293.3158874511719	2.5909166666666668	2.4007	17.925166666666666	15.524466666666665	5102.8046875	1460028.2749977417	0	1180	0.2882696598410148	40.80732498028563	80.61464996057126	293.3124694824219	293.3257751464844
782	294.1004333496094	2.6454333333333335					1	DETECTED	294.1004 m/z @2.65 [CD8122_2.mzXML]	294.1004333496094	2.6454333333333335	1.8249833333333332	18.331500000000002	16.50651666666667	946559.125	5.588757552432841E7	0	1180	0.6499720523109547	1.6414199625770476	1.641462419250671	294.1002502441406	294.10369873046875
783	294.1561584472656	9.795833333333333					1	DETECTED	294.1562 m/z @9.80 [CD8122_2.mzXML]	294.1561584472656	9.795833333333333	9.431666666666667	10.55945	1.1277833333333334	109836.4765625	2994332.9986992194	0	1180	0.5144122186656741	1.368535231400099	1.430645005999074	294.1557312011719	294.1567077636719
784	294.9185485839844	13.026316666666666					1	DETECTED	294.9185 m/z @13.03 [CD8122_2.mzXML]	294.9185485839844	13.026316666666666	0.21075	19.9985	19.78775	15650.36328125	4631298.726207609	0	1180	2.385245064041351	0.7065043693257658	0.42977234980279144	294.9182434082031	294.92059326171875
785	294.9382629394531	1.6414666666666666					1	DETECTED	294.9383 m/z @1.64 [CD8122_2.mzXML]	294.9382629394531	1.6414666666666666	1.5962166666666666	1.6718833333333334	0.07566666666666677	96615.2734375	292886.3209013673	0	1180	0.05525015392962085	0.8360957642725608	0.6264694252332185	294.93804931640625	294.9385070800781
786	294.95361328125	11.202133333333334					1	DETECTED	294.9536 m/z @11.20 [CD8122_2.mzXML]	294.95361328125	11.202133333333334	10.917133333333334	18.276333333333334	7.3591999999999995	6992.46923828125	1144160.8325157464	0	1180	4.548449590453423	12.910877192982449	18.486468751714533	294.95294189453125	294.9552307128906
787	295.10150146484375	2.5366666666666666					1	DETECTED	295.1015 m/z @2.54 [CD8122_2.mzXML]	295.10150146484375	2.5366666666666666	1.9240333333333333	18.386833333333335	16.4628	111421.4921875	8022776.6316639725	0	1180	0.6353333473922684	2.748759203186749	2.4403596378964316	295.0973205566406	295.1043395996094
788	295.14849853515625	9.795833333333333					1	DETECTED	295.1485 m/z @9.80 [CD8122_2.mzXML]	295.14849853515625	9.795833333333333	9.365	10.413133333333333	1.0481333333333325	36953.26171875	1026163.5837353519	0	1180	0.3829852079998872	1.2437296938915847	1.5184090408200575	295.1481628417969	295.1490478515625
789	295.1936950683594	12.297483333333334					1	DETECTED	295.1937 m/z @12.30 [CD8122_2.mzXML]	295.1936950683594	12.297483333333334	1.4487999999999999	15.6984	14.2496	42649.22265625	2934283.8579377444	0	1180	0.3142123103550212	0.6571440975551084	28.659855889464133	295.1869812011719	295.2033996582031
790	295.2937927246094	2.6454333333333335					1	DETECTED	295.2938 m/z @2.65 [CD8122_2.mzXML]	295.2937927246094	2.6454333333333335	2.0226833333333336	5.396933333333333	3.3742499999999995	34779.4140625	1827361.7939022216	0	1180	0.7921543072156045	1.4650044895573797	2.054898397291405	295.29345703125	295.2955017089844
791	296.065185546875	1.7366					1	DETECTED	296.0652 m/z @1.74 [CD8122_2.mzXML]	296.065185546875	1.7366	1.6718833333333334	1.7823833333333332	0.11049999999999982	53112.67578125	195957.3050358886	0	1180	0.03666034031182952	0.853721349472058	0.7074426989441162	296.06500244140625	296.0653076171875
792	296.1318359375	9.615083333333333					1	DETECTED	296.1318 m/z @9.62 [CD8122_2.mzXML]	296.1318359375	9.615083333333333	9.598666666666666	9.6662	0.06753333333333345	5608.517578125	19742.53902233902	0	1180	0.09310326871594299	2.056852791878222	3.1137055837564436	296.1318054199219	296.1319885253906
793	296.1516418457031	9.795833333333333					1	DETECTED	296.1516 m/z @9.80 [CD8122_2.mzXML]	296.1516418457031	9.795833333333333	8.771216666666668	10.100066666666667	1.3288499999999992	4477.15380859375	149700.08460641478	0	1180	0.343547935958437	0.6484620264489166	0.7622597107350888	296.1479187011719	296.15234375
794	296.18463134765625	11.8192					1	DETECTED	296.1846 m/z @11.82 [CD8122_2.mzXML]	296.18463134765625	11.8192	10.134633333333333	19.651166666666665	9.516533333333332	19791.30859375	2095337.8714195553	0	1180	0.10707501779068451	2.684580263733711	8.007686143227085	296.1826171875	296.1850891113281
795	296.19683837890625	12.297483333333334					1	DETECTED	296.1968 m/z @12.30 [CD8122_2.mzXML]	296.19683837890625	12.297483333333334	9.00175	12.546933333333333	3.545183333333334	8044.7197265625	546533.5739163819	0	1180	0.15995532680224045	0.5378443846589529	0.0756887693179058	296.1963195800781	296.19732666015625
796	296.25750732421875	13.4659					1	DETECTED	296.2575 m/z @13.47 [CD8122_2.mzXML]	296.25750732421875	13.4659	12.092083333333333	13.713249999999999	1.6211666666666655	12776.9462890625	292012.2797928466	0	1180	0.15040156606135469	0.5900229288235933	0.1800458576471866	296.2552185058594	296.258056640625
797	297.11767578125	1.4789833333333333					1	DETECTED	297.1177 m/z @1.48 [CD8122_2.mzXML]	297.11767578125	1.4789833333333333	1.41405	1.5670166666666667	0.1529666666666667	9544.6123046875	53253.24048718263	0	1180	0.09459497039927123	1.1778747433264898	1.225263562381416	297.117431640625	297.11895751953125
798	297.18048095703125	15.680066666666667					1	DETECTED	297.1805 m/z @15.68 [CD8122_2.mzXML]	297.18048095703125	15.680066666666667	9.09055	19.906833333333335	10.816283333333335	12453.244140625	2614686.0646207556	0	1180	3.3807049589655502	0.8134137263458051	0.570680063737138	297.1787109375	297.1813659667969
799	298.2731628417969	14.297216666666666					1	DETECTED	298.2732 m/z @14.30 [CD8122_2.mzXML]	298.2731628417969	14.297216666666666	10.883283333333333	16.7715	5.888216666666667	87741.171875	4749390.409092742	0	1180	0.5491181448155338	0.8003908067575406	0.4344011691088543	298.27288818359375	298.2742919921875
800	299.1184997558594	8.196466666666668					1	DETECTED	299.1185 m/z @8.20 [CD8122_2.mzXML]	299.1184997558594	8.196466666666668	1.4487999999999999	9.862716666666667	8.413916666666667	3596.08544921875	494792.19703344745	0	1180	3.3841816496672443	0.623468606431853	0.2469372128637059	299.1163635253906	299.11944580078125
801	299.13800048828125	11.334066666666667					1	DETECTED	299.1380 m/z @11.33 [CD8122_2.mzXML]	299.13800048828125	11.334066666666667	10.34335	16.17725	5.833900000000002	56744.39453125	2675369.7007056912	0	1180	0.28409048560009253	1.5636470941736285	2.462754828461284	299.1365661621094	299.1399841308594
802	299.27667236328125	14.297216666666666					1	DETECTED	299.2767 m/z @14.30 [CD8122_2.mzXML]	299.27667236328125	14.297216666666666	1.4326333333333332	15.901733333333334	14.469100000000001	17369.8984375	1799792.792015839	0	1180	0.5053373969070858	0.5623617813765183	0.04428016000563432	299.268310546875	299.2779541015625
803	299.6320495605469	12.8722					1	DETECTED	299.6320 m/z @12.87 [CD8122_2.mzXML]	299.6320495605469	12.8722	12.757399999999999	13.117700000000001	0.3603000000000023	36538.6953125	359576.8680639656	0	1180	0.10054571445570737	1.6016987602346069	2.9740828717161807	299.6307678222656	299.63232421875
804	300.1795654296875	11.568783333333332					1	DETECTED	300.1796 m/z @11.57 [CD8122_2.mzXML]	300.1795654296875	11.568783333333332	9.3484	11.750183333333332	2.4017833333333325	21499.759765625	649141.2152456056	0	1180	0.1468697824762195	0.5519048848154022	0.09987968556899761	300.17926025390625	300.1845703125
805	300.63995361328125	13.087666666666667					1	DETECTED	300.6400 m/z @13.09 [CD8122_2.mzXML]	300.63995361328125	13.087666666666667	12.888366666666666	13.1926	0.30423333333333424	14241.0595703125	111118.06853723149	0	1180	0.1257200761582684	0.7632547248703784	0.5265094497407569	300.63189697265625	300.6403503417969
806	301.1173400878906	10.76405					1	DETECTED	301.1173 m/z @10.76 [CD8122_2.mzXML]	301.1173400878906	10.76405	10.34335	10.832233333333333	0.4888833333333338	17649.056640625	265322.0049238274	0	1180	0.45435689224856546	0.5810355756279222	0.1620711512558443	301.1172180175781	301.1258544921875
807	301.1402282714844	12.446433333333333					1	DETECTED	301.1402 m/z @12.45 [CD8122_2.mzXML]	301.1402282714844	12.446433333333333	0.1009	19.9985	19.8976	83804.0703125	1.1741715615681298E7	1	1180	11.042403026889945	0.5755844658716976	0.21826431946732064	301.1390075683594	301.141845703125
808	301.2127990722656	13.51395					1	DETECTED	301.2128 m/z @13.51 [CD8122_2.mzXML]	301.2127990722656	13.51395	13.37115	13.713249999999999	0.3420999999999985	27062.71484375	310200.48887744115	0	1180	0.13700672761616595	1.197829131652661	1.5231612239833645	301.2122497558594	301.2130432128906
809	302.1015625	10.623433333333333					1	DETECTED	302.1016 m/z @10.62 [CD8122_2.mzXML]	302.1015625	10.623433333333333	10.48675	10.712383333333333	0.2256333333333327	3909.580810546875	33628.113093566935	0	1180	0.11378950622229134	0.8253871479087963	0.6507742958175927	302.1014404296875	302.1023254394531
810	302.12310791015625	10.117383333333333					1	DETECTED	302.1231 m/z @10.12 [CD8122_2.mzXML]	302.12310791015625	10.117383333333333	10.065733333333332	10.798433333333332	0.7326999999999995	9553.74609375	125941.32302191149	0	1180	0.09356283769036722	7.092933204259376	14.038275284305278	302.1197509765625	302.1234130859375
811	302.14349365234375	12.413483333333334					1	DETECTED	302.1435 m/z @12.41 [CD8122_2.mzXML]	302.14349365234375	12.413483333333334	0.1009	19.96216666666667	19.86126666666667	14841.8125	2726156.17581735	0	1180	0.2100369444670651	1.1722869796211317	1.0109352621666856	302.1422119140625	302.14501953125
812	302.286376953125	11.568783333333332					1	DETECTED	302.2864 m/z @11.57 [CD8122_2.mzXML]	302.286376953125	11.568783333333332	11.202133333333334	15.1723	3.9701666666666657	173923.25	2357134.1098843687	1	1180	0.1189502626356056	1.0769167902556642	4.798007594353614	302.2856140136719	302.2889709472656
813	303.02691650390625	1.4640666666666666					1	DETECTED	303.0269 m/z @1.46 [CD8122_2.mzXML]	303.02691650390625	1.4640666666666666	1.4326333333333332	5.36205	3.9294166666666666	8019.65576171875	640025.3091806335	0	1180	0.11503401208479236	62.503976670201304	124.00795334040261	303.0213317871094	303.02764892578125
814	303.073974609375	9.69895					1	DETECTED	303.0740 m/z @9.70 [CD8122_2.mzXML]	303.073974609375	9.69895	9.649566666666667	9.913633333333333	0.26406666666666645	18212.59375	117960.62739007537	0	1180	0.09685480118996814	2.7277248524976065	3.335752592323812	303.0733947753906	303.0743103027344
815	303.2284851074219	14.137400000000001					1	DETECTED	303.2285 m/z @14.14 [CD8122_2.mzXML]	303.2284851074219	14.137400000000001	2.33185	16.640566666666665	14.308716666666665	238636.734375	1.1197218542022403E7	1	1180	0.42399901056345257	0.7059419858239803	0.5006319227612754	303.22760009765625	303.2301940917969
816	303.6459045410156	12.823366666666667					1	DETECTED	303.6459 m/z @12.82 [CD8122_2.mzXML]	303.6459045410156	12.823366666666667	12.773933333333334	12.995733333333334	0.2218	15977.634765625	99571.1980533447	0	1180	0.09369540593406178	2.2434254888739193	3.486850977747839	303.6455383300781	303.6465148925781
817	304.0189208984375	10.117383333333333					1	DETECTED	304.0189 m/z @10.12 [CD8122_2.mzXML]	304.0189208984375	10.117383333333333	6.027316666666667	10.220666666666666	4.19335	12401.1279296875	491603.2521067809	0	1180	0.11668157530181666	0.5126261185636747	0.02525223712734926	304.0133361816406	304.0191650390625
818	304.04864501953125	16.566083333333335					1	DETECTED	304.0486 m/z @16.57 [CD8122_2.mzXML]	304.04864501953125	16.566083333333335	0.17401666666666668	19.943666666666665	19.76965	4114.34765625	1769719.9771190495	0	1180	1.9794709037534126	0.6030249388932043	0.1643470618966649	304.04571533203125	304.04937744140625
819	304.08685302734375	16.790166666666668					1	DETECTED	304.0869 m/z @16.79 [CD8122_2.mzXML]	304.08685302734375	16.790166666666668	9.6662	16.790166666666668	7.123966666666668	2126.119873046875	839994.0741678468	0	1180	7.126024792091503	0.5	null	304.07696533203125	304.08685302734375
820	304.1773681640625	11.286516666666667					1	DETECTED	304.1774 m/z @11.29 [CD8122_2.mzXML]	304.1773681640625	11.286516666666667	8.806633333333334	11.286516666666667	2.4798833333333334	22675.99609375	1635999.4058893435	0	1180	2.6487388491535793	0.5	null	304.1737976074219	304.1773681640625
821	304.2115478515625	10.0488					1	DETECTED	304.2115 m/z @10.05 [CD8122_2.mzXML]	304.2115478515625	10.0488	10.0318	10.290383333333333	0.2585833333333323	15691.859375	113860.27743237269	0	1180	0.15824387641788107	7.605392156862956	12.99948590450316	304.2108154296875	304.2117004394531
822	304.2317810058594	14.121633333333333					1	DETECTED	304.2318 m/z @14.12 [CD8122_2.mzXML]	304.2317810058594	14.121633333333333	10.917133333333334	15.735516666666665	4.8183833333333315	42462.609375	2109599.792281739	0	1180	0.4369516526079149	4.958842278799034	0.47634512976745114	304.23101806640625	304.2336730957031
823	304.2987060546875	11.505683333333334					1	DETECTED	304.2987 m/z @11.51 [CD8122_2.mzXML]	304.2987060546875	11.505683333333334	11.473066666666666	11.78475	0.31168333333333464	19808.6796875	151445.2992034914	0	1180	0.10480251137812502	4.777976494634524	8.555952989269048	304.2986145019531	304.29962158203125
824	304.83660888671875	10.529566666666666					1	DETECTED	304.8366 m/z @10.53 [CD8122_2.mzXML]	304.83660888671875	10.529566666666666	10.48675	11.018133333333333	0.5313833333333324	2371.714599609375	62708.85809857164	0	1180	0.43499177521023924	6.205332814324846	11.410665628649692	304.8350830078125	304.8375244140625
825	304.8954772949219	1.6266333333333334					1	DETECTED	304.8955 m/z @1.63 [CD8122_2.mzXML]	304.8954772949219	1.6266333333333334	1.5815	13.5791	11.9976	61790.4453125	3195754.711332641	0	1180	0.06893202979083157	132.91285081240727	2.4611681254753983	304.8946228027344	304.90411376953125
826	305.0467224121094	11.975483333333333					1	DETECTED	305.0467 m/z @11.98 [CD8122_2.mzXML]	305.0467224121094	11.975483333333333	8.984166666666665	19.96216666666667	10.978000000000003	6424.66552734375	1187859.214314179	0	1180	5.4502536842573175	1.8349779082789628	4.487599415901892	305.0433044433594	305.0513000488281
827	305.1351013183594	12.36365					1	DETECTED	305.1351 m/z @12.36 [CD8122_2.mzXML]	305.1351013183594	12.36365	12.33065	12.463416666666665	0.13276666666666515	8694.048828125	42193.436902709385	0	1180	0.09640286310985502	2.0116161616161707	3.023232323232341	305.1346740722656	305.1358947753906
828	305.244140625	12.643166666666668					1	DETECTED	305.2441 m/z @12.64 [CD8122_2.mzXML]	305.244140625	12.643166666666668	4.914716666666666	15.049800000000001	10.135083333333334	195786.796875	3759619.5099793724	1	1180	0.1593201024628783	5.239391307438843	8.71334516951558	305.2379150390625	305.2481994628906
829	305.7097473144531	10.428650000000001					1	DETECTED	305.7097 m/z @10.43 [CD8122_2.mzXML]	305.7097473144531	10.428650000000001	10.16915	10.575333333333333	0.4061833333333329	9315.7509765625	85248.20497717275	0	1180	0.09667706267419796	0.7826268464996752	4.266360536752188	305.708251953125	305.7098693847656
830	306.0160827636719	10.117383333333333					1	DETECTED	306.0161 m/z @10.12 [CD8122_2.mzXML]	306.0160827636719	10.117383333333333	10.08275	19.76066666666667	9.677916666666668	4680.5986328125	836618.3929351807	0	1180	0.08105716228407189	139.71968238691605	278.4393647738321	306.0157470703125	306.0173034667969
831	306.0836486816406	15.956416666666666					1	DETECTED	306.0836 m/z @15.96 [CD8122_2.mzXML]	306.0836486816406	15.956416666666666	2.618133333333333	18.88383333333333	16.2657	5754.80810546875	1769493.3267299214	0	1180	1.8871809754707822	0.6097373849958203	0.46231369552775237	306.0822448730469	306.09002685546875
832	306.79791259765625	10.428650000000001					1	DETECTED	306.7979 m/z @10.43 [CD8122_2.mzXML]	306.79791259765625	10.428650000000001	5.833666666666667	10.529566666666666	4.695899999999999	7176.67333984375	702455.4431425782	0	1180	0.09954011624461145	0.510981178749288	0.02196235749857593	306.797119140625	306.80657958984375
833	306.9926452636719	10.984900000000001					1	DETECTED	306.9926 m/z @10.98 [CD8122_2.mzXML]	306.9926452636719	10.984900000000001	10.798433333333332	11.218983333333334	0.4205500000000022	3990.544677734375	70325.49485986338	0	1180	0.20565794326704534	1.1276814444047072	1.2553628888094142	306.99151611328125	306.993408203125
834	307.061767578125	12.126716666666665					1	DETECTED	307.0618 m/z @12.13 [CD8122_2.mzXML]	307.061767578125	12.126716666666665	12.075050000000001	15.032566666666666	2.957516666666665	52825.75390625	936672.709213805	0	1180	0.14311746826663807	19.35636664275732	5.974506400752772	307.0610656738281	307.06243896484375
835	307.0785827636719	10.134633333333333					1	DETECTED	307.0786 m/z @10.13 [CD8122_2.mzXML]	307.0785827636719	10.134633333333333	10.0488	18.591	8.542200000000001	34941.0234375	1738475.6875051868	0	1180	0.13027791941936506	42.71952442946658	78.59980556523831	307.07818603515625	307.0858459472656
836	307.1679382324219	10.529566666666666					1	DETECTED	307.1679 m/z @10.53 [CD8122_2.mzXML]	307.1679382324219	10.529566666666666	9.481966666666667	18.66466666666667	9.182700000000002	859015.25	1.9440681343875516E7	1	1180	0.4267123323122206	6.086437934012114	7.493392531956298	307.1668395996094	307.1692199707031
837	307.6830139160156	10.428650000000001					1	DETECTED	307.6830 m/z @10.43 [CD8122_2.mzXML]	307.6830139160156	10.428650000000001	10.413133333333333	10.50105	0.08791666666666664	3388.570556640625	13504.68009246817	0	1180	0.09094694252760327	2.8329752953809932	4.6659505907619865	307.6817932128906	307.68389892578125
838	308.04998779296875	10.428650000000001					1	DETECTED	308.0500 m/z @10.43 [CD8122_2.mzXML]	308.04998779296875	10.428650000000001	10.396616666666667	19.230666666666664	8.834049999999998	2495592.75	1.962016744639406E7	1	1180	0.10119905430300236	4.124191153685606	5.2703251318502184	308.04901123046875	308.05206298828125
839	308.0654602050781	12.143833333333333					1	DETECTED	308.0655 m/z @12.14 [CD8122_2.mzXML]	308.0654602050781	12.143833333333333	10.443616666666665	12.246666666666666	1.8030500000000007	7394.18994140625	649735.2330942383	0	1180	0.14572234494479908	0.5302412437630497	0.06048248752609931	308.06494140625	308.07427978515625
840	308.08197021484375	10.117383333333333					1	DETECTED	308.0820 m/z @10.12 [CD8122_2.mzXML]	308.08197021484375	10.117383333333333	9.84605	10.48675	0.6407000000000007	4707.45556640625	66373.44876831057	0	1180	0.09454307648356419	1.1806511056511095	0.6223288263172665	308.0790100097656	308.0863952636719
841	308.171875	10.529566666666666					1	DETECTED	308.1719 m/z @10.53 [CD8122_2.mzXML]	308.171875	10.529566666666666	10.36125	12.594899999999999	2.233649999999999	93870.8125	2569477.6915935674	0	1180	0.5466293765475303	6.08607820312086	12.5908384682161	308.1705017089844	308.172119140625
842	309.0534362792969	10.443616666666665					1	DETECTED	309.0534 m/z @10.44 [CD8122_2.mzXML]	309.0534362792969	10.443616666666665	2.741983333333333	15.550716666666666	12.808733333333333	347851.34375	3765572.656262017	1	1180	0.09738759081336212	2.7505921092624295	3.388961970273858	309.0452880859375	309.0624694824219
843	309.15020751953125	13.66305					1	DETECTED	309.1502 m/z @13.66 [CD8122_2.mzXML]	309.15020751953125	13.66305	9.09055	14.121633333333333	5.031083333333333	14840.673828125	753144.4852502444	0	1180	0.22589219224540003	0.5538910099878436	0.1567764595775106	309.146240234375	309.1507568359375
844	309.1633605957031	10.90025					1	DETECTED	309.1634 m/z @10.90 [CD8122_2.mzXML]	309.1633605957031	10.90025	5.69395	12.530633333333332	6.836683333333332	22429.21875	2010172.0477211918	0	1180	0.3923252070625445	0.6446270603272457	0.2871752045290219	309.1630554199219	309.1711120605469
845	309.2025146484375	12.790416666666665					1	DETECTED	309.2025 m/z @12.79 [CD8122_2.mzXML]	309.2025146484375	12.790416666666665	11.733333333333333	14.627283333333333	2.8939500000000002	12609.326171875	546441.4754757388	0	1180	0.08799454258565831	1.3688372093023262	1.7376744186046524	309.2017517089844	309.2064208984375
846	310.04632568359375	10.443616666666665					1	DETECTED	310.0463 m/z @10.44 [CD8122_2.mzXML]	310.04632568359375	10.443616666666665	10.378733333333335	11.599783333333333	1.2210499999999982	902535.875	6667400.986757553	0	1180	0.09865696750980746	2.4721634713424545	3.3143113642723567	310.0458068847656	310.0470886230469
847	310.1128845214844	0.8679					1	DETECTED	310.1129 m/z @0.87 [CD8122_2.mzXML]	310.1128845214844	0.8679	0.1009	19.98033333333333	19.87943333333333	1846.007568359375	1373864.3296925658	0	1180	0.8927598720363907	12.95921338548457	24.91842677096914	310.111328125	310.1202392578125
848	310.2010192871094	10.575333333333333					1	DETECTED	310.2010 m/z @10.58 [CD8122_2.mzXML]	310.2010192871094	10.575333333333333	9.515166666666666	17.0875	7.572333333333333	22243.748046875	1860952.494976104	0	1180	0.2101100282011803	2.5042654767369363	3.691011270248808	310.19781494140625	310.203369140625
849	310.9122619628906	1.6414666666666666					1	DETECTED	310.9123 m/z @1.64 [CD8122_2.mzXML]	310.9122619628906	1.6414666666666666	1.6111166666666668	1.7525166666666665	0.14139999999999975	64711.953125	253485.4589871825	0	1180	0.06253124324344816	2.3410090778884745	2.432425712697319	310.9118347167969	310.9131774902344
850	311.0050354003906	12.0258					1	DETECTED	311.0050 m/z @12.03 [CD8122_2.mzXML]	311.0050354003906	12.0258	11.71615	18.9205	7.20435	3805.50341796875	641281.0328047179	0	1180	4.035476617338878	11.633053447440675	10.965379983942713	310.99578857421875	311.0093078613281
851	311.05047607421875	10.443616666666665					1	DETECTED	311.0505 m/z @10.44 [CD8122_2.mzXML]	311.05047607421875	10.443616666666665	10.396616666666667	12.126716666666665	1.7300999999999984	113646.8125	982511.0054283426	1	1180	0.10277764456938066	3.587541916370135	3.2405659565862033	311.0491027832031	311.0572509765625
852	311.1233215332031	8.771216666666668					1	DETECTED	311.1233 m/z @8.77 [CD8122_2.mzXML]	311.1233215332031	8.771216666666668	2.3041	15.297149999999998	12.993049999999998	20258.9921875	4412579.9791380325	0	1180	0.07425331864039819	8.55042211773813	0.4773875622045888	311.11767578125	311.1330871582031
853	311.16595458984375	12.297483333333334					1	DETECTED	311.1660 m/z @12.30 [CD8122_2.mzXML]	311.16595458984375	12.297483333333334	12.161183333333334	17.460166666666666	5.298983333333332	79669.609375	1962692.3127447518	1	1180	0.2923834830995453	3.0053946814840575	2.6251708947292967	311.16436767578125	311.1759033203125
854	311.6316223144531	12.839683333333333					1	DETECTED	311.6316 m/z @12.84 [CD8122_2.mzXML]	311.6316223144531	12.839683333333333	12.790416666666665	12.995733333333334	0.20531666666666837	12210.0576171875	100652.50825061098	0	1180	0.17539352230174998	2.083728010825405	3.1674560216508096	311.6316223144531	311.63232421875
855	311.9935302734375	17.962666666666667					1	DETECTED	311.9935 m/z @17.96 [CD8122_2.mzXML]	311.9935302734375	17.962666666666667	15.032566666666666	19.943666666666665	4.911099999999999	2306.106689453125	358990.25756277476	0	1180	0.6299909212250512	0.8380430702023817	0.6760861404047634	311.99163818359375	311.9952087402344
856	312.0285339355469	13.207249999999998					1	DETECTED	312.0285 m/z @13.21 [CD8122_2.mzXML]	312.0285339355469	13.207249999999998	10.307933333333333	18.258333333333333	7.9504	39917.140625	1569477.1556583827	0	1180	0.23035282182880934	0.7741073480676266	0.5965315526483255	312.0208740234375	312.0301818847656
857	312.04315185546875	10.443616666666665					1	DETECTED	312.0432 m/z @10.44 [CD8122_2.mzXML]	312.04315185546875	10.443616666666665	10.413133333333333	10.590683333333335	0.17755000000000187	30585.814453125	178837.963717285	0	1180	0.09821357802368702	2.9122471295790913	4.400543883741185	312.0428466796875	312.0434875488281
858	312.1697082519531	12.413483333333334					1	DETECTED	312.1697 m/z @12.41 [CD8122_2.mzXML]	312.1697082519531	12.413483333333334	3.523483333333333	12.497216666666667	8.973733333333334	15275.015625	2001341.6188340755	0	1180	0.23640700935004944	0.5049138750058052	0.010381898718333917	312.16455078125	312.1697998046875
859	312.2154846191406	10.72925					1	DETECTED	312.2155 m/z @10.73 [CD8122_2.mzXML]	312.2154846191406	10.72925	10.606283333333332	10.968250000000001	0.3619666666666692	12302.326171875	109457.89202734352	0	1180	0.2563577049624808	1.4718080780699268	2.4401168499775134	312.2148132324219	312.2166748046875
860	312.3616638183594	12.075050000000001					1	DETECTED	312.3617 m/z @12.08 [CD8122_2.mzXML]	312.3616638183594	12.075050000000001	12.0258	12.594899999999999	0.5690999999999988	15868.765625	163682.70778973395	0	1180	0.1095882615449657	5.7776649746191975	10.555329949238395	312.3612365722656	312.3620300292969
861	312.6568298339844	2.3872500000000003					1	DETECTED	312.6568 m/z @2.39 [CD8122_2.mzXML]	312.6568298339844	2.3872500000000003	1.8392000000000002	5.1874	3.3482000000000003	23459.822265625	991649.6768540654	0	1180	0.8788398818025309	1.7672457437792484	1.5863171176068196	312.65545654296875	312.6590881347656
862	312.92041015625	1.5815					1	DETECTED	312.9204 m/z @1.58 [CD8122_2.mzXML]	312.92041015625	1.5815	1.4640666666666666	1.6111166666666668	0.14705000000000013	17043.78125	92463.71954406741	0	1180	0.11540904161651278	0.6260999148453031	0.2521998296906062	312.9196472167969	312.92041015625
863	313.0182800292969	11.3031					1	DETECTED	313.0183 m/z @11.30 [CD8122_2.mzXML]	313.0182800292969	11.3031	9.93075	18.646333333333335	8.715583333333335	3334.291748046875	851611.6158035888	0	1180	6.641905315284848	3.175422936325766	5.350845872651532	313.0169982910156	313.0203857421875
864	313.0958557128906	1.49375					1	DETECTED	313.0959 m/z @1.49 [CD8122_2.mzXML]	313.0958557128906	1.49375	0.17401666666666668	18.627833333333335	18.45381666666667	17261.240234375	2383806.014367615	0	1180	0.140474670150478	6.99149449383714	12.98298898767428	313.094482421875	313.09600830078125
865	313.1543273925781	10.0318					1	DETECTED	313.1543 m/z @10.03 [CD8122_2.mzXML]	313.1543273925781	10.0318	3.4933	12.178466666666667	8.685166666666667	5436.11376953125	1485575.4043898927	0	1180	0.15699601124053864	0.6641558971221737	0.013311947082260434	313.1457214355469	313.1553955078125
866	313.1664733886719	12.33065					1	DETECTED	313.1665 m/z @12.33 [CD8122_2.mzXML]	313.1664733886719	12.33065	2.5501	12.563116666666668	10.013016666666667	17760.421875	6578259.222091554	0	1180	0.26926233462771876	0.511884130578887	1.5325953833085515	313.1571960449219	313.1666564941406
867	313.39556884765625	9.09055					1	DETECTED	313.3956 m/z @9.09 [CD8122_2.mzXML]	313.39556884765625	9.09055	9.019416666666666	9.431666666666667	0.4122500000000002	2236.566162109375	28540.7687634888	0	1180	0.11875352019343133	2.89772727272725	4.7954545454545	313.39556884765625	313.39703369140625
868	313.7839660644531	2.3872500000000003					1	DETECTED	313.7840 m/z @2.39 [CD8122_2.mzXML]	313.7839660644531	2.3872500000000003	1.98025	5.53635	3.5561	21254.1640625	796231.67582782	0	1180	0.6194052012896103	1.9673042278793869	2.7780675464112345	313.78271484375	313.7854309082031
869	314.0289306640625	13.13275					1	DETECTED	314.0289 m/z @13.13 [CD8122_2.mzXML]	314.0289306640625	13.13275	11.71615	14.661116666666667	2.944966666666666	8252.1416015625	440543.34007659904	0	1180	0.1277310516229928	1.0394489152430708	1.0788978304861414	314.02777099609375	314.0301513671875
870	314.2315979003906	10.968250000000001					1	DETECTED	314.2316 m/z @10.97 [CD8122_2.mzXML]	314.2315979003906	10.968250000000001	10.76405	11.6485	0.8844500000000011	119365.015625	1261224.6055329598	1	1180	0.13644578098314142	1.2222788483646818	1.3101890210165377	314.2311096191406	314.2331848144531
871	315.0174255371094	1.5815					1	DETECTED	315.0174 m/z @1.58 [CD8122_2.mzXML]	315.0174255371094	1.5815	1.5378	2.8834166666666667	1.3456166666666667	10431.00390625	366680.19771789556	0	1180	0.926694465590469	15.396071700991662	26.184161232271713	315.00933837890625	315.0262756347656
872	315.0790100097656	2.3872500000000003					1	DETECTED	315.0790 m/z @2.39 [CD8122_2.mzXML]	315.0790100097656	2.3872500000000003	1.6567333333333332	10.76405	9.107316666666666	7203500.5	3.107187262451241E8	1	1180	0.4653685898862929	1.728263458943135	1.7859184727759119	315.0783386230469	315.0800476074219
873	315.11163330078125	2.3732166666666665					1	DETECTED	315.1116 m/z @2.37 [CD8122_2.mzXML]	315.11163330078125	2.3732166666666665	2.33185	13.102866666666667	10.771016666666668	11547.9931640625	1983633.9352884523	0	1180	0.18219878413048374	130.18956486704377	21.760383406079185	315.1108703613281	315.11981201171875
874	315.1618347167969	12.297483333333334					1	DETECTED	315.1618 m/z @12.30 [CD8122_2.mzXML]	315.1618347167969	12.297483333333334	2.27615	13.4976	11.22145	6886.37353515625	1244225.4811691896	0	1180	9.971067841714104	0.559878093400745	0.1197561868014901	315.1534118652344	315.1661682128906
875	315.23492431640625	10.968250000000001					1	DETECTED	315.2349 m/z @10.97 [CD8122_2.mzXML]	315.23492431640625	10.968250000000001	2.31795	11.10205	8.7841	21939.544921875	1865629.193758301	0	1180	0.1309249514210169	0.507733835820723	1.23465594500913	315.23486328125	315.24212646484375
876	316.0824279785156	2.3872500000000003					1	DETECTED	316.0824 m/z @2.39 [CD8122_2.mzXML]	316.0824279785156	2.3872500000000003	1.6567333333333332	10.203399999999998	8.546666666666665	644157.25	2.8069722866161946E7	0	1180	0.45120886113801273	1.5518028425994064	1.1138834565749263	316.08221435546875	316.083984375
877	316.2473449707031	11.1188					1	DETECTED	316.2473 m/z @11.12 [CD8122_2.mzXML]	316.2473449707031	11.1188	10.90025	11.71615	0.815900000000001	184275.90625	1526138.565577944	1	1180	0.10913017482223175	0.8893803928542191	3.1761626686278537	316.2398986816406	316.2481384277344
878	317.0834655761719	2.3872500000000003					1	DETECTED	317.0835 m/z @2.39 [CD8122_2.mzXML]	317.0834655761719	2.3872500000000003	1.8249833333333332	14.249183333333333	12.424199999999999	85841.90625	3946482.47217603	0	1180	0.39556702500180174	1.735555633631252	1.653183972119489	317.0822448730469	317.08514404296875
879	317.1139221191406	1.6567333333333332					1	DETECTED	317.1139 m/z @1.66 [CD8122_2.mzXML]	317.1139221191406	1.6567333333333332	1.1958333333333333	12.446433333333333	11.2506	15551.0009765625	1561314.228583679	0	1180	0.36542981415361364	8.39641824146482	12.072844581626928	317.1129150390625	317.115966796875
880	317.1775817871094	13.43385					1	DETECTED	317.1776 m/z @13.43 [CD8122_2.mzXML]	317.1775817871094	13.43385	12.4803	13.730516666666666	1.2502166666666668	11787.73046875	224999.68118853765	0	1180	0.11113793226536828	0.6555590512645728	4.163090854027436	317.1771545410156	317.1783752441406
881	317.529296875	2.3872500000000003					1	DETECTED	317.5293 m/z @2.39 [CD8122_2.mzXML]	317.529296875	2.3872500000000003	1.9378833333333332	4.222083333333333	2.2842	22304.689453125	903314.9500289303	0	1180	0.4970933820273675	1.8494655179382187	2.2843575044580193	317.5269470214844	317.5296936035156
882	318.06396484375	16.233					1	DETECTED	318.0640 m/z @16.23 [CD8122_2.mzXML]	318.06396484375	16.233	9.498700000000001	19.651166666666665	10.152466666666664	4042.116455078125	1045494.1667560731	0	1180	2.3082954682920125	0.7537878225403283	0.36805784543053094	318.0626220703125	318.0653076171875
883	318.18115234375	10.0318					1	DETECTED	318.1812 m/z @10.03 [CD8122_2.mzXML]	318.18115234375	10.0318	9.998316666666666	19.139833333333335	9.14151666666667	3568.36767578125	784779.3229609376	0	1180	0.08842166377902672	136.5084619213486	272.0169238426972	318.1805114746094	318.184814453125
884	318.29913330078125	11.334066666666667					1	DETECTED	318.2991 m/z @11.33 [CD8122_2.mzXML]	318.29913330078125	11.334066666666667	11.3031	12.594899999999999	1.2917999999999985	240107.03125	1892677.266990231	1	1180	0.09804935245038493	7.259386358044215	5.555508720070979	318.2984924316406	318.2998046875
885	318.9369812011719	1.5962166666666666					1	DETECTED	318.9370 m/z @1.60 [CD8122_2.mzXML]	318.9369812011719	1.5962166666666666	1.5815	1.6414666666666666	0.059966666666666724	19087.279296875	48499.7219375	0	1180	0.05571186618606849	2.0373725934314795	3.0747451868629585	318.9367980957031	318.9376220703125
886	318.96923828125	1.9240333333333333					1	DETECTED	318.9692 m/z @1.92 [CD8122_2.mzXML]	318.96923828125	1.9240333333333333	1.7525166666666665	9.913633333333333	8.161116666666667	21164.662109375	975704.8409976197	0	1180	0.25262113982434675	23.791030997959368	1.40915543859209	318.9676818847656	318.97845458984375
887	319.0604553222656	16.0852					1	DETECTED	319.0605 m/z @16.09 [CD8122_2.mzXML]	319.0604553222656	16.0852	9.397933333333333	19.541166666666665	10.143233333333333	3265.673095703125	1051924.865562103	0	1180	7.292088980271606	0.75839904694494	0.51679809388988	319.05615234375	319.06329345703125
888	319.128173828125	10.676449999999999					1	DETECTED	319.1282 m/z @10.68 [CD8122_2.mzXML]	319.128173828125	10.676449999999999	10.50105	10.76405	0.2629999999999999	5714.22509765625	46046.19791400148	0	1180	0.2146247732464417	0.7497149372862036	0.5612167198641171	319.1268310546875	319.1288757324219
889	319.1650390625	9.565533333333333					1	DETECTED	319.1650 m/z @9.57 [CD8122_2.mzXML]	319.1650390625	9.565533333333333	8.5623	11.185566666666666	2.623266666666666	18387.568359375	486769.6143771365	0	1180	0.07844321833153067	0.6329512525927276	1.8693346635005792	319.1642761230469	319.1736145019531
890	319.19366455078125	14.137400000000001					1	DETECTED	319.1937 m/z @14.14 [CD8122_2.mzXML]	319.19366455078125	14.137400000000001	9.316466666666667	15.901733333333334	6.5852666666666675	84928.3828125	4140124.2175697	0	1180	0.4346277947486925	1.2920787450900098	0.3419472975484162	319.192626953125	319.1955261230469
891	319.3023986816406	11.348833333333333					1	DETECTED	319.3024 m/z @11.35 [CD8122_2.mzXML]	319.3023986816406	11.348833333333333	11.3031	11.538216666666667	0.23511666666666642	46522.6953125	392436.97029296914	0	1180	0.16663421611030138	2.570517492711401	4.141034985422802	319.2951354980469	319.30279541015625
892	320.9660949707031	1.9663166666666667					1	DETECTED	320.9661 m/z @1.97 [CD8122_2.mzXML]	320.9660949707031	1.9663166666666667	1.7964833333333334	2.2346	0.4381166666666665	13161.9716796875	173380.5458964844	0	1180	0.1361631857160026	1.2898429833169773	1.5796859666339547	320.9654235839844	320.96759033203125
893	321.1838684082031	11.8192					1	DETECTED	321.1839 m/z @11.82 [CD8122_2.mzXML]	321.1838684082031	11.8192	10.457916666666668	12.109266666666667	1.651349999999999	5951.35595703125	300478.254947174	0	1180	0.1834508416988072	0.606541621264248	0.3032041516252929	321.18243408203125	321.1845397949219
894	321.209228515625	12.643166666666668					1	DETECTED	321.2092 m/z @12.64 [CD8122_2.mzXML]	321.209228515625	12.643166666666668	1.41405	15.207483333333332	13.793433333333333	81818.0390625	5105249.533976412	0	1180	0.2864660309136813	0.5853972634510666	0.11718495136104012	321.20013427734375	321.2105712890625
895	321.3149108886719	12.413483333333334					1	DETECTED	321.3149 m/z @12.41 [CD8122_2.mzXML]	321.3149108886719	12.413483333333334	12.178466666666667	12.627183333333333	0.448716666666666	12359.90625	195681.82295434538	0	1180	0.03486783346751743	0.9546486064818084	0.9092972129636169	321.3135681152344	321.31524658203125
896	322.0654602050781	12.0421					1	DETECTED	322.0655 m/z @12.04 [CD8122_2.mzXML]	322.0654602050781	12.0421	9.41475	19.285666666666668	9.870916666666668	60933.390625	1381929.3525168456	0	1180	0.0925484771467886	1.320785420799208	2.999512465795338	322.05712890625	322.0657043457031
897	322.21221923828125	12.579083333333333					1	DETECTED	322.2122 m/z @12.58 [CD8122_2.mzXML]	322.21221923828125	12.579083333333333	12.530633333333332	13.072166666666668	0.5415333333333354	18245.48828125	256889.50051354995	0	1180	0.11077007786980353	5.588579291365602	5.264841003538451	322.2117004394531	322.21356201171875
898	323.0565185546875	11.1188					1	DETECTED	323.0565 m/z @11.12 [CD8122_2.mzXML]	323.0565185546875	11.1188	2.2623	18.88383333333333	16.621533333333332	7488.27783203125	1290815.834032379	0	1180	0.1398421071586995	0.9383804738515966	7.435108946193827	323.05108642578125	323.0611572265625
899	323.16314697265625	10.36125					1	DETECTED	323.1631 m/z @10.36 [CD8122_2.mzXML]	323.16314697265625	10.36125	9.763033333333334	11.852266666666667	2.0892333333333326	12133.7587890625	383902.1494580993	0	1180	0.22394399878644755	0.7066971193583635	0.4416277109051701	323.16253662109375	323.1670227050781
900	323.2245178222656	13.834816666666667					1	DETECTED	323.2245 m/z @13.83 [CD8122_2.mzXML]	323.2245178222656	13.834816666666667	1.4326333333333332	15.4956	14.062966666666666	17957.2265625	2039868.1348248895	0	1180	0.697311694238623	4.174325174950243	5.245604020591466	323.22406005859375	323.2260437011719
901	323.25518798828125	12.904050000000002					1	DETECTED	323.2552 m/z @12.90 [CD8122_2.mzXML]	323.25518798828125	12.904050000000002	8.806633333333334	13.041466666666668	4.234833333333334	6906.62646484375	490770.43774572795	0	1180	0.7710076800708503	0.5167686957229148	0.0335373914458297	323.24627685546875	323.2569885253906
902	324.0456848144531	9.316466666666667					1	DETECTED	324.0457 m/z @9.32 [CD8122_2.mzXML]	324.0456848144531	9.316466666666667	9.241216666666666	10.413133333333333	1.1719166666666663	16732.443359375	287340.7784332887	0	1180	0.09552389783079818	7.786821705426304	14.326242904889249	324.0443420410156	324.04632568359375
903	324.0624084472656	12.0421					1	DETECTED	324.0624 m/z @12.04 [CD8122_2.mzXML]	324.0624084472656	12.0421	11.08565	12.246666666666666	1.1610166666666668	16882.466796875	421985.1041820067	0	1180	0.11466901949130026	0.6069405963022984	0.2138811926045967	324.059814453125	324.06268310546875
904	324.17889404296875	16.938666666666666					1	DETECTED	324.1789 m/z @16.94 [CD8122_2.mzXML]	324.17889404296875	16.938666666666666	9.037049999999999	19.98033333333333	10.943283333333332	8668.1669921875	2225201.0155857247	0	1180	3.439315858814833	0.6923591206399741	0.2994592263758709	324.1776428222656	324.1805419921875
905	324.1916198730469	9.714816666666668					1	DETECTED	324.1916 m/z @9.71 [CD8122_2.mzXML]	324.1916198730469	9.714816666666668	9.632216666666666	10.014916666666666	0.3826999999999998	46494.07421875	324506.56979907176	0	1180	0.09668452496534563	1.4447651098768943	1.8763482146667638	324.1911926269531	324.1920166015625
906	324.2278747558594	13.834816666666667					1	DETECTED	324.2279 m/z @13.83 [CD8122_2.mzXML]	324.2278747558594	13.834816666666667	13.76495	13.887766666666666	0.12281666666666524	3748.473876953125	21845.36858312964	0	1180	0.1321240448626213	0.8789360687022872	0.7578721374045746	324.2278747558594	324.228759765625
907	325.1752014160156	15.680066666666667					1	DETECTED	325.1752 m/z @15.68 [CD8122_2.mzXML]	325.1752014160156	15.680066666666667	0.26561666666666667	19.9985	19.732883333333334	13843.51171875	3276413.7087846682	0	1180	0.18504059046903798	0.8214912765569584	0.6262235825518504	325.1731262207031	325.1769104003906
908	325.1949462890625	9.714816666666668					1	DETECTED	325.1949 m/z @9.71 [CD8122_2.mzXML]	325.1949462890625	9.714816666666668	9.6662	9.779283333333332	0.11308333333333209	8381.599609375	37726.08823620588	0	1180	0.0971985501687822	1.16300994172091	1.3260198834418202	325.1943054199219	325.1951904296875
909	326.17791748046875	16.58491666666667					1	DETECTED	326.1779 m/z @16.58 [CD8122_2.mzXML]	326.17791748046875	16.58491666666667	9.481966666666667	18.460833333333333	8.978866666666667	3439.7021484375	881708.5539503784	0	1180	0.4182883607416379	0.6320519408602527	0.26410388172050553	326.1702880859375	326.1797790527344
910	327.00750732421875	6.6756166666666665					1	DETECTED	327.0075 m/z @6.68 [CD8122_2.mzXML]	327.00750732421875	6.6756166666666665	0.17401666666666668	19.98033333333333	19.806316666666664	6856.30810546875	4267234.063545649	0	1180	5.995233654359593	1.5231878819572617	0.38585289938014367	327.0054626464844	327.01422119140625
911	327.05072021484375	1.6567333333333332					1	DETECTED	327.0507 m/z @1.66 [CD8122_2.mzXML]	327.05072021484375	1.6567333333333332	1.6266333333333334	11.750183333333332	10.123549999999998	27015.3671875	4015502.961670593	0	1180	0.06947602804084863	168.1652823920277	335.3305647840554	327.05029296875	327.0521240234375
912	327.1737365722656	16.938666666666666					1	DETECTED	327.1737 m/z @16.94 [CD8122_2.mzXML]	327.1737365722656	16.938666666666666	3.9703	18.423833333333334	14.453533333333334	6034.21142578125	2199265.56710675	0	1180	1.9395019079814375	0.5572611302888311	0.11452226057766217	327.166259765625	327.1748046875
913	327.226318359375	12.6753					1	DETECTED	327.2263 m/z @12.68 [CD8122_2.mzXML]	327.226318359375	12.6753	12.195683333333333	15.587816666666667	3.3921333333333337	21705.046875	1120288.9915979607	0	1180	0.20455053927652855	0.7275759950365207	0.4441625726577582	327.21923828125	327.2292785644531
914	328.2110290527344	12.0584					1	DETECTED	328.2110 m/z @12.06 [CD8122_2.mzXML]	328.2110290527344	12.0584	8.279616666666666	12.178466666666667	3.8988500000000013	14195.998046875	882359.2963209233	0	1180	0.09423547865245752	0.5158869477389106	0.035963008528060725	328.2080383300781	328.2116394042969
915	328.2474365234375	11.10205					1	DETECTED	328.2474 m/z @11.10 [CD8122_2.mzXML]	328.2474365234375	11.10205	0.22928333333333334	11.252450000000001	11.023166666666668	41304.08203125	3334477.4295468763	0	1180	0.11518973349792283	1.9684253539161176	3.0903655385060267	328.24713134765625	328.25665283203125
916	328.89776611328125	1.5670166666666667					1	DETECTED	328.8978 m/z @1.57 [CD8122_2.mzXML]	328.89776611328125	1.5670166666666667	1.4487999999999999	1.6266333333333334	0.1778333333333335	85074.2421875	502395.97728417965	0	1180	0.10020945260044045	0.7477976585094732	0.5462971960371877	328.89697265625	328.8980712890625
917	328.9975891113281	1.7681333333333333					1	DETECTED	328.9976 m/z @1.77 [CD8122_2.mzXML]	328.9975891113281	1.7681333333333333	0.11939999999999999	19.98033333333333	19.86093333333333	19258.87890625	4272754.50574786	0	1180	0.16452386399120256	4.450874428780036	9.406241688238445	328.9975280761719	329.0072937011719
918	329.1769104003906	12.229833333333334					1	DETECTED	329.1769 m/z @12.23 [CD8122_2.mzXML]	329.1769104003906	12.229833333333334	12.229833333333334	13.402083333333334	1.17225	9563.740234375	344794.2575163578	0	1180	0.16354308762074687	null	null	329.176025390625	329.1779479980469
919	329.2466125488281	13.66305					1	DETECTED	329.2466 m/z @13.66 [CD8122_2.mzXML]	329.2466125488281	13.66305	11.068533333333333	14.494166666666667	3.4256333333333338	16387.205078125	1060575.118146057	0	1180	1.6351783449802433	0.6601679182378221	7.007688718208589	329.2437438964844	329.2513122558594
920	330.0325012207031	10.443616666666665					1	DETECTED	330.0325 m/z @10.44 [CD8122_2.mzXML]	330.0325012207031	10.443616666666665	10.396616666666667	13.102866666666667	2.7062500000000007	10638.6298828125	292593.9257247314	0	1180	0.09549105578516226	27.622714800757173	2.865057375498064	330.031982421875	330.03863525390625
921	330.2451171875	11.733333333333333					1	DETECTED	330.2451 m/z @11.73 [CD8122_2.mzXML]	330.2451171875	11.733333333333333	11.69915	13.799933333333334	2.100783333333334	9719.7822265625	435773.4196527101	0	1180	0.09551571468549547	30.728181374939357	60.456362749878714	330.2445068359375	330.25018310546875
922	331.0528869628906	2.3872500000000003					1	DETECTED	331.0529 m/z @2.39 [CD8122_2.mzXML]	331.0528869628906	2.3872500000000003	1.6414666666666666	9.649566666666667	8.0081	1057975.75	3.948880550284397E7	1	1180	0.4110525388963726	1.5226524147645246	1.5023610841723005	331.04437255859375	331.05426025390625
923	331.16522216796875	8.3284					1	DETECTED	331.1652 m/z @8.33 [CD8122_2.mzXML]	331.16522216796875	8.3284	8.146366666666667	10.746616666666666	2.600249999999999	6787.1806640625	261216.2255718382	0	1180	1.4182531125110849	7.142235854239159	13.284471708478318	331.16436767578125	331.1657409667969
924	331.187255859375	12.126716666666665					1	DETECTED	331.1873 m/z @12.13 [CD8122_2.mzXML]	331.187255859375	12.126716666666665	12.109266666666667	12.347166666666668	0.23790000000000155	10786.177734375	84832.16036633262	0	1180	0.14747839396257767	6.816618911175451	12.633237822350901	331.1866760253906	331.1878967285156
925	331.2041931152344	11.151866666666667					1	DETECTED	331.2042 m/z @11.15 [CD8122_2.mzXML]	331.2041931152344	11.151866666666667	11.1188	11.218983333333334	0.10018333333333374	7748.783203125	37168.353470580856	0	1180	0.12141910714823823	1.5148689516129135	2.029737903225827	331.2039794921875	331.2041931152344
926	331.2260437011719	11.00145					1	DETECTED	331.2260 m/z @11.00 [CD8122_2.mzXML]	331.2260437011719	11.00145	10.984900000000001	11.10205	0.11714999999999876	5974.3408203125	30251.68524731428	0	1180	0.10284089405582186	3.5392749244715325	6.078549848943065	331.22552490234375	331.2262878417969
927	331.261962890625	11.393400000000002					1	DETECTED	331.2620 m/z @11.39 [CD8122_2.mzXML]	331.261962890625	11.393400000000002	11.286516666666667	15.993599999999999	4.7070833333333315	7970.4072265625	913572.0670319212	0	1180	3.0972180126757234	22.01972555746124	37.13451708517966	331.2588806152344	331.26348876953125
928	332.163330078125	10.186333333333332					1	DETECTED	332.1633 m/z @10.19 [CD8122_2.mzXML]	332.163330078125	10.186333333333332	8.31225	11.959233333333334	3.646983333333333	249628.609375	6465402.406412174	1	1180	0.42609091505493346	0.9197262802386829	0.8185016822393834	332.162109375	332.1686096191406
929	332.3292541503906	10.76405					1	DETECTED	332.3293 m/z @10.76 [CD8122_2.mzXML]	332.3292541503906	10.76405	10.76405	19.79733333333333	9.033283333333332	8589.888671875	835111.7710288698	0	1180	1.0321563182811762	null	null	332.3292541503906	332.33770751953125
930	332.83905029296875	1.7366					1	DETECTED	332.8391 m/z @1.74 [CD8122_2.mzXML]	332.83905029296875	1.7366	1.68775	1.7681333333333333	0.08038333333333325	13093.3681640625	46016.471926757746	0	1180	0.2325005861474756	0.8227567383145703	0.6455134766291406	332.8386535644531	332.8394775390625
931	333.05133056640625	2.3872500000000003					1	DETECTED	333.0513 m/z @2.39 [CD8122_2.mzXML]	333.05133056640625	2.3872500000000003	1.9098	6.027316666666667	4.117516666666667	64421.90234375	2433623.5691212467	0	1180	0.7299788841332369	1.9818884951403972	1.8123684930927568	333.0491027832031	333.052734375
932	333.1498718261719	13.43385					1	DETECTED	333.1499 m/z @13.43 [CD8122_2.mzXML]	333.1498718261719	13.43385	10.606283333333332	15.440783333333334	4.834500000000002	10761.2216796875	926930.790717316	0	1180	2.4917007261504747	0.7169149790952806	0.4279840569199132	333.1399230957031	333.1524353027344
933	333.1669616699219	10.186333333333332					1	DETECTED	333.1670 m/z @10.19 [CD8122_2.mzXML]	333.1669616699219	10.186333333333332	9.649566666666667	15.154616666666668	5.505050000000001	34931.03515625	1498059.8835980224	0	1180	null	2.1652754716602063	3.7902073691585514	333.1668395996094	333.1718444824219
934	334.0545959472656	2.4144					1	DETECTED	334.0546 m/z @2.41 [CD8122_2.mzXML]	334.0545959472656	2.4144	1.8535	3.086	1.2325	7150.5	278949.98665625	0	1180	0.796124419108005	1.0986806917454088	1.1973613834908174	334.0529479980469	334.0552978515625
935	334.1396179199219	9.746749999999999					1	DETECTED	334.1396 m/z @9.75 [CD8122_2.mzXML]	334.1396179199219	9.746749999999999	9.69895	10.865649999999999	1.1666999999999987	11467.4736328125	237900.650142578	0	1180	0.07556690173507263	12.2039748953978	23.4079497907956	334.1393737792969	334.1476135253906
936	334.159423828125	10.186333333333332					1	DETECTED	334.1594 m/z @10.19 [CD8122_2.mzXML]	334.159423828125	10.186333333333332	9.829066666666668	15.243500000000001	5.414433333333333	10542.048828125	1092327.1220159912	0	1180	0.3687335079404317	7.577579772345639	0.747516067300946	334.15777587890625	334.1694030761719
937	334.8365783691406	1.7681333333333333					1	DETECTED	334.8366 m/z @1.77 [CD8122_2.mzXML]	334.8365783691406	1.7681333333333333	1.7036	1.7823833333333332	0.0787833333333332	9336.1083984375	39948.96139868167	0	1180	0.06763735634753565	0.6104080578512388	0.2208161157024774	334.8357238769531	334.8365783691406
938	334.91455078125	1.5962166666666666					1	DETECTED	334.9146 m/z @1.60 [CD8122_2.mzXML]	334.91455078125	1.5962166666666666	1.5670166666666667	1.6567333333333332	0.08971666666666644	61889.8515625	193981.91860107417	0	1180	0.05159467473741075	1.5362442922374449	2.15619893475875	334.91436767578125	334.9148254394531
939	335.1658935546875	14.137400000000001					1	DETECTED	335.1659 m/z @14.14 [CD8122_2.mzXML]	335.1658935546875	14.137400000000001	9.879916666666666	16.3441	6.4641833333333345	142993.140625	6661498.250572972	1	1180	2.533650833779209	0.8603007042795346	0.24753430277640098	335.16180419921875	335.1669006347656
940	335.218017578125	12.546933333333333					1	DETECTED	335.2180 m/z @12.55 [CD8122_2.mzXML]	335.218017578125	12.546933333333333	12.51395	12.627183333333333	0.11323333333333352	10106.0224609375	52904.66244531247	0	1180	0.10718509268229504	1.7165234967154794	2.433046993430959	335.218017578125	335.2187194824219
941	336.0750427246094	16.7715					1	DETECTED	336.0750 m/z @16.77 [CD8122_2.mzXML]	336.0750427246094	16.7715	9.6662	19.9985	10.3323	3145.89404296875	949308.0070967108	0	1180	1.378489426157195	0.7270840077125527	0.45416801542510526	336.0733947753906	336.0765075683594
942	336.1695251464844	14.169016666666666					1	DETECTED	336.1695 m/z @14.17 [CD8122_2.mzXML]	336.1695251464844	14.169016666666666	1.7681333333333333	15.297149999999998	13.529016666666665	21704.755859375	5143128.251547792	0	1180	2.699480398198844	0.549636863907875	0.07374207249838338	336.160400390625	336.17034912109375
943	336.66357421875	13.207249999999998					1	DETECTED	336.6636 m/z @13.21 [CD8122_2.mzXML]	336.66357421875	13.207249999999998	12.995733333333334	14.812466666666667	1.8167333333333335	32613.708984375	531858.0369191887	0	1180	0.12942590524358089	1.6216832879284255	2.18644450806758	336.662841796875	336.6647644042969
944	337.0612487792969	1.8677					1	DETECTED	337.0612 m/z @1.87 [CD8122_2.mzXML]	337.0612487792969	1.8677	1.6414666666666666	19.0125	17.371033333333333	841333.375	2.3898684970065102E7	1	1180	0.28985661878741875	3.516312915985981	10.785563251091386	337.05950927734375	337.0711975097656
945	337.1666564941406	14.121633333333333					1	DETECTED	337.1667 m/z @14.12 [CD8122_2.mzXML]	337.1666564941406	14.121633333333333	11.018133333333333	15.440783333333334	4.422650000000001	40162.25	1877719.3378742686	0	1180	0.21243234307672942	3.8088484921494534	0.2609450211346594	337.1639709472656	337.1673278808594
946	337.181396484375	12.594899999999999					1	DETECTED	337.1814 m/z @12.59 [CD8122_2.mzXML]	337.181396484375	12.594899999999999	12.497216666666667	13.939766666666666	1.4425499999999989	112045.125	2033785.504756348	0	1180	0.321759481130103	6.950876203180223	4.0909896479886765	337.1801452636719	337.1819763183594
947	338.06488037109375	1.8677					1	DETECTED	338.0649 m/z @1.87 [CD8122_2.mzXML]	338.06488037109375	1.8677	1.8392000000000002	11.767383333333333	9.928183333333333	99014.265625	4198366.832672912	0	1180	0.08647817244693501	25.246766562324083	52.289760644893924	338.05999755859375	338.0653381347656
948	338.23162841796875	12.463416666666665					1	DETECTED	338.2316 m/z @12.46 [CD8122_2.mzXML]	338.23162841796875	12.463416666666665	0.1009	19.9985	19.8976	358113.53125	1.6042335519961622E7	0	1180	1.4759288041064433	1.5015329400703175	2.627955317891742	338.2303771972656	338.2340393066406
949	338.340576171875	12.594899999999999					1	DETECTED	338.3406 m/z @12.59 [CD8122_2.mzXML]	338.340576171875	12.594899999999999	12.143833333333333	15.225566666666667	3.081733333333334	507784.59375	1.3921185430514466E7	1	1180	0.4299215711823674	0.9450229218543731	0.7609378674091378	338.34051513671875	338.3415222167969
950	339.1617431640625	14.121633333333333					1	DETECTED	339.1617 m/z @14.12 [CD8122_2.mzXML]	339.1617431640625	14.121633333333333	11.599783333333333	14.845650000000001	3.245866666666668	15160.1083984375	994938.9143366091	0	1180	0.22719415559772216	0.6435487175420163	0.28709743508403246	339.16107177734375	339.16241455078125
951	339.19708251953125	13.782266666666667					1	DETECTED	339.1971 m/z @13.78 [CD8122_2.mzXML]	339.19708251953125	13.782266666666667	11.6821	14.712083333333334	3.029983333333334	7736.10693359375	780009.361861206	0	1180	0.3034717955199522	0.7213673517974766	0.44273470359495315	339.1955871582031	339.1977233886719
952	339.2350158691406	12.463416666666665					1	DETECTED	339.2350 m/z @12.46 [CD8122_2.mzXML]	339.2350158691406	12.463416666666665	0.26561666666666667	19.76066666666667	19.495050000000003	71147.78125	3553182.8977782596	0	1180	7.2250341217789025	1.045718153645712	8.469138967350789	339.2341613769531	339.23638916015625
953	339.343994140625	12.594899999999999					1	DETECTED	339.3440 m/z @12.59 [CD8122_2.mzXML]	339.343994140625	12.594899999999999	12.126716666666665	14.461366666666667	2.3346500000000017	108909.203125	2949485.834225708	0	1180	0.4668230597149403	0.9890499874455927	0.8752208784680572	339.33612060546875	339.3451843261719
954	340.0401306152344	10.428650000000001					1	DETECTED	340.0401 m/z @10.43 [CD8122_2.mzXML]	340.0401306152344	10.428650000000001	10.117383333333333	11.0351	0.9177166666666672	44423.14453125	482152.30497204507	0	1180	0.10362732577543099	0.8708122916961609	0.6060561566093209	340.03900146484375	340.0404052734375
955	340.24713134765625	11.185566666666666					1	DETECTED	340.2471 m/z @11.19 [CD8122_2.mzXML]	340.24713134765625	11.185566666666666	8.263016666666667	18.07316666666667	9.810150000000002	13020.90625	2445334.2331978767	0	1180	0.09670415083814099	1.6783545191699036	2.3567090383398073	340.2377014160156	340.2476501464844
956	340.2581481933594	10.815333333333333					1	DETECTED	340.2581 m/z @10.82 [CD8122_2.mzXML]	340.2581481933594	10.815333333333333	10.7813	14.929916666666665	4.1486166666666655	3352.09033203125	511490.42817181384	0	1180	0.061219818107538515	60.949314397649296	120.89862879529859	340.25775146484375	340.26458740234375
957	340.3478088378906	12.579083333333333					1	DETECTED	340.3478 m/z @12.58 [CD8122_2.mzXML]	340.3478088378906	12.579083333333333	12.246666666666666	12.806816666666666	0.5601500000000001	13201.4091796875	261011.11508056664	0	1180	0.13382327204594802	0.8425419904738023	0.6850839809476046	340.34716796875	340.3481140136719
958	340.9311218261719	1.6266333333333334					1	DETECTED	340.9311 m/z @1.63 [CD8122_2.mzXML]	340.9311218261719	1.6266333333333334	1.5962166666666666	1.6567333333333332	0.06051666666666655	41532.58984375	106049.5576425781	0	1180	0.05213662537171704	0.9947945205479403	0.9895890410958806	340.9310607910156	340.9316101074219
959	340.9940490722656	11.378633333333333					1	DETECTED	340.9940 m/z @11.38 [CD8122_2.mzXML]	340.9940490722656	11.378633333333333	1.9378833333333332	16.473416666666665	14.535533333333332	4606.6611328125	2219934.868111205	0	1180	9.844485276722292	0.7698293744317629	0.364719146288126	340.98681640625	340.9986572265625
960	341.03076171875	11.568783333333332					1	DETECTED	341.0308 m/z @11.57 [CD8122_2.mzXML]	341.03076171875	11.568783333333332	11.522266666666667	11.882383333333333	0.3601166666666664	25702.49609375	196420.04868041968	0	1180	0.1437257142195545	3.870834826227259	4.12590354817526	341.0300598144531	341.03118896484375
961	341.3513488769531	13.956833333333332					1	DETECTED	341.3513 m/z @13.96 [CD8122_2.mzXML]	341.3513488769531	13.956833333333332	12.530633333333332	14.712083333333334	2.1814500000000017	16978.296875	544686.1947879639	0	1180	0.10286450194698915	0.6854732323257681	2.742648105166586	341.3426208496094	341.35321044921875
962	342.0146179199219	8.771216666666668					1	DETECTED	342.0146 m/z @8.77 [CD8122_2.mzXML]	342.0146179199219	8.771216666666668	0.4483666666666667	19.888666666666666	19.4403	7554.76611328125	2427701.6319288327	0	1180	3.4369222553636662	1.0111103626288367	1.0892525289229849	342.0129089355469	342.0159912109375
963	342.0369873046875	10.443616666666665					1	DETECTED	342.0370 m/z @10.44 [CD8122_2.mzXML]	342.0369873046875	10.443616666666665	10.396616666666667	11.538216666666667	1.1416000000000004	16577.142578125	214777.327710632	0	1180	0.09827682325208897	3.156368659858028	2.697108464629418	342.0341796875	342.037353515625
964	342.26287841796875	11.393400000000002					1	DETECTED	342.2629 m/z @11.39 [CD8122_2.mzXML]	342.26287841796875	11.393400000000002	11.252450000000001	11.943433333333333	0.6909833333333317	44731.984375	411588.64882812474	0	1180	0.09294481067058413	2.4511647156201883	3.9023294312403767	342.25982666015625	342.2643127441406
965	343.1922607421875	12.33065					1	DETECTED	343.1923 m/z @12.33 [CD8122_2.mzXML]	343.1922607421875	12.33065	12.195683333333333	17.273000000000003	5.07731666666667	42783.37109375	1117130.170083253	0	1180	0.2924301596933354	5.632209951657637	2.654629475408329	343.1842346191406	343.1949157714844
966	343.2947692871094	12.0584					1	DETECTED	343.2948 m/z @12.06 [CD8122_2.mzXML]	343.2947692871094	12.0584	12.0258	13.6794	1.653599999999999	6619.83447265625	225449.7715158693	0	1180	0.11349932610684554	25.36196319018372	49.72392638036744	343.28497314453125	343.29534912109375
967	344.1957702636719	12.229833333333334					1	DETECTED	344.1958 m/z @12.23 [CD8122_2.mzXML]	344.1957702636719	12.229833333333334	12.212933333333332	13.905416666666667	1.6924833333333353	10002.26171875	389721.13963293494	0	1180	0.2504097694008074	50.07347140039018	99.14694280078037	344.19500732421875	344.1973571777344
968	344.27850341796875	11.505683333333334					1	DETECTED	344.2785 m/z @11.51 [CD8122_2.mzXML]	344.27850341796875	11.505683333333334	11.456516666666666	11.733333333333333	0.27681666666666693	31679.5234375	224468.90662048434	0	1180	0.11429738776807241	3.2665190153656236	3.875821162635697	344.27801513671875	344.279296875
969	344.6492004394531	13.13275					1	DETECTED	344.6492 m/z @13.13 [CD8122_2.mzXML]	344.6492004394531	13.13275	12.965483333333333	13.696333333333333	0.7308500000000002	17310.931640625	259557.04908239743	0	1180	0.22146279333870744	2.184685133519334	2.708918677821366	344.6477355957031	344.6514892578125
970	344.87530517578125	1.5670166666666667					1	DETECTED	344.8753 m/z @1.57 [CD8122_2.mzXML]	344.87530517578125	1.5670166666666667	1.4326333333333332	1.6266333333333334	0.19400000000000017	175662.203125	928349.7676497803	0	1180	0.09834351705299182	0.7280784123653226	0.3940612959828626	344.8736572265625	344.8756103515625
971	345.8788146972656	1.5670166666666667					1	DETECTED	345.8788 m/z @1.57 [CD8122_2.mzXML]	345.8788146972656	1.5670166666666667	1.4640666666666666	1.5815	0.11743333333333328	9525.45703125	40871.73266284181	0	1180	0.12835939605597502	0.5703415897684952	0.14068317953699047	345.8786926269531	345.8797607421875
972	346.009033203125	4.6508					1	DETECTED	346.0090 m/z @4.65 [CD8122_2.mzXML]	346.009033203125	4.6508	0.1009	19.9985	19.8976	17074.015625	7943625.911791516	0	1180	7.01780889084308	1.339907384194621	1.9093494370423625	346.0074157714844	346.0098571777344
973	346.27288818359375	13.66305					1	DETECTED	346.2729 m/z @13.66 [CD8122_2.mzXML]	346.27288818359375	13.66305	13.612666666666666	13.956833333333332	0.3441666666666663	8016.72314453125	96443.39528674315	0	1180	0.09701517248526415	3.415481309956925	5.83096261991385	346.2726135253906	346.2734069824219
974	346.2945251464844	12.773933333333334					1	DETECTED	346.2945 m/z @12.77 [CD8122_2.mzXML]	346.2945251464844	12.773933333333334	11.334066666666667	12.919450000000001	1.5853833333333345	12334.8427734375	878701.3379500734	0	1180	1.5275620310139395	0.55053129919437	0.10106259838874018	346.29351806640625	346.2945251464844
975	346.3308410644531	11.63195					1	DETECTED	346.3308 m/z @11.63 [CD8122_2.mzXML]	346.3308410644531	11.63195	11.616000000000001	11.767383333333333	0.15138333333333165	7864.94482421875	42023.97938464338	0	1180	0.35171396926770093	4.745559038662924	8.491118077325847	346.3303527832031	346.33111572265625
976	346.9083251953125	1.5670166666666667					1	DETECTED	346.9083 m/z @1.57 [CD8122_2.mzXML]	346.9083251953125	1.5670166666666667	1.4789833333333333	1.5962166666666666	0.1172333333333333	11502.0322265625	54563.5951242675	0	1180	0.12290312757312205	0.6658462703521386	0.3316925407042772	346.90765380859375	346.90887451171875
977	347.15936279296875	11.202133333333334					1	DETECTED	347.1594 m/z @11.20 [CD8122_2.mzXML]	347.15936279296875	11.202133333333334	9.481966666666667	11.286516666666667	1.8045500000000008	14260.630859375	251149.24910308878	0	1180	0.11297154523734676	0.5245276620482511	0.22539509755924375	347.1582946777344	347.1612548828125
978	347.2210388183594	11.10205					1	DETECTED	347.2210 m/z @11.10 [CD8122_2.mzXML]	347.2210388183594	11.10205	8.984166666666665	11.836116666666667	2.851950000000002	6920.0029296875	506960.7587742924	0	1180	0.08466926322542534	0.6733019602905416	0.34660392058108325	347.2200012207031	347.2262268066406
979	348.0682373046875	9.09055					1	DETECTED	348.0682 m/z @9.09 [CD8122_2.mzXML]	348.0682373046875	9.09055	9.037049999999999	9.397933333333333	0.36088333333333367	3618.473876953125	34991.18953302011	0	1180	0.08474230768626434	3.3727414330217194	5.745482866043439	348.0671691894531	348.07110595703125
980	348.8683166503906	1.5378					1	DETECTED	348.8683 m/z @1.54 [CD8122_2.mzXML]	348.8683166503906	1.5378	1.4640666666666666	1.5815	0.11743333333333328	10084.8095703125	41070.67725909427	0	1180	0.06421923484551417	0.7963381555153694	0.5512652713846375	348.8677062988281	348.8691101074219
981	349.0176086425781	2.8406333333333333					1	DETECTED	349.0176 m/z @2.84 [CD8122_2.mzXML]	349.0176086425781	2.8406333333333333	2.6727833333333333	19.541166666666665	16.868383333333334	2786.369384765625	1038799.4464977724	0	1180	1.0337003733991654	50.24838645616124	99.49677291232247	349.0155029296875	349.0189208984375
982	350.0903015136719	15.901733333333334					1	DETECTED	350.0903 m/z @15.90 [CD8122_2.mzXML]	350.0903015136719	15.901733333333334	9.05505	18.976	9.92095	3000.84228515625	742029.9273428649	0	1180	2.0523729594699542	0.7245077300201312	0.44901546004026244	350.0878601074219	350.09271240234375
983	350.231689453125	10.984900000000001					1	DETECTED	350.2317 m/z @10.98 [CD8122_2.mzXML]	350.231689453125	10.984900000000001	10.917133333333334	11.0351	0.11796666666666589	3935.396240234375	18111.35670465081	0	1180	0.096348122509605	0.8703885882931474	0.7407771765862948	350.23040771484375	350.232177734375
984	350.67913818359375	14.0736					1	DETECTED	350.6791 m/z @14.07 [CD8122_2.mzXML]	350.67913818359375	14.0736	11.927883333333334	14.778699999999999	2.850816666666665	4561.421875	417459.3824379276	0	1180	2.489929048867877	0.6643040786683543	0.3286081573367086	350.67828369140625	350.6802673339844
985	350.8102722167969	1.7202833333333334					1	DETECTED	350.8103 m/z @1.72 [CD8122_2.mzXML]	350.8102722167969	1.7202833333333334	1.6718833333333334	1.7823833333333332	0.11049999999999982	13457.796875	69256.6167543945	0	1180	0.12155511473219027	1.1415289256198329	1.1882748021404685	350.81005859375	350.81036376953125
986	350.8919677734375	1.5962166666666666					1	DETECTED	350.8920 m/z @1.60 [CD8122_2.mzXML]	350.8919677734375	1.5962166666666666	1.5670166666666667	1.6414666666666666	0.0744499999999999	71574.078125	190952.79363769531	0	1180	0.04558550041446496	1.2748287671232907	1.5496575342465815	350.8916931152344	350.89239501953125
987	350.9880065917969	2.81245					1	DETECTED	350.9880 m/z @2.81 [CD8122_2.mzXML]	350.9880065917969	2.81245	2.31795	19.9985	17.68055	2122.147216796875	1015881.4303923646	0	1180	2.3004281612611837	17.877199191102125	34.75439838220426	350.9847412109375	350.9968566894531
988	351.0871887207031	16.51033333333333					1	DETECTED	351.0872 m/z @16.51 [CD8122_2.mzXML]	351.0871887207031	16.51033333333333	9.779283333333332	18.847166666666666	9.067883333333334	2596.783935546875	645106.7235943907	0	1180	0.3197212154544502	0.6735860923134827	0.3471721846269653	351.0845642089844	351.08843994140625
989	351.1617431640625	14.593833333333333					1	DETECTED	351.1617 m/z @14.59 [CD8122_2.mzXML]	351.1617431640625	14.593833333333333	10.746616666666666	14.946850000000001	4.200233333333335	2791.729248046875	335031.83697146614	0	1180	0.15224326601261495	0.5458794886346409	0.09175897726928181	351.1524963378906	351.1630554199219
990	351.2281799316406	13.66305					1	DETECTED	351.2282 m/z @13.66 [CD8122_2.mzXML]	351.2281799316406	13.66305	12.69135	14.929916666666665	2.2385666666666655	20785.076171875	506885.770019501	0	1180	0.19958220163701768	0.8210340534555468	8.71076194493755	351.21954345703125	351.2366638183594
991	352.1653137207031	9.964616666666666					1	DETECTED	352.1653 m/z @9.96 [CD8122_2.mzXML]	352.1653137207031	9.964616666666666	9.93075	10.290383333333333	0.359633333333333	20993.38671875	125569.53054479962	0	1180	0.06642174607113915	12.78799251671136	9.89480264759504	352.1640930175781	352.16552734375
992	352.2243957519531	12.297483333333334					1	DETECTED	352.2244 m/z @12.30 [CD8122_2.mzXML]	352.2243957519531	12.297483333333334	12.229833333333334	13.852183333333333	1.622349999999999	4359.42724609375	338191.9043698731	0	1180	0.12837753944279306	11.990761271248992	22.981522542497984	352.2236633300781	352.23236083984375
993	353.03521728515625	1.8535					1	DETECTED	353.0352 m/z @1.85 [CD8122_2.mzXML]	353.03521728515625	1.8535	1.7366	18.646333333333335	16.909733333333335	356200.875	9121218.838262236	0	1180	0.479274551605416	4.080680907881947	10.595854149042086	353.03033447265625	353.03643798828125
994	353.1681823730469	9.964616666666666					1	DETECTED	353.1682 m/z @9.96 [CD8122_2.mzXML]	353.1681823730469	9.964616666666666	9.947933333333333	16.8645	6.916566666666666	3924.01220703125	610634.7084446109	0	1180	5.675840557841482	207.28971028971517	413.57942057943035	353.16796875	353.17816162109375
995	353.2353820800781	12.6753					1	DETECTED	353.2354 m/z @12.68 [CD8122_2.mzXML]	353.2353820800781	12.6753	11.168533333333333	15.154616666666668	3.986083333333335	9095.037109375	594682.6873117982	0	1180	2.40854400600913	1.2465640868445365	1.470897646436338	353.2287902832031	353.2453308105469
996	354.055419921875	10.746616666666666					1	DETECTED	354.0554 m/z @10.75 [CD8122_2.mzXML]	354.055419921875	10.746616666666666	10.255566666666665	10.865649999999999	0.6100833333333338	6451.09130859375	76280.58744021588	0	1180	0.10643436092318481	0.6212028646098484	0.25167576203768316	354.05462646484375	354.056396484375
997	354.8935852050781	1.6718833333333334					1	DETECTED	354.8936 m/z @1.67 [CD8122_2.mzXML]	354.8935852050781	1.6718833333333334	1.6718833333333334	1.7366	0.06471666666666653	9092.7568359375	22474.58487499996	0	1180	0.030990300393144876	null	null	354.8924865722656	354.8936462402344
998	355.0828857421875	12.0421					1	DETECTED	355.0829 m/z @12.04 [CD8122_2.mzXML]	355.0828857421875	12.0421	11.992233333333333	12.075050000000001	0.08281666666666787	7184.94482421875	26844.053543457278	0	1180	0.0922896637395425	0.8303810160427956	0.660762032085591	355.0828857421875	355.0836486816406
999	355.2623596191406	12.280766666666667					1	DETECTED	355.2624 m/z @12.28 [CD8122_2.mzXML]	355.2623596191406	12.280766666666667	11.69915	12.6753	0.9761500000000005	40327.22265625	479494.0422468276	0	1180	0.2823691966779087	0.7969604063577934	2.080087774287867	355.26019287109375	355.263427734375
1000	356.0528869628906	10.76405					1	DETECTED	356.0529 m/z @10.76 [CD8122_2.mzXML]	356.0528869628906	10.76405	10.72925	10.90025	0.17099999999999937	6099.48779296875	36662.41632257069	0	1180	0.1843111140796605	2.4568965517242116	3.913793103448423	356.0513916015625	356.0533142089844
1001	356.0713806152344	10.100066666666667					1	DETECTED	356.0714 m/z @10.10 [CD8122_2.mzXML]	356.0713806152344	10.100066666666667	10.0488	10.606283333333332	0.557483333333332	12037.513671875	103095.72900976567	0	1180	0.10898882053406567	5.269968017438578	16.287417664173454	356.0679626464844	356.07244873046875
1002	356.27801513671875	11.489133333333333					1	DETECTED	356.2780 m/z @11.49 [CD8122_2.mzXML]	356.27801513671875	11.489133333333333	11.473066666666666	11.538216666666667	0.06515000000000093	7793.515625	26022.135904541025	0	1180	0.0910869960031846	2.0274896265559885	3.054979253111977	356.27801513671875	356.28057861328125
1003	357.21478271484375	9.316466666666667					1	DETECTED	357.2148 m/z @9.32 [CD8122_2.mzXML]	357.21478271484375	9.316466666666667	9.270533333333333	18.516666666666666	9.246133333333333	4735.62353515625	452906.36511468515	0	1180	0.07645385613916389	100.64731494920017	1.071588023617587	357.2139892578125	357.2230224609375
1004	357.2778015136719	12.6753					1	DETECTED	357.2778 m/z @12.68 [CD8122_2.mzXML]	357.2778015136719	12.6753	11.78475	14.593833333333333	2.809083333333332	68388.4296875	1224702.7323419193	0	1180	0.4385974548473559	0.6567092844655656	0.2820685011143166	357.2752380371094	357.2796630859375
1005	358.0682067871094	10.08275					1	DETECTED	358.0682 m/z @10.08 [CD8122_2.mzXML]	358.0682067871094	10.08275	10.0488	16.566083333333335	6.517283333333335	4815.439453125	395433.3089514467	0	1180	0.07756059338770527	95.98355424643857	3.145941295873852	358.0595703125	358.0696716308594
1006	358.2580261230469	11.052116666666667					1	DETECTED	358.2580 m/z @11.05 [CD8122_2.mzXML]	358.2580261230469	11.052116666666667	10.968250000000001	11.151866666666667	0.18361666666666565	6540.56982421875	47873.63411926238	0	1180	0.09726712924003778	1.094693958664557	1.1893879173291142	358.2575378417969	358.2582702636719
1007	358.2944030761719	11.616000000000001					1	DETECTED	358.2944 m/z @11.62 [CD8122_2.mzXML]	358.2944030761719	11.616000000000001	11.553433333333334	11.8192	0.26576666666666604	14377.67578125	87763.28306616216	0	1180	0.048834382929985765	2.1238678742674284	3.2477357485348564	358.2937927246094	358.2946472167969
1008	359.0433654785156	1.8677					1	DETECTED	359.0434 m/z @1.87 [CD8122_2.mzXML]	359.0433654785156	1.8677	1.6414666666666666	19.468166666666665	17.8267	419177.6875	9818443.413330602	0	1180	0.36224601434295844	2.040675487799187	3.7775406758058265	359.0390319824219	359.0452575683594
1009	359.16558837890625	13.799933333333334					1	DETECTED	359.1656 m/z @13.80 [CD8122_2.mzXML]	359.16558837890625	13.799933333333334	13.7477	14.510833333333332	0.7631333333333323	6439.60791015625	144224.62004852292	0	1180	0.2506966591943609	7.305041480536013	13.610082961072026	359.1643981933594	359.16748046875
1010	360.23822021484375	3.9703					1	DETECTED	360.2382 m/z @3.97 [CD8122_2.mzXML]	360.23822021484375	3.9703	3.43215	13.072166666666668	9.640016666666668	3828.28369140625	1072036.2904541017	0	1180	1.0060094024932842	8.956626095574347	16.913252191148693	360.2371520996094	360.23870849609375
1011	360.32269287109375	12.594899999999999					1	DETECTED	360.3227 m/z @12.59 [CD8122_2.mzXML]	360.32269287109375	12.594899999999999	12.143833333333333	18.847166666666666	6.703333333333333	36428.4453125	1463722.5108255004	0	1180	0.3014469398675548	0.8720767277338619	0.6693869560989025	360.32183837890625	360.3243713378906
1012	361.1820373535156	12.126716666666665					1	DETECTED	361.1820 m/z @12.13 [CD8122_2.mzXML]	361.1820373535156	12.126716666666665	11.912183333333333	12.246666666666666	0.334483333333333	8129.083984375	99298.30067224096	0	1180	0.1850175920416106	0.7795602858918628	0.5591205717837254	361.1810607910156	361.182373046875
1013	361.2001647949219	11.185566666666666					1	DETECTED	361.2002 m/z @11.19 [CD8122_2.mzXML]	361.2001647949219	11.185566666666666	11.1188	11.252450000000001	0.13365000000000116	16193.7841796875	95671.3870195313	0	1180	0.3031923703420123	1.000873689465817	1.001747378931634	361.1998291015625	361.20050048828125
1014	361.31207275390625	12.563116666666668					1	DETECTED	361.3121 m/z @12.56 [CD8122_2.mzXML]	361.31207275390625	12.563116666666668	9.184516666666667	15.13695	5.9524333333333335	11292.3544921875	922637.5902712706	0	1180	0.6121209986172058	0.84025283824048	2.413575346296398	361.3098449707031	361.3199157714844
1015	361.32635498046875	12.33065					1	DETECTED	361.3264 m/z @12.33 [CD8122_2.mzXML]	361.32635498046875	12.33065	12.263783333333333	12.4803	0.21651666666666713	8044.8681640625	73524.61618603514	0	1180	0.18736512776179204	1.6190179461614929	2.2380358923229857	361.32598876953125	361.3268127441406
1016	362.9256896972656	1.6414666666666666					1	DETECTED	362.9257 m/z @1.64 [CD8122_2.mzXML]	362.9256896972656	1.6414666666666666	1.5962166666666666	1.7366	0.1403833333333333	109083.6171875	367057.4693536377	0	1180	0.0511171558985013	1.5511970534069974	0.9773288919589749	362.9252624511719	362.92645263671875
1017	363.1117248535156	1.4789833333333333					1	DETECTED	363.1117 m/z @1.48 [CD8122_2.mzXML]	363.1117248535156	1.4789833333333333	1.4326333333333332	17.0505	15.617866666666666	11859.2275390625	2979183.549367798	0	1180	0.0917264882023634	168.47752606975865	335.9550521395173	363.1092224121094	363.1121520996094
1018	363.1434326171875	10.590683333333335					1	DETECTED	363.1434 m/z @10.59 [CD8122_2.mzXML]	363.1434326171875	10.590683333333335	10.529566666666666	10.848966666666666	0.3193999999999999	17687.482421875	113937.5062496335	0	1180	0.09065489109067748	2.0771148781479707	3.535769935595793	363.1422424316406	363.14404296875
1019	363.2154235839844	11.319099999999999					1	DETECTED	363.2154 m/z @11.32 [CD8122_2.mzXML]	363.2154235839844	11.319099999999999	8.736166666666666	12.0258	3.2896333333333345	84722.6875	1120948.0802922975	0	1180	0.10712647044126733	0.6425079302457889	0.05467495587285419	363.2059631347656	363.2164306640625
1020	365.0712585449219	10.676449999999999					1	DETECTED	365.0713 m/z @10.68 [CD8122_2.mzXML]	365.0712585449219	10.676449999999999	10.640916666666667	10.7813	0.14038333333333242	6488.14453125	31661.914693481438	0	1180	0.06955195455728713	1.9753752345216573	2.9507504690433146	365.0703125	365.07257080078125
1021	365.1586608886719	11.63195					1	DETECTED	365.1587 m/z @11.63 [CD8122_2.mzXML]	365.1586608886719	11.63195	11.583966666666667	11.8192	0.2352333333333334	11025.55859375	73637.04361633305	0	1180	0.12873891022328188	2.4511983327544553	3.902396665508911	365.15728759765625	365.15899658203125
1022	365.2309875488281	11.08565					1	DETECTED	365.2310 m/z @11.09 [CD8122_2.mzXML]	365.2309875488281	11.08565	11.068533333333333	12.31405	1.245516666666667	4553.6083984375	216354.0892485352	0	1180	0.08726491305149509	36.38315481986416	71.76630963972832	365.2275390625	365.2320861816406
1023	366.183837890625	14.169016666666666					1	DETECTED	366.1838 m/z @14.17 [CD8122_2.mzXML]	366.183837890625	14.169016666666666	11.135066666666667	15.532166666666665	4.397099999999998	10445.7763671875	677903.0412602843	0	1180	2.6588985398726965	0.7246493844657953	0.47196384381403356	366.18359375	366.1861572265625
1024	366.7839050292969	1.7366					1	DETECTED	366.7839 m/z @1.74 [CD8122_2.mzXML]	366.7839050292969	1.7366	1.7366	6.272683333333333	4.536083333333333	8071.2333984375	686694.687227295	0	1180	0.05443167132734028	null	null	366.7833557128906	366.79315185546875
1025	367.1238098144531	10.457916666666668					1	DETECTED	367.1238 m/z @10.46 [CD8122_2.mzXML]	367.1238098144531	10.457916666666668	1.8677	11.1188	9.251100000000001	114036.2734375	6386131.776742555	1	1180	0.09710254833417054	0.508172773625886	0.01406077186438022	367.1195983886719	367.1241149902344
1026	367.15020751953125	8.179866666666666					1	DETECTED	367.1502 m/z @8.18 [CD8122_2.mzXML]	367.15020751953125	8.179866666666666	6.079833333333334	9.285466666666668	3.205633333333334	5663.1630859375	209929.49835476704	0	1180	0.21415034564066282	0.7632339169219545	1.8409393018233484	367.14764404296875	367.1506652832031
1027	367.1934814453125	13.696333333333333					1	DETECTED	367.1935 m/z @13.70 [CD8122_2.mzXML]	367.1934814453125	13.696333333333333	9.41475	16.2887	6.873949999999999	5576.99560546875	899200.09251416	0	1180	0.232656078327949	0.802734580275988	0.6054691605519761	367.1864318847656	367.20208740234375
1028	367.99127197265625	3.4933					1	DETECTED	367.9913 m/z @3.49 [CD8122_2.mzXML]	367.99127197265625	3.4933	2.727883333333333	19.669333333333334	16.94145	4266.3017578125	1361726.1699031366	0	1180	0.9483482822890656	11.06681545998911	4.172506618707224	367.9886474609375	367.9941711425781
1029	368.2782287597656	11.473066666666666					1	DETECTED	368.2782 m/z @11.47 [CD8122_2.mzXML]	368.2782287597656	11.473066666666666	11.456516666666666	12.229833333333334	0.773316666666668	30274.30078125	283901.0494933481	0	1180	0.12304282918317178	7.360324561778108	11.173464573256156	368.2777404785156	368.2789306640625
1030	368.6266174316406	12.280766666666667					1	DETECTED	368.6266 m/z @12.28 [CD8122_2.mzXML]	368.6266174316406	12.280766666666667	9.981433333333333	12.33065	2.349216666666667	7209.7158203125	325539.9329011234	0	1180	2.3193864141508236	0.5108473470571181	0.02169469411423618	368.6256103515625	368.6270446777344
1031	368.8707580566406	1.68775					1	DETECTED	368.8708 m/z @1.69 [CD8122_2.mzXML]	368.8707580566406	1.68775	1.6567333333333332	1.7681333333333333	0.11140000000000017	23735.9921875	89914.60944555663	0	1180	0.25644159880358797	1.7958087049973015	2.591617409994603	368.86981201171875	368.87139892578125
1032	369.0086364746094	1.8677					1	DETECTED	369.0086 m/z @1.87 [CD8122_2.mzXML]	369.0086364746094	1.8677	1.7036	2.741983333333333	1.0383833333333332	27284.0	663405.6502874144	0	1180	0.13063399770452433	3.0164522459446697	4.836616708637407	369.0	369.0103759765625
1033	369.12078857421875	10.457916666666668					1	DETECTED	369.1208 m/z @10.46 [CD8122_2.mzXML]	369.12078857421875	10.457916666666668	10.186333333333332	12.36365	2.177316666666668	44140.16796875	511058.31066278066	0	1180	0.1011999607473193	0.7598741924894417	1.8876830109566551	369.1182861328125	369.12799072265625
1034	369.35040283203125	12.643166666666668					1	DETECTED	369.3504 m/z @12.64 [CD8122_2.mzXML]	369.35040283203125	12.643166666666668	1.0501	19.8155	18.7654	55004.1484375	5315203.448712555	0	1180	1.4104121314353737	1.5653280585436193	0.08259961367542938	369.34674072265625	369.3525390625
1035	370.0865478515625	11.8192					1	DETECTED	370.0865 m/z @11.82 [CD8122_2.mzXML]	370.0865478515625	11.8192	11.767383333333333	12.109266666666667	0.34188333333333354	71253.125	463834.9898266591	0	1180	0.0709122403365594	3.5918972002339604	2.1090170453032657	370.0863037109375	370.087158203125
1036	370.2942199707031	11.6485					1	DETECTED	370.2942 m/z @11.65 [CD8122_2.mzXML]	370.2942199707031	11.6485	1.9240333333333333	11.89735	9.973316666666665	47310.59375	8076950.583478271	0	1180	0.1900114568469764	0.512646660151208	0.020738011868864526	370.2846374511719	370.29541015625
1037	370.3538818359375	12.627183333333333					1	DETECTED	370.3539 m/z @12.63 [CD8122_2.mzXML]	370.3538818359375	12.627183333333333	11.168533333333333	16.30685	5.138316666666668	14290.521484375	1181397.8551117552	0	1180	0.44043231980034925	1.719363805957869	5.401392836173102	370.35247802734375	370.3563232421875
1038	371.09027099609375	11.801816666666667					1	DETECTED	371.0903 m/z @11.80 [CD8122_2.mzXML]	371.09027099609375	11.801816666666667	5.816083333333333	11.943433333333333	6.12735	11483.6318359375	548611.6006602172	0	1180	0.09601983504490974	0.5118295168511794	3.1272575405064167	371.08935546875	371.09991455078125
1039	371.31488037109375	1.2685166666666667					1	DETECTED	371.3149 m/z @1.27 [CD8122_2.mzXML]	371.31488037109375	1.2685166666666667	0.1009	19.9985	19.8976	9682.3681640625	4405684.113333985	0	1180	5.955933309790924	8.520604650498878	11.31493129159398	371.3125305175781	371.31634521484375
1040	372.0835266113281	11.8192					1	DETECTED	372.0835 m/z @11.82 [CD8122_2.mzXML]	372.0835266113281	11.8192	9.316466666666667	12.0258	2.7093333333333334	23585.564453125	1861238.9167001634	0	1180	0.23546066344354166	0.5450095485496356	0.06246198944348576	372.0830078125	372.0928955078125
1041	372.8830871582031	1.6266333333333334					1	DETECTED	372.8831 m/z @1.63 [CD8122_2.mzXML]	372.8830871582031	1.6266333333333334	1.5815	1.6414666666666666	0.059966666666666724	17348.056640625	45383.895388427736	0	1180	0.1265748039936072	0.6643279172821257	0.30909695480144195	372.8826599121094	372.8846740722656
1042	373.272705078125	12.297483333333334					1	DETECTED	373.2727 m/z @12.30 [CD8122_2.mzXML]	373.272705078125	12.297483333333334	11.78475	13.102866666666667	1.3181166666666666	33362.84765625	478172.80316491815	0	1180	0.11623739266241806	0.9226793393799309	0.6647937789254645	373.2707824707031	373.2735900878906
1043	375.01708984375	1.8677					1	DETECTED	375.0171 m/z @1.87 [CD8122_2.mzXML]	375.01708984375	1.8677	1.6414666666666666	5.6762999999999995	4.034833333333333	216191.0	4661180.443799681	0	1180	0.44556045720964477	2.030499646424811	3.1341902856029846	375.014404296875	375.02001953125
1044	376.62371826171875	10.606283333333332					1	DETECTED	376.6237 m/z @10.61 [CD8122_2.mzXML]	376.62371826171875	10.606283333333332	10.16915	11.068533333333333	0.8993833333333328	20284.134765625	325161.38265209977	0	1180	0.07973018628919881	0.7023366973897612	0.5734991030267584	376.62237548828125	376.6245422363281
1045	377.0144958496094	1.8107499999999999					1	DETECTED	377.0145 m/z @1.81 [CD8122_2.mzXML]	377.0144958496094	1.8107499999999999	1.7366	2.1501333333333337	0.41353333333333375	13395.6396484375	170266.7166849366	0	1180	0.26707138583584356	2.788491795909198	4.576983591818396	377.0136413574219	377.01531982421875
1046	377.1246032714844	10.575333333333333					1	DETECTED	377.1246 m/z @10.58 [CD8122_2.mzXML]	377.1246032714844	10.575333333333333	10.5152	10.7813	0.2660999999999998	8192.5732421875	76526.31279492185	0	1180	0.26557228962076884	2.2125831485587715	3.425166297117543	377.1230163574219	377.1246032714844
1047	377.1412658691406	9.598666666666666					1	DETECTED	377.1413 m/z @9.60 [CD8122_2.mzXML]	377.1412658691406	9.598666666666666	9.531749999999999	13.6794	4.1476500000000005	6869.611328125	297001.1952131043	0	1180	0.28367217641111075	1.9978218134905597	2.0375947791605564	377.1405029296875	377.149169921875
1048	377.63140869140625	12.31405					1	DETECTED	377.6314 m/z @12.31 [CD8122_2.mzXML]	377.63140869140625	12.31405	7.643366666666666	12.31405	4.670683333333334	3064.105224609375	397928.6702636719	0	1180	2.2309937320008206	0.5	null	377.63092041015625	377.63372802734375
1049	378.2395324707031	12.413483333333334					1	DETECTED	378.2395 m/z @12.41 [CD8122_2.mzXML]	378.2395324707031	12.413483333333334	11.664983333333334	15.066983333333333	3.4019999999999992	30535.74609375	603719.3244969472	0	1180	0.053963754605133474	7.7928252289113455	0.3423964238880898	378.238525390625	378.24310302734375
1050	379.0867004394531	10.934383333333333					1	DETECTED	379.0867 m/z @10.93 [CD8122_2.mzXML]	379.0867004394531	10.934383333333333	0.5946333333333332	15.36885	14.774216666666668	12117.123046875	2706362.1930932305	0	1180	0.11134898119203918	0.7144378087800318	0.018571660541339	379.0816955566406	379.08746337890625
1051	380.20660400390625	10.134633333333333					1	DETECTED	380.2066 m/z @10.13 [CD8122_2.mzXML]	380.20660400390625	10.134633333333333	8.806633333333334	10.34335	1.5367166666666652	12525.6611328125	263079.6312064817	0	1180	0.06935106524422174	0.578583082329317	3.8738269549892657	380.20391845703125	380.2125549316406
1052	380.2547912597656	12.6753					1	DETECTED	380.2548 m/z @12.68 [CD8122_2.mzXML]	380.2547912597656	12.6753	11.348833333333333	12.950133333333333	1.6013000000000002	38206.8046875	1409550.9319722909	0	1180	0.1059067000949323	0.5862781359602723	0.14952370693849545	380.25390625	380.2637939453125
1053	381.02520751953125	1.8677					1	DETECTED	381.0252 m/z @1.87 [CD8122_2.mzXML]	381.02520751953125	1.8677	1.6414666666666666	4.847683333333333	3.2062166666666667	159361.765625	2919474.7770328373	0	1180	0.3861954720767553	1.7034418451020394	2.1813190812340113	381.0223693847656	381.027099609375
1054	381.1540222167969	10.590683333333335					1	DETECTED	381.1540 m/z @10.59 [CD8122_2.mzXML]	381.1540222167969	10.590683333333335	10.543983333333333	17.962666666666667	7.418683333333334	5049.14990234375	354386.09006561275	0	1180	0.09775052736422829	79.42915774446604	157.85831548893208	381.15338134765625	381.1544189453125
1055	383.11529541015625	1.7823833333333332					1	DETECTED	383.1153 m/z @1.78 [CD8122_2.mzXML]	383.11529541015625	1.7823833333333332	1.7525166666666665	5.135533333333333	3.3830166666666663	198988.40625	2854914.9609107976	0	1180	0.17792067262069589	8.731181122322456	14.285262033976126	383.1148681640625	383.1159362792969
1056	384.1143493652344	9.00175					1	DETECTED	384.1143 m/z @9.00 [CD8122_2.mzXML]	384.1143493652344	9.00175	2.00825	9.1404	7.132149999999999	8748.8056640625	1047292.356698181	0	1180	0.13513231646485302	0.8605480830684896	0.7741707010837203	384.113525390625	384.1192626953125
1057	385.30865478515625	14.510833333333332					1	DETECTED	385.3087 m/z @14.51 [CD8122_2.mzXML]	385.30865478515625	14.510833333333332	6.483133333333333	19.0125	12.529366666666666	168592.25	1.2240587158039914E7	1	1180	0.9699352300164605	1.7995218129545367	0.700863628898859	385.3016662597656	385.3103942871094
1058	386.0813903808594	13.010716666666667					1	DETECTED	386.0814 m/z @13.01 [CD8122_2.mzXML]	386.0813903808594	13.010716666666667	0.37545	19.9985	19.62305	7270.09375	1637143.9687449029	0	1180	2.676218098813269	0.7765190287502176	1.3989411509830785	386.0775146484375	386.0830993652344
1059	386.3121032714844	14.39515					1	DETECTED	386.3121 m/z @14.40 [CD8122_2.mzXML]	386.3121032714844	14.39515	11.185566666666666	17.0505	5.864933333333333	30995.255859375	2294852.028089661	0	1180	1.0209257167831787	1.0300194752801421	2.1355140866783353	386.3108215332031	386.31341552734375
1060	386.32525634765625	12.740633333333333					1	DETECTED	386.3253 m/z @12.74 [CD8122_2.mzXML]	386.32525634765625	12.740633333333333	12.6753	12.8722	0.1968999999999994	14826.7802734375	87534.04955468724	0	1180	0.05321946279623191	1.5068877551020383	2.0137755102040766	386.3246765136719	386.3257141113281
1061	386.9236755371094	1.6266333333333334					1	DETECTED	386.9237 m/z @1.63 [CD8122_2.mzXML]	386.9236755371094	1.6266333333333334	1.5815	1.6414666666666666	0.059966666666666724	9498.3359375	27342.22551086426	0	1180	0.053813197841454	0.6643279172821257	0.3286558345642513	386.9232482910156	386.92572021484375
1062	387.1790771484375	11.538216666666667					1	DETECTED	387.1791 m/z @11.54 [CD8122_2.mzXML]	387.1790771484375	11.538216666666667	2.7983333333333333	12.075050000000001	9.276716666666667	251557.40625	1.5659435650824098E7	1	1180	0.08406660835983715	0.5187524438529428	0.023930461815113904	387.17047119140625	387.1800537109375
1063	387.304931640625	14.510833333333332					1	DETECTED	387.3049 m/z @14.51 [CD8122_2.mzXML]	387.304931640625	14.510833333333332	13.973700000000001	18.8105	4.8368	6988.46533203125	587174.895527466	0	1180	0.4291927677181473	4.502420255678308	2.7302291008578887	387.29833984375	387.3074035644531
1064	388.0776062011719	12.33065					1	DETECTED	388.0776 m/z @12.33 [CD8122_2.mzXML]	388.0776062011719	12.33065	0.24743333333333334	19.888666666666666	19.641233333333332	2918.7109375	1670620.52357898	0	1180	6.780869072182044	0.812748536882425	0.62549707376485	388.07562255859375	388.0803527832031
1065	388.1825256347656	11.553433333333334					1	DETECTED	388.1825 m/z @11.55 [CD8122_2.mzXML]	388.1825256347656	11.553433333333334	11.553433333333334	12.126716666666665	0.5732833333333307	43498.421875	286608.28993322694	0	1180	0.0738907394247903	null	null	388.1813049316406	388.18414306640625
1066	388.71063232421875	1.98025					1	DETECTED	388.7106 m/z @1.98 [CD8122_2.mzXML]	388.71063232421875	1.98025	1.7823833333333332	2.09335	0.31096666666666684	9130.1484375	115315.76275622561	0	1180	0.28349539481029185	0.7857985175202153	0.5715970350404306	388.71063232421875	388.71173095703125
1067	390.7720642089844	13.340833333333334					1	DETECTED	390.7721 m/z @13.34 [CD8122_2.mzXML]	390.7720642089844	13.340833333333334	13.266166666666667	13.646266666666666	0.38009999999999877	3660.42626953125	60950.892839721506	0	1180	0.2744407001995217	2.5453124999999694	4.090624999999939	390.77056884765625	390.77288818359375
1068	390.9909973144531	1.8677					1	DETECTED	390.9910 m/z @1.87 [CD8122_2.mzXML]	390.9909973144531	1.8677	1.6718833333333334	2.45525	0.7833666666666665	35750.99609375	702811.4555715332	0	1180	0.1259220859795851	2.000255340880076	3.000510681760152	390.99041748046875	390.9920654296875
1069	391.283447265625	0.8497833333333333					1	DETECTED	391.2834 m/z @0.85 [CD8122_2.mzXML]	391.283447265625	0.8497833333333333	0.1009	19.9985	19.8976	9635.0400390625	6067267.283348758	0	1180	18.199619092447673	13.284846326753167	15.09448029926087	391.2762145996094	391.28631591796875
1070	393.20977783203125	9.746749999999999					1	DETECTED	393.2098 m/z @9.75 [CD8122_2.mzXML]	393.20977783203125	9.746749999999999	9.714816666666668	12.143833333333333	2.4290166666666657	3708.7099609375	253149.20440112305	0	1180	0.12142409547722899	38.03262004175624	75.06524008351248	393.20892333984375	393.21502685546875
1071	393.2971496582031	1.6414666666666666					1	DETECTED	393.2971 m/z @1.64 [CD8122_2.mzXML]	393.2971496582031	1.6414666666666666	0.15573333333333333	19.633	19.477266666666665	11548.0009765625	2245503.172115143	0	1180	10.128427865339706	4.3374174817011255	4.289775874514664	393.29437255859375	393.2998962402344
1072	394.2226257324219	8.296					1	DETECTED	394.2226 m/z @8.30 [CD8122_2.mzXML]	394.2226257324219	8.296	8.146366666666667	8.49295	0.34658333333333324	1831.779052734375	27396.05544927975	0	1180	0.09409854313079968	1.1581087101804497	1.3162174203608994	394.2214050292969	394.22332763671875
1073	394.29376220703125	11.6485					1	DETECTED	394.2938 m/z @11.65 [CD8122_2.mzXML]	394.29376220703125	11.6485	4.798116666666667	15.606050000000002	10.807933333333335	10155.2734375	973684.3751766054	0	1180	0.08211240510573603	0.7888560980772367	0.5777121961544733	394.29364013671875	394.3026123046875
1074	395.0811767578125	10.76405					1	DETECTED	395.0812 m/z @10.76 [CD8122_2.mzXML]	395.0811767578125	10.76405	10.746616666666666	11.08565	0.3390333333333331	7281.6689453125	53928.73330950902	0	1180	0.20101488118504918	9.723709369025054	18.447418738050107	395.08087158203125	395.0828552246094
1075	395.13348388671875	10.55945					1	DETECTED	395.1335 m/z @10.56 [CD8122_2.mzXML]	395.13348388671875	10.55945	10.5152	12.904050000000002	2.3888500000000015	40343.43359375	497389.3081832878	0	1180	0.09810240040695462	6.3037544443976135	16.4512069765552	395.1302185058594	395.1348571777344
1076	396.3097229003906	11.71615					1	DETECTED	396.3097 m/z @11.72 [CD8122_2.mzXML]	396.3097229003906	11.71615	11.69915	11.836116666666667	0.1369666666666678	6023.5888671875	30179.334792480804	0	1180	0.09310826190353971	4.028431372548759	7.056862745097519	396.3092956542969	396.3098449707031
1077	396.8846130371094	1.5962166666666666					1	DETECTED	396.8846 m/z @1.60 [CD8122_2.mzXML]	396.8846130371094	1.5962166666666666	1.5670166666666667	1.6266333333333334	0.05961666666666665	21181.787109375	53031.99441967772	0	1180	0.04768103331591389	1.0208333333333368	1.0416666666666736	396.8842468261719	396.8851013183594
1078	396.9989929199219	1.7964833333333334					1	DETECTED	396.9990 m/z @1.80 [CD8122_2.mzXML]	396.9989929199219	1.7964833333333334	1.6414666666666666	2.4144	0.7729333333333335	56691.0546875	1058251.87784668	0	1180	0.29623747023170477	2.4853054350248365	3.3859050662539323	396.98980712890625	396.99981689453125
1079	397.414306640625	12.33065					1	DETECTED	397.4143 m/z @12.33 [CD8122_2.mzXML]	397.414306640625	12.33065	12.075050000000001	14.560766666666666	2.485716666666665	86272.6015625	2261010.572426881	1	1180	0.30659509925778217	2.746078830585799	3.3466101818419864	397.4127502441406	397.41485595703125
1080	398.3255920410156	11.8192					1	DETECTED	398.3256 m/z @11.82 [CD8122_2.mzXML]	398.3255920410156	11.8192	11.801816666666667	12.0584	0.2565833333333334	26789.4453125	178669.30635400306	0	1180	0.15303567408697205	7.380153403643444	12.13849239509177	398.3247985839844	398.3260192871094
1081	398.7608337402344	13.4817					1	DETECTED	398.7608 m/z @13.48 [CD8122_2.mzXML]	398.7608337402344	13.4817	2.8834166666666667	15.550716666666666	12.6673	15180.0517578125	1965254.680023347	0	1180	0.39843854510837673	0.8887024934722088	0.810183058766706	398.7532043457031	398.76318359375
1082	398.9053955078125	1.5815					1	DETECTED	398.9054 m/z @1.58 [CD8122_2.mzXML]	398.9053955078125	1.5815	1.5378	1.5962166666666666	0.05841666666666656	4699.85888671875	11595.285976074201	0	1180	0.03594917943543274	0.6683829138062558	0.3367658276125117	398.9052734375	398.9061584472656
1083	399.0911865234375	12.143833333333333					1	DETECTED	399.0912 m/z @12.14 [CD8122_2.mzXML]	399.0911865234375	12.143833333333333	12.126716666666665	12.229833333333334	0.10311666666666852	10785.615234375	48324.359129883116	0	1180	0.1750862671060478	3.0121713729306467	5.0243427458612935	399.0907287597656	399.091552734375
1084	399.1859130859375	9.746749999999999					1	DETECTED	399.1859 m/z @9.75 [CD8122_2.mzXML]	399.1859130859375	9.746749999999999	9.682533333333334	9.795833333333333	0.11329999999999885	2226.9990234375	8495.032621978817	0	1180	0.043671054996259784	0.8821697378666109	0.7643394757332218	399.1844482421875	399.1874694824219
1085	399.32916259765625	11.852266666666667					1	DETECTED	399.3292 m/z @11.85 [CD8122_2.mzXML]	399.32916259765625	11.852266666666667	11.801816666666667	15.3152	3.5133833333333335	5907.677734375	493919.795854248	0	1180	2.186788735239107	34.820449289726035	55.59165842251449	399.3222351074219	399.3296813964844
1086	400.3411560058594	11.975483333333333					1	DETECTED	400.3412 m/z @11.98 [CD8122_2.mzXML]	400.3411560058594	11.975483333333333	11.927883333333334	12.773933333333334	0.84605	93871.0	956146.8966037594	1	1180	0.12996471888455474	4.5650465108107765	5.995300735260309	400.3407287597656	400.3420715332031
1087	401.6232604980469	10.90025					1	DETECTED	401.6233 m/z @10.90 [CD8122_2.mzXML]	401.6232604980469	10.90025	4.831133333333333	11.0351	6.203966666666667	4051.9443359375	419743.1845232545	0	1180	0.08584323722534215	0.5111095244502907	3.534217529316781	401.6227722167969	401.63262939453125
1088	402.901611328125	1.5962166666666666					1	DETECTED	402.9016 m/z @1.60 [CD8122_2.mzXML]	402.901611328125	1.5962166666666666	1.55245	1.6266333333333334	0.07418333333333327	52184.9765625	137144.24474755855	0	1180	0.08093822916248383	0.8524411751578546	0.9994441471994099	402.9015808105469	402.9021911621094
1089	403.0071716308594	1.8107499999999999					1	DETECTED	403.0072 m/z @1.81 [CD8122_2.mzXML]	403.0071716308594	1.8107499999999999	1.6414666666666666	2.3872500000000003	0.7457833333333337	188544.515625	3155817.299508302	0	1180	0.20026157161097546	2.160606612077126	2.8785104337265013	403.0065612792969	403.00775146484375
1090	404.2057800292969	11.553433333333334					1	DETECTED	404.2058 m/z @11.55 [CD8122_2.mzXML]	404.2057800292969	11.553433333333334	11.538216666666667	11.801816666666667	0.2636000000000003	23410.5859375	148108.4167513424	0	1180	2.1031321970354124	8.661555312157358	16.323110624314715	404.2052001953125	404.2068786621094
1091	405.1354064941406	10.529566666666666					1	DETECTED	405.1354 m/z @10.53 [CD8122_2.mzXML]	405.1354064941406	10.529566666666666	10.50105	10.883283333333333	0.38223333333333365	5632.81884765625	56519.815881347575	0	1180	0.07288772352097794	6.701928696668654	12.403857393337308	405.13360595703125	405.1358947753906
1092	405.15093994140625	11.6485					1	DETECTED	405.1509 m/z @11.65 [CD8122_2.mzXML]	405.15093994140625	11.6485	7.203516666666667	11.750183333333332	4.546666666666665	12715.0830078125	740795.9351317137	0	1180	0.3005618068223672	0.5114379881439374	0.0228759762878748	405.1505432128906	405.1593322753906
1093	406.3502197265625	11.378633333333333					1	DETECTED	406.3502 m/z @11.38 [CD8122_2.mzXML]	406.3502197265625	11.378633333333333	1.3047833333333334	11.393400000000002	10.088616666666669	6648.18212890625	1364806.4031721498	0	1180	0.09363853382025589	0.5007329207138616	0.001465841427723102	406.3414001464844	406.3540344238281
1094	406.7467956542969	13.43385					1	DETECTED	406.7468 m/z @13.43 [CD8122_2.mzXML]	406.7467956542969	13.43385	11.052116666666667	15.279416666666666	4.2273	15185.8759765625	1167008.48513098	0	1180	0.2764452670877464	0.7789878412221948	1.0818180917467046	406.7454833984375	406.75384521484375
1095	408.7685546875	1.7366					1	DETECTED	408.7686 m/z @1.74 [CD8122_2.mzXML]	408.7685546875	1.7366	1.68775	14.184666666666667	12.496916666666667	20506.482421875	5291737.652428955	0	1180	0.08218763459741618	127.91112248379436	224.75517662041764	408.7684020996094	408.7757873535156
1096	408.9187316894531	1.6266333333333334					1	DETECTED	408.9187 m/z @1.63 [CD8122_2.mzXML]	408.9187316894531	1.6266333333333334	1.5815	1.6567333333333332	0.07523333333333326	67108.1484375	187565.9302150878	0	1180	0.052333091876643145	0.8273976222596306	0.6844768566732389	408.91790771484375	408.91900634765625
1097	409.1610412597656	11.553433333333334					1	DETECTED	409.1610 m/z @11.55 [CD8122_2.mzXML]	409.1610412597656	11.553433333333334	11.505683333333334	12.161183333333334	0.6555	172282.90625	1280304.8358215312	1	1180	0.0951268963373284	3.6369993579263	4.093383907666361	409.15936279296875	409.1627197265625
1098	409.1871643066406	9.198683333333333					1	DETECTED	409.1872 m/z @9.20 [CD8122_2.mzXML]	409.1871643066406	9.198683333333333	9.12515	18.07316666666667	8.94801666666667	69253.5546875	1022097.0381790164	0	1180	0.0690392550043839	1.075501237769402	1.0615758093522605	409.1816101074219	409.18780517578125
1099	409.85333251953125	1.55245					1	DETECTED	409.8533 m/z @1.55 [CD8122_2.mzXML]	409.85333251953125	1.55245	1.5084000000000002	2.00825	0.4998499999999997	6058.68310546875	97080.89806249997	0	1180	0.05143266775427291	5.6736662883087465	10.347332576617493	409.85333251953125	409.8595886230469
1100	410.2537536621094	3.892733333333333					1	DETECTED	410.2538 m/z @3.89 [CD8122_2.mzXML]	410.2537536621094	3.892733333333333	3.2643166666666668	4.602416666666667	1.3380999999999998	2386.780517578125	108891.86910281374	0	1180	0.4325599188440079	1.0646598594350885	1.1293197188701771	410.2514953613281	410.25653076171875
1101	410.8550720214844	1.7036					1	DETECTED	410.8551 m/z @1.70 [CD8122_2.mzXML]	410.8550720214844	1.7036	1.6567333333333332	1.7681333333333333	0.11140000000000017	20615.453125	85687.44594824212	0	1180	0.054798406975336	1.188477951635844	1.3769559032716878	410.8549499511719	410.85595703125
1102	412.776123046875	13.5462					1	DETECTED	412.7761 m/z @13.55 [CD8122_2.mzXML]	412.776123046875	13.5462	11.992233333333333	14.845650000000001	2.853416666666668	6776.02392578125	490251.90381579625	0	1180	0.29909498885657726	0.9181074240116689	0.6485958260688756	412.7739562988281	412.7853088378906
1103	413.1415710449219	9.33235					1	DETECTED	413.1416 m/z @9.33 [CD8122_2.mzXML]	413.1415710449219	9.33235	9.300716666666666	14.627283333333333	5.3265666666666664	6282.09228515625	499499.6304678036	0	1180	0.08202867710261863	84.19230769230691	167.38461538461382	413.1361999511719	413.1510009765625
1104	413.2652893066406	1.6414666666666666					1	DETECTED	413.2653 m/z @1.64 [CD8122_2.mzXML]	413.2652893066406	1.6414666666666666	0.1009	19.9985	19.8976	11730.4677734375	1796130.1172713921	0	1180	0.017920834269150365	6.84212752141754	4.890133871035332	413.2618408203125	413.2725524902344
1105	413.3401794433594	14.39515					1	DETECTED	413.3402 m/z @14.40 [CD8122_2.mzXML]	413.3401794433594	14.39515	11.1188	16.9945	5.875699999999998	13449.0693359375	1233469.0001069033	0	1180	0.41227697580048606	0.8666387984278485	2.5745853606409566	413.3386535644531	413.34246826171875
1106	414.2994079589844	12.229833333333334					1	DETECTED	414.2994 m/z @12.23 [CD8122_2.mzXML]	414.2994079589844	12.229833333333334	3.0711999999999997	15.606050000000002	12.534850000000002	58661.5859375	2710234.7283154293	0	1180	0.6724954924196833	0.6677161414835396	0.331287402673297	414.2938537597656	414.302978515625
1107	414.3354797363281	10.712383333333333					1	DETECTED	414.3355 m/z @10.71 [CD8122_2.mzXML]	414.3354797363281	10.712383333333333	10.676449999999999	15.350783333333334	4.674333333333335	8716.84765625	486855.79000393674	0	1180	0.10961867164072814	60.8373055896333	120.2271315703819	414.33416748046875	414.34521484375
1108	414.9509582519531	9.714816666666668					1	DETECTED	414.9510 m/z @9.71 [CD8122_2.mzXML]	414.9509582519531	9.714816666666668	9.515166666666666	10.014916666666666	0.4997500000000006	3227.75390625	62166.553238067616	0	1180	0.27290849528585426	1.2515652391685346	1.5031304783370691	414.947021484375	414.9521789550781
1109	415.2106628417969	11.882383333333333					1	DETECTED	415.2107 m/z @11.88 [CD8122_2.mzXML]	415.2106628417969	11.882383333333333	11.8192	12.546933333333333	0.7277333333333331	353035.625	3155394.1935311207	1	1180	0.11584148514887715	5.666785832444418	3.5512572278616297	415.209228515625	415.2110900878906
1110	415.2808837890625	12.6753					1	DETECTED	415.2809 m/z @12.68 [CD8122_2.mzXML]	415.2808837890625	12.6753	12.594899999999999	13.595949999999998	1.0010499999999993	20888.484375	244396.9712921749	0	1180	0.14347484347115547	6.225435323383009	1.387791654411046	415.2794494628906	415.2817077636719
1111	415.302734375	12.212933333333332					1	DETECTED	415.3027 m/z @12.21 [CD8122_2.mzXML]	415.302734375	12.212933333333332	11.664983333333334	12.36365	0.6986666666666661	17282.64453125	305510.3698070677	0	1180	0.09265808763381678	0.6375277549654788	0.27962043181777985	415.3019714355469	415.3034362792969
1112	416.19134521484375	10.575333333333333					1	DETECTED	416.1913 m/z @10.58 [CD8122_2.mzXML]	416.19134521484375	10.575333333333333	10.529566666666666	10.676449999999999	0.14688333333333325	6398.7216796875	22718.583195617666	0	1180	0.042365444529629315	1.604697742170411	1.9572458377178237	416.1888732910156	416.1914367675781
1113	416.2138671875	11.89735					1	DETECTED	416.2139 m/z @11.90 [CD8122_2.mzXML]	416.2138671875	11.89735	9.795833333333333	12.33065	2.534816666666668	88090.46875	3189340.829206512	0	1180	0.07748010129214578	0.563187411725607	0.10405683882656226	416.21331787109375	416.21490478515625
1114	416.31591796875	10.273033333333332					1	DETECTED	416.3159 m/z @10.27 [CD8122_2.mzXML]	416.31591796875	10.273033333333332	10.220666666666666	10.36125	0.14058333333333373	1939.681640625	9561.70996539305	0	1180	0.07910434351517459	1.342297899427137	1.6845957988542744	416.3142395019531	416.3173522949219
1115	416.7601623535156	13.207249999999998					1	DETECTED	416.7602 m/z @13.21 [CD8122_2.mzXML]	416.7601623535156	13.207249999999998	12.950133333333333	14.040583333333332	1.0904499999999988	8763.857421875	203844.61486950686	0	1180	0.23322174224801984	2.120535424904401	3.2410708498088017	416.7584228515625	416.76104736328125
1116	417.0018615722656	1.8677					1	DETECTED	417.0019 m/z @1.87 [CD8122_2.mzXML]	417.0018615722656	1.8677	1.7525166666666665	2.6454333333333335	0.892916666666667	74732.953125	1350361.773035157	0	1180	0.25307851917225	2.9748741014555957	4.133135723639007	416.99951171875	417.0032653808594
1117	418.8794860839844	1.5962166666666666					1	DETECTED	418.8795 m/z @1.60 [CD8122_2.mzXML]	418.8794860839844	1.5962166666666666	1.5670166666666667	12.51395	10.946933333333332	49465.5390625	2847120.8101750184	0	1180	0.04303990681007264	187.44748858447556	373.89497716895113	418.87939453125	418.88836669921875
1118	418.9811096191406	1.8107499999999999					1	DETECTED	418.9811 m/z @1.81 [CD8122_2.mzXML]	418.9811096191406	1.8107499999999999	1.6718833333333334	9.69895	8.027066666666666	34697.01171875	2014801.0922225951	0	1180	0.2086207624885259	28.902064330292887	56.804128660585775	418.9738464355469	418.98333740234375
1119	419.3141784667969	12.643166666666668					1	DETECTED	419.3142 m/z @12.64 [CD8122_2.mzXML]	419.3141784667969	12.643166666666668	0.11939999999999999	19.9985	19.8791	7768.50390625	1528221.5563119194	0	1180	0.2418932045820572	1.3073158589491862	0.9976707020031301	419.3114318847656	419.3182678222656
1120	419.7545166015625	12.092083333333333					1	DETECTED	419.7545 m/z @12.09 [CD8122_2.mzXML]	419.7545166015625	12.092083333333333	11.69915	14.184666666666667	2.4855166666666673	5290.53515625	422407.1863207398	0	1180	0.2580457279276871	3.1627714625042405	5.325542925008481	419.7511901855469	419.7566223144531
1121	420.157958984375	11.1188					1	DETECTED	420.1580 m/z @11.12 [CD8122_2.mzXML]	420.157958984375	11.1188	10.48675	11.489133333333333	1.0023833333333325	6982.1396484375	145098.25242681865	0	1180	0.13613493564851709	0.792962054689766	0.5611392450421344	420.1574401855469	420.1610107421875
1122	420.8843688964844	1.6567333333333332					1	DETECTED	420.8844 m/z @1.66 [CD8122_2.mzXML]	420.8843688964844	1.6567333333333332	1.6414666666666666	1.7202833333333334	0.07881666666666676	37564.2109375	99231.2282900391	0	1180	0.04030223777852915	2.581331877729282	4.446971461026014	420.8835144042969	420.8845520019531
1123	421.1463317871094	10.590683333333335					1	DETECTED	421.1463 m/z @10.59 [CD8122_2.mzXML]	421.1463317871094	10.590683333333335	10.5152	11.1188	0.6036000000000001	12460.7275390625	96585.95372613502	0	1180	0.07455381388656335	2.2531711261484055	2.224104745615645	421.1438293457031	421.15521240234375
1124	421.1681823730469	9.73055					1	DETECTED	421.1682 m/z @9.73 [CD8122_2.mzXML]	421.1681823730469	9.73055	9.714816666666668	11.151866666666667	1.4370499999999993	3966.621826171875	93164.35234130853	0	1180	0.08044640669306169	45.668961864411784	7.7414084802620104	421.1607360839844	421.1687316894531
1125	421.78155517578125	14.121633333333333					1	DETECTED	421.7816 m/z @14.12 [CD8122_2.mzXML]	421.78155517578125	14.121633333333333	10.47235	15.066983333333333	4.5946333333333325	23859.14453125	869711.7278836371	0	1180	0.19464625566299	0.5991365439407036	4.70131411263975	421.78033447265625	421.78387451171875
1126	422.32489013671875	11.801816666666667					1	DETECTED	422.3249 m/z @11.80 [CD8122_2.mzXML]	422.32489013671875	11.801816666666667	11.767383333333333	11.992233333333333	0.22485	7103.279296875	42694.8713795777	0	1180	0.11617246739478126	3.2650048402709726	5.530009680541945	422.32489013671875	422.3265686035156
1127	424.3412780761719	11.89735					1	DETECTED	424.3413 m/z @11.90 [CD8122_2.mzXML]	424.3412780761719	11.89735	11.852266666666667	12.347166666666668	0.49490000000000123	103432.578125	760148.4448790275	0	1180	0.08460050854860413	4.387316152711729	4.844946504210771	424.33978271484375	424.3423156738281
1128	424.89605712890625	1.6266333333333334					1	DETECTED	424.8961 m/z @1.63 [CD8122_2.mzXML]	424.89605712890625	1.6266333333333334	1.5815	1.6567333333333332	0.07523333333333326	90433.015625	246311.46135009752	0	1180	0.06267276401576027	0.8334564254062006	0.654439925334989	424.8954772949219	424.8966979980469
1129	426.3569641113281	12.0421					1	DETECTED	426.3570 m/z @12.04 [CD8122_2.mzXML]	426.3569641113281	12.0421	11.912183333333333	12.546933333333333	0.6347500000000004	196472.828125	1448340.538524904	1	1180	0.10090216189870205	null	3.8387326387183123	426.3478088378906	426.3575744628906
1130	426.8292236328125	1.7036					1	DETECTED	426.8292 m/z @1.70 [CD8122_2.mzXML]	426.8292236328125	1.7036	1.6718833333333334	1.7964833333333334	0.12460000000000004	19429.80859375	93432.79168652337	0	1180	0.0810459311934133	1.9642669469259104	2.928533893851821	426.8287658691406	426.8321838378906
1131	427.0550842285156	9.381366666666667					1	DETECTED	427.0551 m/z @9.38 [CD8122_2.mzXML]	427.0550842285156	9.381366666666667	9.316466666666667	9.531749999999999	0.21528333333333194	11401.6103515625	70637.82175616456	0	1180	0.08669193257654939	1.6585772984078029	2.3171545968156058	427.0539855957031	427.0565185546875
1132	427.4322204589844	12.594899999999999					1	DETECTED	427.4322 m/z @12.59 [CD8122_2.mzXML]	427.4322204589844	12.594899999999999	11.505683333333334	14.61055	3.104866666666666	6406.994140625	424819.2776769408	0	1180	0.06667966106424217	1.425275044756937	1.8505500895138738	427.43023681640625	427.4346618652344
1133	428.3730773925781	12.143833333333333					1	DETECTED	428.3731 m/z @12.14 [CD8122_2.mzXML]	428.3730773925781	12.143833333333333	12.109266666666667	12.497216666666667	0.38795	44264.37109375	402055.9724969476	0	1180	0.12922109950910787	4.460406967481493	9.447734219143614	428.3717956542969	428.3739013671875
1134	428.826171875	1.7036					1	DETECTED	428.8262 m/z @1.70 [CD8122_2.mzXML]	428.826171875	1.7036	1.6718833333333334	1.7681333333333333	0.09624999999999995	13461.9775390625	61859.55000878897	0	1180	0.05866627208064856	1.5173410404624295	2.034682080924859	428.8260803222656	428.826904296875
1135	429.0511779785156	9.381366666666667					1	DETECTED	429.0512 m/z @9.38 [CD8122_2.mzXML]	429.0511779785156	9.381366666666667	9.3484	9.465083333333332	0.11668333333333258	4406.99169921875	19970.43712145994	0	1180	0.08232899563013518	1.7697168857431558	2.5394337714863116	429.0508728027344	429.0517272949219
1136	429.37628173828125	12.143833333333333					1	DETECTED	429.3763 m/z @12.14 [CD8122_2.mzXML]	429.37628173828125	12.143833333333333	3.9388666666666667	14.964	11.025133333333333	11435.5830078125	1778097.9447242732	0	1180	0.1572403201202679	0.6718572896903907	0.3437145793807816	429.36773681640625	429.3765869140625
1137	429.76824951171875	14.169016666666666					1	DETECTED	429.7682 m/z @14.17 [CD8122_2.mzXML]	429.76824951171875	14.169016666666666	11.08565	14.912933333333333	3.827283333333334	19400.46875	688512.2082832028	0	1180	0.20817086455645395	0.6256737746251817	0.1256764232095103	429.76519775390625	429.7713623046875
1138	430.170654296875	10.55945					1	DETECTED	430.1707 m/z @10.56 [CD8122_2.mzXML]	430.170654296875	10.55945	10.50105	10.848966666666666	0.34791666666666643	18651.48828125	121829.04306921351	0	1180	0.08107163996193201	2.8585614354201323	4.969250815240283	430.170166015625	430.17138671875
1139	430.2483215332031	13.529816666666667					1	DETECTED	430.2483 m/z @13.53 [CD8122_2.mzXML]	430.2483215332031	13.529816666666667	9.581816666666667	13.529816666666667	3.9480000000000004	5615.6513671875	782201.5557717285	0	1180	3.8928591291020744	0.5	null	430.2434997558594	430.2483215332031
1140	430.38787841796875	13.1926					1	DETECTED	430.3879 m/z @13.19 [CD8122_2.mzXML]	430.38787841796875	13.1926	0.26561666666666667	19.98033333333333	19.714716666666664	11122.2705078125	1519860.8075097045	0	1180	0.6343272293895375	1.1241524314976221	0.6998396560543381	430.3852233886719	430.3922424316406
1141	430.9130859375	1.6414666666666666					1	DETECTED	430.9131 m/z @1.64 [CD8122_2.mzXML]	430.9130859375	1.6414666666666666	1.5962166666666666	1.68775	0.09153333333333347	126112.6640625	376193.577600586	0	1180	0.04658994806225847	1.0176873167811504	0.8929707108638395	430.9127502441406	430.91351318359375
1142	431.1775207519531	12.579083333333333					1	DETECTED	431.1775 m/z @12.58 [CD8122_2.mzXML]	431.1775207519531	12.579083333333333	9.155416666666667	12.904050000000002	3.748633333333334	35989.81640625	1131060.5448555292	0	1180	0.3508933758749109	0.5492818082404122	0.8408559327999869	431.16839599609375	431.17901611328125
1143	431.2761535644531	12.297483333333334					1	DETECTED	431.2762 m/z @12.30 [CD8122_2.mzXML]	431.2761535644531	12.297483333333334	12.229833333333334	12.429433333333332	0.19959999999999845	22095.2109375	177916.06362329196	0	1180	0.19352202019277165	1.475240206947503	1.9504804138950063	431.27532958984375	431.27630615234375
1144	431.3305358886719	13.973700000000001					1	DETECTED	431.3305 m/z @13.97 [CD8122_2.mzXML]	431.3305358886719	13.973700000000001	13.817283333333334	15.101750000000001	1.2844666666666669	2683.201904296875	114043.31834225457	0	1180	1.1801758706269112	4.1059136920617965	7.211827384123592	431.32830810546875	431.33221435546875
1145	432.2374267578125	11.867366666666667					1	DETECTED	432.2374 m/z @11.87 [CD8122_2.mzXML]	432.2374267578125	11.867366666666667	11.836116666666667	12.109266666666667	0.27314999999999934	39914.48046875	336483.6005379635	0	1180	0.12274242354559917	4.370399999999989	7.754625724420009	432.2369384765625	432.23773193359375
1146	432.31011962890625	12.229833333333334					1	DETECTED	432.3101 m/z @12.23 [CD8122_2.mzXML]	432.31011962890625	12.229833333333334	5.711316666666666	15.13695	9.425633333333334	46400.828125	1097335.6543719482	0	1180	0.0906991417782308	1.1387982919868103	1.0896060182133622	432.3068542480469	432.3193664550781
1147	432.9763488769531	1.8677					1	DETECTED	432.9763 m/z @1.87 [CD8122_2.mzXML]	432.9763488769531	1.8677	1.6718833333333334	2.5501	0.8782166666666666	43889.3515625	889344.0098492436	0	1180	0.433578384741903	2.242446165631119	4.478839493175925	432.9744567871094	432.9785461425781
1148	433.2411804199219	11.867366666666667					1	DETECTED	433.2412 m/z @11.87 [CD8122_2.mzXML]	433.2411804199219	11.867366666666667	11.836116666666667	11.992233333333333	0.1561166666666658	10233.1982421875	69861.79211206015	0	1180	0.12324991648364225	2.4978666666666527	3.9957333333333054	433.240234375	433.2413024902344
1149	433.3132019042969	12.229833333333334					1	DETECTED	433.3132 m/z @12.23 [CD8122_2.mzXML]	433.3132019042969	12.229833333333334	12.229833333333334	12.380266666666667	0.15043333333333386	13174.591796875	60752.277150391135	0	1180	0.06046065912304677	null	null	433.31268310546875	433.31451416015625
1150	434.97271728515625	1.8677					1	DETECTED	434.9727 m/z @1.87 [CD8122_2.mzXML]	434.97271728515625	1.8677	1.8677	2.4278666666666666	0.5601666666666667	15338.2919921875	215938.07919488527	0	1180	0.2905852788522474	null	null	434.9721984863281	434.9739990234375
1151	435.12603759765625	10.55945					1	DETECTED	435.1260 m/z @10.56 [CD8122_2.mzXML]	435.12603759765625	10.55945	10.443616666666665	11.218983333333334	0.7753666666666685	38084.64453125	291404.43705514463	0	1180	0.0802012986919749	1.9327636826524446	1.2702633075356795	435.1231689453125	435.12799072265625
1152	435.149658203125	12.0421					1	DETECTED	435.1497 m/z @12.04 [CD8122_2.mzXML]	435.149658203125	12.0421	11.522266666666667	12.263783333333333	0.7415166666666657	32855.0625	373660.8912504885	0	1180	0.11225148322329304	0.7132253927540878	2.597307569036312	435.1492614746094	435.15789794921875
1153	436.12969970703125	10.543983333333333					1	DETECTED	436.1297 m/z @10.54 [CD8122_2.mzXML]	436.12969970703125	10.543983333333333	0.9768333333333333	15.550716666666666	14.573883333333333	7461.62548828125	2602915.136304748	0	1180	9.629476039423723	0.7616627382937099	0.5233254765874198	436.126953125	436.1321105957031
1154	436.85699462890625	1.6718833333333334					1	DETECTED	436.8570 m/z @1.67 [CD8122_2.mzXML]	436.85699462890625	1.6718833333333334	1.6414666666666666	1.7525166666666665	0.11104999999999987	21590.419921875	69208.33224218749	0	1180	0.043348207295137886	1.8254794520547868	3.225705045372755	436.85699462890625	436.859130859375
1155	437.19268798828125	11.89735					1	DETECTED	437.1927 m/z @11.90 [CD8122_2.mzXML]	437.19268798828125	11.89735	11.8192	12.497216666666667	0.6780166666666663	230800.34375	2043630.8692376656	1	1180	0.1141273308015247	2.671319572994952	4.210489857952374	437.1922302246094	437.1943359375
1156	437.2353210449219	9.879916666666666					1	DETECTED	437.2353 m/z @9.88 [CD8122_2.mzXML]	437.2353210449219	9.879916666666666	8.7538	9.913633333333333	1.1598333333333333	2362.083740234375	92423.73543768306	0	1180	0.0926460361247532	0.5149703257507364	0.02994065150147277	437.2314758300781	437.2369079589844
1157	438.2975769042969	13.325816666666666					1	DETECTED	438.2976 m/z @13.33 [CD8122_2.mzXML]	438.2975769042969	13.325816666666666	6.6058666666666666	14.510833333333332	7.904966666666666	5233.7421875	1136892.5492723694	0	1180	0.1461623921986721	0.5881715389747443	0.1763430779494886	438.28863525390625	438.29791259765625
1158	438.9836120605469	1.7964833333333334					1	DETECTED	438.9836 m/z @1.80 [CD8122_2.mzXML]	438.9836120605469	1.7964833333333334	1.6718833333333334	2.3592999999999997	0.6874166666666663	46079.67578125	722609.4062044678	0	1180	0.15713108936739761	2.566852066839943	3.9527832178738103	438.98297119140625	438.9859619140625
1159	440.87030029296875	1.6266333333333334					1	DETECTED	440.8703 m/z @1.63 [CD8122_2.mzXML]	440.87030029296875	1.6266333333333334	1.5815	1.6567333333333332	0.07523333333333326	33644.3984375	84478.88264916987	0	1180	0.03684932996245571	0.8334564254062006	0.6241412116077476	440.86944580078125	440.8709411621094
1160	441.3694152832031	12.413483333333334					1	DETECTED	441.3694 m/z @12.41 [CD8122_2.mzXML]	441.3694152832031	12.413483333333334	0.8679	18.276333333333334	17.408433333333335	4431.4365234375	1310867.4567189948	0	1180	13.591550405648878	0.7539001205367133	0.20263693507477018	441.3634948730469	441.37762451171875
1161	442.8789978027344	1.55245					1	DETECTED	442.8790 m/z @1.55 [CD8122_2.mzXML]	442.8789978027344	1.55245	1.4640666666666666	1.5962166666666666	0.13215	13914.8642578125	74868.82584790039	0	1180	0.16393556360011408	0.747595700546859	0.4789821971195508	442.8778381347656	442.8789978027344
1162	443.1898498535156	12.724549999999999					1	DETECTED	443.1898 m/z @12.72 [CD8122_2.mzXML]	443.1898498535156	12.724549999999999	2.727883333333333	12.790416666666665	10.062533333333333	5688.11962890625	850301.8242862242	0	1180	0.1744310799839539	0.503294431477159	0.01484134928435001	443.18017578125	443.1933898925781
1163	443.4197998046875	12.229833333333334					1	DETECTED	443.4198 m/z @12.23 [CD8122_2.mzXML]	443.4197998046875	12.229833333333334	12.092083333333333	12.497216666666667	0.40513333333333357	8248.58984375	81347.80655151367	0	1180	0.060016093118623104	1.4705384150030205	1.941076830006041	443.41839599609375	443.420654296875
1164	444.23822021484375	8.360883333333334					1	DETECTED	444.2382 m/z @8.36 [CD8122_2.mzXML]	444.23822021484375	8.360883333333334	7.88835	8.442383333333334	0.5540333333333338	1746.223388671875	38640.16605541991	0	1180	0.19581147807472732	0.58623730248307	0.1724746049661401	444.23492431640625	444.24041748046875
1165	445.365478515625	12.8722					1	DETECTED	445.3655 m/z @12.87 [CD8122_2.mzXML]	445.365478515625	12.8722	5.2919833333333335	14.593833333333333	9.301849999999998	4502.9931640625	1063479.237588379	0	1180	1.5119833268358658	0.6135609580201093	0.22712191604021872	445.3586120605469	445.3685302734375
1166	446.2525329589844	11.538216666666667					1	DETECTED	446.2525 m/z @11.54 [CD8122_2.mzXML]	446.2525329589844	11.538216666666667	7.256216666666666	12.246666666666666	4.99045	346463.375	6862954.0774344755	1	1180	0.10270860571631779	0.46924071041599985	6.102963673533567	446.2513122558594	446.25390625
1167	446.88714599609375	1.6414666666666666					1	DETECTED	446.8871 m/z @1.64 [CD8122_2.mzXML]	446.88714599609375	1.6414666666666666	1.5962166666666666	7.027783333333333	5.431566666666666	60284.4296875	2771051.3420895995	0	1180	0.050283452644790616	60.0173112338858	118.22195341950925	446.8804016113281	446.8875732421875
1168	447.34649658203125	14.510833333333332					1	DETECTED	447.3465 m/z @14.51 [CD8122_2.mzXML]	447.34649658203125	14.510833333333332	6.9746	15.883383333333335	8.908783333333336	5997.9775390625	803859.5233234246	0	1180	0.6813583835104122	0.5910633959493471	0.18212679189869416	447.34210205078125	447.3481140136719
1169	448.341552734375	11.89735					1	DETECTED	448.3416 m/z @11.90 [CD8122_2.mzXML]	448.341552734375	11.89735	11.867366666666667	11.959233333333334	0.09186666666666632	7445.14453125	26237.41340441873	0	1180	0.04461832475401195	1.5319622012229568	2.0639244024459136	448.3402099609375	448.34210205078125
1170	449.2007751464844	12.33065					1	DETECTED	449.2008 m/z @12.33 [CD8122_2.mzXML]	449.2007751464844	12.33065	6.430933333333333	12.643166666666668	6.212233333333335	17545.51171875	916782.0478739475	0	1180	0.2877138312364327	0.526485735190673	1.573056391270894	449.1965637207031	449.20135498046875
1171	450.3204650878906	12.212933333333332					1	DETECTED	450.3205 m/z @12.21 [CD8122_2.mzXML]	450.3204650878906	12.212933333333332	11.6821	12.463416666666665	0.7813166666666653	19708.251953125	310019.3312852781	0	1180	0.1543765566917923	0.7359340659340666	0.5037085032019987	450.31793212890625	450.3218078613281
1172	450.35693359375	13.041466666666668					1	DETECTED	450.3569 m/z @13.04 [CD8122_2.mzXML]	450.35693359375	13.041466666666668	0.11939999999999999	19.9985	19.8791	57382.82421875	2669551.9910533763	0	1180	0.15538888956953123	4.618269134806285	0.6367941583542167	450.35028076171875	450.3603210449219
1173	451.323486328125	12.229833333333334					1	DETECTED	451.3235 m/z @12.23 [CD8122_2.mzXML]	451.323486328125	12.229833333333334	12.195683333333333	12.31405	0.11836666666666673	5958.49072265625	27686.847046508672	0	1180	0.23145844058006126	1.7330405075646491	2.4660810151292982	451.32220458984375	451.3260192871094
1174	453.106201171875	11.78475					1	DETECTED	453.1062 m/z @11.78 [CD8122_2.mzXML]	453.106201171875	11.78475	11.71615	11.836116666666667	0.11996666666666655	9849.681640625	47446.03103613287	0	1180	0.16585542235823247	0.8743926141885318	0.7487852283770636	453.10528564453125	453.10894775390625
1175	453.1667785644531	11.89735					1	DETECTED	453.1668 m/z @11.90 [CD8122_2.mzXML]	453.1667785644531	11.89735	7.45015	12.0089	4.558750000000001	8637.8291015625	1035569.162515381	0	1180	0.1023024848721068	0.5125415992084909	0.04953454817336041	453.16619873046875	453.1681823730469
1176	453.34344482421875	10.50105					1	DETECTED	453.3434 m/z @10.50 [CD8122_2.mzXML]	453.34344482421875	10.50105	10.014916666666666	17.980666666666664	7.965749999999998	100509.0625	1559630.6647773723	0	1180	0.1058976497986226	2.0790370875359345	3.994364257540426	453.3382263183594	453.3456726074219
1177	454.2919616699219	13.072166666666668					1	DETECTED	454.2920 m/z @13.07 [CD8122_2.mzXML]	454.2919616699219	13.072166666666668	12.934866666666666	14.494166666666667	1.5593000000000004	25426.263671875	346303.1714284053	0	1180	0.2996350506605072	4.926676452795771	9.853328572521566	454.2906494140625	454.29278564453125
1178	454.3885192871094	12.212933333333332					1	DETECTED	454.3885 m/z @12.21 [CD8122_2.mzXML]	454.3885192871094	12.212933333333332	1.3959166666666667	12.31405	10.918133333333333	6603.166015625	1092690.7892735593	0	1180	0.12994914656164802	0.5046739627839469	0.009347925567893907	454.38543701171875	454.39678955078125
1179	454.9585266113281	1.8107499999999999					1	DETECTED	454.9585 m/z @1.81 [CD8122_2.mzXML]	454.9585266113281	1.8107499999999999	1.68775	2.4144	0.72665	26187.822265625	491979.2017740479	0	1180	0.09928043883213311	2.9538617886178917	3.6052837092638943	454.95721435546875	454.9617614746094
1180	458.8562927246094	1.55245					1	DETECTED	458.8563 m/z @1.55 [CD8122_2.mzXML]	458.8562927246094	1.55245	1.4487999999999999	8.631483333333334	7.182683333333333	36712.69140625	844791.5196735839	0	1180	0.06866841746263308	34.975280553548956	77.25246353393088	458.85272216796875	458.86126708984375
1181	459.2477722167969	13.147083333333335					1	DETECTED	459.2478 m/z @13.15 [CD8122_2.mzXML]	459.2477722167969	13.147083333333335	12.773933333333334	16.067016666666667	3.2930833333333336	23244.40625	599279.148924896	0	1180	0.2635700150715188	4.4125463397203895	0.7269894880164262	459.24517822265625	459.2536315917969
1182	460.9656982421875	1.7964833333333334					1	DETECTED	460.9657 m/z @1.80 [CD8122_2.mzXML]	460.9656982421875	1.7964833333333334	1.6718833333333334	2.27615	0.6042666666666665	22588.607421875	260648.45161193845	0	1180	0.18771139986409868	2.4248261102193673	2.8314485748121667	460.96441650390625	460.967041015625
1183	461.0606994628906	9.198683333333333					1	DETECTED	461.0607 m/z @9.20 [CD8122_2.mzXML]	461.0606994628906	9.198683333333333	9.072533333333332	18.148000000000003	9.07546666666667	5139.04736328125	472235.0029922181	0	1180	0.056175880802205924	35.97093407319306	99.14631468438061	461.05987548828125	461.06915283203125
1184	463.3016052246094	13.041466666666668					1	DETECTED	463.3016 m/z @13.04 [CD8122_2.mzXML]	463.3016052246094	13.041466666666668	12.0584	13.13275	1.074349999999999	11987.0009765625	206630.61309387244	0	1180	0.13178770885086877	0.5464278448392774	0.09285568967855483	463.3006591796875	463.30584716796875
1185	464.21783447265625	10.590683333333335					1	DETECTED	464.2178 m/z @10.59 [CD8122_2.mzXML]	464.21783447265625	10.590683333333335	7.7668	10.72925	2.9624500000000005	9003.7978515625	249502.5839150695	0	1180	0.07504469817986781	0.5245347718567219	0.08399695152608376	464.2144775390625	464.2187805175781
1186	466.3148193359375	11.975483333333333					1	DETECTED	466.3148 m/z @11.98 [CD8122_2.mzXML]	466.3148193359375	11.975483333333333	8.5623	12.0584	3.4961	6129.2744140625	523416.3207539673	0	1180	0.10165681482965638	0.5121465298768014	0.02429305975360274	466.3059387207031	466.323974609375
1187	466.3248291015625	12.092083333333333					1	DETECTED	466.3248 m/z @12.09 [CD8122_2.mzXML]	466.3248291015625	12.092083333333333	11.733333333333333	12.36365	0.6303166666666673	3157.136962890625	81851.20820715319	0	1180	0.2988588353951087	0.87849012775842	0.7569802555168399	466.3248291015625	466.3305358886719
1188	467.18670654296875	12.143833333333333					1	DETECTED	467.1867 m/z @12.14 [CD8122_2.mzXML]	467.18670654296875	12.143833333333333	10.832233333333333	12.212933333333332	1.3806999999999992	10079.455078125	326544.55487677	0	1180	0.07819945259549854	0.52634187252211	0.032104926427635426	467.18310546875	467.1874694824219
1189	468.3073425292969	12.6753					1	DETECTED	468.3073 m/z @12.68 [CD8122_2.mzXML]	468.3073425292969	12.6753	12.497216666666667	13.43385	0.936633333333333	157913.96875	1432782.4262315063	1	1180	0.11500905018322527	1.2103870130438563	1.4348708628928104	468.30517578125	468.3109130859375
1190	469.3277282714844	14.39515					1	DETECTED	469.3277 m/z @14.40 [CD8122_2.mzXML]	469.3277282714844	14.39515	11.801816666666667	15.680066666666667	3.8782499999999995	4534.4580078125	532097.2752127993	0	1180	0.8104355006500015	0.7477345758354759	0.14471819218198687	469.3247985839844	469.3307800292969
1191	469.38720703125	12.33065					1	DETECTED	469.3872 m/z @12.33 [CD8122_2.mzXML]	469.38720703125	12.33065	12.075050000000001	13.870000000000001	1.79495	6318.9853515625	274705.88201202406	0	1180	0.1740895627723571	3.5112480438184748	6.0224960876369495	469.3791809082031	469.3898620605469
1192	469.8201599121094	11.852266666666667					1	DETECTED	469.8202 m/z @11.85 [CD8122_2.mzXML]	469.8201599121094	11.852266666666667	11.852266666666667	11.927883333333334	0.07561666666666689	3098.53564453125	11515.589682861428	0	1180	0.08720146821050356	null	null	469.8183898925781	469.8205261230469
1193	470.931884765625	1.8677					1	DETECTED	470.9319 m/z @1.87 [CD8122_2.mzXML]	470.931884765625	1.8677	1.7202833333333334	2.2207333333333334	0.5004500000000001	8855.8701171875	136010.29291870125	0	1180	0.40161715592900493	1.6973996608253268	2.3947993216506536	470.93023681640625	470.9341735839844
1194	471.73748779296875	9.981433333333333					1	DETECTED	471.7375 m/z @9.98 [CD8122_2.mzXML]	471.73748779296875	9.981433333333333	9.896483333333332	9.998316666666666	0.10183333333333344	2481.13525390625	10017.73994268801	0	1180	0.03358512290396831	0.5993721797135508	0.19874435942710159	471.7369079589844	471.7392272949219
1195	472.24859619140625	11.568783333333332					1	DETECTED	472.2486 m/z @11.57 [CD8122_2.mzXML]	472.24859619140625	11.568783333333332	9.879916666666666	11.767383333333333	1.8874666666666666	26110.447265625	481153.8239706421	0	1180	0.09262538802167875	0.5587968262740302	0.09081113497840268	472.2399597167969	472.25115966796875
1196	472.3025817871094	12.212933333333332					1	DETECTED	472.3026 m/z @12.21 [CD8122_2.mzXML]	472.3025817871094	12.212933333333332	12.195683333333333	12.4803	0.2846166666666665	37729.28515625	249706.30240661645	0	1180	0.10301896089708507	8.249758454106813	11.227857412311446	472.3009948730469	472.3050842285156
1197	474.28338623046875	11.882383333333333					1	DETECTED	474.2834 m/z @11.88 [CD8122_2.mzXML]	474.28338623046875	11.882383333333333	11.8192	14.361733333333332	2.5425333333333313	920927.6875	8681295.667354962	1	1180	0.11155046493413678	3.791045296208292	6.103201516154758	474.27716064453125	474.28509521484375
1198	474.8338928222656	1.55245					1	DETECTED	474.8339 m/z @1.55 [CD8122_2.mzXML]	474.8338928222656	1.55245	1.4789833333333333	1.5815	0.10251666666666659	33577.62890625	137426.43583593747	0	1180	0.07122083422355563	0.6977087114337551	0.3954174228675102	474.833251953125	474.8341064453125
1199	475.32550048828125	10.50105					1	DETECTED	475.3255 m/z @10.50 [CD8122_2.mzXML]	475.32550048828125	10.50105	10.255566666666665	10.90025	0.6446833333333348	41540.0078125	268947.5755086052	0	1180	0.10483560264818337	1.580483314540268	2.1099620855388346	475.32098388671875	475.3262023925781
1200	476.9395446777344	1.88155					1	DETECTED	476.9395 m/z @1.88 [CD8122_2.mzXML]	476.9395446777344	1.88155	1.68775	2.31795	0.6302000000000001	16486.21875	235796.9882755127	0	1180	0.26005028605507663	1.6259029927760582	null	476.93829345703125	476.9438781738281
1201	478.2915344238281	12.8722					1	DETECTED	478.2915 m/z @12.87 [CD8122_2.mzXML]	478.2915344238281	12.8722	8.146366666666667	13.056616666666667	4.91025	91913.1640625	2548648.133362001	0	1180	0.11931230228009149	1.3632717011829334	2.264061891737368	478.28900146484375	478.2920227050781
1202	478.32794189453125	13.13275					1	DETECTED	478.3279 m/z @13.13 [CD8122_2.mzXML]	478.32794189453125	13.13275	3.861616666666667	19.9985	16.136883333333333	63399.53125	3427380.332523132	0	1180	0.23169620015311132	1.0161440995874107	0.6098202662391176	478.32476806640625	478.3360595703125
1203	478.3883056640625	12.229833333333334					1	DETECTED	478.3883 m/z @12.23 [CD8122_2.mzXML]	478.3883056640625	12.229833333333334	5.904016666666666	18.9575	13.053483333333332	19151.513671875	2119032.123168031	0	1180	0.2409904282325055	0.7325580366562452	0.43622629467388274	478.3863830566406	478.3938293457031
1204	479.2948913574219	12.8722					1	DETECTED	479.2949 m/z @12.87 [CD8122_2.mzXML]	479.2948913574219	12.8722	12.839683333333333	19.723833333333335	6.884150000000002	20715.5	1571821.4614920663	0	1180	0.21256654582771084	105.85571501794145	210.7114300358829	479.2867126464844	479.29571533203125
1205	479.3919372558594	12.297483333333334					1	DETECTED	479.3919 m/z @12.30 [CD8122_2.mzXML]	479.3919372558594	12.297483333333334	7.9577	14.461366666666667	6.503666666666667	6220.77587890625	845444.3509943845	0	1180	0.37275207609046745	0.749307761140149	0.49861552228029793	479.38958740234375	479.39404296875
1206	480.3439025878906	13.43385					1	DETECTED	480.3439 m/z @13.43 [CD8122_2.mzXML]	480.3439025878906	13.43385	13.147083333333335	14.678149999999999	1.5310666666666641	71886.59375	1140250.213849303	0	1180	0.17155705639493135	1.3349365579222898	4.308167095890163	480.33477783203125	480.34454345703125
1207	482.3226318359375	12.934866666666666					1	DETECTED	482.3226 m/z @12.93 [CD8122_2.mzXML]	482.3226318359375	12.934866666666666	6.3075	14.929916666666665	8.622416666666666	34924.5234375	1609243.1057084966	0	1180	0.15332503522073893	0.6348968805210944	1.2376138940598091	482.3221435546875	482.3250427246094
1208	482.3590393066406	13.7477					1	DETECTED	482.3590 m/z @13.75 [CD8122_2.mzXML]	482.3590393066406	13.7477	13.43385	15.154616666666668	1.7207666666666679	57068.76171875	1362923.80806952	0	1180	0.25796868303034515	2.6792245033075046	3.268734762158723	482.350830078125	482.3629150390625
1209	483.36212158203125	13.7477					1	DETECTED	483.3621 m/z @13.75 [CD8122_2.mzXML]	483.36212158203125	13.7477	13.646266666666666	14.778699999999999	1.1324333333333332	14192.166015625	334393.11729241966	0	1180	0.29040363810054615	5.582155767334809	5.673594135677419	483.3617858886719	483.3642272949219
1210	484.0819396972656	11.202133333333334					1	DETECTED	484.0819 m/z @11.20 [CD8122_2.mzXML]	484.0819396972656	11.202133333333334	10.746616666666666	11.733333333333333	0.9867166666666662	103677.9296875	1162530.2468437513	1	1180	0.10991467168216573	1.5584178380236553	0.7672387792297808	484.08001708984375	484.08294677734375
1211	486.0782470703125	11.202133333333334					1	DETECTED	486.0782 m/z @11.20 [CD8122_2.mzXML]	486.0782470703125	11.202133333333334	10.746616666666666	11.348833333333333	0.6022166666666671	37174.78515625	372432.28638699366	0	1180	0.0858636505268926	0.6610259412388849	0.8712071730682226	486.0765686035156	486.0791015625
1212	487.3193359375	14.461366666666667					1	DETECTED	487.3193 m/z @14.46 [CD8122_2.mzXML]	487.3193359375	14.461366666666667	13.990683333333333	16.140283333333333	2.1495999999999995	75339.25	2219850.9109160765	0	1180	0.38061302024600074	1.5537964664484127	1.7083186703563107	487.3185729980469	487.320556640625
1213	488.2983093261719	11.943433333333333					1	DETECTED	488.2983 m/z @11.94 [CD8122_2.mzXML]	488.2983093261719	11.943433333333333	11.882383333333333	12.109266666666667	0.22688333333333333	4626.9462890625	38592.16102990734	0	1180	0.05272395367810745	1.8581763581763633	2.7163527163527266	488.2946472167969	488.29998779296875
1214	489.33575439453125	15.6984					1	DETECTED	489.3358 m/z @15.70 [CD8122_2.mzXML]	489.33575439453125	15.6984	13.612666666666666	17.851166666666664	4.238499999999998	14131.5986328125	1148366.7761790159	0	1180	1.2679734946941323	0.8508816858627527	1.1248988305941354	489.3313903808594	489.33892822265625
1215	490.4239196777344	13.041466666666668					1	DETECTED	490.4239 m/z @13.04 [CD8122_2.mzXML]	490.4239196777344	13.041466666666668	11.975483333333333	13.696333333333333	1.7208500000000004	10892.9345703125	449562.4740921631	0	1180	0.6625125477131046	0.8071655279163201	0.5203702942281031	490.42138671875	490.4267272949219
1216	491.5556945800781	13.13275					1	DETECTED	491.5557 m/z @13.13 [CD8122_2.mzXML]	491.5556945800781	13.13275	13.087666666666667	14.361733333333332	1.2740666666666645	17318.263671875	336791.75907058694	0	1180	0.20081520817490883	14.130129390018729	27.260258780037457	491.5552062988281	491.5588073730469
1217	493.7783508300781	13.13275					1	DETECTED	493.7784 m/z @13.13 [CD8122_2.mzXML]	493.7783508300781	13.13275	13.102866666666667	13.4659	0.3630333333333322	14264.578125	166357.4436030269	0	1180	0.18060520199095897	6.074177356386121	11.148354712772242	493.7781066894531	493.780029296875
1218	494.3228759765625	12.773933333333334					1	DETECTED	494.3229 m/z @12.77 [CD8122_2.mzXML]	494.3228759765625	12.773933333333334	12.627183333333333	14.427616666666667	1.8004333333333342	183454.703125	2133031.749361518	1	1180	0.12166909186407437	1.6440108784354033	2.0258920089590555	494.3218078613281	494.32501220703125
1219	496.33721923828125	13.13275					1	DETECTED	496.3372 m/z @13.13 [CD8122_2.mzXML]	496.33721923828125	13.13275	10.590683333333335	18.591	8.000316666666667	5401752.5	8.241387078048863E7	1	1180	0.21349745925943786	2.071854414894653	4.559942467060336	496.3370056152344	496.34185791015625
1220	497.341796875	13.207249999999998					1	DETECTED	497.3418 m/z @13.21 [CD8122_2.mzXML]	497.341796875	13.207249999999998	11.168533333333333	16.566083333333335	5.3975500000000025	1092228.25	1.9990617617435414E7	0	1180	0.2341255260574151	null	11.225361930481535	497.341552734375	497.345458984375
1221	499.3474426269531	13.207249999999998					1	DETECTED	499.3474 m/z @13.21 [CD8122_2.mzXML]	499.3474426269531	13.207249999999998	13.056616666666667	13.595949999999998	0.5393333333333317	26438.560546875	285684.3046640618	0	1180	0.11307201593520944	1.7902190750166114	0.32792182334437453	499.3450927734375	499.3485107421875
1222	500.0777587890625	9.431666666666667					1	DETECTED	500.0778 m/z @9.43 [CD8122_2.mzXML]	500.0777587890625	9.431666666666667	9.381366666666667	11.135066666666667	1.7537000000000003	6147.05029296875	185498.24752133226	0	1180	1.044906743791481	17.432405566600398	4.965694096088551	500.07525634765625	500.080810546875
1223	500.2799987792969	11.89735					1	DETECTED	500.2800 m/z @11.90 [CD8122_2.mzXML]	500.2799987792969	11.89735	3.84635	18.386833333333335	14.540483333333334	45772.5234375	2339132.113209228	0	1180	0.12265334247129367	1.831422793606975	3.4033947071287636	500.2702331542969	500.2882080078125
1224	501.1884765625	13.13275					1	DETECTED	501.1885 m/z @13.13 [CD8122_2.mzXML]	501.1884765625	13.13275	13.087666666666667	13.38655	0.2988833333333325	14918.7607421875	180121.8958554687	0	1180	0.19564375671631318	3.3147874306839724	5.629574861367945	501.1856994628906	501.1896057128906
1225	502.0743713378906	10.396616666666667					1	DETECTED	502.0744 m/z @10.40 [CD8122_2.mzXML]	502.0743713378906	10.396616666666667	9.448450000000001	10.968250000000001	1.5198	2789.927001953125	161162.12547863767	0	1180	1.040459059487489	0.801441378098085	0.60288275619617	502.0711669921875	502.0772399902344
1226	502.11114501953125	10.273033333333332					1	DETECTED	502.1111 m/z @10.27 [CD8122_2.mzXML]	502.11114501953125	10.273033333333332	10.100066666666667	19.925333333333334	9.825266666666668	7497.28466796875	1099269.752578949	0	1180	0.17229606975554113	26.096262198382693	56.6664013156067	502.1098937988281	502.1131896972656
1227	502.2913513183594	12.839683333333333					1	DETECTED	502.2914 m/z @12.84 [CD8122_2.mzXML]	502.2913513183594	12.839683333333333	12.70755	13.266166666666667	0.5586166666666674	54067.671875	524642.9501579598	0	1180	0.11600116790605952	2.039150835971131	4.106935629930897	502.2896423339844	502.29217529296875
1228	502.326904296875	12.934866666666666					1	DETECTED	502.3269 m/z @12.93 [CD8122_2.mzXML]	502.326904296875	12.934866666666666	12.161183333333334	13.852183333333333	1.690999999999999	21688.4375	610791.9844278571	0	1180	0.8659581126172178	1.0033810171157702	0.3152728059442234	502.3183288574219	502.3291931152344
1229	503.2945861816406	12.839683333333333					1	DETECTED	503.2946 m/z @12.84 [CD8122_2.mzXML]	503.2945861816406	12.839683333333333	10.917133333333334	12.919450000000001	2.002316666666667	13293.4111328125	346097.0402648927	0	1180	0.05485216882514976	0.52074501746812	0.04149003493623984	503.29400634765625	503.2991638183594
1230	503.32977294921875	12.934866666666666					1	DETECTED	503.3298 m/z @12.93 [CD8122_2.mzXML]	503.32977294921875	12.934866666666666	12.934866666666666	13.010716666666667	0.07585000000000086	5600.14794921875	22129.429927246303	0	1180	0.08599575974811557	null	null	503.3287048339844	503.33123779296875
1231	504.106689453125	10.307933333333333					1	DETECTED	504.1067 m/z @10.31 [CD8122_2.mzXML]	504.106689453125	10.307933333333333	10.16915	10.307933333333333	0.1387833333333326	2307.37060546875	13222.660847198498	0	1180	0.07365318189215486	0.5	null	504.1065673828125	504.10791015625
1232	504.3428955078125	13.236600000000001					1	DETECTED	504.3429 m/z @13.24 [CD8122_2.mzXML]	504.3428955078125	13.236600000000001	12.806816666666666	14.137400000000001	1.330583333333335	8581.1982421875	307804.2326480714	0	1180	0.19725947769812002	1.5479699073176376	2.0959398146352752	504.3415222167969	504.3443603515625
1233	505.3490295410156	12.4803					1	DETECTED	505.3490 m/z @12.48 [CD8122_2.mzXML]	505.3490295410156	12.4803	11.801816666666667	12.51395	0.7121333333333322	4707.3681640625	100297.24287524408	0	1180	0.050102666128646334	0.5247979562258959	0.049595912451791666	505.34716796875	505.3555603027344
1234	506.3594970703125	14.0898					1	DETECTED	506.3595 m/z @14.09 [CD8122_2.mzXML]	506.3594970703125	14.0898	11.6821	15.624583333333334	3.9424833333333336	11840.6376953125	898655.4543409114	0	1180	0.8653552256987336	0.7559286981666533	1.417665392423697	506.3566589355469	506.3635559082031
1235	508.3747863769531	13.956833333333332					1	DETECTED	508.3748 m/z @13.96 [CD8122_2.mzXML]	508.3747863769531	13.956833333333332	11.1188	15.350783333333334	4.231983333333334	24800.28515625	1176750.999572996	0	1180	0.35122348024939143	0.7084236449508181	0.6362570267689297	508.3720397949219	508.3777160644531
1236	510.3537902832031	13.51395					1	DETECTED	510.3538 m/z @13.51 [CD8122_2.mzXML]	510.3537902832031	13.51395	13.266166666666667	14.695183333333334	1.4290166666666675	54405.07421875	852779.8942341312	0	1180	0.21895426873698653	1.5881602499532468	1.6496513128760846	510.3523254394531	510.35546875
1237	512.3334350585938	11.975483333333333					1	DETECTED	512.3334 m/z @11.98 [CD8122_2.mzXML]	512.3334350585938	11.975483333333333	9.33235	12.773933333333334	3.441583333333334	42290.28515625	902885.6588024594	0	1180	0.14072836265090594	1.5217970507833773	6.358430589377534	512.3311767578125	512.3380126953125
1238	515.1348266601562	11.89735					1	DETECTED	515.1348 m/z @11.90 [CD8122_2.mzXML]	515.1348266601562	11.89735	5.956833333333334	12.143833333333333	6.186999999999999	11322.40234375	881456.5821634826	0	1180	0.10698180846322458	0.5207459508291928	0.04149190165838559	515.134521484375	515.1419067382812
1239	515.3111572265625	13.13275					1	DETECTED	515.3112 m/z @13.13 [CD8122_2.mzXML]	515.3111572265625	13.13275	13.087666666666667	13.4976	0.40993333333333304	49003.3125	486595.4674443357	0	1180	0.17510879355175568	4.517559607359094	5.688085940479134	515.3111572265625	515.3125610351562
1240	516.0720825195312	9.779283333333332					1	DETECTED	516.0721 m/z @9.78 [CD8122_2.mzXML]	516.0720825195312	9.779283333333332	9.69895	16.251283333333333	6.552333333333333	2525.64306640625	324102.52626699826	0	1180	1.0019215232108056	40.78215767634921	80.56431535269842	516.0701293945312	516.0772094726562
1241	516.3045043945312	12.806816666666666					1	DETECTED	516.3045 m/z @12.81 [CD8122_2.mzXML]	516.3045043945312	12.806816666666666	12.740633333333333	12.934866666666666	0.19423333333333304	16605.359375	122046.85959497091	0	1180	0.21555069257504833	1.4673885671115632	1.9347771342231261	516.3031616210938	516.3052978515625
1242	517.3665771484375	14.946850000000001					1	DETECTED	517.3666 m/z @14.95 [CD8122_2.mzXML]	517.3665771484375	14.946850000000001	14.661116666666667	15.901733333333334	1.2406166666666678	3261.35205078125	115032.0842182618	0	1180	0.16259346647028217	2.1709344377041444	3.341868875408289	517.3642578125	517.3693237304688
1243	518.3201293945312	13.13275					1	DETECTED	518.3201 m/z @13.13 [CD8122_2.mzXML]	518.3201293945312	13.13275	0.5216	14.695183333333334	14.173583333333335	343735.59375	1.8583280585261725E7	1	1180	0.19556496953652847	0.5509064700937392	1.6345400268375716	518.31982421875	518.3235473632812
1244	518.4585571289062	12.839683333333333					1	DETECTED	518.4586 m/z @12.84 [CD8122_2.mzXML]	518.4585571289062	12.839683333333333	11.553433333333334	14.812466666666667	3.259033333333333	49993.85546875	3497955.7893700553	0	1180	1.1945434021815942	1.307920254214742	1.5500976466091458	518.4537353515625	518.4613647460938
1245	519.3234252929688	13.1926					1	DETECTED	519.3234 m/z @13.19 [CD8122_2.mzXML]	519.3234252929688	13.1926	10.014916666666666	13.35575	3.340833333333334	79060.7890625	4492260.5055692755	0	1180	0.25370802135570614	0.5256712175012194	0.05134243500243884	519.3223266601562	519.3241577148438
1246	520.3372192382812	12.934866666666666					1	DETECTED	520.3372 m/z @12.93 [CD8122_2.mzXML]	520.3372192382812	12.934866666666666	10.865649999999999	16.0852	5.219550000000002	2101484.75	2.4633123801247746E7	1	1180	0.14089147421210946	1.4279476965906632	1.3534347999841703	520.335693359375	520.3414306640625
1247	521.3413696289062	12.934866666666666					1	DETECTED	521.3414 m/z @12.93 [CD8122_2.mzXML]	521.3413696289062	12.934866666666666	4.666833333333333	14.249183333333333	9.58235	527680.4375	9268831.57025446	0	1180	0.13286565183755528	0.521748682060724	3.094108021075334	521.3392333984375	521.3427734375
1248	522.3538818359375	13.280883333333332					1	DETECTED	522.3539 m/z @13.28 [CD8122_2.mzXML]	522.3538818359375	13.280883333333332	11.71615	16.012016666666668	4.295866666666667	677775.4375	1.2779899592656003E7	1	1180	0.18985397331600318	1.9388168586913148	1.437064804857272	522.3441772460938	522.3572998046875
1249	523.3469848632812	12.919450000000001					1	DETECTED	523.3470 m/z @12.92 [CD8122_2.mzXML]	523.3469848632812	12.919450000000001	12.888366666666666	12.995733333333334	0.1073666666666675	14106.470703125	62637.92419653311	0	1180	0.06583017441831807	1.727077747989202	2.454155495978404	523.3457641601562	523.3469848632812
1250	523.3574829101562	13.280883333333332					1	DETECTED	523.3575 m/z @13.28 [CD8122_2.mzXML]	523.3574829101562	13.280883333333332	13.056616666666667	13.646266666666666	0.5896499999999989	178969.984375	2900629.955406002	0	1180	0.19443459843955857	1.3245898309051185	1.797093449741166	523.3568725585938	523.359375
1251	524.369384765625	14.137400000000001					1	DETECTED	524.3694 m/z @14.14 [CD8122_2.mzXML]	524.369384765625	14.137400000000001	10.0318	17.701999999999998	7.670199999999998	1055755.125	5.255044648704216E7	1	1180	0.5681861531923786	0.7372052120715967	0.4807815463228783	524.3594360351562	524.3737182617188
1252	525.3731689453125	14.169016666666666					1	DETECTED	525.3732 m/z @14.17 [CD8122_2.mzXML]	525.3731689453125	14.169016666666666	10.640916666666667	16.8645	6.223583333333332	270072.375	1.4255576761986414E7	0	1180	0.5060266223368437	0.8820021163421295	8.742925266467212	525.3717041015625	525.3746337890625
1253	526.2913818359375	12.773933333333334					1	DETECTED	526.2914 m/z @12.77 [CD8122_2.mzXML]	526.2913818359375	12.773933333333334	12.70755	13.13275	0.42520000000000024	31147.107421875	267250.90880297933	0	1180	0.10536929071778722	3.202611097162895	3.715174663772559	526.2896728515625	526.30126953125
1254	527.3779296875	14.137400000000001					1	DETECTED	527.3779 m/z @14.14 [CD8122_2.mzXML]	527.3779296875	14.137400000000001	0.46654999999999996	14.812466666666667	14.345916666666668	7339.3310546875	1467677.6703870853	0	1180	0.3462387486745797	0.5246900034257806	0.04938000685156124	527.377197265625	527.3831787109375
1255	528.3201904296875	13.295616666666666					1	DETECTED	528.3202 m/z @13.30 [CD8122_2.mzXML]	528.3201904296875	13.295616666666666	13.2218	13.4817	0.2599	11258.5244140625	100655.90956530762	0	1180	0.13958820400512728	1.7604425378189426	2.520885075637885	528.3162231445312	528.3212280273438
1256	532.3358154296875	13.5462					1	DETECTED	532.3358 m/z @13.55 [CD8122_2.mzXML]	532.3358154296875	13.5462	13.4659	13.646266666666666	0.18036666666666612	4281.40478515625	28275.492069335978	0	1180	0.12697975124883776	1.1230801162307817	1.2461602324615635	532.33349609375	532.338134765625
1257	534.2931518554688	13.1926					1	DETECTED	534.2932 m/z @13.19 [CD8122_2.mzXML]	534.2931518554688	13.1926	4.6508	13.4659	8.8151	11407.5302734375	959282.390040466	0	1180	0.13372118573530756	0.5159977990587463	0.03199559811749268	534.2908325195312	534.297119140625
1258	534.3143920898438	12.0421					1	DETECTED	534.3144 m/z @12.04 [CD8122_2.mzXML]	534.3143920898438	12.0421	12.0258	12.092083333333333	0.0662833333333328	3266.51025390625	8097.654177185027	0	1180	0.03400361599811319	2.03323108384465	3.0664621676893002	534.3135986328125	534.3165283203125
1259	536.3065795898438	13.280883333333332					1	DETECTED	536.3066 m/z @13.28 [CD8122_2.mzXML]	536.3065795898438	13.280883333333332	13.010716666666667	13.37115	0.36043333333333294	6460.14697265625	92857.52281768782	0	1180	0.7298498054252462	0.6670573719926014	0.33411474398520274	536.2991333007812	536.3065795898438
1260	540.36474609375	12.297483333333334					1	DETECTED	540.3647 m/z @12.30 [CD8122_2.mzXML]	540.36474609375	12.297483333333334	12.212933333333332	12.4803	0.26736666666666764	9347.2568359375	74122.8668360597	0	1180	0.14869826678873466	1.581115710624847	2.162231421249694	540.3626098632812	540.3661499023438
1261	542.3197631835938	12.934866666666666					1	DETECTED	542.3198 m/z @12.93 [CD8122_2.mzXML]	542.3197631835938	12.934866666666666	12.530633333333332	14.461366666666667	1.9307333333333343	163788.921875	2307016.361982792	1	1180	0.2682440255930292	0.9715786667106648	0.6301397197276167	542.3190307617188	542.3231811523438
1262	544.338134765625	12.8722					1	DETECTED	544.3381 m/z @12.87 [CD8122_2.mzXML]	544.338134765625	12.8722	9.365	15.661516666666667	6.296516666666667	312772.625	4865991.204167033	1	1180	0.1404935221320489	1.454732105654234	4.106654274300356	544.33544921875	544.3399658203125
1263	546.3543090820312	13.102866666666667					1	DETECTED	546.3543 m/z @13.10 [CD8122_2.mzXML]	546.3543090820312	13.102866666666667	1.6414666666666666	15.901733333333334	14.260266666666668	89989.9296875	4158154.772567291	0	1180	1.0465480212921268	1.1642786786089125	1.2447083677750714	546.3478393554688	546.3564453125
1264	547.3574829101562	13.102866666666667					1	DETECTED	547.3575 m/z @13.10 [CD8122_2.mzXML]	547.3574829101562	13.102866666666667	11.959233333333334	16.51033333333333	4.551099999999998	26229.57421875	1115133.5430705254	0	1180	1.8496826271232205	1.9897548748141871	0.2849990720652846	547.35498046875	547.3587646484375
1265	548.3695678710938	13.51395					1	DETECTED	548.3696 m/z @13.51 [CD8122_2.mzXML]	548.3695678710938	13.51395	13.087666666666667	14.023833333333332	0.936166666666665	18768.5859375	303338.37084503175	0	1180	0.27297546040046683	1.0980568479493305	1.0436049008030635	548.3606567382812	548.3718872070312
1266	550.384765625	11.733333333333333					1	DETECTED	550.3848 m/z @11.73 [CD8122_2.mzXML]	550.384765625	11.733333333333333	11.393400000000002	15.513683333333335	4.120283333333333	6270.7705078125	471336.18122012325	0	1180	0.21752438489129666	6.060428515395217	8.700644528661416	550.3809204101562	550.3899536132812
1267	550.44873046875	13.4659					1	DETECTED	550.4487 m/z @13.47 [CD8122_2.mzXML]	550.44873046875	13.4659	12.246666666666666	14.31315	2.066483333333334	6047.18115234375	349292.79974652146	0	1180	0.243097304753773	0.8474519506793889	0.6949039013587779	550.443115234375	550.4518432617188
1268	566.31982421875	12.8722					1	DETECTED	566.3198 m/z @12.87 [CD8122_2.mzXML]	566.31982421875	12.8722	12.823366666666667	13.177116666666667	0.3537499999999998	30359.171875	236996.4967250979	0	1180	0.06987479246381056	3.622013651877184	6.244027303754368	566.3192749023438	566.3204345703125
1269	567.406005859375	12.297483333333334					1	DETECTED	567.4060 m/z @12.30 [CD8122_2.mzXML]	567.406005859375	12.297483333333334	12.246666666666666	12.497216666666667	0.2505500000000005	8343.4189453125	72242.56104913338	0	1180	0.11479627537528003	2.4652345031157235	4.0705618833811075	567.40283203125	567.4074096679688
1270	568.3382568359375	12.839683333333333					1	DETECTED	568.3383 m/z @12.84 [CD8122_2.mzXML]	568.3382568359375	12.839683333333333	6.780833333333334	14.593833333333333	7.812999999999999	70907.03125	1887822.149889986	0	1180	0.10996712113941065	1.7782570554162813	2.77157200648005	568.3350830078125	568.3449096679688
1271	570.3549194335938	13.041466666666668					1	DETECTED	570.3549 m/z @13.04 [CD8122_2.mzXML]	570.3549194335938	13.041466666666668	12.965483333333333	13.43385	0.4683666666666664	11518.5546875	150479.12463317902	0	1180	0.11268509690044581	3.082035534108285	5.16407106821657	570.3521728515625	570.3556518554688
1272	572.9131469726562	9.33235					1	DETECTED	572.9131 m/z @9.33 [CD8122_2.mzXML]	572.9131469726562	9.33235	6.272683333333333	9.515166666666666	3.2424833333333325	6625.90234375	265562.98794305394	0	1180	0.21074347265654048	0.5298752587427823	0.05975051748556457	572.9119262695312	572.9132690429688
1273	574.2564086914062	13.026316666666666					1	DETECTED	574.2564 m/z @13.03 [CD8122_2.mzXML]	574.2564086914062	13.026316666666666	12.919450000000001	16.7525	3.83305	6294.9189453125	413950.8461891482	0	1180	0.024259838008532597	17.933796007486226	34.86759201497245	574.2510986328125	574.2578125
1274	583.2521362304688	11.252450000000001					1	DETECTED	583.2521 m/z @11.25 [CD8122_2.mzXML]	583.2521362304688	11.252450000000001	6.114833333333333	12.396616666666667	6.281783333333333	8507.9931640625	575344.4250074467	0	1180	0.27564411313365333	0.6113518914412323	3.4644046793714436	583.2504272460938	583.25634765625
1275	585.2695922851562	10.984900000000001					1	DETECTED	585.2696 m/z @10.98 [CD8122_2.mzXML]	585.2695922851562	10.984900000000001	10.307933333333333	13.236600000000001	2.9286666666666683	59414.52734375	1175762.7279241325	0	1180	0.6670301043121878	2.101624517018975	0.27816416770620317	585.2664794921875	585.27197265625
1276	590.3201293945312	12.8722					1	DETECTED	590.3201 m/z @12.87 [CD8122_2.mzXML]	590.3201293945312	12.8722	0.6310333333333333	12.888366666666666	12.257333333333333	6841.0185546875	1719945.20837378	0	1180	0.15124902092082948	0.5006603401091944	0.001320680218388788	590.318603515625	590.3243408203125
1277	615.40625	14.137400000000001					1	DETECTED	615.4062 m/z @14.14 [CD8122_2.mzXML]	615.40625	14.137400000000001	13.529816666666667	14.31315	0.7833333333333332	2461.299560546875	78307.03375897216	0	1180	0.7302098283038827	0.6446303662049091	0.2892607324098182	615.4034423828125	615.4115600585938
1278	619.4370727539062	12.6753					1	DETECTED	619.4371 m/z @12.68 [CD8122_2.mzXML]	619.4370727539062	12.6753	12.530633333333332	12.773933333333334	0.2433000000000014	9135.5517578125	87890.15664526379	0	1180	0.09205877329618772	0.8408986175115201	0.6817972350230402	619.4337158203125	619.4375
1279	629.152099609375	2.45525					1	DETECTED	629.1521 m/z @2.46 [CD8122_2.mzXML]	629.152099609375	2.45525	1.8535	3.6912499999999997	1.8377499999999998	20546.962890625	535216.71698819	0	1180	0.3408177696603958	1.4376222150558704	1.554983859220623	629.1482543945312	629.15771484375
1280	637.0908203125	9.964616666666666					1	DETECTED	637.0908 m/z @9.96 [CD8122_2.mzXML]	637.0908203125	9.964616666666666	9.862716666666667	10.014916666666666	0.15219999999999878	2289.2138671875	12867.730790161057	0	1180	0.14041252810946503	0.7468105986261071	0.4936211972522141	637.0888061523438	637.0955200195312
1281	651.1353149414062	2.27615					1	DETECTED	651.1353 m/z @2.28 [CD8122_2.mzXML]	651.1353149414062	2.27615	1.8249833333333332	3.29455	1.469566666666667	12424.021484375	307116.75381256104	0	1180	0.2740824491655389	1.6286294791281863	5.227394453010891	651.1318969726562	651.1392822265625
1282	673.1149291992188	2.2207333333333334					1	DETECTED	673.1149 m/z @2.22 [CD8122_2.mzXML]	673.1149291992188	2.2207333333333334	1.8535	7.88835	6.0348500000000005	7724.744140625	684342.8190057373	0	1180	0.17746351413074013	8.216642461650174	15.433284923300345	673.1113891601562	673.1209106445312
1283	696.3759765625	13.026316666666666					1	DETECTED	696.3760 m/z @13.03 [CD8122_2.mzXML]	696.3759765625	13.026316666666666	12.995733333333334	13.056616666666667	0.060883333333332956	4780.47314453125	13244.913700561665	0	1180	0.054257785303150285	0.9953678474114644	0.990735694822929	696.3746337890625	696.37744140625
1284	701.5570068359375	12.6753					1	DETECTED	701.5570 m/z @12.68 [CD8122_2.mzXML]	701.5570068359375	12.6753	11.801816666666667	15.101750000000001	3.2999333333333336	10229.6142578125	646627.6234751889	0	1180	0.27298539670151634	1.7278101664995926	3.917229411110054	701.5540161132812	701.560546875
1285	703.5731811523438	13.041466666666668					1	DETECTED	703.5732 m/z @13.04 [CD8122_2.mzXML]	703.5731811523438	13.041466666666668	12.0421	15.015116666666668	2.973016666666668	12148.2998046875	772420.4628638917	0	1180	0.9846617207773392	1.3538727282252458	1.53059174118498	703.5689086914062	703.577392578125
1286	722.5255737304688	12.8722					1	DETECTED	722.5256 m/z @12.87 [CD8122_2.mzXML]	722.5255737304688	12.8722	12.297483333333334	13.782266666666667	1.4847833333333327	7323.5419921875	287021.9378466797	0	1180	0.4318004113832412	1.2917524577327981	1.5835049154655962	722.5211791992188	722.5279541015625
1287	758.5669555664062	13.51395					1	DETECTED	758.5670 m/z @13.51 [CD8122_2.mzXML]	758.5669555664062	13.51395	11.218983333333334	15.938116666666668	4.719133333333334	95700.8671875	6267300.3052409645	1	1180	0.8229067412381728	0.8117095997995586	0.6381465986703965	758.560546875	758.5730590820312
1288	760.5826416015625	12.773933333333334					1	DETECTED	760.5826 m/z @12.77 [CD8122_2.mzXML]	760.5826416015625	12.773933333333334	11.767383333333333	15.066983333333333	3.2996	46513.0546875	2800422.5788383186	0	1180	0.27774934161836207	1.5827989496150152	2.246667193864243	760.579345703125	760.5900268554688
1289	782.5674438476562	12.740633333333333					1	DETECTED	782.5674 m/z @12.74 [CD8122_2.mzXML]	782.5674438476562	12.740633333333333	11.69915	14.879349999999999	3.1801999999999992	44083.078125	1881999.0492968136	0	1180	0.49124627447573666	1.8493855719274535	2.5025800642993388	782.5624389648438	782.5708618164062
1290	784.5833129882812	12.69135					1	DETECTED	784.5833 m/z @12.69 [CD8122_2.mzXML]	784.5833129882812	12.69135	11.6485	15.333033333333333	3.6845333333333325	36240.46875	2006585.3290263992	0	1180	0.43978202730862037	1.5093328967056252	2.8626666655240607	784.5765380859375	784.587158203125
1291	786.5983276367188	12.6753					1	DETECTED	786.5983 m/z @12.68 [CD8122_2.mzXML]	786.5983276367188	12.6753	11.78475	15.279416666666666	3.4946666666666655	43666.98046875	2744978.9838261404	0	1180	0.9129701390338543	1.9949341759598578	2.8643188939260837	786.5957641601562	786.603759765625
1292	806.5664672851562	12.643166666666668					1	DETECTED	806.5665 m/z @12.64 [CD8122_2.mzXML]	806.5664672851562	12.643166666666668	11.599783333333333	15.754016666666667	4.154233333333334	22102.048828125	1297972.0205060134	0	1180	0.5676387730249051	1.7582422054929288	2.58526285105222	806.5641479492188	806.5726928710938
1293	808.5820922851562	12.6753					1	DETECTED	808.5821 m/z @12.68 [CD8122_2.mzXML]	808.5820922851562	12.6753	11.927883333333334	14.778699999999999	2.850816666666665	14110.3740234375	714009.6682720946	0	1180	0.9396470538670716	1.9071133905675104	2.7378088893831767	808.5742797851562	808.5873413085938
1294	810.596923828125	12.643166666666668					1	DETECTED	810.5969 m/z @12.64 [CD8122_2.mzXML]	810.596923828125	12.643166666666668	6.570316666666667	14.461366666666667	7.89105	16880.26953125	1134872.5097443252	0	1180	0.23905725598394056	0.647008501740282	3.801046000615746	810.5924072265625	810.6033935546875
1295	991.671142578125	13.162016666666666					1	DETECTED	991.6711 m/z @13.16 [CD8122_2.mzXML]	991.671142578125	13.162016666666666	13.117700000000001	16.8645	3.7467999999999986	12930.7197265625	374566.11370883137	0	1180	0.1111411771583235	42.27303497555608	83.54606995111216	991.6643676757812	991.6719970703125
