# Supplementary material for: MSFC: a new feature construction method for accurate diagnosis of mass spectrometry data
Source: Sci Rep. 2023 Sep 21;13:15694. doi: 10.1038/s41598-023-42395-5 (PMC10514077; doi:10.1038/s41598-023-42395-5)
Supplement: Supplementary file 1 — Supplementary Information. [file 41598_2023_42395_MOESM1_ESM.zip › dataset/CHD dataset/2-batch/P/CD8144_2.mzXML_chromatograms.csv]

row ID	row m/z	row retention time	row identity (main ID)	row identity (all IDs)	row identity (main ID + details)	row comment	row number of detected peaks	CD8144_2.mzXML Peak status	CD8144_2.mzXML Peak name	CD8144_2.mzXML Peak m/z	CD8144_2.mzXML Peak RT	CD8144_2.mzXML Peak RT start	CD8144_2.mzXML Peak RT end	CD8144_2.mzXML Peak duration time	CD8144_2.mzXML Peak height	CD8144_2.mzXML Peak area	CD8144_2.mzXML Peak charge	CD8144_2.mzXML Peak # data points	CD8144_2.mzXML Peak FWHM	CD8144_2.mzXML Peak tailing factor	CD8144_2.mzXML Peak asymmetry factor	CD8144_2.mzXML Peak m/z min	CD8144_2.mzXML Peak m/z max
1	55.05401611328125	11.149666666666667					1	DETECTED	55.0540 m/z @11.15 [CD8144_2.mzXML]	55.05401611328125	11.149666666666667	0.11916666666666667	19.999666666666666	19.880499999999998	1918.859375	1063809.1880085003	0	1168	18.49350388154939	0.9011604188386745	0.8023208376773492	55.04411315917969	55.06288146972656
2	60.08052444458008	12.396633333333334					1	DETECTED	60.0805 m/z @12.40 [CD8144_2.mzXML]	60.08052444458008	12.396633333333334	0.10103333333333334	19.999666666666666	19.898633333333333	119330.9765625	2.6721608442539874E7	0	1168	4.351050747075734	0.5327316250910066	0.5100687294716006	60.080440521240234	60.0808219909668
3	61.03944396972656	1.8476833333333333					1	DETECTED	61.0394 m/z @1.85 [CD8144_2.mzXML]	61.03944396972656	1.8476833333333333	0.11916666666666667	19.981166666666663	19.861999999999995	369982.25	3554819.0970997564	0	1168	0.04126972415460961	2.827578893745196	3.3504640843752256	61.039268493652344	61.03972244262695
4	61.0839729309082	15.182233333333333					1	DETECTED	61.0840 m/z @15.18 [CD8144_2.mzXML]	61.0839729309082	15.182233333333333	2.40875	19.324	16.91525	3288.2353515625	1093618.904040833	0	1168	7.0443294752133205	0.6621236180681594	0.5537768086231086	61.0804557800293	61.084110260009766
5	68.98210906982422	1.4917833333333335					1	DETECTED	68.9821 m/z @1.49 [CD8144_2.mzXML]	68.98210906982422	1.4917833333333335	1.4769	19.451666666666664	17.974766666666664	9497.181640625	1084614.3733842773	0	1168	0.20624190426529343	603.8555431131008	8.316876474419734	68.97772216796875	68.99191284179688
6	69.0697021484375	5.779183333333333					1	DETECTED	69.0697 m/z @5.78 [CD8144_2.mzXML]	69.0697021484375	5.779183333333333	0.10103333333333334	19.999666666666666	19.898633333333333	7995.083984375	4631554.749960447	0	1168	7.090517985963536	1.7522109607295804	1.1392235942359998	69.06208801269531	69.06996154785156
7	70.06507110595703	1.8618333333333332					1	DETECTED	70.0651 m/z @1.86 [CD8144_2.mzXML]	70.06507110595703	1.8618333333333332	0.5197166666666667	18.302333333333333	17.782616666666666	17515.951171875	870721.8205608063	0	1168	0.04060339126035428	1.4424248762032887	1.794075526400687	70.06118774414062	70.07323455810547
8	71.04116821289062	11.532383333333334					1	DETECTED	71.0412 m/z @11.53 [CD8144_2.mzXML]	71.04116821289062	11.532383333333334	0.41059999999999997	19.615666666666666	19.205066666666667	2243.43994140625	1015644.649688675	0	1168	12.819018764093014	0.8633987055433257	0.7267974110866512	71.0359115600586	71.04925537109375
9	72.0490493774414	14.55025					1	DETECTED	72.0490 m/z @14.55 [CD8144_2.mzXML]	72.0490493774414	14.55025	0.26511666666666667	19.981166666666663	19.716049999999996	4132.67626953125	1522789.379458496	0	1168	2.731665961986831	0.6900898136524216	0.842819448705029	72.0487289428711	72.04927062988281
10	72.08063507080078	1.91645					1	DETECTED	72.0806 m/z @1.92 [CD8144_2.mzXML]	72.08063507080078	1.91645	0.9013666666666666	6.355816666666667	5.45445	45777.92578125	1183642.4756751098	0	1168	0.14053615571257172	1.0432435184678688	11.992615118848422	72.07268524169922	72.08087158203125
11	73.04532623291016	14.4796					1	DETECTED	73.0453 m/z @14.48 [CD8144_2.mzXML]	73.04532623291016	14.4796	0.10103333333333334	19.999666666666666	19.898633333333333	17344.90234375	5653133.650538536	0	1168	3.648205289624274	0.8147307441846249	0.8947257987740653	73.0353775024414	73.05297088623047
12	75.9477310180664	2.4638833333333334					1	DETECTED	75.9477 m/z @2.46 [CD8144_2.mzXML]	75.9477310180664	2.4638833333333334	1.4769	19.142	17.6651	5170.26904296875	754142.4560320434	0	1168	0.2593417170299106	8.949036626758303	0.7807333422842614	75.9460220336914	75.95623016357422
13	80.9476318359375	1.7471833333333333					1	DETECTED	80.9476 m/z @1.75 [CD8144_2.mzXML]	80.9476318359375	1.7471833333333333	1.6552833333333332	8.789766666666667	7.134483333333334	170555.109375	2268077.5764911803	0	1168	0.11484393484334876	3.369529157434056	5.088187784362416	80.9476318359375	80.95576477050781
14	81.06966400146484	6.215283333333333					1	DETECTED	81.0697 m/z @6.22 [CD8144_2.mzXML]	81.06966400146484	6.215283333333333	0.10103333333333334	19.999666666666666	19.898633333333333	4720.240234375	2224182.070125703	0	1168	15.926717880780343	1.6272341933461452	1.9715122692178875	81.06942749023438	81.06997680664062
15	82.01752471923828	1.5214333333333334					1	DETECTED	82.0175 m/z @1.52 [CD8144_2.mzXML]	82.01752471923828	1.5214333333333334	1.4278833333333334	12.153683333333333	10.7258	6525.69775390625	877223.1871373291	0	1168	0.10477435198294849	57.3265633351149	113.65312667022978	82.00971984863281	82.017578125
16	82.9447021484375	1.7471833333333333					1	DETECTED	82.9447 m/z @1.75 [CD8144_2.mzXML]	82.9447021484375	1.7471833333333333	1.6704333333333332	2.1285833333333333	0.45815000000000006	60526.03515625	629400.3848427734	0	1168	0.10894808577783932	2.984690553745925	4.839559277112773	82.9447021484375	82.9449234008789
17	83.02133178710938	1.8335000000000001					1	DETECTED	83.0213 m/z @1.83 [CD8144_2.mzXML]	83.02133178710938	1.8335000000000001	0.15545	19.79866666666667	19.64321666666667	1486930.125	8598191.140501747	0	1168	0.05555106323897774	0.5376241216862256	1.862578590147231	83.02120971679688	83.02169799804688
18	83.08540344238281	11.330733333333335					1	DETECTED	83.0854 m/z @11.33 [CD8144_2.mzXML]	83.08540344238281	11.330733333333335	0.10103333333333334	19.999666666666666	19.898633333333333	13222.0068359375	4428624.766740229	0	1168	10.016801212287632	0.5993901305958285	0.9646238011215852	83.08491516113281	83.0857162475586
19	84.04430389404297	1.9724333333333335					1	DETECTED	84.0443 m/z @1.97 [CD8144_2.mzXML]	84.04430389404297	1.9724333333333335	0.24658333333333332	19.981166666666663	19.73458333333333	11132.6142578125	2232873.6288724067	0	1168	1.1173586315647608	2.779275539691578	8.863198205763428	84.04398345947266	84.05398559570312
20	84.61949920654297	1.5214333333333334					1	DETECTED	84.6195 m/z @1.52 [CD8144_2.mzXML]	84.61949920654297	1.5214333333333334	1.4618499999999999	1.5952	0.13335000000000008	6255.767578125	35746.606130004904	0	1168	0.12849218004033003	1.1190209790209757	1.2380419580419515	84.61940002441406	84.61952209472656
21	84.9593734741211	1.5214333333333334					1	DETECTED	84.9594 m/z @1.52 [CD8144_2.mzXML]	84.9593734741211	1.5214333333333334	0.10103333333333334	19.999666666666666	19.898633333333333	1666397.875	2.6043530744935904E7	0	1168	0.12928721436389146	1.3281612510477452	1.5997183740632372	84.9541015625	84.95977783203125
22	85.0283203125	2.0286166666666667					1	DETECTED	85.0283 m/z @2.03 [CD8144_2.mzXML]	85.0283203125	2.0286166666666667	1.61015	9.895633333333334	8.285483333333335	46320.828125	3144805.5563273337	0	1168	0.2753166134201295	7.064918511630701	10.58905529299682	85.02578735351562	85.0303726196289
23	85.06460571289062	7.097300000000001					1	DETECTED	85.0646 m/z @7.10 [CD8144_2.mzXML]	85.06460571289062	7.097300000000001	0.10103333333333334	19.999666666666666	19.898633333333333	5020.2119140625	2574043.035811435	0	1168	7.260457531422998	1.4220894000609847	0.5168392620417623	85.05467987060547	85.06625366210938
24	85.9536361694336	13.296066666666666					1	DETECTED	85.9536 m/z @13.30 [CD8144_2.mzXML]	85.9536361694336	13.296066666666666	1.4456333333333333	16.026699999999998	14.581066666666665	25431.40234375	1.2772185295195248E7	0	1168	14.520931646703726	0.615212383232118	0.2305907579713766	85.94548797607422	85.96309661865234
25	86.05999755859375	2.5469500000000003					1	DETECTED	86.0600 m/z @2.55 [CD8144_2.mzXML]	86.05999755859375	2.5469500000000003	0.46503333333333335	19.926333333333332	19.461299999999998	12747.8681640625	1629563.0522249145	0	1168	0.704736616388931	1.4585124493054689	3.342497885146062	86.0562973022461	86.0679931640625
26	86.09637451171875	3.8735500000000003					1	DETECTED	86.0964 m/z @3.87 [CD8144_2.mzXML]	86.09637451171875	3.8735500000000003	1.6402666666666665	13.745800000000001	12.105533333333334	114344.78125	7589078.174011754	1	1168	0.9272317263267782	1.1852516653941279	1.0962966259318643	86.095947265625	86.09766387939453
27	87.08016204833984	7.541516666666666					1	DETECTED	87.0802 m/z @7.54 [CD8144_2.mzXML]	87.08016204833984	7.541516666666666	0.10103333333333334	19.999666666666666	19.898633333333333	116878.234375	7.294430244572078E7	1	1168	14.874611599506519	1.5852400283109378	1.010190201095843	87.08011627197266	87.0804672241211
28	88.04411315917969	11.452466666666668					1	DETECTED	88.0441 m/z @11.45 [CD8144_2.mzXML]	88.04411315917969	11.452466666666668	2.1142333333333334	14.882733333333334	12.768500000000001	22344.3203125	4339194.164951875	0	1168	12.416990139506286	0.7138481574398446	0.37015763712491156	88.03911590576172	88.05189514160156
29	88.08367919921875	7.381883333333334					1	DETECTED	88.0837 m/z @7.38 [CD8144_2.mzXML]	88.08367919921875	7.381883333333334	0.10103333333333334	19.999666666666666	19.898633333333333	7121.95263671875	3728274.649894346	0	1168	18.694115154933357	1.3665048265884707	0.945349354712849	88.0753402709961	88.08391571044922
30	88.95258331298828	1.5214333333333334					1	DETECTED	88.9526 m/z @1.52 [CD8144_2.mzXML]	88.95258331298828	1.5214333333333334	1.4278833333333334	13.173733333333333	11.745849999999999	22660.05859375	1691633.024486511	0	1168	0.15672786486790202	62.77846071619453	1.5549107074525628	88.94564819335938	88.9526138305664
31	88.96823120117188	11.484900000000001					1	DETECTED	88.9682 m/z @11.48 [CD8144_2.mzXML]	88.96823120117188	11.484900000000001	0.11916666666666667	19.579	19.459833333333332	24817.59375	2951410.2349241935	0	1168	0.6991831420110071	0.7898131236273109	0.3944112188572315	88.96802520751953	88.97280883789062
32	89.0385971069336	9.202433333333333					1	DETECTED	89.0386 m/z @9.20 [CD8144_2.mzXML]	89.0385971069336	9.202433333333333	0.10103333333333334	10.473749999999999	10.372716666666665	17287.8984375	787606.3628257146	0	1168	0.08878379982249385	0.5617395279120176	0.15899729196599097	89.03424835205078	89.03864288330078
33	89.0595932006836	10.191516666666667					1	DETECTED	89.0596 m/z @10.19 [CD8144_2.mzXML]	89.0595932006836	10.191516666666667	0.10103333333333334	19.999666666666666	19.898633333333333	21806.7578125	5121113.943742619	0	1168	0.9873580441659087	1.051972037898663	2.2480162803336903	89.05941009521484	89.05984497070312
34	90.05487823486328	1.8335000000000001					1	DETECTED	90.0549 m/z @1.83 [CD8144_2.mzXML]	90.05487823486328	1.8335000000000001	0.11916666666666667	19.999666666666666	19.880499999999998	166896.5625	6196681.319865353	0	1168	0.12067531870739212	68.30373409771975	2.833089907929005	90.04630279541016	90.05978393554688
35	90.9764404296875	1.6704333333333332					1	DETECTED	90.9764 m/z @1.67 [CD8144_2.mzXML]	90.9764404296875	1.6704333333333332	1.5653666666666666	4.0761666666666665	2.5107999999999997	402125.78125	4660956.65082959	0	1168	0.14333332625027317	2.2916377424468073	9.706064310205154	90.9764175415039	90.986328125
36	91.0389175415039	10.034500000000001					1	DETECTED	91.0389 m/z @10.03 [CD8144_2.mzXML]	91.0389175415039	10.034500000000001	0.10103333333333334	19.999666666666666	19.898633333333333	50376.5078125	2.163091662505859E7	1	1168	9.060475688050394	1.0837997951958913	0.38459463469669597	91.03866577148438	91.03910827636719
37	91.05416870117188	9.202433333333333					1	DETECTED	91.0542 m/z @9.20 [CD8144_2.mzXML]	91.05416870117188	9.202433333333333	0.10103333333333334	19.999666666666666	19.898633333333333	154829.28125	1.5522850055524083E7	0	1168	0.10934013655283081	15.220818924592189	3.2571216967140053	91.04425048828125	91.05825805664062
38	92.05758666992188	9.216683333333332					1	DETECTED	92.0576 m/z @9.22 [CD8144_2.mzXML]	92.05758666992188	9.216683333333332	3.5784833333333332	18.229333333333333	14.65085	7782.5849609375	856546.0717189634	0	1168	0.3337006502172972	0.5163003151965441	0.03339207174083876	92.0479965209961	92.05992126464844
39	93.06986236572266	8.405750000000001					1	DETECTED	93.0699 m/z @8.41 [CD8144_2.mzXML]	93.06986236572266	8.405750000000001	0.13726666666666668	19.81683333333333	19.679566666666666	4356.1689453125	1096239.5699620212	0	1168	0.43009871296526114	1.1900348512121326	3.0585896400350414	93.06009674072266	93.0703353881836
40	95.04906463623047	8.373216666666666					1	DETECTED	95.0491 m/z @8.37 [CD8144_2.mzXML]	95.04906463623047	8.373216666666666	3.471083333333333	19.853333333333335	16.382250000000003	3340.798583984375	866242.9438092958	0	1168	0.08468749264008402	1.6709306832399502	2.3418613664799004	95.03936004638672	95.05750274658203
41	95.08560943603516	11.330733333333335					1	DETECTED	95.0856 m/z @11.33 [CD8144_2.mzXML]	95.08560943603516	11.330733333333335	0.11916666666666667	19.999666666666666	19.880499999999998	3056.848876953125	1353663.3509714967	0	1168	9.290710668705557	0.886606688925425	2.3826286522852036	95.07610321044922	95.08573913574219
42	96.92163848876953	1.7471833333333333					1	DETECTED	96.9216 m/z @1.75 [CD8144_2.mzXML]	96.92163848876953	1.7471833333333333	1.0290666666666666	16.506766666666667	15.4777	138821.09375	2996670.286126037	0	1168	0.10401711602819175	2.933544945638641	1.454348460762232	96.92158508300781	96.93089294433594
43	97.02835845947266	2.10005					1	DETECTED	97.0284 m/z @2.10 [CD8144_2.mzXML]	97.02835845947266	2.10005	2.10005	19.87183333333333	17.77178333333333	11499.77734375	2377625.6830378096	0	1168	0.9170501405122309	null	null	97.01937103271484	97.0285873413086
44	97.06465911865234	10.191516666666667					1	DETECTED	97.0647 m/z @10.19 [CD8144_2.mzXML]	97.06465911865234	10.191516666666667	0.17365	19.908166666666666	19.734516666666668	3361.80859375	2036402.4836459355	0	1168	2.3085790266288164	0.9849660273644423	0.9699320547288843	97.05492401123047	97.0733413696289
45	97.10103607177734	11.517166666666666					1	DETECTED	97.1010 m/z @11.52 [CD8144_2.mzXML]	97.10103607177734	11.517166666666666	0.11916666666666667	19.999666666666666	19.880499999999998	7395.7802734375	2190818.5177329406	0	1168	4.896841499604071	0.6759617808694048	0.5238784168393482	97.09565734863281	97.1082534790039
46	98.98410034179688	2.0005					1	DETECTED	98.9841 m/z @2.00 [CD8144_2.mzXML]	98.98410034179688	2.0005	0.10103333333333334	19.999666666666666	19.898633333333333	15422.0478515625	4803295.76869751	0	1168	11.716911380293295	8.306904442108815	16.456346266948792	98.97549438476562	98.98434448242188
47	98.99546813964844	1.8047666666666666					1	DETECTED	98.9955 m/z @1.80 [CD8144_2.mzXML]	98.99546813964844	1.8047666666666666	1.0834333333333332	7.6653	6.5818666666666665	42561.84765625	3844355.351577393	0	1168	0.10343024465098827	4.562292051756007	8.124584103512015	98.98653411865234	99.00281524658203
48	99.04397583007812	2.0286166666666667					1	DETECTED	99.0440 m/z @2.03 [CD8144_2.mzXML]	99.04397583007812	2.0286166666666667	1.0104166666666667	18.886333333333333	17.875916666666665	18112.361328125	3348439.468376099	0	1168	0.3267119189481802	8.778195181038432	4.7454456916332575	99.04133605957031	99.04421997070312
49	100.07546997070312	8.843283333333334					1	DETECTED	100.0755 m/z @8.84 [CD8144_2.mzXML]	100.07546997070312	8.843283333333334	0.13726666666666668	19.963	19.825733333333336	223777.375	3563954.4482254907	1	1168	0.1470214476111007	1.3103900874047048	1.4240494720145511	100.07492065429688	100.07611083984375
50	101.00809478759766	1.5214333333333334					1	DETECTED	101.0081 m/z @1.52 [CD8144_2.mzXML]	101.00809478759766	1.5214333333333334	1.11975	19.981166666666663	18.861416666666663	761750.125	1.1861020069453772E7	1	1168	0.1466711801501186	1.304295122059281	1.582297406311826	101.00788879394531	101.00858306884766
51	101.05355072021484	11.874833333333333					1	DETECTED	101.0536 m/z @11.87 [CD8144_2.mzXML]	101.05355072021484	11.874833333333333	0.42871666666666663	19.835166666666666	19.40645	8397.4228515625	4710169.9350354	0	1168	10.806944239645201	0.8477307441970857	0.6954614883941714	101.05355072021484	101.05977630615234
52	101.09600830078125	7.1149000000000004					1	DETECTED	101.0960 m/z @7.11 [CD8144_2.mzXML]	101.09600830078125	7.1149000000000004	0.10103333333333334	19.999666666666666	19.898633333333333	19934.154296875	1.1269434875647027E7	0	1168	12.94599128857039	0.6491732520476476	0.3659678319913086	101.09321594238281	101.10089874267578
53	102.00910949707031	1.5214333333333334					1	DETECTED	102.0091 m/z @1.52 [CD8144_2.mzXML]	102.00910949707031	1.5214333333333334	1.4278833333333334	19.5425	18.114616666666667	60969.67578125	2113296.9509259644	0	1168	0.15733635637764998	55.08925196797955	90.05225705874255	102.00859069824219	102.01046752929688
54	102.0463638305664	8.373216666666666					1	DETECTED	102.0464 m/z @8.37 [CD8144_2.mzXML]	102.0463638305664	8.373216666666666	0.46503333333333335	19.963	19.497966666666667	20149.328125	2934302.875700105	0	1168	0.27519806353896215	1.106192261686094	0.1860352350776232	102.03682708740234	102.05518341064453
55	102.09130096435547	1.8189					1	DETECTED	102.0913 m/z @1.82 [CD8144_2.mzXML]	102.09130096435547	1.8189	0.10103333333333334	19.999666666666666	19.898633333333333	7175.92529296875	2283070.937466094	0	1168	6.264557512704811	5.791669900651971	12.152401117689745	102.08263397216797	102.09970092773438
56	102.12751770019531	12.623366666666668					1	DETECTED	102.1275 m/z @12.62 [CD8144_2.mzXML]	102.12751770019531	12.623366666666668	0.11916666666666667	19.7255	19.606333333333332	6963.58984375	1871902.5966561283	0	1168	0.8775371404426142	0.7839899127226584	1.91493478310666	102.12686157226562	102.13697814941406
57	102.97016143798828	1.5507					1	DETECTED	102.9702 m/z @1.55 [CD8144_2.mzXML]	102.97016143798828	1.5507	1.4097499999999998	19.7255	18.31575	218200.46875	3136602.7503522956	0	1168	0.12753632942761794	1.220386065640323	1.2176295682120362	102.9698715209961	102.97035217285156
58	103.03887939453125	1.9864333333333335					1	DETECTED	103.0389 m/z @1.99 [CD8144_2.mzXML]	103.03887939453125	1.9864333333333335	0.4832166666666666	19.634166666666665	19.150949999999998	64087.92578125	5900033.961187076	0	1168	0.31755871176820216	2.5346041310081633	31.798667330609387	103.03862762451172	103.03907775878906
59	103.05414581298828	8.373216666666666					1	DETECTED	103.0541 m/z @8.37 [CD8144_2.mzXML]	103.05414581298828	8.373216666666666	3.19735	8.595283333333333	5.397933333333333	89742.640625	5447001.328184818	1	1168	0.26969399429866847	0.5214521239599166	0.04290424791983307	103.04774475097656	103.0614242553711
60	103.0750732421875	10.962466666666668					1	DETECTED	103.0751 m/z @10.96 [CD8144_2.mzXML]	103.0750732421875	10.962466666666668	0.10103333333333334	19.999666666666666	19.898633333333333	95288.25	1.9469495795148935E7	1	1168	0.5203145319127973	1.135604098048815	0.3417826278905892	103.06763458251953	103.079833984375
61	104.05755615234375	8.35705					1	DETECTED	104.0576 m/z @8.36 [CD8144_2.mzXML]	104.05755615234375	8.35705	7.98255	9.722983333333334	1.7404333333333337	9090.36328125	170478.2354111025	0	1168	0.287878563027661	2.3236760124610636	3.647352024922127	104.04908752441406	104.05760955810547
62	104.07054138183594	1.8754333333333333					1	DETECTED	104.0705 m/z @1.88 [CD8144_2.mzXML]	104.07054138183594	1.8754333333333333	0.15545	19.981166666666663	19.825716666666665	103585.203125	6886493.361375214	0	1168	0.20316842076195352	5.629006196810408	9.534869585396454	104.06250762939453	104.07888793945312
63	104.10672760009766	1.7907499999999998					1	DETECTED	104.1067 m/z @1.79 [CD8144_2.mzXML]	104.10672760009766	1.7907499999999998	1.7164	14.795916666666667	13.079516666666667	1097504.5	6442783.190638337	1	1168	0.06157705494137011	1.6360082684241668	1.0239655758651647	104.10661315917969	104.10714721679688
64	105.00331115722656	1.5361166666666668					1	DETECTED	105.0033 m/z @1.54 [CD8144_2.mzXML]	105.00331115722656	1.5361166666666668	1.4278833333333334	1.6552833333333332	0.22739999999999982	20247.5859375	189302.5379534911	0	1168	0.19528612871765483	1.0505081613797336	1.0872726534702015	105.00304412841797	105.00331115722656
65	105.07144927978516	13.88865					1	DETECTED	105.0714 m/z @13.89 [CD8144_2.mzXML]	105.07144927978516	13.88865	0.10103333333333334	19.963	19.861966666666667	99544.0	2.106598170040242E7	1	1168	3.748480155040001	1.1317720293627214	1.050374973359467	105.06996154785156	105.07322692871094
66	105.11014556884766	1.7907499999999998					1	DETECTED	105.1101 m/z @1.79 [CD8144_2.mzXML]	105.11014556884766	1.7907499999999998	1.7620666666666667	2.04275	0.2806833333333332	49812.5546875	184475.98079223617	0	1168	0.063400401153342	2.1978769995880363	2.0114022495649126	105.11014556884766	105.11035919189453
67	106.07505798339844	11.468449999999999					1	DETECTED	106.0751 m/z @11.47 [CD8144_2.mzXML]	106.07505798339844	11.468449999999999	3.5631833333333334	19.396833333333333	15.83365	5183.47802734375	1055329.395112488	0	1168	3.7795285646433854	13.2422387247995	11.42432153572527	106.06507110595703	106.08243560791016
68	106.95042419433594	1.6704333333333332					1	DETECTED	106.9504 m/z @1.67 [CD8144_2.mzXML]	106.95042419433594	1.6704333333333332	1.5952	1.7907499999999998	0.1955499999999999	62741.625	407100.57672583027	0	1168	0.13488575463104002	1.2996233938856894	1.5476227361713684	106.95038604736328	106.95057678222656
69	106.96317291259766	1.5214333333333334					1	DETECTED	106.9632 m/z @1.52 [CD8144_2.mzXML]	106.96317291259766	1.5214333333333334	1.4456333333333333	17.4165	15.970866666666666	5701.71826171875	1845998.3492247923	0	1168	0.15994499789502403	105.34872471415994	209.69744942831986	106.96260070800781	106.96363067626953
70	107.01573181152344	12.258416666666667					1	DETECTED	107.0157 m/z @12.26 [CD8144_2.mzXML]	107.01573181152344	12.258416666666667	11.09995	19.178333333333335	8.078383333333335	2590.156005859375	553966.9680480651	0	1168	2.3354589557284715	3.4866705990677316	5.973341198135463	107.01083374023438	107.01610565185547
71	107.04916381835938	8.324300000000001					1	DETECTED	107.0492 m/z @8.32 [CD8144_2.mzXML]	107.04916381835938	8.324300000000001	0.10103333333333334	19.981166666666663	19.88013333333333	2706.651611328125	1026350.7937976379	0	1168	9.381145585965545	1.2087734801254972	1.4175469602509945	107.04886627197266	107.05335235595703
72	108.08087921142578	1.9303833333333331					1	DETECTED	108.0809 m/z @1.93 [CD8144_2.mzXML]	108.08087921142578	1.9303833333333331	0.10103333333333334	19.981166666666663	19.88013333333333	3642.841064453125	1617907.394555114	0	1168	5.865236154601836	5.433660407612904	4.421936586286062	108.0802230834961	108.08111572265625
73	109.06219482421875	1.6552833333333332					1	DETECTED	109.0622 m/z @1.66 [CD8144_2.mzXML]	109.06219482421875	1.6552833333333332	1.5653666666666666	16.008333333333333	14.442966666666667	9070.8095703125	1290569.1731855466	0	1168	6.893816775610539	37.03259881209652	73.80445583850752	109.05726623535156	109.06510162353516
74	110.06011199951172	2.394966666666667					1	DETECTED	110.0601 m/z @2.39 [CD8144_2.mzXML]	110.06011199951172	2.394966666666667	0.15545	19.981166666666663	19.825716666666665	3260.2041015625	1255425.4007843023	0	1168	3.377357748963095	4.426338272395085	7.852676544790169	110.05948638916016	110.06050109863281
75	111.04389953613281	6.7788666666666675					1	DETECTED	111.0439 m/z @6.78 [CD8144_2.mzXML]	111.04389953613281	6.7788666666666675	0.10103333333333334	19.999666666666666	19.898633333333333	6024.74072265625	3815810.3704441236	0	1168	12.814974496252884	1.4899019142935581	1.3191702266958658	111.0433578491211	111.04711151123047
76	112.03682708740234	1.7907499999999998					1	DETECTED	112.0368 m/z @1.79 [CD8144_2.mzXML]	112.03682708740234	1.7907499999999998	1.4456333333333333	13.537733333333334	12.0921	88058.4921875	2012441.2955855099	0	1168	0.0818459750366598	0.7247343834905233	0.40508141898023864	112.02790832519531	112.0447006225586
77	112.0504379272461	1.2287333333333335					1	DETECTED	112.0504 m/z @1.23 [CD8144_2.mzXML]	112.0504379272461	1.2287333333333335	0.11916666666666667	19.999666666666666	19.880499999999998	3827.29443359375	2082761.353440154	0	1168	7.884490807525365	8.958677561810916	12.527468182171349	112.04705047607422	112.05933380126953
78	112.89554595947266	1.7164					1	DETECTED	112.8955 m/z @1.72 [CD8144_2.mzXML]	112.89554595947266	1.7164	1.6854833333333334	2.0711833333333334	0.38569999999999993	139977.578125	1189940.7451953122	0	1168	0.0801722911712568	6.23773584905664	10.82397207088823	112.89553833007812	112.8957748413086
79	113.02090454101562	2.269233333333333					1	DETECTED	113.0209 m/z @2.27 [CD8144_2.mzXML]	113.02090454101562	2.269233333333333	0.10103333333333334	19.999666666666666	19.898633333333333	166907.875	8571806.081541516	0	1168	0.4048188228722429	1.3756773617615798	1.9680821565738431	113.0201644897461	113.02133178710938
80	113.03592681884766	1.5214333333333334					1	DETECTED	113.0359 m/z @1.52 [CD8144_2.mzXML]	113.03592681884766	1.5214333333333334	1.4278833333333334	18.154999999999998	16.727116666666664	11322.5791015625	1494678.7483098132	0	1168	0.04406400262168253	73.8038968883563	143.94536835564213	113.03430938720703	113.0383071899414
81	113.05963897705078	10.173783333333335					1	DETECTED	113.0596 m/z @10.17 [CD8144_2.mzXML]	113.05963897705078	10.173783333333335	0.10103333333333334	19.981166666666663	19.88013333333333	3757.704833984375	1294634.9626894232	0	1168	0.28288152522059384	0.9868274966286926	0.06859988333974754	113.05859375	113.06015014648438
82	114.05501556396484	2.6309					1	DETECTED	114.0550 m/z @2.63 [CD8144_2.mzXML]	114.05501556396484	2.6309	0.22838333333333333	19.926333333333332	19.69795	29250.59765625	3277427.7389343865	0	1168	0.7730811825595243	2.9912058447839436	3.2545452793157144	114.05428314208984	114.05513763427734
83	114.06597900390625	1.8189					1	DETECTED	114.0660 m/z @1.82 [CD8144_2.mzXML]	114.06597900390625	1.8189	0.13726666666666668	19.89	19.752733333333335	937304.0	8786269.978506295	1	1168	0.04815314629152656	0.5818901014210303	4.824037285478199	114.05634307861328	114.07562255859375
84	114.09750366210938	2.5611333333333333					1	DETECTED	114.0975 m/z @2.56 [CD8144_2.mzXML]	114.09750366210938	2.5611333333333333	0.11916666666666667	19.87183333333333	19.752666666666663	25797.0546875	5821116.953036928	0	1168	11.079436988833077	6.476697157639112	3.2543662605482386	114.08753204345703	114.09750366210938
85	114.9876480102539	1.5214333333333334					1	DETECTED	114.9876 m/z @1.52 [CD8144_2.mzXML]	114.9876480102539	1.5214333333333334	1.4278833333333334	17.267	15.839116666666666	44982.84765625	4889669.56995932	0	1168	0.37868157670412184	84.65588811687152	163.4576569479257	114.9871826171875	114.9947738647461
86	115.03654479980469	1.8476833333333333					1	DETECTED	115.0365 m/z @1.85 [CD8144_2.mzXML]	115.03654479980469	1.8476833333333333	0.15545	19.999666666666666	19.844216666666668	66332.3828125	1930032.99322699	0	1168	0.11850891893580529	0.8220629223895358	0.0853965047057421	115.03422546386719	115.04228210449219
87	115.05435180664062	9.202433333333333					1	DETECTED	115.0544 m/z @9.20 [CD8144_2.mzXML]	115.05435180664062	9.202433333333333	0.7744833333333333	18.3205	17.546016666666667	88002.46875	2642438.1811785293	0	1168	0.11517395996573754	1.9583929984969985	1.5941789532742427	115.05023193359375	115.06429290771484
88	115.06951141357422	1.8189					1	DETECTED	115.0695 m/z @1.82 [CD8144_2.mzXML]	115.06951141357422	1.8189	0.22838333333333333	19.16	18.931616666666667	33670.58203125	2546822.662536622	0	1168	0.05225189518422391	3.1124693967381725	5.207778223309553	115.06940460205078	115.07554626464844
89	115.11146545410156	11.776283333333334					1	DETECTED	115.1115 m/z @11.78 [CD8144_2.mzXML]	115.11146545410156	11.776283333333334	0.10103333333333334	19.981166666666663	19.88013333333333	4132.70947265625	2046261.3664955727	0	1168	7.637613537831612	0.8513793423409918	0.3362681071931531	115.11117553710938	115.11197662353516
90	116.05769348144531	9.202433333333333					1	DETECTED	116.0577 m/z @9.20 [CD8144_2.mzXML]	116.05769348144531	9.202433333333333	9.144416666666666	9.2913	0.14688333333333325	8596.197265625	45118.321826660176	0	1168	0.08610553453712555	1.2658718758977214	2.166733571378249	116.04949951171875	116.05769348144531
91	116.07032012939453	1.8618333333333332					1	DETECTED	116.0703 m/z @1.86 [CD8144_2.mzXML]	116.07032012939453	1.8618333333333332	0.11916666666666667	19.999666666666666	19.880499999999998	3282120.25	1.9042125653564703E7	1	1168	0.03654981266048818	3.9222547626220865	5.623868056529652	116.06996154785156	116.07086181640625
92	116.4366455078125	1.5214333333333334					1	DETECTED	116.4366 m/z @1.52 [CD8144_2.mzXML]	116.4366455078125	1.5214333333333334	1.4456333333333333	1.61015	0.16451666666666664	6909.65576171875	48934.14932495116	0	1168	0.15923934806416562	1.0852022867194357	1.1704045734388713	116.4365005493164	116.43670654296875
93	116.98552703857422	1.5361166666666668					1	DETECTED	116.9855 m/z @1.54 [CD8144_2.mzXML]	116.98552703857422	1.5361166666666668	0.10103333333333334	19.999666666666666	19.898633333333333	1853937.25	3.275925793098105E7	0	1168	0.13541029756131162	1.1658289481288497	1.2506748464824113	116.98528289794922	116.98609161376953
94	117.05728149414062	9.202433333333333					1	DETECTED	117.0573 m/z @9.20 [CD8144_2.mzXML]	117.05728149414062	9.202433333333333	0.11916666666666667	19.743666666666666	19.624499999999998	220636.0625	1.0495380812691413E7	0	1168	0.1060087516498811	0.5535309727057031	0.019906275280817856	117.05439758300781	117.0573959350586
95	117.09076690673828	11.405433333333333					1	DETECTED	117.0908 m/z @11.41 [CD8144_2.mzXML]	117.09076690673828	11.405433333333333	0.19186666666666669	19.981166666666663	19.789299999999997	86227.546875	4276259.150636078	0	1168	0.1166414732276877	3.375985816048948	5.2483587663049445	117.09064483642578	117.09132385253906
96	117.98926544189453	1.5214333333333334					1	DETECTED	117.9893 m/z @1.52 [CD8144_2.mzXML]	117.98926544189453	1.5214333333333334	1.4618499999999999	1.6854833333333334	0.22363333333333357	21869.44921875	170878.5266533203	0	1168	0.16711165760562818	1.876643356643352	2.4969331244139203	117.98888397216797	117.98930358886719
97	118.06475830078125	9.202433333333333					1	DETECTED	118.0648 m/z @9.20 [CD8144_2.mzXML]	118.06475830078125	9.202433333333333	2.04275	19.89	17.847250000000003	1411074.25	1.5374511578036498E7	1	1168	0.10380537858309502	1.4717512211481065	1.5284480157541265	118.05767059326172	118.06520080566406
98	118.08597564697266	1.91645					1	DETECTED	118.0860 m/z @1.92 [CD8144_2.mzXML]	118.08597564697266	1.91645	0.10103333333333334	19.999666666666666	19.898633333333333	1344601.75	4.362353356817169E7	1	1168	0.12202552488102159	3.376982263064712	5.09643724943611	118.08560180664062	118.09405517578125
99	118.62548828125	9.1882					1	DETECTED	118.6255 m/z @9.19 [CD8144_2.mzXML]	118.62548828125	9.1882	9.144416666666666	9.306933333333335	0.16251666666666864	4358.0234375	25947.60479687505	0	1168	0.09502494793891358	1.8559192995812772	2.906357156156363	118.62525177001953	118.62557220458984
100	118.97888946533203	11.95135					1	DETECTED	118.9789 m/z @11.95 [CD8144_2.mzXML]	118.97888946533203	11.95135	1.2830666666666666	19.908166666666666	18.6251	13068.71875	3278353.9133537295	0	1168	1.2324316504615798	0.7229762063971372	0.6429555127530042	118.97669219970703	118.9819564819336
101	119.01879119873047	1.5361166666666668					1	DETECTED	119.0188 m/z @1.54 [CD8144_2.mzXML]	119.01879119873047	1.5361166666666668	1.4097499999999998	18.923000000000002	17.513250000000003	162773.53125	2816336.328121706	0	1168	0.1644839884686935	1.1919706827790082	1.3759442251677305	119.01849365234375	119.02349853515625
102	119.06842041015625	9.202433333333333					1	DETECTED	119.0684 m/z @9.20 [CD8144_2.mzXML]	119.06842041015625	9.202433333333333	4.1385499999999995	10.282033333333334	6.143483333333335	71483.8125	1081316.8910062874	0	1168	0.10372418741884282	0.6354210977079673	0.15193583067436806	119.06820678710938	119.07327270507812
103	119.08950805664062	1.91645					1	DETECTED	119.0895 m/z @1.92 [CD8144_2.mzXML]	119.08950805664062	1.91645	0.28323333333333334	19.743666666666666	19.460433333333334	56142.0546875	3932005.4312408147	0	1168	0.11401100152569854	1.3961833959323973	0.8370941237560245	119.08525848388672	119.09014129638672
104	119.15409088134766	14.41005					1	DETECTED	119.1541 m/z @14.41 [CD8144_2.mzXML]	119.15409088134766	14.41005	0.10103333333333334	19.999666666666666	19.898633333333333	51783.46875	1.1945823777060091E7	0	1168	2.5787151317803936	0.9579014840947683	3.2797247723956904	119.15371704101562	119.15447235107422
105	120.06550598144531	1.8335000000000001					1	DETECTED	120.0655 m/z @1.83 [CD8144_2.mzXML]	120.06550598144531	1.8335000000000001	1.77655	8.560433333333332	6.783883333333332	55635.55078125	1114733.0992067263	0	1168	0.12044607711624122	12.229826035320562	7.8848856037880495	120.06502532958984	120.0696029663086
106	120.08056640625	8.35705					1	DETECTED	120.0806 m/z @8.36 [CD8144_2.mzXML]	120.08056640625	8.35705	7.75405	10.728366666666666	2.974316666666666	355667.4375	6592159.878301642	1	1168	0.22882464927823243	0.9275737291869294	0.49003302181867586	120.07174682617188	120.08081817626953
107	120.1576156616211	15.364483333333334					1	DETECTED	120.1576 m/z @15.36 [CD8144_2.mzXML]	120.1576156616211	15.364483333333334	9.809733333333332	19.396833333333333	9.587100000000001	3646.998291015625	859628.8288563233	0	1168	1.161576586807783	0.8629641297988206	0.7259282595976413	120.15701293945312	120.1578598022461
108	120.97885131835938	1.5361166666666668					1	DETECTED	120.9789 m/z @1.54 [CD8144_2.mzXML]	120.97885131835938	1.5361166666666668	1.4097499999999998	14.96975	13.559999999999999	26414.478515625	1424340.7895828856	0	1168	0.23438595016667252	55.611992444885495	120.62337473512176	120.97786712646484	120.97944641113281
109	121.0164566040039	1.5653666666666666					1	DETECTED	121.0165 m/z @1.57 [CD8144_2.mzXML]	121.0164566040039	1.5653666666666666	1.5653666666666666	19.707333333333334	18.14196666666667	21006.970703125	4956339.593224487	0	1168	0.24889775846144202	null	null	121.00843048095703	121.0164566040039
110	121.0282974243164	10.138983333333334					1	DETECTED	121.0283 m/z @10.14 [CD8144_2.mzXML]	121.0282974243164	10.138983333333334	0.13726666666666668	19.999666666666666	19.8624	21344.57421875	6712187.848068848	0	1168	4.728607187424947	1.067096620985262	0.06980575000904823	121.01981353759766	121.03340911865234
111	121.07173919677734	1.8476833333333333					1	DETECTED	121.0717 m/z @1.85 [CD8144_2.mzXML]	121.07173919677734	1.8476833333333333	0.10103333333333334	19.908166666666666	19.807133333333333	1153425.75	1.1770551834696833E7	0	1168	0.04006901566043486	2.7898623187135083	3.4298740727866504	121.06468200683594	121.08167266845703
112	121.08412170410156	8.35705					1	DETECTED	121.0841 m/z @8.36 [CD8144_2.mzXML]	121.08412170410156	8.35705	4.311633333333333	12.396633333333334	8.085	21790.357421875	3426978.244660523	0	1168	0.19961690868560922	0.9992790194664746	0.4494648467897561	121.08397674560547	121.09049224853516
113	122.05757904052734	8.843283333333334					1	DETECTED	122.0576 m/z @8.84 [CD8144_2.mzXML]	122.05757904052734	8.843283333333334	0.7744833333333333	8.96795	8.193466666666668	6730.20361328125	594614.4105783995	0	1168	0.1796617055377716	0.5077252296913213	0.015450459382642555	122.05742645263672	122.06019592285156
114	122.09628295898438	8.630799999999999					1	DETECTED	122.0963 m/z @8.63 [CD8144_2.mzXML]	122.09628295898438	8.630799999999999	0.24658333333333332	19.999666666666666	19.753083333333333	6826.9404296875	2297539.1962627852	0	1168	7.4713911475380534	33.88731242021205	71.70502107043833	122.0955810546875	122.09671783447266
115	122.92433166503906	1.6854833333333334					1	DETECTED	122.9243 m/z @1.69 [CD8144_2.mzXML]	122.92433166503906	1.6854833333333334	0.7196666666666667	15.254383333333333	14.534716666666666	45328.31640625	3067193.8262035833	0	1168	0.12540624587901417	75.62825020386204	157.9583845804779	122.91492462158203	122.9294662475586
116	123.0442886352539	3.9042666666666666					1	DETECTED	123.0443 m/z @3.90 [CD8144_2.mzXML]	123.0442886352539	3.9042666666666666	0.11916666666666667	19.981166666666663	19.861999999999995	2023.69921875	1119202.5123626096	0	1168	3.0623212066877383	2.62370875274101	4.24741750548202	123.04334259033203	123.04472351074219
117	124.03680419921875	1.8888833333333332					1	DETECTED	124.0368 m/z @1.89 [CD8144_2.mzXML]	124.03680419921875	1.8888833333333332	0.19186666666666669	15.4919	15.300033333333333	8162.43017578125	1385817.0544650264	0	1168	2.1317010514771964	2.0394838250207274	2.654423854045059	124.03620910644531	124.04271697998047
118	124.9996566772461	13.112933333333332					1	DETECTED	124.9997 m/z @13.11 [CD8144_2.mzXML]	124.9996566772461	13.112933333333332	11.452466666666668	13.8171	2.364633333333332	7053.00732421875	425442.687132385	0	1168	0.660460685176961	0.7120387842775129	0.4240775685550257	124.99916076660156	125.00911712646484
119	125.02075958251953	1.7907499999999998					1	DETECTED	125.0208 m/z @1.79 [CD8144_2.mzXML]	125.02075958251953	1.7907499999999998	0.10103333333333334	19.999666666666666	19.898633333333333	15960.1904296875	2910334.9488674616	0	1168	13.141703923842826	2.961563212021512	10.33687435060514	125.01513671875	125.02692413330078
120	125.10735321044922	9.128383333333334					1	DETECTED	125.1074 m/z @9.13 [CD8144_2.mzXML]	125.10735321044922	9.128383333333334	3.048983333333333	9.216683333333332	6.167699999999999	5681.05419921875	1083505.7201868899	0	1168	0.17514899632010028	0.5072622298253116	0.014524459650623166	125.10562133789062	125.10783386230469
121	127.01236724853516	10.4574					1	DETECTED	127.0124 m/z @10.46 [CD8144_2.mzXML]	127.01236724853516	10.4574	10.389916666666666	16.396533333333334	6.006616666666668	2285.746826171875	384839.62376504514	0	1168	0.11973246077251609	44.50444554210902	88.00889108421804	127.01214599609375	127.02114868164062
122	127.03887939453125	2.0145666666666666					1	DETECTED	127.0389 m/z @2.01 [CD8144_2.mzXML]	127.03887939453125	2.0145666666666666	0.22838333333333333	19.89	19.661616666666667	35596.91796875	5273807.006657773	0	1168	0.5558402723942948	2.62304135326006	4.1270655439426	127.03174591064453	127.04774475097656
123	127.0542984008789	9.1882					1	DETECTED	127.0543 m/z @9.19 [CD8144_2.mzXML]	127.0542984008789	9.1882	0.10103333333333334	19.999666666666666	19.898633333333333	7086.6171875	2819472.8174200444	0	1168	12.118523538708931	1.0316024545032663	0.5709533192025104	127.0494384765625	127.05638885498047
124	128.0172576904297	15.528983333333334					1	DETECTED	128.0173 m/z @15.53 [CD8144_2.mzXML]	128.0172576904297	15.528983333333334	0.22838333333333333	19.999666666666666	19.771283333333333	5039.49365234375	2023799.1465617674	0	1168	7.788308727086319	0.6460950333102405	0.5312500968780718	128.0132598876953	128.01754760742188
125	128.07057189941406	2.61695					1	DETECTED	128.0706 m/z @2.62 [CD8144_2.mzXML]	128.07057189941406	2.61695	0.15545	19.81683333333333	19.661383333333333	12720.99609375	2690924.131921693	0	1168	1.6762904036571298	2.0064929207978284	4.429380195061714	128.0617218017578	128.0708465576172
126	129.0136260986328	16.04498333333333					1	DETECTED	129.0136 m/z @16.04 [CD8144_2.mzXML]	129.0136260986328	16.04498333333333	1.4456333333333333	19.287666666666667	17.842033333333333	9818.392578125	4914058.901529054	0	1168	2.8458639493261177	0.6110557433493045	1.3014618709501862	129.01295471191406	129.0183563232422
127	129.0544891357422	1.9443833333333334					1	DETECTED	129.0545 m/z @1.94 [CD8144_2.mzXML]	129.0544891357422	1.9443833333333334	0.10103333333333334	19.999666666666666	19.898633333333333	24002.345703125	6438532.295695621	0	1168	1.1621557668183344	3.2928080589081077	23.194502931608607	129.05172729492188	129.05496215820312
128	129.06568908691406	1.8476833333333333					1	DETECTED	129.0657 m/z @1.85 [CD8144_2.mzXML]	129.06568908691406	1.8476833333333333	1.8189	3.6553833333333334	1.8364833333333335	230881.25	1476297.5269387194	0	1168	0.045095234390593264	5.589152592016461	2.6857596018561227	129.05760192871094	129.0659942626953
129	130.04974365234375	1.8335000000000001					1	DETECTED	130.0497 m/z @1.83 [CD8144_2.mzXML]	130.04974365234375	1.8335000000000001	0.17365	19.981166666666663	19.807516666666665	23416.61328125	2393084.056815031	0	1168	1.5927493373967252	1.8732200341473688	6.178872561948292	130.04940795898438	130.0543975830078
130	130.06488037109375	10.538033333333335					1	DETECTED	130.0649 m/z @10.54 [CD8144_2.mzXML]	130.06488037109375	10.538033333333335	0.28323333333333334	19.506166666666665	19.222933333333334	189333.09375	2863406.678283602	1	1168	0.08839207780018121	0.6127455581488329	0.09254961543058905	130.0581817626953	130.07208251953125
131	130.086181640625	1.8888833333333332					1	DETECTED	130.0862 m/z @1.89 [CD8144_2.mzXML]	130.086181640625	1.8888833333333332	0.11916666666666667	19.9445	19.825333333333333	37946.78125	2492595.717081695	0	1168	0.05761880682677267	2.7916672413319907	4.091098724745182	130.07723999023438	130.09127807617188
132	130.31459045410156	1.5214333333333334					1	DETECTED	130.3146 m/z @1.52 [CD8144_2.mzXML]	130.31459045410156	1.5214333333333334	1.4456333333333333	1.5214333333333334	0.07580000000000009	4067.95849609375	11274.917988403324	0	1168	0.05528567116067373	0.5	null	130.31454467773438	130.31484985351562
133	130.96473693847656	1.5214333333333334					1	DETECTED	130.9647 m/z @1.52 [CD8144_2.mzXML]	130.96473693847656	1.5214333333333334	0.10103333333333334	19.999666666666666	19.898633333333333	1097874.0	1.3589800142885674E7	0	1168	0.1198222631272714	1.372850390647157	1.6423861434025193	130.96234130859375	130.9655303955078
134	131.018798828125	1.5214333333333334					1	DETECTED	131.0188 m/z @1.52 [CD8144_2.mzXML]	131.018798828125	1.5214333333333334	1.4456333333333333	8.456183333333334	7.01055	46019.8515625	2436483.005943604	0	1168	0.10614641951901516	46.24373350923477	7.621066976233293	131.01004028320312	131.0188751220703
135	131.049072265625	8.373216666666666					1	DETECTED	131.0491 m/z @8.37 [CD8144_2.mzXML]	131.049072265625	8.373216666666666	8.052416666666666	8.736033333333333	0.6836166666666674	5017.296875	97368.04527319354	0	1168	0.19741864953783583	1.0654873233582716	1.1309746467165431	131.04698181152344	131.04925537109375
136	131.068359375	10.538033333333335					1	DETECTED	131.0684 m/z @10.54 [CD8144_2.mzXML]	131.068359375	10.538033333333335	0.17365	19.89	19.716350000000002	16191.306640625	1725977.7756756896	0	1168	0.08892994185067771	5.46672040020896	28.70930570926867	131.0638885498047	131.07290649414062
137	131.44546508789062	11.216866666666666					1	DETECTED	131.4455 m/z @11.22 [CD8144_2.mzXML]	131.44546508789062	11.216866666666666	3.3027	11.216866666666666	7.914166666666667	11585.220703125	2792322.6449667662	0	1168	7.04772926383901	0.5	null	131.44241333007812	131.44546508789062
138	131.74435424804688	1.9724333333333335					1	DETECTED	131.7444 m/z @1.97 [CD8144_2.mzXML]	131.74435424804688	1.9724333333333335	1.9724333333333335	4.630566666666667	2.6581333333333332	36457.0078125	1855393.3427265633	0	1168	2.8627048823965695	null	null	131.74435424804688	131.74981689453125
139	131.95022583007812	1.2103666666666666					1	DETECTED	131.9502 m/z @1.21 [CD8144_2.mzXML]	131.95022583007812	1.2103666666666666	0.10103333333333334	19.999666666666666	19.898633333333333	5312.82421875	2412782.257489469	0	1168	5.393099269032831	8.968734975961539	6.844358471275864	131.94976806640625	131.9508514404297
140	131.96102905273438	11.562583333333333					1	DETECTED	131.9610 m/z @11.56 [CD8144_2.mzXML]	131.96102905273438	11.562583333333333	1.4456333333333333	19.287666666666667	17.842033333333333	14644.8740234375	3234535.9226502404	0	1168	1.3137557361360663	1.9833889861837481	8.882036794288389	131.95794677734375	131.9684295654297
141	132.04425048828125	9.530816666666668					1	DETECTED	132.0443 m/z @9.53 [CD8144_2.mzXML]	132.04425048828125	9.530816666666668	3.5937833333333336	10.441316666666667	6.847533333333334	19762.5078125	701498.5511532894	0	1168	0.08578839871132615	2.69119409459615	1.3347148776798636	132.0367431640625	132.05397033691406
142	132.0653533935547	2.4638833333333334					1	DETECTED	132.0654 m/z @2.46 [CD8144_2.mzXML]	132.0653533935547	2.4638833333333334	1.8047666666666666	9.981933333333334	8.177166666666668	173138.21875	1.0775022729539854E7	0	1168	0.6742379141631796	1.996723263897972	3.1039138801206163	132.06524658203125	132.06573486328125
143	132.0764923095703	1.8476833333333333					1	DETECTED	132.0765 m/z @1.85 [CD8144_2.mzXML]	132.0764923095703	1.8476833333333333	1.8335000000000001	10.336066666666666	8.502566666666665	331069.40625	4320816.655353634	0	1168	0.043880081181395525	262.4555834855365	514.5423805639581	132.07467651367188	132.086181640625
144	132.08949279785156	4.390066666666667					1	DETECTED	132.0895 m/z @4.39 [CD8144_2.mzXML]	132.08949279785156	4.390066666666667	3.4863666666666666	4.516283333333333	1.0299166666666664	3705.866943359375	110411.94206530761	0	1168	0.2641967242745533	0.5698332780052374	0.1396665560104749	132.08712768554688	132.09169006347656
145	132.1017303466797	4.0761666666666665					1	DETECTED	132.1017 m/z @4.08 [CD8144_2.mzXML]	132.1017303466797	4.0761666666666665	0.11916666666666667	19.9445	19.825333333333333	1566172.5	1.0225386416336498E8	1	1168	1.0186322254377314	0.9237972859779056	0.6872490498687998	132.10003662109375	132.1022491455078
146	132.1129913330078	4.0603					1	DETECTED	132.1130 m/z @4.06 [CD8144_2.mzXML]	132.1129913330078	4.0603	3.5631833333333334	4.56475	1.0015666666666667	3407.44140625	107798.35666265864	0	1168	0.4113410482413875	1.0073758675025988	1.0147517350051978	132.11180114746094	132.1228485107422
147	132.45518493652344	4.0761666666666665					1	DETECTED	132.4552 m/z @4.08 [CD8144_2.mzXML]	132.45518493652344	4.0761666666666665	3.167333333333333	4.5004333333333335	1.3331000000000004	4798.75341796875	251550.51434899913	0	1168	0.543250380729293	0.7334128002934166	0.4668256005868333	132.45484924316406	132.45523071289062
148	132.5237274169922	6.443316666666666					1	DETECTED	132.5237 m/z @6.44 [CD8144_2.mzXML]	132.5237274169922	6.443316666666666	6.023166666666667	8.595283333333333	2.572116666666666	14351.419921875	1295296.8806638187	0	1168	0.557598260867918	3.0609504542028665	5.121900908405733	132.51622009277344	132.5335235595703
149	132.76791381835938	10.728366666666666					1	DETECTED	132.7679 m/z @10.73 [CD8144_2.mzXML]	132.76791381835938	10.728366666666666	3.0935166666666665	10.728366666666666	7.63485	20586.712890625	4564514.045712738	0	1168	6.705783590191296	0.5	null	132.76463317871094	132.76791381835938
150	132.95773315429688	11.776283333333334					1	DETECTED	132.9577 m/z @11.78 [CD8144_2.mzXML]	132.95773315429688	11.776283333333334	0.10103333333333334	19.999666666666666	19.898633333333333	454682.90625	5.6994041238598175E7	0	1168	1.2408635222361593	4.015498106976567	4.730208234439663	132.95765686035156	132.96104431152344
151	132.9980010986328	1.5214333333333334					1	DETECTED	132.9980 m/z @1.52 [CD8144_2.mzXML]	132.9980010986328	1.5214333333333334	1.4456333333333333	9.75795	8.312316666666666	25398.19921875	3597727.99011206	0	1168	0.1586650542560326	54.83058487247135	108.66116974494271	132.98880004882812	132.9980926513672
152	133.0341796875	1.5065833333333332					1	DETECTED	133.0342 m/z @1.51 [CD8144_2.mzXML]	133.0341796875	1.5065833333333332	0.21001666666666668	19.689166666666665	19.479149999999997	574757.3125	1.3276889951180357E7	0	1168	0.13884067975245662	1.5924822822332692	2.1588367845996297	133.0314178466797	133.03472900390625
153	133.0492401123047	2.0854333333333335					1	DETECTED	133.0492 m/z @2.09 [CD8144_2.mzXML]	133.0492401123047	2.0854333333333335	1.1016000000000001	7.9129499999999995	6.811349999999999	5350.05810546875	907078.2226797788	0	1168	1.6012859582117285	3.4616381500931723	5.9232763001863455	133.0491180419922	133.05535888671875
154	133.06863403320312	2.4913833333333333					1	DETECTED	133.0686 m/z @2.49 [CD8144_2.mzXML]	133.06863403320312	2.4913833333333333	1.8335000000000001	7.7187833333333336	5.885283333333334	8335.501953125	697668.9039544677	0	1168	0.3257601924759137	4.472892863476302	7.945785726952603	133.06024169921875	133.06903076171875
155	133.07992553710938	1.8476833333333333					1	DETECTED	133.0799 m/z @1.85 [CD8144_2.mzXML]	133.07992553710938	1.8476833333333333	1.8476833333333333	9.245883333333333	7.3982	10948.0390625	2080103.434301758	0	1168	7.351837009686039	null	null	133.07992553710938	133.08621215820312
156	133.10507202148438	4.0603					1	DETECTED	133.1051 m/z @4.06 [CD8144_2.mzXML]	133.10507202148438	4.0603	1.5065833333333332	15.30935	13.802766666666667	68982.03125	5538817.498490847	0	1168	1.0806867689086666	0.7368526459915439	0.3553397689585969	133.09642028808594	133.10552978515625
157	133.958251953125	11.741466666666668					1	DETECTED	133.9583 m/z @11.74 [CD8144_2.mzXML]	133.958251953125	11.741466666666668	0.11916666666666667	19.963	19.843833333333333	9431.45703125	1936764.805769012	0	1168	1.290115502669627	1.2600421287009993	0.5530879925853118	133.9579315185547	133.9664306640625
158	134.01856994628906	1.77655					1	DETECTED	134.0186 m/z @1.78 [CD8144_2.mzXML]	134.01856994628906	1.77655	1.7164	2.0286166666666667	0.3122166666666668	19579.029296875	162023.69657250974	0	1168	0.09472612250663937	2.5953172623995515	4.190634524799103	134.018310546875	134.01893615722656
159	134.03524780273438	1.5507					1	DETECTED	134.0352 m/z @1.55 [CD8144_2.mzXML]	134.03524780273438	1.5507	1.4278833333333334	18.723000000000003	17.29511666666667	54273.65234375	1804377.170135957	0	1168	0.153721751660731	6.480685990914039	14.105811308318051	134.03453063964844	134.04489135742188
160	134.0599365234375	10.034500000000001					1	DETECTED	134.0599 m/z @10.03 [CD8144_2.mzXML]	134.0599365234375	10.034500000000001	8.560433333333332	19.19633333333333	10.6359	17736.576171875	900961.3016439514	0	1168	0.45158498149316273	2.4982828907119217	1.8490307830108363	134.0596160888672	134.06680297851562
161	134.1061553955078	4.3276					1	DETECTED	134.1062 m/z @4.33 [CD8144_2.mzXML]	134.1061553955078	4.3276	3.1822	4.613966666666667	1.4317666666666673	4856.5458984375	228091.7800971682	0	1168	0.26724693379168674	0.6250072754787266	0.2593115395456684	134.10592651367188	134.1064910888672
162	134.95822143554688	11.707799999999999					1	DETECTED	134.9582 m/z @11.71 [CD8144_2.mzXML]	134.95822143554688	11.707799999999999	0.10103333333333334	19.999666666666666	19.898633333333333	70613.4609375	1.0922920746292744E7	0	1168	1.867564380180191	0.7896578604808198	5.043008910882447	134.9578399658203	134.95889282226562
163	134.9962615966797	1.5361166666666668					1	DETECTED	134.9963 m/z @1.54 [CD8144_2.mzXML]	134.9962615966797	1.5361166666666668	1.4456333333333333	15.861316666666665	14.415683333333332	79214.5859375	2265134.242839845	0	1168	0.1304064304020105	5.848582470422747	8.916706510180639	134.9917755126953	135.00393676757812
164	135.0319366455078	1.5214333333333334					1	DETECTED	135.0319 m/z @1.52 [CD8144_2.mzXML]	135.0319366455078	1.5214333333333334	1.5214333333333334	18.53966666666667	17.018233333333335	63520.390625	2467410.7414674987	0	1168	0.07824370648070778	null	null	135.03121948242188	135.0323028564453
165	135.0628204345703	18.558					1	DETECTED	135.0628 m/z @18.56 [CD8144_2.mzXML]	135.0628204345703	18.558	0.13726666666666668	19.762166666666666	19.6249	3066.850341796875	1274289.8052438053	0	1168	8.785173292543517	0.5326850903510899	0.06537018070217973	135.0623779296875	135.06341552734375
166	135.0800323486328	11.859983333333334					1	DETECTED	135.0800 m/z @11.86 [CD8144_2.mzXML]	135.0800323486328	11.859983333333334	6.355816666666667	12.24085	5.885033333333333	10769.9072265625	984327.4340705568	0	1168	0.09720983062752353	0.5345980317940954	0.03453667548700313	135.07986450195312	135.0804901123047
167	136.04786682128906	1.8047666666666666					1	DETECTED	136.0479 m/z @1.80 [CD8144_2.mzXML]	136.04786682128906	1.8047666666666666	1.7907499999999998	2.3110333333333335	0.5202833333333337	191336.875	658724.6195561532	0	1168	0.025958115484386646	7.269101341910285	9.563078198291377	136.0475616455078	136.04808044433594
168	136.0614471435547	6.53135					1	DETECTED	136.0614 m/z @6.53 [CD8144_2.mzXML]	136.0614471435547	6.53135	0.10103333333333334	19.999666666666666	19.898633333333333	4563.48974609375	2471318.6243076157	0	1168	3.8724007755563488	1.5472514313706687	1.4717838251756434	136.05789184570312	136.06207275390625
169	136.07566833496094	3.9662333333333333					1	DETECTED	136.0757 m/z @3.97 [CD8144_2.mzXML]	136.07566833496094	3.9662333333333333	1.9724333333333335	14.934933333333333	12.9625	6593.02099609375	1239494.2988061828	0	1168	2.0658570121796536	3.1810639959298666	5.35066633237111	136.07012939453125	136.07655334472656
170	136.95355224609375	11.484900000000001					1	DETECTED	136.9536 m/z @11.48 [CD8144_2.mzXML]	136.95355224609375	11.484900000000001	0.10103333333333334	19.89	19.788966666666667	25833.53515625	4638686.826152405	0	1168	1.2406931470674323	0.7498936623412635	7.90294981484036	136.94618225097656	136.95436096191406
171	136.96920776367188	1.61015					1	DETECTED	136.9692 m/z @1.61 [CD8144_2.mzXML]	136.96920776367188	1.61015	1.5653666666666666	1.7009166666666669	0.13555000000000028	21859.236328125	115776.6849958496	0	1168	0.0793604232923919	1.5133978414588771	2.0267956829177542	136.96902465820312	136.969482421875
172	137.04568481445312	3.363783333333333					1	DETECTED	137.0457 m/z @3.36 [CD8144_2.mzXML]	137.04568481445312	3.363783333333333	1.9724333333333335	8.736033333333333	6.7636	17604.8203125	1051108.497987549	0	1168	0.3681271027441335	2.43058899629856	4.141040877756575	137.04495239257812	137.04598999023438
173	137.05947875976562	10.191516666666667					1	DETECTED	137.0595 m/z @10.19 [CD8144_2.mzXML]	137.05947875976562	10.191516666666667	3.9973	10.782766666666667	6.785466666666667	10081.9521484375	641216.8059457093	0	1168	1.0565372821075911	0.5477259701926259	0.09545194038525191	137.05934143066406	137.0598602294922
174	137.13211059570312	7.5591333333333335					1	DETECTED	137.1321 m/z @7.56 [CD8144_2.mzXML]	137.13211059570312	7.5591333333333335	0.10103333333333334	19.999666666666666	19.898633333333333	8020.6806640625	4004977.805687194	0	1168	18.87758016354825	1.3340283271431954	0.2277781310002259	137.12521362304688	137.13352966308594
175	138.05238342285156	1.8754333333333333					1	DETECTED	138.0524 m/z @1.88 [CD8144_2.mzXML]	138.05238342285156	1.8754333333333333	0.8831833333333333	19.5425	18.659316666666665	157512.625	2069094.1487091063	0	1168	0.0678300628123607	0.6865568762732057	5.887010746643317	138.04884338378906	138.05514526367188
176	139.00244140625	3.2723333333333335					1	DETECTED	139.0024 m/z @3.27 [CD8144_2.mzXML]	139.00244140625	3.2723333333333335	1.4917833333333335	5.6063	4.114516666666667	2614.41943359375	227646.62788525387	0	1168	0.07370724874593204	1.1554061011110799	1.3108122022221598	139.00204467773438	139.00772094726562
177	139.04171752929688	14.308033333333332					1	DETECTED	139.0417 m/z @14.31 [CD8144_2.mzXML]	139.04171752929688	14.308033333333332	0.10103333333333334	19.999666666666666	19.898633333333333	148492.6875	2.3715258096997403E7	0	1168	1.6865788914686295	0.8552368738103677	0.6062230306447065	139.0323486328125	139.04244995117188
178	140.0413818359375	14.53295					1	DETECTED	140.0414 m/z @14.53 [CD8144_2.mzXML]	140.0413818359375	14.53295	9.128383333333334	16.9875	7.859116666666667	7082.27197265625	1440403.1681866152	0	1168	5.87167152132438	0.6497289795147277	0.29762189617969925	140.04086303710938	140.04945373535156
179	140.06788635253906	1.7907499999999998					1	DETECTED	140.0679 m/z @1.79 [CD8144_2.mzXML]	140.06788635253906	1.7907499999999998	0.22838333333333333	19.506166666666665	19.277783333333332	685913.5	4432015.349148341	1	1168	0.051872368253885526	0.7494119510080817	3.533302474568802	140.0677032470703	140.0711669921875
180	140.9522247314453	18.17366666666667					1	DETECTED	140.9522 m/z @18.17 [CD8144_2.mzXML]	140.9522247314453	18.17366666666667	16.672666666666668	19.7255	3.052833333333332	1420.20703125	168229.36092651347	0	1168	2.9619695177216627	1.016933155673994	1.0338663113479878	140.95176696777344	140.9534912109375
181	141.010009765625	10.441316666666667					1	DETECTED	141.0100 m/z @10.44 [CD8144_2.mzXML]	141.010009765625	10.441316666666667	3.3178666666666667	11.330733333333335	8.012866666666667	6620.28271484375	884821.5226406557	0	1168	0.08665008494000936	0.5624287856773521	0.1356780550976009	141.0032958984375	141.01614379882812
182	141.03866577148438	14.497633333333333					1	DETECTED	141.0387 m/z @14.50 [CD8144_2.mzXML]	141.03866577148438	14.497633333333333	2.75745	16.58055	13.823099999999998	4837.0791015625	1406835.2649761352	0	1168	12.031846168908483	0.5887088645691223	0.18782551709275405	141.03573608398438	141.04100036621094
183	141.0520477294922	9.323466666666667					1	DETECTED	141.0520 m/z @9.32 [CD8144_2.mzXML]	141.0520477294922	9.323466666666667	1.1740666666666668	19.999666666666666	18.825599999999998	73748.0703125	1636817.9188353885	0	1168	0.10189879065898744	0.6403212533702696	2.1490873604004386	141.0492401123047	141.05511474609375
184	141.090576171875	10.89255					1	DETECTED	141.0906 m/z @10.89 [CD8144_2.mzXML]	141.090576171875	10.89255	0.10103333333333334	19.926333333333332	19.8253	11162.90625	1594541.5270967714	0	1168	0.4151424015559666	1.158113301621831	0.8682223707972365	141.0901641845703	141.0912322998047
185	142.04730224609375	1.8047666666666666					1	DETECTED	142.0473 m/z @1.80 [CD8144_2.mzXML]	142.04730224609375	1.8047666666666666	1.7620666666666667	6.56695	4.804883333333334	24576.185546875	400915.8811016236	0	1168	0.12047783537640133	18.673040433464738	5.000796287000709	142.04122924804688	142.05032348632812
186	142.06509399414062	9.202433333333333					1	DETECTED	142.0651 m/z @9.20 [CD8144_2.mzXML]	142.06509399414062	9.202433333333333	4.762466666666667	9.9645	5.202033333333333	83931.6875	1130846.272622223	0	1168	0.1047442909193208	1.8139901761210244	2.1632954562126865	142.0625457763672	142.06578063964844
187	142.94769287109375	1.6552833333333332					1	DETECTED	142.9477 m/z @1.66 [CD8144_2.mzXML]	142.94769287109375	1.6552833333333332	1.4456333333333333	19.7255	18.279866666666667	17531.220703125	2599279.640315307	0	1168	0.4415543485243867	9.04614962316084	20.15388210009652	142.937744140625	142.95355224609375
188	143.03123474121094	1.7907499999999998					1	DETECTED	143.0312 m/z @1.79 [CD8144_2.mzXML]	143.03123474121094	1.7907499999999998	1.33735	19.2695	17.93215	389315.46875	4682832.815681056	0	1168	0.06009392308332018	2.5637656643298863	2.8159194796354265	143.0252227783203	143.03414916992188
189	143.0728759765625	9.1882					1	DETECTED	143.0729 m/z @9.19 [CD8144_2.mzXML]	143.0728759765625	9.1882	0.10103333333333334	19.999666666666666	19.898633333333333	103877.5625	3235200.9543761876	0	1168	0.1037431010318457	0.5184284897994529	0.022498247040813484	143.069580078125	143.08184814453125
190	143.1063690185547	10.928116666666666					1	DETECTED	143.1064 m/z @10.93 [CD8144_2.mzXML]	143.1063690185547	10.928116666666666	0.9013666666666666	19.415000000000003	18.513633333333335	13813.3701171875	1404918.2820038768	0	1168	0.10856624315193741	0.9232120743677331	0.7885502993705479	143.101806640625	143.10682678222656
191	144.0443572998047	9.216683333333332					1	DETECTED	144.0444 m/z @9.22 [CD8144_2.mzXML]	144.0443572998047	9.216683333333332	1.77655	13.405883333333332	11.629333333333332	21079.59375	4958035.984687072	0	1168	0.090822799860657	0.5098370932257127	0.014653918344302016	144.0345001220703	144.04441833496094
192	144.0570526123047	1.8335000000000001					1	DETECTED	144.0571 m/z @1.83 [CD8144_2.mzXML]	144.0570526123047	1.8335000000000001	0.11916666666666667	19.9445	19.825333333333333	10740.376953125	1941305.4394894105	0	1168	4.758858429770314	11.845792506173316	2.824221966798502	144.0570526123047	144.06643676757812
193	144.08045959472656	9.202433333333333					1	DETECTED	144.0805 m/z @9.20 [CD8144_2.mzXML]	144.08045959472656	9.202433333333333	9.093066666666665	10.9102	1.8171333333333344	908517.9375	6745793.80646106	1	1168	0.10884235047066326	1.5478253960696438	1.8880282379197848	144.0802459716797	144.08071899414062
194	144.101806640625	1.8618333333333332					1	DETECTED	144.1018 m/z @1.86 [CD8144_2.mzXML]	144.101806640625	1.8618333333333332	0.37426666666666664	19.762166666666666	19.3879	537860.625	6807278.636996097	0	1168	0.04001360137386811	0.5781757997965739	0.12938610414280158	144.10121154785156	144.1023712158203
195	144.13784790039062	10.928116666666666					1	DETECTED	144.1378 m/z @10.93 [CD8144_2.mzXML]	144.13784790039062	10.928116666666666	10.87455	16.15628333333333	5.281733333333332	3995.6044921875	425239.0953352966	0	1168	0.08711527129445074	49.3005600497821	97.6011200995642	144.1377410888672	144.14454650878906
196	144.9807891845703	1.5214333333333334					1	DETECTED	144.9808 m/z @1.52 [CD8144_2.mzXML]	144.9807891845703	1.5214333333333334	1.5065833333333332	19.488	17.981416666666668	51248.69140625	4606568.269175354	0	1168	0.08336359679940508	405.79843709923347	824.0021705770342	144.97503662109375	144.98165893554688
197	144.9918975830078	1.8189					1	DETECTED	144.9919 m/z @1.82 [CD8144_2.mzXML]	144.9918975830078	1.8189	1.4278833333333334	19.142	17.714116666666666	62062.75390625	1.3287200079596438E7	0	1168	0.35572716823517303	22.651357572141006	110.20295776169657	144.99168395996094	144.99208068847656
198	145.0494384765625	1.9724333333333335					1	DETECTED	145.0494 m/z @1.97 [CD8144_2.mzXML]	145.0494384765625	1.9724333333333335	0.10103333333333334	19.999666666666666	19.898633333333333	179037.703125	1.2131317928013565E7	0	1168	0.22476690307668745	3.895815422120478	22.91012299539158	145.0467529296875	145.05014038085938
199	145.06475830078125	9.202433333333333					1	DETECTED	145.0648 m/z @9.20 [CD8144_2.mzXML]	145.06475830078125	9.202433333333333	1.4917833333333335	17.750666666666667	16.258883333333333	6046.3359375	1366540.514434082	0	1168	0.0984606209498704	1.054313406349227	1.108626812698454	145.0612030029297	145.0685577392578
200	145.08407592773438	9.202433333333333					1	DETECTED	145.0841 m/z @9.20 [CD8144_2.mzXML]	145.08407592773438	9.202433333333333	9.144416666666666	17.080499999999997	7.936083333333331	81717.359375	962952.9714989325	0	1168	0.09703627601549236	2.3320555295891583	6.875358900776447	145.08370971679688	145.08609008789062
201	146.0597686767578	9.202433333333333					1	DETECTED	146.0598 m/z @9.20 [CD8144_2.mzXML]	146.0597686767578	9.202433333333333	0.7015666666666667	19.615666666666666	18.914099999999998	612668.4375	6357774.982742098	0	1168	0.11002165922979756	1.8231793865984547	1.590642860985687	146.0525665283203	146.06051635742188
202	146.0809783935547	2.0286166666666667					1	DETECTED	146.0810 m/z @2.03 [CD8144_2.mzXML]	146.0809783935547	2.0286166666666667	0.13726666666666668	19.560833333333335	19.42356666666667	52800.7109375	5813826.051422454	0	1168	0.6752981082266951	4.189641714455202	4.2222698756493795	146.07667541503906	146.08160400390625
203	146.11749267578125	9.173866666666667					1	DETECTED	146.1175 m/z @9.17 [CD8144_2.mzXML]	146.11749267578125	9.173866666666667	1.8335000000000001	10.3182	8.484699999999998	13078.15625	2677720.615736817	0	1168	0.23414307345463392	0.5779479680851546	1.0400122635899864	146.11106872558594	146.1176300048828
204	147.00177001953125	1.5214333333333334					1	DETECTED	147.0018 m/z @1.52 [CD8144_2.mzXML]	147.00177001953125	1.5214333333333334	1.4097499999999998	16.709500000000002	15.299750000000003	276852.03125	4730672.559615352	0	1168	0.0782239983768167	48.92020490583824	107.54979110512862	146.99606323242188	147.008544921875
205	147.02886962890625	3.2723333333333335					1	DETECTED	147.0289 m/z @3.27 [CD8144_2.mzXML]	147.02886962890625	3.2723333333333335	3.1083	8.35705	5.248749999999999	5642.97802734375	588786.431665283	0	1168	0.12714058794270677	15.999034749034712	30.99806949806942	147.02865600585938	147.03872680664062
206	147.06333923339844	9.202433333333333					1	DETECTED	147.0633 m/z @9.20 [CD8144_2.mzXML]	147.06333923339844	9.202433333333333	0.10103333333333334	19.963	19.861966666666667	51298.25	2889755.9352770387	0	1168	0.10851161583008562	0.5112581557417489	0.06645660049198315	147.05343627929688	147.06585693359375
207	147.07632446289062	1.8754333333333333					1	DETECTED	147.0763 m/z @1.88 [CD8144_2.mzXML]	147.07632446289062	1.8754333333333333	1.7907499999999998	10.353933333333334	8.563183333333335	188913.640625	5476355.018480044	0	1168	0.1668168705797235	10.641760950826978	8.243453540506337	147.072509765625	147.08311462402344
208	147.11256408691406	1.5952					1	DETECTED	147.1126 m/z @1.60 [CD8144_2.mzXML]	147.11256408691406	1.5952	1.5065833333333332	18.686500000000002	17.17991666666667	191561.8125	3519581.7373555293	0	1168	0.15191699882948995	2.6790162667373267	2.3507977519897714	147.11219787597656	147.11688232421875
209	148.01466369628906	1.5214333333333334					1	DETECTED	148.0147 m/z @1.52 [CD8144_2.mzXML]	148.01466369628906	1.5214333333333334	1.4278833333333334	1.61015	0.18226666666666658	21499.693359375	162751.87552270494	0	1168	0.16167333820956475	0.9741671120612856	0.9483342241225712	148.01437377929688	148.01466369628906
210	148.0425567626953	2.1142333333333334					1	DETECTED	148.0426 m/z @2.11 [CD8144_2.mzXML]	148.0425567626953	2.1142333333333334	0.8468666666666667	19.670833333333334	18.823966666666667	37461.50390625	3056555.2840712275	0	1168	7.972860386523907	3.64923763387109	0.7338668628339909	148.0386199951172	148.04296875
211	148.06027221679688	1.8335000000000001					1	DETECTED	148.0603 m/z @1.83 [CD8144_2.mzXML]	148.06027221679688	1.8335000000000001	1.8047666666666666	9.245883333333333	7.441116666666667	55945.328125	1385084.0112726132	0	1168	0.0850052168975588	30.251814738701906	62.89135681741558	148.05738830566406	148.0667266845703
212	148.0821533203125	17.490000000000002					1	DETECTED	148.0822 m/z @17.49 [CD8144_2.mzXML]	148.0821533203125	17.490000000000002	0.11916666666666667	19.999666666666666	19.880499999999998	5503.6142578125	2039143.4478479333	0	1168	1.7530928802225851	0.57223794674982	0.2611585256268553	148.075439453125	148.08255004882812
213	148.0968017578125	1.9303833333333331					1	DETECTED	148.0968 m/z @1.93 [CD8144_2.mzXML]	148.0968017578125	1.9303833333333331	0.5197166666666667	16.1746	15.654883333333334	12320.54296875	1788127.3874521486	0	1168	0.03008144889168274	5.548753544423442	10.097507088846886	148.09609985351562	148.1005401611328
214	148.93499755859375	1.7471833333333333					1	DETECTED	148.9350 m/z @1.75 [CD8144_2.mzXML]	148.93499755859375	1.7471833333333333	1.6704333333333332	14.014016666666667	12.343583333333333	75132.9609375	3544028.061580475	0	1168	0.11608047189393589	67.39629236953868	1.1378353997469208	148.93496704101562	148.93521118164062
215	149.01199340820312	1.5361166666666668					1	DETECTED	149.0120 m/z @1.54 [CD8144_2.mzXML]	149.01199340820312	1.5361166666666668	0.35605	19.981166666666663	19.625116666666663	121018.34375	4180760.997468261	0	1168	0.13419574065554518	2.702725623305504	2.2451072873360216	149.00209045410156	149.01214599609375
216	149.0229949951172	12.4126					1	DETECTED	149.0230 m/z @12.41 [CD8144_2.mzXML]	149.0229949951172	12.4126	0.10103333333333334	19.999666666666666	19.898633333333333	124742.0859375	3.674064399738767E7	1	1168	0.1623104248998608	0.5447517726109289	0.0808270101984187	149.02281188964844	149.02345275878906
217	149.05966186523438	8.373216666666666					1	DETECTED	149.0597 m/z @8.37 [CD8144_2.mzXML]	149.05966186523438	8.373216666666666	7.965199999999999	8.473483333333332	0.508283333333333	5646.9140625	100590.27040917953	0	1168	0.30024252066290735	0.6228707977615289	0.24574159552305774	149.05923461914062	149.05979919433594
218	149.07846069335938	17.5085					1	DETECTED	149.0785 m/z @17.51 [CD8144_2.mzXML]	149.07846069335938	17.5085	0.10103333333333334	19.981166666666663	19.88013333333333	9538.7861328125	4386133.09009442	0	1168	8.730317529663152	0.5710231624743404	0.15003489956546942	149.07827758789062	149.07876586914062
219	149.9969482421875	11.776283333333334					1	DETECTED	149.9969 m/z @11.78 [CD8144_2.mzXML]	149.9969482421875	11.776283333333334	0.17365	19.999666666666666	19.826016666666668	10726.158203125	4621843.131870179	0	1168	19.721660572945087	6.396067407690063	4.4071155541478735	149.99241638183594	150.00582885742188
220	150.01084899902344	18.759166666666665					1	DETECTED	150.0108 m/z @18.76 [CD8144_2.mzXML]	150.01084899902344	18.759166666666665	0.15545	19.981166666666663	19.825716666666665	5061.1875	4274245.9466450205	0	1168	21.730155430122974	0.5328428996714814	0.0656857993429627	150.0074005126953	150.01556396484375
221	150.0262451171875	12.4435					1	DETECTED	150.0262 m/z @12.44 [CD8144_2.mzXML]	150.0262451171875	12.4435	0.10103333333333334	19.908166666666666	19.807133333333333	10976.6796875	3382702.6565642077	0	1168	11.1240117565275	0.9198603228423153	0.24811095576800402	150.01882934570312	150.02691650390625
222	150.05831909179688	2.7291833333333333					1	DETECTED	150.0583 m/z @2.73 [CD8144_2.mzXML]	150.05831909179688	2.7291833333333333	1.9584333333333332	9.565249999999999	7.606816666666665	41856.0546875	1405278.9845797115	0	1168	0.2546559830783899	12.112908572615433	0.5766347469315843	150.0525665283203	150.05853271484375
223	150.93197631835938	1.7471833333333333					1	DETECTED	150.9320 m/z @1.75 [CD8144_2.mzXML]	150.93197631835938	1.7471833333333333	1.6704333333333332	1.8047666666666666	0.13433333333333342	25987.556640625	143899.3703984375	0	1168	0.262497012728385	0.8751357220412589	0.7502714440825179	150.93197631835938	150.93228149414062
224	150.96836853027344	11.484900000000001					1	DETECTED	150.9684 m/z @11.48 [CD8144_2.mzXML]	150.96836853027344	11.484900000000001	0.10103333333333334	19.908166666666666	19.807133333333333	15443.79296875	2238449.5156904305	0	1168	0.8704509954096942	1.4052445455694431	0.3325547975822992	150.96812438964844	150.97702026367188
225	151.04757690429688	1.8335000000000001					1	DETECTED	151.0476 m/z @1.83 [CD8144_2.mzXML]	151.04757690429688	1.8335000000000001	1.4278833333333334	1.8335000000000001	0.40561666666666674	6941.53662109375	123704.01671698	0	1168	0.3882917623492883	0.5	null	151.04489135742188	151.04757690429688
226	151.06130981445312	8.525916666666667					1	DETECTED	151.0613 m/z @8.53 [CD8144_2.mzXML]	151.06130981445312	8.525916666666667	2.575016666666667	8.877733333333333	6.302716666666667	7503.78076171875	425106.4623735958	0	1168	0.09130190815118588	0.5295599545166837	0.05911990903336742	151.06112670898438	151.0621795654297
227	151.07493591308594	11.266933333333332					1	DETECTED	151.0749 m/z @11.27 [CD8144_2.mzXML]	151.07493591308594	11.266933333333332	4.343133333333333	19.2695	14.926366666666667	12018.7900390625	3342313.4705894478	0	1168	0.8369813701432509	1.0779027894123652	15.739695849068948	151.07154846191406	151.07550048828125
228	151.11148071289062	10.801250000000001					1	DETECTED	151.1115 m/z @10.80 [CD8144_2.mzXML]	151.11148071289062	10.801250000000001	0.8107000000000001	19.59733333333333	18.78663333333333	4445.0712890625	1125634.4679173278	0	1168	0.1346392730401007	0.940220174731788	0.7474835995643447	151.11097717285156	151.11216735839844
229	152.00904846191406	3.0048166666666662					1	DETECTED	152.0090 m/z @3.00 [CD8144_2.mzXML]	152.00904846191406	3.0048166666666662	2.6029833333333334	3.167333333333333	0.5643499999999997	4264.951171875	78676.01871795651	0	1168	0.3717205647688173	0.7022189962671096	0.4044379925342192	152.0087432861328	152.0092010498047
230	152.0219268798828	1.8047666666666666					1	DETECTED	152.0219 m/z @1.80 [CD8144_2.mzXML]	152.0219268798828	1.8047666666666666	1.7907499999999998	10.571349999999999	8.7806	153372.953125	1075567.524698884	0	1168	0.023411091141881446	6.371907512219903	7.4985220562155614	152.02175903320312	152.03192138671875
231	152.05409240722656	2.7291833333333333					1	DETECTED	152.0541 m/z @2.73 [CD8144_2.mzXML]	152.05409240722656	2.7291833333333333	0.11916666666666667	19.999666666666666	19.880499999999998	2230.9970703125	1247069.529703278	0	1168	5.63818921445234	3.808500584287456	6.617001168574912	152.04615783691406	152.05433654785156
232	152.94686889648438	1.61015					1	DETECTED	152.9469 m/z @1.61 [CD8144_2.mzXML]	152.94686889648438	1.61015	1.5507	13.4384	11.887699999999999	97190.3671875	3174022.3791713864	0	1168	0.10865004566494152	2.337007112907169	2.4224572881073714	152.94664001464844	152.9470672607422
233	153.04080200195312	3.9042666666666666					1	DETECTED	153.0408 m/z @3.90 [CD8144_2.mzXML]	153.04080200195312	3.9042666666666666	3.670733333333333	3.9815833333333335	0.3108500000000003	1845.0587158203125	25102.726565979014	0	1168	0.21475775573339284	0.6655366828432777	0.33107336568655543	153.04051208496094	153.04090881347656
234	153.05735778808594	13.835199999999999					1	DETECTED	153.0574 m/z @13.84 [CD8144_2.mzXML]	153.05735778808594	13.835199999999999	3.0048166666666662	19.689166666666665	16.68435	73018.0390625	1.3876044633018252E7	0	1168	2.810984395439636	0.7240659226893781	0.2776773477060399	153.0518341064453	153.06622314453125
235	154.0262908935547	1.9027333333333334					1	DETECTED	154.0263 m/z @1.90 [CD8144_2.mzXML]	154.0262908935547	1.9027333333333334	1.4917833333333335	10.521700000000001	9.029916666666667	19544.6640625	1812605.4844322202	0	1168	0.346250171154594	10.911304311601238	20.752869590949437	154.01771545410156	154.02639770507812
236	154.0603485107422	13.049683333333332					1	DETECTED	154.0603 m/z @13.05 [CD8144_2.mzXML]	154.0603485107422	13.049683333333332	5.31035	15.8056	10.49525	3592.15625	927364.8979305115	0	1168	2.6600110596462407	0.6780461280041348	0.3560922560082696	154.05516052246094	154.0694580078125
237	154.0839080810547	3.8427833333333337					1	DETECTED	154.0839 m/z @3.84 [CD8144_2.mzXML]	154.0839080810547	3.8427833333333337	1.2103666666666666	19.835166666666666	18.6248	7501.916015625	1161279.7851405337	0	1168	0.5092731138462048	3.5375858684985277	6.0751717369970555	154.076416015625	154.0863494873047
238	154.88023376464844	1.7471833333333333					1	DETECTED	154.8802 m/z @1.75 [CD8144_2.mzXML]	154.88023376464844	1.7471833333333333	1.7164	8.257833333333334	6.541433333333334	11001.8251953125	671324.4297626038	0	1168	0.11333540305901968	106.24959393611245	211.4991878722249	154.87998962402344	154.88478088378906
239	155.0283203125	2.75745					1	DETECTED	155.0283 m/z @2.76 [CD8144_2.mzXML]	155.0283203125	2.75745	2.2971166666666667	17.323	15.025883333333333	6816.5537109375	1264093.7417072756	0	1168	0.17756026781392054	16.32065532223027	13.76618123526441	155.0277557373047	155.03231811523438
240	155.0677490234375	10.336066666666666					1	DETECTED	155.0677 m/z @10.34 [CD8144_2.mzXML]	155.0677490234375	10.336066666666666	9.144416666666666	15.842583333333332	6.6981666666666655	10617.4853515625	932050.1728898927	0	1168	0.42584028220414716	2.81045888753689	5.297561219984651	155.0600128173828	155.0685577392578
241	155.078857421875	1.6402666666666665					1	DETECTED	155.0789 m/z @1.64 [CD8144_2.mzXML]	155.078857421875	1.6402666666666665	1.5952	15.583633333333333	13.988433333333333	10880.9912109375	3263771.9237667234	0	1168	0.11714656945328583	155.19711538461564	309.3942307692313	155.07752990722656	155.0831756591797
242	155.13059997558594	14.882733333333334					1	DETECTED	155.1306 m/z @14.88 [CD8144_2.mzXML]	155.13059997558594	14.882733333333334	0.10103333333333334	19.999666666666666	19.898633333333333	258555.515625	6.47605396041155E7	0	1168	6.864251341608261	0.7528060014084342	0.7488788666977177	155.13027954101562	155.1313934326172
243	156.0419158935547	1.7907499999999998					1	DETECTED	156.0419 m/z @1.79 [CD8144_2.mzXML]	156.0419158935547	1.7907499999999998	1.7471833333333333	10.371766666666668	8.624583333333334	302448.59375	2893733.7504699086	0	1168	0.04644217392407568	2.16680623811001	0.7901687849060034	156.0417022705078	156.04200744628906
244	156.07659912109375	1.8888833333333332					1	DETECTED	156.0766 m/z @1.89 [CD8144_2.mzXML]	156.07659912109375	1.8888833333333332	1.5507	15.290966666666666	13.740266666666667	25065.267578125	1795223.5147716678	0	1168	0.6025703767129102	4.595345746103232	1.8391126435170382	156.0673828125	156.07708740234375
245	156.13418579101562	15.004366666666666					1	DETECTED	156.1342 m/z @15.00 [CD8144_2.mzXML]	156.13418579101562	15.004366666666666	0.22838333333333333	19.981166666666663	19.75278333333333	13542.607421875	4115160.7525652447	0	1168	0.6659485389977622	0.6684084195186106	0.3421258343790258	156.13348388671875	156.1344451904297
246	157.12783813476562	15.004366666666666					1	DETECTED	157.1278 m/z @15.00 [CD8144_2.mzXML]	157.12783813476562	15.004366666666666	0.10103333333333334	19.999666666666666	19.898633333333333	72091.9921875	1.915839052176218E7	0	1168	6.515452201039597	0.7438672700656542	3.198630383894856	157.12176513671875	157.1283721923828
247	158.1313018798828	10.034500000000001					1	DETECTED	158.1313 m/z @10.03 [CD8144_2.mzXML]	158.1313018798828	10.034500000000001	0.42871666666666663	19.9445	19.515783333333335	4337.52880859375	1569000.2429257806	0	1168	4.693055022427824	1.015835078520405	5.71293154962899	158.13035583496094	158.1316375732422
248	158.96377563476562	1.6704333333333332					1	DETECTED	158.9638 m/z @1.67 [CD8144_2.mzXML]	158.96377563476562	1.6704333333333332	1.5800166666666666	12.474466666666666	10.894449999999999	391052.5625	4889736.862608399	0	1168	0.11080976329016279	58.35719821174378	1.475557423905672	158.9635772705078	158.96392822265625
249	159.06512451171875	2.0286166666666667					1	DETECTED	159.0651 m/z @2.03 [CD8144_2.mzXML]	159.06512451171875	2.0286166666666667	0.24658333333333332	10.371766666666668	10.125183333333334	9653.91015625	1068921.4295273738	0	1168	0.5124274241177247	2.381760796222041	2.8362162306517913	159.0640411376953	159.0718994140625
250	159.0917510986328	9.202433333333333					1	DETECTED	159.0918 m/z @9.20 [CD8144_2.mzXML]	159.0917510986328	9.202433333333333	0.5378333333333334	18.923000000000002	18.38516666666667	62315.8984375	2910057.9984040223	0	1168	0.09724994727992531	1.6782432513723629	19.38755609149142	159.0911102294922	159.10169982910156
251	159.14906311035156	8.860416666666667					1	DETECTED	159.1491 m/z @8.86 [CD8144_2.mzXML]	159.14906311035156	8.860416666666667	8.665683333333334	9.093066666666665	0.42738333333333145	18917.158203125	196844.8029190062	0	1168	0.1432574811600844	1.0686222391498783	1.3032317181644948	159.14881896972656	159.14920043945312
252	159.98170471191406	11.233583333333334					1	DETECTED	159.9817 m/z @11.23 [CD8144_2.mzXML]	159.98170471191406	11.233583333333334	0.10103333333333334	19.999666666666666	19.898633333333333	8417.3232421875	1938135.5199282535	0	1168	8.414275460113329	0.8937140786851769	17.83339146215246	159.9732666015625	159.9830780029297
253	160.06031799316406	2.4638833333333334					1	DETECTED	160.0603 m/z @2.46 [CD8144_2.mzXML]	160.06031799316406	2.4638833333333334	1.8189	18.485166666666665	16.666266666666665	350672.75	2.071179544433503E7	1	1168	0.7190589872224349	1.9573344511676927	2.304457813193719	160.05078125	160.06332397460938
254	160.07565307617188	9.1882					1	DETECTED	160.0757 m/z @9.19 [CD8144_2.mzXML]	160.07565307617188	9.1882	0.9742	19.305833333333332	18.331633333333333	32070.478515625	2730358.9047129205	0	1168	0.10350189362915074	0.5450028495369635	0.13989554356064715	160.07525634765625	160.07635498046875
255	160.1331329345703	10.104233333333333					1	DETECTED	160.1331 m/z @10.10 [CD8144_2.mzXML]	160.1331329345703	10.104233333333333	1.91645	10.245666666666667	8.329216666666667	18427.115234375	1668930.7530098273	0	1168	0.09720822099530047	0.5092469279776068	2.4719737629693053	160.13299560546875	160.13327026367188
256	160.9527130126953	11.284066666666666					1	DETECTED	160.9527 m/z @11.28 [CD8144_2.mzXML]	160.9527130126953	11.284066666666666	1.5361166666666668	17.11733333333333	15.581216666666664	7604.94140625	1654438.6319649355	0	1168	10.634147155594363	0.7992047900669713	0.38208390168705136	160.9521484375	160.9607696533203
257	161.01211547851562	1.5065833333333332					1	DETECTED	161.0121 m/z @1.51 [CD8144_2.mzXML]	161.01211547851562	1.5065833333333332	1.4278833333333334	19.670833333333334	18.24295	18656.740234375	1993324.0512790526	0	1168	0.12424614636983677	115.90184243964455	230.80368487928914	161.0118865966797	161.01304626464844
258	161.0237579345703	12.153683333333333					1	DETECTED	161.0238 m/z @12.15 [CD8144_2.mzXML]	161.0237579345703	12.153683333333333	1.5653666666666666	16.34105	14.775683333333333	59223.7109375	9703470.170484442	0	1168	2.5096748163993468	2.1710249772863377	3.9230348562459323	161.017822265625	161.02903747558594
259	161.0637969970703	2.6309					1	DETECTED	161.0638 m/z @2.63 [CD8144_2.mzXML]	161.0637969970703	2.6309	0.22838333333333333	19.835166666666666	19.606783333333333	17398.33203125	2536071.758835327	0	1168	0.9550237398638597	4.038330798497657	2.144168219231381	161.058349609375	161.06414794921875
260	161.981201171875	19.579					1	DETECTED	161.9812 m/z @19.58 [CD8144_2.mzXML]	161.981201171875	19.579	0.10103333333333334	19.999666666666666	19.898633333333333	3594.10302734375	1659429.8566802065	0	1168	13.517901463560982	0.5107985261979775	0.09976146422517748	161.98033142089844	161.9878692626953
261	162.02354431152344	12.3108					1	DETECTED	162.0235 m/z @12.31 [CD8144_2.mzXML]	162.02354431152344	12.3108	11.874833333333333	15.004366666666666	3.129533333333333	3435.78759765625	368025.99036996445	0	1168	2.425601533674712	3.5891887759002925	6.178377551800585	162.02249145507812	162.027587890625
262	162.05015563964844	1.9724333333333335					1	DETECTED	162.0502 m/z @1.97 [CD8144_2.mzXML]	162.05015563964844	1.9724333333333335	1.9724333333333335	6.250516666666667	4.278083333333333	10693.4775390625	679992.1537067565	0	1168	null	null	null	162.05003356933594	162.05905151367188
263	162.09786987304688	16.8385					1	DETECTED	162.0979 m/z @16.84 [CD8144_2.mzXML]	162.09786987304688	16.8385	8.913666666666668	19.89	10.976333333333333	10680.5029296875	2822303.657734288	0	1168	3.3018304766334	0.6925277082588488	0.44520897607249005	162.09703063964844	162.09812927246094
264	162.1121063232422	1.8335000000000001					1	DETECTED	162.1121 m/z @1.83 [CD8144_2.mzXML]	162.1121063232422	1.8335000000000001	1.7620666666666667	7.22185	5.459783333333333	1302894.125	8742780.348570064	1	1168	0.12786550388047813	2.25826056360601	3.9437243892487244	162.11199951171875	162.11297607421875
265	162.9912872314453	1.5214333333333334					1	DETECTED	162.9913 m/z @1.52 [CD8144_2.mzXML]	162.9912872314453	1.5214333333333334	0.22838333333333333	19.999666666666666	19.771283333333333	271118.6875	5351737.365883483	0	1168	0.13591651078934053	1.3623808381261904	1.7180257001011325	162.9834442138672	162.9919891357422
266	163.0387725830078	10.89255					1	DETECTED	163.0388 m/z @10.89 [CD8144_2.mzXML]	163.0387725830078	10.89255	0.17365	19.79866666666667	19.62501666666667	27451.650390625	2955786.1846253676	0	1168	1.0073133923366786	7.734374212048475	17.745786681557743	163.03811645507812	163.04527282714844
267	163.06008911132812	1.9864333333333335					1	DETECTED	163.0601 m/z @1.99 [CD8144_2.mzXML]	163.06008911132812	1.9864333333333335	0.10103333333333334	19.981166666666663	19.88013333333333	53862.734375	7756100.198542726	0	1168	0.6165389935975734	5.702253674654093	4.635610983513392	163.05250549316406	163.06048583984375
268	163.09423828125	16.1746					1	DETECTED	163.0942 m/z @16.17 [CD8144_2.mzXML]	163.09423828125	16.1746	0.7381666666666666	19.615666666666666	18.877499999999998	23174.412109375	6550939.134590143	0	1168	2.6260695776488525	0.6114592533249259	0.5128907476910982	163.08872985839844	163.10317993164062
269	163.11575317382812	1.8189					1	DETECTED	163.1158 m/z @1.82 [CD8144_2.mzXML]	163.11575317382812	1.8189	1.77655	9.003716666666666	7.227166666666665	72844.4453125	2714811.3238124996	0	1168	0.06512781975524651	85.32664305391599	169.65328610783197	163.10842895507812	163.12490844726562
270	163.523193359375	15.583633333333333					1	DETECTED	163.5232 m/z @15.58 [CD8144_2.mzXML]	163.523193359375	15.583633333333333	9.600150000000001	15.916500000000001	6.31635	18173.1484375	3729032.948201172	0	1168	1.2884545070607238	0.5278154586653817	0.05563091733076349	163.5196075439453	163.53271484375
271	163.97647094726562	0.3924					1	DETECTED	163.9765 m/z @0.39 [CD8144_2.mzXML]	163.97647094726562	0.3924	0.10103333333333334	19.999666666666666	19.898633333333333	48463.71875	1.905104203029916E7	1	1168	11.5731695905785	17.318825138459566	13.561991709258134	163.97596740722656	163.97720336914062
272	164.09165954589844	2.142733333333333					1	DETECTED	164.0917 m/z @2.14 [CD8144_2.mzXML]	164.09165954589844	2.142733333333333	2.1142333333333334	18.686500000000002	16.572266666666668	4825.3671875	992310.973245697	0	1168	0.8421377612878804	290.7415204678388	41.915911634720736	164.0910186767578	164.09933471679688
273	164.92984008789062	1.6704333333333332					1	DETECTED	164.9298 m/z @1.67 [CD8144_2.mzXML]	164.92984008789062	1.6704333333333332	1.6402666666666665	4.437200000000001	2.7969333333333344	23269.5859375	593977.272504822	0	1168	0.34556052083220057	46.358011049723764	14.614245832834213	164.92018127441406	164.9303436279297
274	164.98414611816406	11.707799999999999					1	DETECTED	164.9841 m/z @11.71 [CD8144_2.mzXML]	164.98414611816406	11.707799999999999	0.10103333333333334	19.999666666666666	19.898633333333333	111287.90625	1.4351620899029685E7	1	1168	1.2130782987724107	0.7936099724142953	5.147240913428041	164.97735595703125	164.98500061035156
275	165.0245819091797	1.5065833333333332					1	DETECTED	165.0246 m/z @1.51 [CD8144_2.mzXML]	165.0245819091797	1.5065833333333332	1.4456333333333333	10.588600000000001	9.142966666666668	8282.986328125	1467790.5927703246	0	1168	0.13324684446785562	75.00382827454219	149.00765654908437	165.0243377685547	165.0290985107422
276	165.05477905273438	3.8735500000000003					1	DETECTED	165.0548 m/z @3.87 [CD8144_2.mzXML]	165.05477905273438	3.8735500000000003	2.75745	19.78033333333333	17.022883333333333	10075.6513671875	2297024.97028357	0	1168	0.3710786456814925	9.428927428422545	0.42966265833023815	165.05059814453125	165.0555419921875
277	165.07550048828125	1.9303833333333331					1	DETECTED	165.0755 m/z @1.93 [CD8144_2.mzXML]	165.07550048828125	1.9303833333333331	1.8618333333333332	6.355816666666667	4.493983333333333	12419.4814453125	389014.122341797	0	1168	0.1984261258431803	32.77887186968155	64.5577437393631	165.07522583007812	165.0760498046875
278	165.15972900390625	15.916500000000001					1	DETECTED	165.1597 m/z @15.92 [CD8144_2.mzXML]	165.15972900390625	15.916500000000001	0.26511666666666667	19.999666666666666	19.73455	16481.791015625	5037079.061930421	0	1168	2.6961374612546614	0.7558487727343354	0.40123514717350944	165.1572265625	165.16293334960938
279	165.5897674560547	8.35705					1	DETECTED	165.5898 m/z @8.36 [CD8144_2.mzXML]	165.5897674560547	8.35705	8.00025	8.542966666666667	0.5427166666666672	7010.55712890625	124347.99942739875	0	1168	0.2516433055175309	0.7605334454409578	0.549770663298989	165.58941650390625	165.5899200439453
280	166.0260467529297	2.4225833333333333					1	DETECTED	166.0260 m/z @2.42 [CD8144_2.mzXML]	166.0260467529297	2.4225833333333333	1.8618333333333332	19.853333333333335	17.991500000000002	30028.46875	4645355.16966507	0	1168	0.9604358937018151	1.9024046089364761	2.7196666652019186	166.025634765625	166.03347778320312
281	166.0532684326172	2.0286166666666667					1	DETECTED	166.0533 m/z @2.03 [CD8144_2.mzXML]	166.0532684326172	2.0286166666666667	1.9443833333333334	8.422333333333333	6.477949999999999	14053.8955078125	952362.7647669984	0	1168	0.1649906457420378	38.49103416871888	75.71238154689122	166.04989624023438	166.06204223632812
282	166.07037353515625	10.245666666666667					1	DETECTED	166.0704 m/z @10.25 [CD8144_2.mzXML]	166.07037353515625	10.245666666666667	7.98255	10.245666666666667	2.263116666666667	3831.025146484375	380759.0403309937	0	1168	1.8869694666244623	0.5	null	166.06553649902344	166.07501220703125
283	166.0859375	8.35705					1	DETECTED	166.0859 m/z @8.36 [CD8144_2.mzXML]	166.0859375	8.35705	0.30141666666666667	19.123833333333334	18.822416666666665	2424430.0	5.2497296951811604E7	1	1168	0.30001636273347465	0.8956024380588127	0.5089097916778564	166.07955932617188	166.08680725097656
284	166.09991455078125	8.274633333333334					1	DETECTED	166.0999 m/z @8.27 [CD8144_2.mzXML]	166.09991455078125	8.274633333333334	8.069783333333334	8.439166666666667	0.3693833333333334	4520.12255859375	61358.20750811759	0	1168	0.13329374450957054	0.9015946627613685	0.8031893255227368	166.09669494628906	166.1062469482422
285	166.11293029785156	8.324300000000001					1	DETECTED	166.1129 m/z @8.32 [CD8144_2.mzXML]	166.11293029785156	8.324300000000001	7.07925	13.405883333333332	6.326633333333332	2600.044189453125	442441.5171376038	0	1168	0.23833363260931506	2.540714563002822	4.081429126005644	166.11019897460938	166.1226043701172
286	166.12745666503906	8.373216666666666					1	DETECTED	166.1275 m/z @8.37 [CD8144_2.mzXML]	166.12745666503906	8.373216666666666	8.240983333333334	8.405750000000001	0.16476666666666695	1443.8719482421875	10829.272913787863	0	1168	0.10762833042655728	0.6230148726997811	0.24602974539956218	166.12570190429688	166.1368865966797
287	166.5842742919922	8.35705					1	DETECTED	166.5843 m/z @8.36 [CD8144_2.mzXML]	166.5842742919922	8.35705	8.00025	8.473483333333332	0.47323333333333295	7198.43408203125	120338.78024005122	0	1168	0.30633779662390204	0.663163303437967	0.2816201594859118	166.58396911621094	166.58428955078125
288	166.9844207763672	11.517166666666666					1	DETECTED	166.9844 m/z @11.52 [CD8144_2.mzXML]	166.9844207763672	11.517166666666666	0.10103333333333334	19.999666666666666	19.898633333333333	57894.46875	8542318.589469358	0	1168	1.3051369714667196	0.9034168880506463	6.702815023754545	166.9837188720703	166.98550415039062
289	167.03140258789062	1.9303833333333331					1	DETECTED	167.0314 m/z @1.93 [CD8144_2.mzXML]	167.03140258789062	1.9303833333333331	1.8335000000000001	19.87183333333333	18.03833333333333	17888.5703125	1342616.2494003903	0	1168	6.490296665604145	40.82893240746958	62.938658265595414	167.0215301513672	167.0389862060547
290	167.0736083984375	1.7907499999999998					1	DETECTED	167.0736 m/z @1.79 [CD8144_2.mzXML]	167.0736083984375	1.7907499999999998	1.7620666666666667	10.489316666666667	8.727250000000002	23266.146484375	3980291.4456759337	0	1168	0.06762463952229258	145.64740381139225	300.7210582874514	167.06748962402344	167.0736846923828
291	167.08938598632812	8.35705					1	DETECTED	167.0894 m/z @8.36 [CD8144_2.mzXML]	167.08938598632812	8.35705	4.390066666666667	9.513066666666667	5.123	167915.140625	3632080.7062990437	0	1168	0.2672102348266332	0.9825576363928188	0.6076819812800633	167.08106994628906	167.08969116210938
292	168.09303283691406	8.35705					1	DETECTED	168.0930 m/z @8.36 [CD8144_2.mzXML]	168.09303283691406	8.35705	8.00025	8.648083333333334	0.6478333333333346	6076.57373046875	108707.76515109256	0	1168	0.23344351356225168	1.0235309784739615	0.80087822535127	168.09010314941406	168.10218811035156
293	168.97999572753906	11.360666666666667					1	DETECTED	168.9800 m/z @11.36 [CD8144_2.mzXML]	168.97999572753906	11.360666666666667	0.10103333333333334	19.999666666666666	19.898633333333333	23282.126953125	3555596.2496714178	0	1168	1.191012782547439	0.8802140899239009	0.4637121187603714	168.9743194580078	168.98509216308594
294	169.005126953125	10.441316666666667					1	DETECTED	169.0051 m/z @10.44 [CD8144_2.mzXML]	169.005126953125	10.441316666666667	1.5800166666666666	18.558	16.977983333333334	8258.1123046875	2960329.9839824834	0	1168	0.09315754226936335	0.5103075879929247	0.018601874936921524	168.99583435058594	169.0087432861328
295	169.0355987548828	3.0196666666666667					1	DETECTED	169.0356 m/z @3.02 [CD8144_2.mzXML]	169.0355987548828	3.0196666666666667	0.4469	19.707333333333334	19.260433333333335	128335.859375	6544272.1358797625	1	1168	0.3169495235001989	1.0989803125381403	1.0543772147727135	169.03268432617188	169.0361328125
296	169.0582275390625	1.7907499999999998					1	DETECTED	169.0582 m/z @1.79 [CD8144_2.mzXML]	169.0582275390625	1.7907499999999998	0.15545	11.048183333333332	10.892733333333332	68680.6484375	7489823.35145636	1	1168	0.09686208631293924	3.491056698974144	5.637121046886332	169.0486602783203	169.05836486816406
297	169.0946044921875	1.6704333333333332					1	DETECTED	169.0946 m/z @1.67 [CD8144_2.mzXML]	169.0946044921875	1.6704333333333332	1.5952	9.843766666666665	8.248566666666665	21580.357421875	2520699.4944047234	0	1168	0.04745715784165894	54.819893664156	108.639787328312	169.08543395996094	169.09719848632812
298	170.04246520996094	1.8047666666666666					1	DETECTED	170.0425 m/z @1.80 [CD8144_2.mzXML]	170.04246520996094	1.8047666666666666	1.8047666666666666	10.4574	8.652633333333334	12178.8740234375	897626.1642567748	0	1168	1.145569570792484	null	null	170.03648376464844	170.04246520996094
299	170.05999755859375	9.202433333333333					1	DETECTED	170.0600 m/z @9.20 [CD8144_2.mzXML]	170.05999755859375	9.202433333333333	9.110800000000001	9.843766666666665	0.7329666666666643	208311.96875	1560669.0606317138	0	1168	0.12106364670788672	1.8571433164007527	1.5499978590733856	170.05987548828125	170.06016540527344
300	170.0923309326172	1.8335000000000001					1	DETECTED	170.0923 m/z @1.83 [CD8144_2.mzXML]	170.0923309326172	1.8335000000000001	0.10103333333333334	19.999666666666666	19.898633333333333	14939.08203125	5418577.633233338	0	1168	0.49511327622206935	5.7428618155231455	5.899471491047173	170.09190368652344	170.09683227539062
301	171.06349182128906	9.216683333333332					1	DETECTED	171.0635 m/z @9.22 [CD8144_2.mzXML]	171.06349182128906	9.216683333333332	9.128383333333334	10.08675	0.9583666666666666	20467.36328125	356924.51589257864	0	1168	0.11087804153912195	5.426764816912135	9.498657694089303	171.0633544921875	171.0635528564453
302	171.13778686523438	12.153683333333333					1	DETECTED	171.1378 m/z @12.15 [CD8144_2.mzXML]	171.13778686523438	12.153683333333333	11.707799999999999	12.275883333333333	0.5680833333333339	5587.88916015625	144962.44231469746	0	1168	0.07779766364759233	0.6370313609688623	0.2740627219377246	171.13726806640625	171.1378936767578
303	171.14910888671875	1.3192666666666668					1	DETECTED	171.1491 m/z @1.32 [CD8144_2.mzXML]	171.14910888671875	1.3192666666666668	0.10103333333333334	19.981166666666663	19.88013333333333	8928.9609375	5146177.087966923	0	1168	4.571329936105287	8.15941116917941	8.614902791394075	171.14825439453125	171.14976501464844
304	172.0391082763672	16.857333333333333					1	DETECTED	172.0391 m/z @16.86 [CD8144_2.mzXML]	172.0391082763672	16.857333333333333	9.478766666666667	16.857333333333333	7.378566666666666	4497.513671875	1619259.7808173827	0	1168	7.392824939626486	0.5	null	172.03665161132812	172.0391082763672
305	172.13323974609375	10.264133333333332					1	DETECTED	172.1332 m/z @10.26 [CD8144_2.mzXML]	172.13323974609375	10.264133333333332	5.379816666666667	10.945316666666667	5.5655	12267.9609375	782451.2399863283	0	1168	0.10064320924272785	0.569731692253096	0.022244944744764118	172.13270568847656	172.13323974609375
306	172.977783203125	1.5065833333333332					1	DETECTED	172.9778 m/z @1.51 [CD8144_2.mzXML]	172.977783203125	1.5065833333333332	1.4278833333333334	12.1711	10.743216666666665	3859.112060546875	948647.9862695922	0	1168	0.16478454967985257	68.25423549343517	135.50847098687035	172.97726440429688	172.98736572265625
307	173.0207061767578	16.34105					1	DETECTED	173.0207 m/z @16.34 [CD8144_2.mzXML]	173.0207061767578	16.34105	0.10103333333333334	19.999666666666666	19.898633333333333	4906.19970703125	1904827.612152588	0	1168	2.8175304115057553	0.6126420231506331	0.4992246306224325	173.01690673828125	173.0298309326172
308	173.96084594726562	11.484900000000001					1	DETECTED	173.9608 m/z @11.48 [CD8144_2.mzXML]	173.96084594726562	11.484900000000001	0.10103333333333334	19.981166666666663	19.88013333333333	10757.666015625	1751821.0889620658	0	1168	0.23068316167055336	0.7848564464948199	0.7293316024308434	173.96066284179688	173.962158203125
309	174.07862854003906	15.547133333333333					1	DETECTED	174.0786 m/z @15.55 [CD8144_2.mzXML]	174.07862854003906	15.547133333333333	9.2913	19.287666666666667	9.996366666666667	9226.2294921875	2264027.334956726	0	1168	7.2459836467403065	0.8020264476170748	0.5267512799415295	174.07754516601562	174.07936096191406
310	174.9377899169922	1.6854833333333334					1	DETECTED	174.9378 m/z @1.69 [CD8144_2.mzXML]	174.9377899169922	1.6854833333333334	1.5952	1.8047666666666666	0.20956666666666668	92690.8515625	607006.5750771487	0	1168	0.10289498403028774	1.1606055011999241	1.281412828958654	174.93768310546875	174.93807983398438
311	174.991455078125	1.4456333333333333					1	DETECTED	174.9915 m/z @1.45 [CD8144_2.mzXML]	174.991455078125	1.4456333333333333	0.10103333333333334	19.999666666666666	19.898633333333333	54338.125	2754977.550010529	0	1168	0.14286673762601398	1.8361787085963661	43.038919288355196	174.99020385742188	174.9923553466797
312	175.00796508789062	11.436683333333333					1	DETECTED	175.0080 m/z @11.44 [CD8144_2.mzXML]	175.00796508789062	11.436683333333333	3.4250499999999997	19.0505	15.62545	8319.9208984375	2685624.0197370285	0	1168	3.3620349528539126	0.9751725615667219	4.048665754691494	175.00770568847656	175.01559448242188
313	175.03115844726562	2.533					1	DETECTED	175.0312 m/z @2.53 [CD8144_2.mzXML]	175.03115844726562	2.533	2.057	13.537733333333334	11.480733333333333	11299.59765625	1452233.748129608	0	1168	0.8299387342703888	1.9168217626903339	2.7803445775107956	175.0233917236328	175.03990173339844
314	175.07501220703125	16.304083333333335					1	DETECTED	175.0750 m/z @16.30 [CD8144_2.mzXML]	175.07501220703125	16.304083333333335	9.003716666666666	19.89	10.886283333333335	13188.3662109375	3162228.8970153206	0	1168	2.996511477767152	0.7495165975492157	0.41504609339672854	175.068115234375	175.07537841796875
315	175.08987426757812	0.5559333333333334					1	DETECTED	175.0899 m/z @0.56 [CD8144_2.mzXML]	175.08987426757812	0.5559333333333334	0.10103333333333334	19.999666666666666	19.898633333333333	2391.324462890625	1610929.279401764	0	1168	5.949199244680479	21.8714369458489	42.742873891697805	175.0890655517578	175.09812927246094
316	175.11892700195312	1.8047666666666666					1	DETECTED	175.1189 m/z @1.80 [CD8144_2.mzXML]	175.11892700195312	1.8047666666666666	1.5653666666666666	5.119516666666667	3.55415	76002.71875	1481998.0620526122	0	1168	0.2814456930362712	1.7156244704990227	2.996690521450107	175.11859130859375	175.11949157714844
317	176.0703582763672	10.521700000000001					1	DETECTED	176.0704 m/z @10.52 [CD8144_2.mzXML]	176.0703582763672	10.521700000000001	4.613966666666667	17.061833333333333	12.447866666666666	166603.53125	1680044.7882642522	1	1168	0.0851737616992061	0.5799543467375557	0.08717224269248719	176.07022094726562	176.07952880859375
318	176.9706573486328	1.5214333333333334					1	DETECTED	176.9707 m/z @1.52 [CD8144_2.mzXML]	176.9706573486328	1.5214333333333334	1.4278833333333334	16.34105	14.913166666666665	21273.2265625	3333197.4860520014	0	1168	0.12468383524320337	79.70693034028146	156.16950277537384	176.96275329589844	176.9786376953125
319	176.9859619140625	10.962466666666668					1	DETECTED	176.9860 m/z @10.96 [CD8144_2.mzXML]	176.9859619140625	10.962466666666668	10.9102	13.640533333333334	2.730333333333334	4237.45751953125	297479.4530000001	0	1168	0.05833422037756897	26.119260204080966	51.23852040816193	176.9837646484375	176.9891815185547
320	177.0013427734375	11.375333333333334					1	DETECTED	177.0013 m/z @11.38 [CD8144_2.mzXML]	177.0013427734375	11.375333333333334	1.4456333333333333	18.37633333333333	16.930699999999998	9527.7568359375	2166388.759875335	0	1168	0.7562012443350721	1.6495780446226556	2.913184864955693	176.9969940185547	177.0070037841797
321	177.0738525390625	10.538033333333335					1	DETECTED	177.0739 m/z @10.54 [CD8144_2.mzXML]	177.0738525390625	10.538033333333335	1.9027333333333334	18.64966666666667	16.746933333333335	15621.16796875	1583443.7529463805	0	1168	8.563658114637889	0.5106512819314891	0.013959701979912899	177.07376098632812	177.0764617919922
322	177.0869140625	2.9748666666666663					1	DETECTED	177.0869 m/z @2.97 [CD8144_2.mzXML]	177.0869140625	2.9748666666666663	2.3807666666666667	10.81945	8.438683333333334	5741.72509765625	982351.4717433476	0	1168	1.2255957243902431	7.1020731638893615	4.880598670390202	177.08612060546875	177.09158325195312
323	177.15960693359375	17.843166666666665					1	DETECTED	177.1596 m/z @17.84 [CD8144_2.mzXML]	177.15960693359375	17.843166666666665	0.11916666666666667	19.999666666666666	19.880499999999998	3525.766357421875	1491063.2304196479	0	1168	1.142719159523942	0.5608355901602348	0.12167118032046952	177.15870666503906	177.1634979248047
324	177.9558563232422	0.9378833333333334					1	DETECTED	177.9559 m/z @0.94 [CD8144_2.mzXML]	177.9558563232422	0.9378833333333334	0.13726666666666668	19.5425	19.405233333333335	2248.98193359375	1064188.0711819767	0	1168	6.8723135277198875	12.118929158773446	23.23785831754689	177.9550323486328	177.95643615722656
325	178.9638671875	11.4207					1	DETECTED	178.9639 m/z @11.42 [CD8144_2.mzXML]	178.9638671875	11.4207	0.21001666666666668	19.19633333333333	18.986316666666664	5421.2392578125	1285446.659830017	0	1168	0.5793994793311175	0.8467956904202983	0.6935913808405968	178.9622344970703	178.9641876220703
326	179.04010009765625	1.5065833333333332					1	DETECTED	179.0401 m/z @1.51 [CD8144_2.mzXML]	179.04010009765625	1.5065833333333332	1.4456333333333333	19.032333333333334	17.5867	8473.119140625	2172885.4967160034	0	1168	0.17773714184609934	144.271534044299	287.54306808859803	179.0348663330078	179.0402374267578
327	179.05401611328125	14.656566666666667					1	DETECTED	179.0540 m/z @14.66 [CD8144_2.mzXML]	179.05401611328125	14.656566666666667	9.513066666666667	19.342	9.828933333333332	3957.020263671875	1028218.310439758	0	1168	2.715044154322186	0.9554713068273872	0.9109426136547745	179.0505828857422	179.05499267578125
328	179.0701446533203	10.521700000000001					1	DETECTED	179.0701 m/z @10.52 [CD8144_2.mzXML]	179.0701446533203	10.521700000000001	0.10103333333333334	19.981166666666663	19.88013333333333	14002.17578125	1728120.2753442691	0	1168	0.2761442466398183	1.643867873082042	0.1028613063684769	179.06246948242188	179.0745086669922
329	180.0654754638672	9.7056					1	DETECTED	180.0655 m/z @9.71 [CD8144_2.mzXML]	180.0654754638672	9.7056	2.0005	14.952233333333334	12.951733333333333	37103.79296875	1192310.8564260565	0	1168	0.08439534894485234	0.513379484231441	0.017895999421921854	180.0575408935547	180.07388305664062
330	180.08795166015625	8.843283333333334					1	DETECTED	180.0880 m/z @8.84 [CD8144_2.mzXML]	180.08795166015625	8.843283333333334	0.11916666666666667	19.908166666666666	19.788999999999998	5787.7607421875	1114419.2049721072	0	1168	0.08192106811247513	1.1341549383223133	1.2721270737165802	180.0797119140625	180.0881805419922
331	180.9035186767578	1.6704333333333332					1	DETECTED	180.9035 m/z @1.67 [CD8144_2.mzXML]	180.9035186767578	1.6704333333333332	1.6402666666666665	4.696133333333333	3.0558666666666667	11572.2001953125	533406.9835999755	0	1168	0.28221391248814975	50.64972375690606	100.29944751381211	180.9033660888672	180.9110565185547
332	180.9473114013672	15.842583333333332					1	DETECTED	180.9473 m/z @15.84 [CD8144_2.mzXML]	180.9473114013672	15.842583333333332	1.4278833333333334	19.634166666666665	18.20628333333333	2232.884521484375	1145841.7563008734	0	1168	0.4410406018595108	0.6315179411757905	0.263035882351581	180.94696044921875	180.9480743408203
333	181.07192993164062	9.356833333333332					1	DETECTED	181.0719 m/z @9.36 [CD8144_2.mzXML]	181.07192993164062	9.356833333333332	8.985800000000001	10.069349999999998	1.0835499999999971	52649.95703125	446176.04592751974	0	1168	0.07834033165227439	1.0648094249832896	1.9910885023264462	181.06874084472656	181.07275390625
334	181.0854034423828	11.532383333333334					1	DETECTED	181.0854 m/z @11.53 [CD8144_2.mzXML]	181.0854034423828	11.532383333333334	4.964366666666667	13.745800000000001	8.781433333333334	293931.875	3534206.9300376107	1	1168	0.24907948201056307	0.9619762342624537	null	181.0820770263672	181.0862274169922
335	182.08114624023438	3.8735500000000003					1	DETECTED	182.0811 m/z @3.87 [CD8144_2.mzXML]	182.08114624023438	3.8735500000000003	1.9724333333333335	11.593150000000001	9.620716666666668	175265.125	8838198.06845108	1	1168	0.34891768016696156	0.6696683199775021	0.27431135403778395	182.08041381835938	182.08880615234375
336	182.1497802734375	17.025333333333332					1	DETECTED	182.1498 m/z @17.03 [CD8144_2.mzXML]	182.1497802734375	17.025333333333332	0.10103333333333334	19.999666666666666	19.898633333333333	77905.5546875	2.1299985355318803E7	1	1168	4.432563224911808	0.6728586252290008	0.18302717474671085	182.14874267578125	182.15017700195312
337	182.96246337890625	1.5361166666666668					1	DETECTED	182.9625 m/z @1.54 [CD8144_2.mzXML]	182.96246337890625	1.5361166666666668	1.4456333333333333	1.61015	0.16451666666666664	11207.1904296875	64898.97868450926	0	1168	0.07928488379786436	0.9090992816356588	0.7671877574186717	182.96218872070312	182.9626922607422
338	183.04891967773438	16.063316666666665					1	DETECTED	183.0489 m/z @16.06 [CD8144_2.mzXML]	183.04891967773438	16.063316666666665	0.8468666666666667	19.89	19.043133333333333	5895.88818359375	2094889.5393025517	0	1168	2.9855779388619386	0.6257416589721432	0.7038378049791134	183.04806518554688	183.04949951171875
339	183.08473205566406	3.9042666666666666					1	DETECTED	183.0847 m/z @3.90 [CD8144_2.mzXML]	183.08473205566406	3.9042666666666666	1.15595	14.865266666666667	13.709316666666666	15480.9482421875	2126355.084590515	0	1168	7.941003933674896	0.5830394031521264	0.1403373105866214	183.07977294921875	183.09266662597656
340	183.15316772460938	18.53966666666667					1	DETECTED	183.1532 m/z @18.54 [CD8144_2.mzXML]	183.15316772460938	18.53966666666667	0.10103333333333334	19.963	19.861966666666667	5293.4921875	1856091.1358718863	0	1168	9.755223584481229	0.5385964975712227	0.1430428841970742	183.1472930908203	183.15541076660156
341	184.07289123535156	13.002783333333333					1	DETECTED	184.0729 m/z @13.00 [CD8144_2.mzXML]	184.07289123535156	13.002783333333333	11.624500000000001	15.272616666666666	3.648116666666665	54716.09765625	2279250.8716949145	0	1168	0.22201403677387255	1.2154778995652955	1.670278627124261	184.0721435546875	184.07350158691406
342	184.09420776367188	1.7907499999999998					1	DETECTED	184.0942 m/z @1.79 [CD8144_2.mzXML]	184.09420776367188	1.7907499999999998	1.7620666666666667	19.926333333333332	18.164266666666666	256470.203125	2527011.56139566	0	1168	0.03706218908625636	0.9774987335967313	0.9641525940130855	184.08432006835938	184.0972900390625
343	185.04185485839844	1.8047666666666666					1	DETECTED	185.0419 m/z @1.80 [CD8144_2.mzXML]	185.04185485839844	1.8047666666666666	0.5922666666666667	19.396833333333333	18.804566666666666	197211.328125	3863218.490704162	0	1168	0.18244079955646275	2.8907643791268036	9.052290887412862	185.03964233398438	185.04562377929688
344	185.11668395996094	10.764816666666666					1	DETECTED	185.1167 m/z @10.76 [CD8144_2.mzXML]	185.11668395996094	10.764816666666666	1.15595	11.315433333333335	10.159483333333334	3564.52294921875	595074.9595398252	0	1168	0.11814426014777979	0.5286514885557091	0.0573029771114181	185.11598205566406	185.11769104003906
345	185.12831115722656	9.110800000000001					1	DETECTED	185.1283 m/z @9.11 [CD8144_2.mzXML]	185.12831115722656	9.110800000000001	1.2287333333333335	19.378666666666668	18.149933333333333	57535.16015625	1568238.0398940125	0	1168	0.10203151243225506	1.903059600626354	2.288230359506481	185.11981201171875	185.13243103027344
346	186.92263793945312	1.5507					1	DETECTED	186.9226 m/z @1.55 [CD8144_2.mzXML]	186.92263793945312	1.5507	1.4456333333333333	1.61015	0.16451666666666664	19833.71484375	94697.29222973631	0	1168	0.05726942571812432	0.7829156091370559	0.5868562852155569	186.9223175048828	186.92274475097656
347	187.0576629638672	1.8754333333333333					1	DETECTED	187.0577 m/z @1.88 [CD8144_2.mzXML]	187.0576629638672	1.8754333333333333	1.8476833333333333	2.2831166666666665	0.4354333333333331	182646.84375	1103350.1332958983	0	1168	0.06618205227081364	7.420004669307159	8.147885124251498	187.05731201171875	187.0577392578125
348	187.07118225097656	2.6587666666666667					1	DETECTED	187.0712 m/z @2.66 [CD8144_2.mzXML]	187.07118225097656	2.6587666666666667	2.2971166666666667	7.506266666666666	5.209149999999999	15822.0546875	1217465.400252167	0	1168	0.9909201049798595	7.201921747545969	4.536385857301866	187.07080078125	187.0717010498047
349	187.12525939941406	11.315433333333335					1	DETECTED	187.1253 m/z @11.32 [CD8144_2.mzXML]	187.12525939941406	11.315433333333335	0.10103333333333334	19.999666666666666	19.898633333333333	4438.00732421875	2923615.16945703	0	1168	5.330187778895562	0.8871911708755409	0.7743823417510817	187.1249542236328	187.13243103027344
350	187.47256469726562	9.202433333333333					1	DETECTED	187.4726 m/z @9.20 [CD8144_2.mzXML]	187.47256469726562	9.202433333333333	9.144416666666666	9.245883333333333	0.10146666666666704	6383.9248046875	30109.70945507827	0	1168	0.09775186774026778	0.8744613616776763	0.7489227233553525	187.4724578857422	187.4727783203125
351	188.07025146484375	9.202433333333333					1	DETECTED	188.0703 m/z @9.20 [CD8144_2.mzXML]	188.07025146484375	9.202433333333333	1.8888833333333332	11.149666666666667	9.260783333333332	2078379.625	1.6727241233079359E7	1	1168	0.10475458856690167	1.5216011682385895	1.587569575999849	188.0605926513672	188.07937622070312
352	188.08372497558594	9.1882					1	DETECTED	188.0837 m/z @9.19 [CD8144_2.mzXML]	188.08372497558594	9.1882	2.0286166666666667	19.835166666666666	17.806549999999998	4803.2705078125	1125855.1861119687	0	1168	0.05145281083707154	1.2435465285456553	1.487093057091311	188.08348083496094	188.0936737060547
353	188.09413146972656	14.709166666666667					1	DETECTED	188.0941 m/z @14.71 [CD8144_2.mzXML]	188.09413146972656	14.709166666666667	9.144416666666666	18.118666666666666	8.97425	2871.683837890625	1135653.7003168636	0	1168	2.4598366795750906	0.8063479940698144	0.6126959881396288	188.09375	188.10269165039062
354	188.6708526611328	9.202433333333333					1	DETECTED	188.6709 m/z @9.20 [CD8144_2.mzXML]	188.6708526611328	9.202433333333333	9.173866666666667	9.2913	0.11743333333333261	6007.22314453125	28034.560749206386	0	1168	1.3983460508440286	2.055425904317392	3.1108518086347847	188.67056274414062	188.6708526611328
355	189.0237579345703	13.471366666666666					1	DETECTED	189.0238 m/z @13.47 [CD8144_2.mzXML]	189.0237579345703	13.471366666666666	10.8561	15.75035	4.8942499999999995	6378.26611328125	683930.6553719484	0	1168	1.5621200761057317	0.9357076397563026	1.5164924444986614	189.02272033691406	189.02459716796875
356	189.05203247070312	10.408233333333333					1	DETECTED	189.0520 m/z @10.41 [CD8144_2.mzXML]	189.05203247070312	10.408233333333333	1.4278833333333334	17.9355	16.507616666666667	8950.6533203125	2907864.1545341806	0	1168	8.981482784410714	0.9190965088591574	0.8381930177183148	189.04656982421875	189.0594482421875
357	189.07373046875	9.1882					1	DETECTED	189.0737 m/z @9.19 [CD8144_2.mzXML]	189.07373046875	9.1882	8.373216666666666	11.9045	3.5312833333333344	196751.265625	1835640.5776811827	0	1168	0.10418968357184966	3.4927836355004978	2.265753797187539	189.06947326660156	189.07391357421875
358	189.0869140625	2.4913833333333333					1	DETECTED	189.0869 m/z @2.49 [CD8144_2.mzXML]	189.0869140625	2.4913833333333333	1.8618333333333332	18.53966666666667	16.677833333333336	51882.125	5980043.803611328	0	1168	1.271286510777935	13.979729432388702	5.624193093530381	189.08619689941406	189.09095764160156
359	189.15945434570312	1.6854833333333334					1	DETECTED	189.1595 m/z @1.69 [CD8144_2.mzXML]	189.15945434570312	1.6854833333333334	1.5507	14.497633333333333	12.946933333333334	51431.7265625	2356670.7373726806	0	1168	0.1470097124059453	45.92869954909076	106.17035161043253	189.15931701660156	189.1632537841797
360	189.19866943359375	9.202433333333333					1	DETECTED	189.1987 m/z @9.20 [CD8144_2.mzXML]	189.19866943359375	9.202433333333333	7.274966666666667	9.275883333333333	2.000916666666666	7198.05517578125	359544.7650303954	0	1168	0.0854043463362757	0.5190535071942445	0.03810701438848887	189.1905517578125	189.1988067626953
361	190.04965209960938	9.895633333333334					1	DETECTED	190.0497 m/z @9.90 [CD8144_2.mzXML]	190.04965209960938	9.895633333333334	5.015483333333333	18.154999999999998	13.139516666666665	3312.1181640625	635025.642924469	0	1168	0.23928710265272102	1.3462205738211594	1.6924411476423187	190.0442657470703	190.056396484375
362	190.0859375	10.81945					1	DETECTED	190.0859 m/z @10.82 [CD8144_2.mzXML]	190.0859375	10.81945	2.40875	11.065566666666665	8.656816666666666	9441.9033203125	904939.5688817748	0	1168	0.916404055480367	0.5738910599450813	0.11763959066388506	190.0774688720703	190.09066772460938
363	190.14361572265625	10.353933333333334					1	DETECTED	190.1436 m/z @10.35 [CD8144_2.mzXML]	190.14361572265625	10.353933333333334	10.051683333333333	19.634166666666665	9.582483333333332	22924.275390625	1259790.29942511	0	1168	0.46817793204754565	15.571351863416622	0.8264498120144567	190.14332580566406	190.14378356933594
364	190.96266174316406	11.452466666666668					1	DETECTED	190.9627 m/z @11.45 [CD8144_2.mzXML]	190.96266174316406	11.452466666666668	0.15545	19.999666666666666	19.844216666666668	6723.55615234375	1626797.7204720464	0	1168	13.532276397861388	0.8312994861510083	3.153505783057615	190.9545440673828	190.96910095214844
365	190.9804229736328	11.300083333333333					1	DETECTED	190.9804 m/z @11.30 [CD8144_2.mzXML]	190.9804229736328	11.300083333333333	1.4917833333333335	18.17366666666667	16.681883333333335	7241.06689453125	1814147.4432973631	0	1168	0.5877737438902493	0.7746767199174905	0.5977877887854376	190.9767303466797	190.98899841308594
366	191.01730346679688	1.91645					1	DETECTED	191.0173 m/z @1.92 [CD8144_2.mzXML]	191.01730346679688	1.91645	1.8754333333333333	18.50316666666667	16.627733333333335	15334.013671875	2289669.9997605276	0	1168	1.0983185102366566	155.82089986497914	312.3557225862922	191.013427734375	191.02386474609375
367	191.04005432128906	1.7907499999999998					1	DETECTED	191.0401 m/z @1.79 [CD8144_2.mzXML]	191.04005432128906	1.7907499999999998	1.4456333333333333	17.11733333333333	15.671699999999998	74559.6953125	2644378.251461212	0	1168	0.08872715895995831	13.673339460494452	0.6136506823064048	191.03018188476562	191.04811096191406
368	191.0762939453125	1.6854833333333334					1	DETECTED	191.0763 m/z @1.69 [CD8144_2.mzXML]	191.0762939453125	1.6854833333333334	1.5800166666666666	11.874833333333333	10.294816666666666	43735.8359375	1612026.6966639408	0	1168	0.12131003645223193	44.45596790703582	89.69137559111006	191.0696258544922	191.0764617919922
369	191.97691345214844	1.7471833333333333					1	DETECTED	191.9769 m/z @1.75 [CD8144_2.mzXML]	191.97691345214844	1.7471833333333333	0.21001666666666668	19.963	19.752983333333333	3702.366943359375	1349567.9572109983	0	1168	18.615744046565062	6.42512739889407	11.811199321790406	191.967041015625	191.98338317871094
370	192.07379150390625	1.7620666666666667					1	DETECTED	192.0738 m/z @1.76 [CD8144_2.mzXML]	192.07379150390625	1.7620666666666667	1.6704333333333332	19.634166666666665	17.963733333333334	4469.4501953125	1914299.2656607667	0	1168	7.720034879993019	98.0196435067296	53.26760321916876	192.06459045410156	192.07958984375
371	192.10508728027344	9.547699999999999					1	DETECTED	192.1051 m/z @9.55 [CD8144_2.mzXML]	192.10508728027344	9.547699999999999	2.269233333333333	9.617633333333334	7.348400000000001	2198.87890625	504349.5711247558	0	1168	7.335128060724782	0.5048041254110299	0.009608250822059815	192.10150146484375	192.1055145263672
372	192.1342315673828	3.9815833333333335					1	DETECTED	192.1342 m/z @3.98 [CD8144_2.mzXML]	192.1342315673828	3.9815833333333335	3.63995	4.5483	0.9083500000000004	2480.978759765625	74183.96234445197	0	1168	1.151421921247708	1.3294223826714795	1.658844765342959	192.13385009765625	192.13473510742188
373	192.9613037109375	2.1990833333333333					1	DETECTED	192.9613 m/z @2.20 [CD8144_2.mzXML]	192.9613037109375	2.1990833333333333	2.04275	17.954166666666666	15.911416666666666	4857.2392578125	1217034.1439858703	0	1168	8.849963963883333	50.889392324093784	88.82089609081643	192.955322265625	192.96510314941406
374	192.99453735351562	2.9019833333333334					1	DETECTED	192.9945 m/z @2.90 [CD8144_2.mzXML]	192.99453735351562	2.9019833333333334	1.5952	15.510483333333333	13.915283333333333	5479.29150390625	2216302.7549166563	0	1168	12.205936095154469	5.324250385807389	9.336421124751245	192.99453735351562	193.00201416015625
375	193.08578491210938	10.505483333333332					1	DETECTED	193.0858 m/z @10.51 [CD8144_2.mzXML]	193.08578491210938	10.505483333333332	8.931999999999999	10.782766666666667	1.8507666666666687	15936.921875	228891.53386181683	0	1168	0.09711955988557008	0.5625482183162956	3.4845070247548473	193.08111572265625	193.0858917236328
376	193.1192169189453	12.153683333333333					1	DETECTED	193.1192 m/z @12.15 [CD8144_2.mzXML]	193.1192169189453	12.153683333333333	0.5378333333333334	19.999666666666666	19.46183333333333	4554.15869140625	994462.6584596866	0	1168	0.03186843581843668	0.8377274729500351	0.6814369126024857	193.11610412597656	193.12274169921875
377	193.99473571777344	9.722983333333334					1	DETECTED	193.9947 m/z @9.72 [CD8144_2.mzXML]	193.99473571777344	9.722983333333334	0.21001666666666668	9.722983333333334	9.512966666666667	1608.5430908203125	541869.30753302	0	1168	4.385715901564267	0.5	null	193.98651123046875	193.99473571777344
378	194.0334014892578	16.304083333333335					1	DETECTED	194.0334 m/z @16.30 [CD8144_2.mzXML]	194.0334014892578	16.304083333333335	0.19186666666666669	19.9445	19.752633333333335	3847.29345703125	1471459.4749728688	0	1168	7.393063856966654	0.6129706961487815	0.22594139229756302	194.0326385498047	194.03526306152344
379	194.96189880371094	18.17366666666667					1	DETECTED	194.9619 m/z @18.17 [CD8144_2.mzXML]	194.96189880371094	18.17366666666667	2.1142333333333334	18.17366666666667	16.059433333333335	6021.70556640625	2130828.052531434	0	1168	3.552445527604247	0.5	null	194.95843505859375	194.96644592285156
380	194.97679138183594	11.999633333333332					1	DETECTED	194.9768 m/z @12.00 [CD8144_2.mzXML]	194.97679138183594	11.999633333333332	10.9102	14.308033333333332	3.397833333333333	7675.53173828125	621342.4994484254	0	1168	0.4853493474434618	1.5594498669032846	1.5125707884942419	194.9732208251953	194.97698974609375
381	195.02960205078125	17.211000000000002					1	DETECTED	195.0296 m/z @17.21 [CD8144_2.mzXML]	195.02960205078125	17.211000000000002	0.10103333333333334	19.87183333333333	19.770799999999998	7765.0322265625	2481729.1757858894	0	1168	8.64969185662465	0.577756823995371	1.0361708864191432	195.02645874023438	195.0304718017578
382	195.06480407714844	10.89255					1	DETECTED	195.0648 m/z @10.89 [CD8144_2.mzXML]	195.06480407714844	10.89255	4.679683333333333	18.211166666666667	13.531483333333334	17360.451171875	2908362.1778426208	0	1168	0.11988861024132547	1.0889887115985106	0.03721685144163206	195.06385803222656	195.06784057617188
383	195.0874786376953	9.895633333333334					1	DETECTED	195.0875 m/z @9.90 [CD8144_2.mzXML]	195.0874786376953	9.895633333333334	0.10103333333333334	19.999666666666666	19.898633333333333	104110.8515625	7722482.522772393	1	1168	0.10549240566817986	1.051682370756849	1.6710876958969612	195.07809448242188	195.09194946289062
384	195.10089111328125	11.532383333333334					1	DETECTED	195.1009 m/z @11.53 [CD8144_2.mzXML]	195.10089111328125	11.532383333333334	3.63995	18.027333333333335	14.387383333333336	16547.791015625	1628712.6700448303	0	1168	0.08458293536308936	0.67075726424618	0.34375840235390354	195.0997314453125	195.1029815673828
385	196.0601043701172	10.138983333333334					1	DETECTED	196.0601 m/z @10.14 [CD8144_2.mzXML]	196.0601043701172	10.138983333333334	8.789766666666667	18.74116666666667	9.951400000000001	186681.9375	2565207.594591425	1	1168	0.10024586972359906	0.6078529161104983	0.15766885464481967	196.05935668945312	196.06866455078125
386	196.09104919433594	9.895633333333334					1	DETECTED	196.0910 m/z @9.90 [CD8144_2.mzXML]	196.09104919433594	9.895633333333334	0.22838333333333333	19.560833333333335	19.33245	7980.8701171875	1768278.0870101014	0	1168	7.618720969353528	1.8088414094992291	1.5244526030406451	196.08978271484375	196.09942626953125
387	196.8648223876953	1.7620666666666667					1	DETECTED	196.8648 m/z @1.76 [CD8144_2.mzXML]	196.8648223876953	1.7620666666666667	1.7009166666666669	2.213216666666667	0.5123	15241.916015625	274476.70152270515	0	1168	0.40261249543620625	4.188879803761255	7.377759607522511	196.8643798828125	196.87071228027344
388	196.95590209960938	11.608749999999999					1	DETECTED	196.9559 m/z @11.61 [CD8144_2.mzXML]	196.95590209960938	11.608749999999999	11.065566666666665	16.52521666666667	5.4596500000000034	7589.330078125	739597.3452385257	0	1168	0.8518844882424812	5.025605228437302	9.051210456874603	196.9552001953125	196.95628356933594
389	197.0636444091797	10.138983333333334					1	DETECTED	197.0636 m/z @10.14 [CD8144_2.mzXML]	197.0636444091797	10.138983333333334	5.223566666666667	19.908166666666666	14.6846	18515.892578125	2861035.24891907	0	1168	5.4827245865962695	4.563546614753909	7.768598651003723	197.05516052246094	197.0648956298828
390	197.08030700683594	11.031066666666668					1	DETECTED	197.0803 m/z @11.03 [CD8144_2.mzXML]	197.08030700683594	11.031066666666668	3.440366666666667	11.09995	7.659583333333333	11907.9833984375	1210381.75974707	0	1168	0.07976087278329302	0.5045373505298149	0.00907470105962982	197.08030700683594	197.08509826660156
391	197.10057067871094	1.7471833333333333					1	DETECTED	197.1006 m/z @1.75 [CD8144_2.mzXML]	197.10057067871094	1.7471833333333333	1.61015	13.189133333333332	11.578983333333333	50768.81640625	1212939.8597025145	0	1168	0.04301378318520066	42.24878375091218	159.33253443774046	197.09146118164062	197.10574340820312
392	197.1282958984375	9.740533333333333					1	DETECTED	197.1283 m/z @9.74 [CD8144_2.mzXML]	197.1282958984375	9.740533333333333	9.245883333333333	9.929666666666666	0.6837833333333325	19736.185546875	241365.57360528517	0	1168	0.10076166065464243	0.6911789480777646	0.3823578961555291	197.1282958984375	197.12860107421875
393	198.020751953125	14.709166666666667					1	DETECTED	198.0208 m/z @14.71 [CD8144_2.mzXML]	198.020751953125	14.709166666666667	9.946833333333332	19.342	9.395166666666666	1825.7623291015625	581845.2544638369	0	1168	0.28052225130048747	0.98640372366487	0.9728074473297399	198.01976013183594	198.02117919921875
394	198.03158569335938	10.441316666666667					1	DETECTED	198.0316 m/z @10.44 [CD8144_2.mzXML]	198.03158569335938	10.441316666666667	9.075183333333333	10.838099999999999	1.7629166666666656	16687.712890625	568433.0165621333	0	1168	0.06432690488400006	0.6452213058754629	0.2904426117509259	198.02633666992188	198.03160095214844
395	198.05235290527344	10.521700000000001					1	DETECTED	198.0524 m/z @10.52 [CD8144_2.mzXML]	198.05235290527344	10.521700000000001	10.489316666666667	10.8561	0.36678333333333235	41472.50390625	233043.95814807108	0	1168	0.08838892397182185	1.022986932782619	3.550790980855706	198.05169677734375	198.05250549316406
396	198.08474731445312	1.8335000000000001					1	DETECTED	198.0847 m/z @1.83 [CD8144_2.mzXML]	198.08474731445312	1.8335000000000001	1.8047666666666666	2.0286166666666667	0.2238500000000001	20623.615234375	100832.0719405517	0	1168	0.047892557211997255	3.89530162412991	6.79060324825982	198.08450317382812	198.08497619628906
397	198.09707641601562	9.408066666666667					1	DETECTED	198.0971 m/z @9.41 [CD8144_2.mzXML]	198.09707641601562	9.408066666666667	2.6309	10.3182	7.687299999999999	2990.095703125	482497.1125639648	0	1168	1.3497625420299784	0.5671470378476747	0.517011984062063	198.09616088867188	198.0978240966797
398	198.86199951171875	1.7907499999999998					1	DETECTED	198.8620 m/z @1.79 [CD8144_2.mzXML]	198.86199951171875	1.7907499999999998	1.7009166666666669	2.213216666666667	0.5123	16465.326171875	270387.2487351073	0	1168	0.3124615203588661	2.8513914656771906	4.739858014966719	198.8615264892578	198.86219787597656
399	198.94003295898438	1.5507					1	DETECTED	198.9400 m/z @1.55 [CD8144_2.mzXML]	198.94003295898438	1.5507	1.4278833333333334	1.6552833333333332	0.22739999999999982	234675.828125	1439365.1550180663	0	1168	0.09642296112313264	0.9443488325260597	0.7815200767199346	198.9396209716797	198.94004821777344
400	199.0167236328125	14.882733333333334					1	DETECTED	199.0167 m/z @14.88 [CD8144_2.mzXML]	199.0167236328125	14.882733333333334	9.461266666666667	18.412666666666667	8.9514	2043.4417724609375	555794.9403787532	0	1168	2.2149414617053296	0.8255515112761613	0.6511030225523226	199.01611328125	199.0178680419922
401	199.14402770996094	8.843283333333334					1	DETECTED	199.1440 m/z @8.84 [CD8144_2.mzXML]	199.14402770996094	8.843283333333334	8.700816666666666	13.996233333333333	5.295416666666666	7892.998046875	661870.0155354002	0	1168	0.09064349064001753	18.584756668226387	36.16951333645277	199.14370727539062	199.14784240722656
402	200.028564453125	10.441316666666667					1	DETECTED	200.0286 m/z @10.44 [CD8144_2.mzXML]	200.028564453125	10.441316666666667	10.425433333333332	10.606266666666667	0.18083333333333407	4936.07373046875	28887.914564148145	0	1168	0.14130739042914087	5.692549842601805	10.38509968520361	200.02828979492188	200.0287322998047
403	200.04037475585938	1.7009166666666669					1	DETECTED	200.0404 m/z @1.70 [CD8144_2.mzXML]	200.04037475585938	1.7009166666666669	1.6402666666666665	2.4225833333333333	0.7823166666666668	15069.19921875	258418.73020355223	0	1168	0.20126984831412464	6.449436658422611	11.898873316845222	200.04014587402344	200.0443115234375
404	200.1282501220703	1.9724333333333335					1	DETECTED	200.1283 m/z @1.97 [CD8144_2.mzXML]	200.1282501220703	1.9724333333333335	1.9443833333333334	14.393233333333335	12.448850000000002	8562.2021484375	762177.5049287719	0	1168	0.23099942069284274	221.90463458110418	39.685427711845385	200.1272735595703	200.1338653564453
405	200.93759155273438	1.5507					1	DETECTED	200.9376 m/z @1.55 [CD8144_2.mzXML]	200.93759155273438	1.5507	1.4618499999999999	1.5952	0.13335000000000008	27637.47265625	156175.84640722664	0	1168	0.11618913805968911	0.750422059651097	0.500844119302194	200.93728637695312	200.93765258789062
406	200.97311401367188	1.5507					1	DETECTED	200.9731 m/z @1.55 [CD8144_2.mzXML]	200.97311401367188	1.5507	1.4769	1.61015	0.13324999999999987	36481.16015625	189302.75168237288	0	1168	0.13557245045497357	0.9027777777777786	0.9037252487455647	200.9727325439453	200.97311401367188
407	201.0157928466797	1.91645					1	DETECTED	201.0158 m/z @1.92 [CD8144_2.mzXML]	201.0157928466797	1.91645	1.7471833333333333	3.5326999999999997	1.7855166666666664	28331.396484375	517925.5413016052	0	1168	0.11155650918365634	5.274271366679794	9.224908974658872	201.01559448242188	201.0162353515625
408	201.11195373535156	1.2287333333333335					1	DETECTED	201.1120 m/z @1.23 [CD8144_2.mzXML]	201.11195373535156	1.2287333333333335	0.10103333333333334	19.999666666666666	19.898633333333333	41980.43359375	2.9460138602780044E7	1	1168	10.159798004701026	8.822662646684991	0.44649994801594156	201.11138916015625	201.1124267578125
409	201.7978973388672	1.7907499999999998					1	DETECTED	201.7979 m/z @1.79 [CD8144_2.mzXML]	201.7978973388672	1.7907499999999998	1.7620666666666667	1.8335000000000001	0.07143333333333346	12137.60546875	38336.14201782228	0	1168	0.07328866741834306	1.2452062754212758	1.4904125508425519	201.79776000976562	201.79808044433594
410	202.11538696289062	1.2469					1	DETECTED	202.1154 m/z @1.25 [CD8144_2.mzXML]	202.11538696289062	1.2469	0.13726666666666668	19.981166666666663	19.843899999999998	5122.01708984375	3138954.6957832645	0	1168	15.290774155763055	8.94164739103007	16.883294782060137	202.1148223876953	202.11605834960938
411	202.970703125	1.5507					1	DETECTED	202.9707 m/z @1.55 [CD8144_2.mzXML]	202.970703125	1.5507	1.4456333333333333	1.5653666666666666	0.11973333333333325	12183.5927734375	54426.58319885251	0	1168	0.09296679866443447	0.5697969543147205	0.13686314073151357	202.9705352783203	202.970947265625
412	203.03160095214844	1.8888833333333332					1	DETECTED	203.0316 m/z @1.89 [CD8144_2.mzXML]	203.03160095214844	1.8888833333333332	1.4456333333333333	17.97283333333333	16.527199999999997	36946.234375	3533995.6566115725	0	1168	0.060880535733798924	18.64320360970107	16.82511824570407	203.0223846435547	203.03810119628906
413	203.052001953125	1.7907499999999998					1	DETECTED	203.0520 m/z @1.79 [CD8144_2.mzXML]	203.052001953125	1.7907499999999998	1.6704333333333332	12.033	10.362566666666666	3542570.0	3.571679446820088E7	1	1168	0.09913117548460493	10.268642035489234	6.022844287564514	203.052001953125	203.05288696289062
414	203.10643005371094	12.1711					1	DETECTED	203.1064 m/z @12.17 [CD8144_2.mzXML]	203.10643005371094	12.1711	2.6867	19.743666666666666	17.056966666666668	5879.4765625	1512200.9758970642	0	1168	0.07231724718216981	0.8992116879647984	98.61405974912738	203.102783203125	203.11561584472656
415	203.82345581054688	9.1882					1	DETECTED	203.8235 m/z @9.19 [CD8144_2.mzXML]	203.82345581054688	9.1882	9.128383333333334	9.408066666666667	0.27968333333333284	13980.390625	96632.79442767346	0	1168	0.10611110821187708	2.1415826639829496	2.4545669384385267	203.8232421875	203.82418823242188
416	204.05572509765625	1.7907499999999998					1	DETECTED	204.0557 m/z @1.79 [CD8144_2.mzXML]	204.05572509765625	1.7907499999999998	1.7471833333333333	10.838099999999999	9.090916666666665	173884.0	2337609.384386689	0	1168	0.08306923281273848	5.78574081394526	8.725156589625199	204.05531311035156	204.06564331054688
417	204.07000732421875	17.080499999999997					1	DETECTED	204.0700 m/z @17.08 [CD8144_2.mzXML]	204.07000732421875	17.080499999999997	9.513066666666667	19.981166666666663	10.468099999999996	2163.49169921875	685154.7938478391	0	1168	1.0728171382404064	0.6916545900635619	0.3833091801271238	204.0691680908203	204.07037353515625
418	204.1228485107422	1.8888833333333332					1	DETECTED	204.1228 m/z @1.89 [CD8144_2.mzXML]	204.1228485107422	1.8888833333333332	1.8618333333333332	6.320883333333333	4.4590499999999995	582119.5625	4397450.65668613	0	1168	0.054571336808381554	9.812552860806328	12.391859492044203	204.1218719482422	204.12351989746094
419	204.41622924804688	9.1882					1	DETECTED	204.4162 m/z @9.19 [CD8144_2.mzXML]	204.41622924804688	9.1882	9.128383333333334	11.200066666666666	2.0716833333333327	12232.0361328125	287784.2182934266	0	1168	0.09938666725384415	17.31694065199227	33.63388130398454	204.40692138671875	204.41641235351562
420	204.9567108154297	1.6402666666666665					1	DETECTED	204.9567 m/z @1.64 [CD8144_2.mzXML]	204.9567108154297	1.6402666666666665	1.5800166666666666	1.7009166666666669	0.12090000000000023	45430.48046875	210114.27339843742	0	1168	0.08213741880267444	1.0033195020746921	1.1867376232596991	204.95664978027344	204.9569549560547
421	204.99607849121094	11.707799999999999					1	DETECTED	204.9961 m/z @11.71 [CD8144_2.mzXML]	204.99607849121094	11.707799999999999	0.3196	15.694533333333334	15.374933333333335	5934.5537109375	3053256.3460966814	0	1168	0.6111399642942494	0.6750379047317985	0.26770998525098044	204.99560546875	205.00408935546875
422	205.05654907226562	1.7907499999999998					1	DETECTED	205.0565 m/z @1.79 [CD8144_2.mzXML]	205.05654907226562	1.7907499999999998	1.4278833333333334	18.99566666666667	17.567783333333335	36335.7109375	2022959.0867297363	0	1168	7.5610364478830405	10.753073126681567	20.34216328110571	205.0467071533203	205.06643676757812
423	205.08544921875	12.4435					1	DETECTED	205.0854 m/z @12.44 [CD8144_2.mzXML]	205.08544921875	12.4435	0.10103333333333334	19.999666666666666	19.898633333333333	23399.96484375	5094290.473611639	0	1168	0.17685314152701181	0.5753808340129574	0.18092841806582433	205.07955932617188	205.08639526367188
424	205.09686279296875	9.1882					1	DETECTED	205.0969 m/z @9.19 [CD8144_2.mzXML]	205.09686279296875	9.1882	9.093066666666665	10.7463	1.6532333333333344	4173014.5	3.2129433183985487E7	1	1168	0.0987102486389233	2.0905539863219302	2.0734137589507227	205.09664916992188	205.09716796875
425	205.12619018554688	1.8888833333333332					1	DETECTED	205.1262 m/z @1.89 [CD8144_2.mzXML]	205.12619018554688	1.8888833333333332	1.8476833333333333	9.260883333333334	7.413200000000001	58240.11328125	1269277.0822933961	0	1168	0.0749607129514347	4.257976436637583	8.227562235848321	205.11766052246094	205.13375854492188
426	205.7808837890625	9.216683333333332					1	DETECTED	205.7809 m/z @9.22 [CD8144_2.mzXML]	205.7808837890625	9.216683333333332	9.128383333333334	9.339883333333335	0.2115000000000009	10684.8486328125	72267.99148797628	0	1168	0.11093602941787317	1.1976217440543857	1.3379233680911153	205.78054809570312	205.78103637695312
427	205.98719787597656	11.517166666666666					1	DETECTED	205.9872 m/z @11.52 [CD8144_2.mzXML]	205.98719787597656	11.517166666666666	0.11916666666666667	19.999666666666666	19.880499999999998	19803.697265625	4128102.884975188	0	1168	0.6071332830057905	1.4551923593767175	1.0863393322861765	205.98672485351562	205.99493408203125
428	206.08102416992188	10.3004					1	DETECTED	206.0810 m/z @10.30 [CD8144_2.mzXML]	206.08102416992188	10.3004	0.4832166666666666	19.378666666666668	18.89545	49060.98046875	1519883.0576561287	0	1168	0.10203790446286654	3.0382693729090455	2.93714502245749	206.07882690429688	206.08970642089844
429	206.10015869140625	9.1882					1	DETECTED	206.1002 m/z @9.19 [CD8144_2.mzXML]	206.10015869140625	9.1882	9.110800000000001	18.686500000000002	9.575700000000001	431570.15625	4692214.586562256	0	1168	0.0984581563086504	2.0386282807485037	2.066138194961134	206.10015869140625	206.10565185546875
430	206.38229370117188	9.1882					1	DETECTED	206.3823 m/z @9.19 [CD8144_2.mzXML]	206.38229370117188	9.1882	9.128383333333334	9.323466666666667	0.19508333333333283	14212.5966796875	89878.3116019287	0	1168	0.10069249155951354	1.6306770688214016	2.079203787899662	206.3811798095703	206.38238525390625
431	206.8935546875	1.7471833333333333					1	DETECTED	206.8936 m/z @1.75 [CD8144_2.mzXML]	206.8935546875	1.7471833333333333	1.6704333333333332	2.0005	0.33006666666666695	83168.8359375	549402.5539223632	0	1168	0.11371290220011754	1.0987236244023324	1.1220175423572893	206.89337158203125	206.89389038085938
432	206.9908447265625	15.824183333333334					1	DETECTED	206.9908 m/z @15.82 [CD8144_2.mzXML]	206.9908447265625	15.824183333333334	0.11916666666666667	19.999666666666666	19.880499999999998	6135.6279296875	2240682.873790315	0	1168	1.8883207615201112	0.6329346992097005	0.24541188848168888	206.98704528808594	206.99151611328125
433	207.01646423339844	13.521466666666667					1	DETECTED	207.0165 m/z @13.52 [CD8144_2.mzXML]	207.01646423339844	13.521466666666667	1.4456333333333333	15.164283333333334	13.71865	8033.23486328125	2475849.773960082	0	1168	0.3326139707448377	0.5680208405217031	0.11668623795141493	207.01235961914062	207.0263214111328
434	207.1043243408203	9.1882					1	DETECTED	207.1043 m/z @9.19 [CD8144_2.mzXML]	207.1043243408203	9.1882	2.61695	19.25133333333333	16.634383333333332	17828.98046875	1347583.4817643738	0	1168	0.16757844740894612	1.2656939953078434	1.01168794112225	207.0985107421875	207.1138458251953
435	208.04891967773438	16.137999999999998					1	DETECTED	208.0489 m/z @16.14 [CD8144_2.mzXML]	208.04891967773438	16.137999999999998	9.075183333333333	19.981166666666663	10.90598333333333	12270.0712890625	3114005.520917664	0	1168	7.946728555252536	0.7720703968435633	1.6913094778009385	208.0484161376953	208.0491485595703
436	208.1329803466797	8.789766666666667					1	DETECTED	208.1330 m/z @8.79 [CD8144_2.mzXML]	208.1329803466797	8.789766666666667	2.4638833333333334	9.173866666666667	6.709983333333334	32155.76171875	840893.2856131287	0	1168	0.13955441438414695	1.0743507602434774	0.9512333428310638	208.130859375	208.142822265625
437	208.8905487060547	1.7471833333333333					1	DETECTED	208.8905 m/z @1.75 [CD8144_2.mzXML]	208.8905487060547	1.7471833333333333	1.7009166666666669	2.269233333333333	0.5683166666666664	50583.8046875	377646.2624803465	0	1168	0.10293023547649516	6.14175072046112	1.5778592631052222	208.8904266357422	208.890869140625
438	208.97850036621094	11.9045					1	DETECTED	208.9785 m/z @11.90 [CD8144_2.mzXML]	208.97850036621094	11.9045	11.166333333333334	16.026699999999998	4.860366666666664	6091.74755859375	914096.9288643184	0	1168	2.3974007222580322	3.292187852788439	5.584375705576878	208.9779815673828	208.9790802001953
439	208.9891357421875	10.962466666666668					1	DETECTED	208.9891 m/z @10.96 [CD8144_2.mzXML]	208.9891357421875	10.962466666666668	10.9102	15.364483333333334	4.4542833333333345	12925.99609375	867204.0270949708	0	1168	0.09193519881882217	42.61112882652952	84.22225765305905	208.97921752929688	208.98948669433594
440	209.03323364257812	1.5214333333333334					1	DETECTED	209.0332 m/z @1.52 [CD8144_2.mzXML]	209.03323364257812	1.5214333333333334	1.2469	14.3759	13.129	67243.2421875	2012351.459809204	0	1168	0.06490113793127872	1.070976855608118	0.6052334375097003	209.0321044921875	209.04019165039062
441	209.04527282714844	16.063316666666665					1	DETECTED	209.0453 m/z @16.06 [CD8144_2.mzXML]	209.04527282714844	16.063316666666665	0.11916666666666667	19.999666666666666	19.880499999999998	26039.619140625	6789317.1461177375	0	1168	7.167484127444954	0.6210392255910081	0.5297251790309571	209.04428100585938	209.04579162597656
442	209.09170532226562	7.6477					1	DETECTED	209.0917 m/z @7.65 [CD8144_2.mzXML]	209.09170532226562	7.6477	3.8272	12.205833333333334	8.378633333333335	19610.564453125	1783889.658671417	0	1168	0.8107823195036046	0.6148551475058649	0.3143726526583204	209.08453369140625	209.09642028808594
443	209.11695861816406	12.016250000000001					1	DETECTED	209.1170 m/z @12.02 [CD8144_2.mzXML]	209.11695861816406	12.016250000000001	11.315433333333335	12.4126	1.0971666666666646	48536.703125	602703.2970759275	0	1168	0.13509413523978075	0.6990970553551068	7.047227311827214	209.11361694335938	209.1172637939453
444	210.046875	6.4607					1	DETECTED	210.0469 m/z @6.46 [CD8144_2.mzXML]	210.046875	6.4607	6.4607	18.521333333333335	12.060633333333335	6557.291015625	1272061.4904674985	0	1168	9.772236622505954	null	null	210.04440307617188	210.04940795898438
445	210.93496704101562	11.250166666666667					1	DETECTED	210.9350 m/z @11.25 [CD8144_2.mzXML]	210.93496704101562	11.250166666666667	10.782766666666667	17.806333333333335	7.023566666666667	16170.123046875	1118495.4527390136	0	1168	0.5409231041620401	8.387891677984717	10.961378400311329	210.9345245361328	210.93621826171875
446	211.04197692871094	2.5611333333333333					1	DETECTED	211.0420 m/z @2.56 [CD8144_2.mzXML]	211.04197692871094	2.5611333333333333	2.142733333333333	17.398333333333333	15.255600000000001	16398.2578125	1743309.208397858	0	1168	0.5588802956719015	17.976047065074564	1.3124906565055148	211.04147338867188	211.05093383789062
447	211.0799102783203	14.393233333333335					1	DETECTED	211.0799 m/z @14.39 [CD8144_2.mzXML]	211.0799102783203	14.393233333333335	13.71065	17.452833333333334	3.742183333333335	4496.84765625	441084.73991369636	0	1168	1.2212377598583863	2.741191551703082	4.482383103406164	211.0794219970703	211.0806121826172
448	211.13262939453125	18.66783333333333					1	DETECTED	211.1326 m/z @18.67 [CD8144_2.mzXML]	211.13262939453125	18.66783333333333	0.10103333333333334	19.999666666666666	19.898633333333333	6585.59033203125	3678217.5058023073	0	1168	13.9285040157013	0.5358659901903757	0.139811633000712	211.12269592285156	211.1334686279297
449	211.14401245117188	10.264133333333332					1	DETECTED	211.1440 m/z @10.26 [CD8144_2.mzXML]	211.14401245117188	10.264133333333332	10.227116666666666	10.4574	0.23028333333333428	15096.458984375	117302.42201098679	0	1168	0.12585555252204195	3.1105357946871255	5.392431665564116	211.14088439941406	211.14422607421875
450	212.0193634033203	11.330733333333335					1	DETECTED	212.0194 m/z @11.33 [CD8144_2.mzXML]	212.0193634033203	11.330733333333335	11.315433333333335	11.691066666666668	0.37563333333333304	53817.1953125	425736.3260926494	0	1168	0.12308513256348341	12.275599128540401	11.12641320319499	212.01902770996094	212.01951599121094
451	212.83895874023438	2.0145666666666666					1	DETECTED	212.8390 m/z @2.01 [CD8144_2.mzXML]	212.83895874023438	2.0145666666666666	1.7009166666666669	2.142733333333333	0.4418166666666663	15056.1943359375	255950.95150292953	0	1168	0.2752236635752541	0.7043147882459216	0.4086295764918433	212.8385772705078	212.83914184570312
452	213.0281982421875	3.9042666666666666					1	DETECTED	213.0282 m/z @3.90 [CD8144_2.mzXML]	213.0281982421875	3.9042666666666666	3.9042666666666666	17.657500000000002	13.753233333333336	3129.9990234375	1512741.9818030093	0	1168	11.464445356639422	null	null	213.02378845214844	213.0332489013672
453	213.07464599609375	1.7471833333333333					1	DETECTED	213.0746 m/z @1.75 [CD8144_2.mzXML]	213.07464599609375	1.7471833333333333	1.7009166666666669	11.608749999999999	9.907833333333333	25509.556640625	4811928.416179933	0	1168	0.04404104426556854	107.07312680115322	213.33174463051833	213.0664825439453	213.07464599609375
454	213.9588165283203	18.53966666666667					1	DETECTED	213.9588 m/z @18.54 [CD8144_2.mzXML]	213.9588165283203	18.53966666666667	0.11916666666666667	19.963	19.843833333333333	3464.49658203125	1372015.9596195684	0	1168	2.5973076975725604	0.5386344923681043	0.08252742590296497	213.95773315429688	213.9595947265625
455	214.83572387695312	1.7620666666666667					1	DETECTED	214.8357 m/z @1.76 [CD8144_2.mzXML]	214.83572387695312	1.7620666666666667	1.7164	12.590399999999999	10.873999999999999	14406.7294921875	2940488.420549439	0	1168	0.05754187196384919	119.05839416058373	237.1167883211675	214.83572387695312	214.83798217773438
456	214.91732788085938	1.5507					1	DETECTED	214.9173 m/z @1.55 [CD8144_2.mzXML]	214.91732788085938	1.5507	1.4278833333333334	1.7009166666666669	0.27303333333333346	841187.125	4957462.10829541	0	1168	0.08996166141715367	0.959840548450376	0.793464840061411	214.9171905517578	214.91770935058594
457	214.98876953125	1.5507					1	DETECTED	214.9888 m/z @1.55 [CD8144_2.mzXML]	214.98876953125	1.5507	1.4456333333333333	11.793133333333333	10.3475	37082.5390625	5203890.370303223	0	1168	0.27322832058603397	49.24254441624367	95.82772661780788	214.98849487304688	214.99415588378906
458	215.01608276367188	1.9443833333333334					1	DETECTED	215.0161 m/z @1.94 [CD8144_2.mzXML]	215.01608276367188	1.9443833333333334	1.8888833333333332	13.405883333333332	11.517	36557.8984375	2285363.7663527834	0	1168	1.1530145251019068	17.540201939282618	31.246771716766	215.01248168945312	215.0227813720703
459	215.1275177001953	11.132983333333334					1	DETECTED	215.1275 m/z @11.13 [CD8144_2.mzXML]	215.1275177001953	11.132983333333334	6.058000000000001	11.200066666666666	5.142066666666666	3529.02587890625	232862.82382846074	0	1168	0.06267641333483098	0.5066092171074453	0.013218434214890568	215.12684631347656	215.1278533935547
460	215.16387939453125	12.188516666666667					1	DETECTED	215.1639 m/z @12.19 [CD8144_2.mzXML]	215.16387939453125	12.188516666666667	11.95135	17.360666666666667	5.409316666666667	5243.20068359375	390749.91489306657	0	1168	0.2586605829698527	11.40404075895993	21.80808151791986	215.15737915039062	215.1642608642578
461	216.92230224609375	1.7164					1	DETECTED	216.9223 m/z @1.72 [CD8144_2.mzXML]	216.92230224609375	1.7164	1.4456333333333333	1.8335000000000001	0.3878666666666668	251520.984375	1722650.9811708992	0	1168	0.11383524596033778	1.2838718889364273	1.4335328601602275	216.9132843017578	216.92276000976562
462	216.95062255859375	1.5507					1	DETECTED	216.9506 m/z @1.55 [CD8144_2.mzXML]	216.95062255859375	1.5507	1.4456333333333333	15.675866666666668	14.230233333333334	105496.7109375	8085399.378723053	0	1168	0.11179176581373063	67.72001903553301	0.7506893285544429	216.94407653808594	216.95065307617188
463	217.04669189453125	10.89255					1	DETECTED	217.0467 m/z @10.89 [CD8144_2.mzXML]	217.04669189453125	10.89255	1.61015	16.9875	15.37735	6553.19775390625	1381602.8851518861	0	1168	0.09562594875862196	0.8283067956562958	68.41565212223453	217.03768920898438	217.0541534423828
464	217.08181762695312	1.8618333333333332					1	DETECTED	217.0818 m/z @1.86 [CD8144_2.mzXML]	217.08181762695312	1.8618333333333332	1.8476833333333333	15.290966666666666	13.443283333333333	55062.984375	1583607.5361375117	0	1168	0.059827140987753324	49.80319581414824	66.27806899326708	217.07949829101562	217.0900115966797
465	217.1214599609375	18.53966666666667					1	DETECTED	217.1215 m/z @18.54 [CD8144_2.mzXML]	217.1214599609375	18.53966666666667	0.10103333333333334	19.999666666666666	19.898633333333333	18130.265625	3883315.061237553	0	1168	0.8629460738520969	0.7056488413195684	0.18021189902058785	217.11776733398438	217.12261962890625
466	218.04220581054688	10.138983333333334					1	DETECTED	218.0422 m/z @10.14 [CD8144_2.mzXML]	218.04220581054688	10.138983333333334	9.110800000000001	10.425433333333332	1.3146333333333313	39348.73828125	375223.6236666552	0	1168	0.0972227703156534	0.5807378634078645	2.6052429488394155	218.04202270507812	218.04417419433594
467	218.0854949951172	16.9315					1	DETECTED	218.0855 m/z @16.93 [CD8144_2.mzXML]	218.0854949951172	16.9315	9.144416666666666	19.524333333333335	10.379916666666668	3097.80126953125	960387.6808042912	0	1168	1.9705444304148312	0.6664829578896678	0.33296591577933565	218.08120727539062	218.08607482910156
468	218.13861083984375	1.9584333333333332					1	DETECTED	218.1386 m/z @1.96 [CD8144_2.mzXML]	218.13861083984375	1.9584333333333332	0.11916666666666667	19.999666666666666	19.880499999999998	20957.365234375	3241147.7674338375	0	1168	3.743621991111496	2.9188145060500754	11.174918516333085	218.13699340820312	218.13909912109375
469	218.2112274169922	10.389916666666666					1	DETECTED	218.2112 m/z @10.39 [CD8144_2.mzXML]	218.2112274169922	10.389916666666666	1.33735	15.128350000000001	13.791	6572.8974609375	2153358.0574183348	0	1168	0.10307991975324704	0.7617176712313636	0.5234353424627272	218.2095947265625	218.216796875
470	218.91940307617188	1.7164					1	DETECTED	218.9194 m/z @1.72 [CD8144_2.mzXML]	218.91940307617188	1.7164	1.4456333333333333	1.7907499999999998	0.3451166666666665	86546.9375	679590.7652863766	0	1168	0.10315432195762608	0.9025649456965287	0.663259208222446	218.91024780273438	218.91964721679688
471	218.96963500976562	9.670366666666666					1	DETECTED	218.9696 m/z @9.67 [CD8144_2.mzXML]	218.96963500976562	9.670366666666666	7.52395	10.034500000000001	2.510550000000001	5678.2978515625	267152.17066305556	0	1168	0.281345424705842	0.5848235431144936	0.14303524661068717	218.969482421875	218.97283935546875
472	219.02597045898438	1.77655					1	DETECTED	219.0260 m/z @1.78 [CD8144_2.mzXML]	219.02597045898438	1.77655	1.7164	19.579	17.8626	1955446.125	1.6854262870396458E7	1	1168	0.07235826077163998	4.267689301028001	4.715247414605521	219.0159912109375	219.02703857421875
473	219.04324340820312	8.700816666666666					1	DETECTED	219.0432 m/z @8.70 [CD8144_2.mzXML]	219.04324340820312	8.700816666666666	5.779183333333333	11.18325	5.404066666666666	5172.015625	622353.9920927736	0	1168	2.4459245026901932	0.9248365640224074	0.849673128044815	219.04286193847656	219.04733276367188
474	219.0625762939453	10.173783333333335					1	DETECTED	219.0626 m/z @10.17 [CD8144_2.mzXML]	219.0625762939453	10.173783333333335	10.1561	10.4574	0.30129999999999946	9534.3310546875	73103.05278338633	0	1168	0.20465078345843501	8.519321394910047	16.41328003036472	219.06222534179688	219.06845092773438
475	219.11720275878906	14.81325					1	DETECTED	219.1172 m/z @14.81 [CD8144_2.mzXML]	219.11720275878906	14.81325	5.119516666666667	19.79866666666667	14.679150000000003	15766.072265625	2159487.6965458714	0	1168	0.6596176037889965	3.209523717249158	0.8498419525762483	219.11001586914062	219.1217498779297
476	219.17373657226562	11.345666666666666					1	DETECTED	219.1737 m/z @11.35 [CD8144_2.mzXML]	219.17373657226562	11.345666666666666	0.10103333333333334	19.999666666666666	19.898633333333333	12142.419921875	1756566.7290689084	0	1168	0.9698371461582713	1.8392586302534912	1.612224345216125	219.17306518554688	219.17515563964844
477	220.02960205078125	1.77655					1	DETECTED	220.0296 m/z @1.78 [CD8144_2.mzXML]	220.02960205078125	1.77655	1.7319666666666669	17.304333333333332	15.572366666666666	108312.578125	1895118.494016204	0	1168	0.06978918945066881	21.088055384548756	7.832931180083311	220.02529907226562	220.03746032714844
478	220.1178436279297	8.895800000000001					1	DETECTED	220.1178 m/z @8.90 [CD8144_2.mzXML]	220.1178436279297	8.895800000000001	2.9455	15.218033333333333	12.272533333333332	14306.751953125	985118.3369026488	0	1168	0.1370451401563546	0.5387296735160118	0.6904799749698719	220.11627197265625	220.12026977539062
479	220.93429565429688	1.6252166666666668					1	DETECTED	220.9343 m/z @1.63 [CD8144_2.mzXML]	220.93429565429688	1.6252166666666668	1.5214333333333334	1.7009166666666669	0.17948333333333344	132310.265625	720501.5288427734	0	1168	0.09075045441539875	1.035042069772439	1.329365061850621	220.93409729003906	220.94366455078125
480	220.99691772460938	1.4456333333333333					1	DETECTED	220.9969 m/z @1.45 [CD8144_2.mzXML]	220.99691772460938	1.4456333333333333	1.4278833333333334	19.19633333333333	17.768449999999998	3261.2509765625	1120777.031289093	0	1168	14.509738990971849	500.519718309861	1000.039436619722	220.99569702148438	221.0069122314453
481	221.02439880371094	1.7620666666666667					1	DETECTED	221.0244 m/z @1.76 [CD8144_2.mzXML]	221.02439880371094	1.7620666666666667	1.7164	18.1925	16.4761	126501.9453125	2540787.047589416	0	1168	0.07183451453514156	5.6155269036492275	6.918169693161154	221.0209503173828	221.02610778808594
482	221.0529022216797	11.562583333333333					1	DETECTED	221.0529 m/z @11.56 [CD8144_2.mzXML]	221.0529022216797	11.562583333333333	11.517166666666666	11.874833333333333	0.3576666666666668	30457.873046875	219282.2702868663	0	1168	0.12623699616463036	null	15.175406201334805	221.05259704589844	221.05348205566406
483	221.09193420410156	8.560433333333332					1	DETECTED	221.0919 m/z @8.56 [CD8144_2.mzXML]	221.09193420410156	8.560433333333332	4.762466666666667	9.339883333333335	4.577416666666668	5332.7734375	317548.6125445251	0	1168	0.8414796117420327	0.6026141180807277	0.2101546020383248	221.0910186767578	221.09291076660156
484	221.9755401611328	11.031066666666668					1	DETECTED	221.9755 m/z @11.03 [CD8144_2.mzXML]	221.9755401611328	11.031066666666668	0.11916666666666667	19.743666666666666	19.624499999999998	4727.5634765625	2337539.836204132	0	1168	18.450213215124347	0.8992246996398425	0.9001924928454141	221.9755401611328	221.98260498046875
485	222.0646209716797	15.510483333333333					1	DETECTED	222.0646 m/z @15.51 [CD8144_2.mzXML]	222.0646209716797	15.510483333333333	9.373600000000001	19.908166666666666	10.534566666666665	11511.4619140625	2410673.6707735592	0	1168	1.8206470632921334	0.7708075326116198	0.5640109720934482	222.06402587890625	222.0653533935547
486	222.86746215820312	1.7164					1	DETECTED	222.8675 m/z @1.72 [CD8144_2.mzXML]	222.86746215820312	1.7164	1.7009166666666669	1.8335000000000001	0.13258333333333328	79340.2734375	406265.51830761693	0	1168	0.0893177602816484	4.281485468245496	7.562970936490991	222.86741638183594	222.86773681640625
487	222.99392700195312	13.521466666666667					1	DETECTED	222.9939 m/z @13.52 [CD8144_2.mzXML]	222.99392700195312	13.521466666666667	11.405433333333333	14.603916666666667	3.198483333333334	24255.505859375	2235609.0813703616	0	1168	1.6334324169995664	0.7557733810116412	0.5403238789982072	222.9938201904297	222.9944305419922
488	223.06105041503906	15.364483333333334					1	DETECTED	223.0611 m/z @15.36 [CD8144_2.mzXML]	223.06105041503906	15.364483333333334	9.093066666666665	19.908166666666666	10.815100000000001	24659.71484375	5696148.6935070865	0	1168	2.0978056874748976	0.8247124801012695	0.6420637042059121	223.05992126464844	223.06129455566406
489	223.09596252441406	11.547366666666667					1	DETECTED	223.0960 m/z @11.55 [CD8144_2.mzXML]	223.09596252441406	11.547366666666667	0.10103333333333334	19.999666666666666	19.898633333333333	280728.21875	9086864.589500044	1	1168	0.10063415204790616	0.5138658511752545	0.01867836190378336	223.0921173095703	223.10302734375
490	223.13232421875	12.34525					1	DETECTED	223.1323 m/z @12.35 [CD8144_2.mzXML]	223.13232421875	12.34525	10.764816666666666	12.459216666666666	1.6944	18145.03515625	814604.9386756599	0	1168	0.12919157875756326	0.5371797391331484	0.07243127562591797	223.1299285888672	223.13255310058594
491	224.86453247070312	1.7164					1	DETECTED	224.8645 m/z @1.72 [CD8144_2.mzXML]	224.86453247070312	1.7164	1.6704333333333332	1.7620666666666667	0.09163333333333346	48759.9453125	193296.4147561036	0	1168	0.0934237833525009	0.9967367657722991	0.9934735315445983	224.86453247070312	224.86488342285156
492	224.9508056640625	11.707799999999999					1	DETECTED	224.9508 m/z @11.71 [CD8144_2.mzXML]	224.9508056640625	11.707799999999999	11.048183333333332	16.875999999999998	5.827816666666665	31676.994140625	2671157.1737776175	0	1168	1.0662596419634731	3.745746958707134	4.174632079842197	224.94998168945312	224.95587158203125
493	224.98406982421875	10.962466666666668					1	DETECTED	224.9841 m/z @10.96 [CD8144_2.mzXML]	224.98406982421875	10.962466666666668	2.9455	17.323	14.377500000000001	25678.03515625	1781985.3814931638	0	1168	0.15831885926177058	0.8966920156834046	87.14508879338085	224.98394775390625	224.99293518066406
494	225.03433227539062	1.7907499999999998					1	DETECTED	225.0343 m/z @1.79 [CD8144_2.mzXML]	225.03433227539062	1.7907499999999998	1.5507	15.290966666666666	13.740266666666667	93321.6171875	1768362.1075213007	0	1168	0.06440905857045265	28.619593140318006	56.239186280636005	225.02671813964844	225.0360870361328
495	225.1481475830078	12.4126					1	DETECTED	225.1481 m/z @12.41 [CD8144_2.mzXML]	225.1481475830078	12.4126	0.7015666666666667	19.963	19.261433333333333	3906.9638671875	1396038.4692083737	0	1168	0.0671112704457304	0.8223626722378612	0.6447253444757225	225.1476593017578	225.14901733398438
496	226.044921875	2.0005					1	DETECTED	226.0449 m/z @2.00 [CD8144_2.mzXML]	226.044921875	2.0005	1.9864333333333335	16.875999999999998	14.889566666666664	15644.064453125	778080.8541338803	0	1168	0.1340832126722158	529.2499999999997	23.46873241536664	226.04444885253906	226.05072021484375
497	226.95114135742188	1.6704333333333332					1	DETECTED	226.9511 m/z @1.67 [CD8144_2.mzXML]	226.95114135742188	1.6704333333333332	1.5653666666666666	19.488	17.922633333333334	565727.5625	8932607.066317568	0	1168	0.08552887189917113	1.1669219385520309	1.2449692551152685	226.9462127685547	226.95187377929688
498	227.07919311523438	9.1882					1	DETECTED	227.0792 m/z @9.19 [CD8144_2.mzXML]	227.07919311523438	9.1882	9.110800000000001	12.379516666666666	3.2687166666666645	26464.583984375	984783.576403137	0	1168	0.1392554040487557	20.42191496020442	2.8288607312843452	227.07269287109375	227.08273315429688
499	227.10231018066406	8.665683333333334					1	DETECTED	227.1023 m/z @8.67 [CD8144_2.mzXML]	227.10231018066406	8.665683333333334	8.456183333333334	8.736033333333333	0.2798499999999997	2644.1953125	20903.075462676996	0	1168	0.2983770815178062	0.6678997613365141	0.3357995226730281	227.10165405273438	227.1035919189453
500	227.1752166748047	9.792750000000002					1	DETECTED	227.1752 m/z @9.79 [CD8144_2.mzXML]	227.1752166748047	9.792750000000002	3.2570833333333336	19.469833333333334	16.21275	75122.703125	2341849.8520528236	1	1168	0.8124645722020993	1.2095083295659046	3.4599526163260577	227.17398071289062	227.1765594482422
501	228.06300354003906	10.3004					1	DETECTED	228.0630 m/z @10.30 [CD8144_2.mzXML]	228.06300354003906	10.3004	10.264133333333332	10.371766666666668	0.10763333333333591	17466.642578125	83399.23312744201	0	1168	0.09572409429035744	1.4839154411764515	1.9678308823529032	228.0629425048828	228.0630645751953
502	228.19509887695312	11.484900000000001					1	DETECTED	228.1951 m/z @11.48 [CD8144_2.mzXML]	228.19509887695312	11.484900000000001	11.484900000000001	12.396633333333334	0.9117333333333324	110887.1328125	576338.076351129	0	1168	0.05997737694026917	null	null	228.19479370117188	228.1958465576172
503	229.14308166503906	1.1740666666666668					1	DETECTED	229.1431 m/z @1.17 [CD8144_2.mzXML]	229.14308166503906	1.1740666666666668	0.10103333333333334	19.999666666666666	19.898633333333333	89716.484375	6.783844276728082E7	1	1168	3.0282163046199497	9.272141281724704	0.4356215541697783	229.14266967773438	229.14369201660156
504	229.15457153320312	1.8888833333333332					1	DETECTED	229.1546 m/z @1.89 [CD8144_2.mzXML]	229.15457153320312	1.8888833333333332	1.8618333333333332	2.0005	0.13866666666666694	73444.7265625	432569.598935548	0	1168	0.12228518178084258	2.5631546518792394	4.126309303758479	229.15440368652344	229.1546630859375
505	230.14659118652344	0.33776666666666666					1	DETECTED	230.1466 m/z @0.34 [CD8144_2.mzXML]	230.14659118652344	0.33776666666666666	0.15545	19.9445	19.789050000000003	12327.583984375	8227553.18046209	0	1168	15.501822891317067	54.27109424993145	107.54218849986289	230.14573669433594	230.14712524414062
506	230.24725341796875	11.375333333333334					1	DETECTED	230.2473 m/z @11.38 [CD8144_2.mzXML]	230.24725341796875	11.375333333333334	11.330733333333335	11.999633333333332	0.6688999999999972	208862.46875	1406693.2069143038	1	1168	0.11577992787580982	2.858291906607683	3.8344509361228534	230.2469940185547	230.2480926513672
507	230.9662628173828	1.5507					1	DETECTED	230.9663 m/z @1.55 [CD8144_2.mzXML]	230.9662628173828	1.5507	1.4456333333333333	1.6252166666666668	0.17958333333333343	130159.3515625	799928.3489467774	0	1168	0.10859343375295771	0.8546161167512697	0.8088946283406684	230.9658203125	230.96627807617188
508	230.98963928222656	1.9584333333333332					1	DETECTED	230.9896 m/z @1.96 [CD8144_2.mzXML]	230.98963928222656	1.9584333333333332	1.9584333333333332	3.5017	1.5432666666666668	7919.23095703125	271429.77009155275	0	1168	0.1135847262458567	null	null	230.9895477294922	230.99087524414062
509	231.0093536376953	11.707799999999999					1	DETECTED	231.0094 m/z @11.71 [CD8144_2.mzXML]	231.0093536376953	11.707799999999999	11.083049999999998	16.875999999999998	5.792949999999999	4409.15576171875	613926.3044349056	0	1168	4.645163667834035	4.636214485794313	5.3518693609100225	231.0059051513672	231.0106658935547
510	231.13682556152344	14.882733333333334					1	DETECTED	231.1368 m/z @14.88 [CD8144_2.mzXML]	231.13682556152344	14.882733333333334	0.10103333333333334	19.999666666666666	19.898633333333333	286842.53125	2.675297093019068E7	1	1168	0.6444511577017344	0.9449816057702036	3.050811858659287	231.1336212158203	231.14613342285156
511	232.1403350830078	14.882733333333334					1	DETECTED	232.1403 m/z @14.88 [CD8144_2.mzXML]	232.1403350830078	14.882733333333334	9.003716666666666	19.378666666666668	10.374950000000002	20208.228515625	1865556.0698596803	0	1168	0.4419787860032809	0.8804083985140332	0.7541519415786101	232.13966369628906	232.14161682128906
512	232.1542510986328	8.439166666666667					1	DETECTED	232.1543 m/z @8.44 [CD8144_2.mzXML]	232.1542510986328	8.439166666666667	7.98255	11.09995	3.1174	27039.599609375	604424.0617689814	0	1168	0.22724943936876585	0.7345304769870783	3.805268136691594	232.15342712402344	232.15444946289062
513	232.89625549316406	1.7164					1	DETECTED	232.8963 m/z @1.72 [CD8144_2.mzXML]	232.89625549316406	1.7164	1.6552833333333332	1.8335000000000001	0.1782166666666669	183694.640625	1070113.6648974612	0	1168	0.10217305107765462	1.4089925931408618	1.5681835510660418	232.8961639404297	232.89678955078125
514	232.92822265625	1.5507					1	DETECTED	232.9282 m/z @1.55 [CD8144_2.mzXML]	232.92822265625	1.5507	1.4456333333333333	1.6402666666666665	0.1946333333333332	62607.42578125	362703.3421984863	0	1168	0.08449791482837399	0.9262373096446697	0.9932829067809865	232.9276580810547	232.92825317382812
515	233.13278198242188	14.882733333333334					1	DETECTED	233.1328 m/z @14.88 [CD8144_2.mzXML]	233.13278198242188	14.882733333333334	0.5013833333333333	19.853333333333335	19.351950000000002	11866.2080078125	2345096.473948487	0	1168	15.41510519213396	0.6728140960340997	0.18832056769474023	233.1320037841797	233.1378936767578
516	233.14695739746094	14.778383333333332					1	DETECTED	233.1470 m/z @14.78 [CD8144_2.mzXML]	233.14695739746094	14.778383333333332	8.931999999999999	19.415000000000003	10.483000000000004	9222.44921875	1486541.058964935	0	1168	2.0145705417023745	0.8341781549698908	0.554059284672299	233.1456298828125	233.15304565429688
517	234.89337158203125	1.7164					1	DETECTED	234.8934 m/z @1.72 [CD8144_2.mzXML]	234.89337158203125	1.7164	1.6552833333333332	1.8047666666666666	0.1494833333333334	71257.3359375	372642.6556748049	0	1168	0.09899038472263388	1.222934278701936	1.4617075851536008	234.8931884765625	234.8937530517578
518	235.06857299804688	11.859983333333334					1	DETECTED	235.0686 m/z @11.86 [CD8144_2.mzXML]	235.06857299804688	11.859983333333334	11.593150000000001	12.188516666666667	0.5953666666666653	52711.6484375	468939.40532989486	0	1168	0.10155820139017635	1.3162273097027237	0.4793784345138877	235.06268310546875	235.06886291503906
519	235.092529296875	2.67275					1	DETECTED	235.0925 m/z @2.67 [CD8144_2.mzXML]	235.092529296875	2.67275	0.8468666666666667	10.623666666666667	9.7768	56728.13671875	6868599.319351045	0	1168	1.3508628356417338	4.113795591926695	5.088354340556537	235.09153747558594	235.09298706054688
520	235.14402770996094	10.521700000000001					1	DETECTED	235.1440 m/z @10.52 [CD8144_2.mzXML]	235.14402770996094	10.521700000000001	10.489316666666667	10.606266666666667	0.11694999999999922	5924.71826171875	23319.412962646496	0	1168	0.03283406043074599	1.8057128152341442	2.4513284390751076	235.1436004638672	235.14459228515625
521	235.168701171875	12.275883333333333					1	DETECTED	235.1687 m/z @12.28 [CD8144_2.mzXML]	235.168701171875	12.275883333333333	0.10103333333333334	19.999666666666666	19.898633333333333	14211.2890625	1406709.880878479	0	1168	0.1058761363883125	0.7925136450605543	0.6170408638200773	235.16783142089844	235.1700439453125
522	236.06861877441406	11.889633333333334					1	DETECTED	236.0686 m/z @11.89 [CD8144_2.mzXML]	236.06861877441406	11.889633333333334	1.91645	17.304333333333332	15.387883333333333	14243.2236328125	4235326.861032991	0	1168	2.835536901671773	2.000714365867771	3.1185291191105886	236.06822204589844	236.07815551757812
523	236.08026123046875	15.364483333333334					1	DETECTED	236.0803 m/z @15.36 [CD8144_2.mzXML]	236.08026123046875	15.364483333333334	10.051683333333333	18.37633333333333	8.324649999999998	3262.645263671875	702971.7553662718	0	1168	2.3225332648824466	0.7834522285800328	0.5669044571600657	236.07872009277344	236.08157348632812
524	236.90834045410156	1.6552833333333332					1	DETECTED	236.9083 m/z @1.66 [CD8144_2.mzXML]	236.90834045410156	1.6552833333333332	1.5800166666666666	1.7164	0.1363833333333333	10295.4482421875	61805.48477368163	0	1168	0.12154247968114129	0.9060008857395933	0.8120017714791865	236.90780639648438	236.9084930419922
525	236.97084045410156	11.9197					1	DETECTED	236.9708 m/z @11.92 [CD8144_2.mzXML]	236.97084045410156	11.9197	11.624500000000001	14.137566666666666	2.5130666666666652	4550.6650390625	341700.1420776366	0	1168	1.0074850130030146	4.256549232158994	7.513098464317987	236.97021484375	236.9717559814453
526	237.07347106933594	11.889633333333334					1	DETECTED	237.0735 m/z @11.89 [CD8144_2.mzXML]	237.07347106933594	11.889633333333334	1.5800166666666666	18.66783333333333	17.087816666666665	8479.9443359375	3076094.360119811	0	1168	3.158975475898412	2.2393950202284936	5.340880246416098	237.06591796875	237.07708740234375
527	237.11146545410156	11.82825					1	DETECTED	237.1115 m/z @11.83 [CD8144_2.mzXML]	237.11146545410156	11.82825	0.22838333333333333	19.981166666666663	19.75278333333333	17273.439453125	2624627.362730866	0	1168	2.1489929584960894	2.3470682282774558	4.321339742800828	237.10824584960938	237.11346435546875
528	238.10696411132812	15.364483333333334					1	DETECTED	238.1070 m/z @15.36 [CD8144_2.mzXML]	238.10696411132812	15.364483333333334	7.274966666666667	19.963	12.688033333333333	10723.3662109375	2847187.8725200198	0	1168	7.6415298199125665	0.8728532131768589	0.6839735136837529	238.10614013671875	238.10780334472656
529	238.84120178222656	1.7164					1	DETECTED	238.8412 m/z @1.72 [CD8144_2.mzXML]	238.84120178222656	1.7164	1.6854833333333334	1.8047666666666666	0.11928333333333319	23763.357421875	108948.71999926755	0	1168	0.07722010208314578	1.9291105121293892	2.8582210242587784	238.84120178222656	238.8421630859375
530	238.9663848876953	11.776283333333334					1	DETECTED	238.9664 m/z @11.78 [CD8144_2.mzXML]	238.9663848876953	11.776283333333334	4.1385499999999995	18.99566666666667	14.85711666666667	75021.2890625	7054281.216983491	1	1168	0.9210016016084435	2.7573806562220082	4.729915001956849	238.95944213867188	238.9713592529297
531	239.06387329101562	1.8618333333333332					1	DETECTED	239.0639 m/z @1.86 [CD8144_2.mzXML]	239.06387329101562	1.8618333333333332	1.5653666666666666	8.630799999999999	7.065433333333332	81118.015625	812832.3275138547	0	1168	0.04121434339168273	1.3539912190323014	0.9344564280709047	239.0617218017578	239.0684814453125
532	239.09112548828125	10.505483333333332					1	DETECTED	239.0911 m/z @10.51 [CD8144_2.mzXML]	239.09112548828125	10.505483333333332	10.4574	11.166333333333334	0.7089333333333343	188820.5	1286836.3488607837	1	1168	0.10322417265187411	2.8259295423393707	2.7834187876680145	239.08981323242188	239.09158325195312
533	239.13853454589844	9.722983333333334					1	DETECTED	239.1385 m/z @9.72 [CD8144_2.mzXML]	239.13853454589844	9.722983333333334	9.670366666666666	9.775450000000001	0.10508333333333475	2040.621826171875	10240.51819232184	0	1168	0.10165876988853029	0.9985745961355751	0.9971491922711502	239.1381072998047	239.13926696777344
534	239.96568298339844	12.119					1	DETECTED	239.9657 m/z @12.12 [CD8144_2.mzXML]	239.96568298339844	12.119	11.048183333333332	14.882733333333334	3.834550000000002	4634.349609375	465370.9983898012	0	1168	0.31599659567169347	1.790479229248704	3.270181062266385	239.9647674560547	239.97036743164062
535	240.966796875	12.136249999999999					1	DETECTED	240.9668 m/z @12.14 [CD8144_2.mzXML]	240.966796875	12.136249999999999	10.336066666666666	19.2695	8.933433333333335	10421.3095703125	1235790.025409485	0	1168	0.5391960242732292	1.4275595379012684	3.231024399484811	240.9604034423828	240.96827697753906
536	241.031494140625	2.2272166666666666					1	DETECTED	241.0315 m/z @2.23 [CD8144_2.mzXML]	241.031494140625	2.2272166666666666	2.0145666666666666	17.37933333333333	15.364766666666664	3133.94677734375	870757.5380289307	0	1168	6.66601244321069	36.12689082216474	71.25378164432948	241.02487182617188	241.0326385498047
537	241.1063995361328	11.547366666666667					1	DETECTED	241.1064 m/z @11.55 [CD8144_2.mzXML]	241.1063995361328	11.547366666666667	1.8335000000000001	12.033	10.199499999999999	67940.3359375	2130218.071559634	0	1168	0.16662874003219663	0.5251858613659444	0.019347629861164412	241.1013946533203	241.10687255859375
538	242.018798828125	2.0711833333333334					1	DETECTED	242.0188 m/z @2.07 [CD8144_2.mzXML]	242.018798828125	2.0711833333333334	2.04275	19.324	17.28125	3336.52587890625	1245834.6594520567	0	1168	12.882599572168473	303.89067995310455	550.4158862023465	242.018798828125	242.0286407470703
539	242.1088104248047	11.593150000000001					1	DETECTED	242.1088 m/z @11.59 [CD8144_2.mzXML]	242.1088104248047	11.593150000000001	8.77185	11.593150000000001	2.821300000000001	5454.822265625	700511.5277517701	0	1168	2.640393380975178	0.5	null	242.09959411621094	242.1088104248047
540	242.9249267578125	1.6552833333333332					1	DETECTED	242.9249 m/z @1.66 [CD8144_2.mzXML]	242.9249267578125	1.6552833333333332	1.5800166666666666	1.77655	0.19653333333333345	248026.46875	1310238.172906739	0	1168	0.07167089342663835	1.3291283592852665	1.9210615379420881	242.92491149902344	242.9253387451172
541	242.99484252929688	1.4769					1	DETECTED	242.9948 m/z @1.48 [CD8144_2.mzXML]	242.99484252929688	1.4769	1.4456333333333333	1.5361166666666668	0.09048333333333347	13235.5205078125	52719.34613208009	0	1168	0.07392076904355371	1.4469616204690803	2.0105454179394964	242.99452209472656	242.9949493408203
542	243.0237274169922	14.778383333333332					1	DETECTED	243.0237 m/z @14.78 [CD8144_2.mzXML]	243.0237274169922	14.778383333333332	9.530816666666668	19.762166666666666	10.231349999999997	1654.332275390625	593631.3185747989	0	1168	6.949009820805838	0.9748661284277794	0.949732256855559	243.0139923095703	243.02488708496094
543	244.20176696777344	9.110800000000001					1	DETECTED	244.2018 m/z @9.11 [CD8144_2.mzXML]	244.20176696777344	9.110800000000001	9.039466666666668	9.999183333333333	0.9597166666666652	68651.1953125	586492.0074942634	1	1168	0.11180755052392222	3.08270295504146	2.611784147763448	244.2011260986328	244.20248413085938
544	244.9232635498047	1.6704333333333332					1	DETECTED	244.9233 m/z @1.67 [CD8144_2.mzXML]	244.9232635498047	1.6704333333333332	1.61015	2.7433166666666664	1.1331666666666664	18391.224609375	515831.6671333008	0	1168	0.07322956731033825	9.398672933370209	17.797345866740418	244.9232635498047	244.92823791503906
545	245.2261505126953	14.240883333333333					1	DETECTED	245.2262 m/z @14.24 [CD8144_2.mzXML]	245.2261505126953	14.240883333333333	10.441316666666667	17.061833333333333	6.620516666666665	23163.978515625	1442896.3492052308	0	1168	0.5745120836409061	4.529314209325212	2.1712819576763573	245.2241668701172	245.22720336914062
546	246.1518096923828	11.889633333333334					1	DETECTED	246.1518 m/z @11.89 [CD8144_2.mzXML]	246.1518096923828	11.889633333333334	11.776283333333334	12.101616666666667	0.32533333333333303	14369.138671875	127994.25017700184	0	1168	0.12076486040217915	1.435083076018225	1.8701661520364496	246.15158081054688	246.15245056152344
547	246.16998291015625	9.2314					1	DETECTED	246.1700 m/z @9.23 [CD8144_2.mzXML]	246.16998291015625	9.2314	0.10103333333333334	19.999666666666666	19.898633333333333	59611.41015625	3740552.1176886056	0	1168	0.1308509079857565	0.9959132570935332	1.239647846889934	246.1674041748047	246.17657470703125
548	246.2293701171875	14.41005					1	DETECTED	246.2294 m/z @14.41 [CD8144_2.mzXML]	246.2293701171875	14.41005	14.120533333333332	15.004366666666666	0.8838333333333335	4997.99658203125	156756.92491015617	0	1168	0.28101389220646134	1.5263945656553983	2.0527891313107967	246.22906494140625	246.2297821044922
549	246.2422332763672	10.945316666666667					1	DETECTED	246.2422 m/z @10.95 [CD8144_2.mzXML]	246.2422332763672	10.945316666666667	10.89255	11.048183333333332	0.1556333333333324	9029.9326171875	53360.004921997235	0	1168	0.0874481296983749	1.4747315224257598	1.9494630448515198	246.2416229248047	246.24249267578125
550	246.94384765625	1.5653666666666666					1	DETECTED	246.9438 m/z @1.57 [CD8144_2.mzXML]	246.94384765625	1.5653666666666666	1.4456333333333333	15.9528	14.507166666666667	52493.50390625	5143620.043878662	0	1168	0.09994533276318918	60.58115256124726	0.5437607190260961	246.94342041015625	246.94859313964844
551	247.092529296875	2.5469500000000003					1	DETECTED	247.0925 m/z @2.55 [CD8144_2.mzXML]	247.092529296875	2.5469500000000003	1.8476833333333333	9.878333333333334	8.030650000000001	96904.296875	6645621.220819613	0	1168	0.8701106175433231	2.4378166229079006	2.1076939233237906	247.0916290283203	247.09759521484375
552	247.1287384033203	8.324300000000001					1	DETECTED	247.1287 m/z @8.32 [CD8144_2.mzXML]	247.1287384033203	8.324300000000001	7.7722	9.443383333333333	1.6711833333333335	8048.1201171875	236413.88765618874	0	1168	0.16113558879527012	1.5134788383746876	2.026957676749375	247.1202850341797	247.129638671875
553	247.2412872314453	12.623366666666668					1	DETECTED	247.2413 m/z @12.62 [CD8144_2.mzXML]	247.2412872314453	12.623366666666668	12.557033333333333	16.1746	3.6175666666666686	9697.169921875	311378.7111121825	0	1168	0.12302119913774412	27.268090452260857	53.536180904521714	247.23883056640625	247.24496459960938
554	248.0960235595703	2.5469500000000003					1	DETECTED	248.0960 m/z @2.55 [CD8144_2.mzXML]	248.0960235595703	2.5469500000000003	1.1922666666666666	9.7056	8.513333333333334	8784.38671875	900041.8829994202	0	1168	0.6113629453639411	3.142185750667437	5.284371501334873	248.0902099609375	248.09640502929688
555	248.87020874023438	1.6854833333333334					1	DETECTED	248.8702 m/z @1.69 [CD8144_2.mzXML]	248.87020874023438	1.6854833333333334	1.6552833333333332	1.7907499999999998	0.13546666666666662	54578.9765625	287054.1156958009	0	1168	0.08745360209334185	2.2428256070640002	3.6882968025222875	248.87014770507812	248.87059020996094
556	248.9760284423828	1.9027333333333334					1	DETECTED	248.9760 m/z @1.90 [CD8144_2.mzXML]	248.9760284423828	1.9027333333333334	1.4618499999999999	2.269233333333333	0.8073833333333333	12225.7802734375	284671.36603234865	0	1168	0.42470173522516186	0.9156428382414089	0.8312856764828178	248.97543334960938	248.9771270751953
557	249.00245666503906	11.674266666666666					1	DETECTED	249.0025 m/z @11.67 [CD8144_2.mzXML]	249.00245666503906	11.674266666666666	10.8561	19.21466666666667	8.35856666666667	8610.9541015625	922129.0690808415	0	1168	0.5953440691945833	5.108107557547365	7.4266657373516605	249.00177001953125	249.0044708251953
558	249.05770874023438	15.713083333333334					1	DETECTED	249.0577 m/z @15.71 [CD8144_2.mzXML]	249.05770874023438	15.713083333333334	9.245883333333333	18.009166666666665	8.763283333333332	2633.68408203125	695945.5382688298	0	1168	6.038964249759001	0.6775175758700313	0.35503515174006245	249.0561065673828	249.0620880126953
559	249.10824584960938	1.8618333333333332					1	DETECTED	249.1082 m/z @1.86 [CD8144_2.mzXML]	249.10824584960938	1.8618333333333332	1.8047666666666666	4.248683333333333	2.4439166666666665	47237.52734375	514007.3742601621	0	1168	0.1648642123644224	8.483334626759722	5.887403540559287	249.10707092285156	249.10879516601562
560	249.15721130371094	9.809733333333332					1	DETECTED	249.1572 m/z @9.81 [CD8144_2.mzXML]	249.15721130371094	9.809733333333332	9.339883333333335	10.069349999999998	0.7294666666666636	15536.6806640625	184473.47912127624	0	1168	0.13437221009195532	0.8947607894319806	0.9059087944453293	249.15647888183594	249.1575927734375
561	249.2170867919922	10.336066666666666					1	DETECTED	249.2171 m/z @10.34 [CD8144_2.mzXML]	249.2170867919922	10.336066666666666	10.104233333333333	11.200066666666666	1.0958333333333332	12851.72265625	247668.24221191392	0	1168	0.20347739629620243	2.363407620416975	3.72681524083395	249.21693420410156	249.2217254638672
562	251.12518310546875	1.6704333333333332					1	DETECTED	251.1252 m/z @1.67 [CD8144_2.mzXML]	251.12518310546875	1.6704333333333332	0.10103333333333334	19.999666666666666	19.898633333333333	71419.921875	8946100.650110748	0	1168	0.23142222467104423	5.83689079334593	109.78543368638003	251.11553955078125	251.1281280517578
563	252.0995330810547	11.266933333333332					1	DETECTED	252.0995 m/z @11.27 [CD8144_2.mzXML]	252.0995330810547	11.266933333333332	0.15545	19.963	19.807550000000003	7383.96337890625	2818343.246574646	0	1168	18.280231342454726	0.8913098911186478	11.393601530411074	252.0995330810547	252.1094512939453
564	252.12828063964844	1.7009166666666669					1	DETECTED	252.1283 m/z @1.70 [CD8144_2.mzXML]	252.12828063964844	1.7009166666666669	1.7009166666666669	19.579	17.878083333333333	9536.6904296875	1700167.6125998218	0	1168	12.382254918543207	null	null	252.1214599609375	252.1313018798828
565	253.04689025878906	1.61015					1	DETECTED	253.0469 m/z @1.61 [CD8144_2.mzXML]	253.04689025878906	1.61015	0.11916666666666667	19.926333333333332	19.807166666666664	7663.03173828125	2456641.5543724378	0	1168	10.213330513207499	6.642316591958326	12.039506093403341	253.03712463378906	253.05337524414062
566	254.17552185058594	14.308033333333332					1	DETECTED	254.1755 m/z @14.31 [CD8144_2.mzXML]	254.17552185058594	14.308033333333332	9.75795	19.0505	9.29255	8439.48046875	1557405.8300422977	0	1168	2.1050528646221167	1.0211406384498454	0.9491828453454959	254.17404174804688	254.1763916015625
567	254.82373046875	2.0145666666666666					1	DETECTED	254.8237 m/z @2.01 [CD8144_2.mzXML]	254.82373046875	2.0145666666666666	1.7164	2.142733333333333	0.42633333333333323	10156.4501953125	161246.99069873043	0	1168	0.10049930561205733	0.7149245388485185	0.429849077697037	254.81536865234375	254.82427978515625
568	254.94122314453125	11.250166666666667					1	DETECTED	254.9412 m/z @11.25 [CD8144_2.mzXML]	254.94122314453125	11.250166666666667	10.87455	19.2695	8.394950000000001	7483.77783203125	850730.689626709	0	1168	0.5744670861448924	11.17489018059189	11.030955843125135	254.94122314453125	254.9432373046875
569	255.12208557128906	11.532383333333334					1	DETECTED	255.1221 m/z @11.53 [CD8144_2.mzXML]	255.12208557128906	11.532383333333334	11.284066666666666	11.82825	0.5441833333333346	35097.69140625	269671.94436535746	0	1168	0.1045496899529823	1.095744680851062	8.468353189491829	255.12164306640625	255.1237030029297
570	255.1719512939453	14.41005					1	DETECTED	255.1720 m/z @14.41 [CD8144_2.mzXML]	255.1719512939453	14.41005	8.807616666666666	19.999666666666666	11.19205	35844.6640625	6155162.301966982	0	1168	0.8351075645651047	0.9723601298182298	0.9263478670746229	255.1706085205078	255.1728515625
571	255.231201171875	13.870866666666666					1	DETECTED	255.2312 m/z @13.87 [CD8144_2.mzXML]	255.231201171875	13.870866666666666	0.19186666666666669	19.78033333333333	19.588466666666665	8366.78515625	2190485.6975555727	0	1168	13.832720577028791	0.7160050685966323	0.4320101371932645	255.23013305664062	255.2341766357422
572	256.0578308105469	2.269233333333333					1	DETECTED	256.0578 m/z @2.27 [CD8144_2.mzXML]	256.0578308105469	2.269233333333333	1.8476833333333333	4.201416666666667	2.3537333333333335	11495.158203125	450829.77753253165	0	1168	0.31924532579675624	1.687723118948044	2.3700651521163283	256.056884765625	256.0589904785156
573	256.17535400390625	14.41005					1	DETECTED	256.1754 m/z @14.41 [CD8144_2.mzXML]	256.17535400390625	14.41005	10.121683333333333	17.880333333333333	7.758649999999999	2952.6884765625	638447.6534173585	0	1168	1.3210122505443422	0.904615976556731	0.8092319531134619	256.17425537109375	256.1763916015625
574	256.2630920410156	11.345666666666666					1	DETECTED	256.2631 m/z @11.35 [CD8144_2.mzXML]	256.2630920410156	11.345666666666666	0.30141666666666667	19.9445	19.643083333333333	25177.53515625	2339696.8784179683	0	1168	2.2930370979800543	0.6328705562662664	0.24531268116872496	256.2623596191406	256.2647705078125
575	256.8207092285156	2.0005					1	DETECTED	256.8207 m/z @2.00 [CD8144_2.mzXML]	256.8207092285156	2.0005	1.7009166666666669	2.0711833333333334	0.3702666666666665	14521.8984375	172215.14534753416	0	1168	0.09583556679267535	0.6179694019471487	0.23593880389429725	256.8127136230469	256.8210144042969
576	257.0314636230469	16.063316666666665					1	DETECTED	257.0315 m/z @16.06 [CD8144_2.mzXML]	257.0314636230469	16.063316666666665	14.53295	18.558	4.02505	1626.9547119140625	224697.4259794617	0	1168	0.5149783478851084	1.3150606608438073	1.6301213216876147	257.0300598144531	257.0319519042969
577	257.0746765136719	1.8754333333333333					1	DETECTED	257.0747 m/z @1.88 [CD8144_2.mzXML]	257.0746765136719	1.8754333333333333	1.8618333333333332	12.293416666666667	10.431583333333334	11214.6279296875	1230909.1757694094	0	1168	0.2731410928253195	36.17218956978662	135.87707721160515	257.0694274902344	257.08349609375
578	257.2473449707031	7.43545					1	DETECTED	257.2473 m/z @7.44 [CD8144_2.mzXML]	257.2473449707031	7.43545	0.13726666666666668	19.908166666666666	19.7709	4275.65625	1660498.7754001452	0	1168	1.6929468244282964	1.3545083137127734	0.186054623946773	257.24505615234375	257.2487487792969
579	257.98089599609375	10.034500000000001					1	DETECTED	257.9809 m/z @10.03 [CD8144_2.mzXML]	257.98089599609375	10.034500000000001	9.895633333333334	10.571349999999999	0.6757166666666645	4802.771484375	109577.27936779762	0	1168	0.4491853901862939	2.4329692750840013	3.8659385501680026	257.9715576171875	257.98114013671875
580	258.0309753417969	14.085483333333334					1	DETECTED	258.0310 m/z @14.09 [CD8144_2.mzXML]	258.0309753417969	14.085483333333334	3.81165	18.977500000000003	15.165850000000002	2640.983154296875	1005786.8025942685	0	1168	3.8566502599307526	0.7380813717697062	0.47616274353941257	258.0278625488281	258.0329895019531
581	258.6410827636719	13.173733333333333					1	DETECTED	258.6411 m/z @13.17 [CD8144_2.mzXML]	258.6410827636719	13.173733333333333	13.127966666666667	13.25005	0.12208333333333243	5576.419921875	28293.676062622217	0	1168	0.04660321152375779	1.3337581937363707	1.6675163874727417	258.6400146484375	258.6416931152344
582	258.8990478515625	1.6704333333333332					1	DETECTED	258.8990 m/z @1.67 [CD8144_2.mzXML]	258.8990478515625	1.6704333333333332	1.5952	1.77655	0.18135000000000012	50181.19921875	241140.59791003435	0	1168	0.06737396223730352	1.1720980916254577	1.9901265074730352	258.8983154296875	258.899169921875
583	258.9440002441406	1.5507					1	DETECTED	258.9440 m/z @1.55 [CD8144_2.mzXML]	258.9440002441406	1.5507	1.4456333333333333	1.5653666666666666	0.11973333333333325	10034.0	52952.261873046846	0	1168	0.10023987910663057	0.5697969543147205	0.13959390862944107	258.943603515625	258.944091796875
584	258.9723815917969	1.4618499999999999					1	DETECTED	258.9724 m/z @1.46 [CD8144_2.mzXML]	258.9723815917969	1.4618499999999999	1.4278833333333334	1.9584333333333332	0.5305499999999999	9303.8974609375	110874.66339483642	0	1168	0.10206012003615461	7.809862610402396	14.303496130618386	258.971923828125	258.97906494140625
585	259.0257873535156	11.741466666666668					1	DETECTED	259.0258 m/z @11.74 [CD8144_2.mzXML]	259.0257873535156	11.741466666666668	7.860516666666666	18.594833333333334	10.734316666666668	3390.118896484375	1064000.3116329955	0	1168	5.145261130229818	1.3829496214414854	1.7658992428829705	259.0249938964844	259.0283508300781
586	259.0938720703125	11.844899999999999					1	DETECTED	259.0939 m/z @11.84 [CD8144_2.mzXML]	259.0938720703125	11.844899999999999	6.1105833333333335	12.474466666666666	6.363883333333333	7349.97900390625	1359447.7444528202	0	1168	0.1215205595018709	0.5548946546958516	0.1097893093917033	259.0914001464844	259.0987854003906
587	259.6579895019531	13.15855					1	DETECTED	259.6580 m/z @13.16 [CD8144_2.mzXML]	259.6579895019531	13.15855	13.002783333333333	13.640533333333334	0.6377500000000005	7888.2431640625	127901.07650244115	0	1168	0.10617636263656927	2.0471324630858145	2.0275392171304367	259.6484680175781	259.6585693359375
588	260.0227355957031	10.521700000000001					1	DETECTED	260.0227 m/z @10.52 [CD8144_2.mzXML]	260.0227355957031	10.521700000000001	10.505483333333332	10.623666666666667	0.11818333333333442	4554.046875	22116.562083313096	0	1168	0.7038493564666002	3.6438848920859424	6.287769784171885	260.0225524902344	260.0232238769531
589	260.1673889160156	12.1711					1	DETECTED	260.1674 m/z @12.17 [CD8144_2.mzXML]	260.1673889160156	12.1711	12.049933333333334	12.223700000000001	0.1737666666666673	4555.72802734375	36088.39599804696	0	1168	0.14557989657396142	0.717056396148565	0.43411279229712996	260.1671142578125	260.16766357421875
590	260.18548583984375	9.86125					1	DETECTED	260.1855 m/z @9.86 [CD8144_2.mzXML]	260.18548583984375	9.86125	9.792750000000002	10.521700000000001	0.7289499999999993	80553.25	510150.30511893	1	1168	0.0809056760937299	2.416568738224744	2.9574572918145208	260.1850280761719	260.1861877441406
591	260.9768371582031	1.5653666666666666					1	DETECTED	260.9768 m/z @1.57 [CD8144_2.mzXML]	260.9768371582031	1.5653666666666666	1.4769	18.868166666666664	17.391266666666663	7814.4951171875	3222500.2362030637	0	1168	9.768146137113694	98.29276563677487	195.58553127354978	260.97650146484375	260.98431396484375
592	261.0110778808594	1.8047666666666666					1	DETECTED	261.0111 m/z @1.80 [CD8144_2.mzXML]	261.0110778808594	1.8047666666666666	1.4456333333333333	11.966849999999999	10.521216666666666	89407.9375	1958389.0301118467	0	1168	0.2003923468313018	1.3065770586035594	6.169391042927891	261.00555419921875	261.0200500488281
593	261.1443176269531	9.530816666666668					1	DETECTED	261.1443 m/z @9.53 [CD8144_2.mzXML]	261.1443176269531	9.530816666666668	0.37426666666666664	19.999666666666666	19.6254	64836.62109375	2565991.7310034456	1	1168	0.0805458770473777	0.6867009648254885	0.8614157405390417	261.1373291015625	261.1456604003906
594	261.1889953613281	9.878333333333334					1	DETECTED	261.1890 m/z @9.88 [CD8144_2.mzXML]	261.1889953613281	9.878333333333334	0.10103333333333334	19.981166666666663	19.88013333333333	9342.3544921875	1702609.4397013867	0	1168	0.11813136543504221	3.1261085738272363	4.590933287085774	261.18353271484375	261.18988037109375
595	262.1478271484375	9.530816666666668					1	DETECTED	262.1478 m/z @9.53 [CD8144_2.mzXML]	262.1478271484375	9.530816666666668	9.408066666666667	9.600150000000001	0.1920833333333345	8529.08984375	45164.68414294386	0	1168	0.16724206254576224	0.782416836388317	0.5648336727766342	262.1474914550781	262.1478271484375
596	263.00811767578125	1.77655					1	DETECTED	263.0081 m/z @1.78 [CD8144_2.mzXML]	263.00811767578125	1.77655	1.4917833333333335	16.82	15.328216666666666	19130.9921875	1907583.263051483	0	1168	0.5489159707050593	26.954689027704987	53.30707513933816	263.001220703125	263.0180969238281
597	263.018310546875	11.233583333333334					1	DETECTED	263.0183 m/z @11.23 [CD8144_2.mzXML]	263.018310546875	11.233583333333334	9.843766666666665	17.787333333333333	7.943566666666667	8730.3603515625	1115937.1665874638	0	1168	1.109923645840766	2.682332160748536	3.811128925347614	263.0181579589844	263.022216796875
598	263.0848693847656	1.8335000000000001					1	DETECTED	263.0849 m/z @1.83 [CD8144_2.mzXML]	263.0848693847656	1.8335000000000001	1.7907499999999998	12.06725	10.2765	211477.125	5778066.45467313	0	1168	9.7660659824627	116.76275820883355	230.9324951105217	263.0845031738281	263.0924072265625
599	263.13885498046875	9.6355					1	DETECTED	263.1389 m/z @9.64 [CD8144_2.mzXML]	263.13885498046875	9.6355	9.617633333333334	14.049616666666667	4.431983333333333	21274.251953125	993748.2824487305	0	1168	0.07404651086354441	124.02938432835953	6.529028226033647	263.13885498046875	263.14556884765625
600	263.2365417480469	14.308033333333332					1	DETECTED	263.2365 m/z @14.31 [CD8144_2.mzXML]	263.2365417480469	14.308033333333332	3.76485	19.105666666666664	15.340816666666665	57721.1484375	3406825.4473497616	0	1168	0.4927263215725084	0.9647897910310239	1.6103971613604264	263.2320861816406	263.2375793457031
601	264.0877990722656	1.8189					1	DETECTED	264.0878 m/z @1.82 [CD8144_2.mzXML]	264.0877990722656	1.8189	1.8047666666666666	11.776283333333334	9.971516666666666	15046.4287109375	5429445.374610473	0	1168	10.037392334758113	352.76591981132077	704.5318396226417	264.0877990722656	264.092529296875
602	264.17071533203125	9.1882					1	DETECTED	264.1707 m/z @9.19 [CD8144_2.mzXML]	264.17071533203125	9.1882	9.128383333333334	9.513066666666667	0.38468333333333327	30808.10546875	189897.15630242933	0	1168	0.0874946419610847	2.7760077338577847	2.0566082154942125	264.16986083984375	264.17108154296875
603	264.23980712890625	14.308033333333332					1	DETECTED	264.2398 m/z @14.31 [CD8144_2.mzXML]	264.23980712890625	14.308033333333332	10.675266666666666	15.713083333333334	5.037816666666668	9958.51171875	834411.4823468325	0	1168	4.445791862353477	0.6732958755696401	0.35928400748906525	264.2317810058594	264.2408142089844
604	264.85186767578125	1.7471833333333333					1	DETECTED	264.8519 m/z @1.75 [CD8144_2.mzXML]	264.85186767578125	1.7471833333333333	1.6704333333333332	1.7907499999999998	0.12031666666666663	16407.82421875	91244.08693164052	0	1168	0.1028898506589686	0.7838219326818663	0.5676438653637326	264.84368896484375	264.8525085449219
605	265.0229187011719	1.7907499999999998					1	DETECTED	265.0229 m/z @1.79 [CD8144_2.mzXML]	265.0229187011719	1.7907499999999998	1.7620666666666667	18.412666666666667	16.6506	37919.23046875	1499186.4888694459	0	1168	0.15668548566864549	22.02210867454808	33.71685515481176	265.0134582519531	265.0328369140625
606	265.08502197265625	18.53966666666667					1	DETECTED	265.0850 m/z @18.54 [CD8144_2.mzXML]	265.08502197265625	18.53966666666667	0.10103333333333334	19.999666666666666	19.898633333333333	4947.49462890625	1345036.112678192	0	1168	0.728806039350868	0.539590786735821	0.07967758581233363	265.0750427246094	265.0859069824219
607	265.1181640625	9.7056					1	DETECTED	265.1182 m/z @9.71 [CD8144_2.mzXML]	265.1181640625	9.7056	9.652916666666666	9.946833333333332	0.29391666666666616	45277.20703125	279611.2636942148	0	1168	0.08954496671995749	1.932765590808463	2.2516205876290627	265.1178894042969	265.1183166503906
608	265.2518615722656	12.639933333333333					1	DETECTED	265.2519 m/z @12.64 [CD8144_2.mzXML]	265.2518615722656	12.639933333333333	0.4469	15.14645	14.69955	14966.060546875	1590318.2687658079	0	1168	0.21365306865720868	0.6375266731965383	0.26259376292228664	265.24371337890625	265.2533874511719
609	265.9809265136719	10.20935					1	DETECTED	265.9809 m/z @10.21 [CD8144_2.mzXML]	265.9809265136719	10.20935	10.173783333333335	10.3182	0.14441666666666464	16832.71875	89319.3281245113	0	1168	0.07900538276895475	2.0302249297094708	3.0604498594189415	265.9808044433594	265.9810485839844
610	266.07147216796875	16.506766666666667					1	DETECTED	266.0715 m/z @16.51 [CD8144_2.mzXML]	266.07147216796875	16.506766666666667	8.665683333333334	19.87183333333333	11.206149999999997	5621.62890625	1425510.429575776	0	1168	2.618453005593345	0.7145791929261474	1.761691683658594	266.0700988769531	266.0721435546875
611	266.1215515136719	9.722983333333334					1	DETECTED	266.1216 m/z @9.72 [CD8144_2.mzXML]	266.1215515136719	9.722983333333334	9.670366666666666	9.75795	0.0875833333333329	6266.3193359375	24778.549951660098	0	1168	0.0775334035660542	0.8322774786189295	0.664554957237859	266.1208801269531	266.1217041015625
612	266.6383361816406	12.775433333333332					1	DETECTED	266.6383 m/z @12.78 [CD8144_2.mzXML]	266.6383361816406	12.775433333333332	12.724016666666667	12.92485	0.20083333333333186	6966.59423828125	60407.53988427708	0	1168	0.1565557877348791	1.9529983792545187	2.9059967585090374	266.63800048828125	266.638916015625
613	266.9270935058594	1.5952					1	DETECTED	266.9271 m/z @1.60 [CD8144_2.mzXML]	266.9270935058594	1.5952	1.5507	13.657933333333334	12.107233333333333	29783.22265625	6414760.929199707	0	1168	0.07292460751268504	129.2436876400622	274.00943267268605	266.92694091796875	266.9364318847656
614	267.0581359863281	1.9303833333333331					1	DETECTED	267.0581 m/z @1.93 [CD8144_2.mzXML]	267.0581359863281	1.9303833333333331	0.13726666666666668	19.853333333333335	19.71606666666667	7945.04150390625	2489639.145816527	0	1168	17.962784965629286	1.0136298852441654	1.0572206345566453	267.0578308105469	267.068115234375
615	267.0990905761719	1.6704333333333332					1	DETECTED	267.0991 m/z @1.67 [CD8144_2.mzXML]	267.0990905761719	1.6704333333333332	1.6552833333333332	8.931999999999999	7.276716666666665	10805.71484375	539828.9579004211	0	1168	0.6883419854746369	96.69736548206681	214.83087043654717	267.09637451171875	267.1004333496094
616	267.64654541015625	13.15855					1	DETECTED	267.6465 m/z @13.16 [CD8144_2.mzXML]	267.64654541015625	13.15855	12.084333333333332	14.778383333333332	2.6940500000000007	128920.640625	2498691.5301552764	2	1168	0.2347215095187174	2.130258547186467	2.6495730755604185	267.64581298828125	267.6474609375
617	267.97894287109375	10.20935					1	DETECTED	267.9789 m/z @10.21 [CD8144_2.mzXML]	267.97894287109375	10.20935	3.2570833333333336	15.236266666666667	11.979183333333333	17051.693359375	1409160.8055968015	0	1168	0.07855363921209957	0.8615307717387135	0.01641999502242587	267.9761657714844	267.9866027832031
618	268.1542663574219	9.1882					1	DETECTED	268.1543 m/z @9.19 [CD8144_2.mzXML]	268.1542663574219	9.1882	9.128383333333334	13.5717	4.443316666666666	204026.234375	4667837.694041625	0	1168	0.07901365543622418	2.2471554798109685	2.195922493881354	268.148193359375	268.1545715332031
619	268.19061279296875	9.826783333333333					1	DETECTED	268.1906 m/z @9.83 [CD8144_2.mzXML]	268.19061279296875	9.826783333333333	9.775450000000001	10.264133333333332	0.4886833333333307	47037.5703125	288585.8360760177	0	1168	0.08979583906380384	2.0310797458257435	2.1392301880715823	268.1897888183594	268.1910400390625
620	268.9573974609375	11.250166666666667					1	DETECTED	268.9574 m/z @11.25 [CD8144_2.mzXML]	268.9573974609375	11.250166666666667	10.764816666666666	19.615666666666666	8.85085	9733.140625	949232.4349723208	0	1168	0.612814430557103	6.481097873448561	7.430908084687579	268.95697021484375	268.95904541015625
621	269.0872497558594	1.4456333333333333					1	DETECTED	269.0872 m/z @1.45 [CD8144_2.mzXML]	269.0872497558594	1.4456333333333333	1.4456333333333333	10.20935	8.763716666666667	3909.0546875	768953.9946085205	0	1168	0.08198012200481597	null	null	269.0818786621094	269.087646484375
622	269.1380920410156	12.033					1	DETECTED	269.1381 m/z @12.03 [CD8144_2.mzXML]	269.1380920410156	12.033	11.999633333333332	12.136249999999999	0.13661666666666683	9027.861328125	42746.99686865233	0	1168	0.13657397781016378	2.047202797202739	3.0944055944054782	269.1378479003906	269.1383972167969
623	269.22601318359375	14.031966666666667					1	DETECTED	269.2260 m/z @14.03 [CD8144_2.mzXML]	269.22601318359375	14.031966666666667	13.835199999999999	15.528983333333334	1.6937833333333359	41986.7578125	1235772.4813015745	0	1168	0.3161084945560617	3.1914217107311678	4.434753539437623	269.2256774902344	269.2271728515625
624	269.2833251953125	12.293416666666667					1	DETECTED	269.2833 m/z @12.29 [CD8144_2.mzXML]	269.2833251953125	12.293416666666667	0.5559333333333334	19.743666666666666	19.187733333333334	6028.09716796875	1436437.26896521	0	1168	1.198210891381839	0.8173699927156446	1.0281022999062805	269.2820739746094	269.284423828125
625	270.2292175292969	13.996233333333333					1	DETECTED	270.2292 m/z @14.00 [CD8144_2.mzXML]	270.2292175292969	13.996233333333333	13.870866666666666	14.603916666666667	0.7330500000000004	9061.7998046875	216619.36184680197	0	1168	0.5005649513731001	2.923624036160603	4.847248072321206	270.2288818359375	270.2298889160156
626	271.0398254394531	1.7907499999999998					1	DETECTED	271.0398 m/z @1.79 [CD8144_2.mzXML]	271.0398254394531	1.7907499999999998	1.7164	15.400683333333335	13.684283333333335	88754.125	1625123.1053880611	0	1168	0.07322290758572114	91.91896036570287	2.21724091037504	271.03936767578125	271.04632568359375
627	271.1648864746094	10.782766666666667					1	DETECTED	271.1649 m/z @10.78 [CD8144_2.mzXML]	271.1648864746094	10.782766666666667	10.728366666666666	10.87455	0.1461833333333331	15878.845703125	97304.86768652318	0	1168	0.11758413258423062	1.3435968137254606	1.6871936274509212	271.16461181640625	271.1649169921875
628	271.2049255371094	11.233583333333334					1	DETECTED	271.2049 m/z @11.23 [CD8144_2.mzXML]	271.2049255371094	11.233583333333334	11.233583333333334	14.987	3.7534166666666664	8614.451171875	1094212.9184289556	0	1168	3.3163552835502887	null	null	271.2047119140625	271.20587158203125
629	271.262451171875	12.557033333333333					1	DETECTED	271.2625 m/z @12.56 [CD8144_2.mzXML]	271.262451171875	12.557033333333333	0.10103333333333334	19.999666666666666	19.898633333333333	26425.302734375	5220118.039525874	0	1168	0.3842764890462398	1.6349964239780874	0.44726377755488284	271.261962890625	271.26422119140625
630	271.6575622558594	12.940583333333333					1	DETECTED	271.6576 m/z @12.94 [CD8144_2.mzXML]	271.6575622558594	12.940583333333333	12.877433333333332	13.127966666666667	0.25053333333333505	19050.23046875	166636.9480028078	0	1168	0.1981823756989396	1.983636843494331	2.967273686988662	271.65716552734375	271.658203125
631	272.2582092285156	11.345666666666666					1	DETECTED	272.2582 m/z @11.35 [CD8144_2.mzXML]	272.2582092285156	11.345666666666666	0.10103333333333334	19.652333333333335	19.5513	15812.7021484375	2342445.796811187	0	1168	15.215864749787679	1.6662846526779602	0.611021134976661	272.25732421875	272.2676086425781
632	272.7940673828125	1.9303833333333331					1	DETECTED	272.7941 m/z @1.93 [CD8144_2.mzXML]	272.7940673828125	1.9303833333333331	1.7164	2.1709	0.4545000000000001	9662.7958984375	176170.28009033197	0	1168	0.3547569038890528	1.0619985980216538	1.1239971960433075	272.79376220703125	272.7950744628906
633	272.9439697265625	1.6252166666666668					1	DETECTED	272.9440 m/z @1.63 [CD8144_2.mzXML]	272.9439697265625	1.6252166666666668	1.5653666666666666	1.6854833333333334	0.12011666666666687	46391.07421875	198543.94015966792	0	1168	0.07425877094684186	0.9933652067880796	1.129396072965069	272.9438171386719	272.9452819824219
634	274.00286865234375	11.360666666666667					1	DETECTED	274.0029 m/z @11.36 [CD8144_2.mzXML]	274.00286865234375	11.360666666666667	10.838099999999999	18.959333333333333	8.121233333333334	9829.884765625	1205501.3249458005	0	1168	3.038850548411874	6.684230209417697	9.427642332059452	273.9992370605469	274.0040283203125
635	274.2010803222656	10.191516666666667					1	DETECTED	274.2011 m/z @10.19 [CD8144_2.mzXML]	274.2010803222656	10.191516666666667	10.138983333333334	10.473749999999999	0.3347666666666651	2338.810791015625	25020.37707583607	0	1168	0.2141137124482153	3.186230964467018	5.372461928934036	274.2001953125	274.20208740234375
636	274.2728576660156	11.330733333333335					1	DETECTED	274.2729 m/z @11.33 [CD8144_2.mzXML]	274.2728576660156	11.330733333333335	11.18325	15.182233333333333	3.9989833333333333	2512366.75	1.6829900615986917E7	1	1168	0.08821634696751168	2.1765487941087116	2.6323620107183108	274.2725524902344	274.2742919921875
637	274.61834716796875	12.033					1	DETECTED	274.6183 m/z @12.03 [CD8144_2.mzXML]	274.61834716796875	12.033	12.033	12.909266666666667	0.8762666666666679	8764.556640625	285851.0700234375	0	1168	0.7584688707505851	null	null	274.61834716796875	274.6252136230469
638	274.8807678222656	1.7164					1	DETECTED	274.8808 m/z @1.72 [CD8144_2.mzXML]	274.8807678222656	1.7164	1.6402666666666665	1.8189	0.17863333333333342	34409.44921875	175756.83689392087	0	1168	0.07952713229659492	1.2058914126670577	1.8748694209383068	274.8730773925781	274.8814392089844
639	274.9986877441406	11.216866666666666					1	DETECTED	274.9987 m/z @11.22 [CD8144_2.mzXML]	274.9986877441406	11.216866666666666	10.389916666666666	19.7255	9.335583333333334	11341.572265625	2002231.7157402644	0	1168	2.9986785637120086	8.008646316328727	16.105275120611303	274.998046875	275.0033874511719
640	275.2765808105469	11.330733333333335					1	DETECTED	275.2766 m/z @11.33 [CD8144_2.mzXML]	275.2765808105469	11.330733333333335	11.284066666666666	11.844899999999999	0.5608333333333331	340159.8125	2347697.9203828094	0	1168	0.09585475843662827	2.9517116109536725	5.0072542779732565	275.2762145996094	275.2770690917969
641	275.6324462890625	13.143400000000002					1	DETECTED	275.6324 m/z @13.14 [CD8144_2.mzXML]	275.6324462890625	13.143400000000002	11.200066666666666	14.341283333333333	3.1412166666666668	101164.671875	1692447.2271224365	0	1168	0.2051000667460503	1.6943096788935705	3.612318728175011	275.6250915527344	275.64178466796875
642	276.13421630859375	13.173733333333333					1	DETECTED	276.1342 m/z @13.17 [CD8144_2.mzXML]	276.13421630859375	13.173733333333333	1.9443833333333334	13.605799999999999	11.661416666666666	23136.751953125	1541335.9674199214	0	1168	0.2973030489228137	0.5256461644437868	0.05075200856964936	276.125244140625	276.1441955566406
643	276.651611328125	13.143400000000002					1	DETECTED	276.6516 m/z @13.14 [CD8144_2.mzXML]	276.651611328125	13.143400000000002	13.081466666666667	13.605799999999999	0.5243333333333311	21911.69140625	266926.17297558545	0	1168	0.19349787054482093	4.233046286329318	4.850664978660729	276.6509704589844	276.652099609375
644	276.9544372558594	1.5653666666666666					1	DETECTED	276.9544 m/z @1.57 [CD8144_2.mzXML]	276.9544372558594	1.5653666666666666	1.5065833333333332	14.709166666666667	13.202583333333333	6338.810546875	3059845.564609314	0	1168	10.314970142275126	112.2986957754464	223.59739155089284	276.9444580078125	276.9544372558594
645	276.98504638671875	1.7907499999999998					1	DETECTED	276.9850 m/z @1.79 [CD8144_2.mzXML]	276.98504638671875	1.7907499999999998	1.7620666666666667	19.87183333333333	18.109766666666665	26839.75	1251358.2974934694	0	1168	0.3871616523299899	253.12959048970387	13.008241846325326	276.9843444824219	276.9950256347656
646	277.03802490234375	10.538033333333335					1	DETECTED	277.0380 m/z @10.54 [CD8144_2.mzXML]	277.03802490234375	10.538033333333335	10.473749999999999	19.451666666666664	8.977916666666665	2338.93115234375	380794.02801995847	0	1168	0.05427535746993861	69.8308270676666	138.6616541353332	277.0366516113281	277.0389099121094
647	277.1578674316406	15.218033333333333					1	DETECTED	277.1579 m/z @15.22 [CD8144_2.mzXML]	277.1578674316406	15.218033333333333	5.223566666666667	19.342	14.118433333333332	8534.0166015625	1317321.856439087	0	1168	0.8556382057967866	0.7426974253342119	0.4988868142607741	277.1515808105469	277.15911865234375
648	277.1795349121094	12.1711					1	DETECTED	277.1795 m/z @12.17 [CD8144_2.mzXML]	277.1795349121094	12.1711	0.30141666666666667	12.4435	12.142083333333334	7268.20947265625	677003.465899109	0	1168	0.1727978889737205	0.511474611089035	0.022949222178069995	277.1781921386719	277.17999267578125
649	277.2152099609375	12.557033333333333					1	DETECTED	277.2152 m/z @12.56 [CD8144_2.mzXML]	277.2152099609375	12.557033333333333	12.101616666666667	14.189583333333333	2.0879666666666665	15051.771484375	544118.1162362063	0	1168	0.4727802980104929	2.2923696248856373	3.2544334392294116	277.21240234375	277.2159423828125
650	278.0521240234375	16.857333333333333					1	DETECTED	278.0521 m/z @16.86 [CD8144_2.mzXML]	278.0521240234375	16.857333333333333	9.373600000000001	19.853333333333335	10.479733333333334	3130.85693359375	794102.9877663268	0	1168	2.9564387098834484	0.700167474344356	0.4003349486887119	278.0504150390625	278.0532531738281
651	278.6268310546875	12.940583333333333					1	DETECTED	278.6268 m/z @12.94 [CD8144_2.mzXML]	278.6268310546875	12.940583333333333	12.758199999999999	15.898183333333332	3.1399833333333333	29581.22265625	608664.8246484371	0	1168	0.07762014430638153	8.211032602014676	22.48550286795415	278.6219482421875	278.62738037109375
652	278.8929138183594	1.6704333333333332					1	DETECTED	278.8929 m/z @1.67 [CD8144_2.mzXML]	278.8929138183594	1.6704333333333332	1.6552833333333332	9.039466666666668	7.384183333333334	24494.470703125	1922802.3381821294	0	1168	0.06170337563396866	243.7024202420243	486.4048404840486	278.8925476074219	278.9015808105469
653	278.98223876953125	1.7907499999999998					1	DETECTED	278.9822 m/z @1.79 [CD8144_2.mzXML]	278.98223876953125	1.7907499999999998	1.5065833333333332	19.233166666666666	17.726583333333334	13718.4072265625	1830317.8439081134	0	1168	0.46433167695536093	14.827589333023777	58.36368382211366	278.9807434082031	278.98382568359375
654	279.05609130859375	1.8754333333333333					1	DETECTED	279.0561 m/z @1.88 [CD8144_2.mzXML]	279.05609130859375	1.8754333333333333	1.8754333333333333	19.743666666666666	17.868233333333333	9475.59765625	1633990.1570490724	0	1168	0.4306725256538344	null	null	279.0470275878906	279.0569152832031
655	279.1583251953125	12.4126					1	DETECTED	279.1583 m/z @12.41 [CD8144_2.mzXML]	279.1583251953125	12.4126	0.10103333333333334	19.999666666666666	19.898633333333333	166760.734375	3.9276598636891685E7	1	1168	0.16304211952686032	0.5348110922831499	2.8407512456879846	279.15777587890625	279.1595153808594
656	279.2308654785156	13.454616666666668					1	DETECTED	279.2309 m/z @13.45 [CD8144_2.mzXML]	279.2308654785156	13.454616666666668	12.223700000000001	14.830683333333333	2.606983333333332	17257.033203125	1236814.51006958	0	1168	2.176563997848925	1.0634319148802887	0.9009853442702294	279.2286071777344	279.23223876953125
657	279.64630126953125	12.940583333333333					1	DETECTED	279.6463 m/z @12.94 [CD8144_2.mzXML]	279.64630126953125	12.940583333333333	12.758199999999999	14.393233333333335	1.635033333333336	122311.3046875	1582132.1603426526	2	1168	0.16425654747940932	1.9512497858783973	1.2420014649005753	279.644775390625	279.6466369628906
658	280.0915222167969	1.7471833333333333					1	DETECTED	280.0915 m/z @1.75 [CD8144_2.mzXML]	280.0915222167969	1.7471833333333333	1.6854833333333334	19.123833333333334	17.43835	53210.15234375	3875798.725715455	0	1168	0.04376554175706415	132.26673132267356	206.2238259131704	280.0863342285156	280.092041015625
659	280.1618957519531	12.4126					1	DETECTED	280.1619 m/z @12.41 [CD8144_2.mzXML]	280.1618957519531	12.4126	0.10103333333333334	19.835166666666666	19.734133333333332	25039.318359375	6623860.552293336	0	1168	0.2530644778655997	0.584665958503691	0.1684749567218767	280.1609191894531	280.16314697265625
660	280.65411376953125	13.358483333333334					1	DETECTED	280.6541 m/z @13.36 [CD8144_2.mzXML]	280.65411376953125	13.358483333333334	10.801250000000001	14.621516666666668	3.820266666666667	58836.578125	1664978.9433957536	0	1168	0.2002620502263195	1.8904763577163102	1.3100479263828995	280.6495361328125	280.65887451171875
661	281.0834045410156	16.008333333333333					1	DETECTED	281.0834 m/z @16.01 [CD8144_2.mzXML]	281.0834045410156	16.008333333333333	9.02155	19.032333333333334	10.010783333333334	11785.384765625	2850985.6383527825	0	1168	6.3030287288788855	0.7164086000472321	1.8036999810556265	281.0825500488281	281.0840148925781
662	281.1123352050781	9.461266666666667					1	DETECTED	281.1123 m/z @9.46 [CD8144_2.mzXML]	281.1123352050781	9.461266666666667	9.443383333333333	13.049683333333332	3.606299999999999	3514.26318359375	489824.5956647341	0	1168	0.17710742985051198	100.8285181733437	200.6570363466874	281.1123352050781	281.1199035644531
663	281.24688720703125	14.308033333333332					1	DETECTED	281.2469 m/z @14.31 [CD8144_2.mzXML]	281.24688720703125	14.308033333333332	0.24658333333333332	19.634166666666665	19.387583333333332	126022.734375	6277487.571535765	1	1168	0.3506123138076269	0.9480369717219974	0.4271585713260115	281.2456359863281	281.2478942871094
664	281.66192626953125	11.7245					1	DETECTED	281.6619 m/z @11.72 [CD8144_2.mzXML]	281.66192626953125	11.7245	11.031066666666668	15.528983333333334	4.497916666666667	13420.263671875	1226065.6742235103	0	1168	0.45318292903018964	3.2432221314233534	3.1613414936467255	281.65625	281.6625671386719
665	282.2215576171875	19.0505					1	DETECTED	282.2216 m/z @19.05 [CD8144_2.mzXML]	282.2215576171875	19.0505	0.10103333333333334	19.999666666666666	19.898633333333333	3702.51220703125	2480512.3719441528	0	1168	3.1676227896975426	0.5250446802372626	0.05008936047452523	282.21978759765625	282.2229919433594
666	282.250244140625	14.41005					1	DETECTED	282.2502 m/z @14.41 [CD8144_2.mzXML]	282.250244140625	14.41005	11.065566666666665	15.786933333333334	4.721366666666668	20748.5703125	2338298.78254077	0	1168	3.3160894208757288	0.7058439519806248	0.3272198121629744	282.2493591308594	282.2594909667969
667	282.2784118652344	13.924433333333333					1	DETECTED	282.2784 m/z @13.92 [CD8144_2.mzXML]	282.2784118652344	13.924433333333333	12.293416666666667	14.223783333333333	1.9303666666666661	43374.953125	863691.3536309208	0	1168	0.22039947638745971	0.9978507571393238	1.663207956610222	282.277099609375	282.27899169921875
668	282.904541015625	1.5952					1	DETECTED	282.9045 m/z @1.60 [CD8144_2.mzXML]	282.904541015625	1.5952	1.5507	1.6854833333333334	0.13478333333333348	64481.17578125	258062.0639455566	0	1168	0.05665018187725779	1.5301659887456915	1.8957393638066773	282.90423583984375	282.90496826171875
669	282.97381591796875	11.562583333333333					1	DETECTED	282.9738 m/z @11.56 [CD8144_2.mzXML]	282.97381591796875	11.562583333333333	2.575016666666667	18.17366666666667	15.598650000000003	8674.6298828125	1552745.339624237	0	1168	0.45433092805034825	0.8677905031766109	6.389655821421097	282.9673156738281	282.9742431640625
670	283.00732421875	10.20935					1	DETECTED	283.0073 m/z @10.21 [CD8144_2.mzXML]	283.00732421875	10.20935	10.173783333333335	10.3182	0.14441666666666464	9845.1484375	56852.418516601385	0	1168	0.09924298041783608	2.0302249297094708	3.296350979329379	283.00677490234375	283.007568359375
671	283.0265197753906	1.8476833333333333					1	DETECTED	283.0265 m/z @1.85 [CD8144_2.mzXML]	283.0265197753906	1.8476833333333333	1.8476833333333333	18.118666666666666	16.270983333333334	3925.8671875	1616265.704827362	0	1168	14.282273427788315	null	null	283.0260009765625	283.02880859375
672	283.2413024902344	15.182233333333333					1	DETECTED	283.2413 m/z @15.18 [CD8144_2.mzXML]	283.2413024902344	15.182233333333333	14.81325	15.364483333333334	0.5512333333333341	1937.0748291015625	51213.35766174327	0	1168	0.2885681146465089	0.7469623740909733	0.4939247481819467	283.2411193847656	283.2423095703125
673	283.26220703125	12.639933333333333					1	DETECTED	283.2622 m/z @12.64 [CD8144_2.mzXML]	283.26220703125	12.639933333333333	0.10103333333333334	19.89	19.788966666666667	50718.94921875	2343877.6486625657	0	1168	0.306711745838653	2.4621157209585047	3.8439444048198013	283.2528076171875	283.2652282714844
674	283.2817077636719	13.942366666666667					1	DETECTED	283.2817 m/z @13.94 [CD8144_2.mzXML]	283.2817077636719	13.942366666666667	13.8171	14.497633333333333	0.680533333333333	7055.82275390625	151824.24631347656	0	1168	0.2521197149567378	2.716338477913783	4.432676955827566	283.2813720703125	283.2823486328125
675	284.1852111816406	9.02155					1	DETECTED	284.1852 m/z @9.02 [CD8144_2.mzXML]	284.1852111816406	9.02155	8.985800000000001	17.880333333333333	8.894533333333332	12934.0693359375	551126.697480072	0	1168	0.06181310984260158	16.45405665404274	28.722011751485066	284.1842346191406	284.1889953613281
676	284.2938232421875	12.606883333333334					1	DETECTED	284.2938 m/z @12.61 [CD8144_2.mzXML]	284.2938232421875	12.606883333333334	11.691066666666668	12.955716666666666	1.2646499999999978	11868.5888671875	256933.36315435774	0	1168	0.22369224448992675	0.6904493257384111	1.6768574759216424	284.2933654785156	284.2947998046875
677	284.33062744140625	11.874833333333333					1	DETECTED	284.3306 m/z @11.87 [CD8144_2.mzXML]	284.33062744140625	11.874833333333333	11.844899999999999	12.362333333333334	0.5174333333333347	9499.2490234375	106309.5325538335	0	1168	0.34135031072751154	8.643095768373986	16.28619153674797	284.3292541503906	284.3309020996094
678	284.9096984863281	1.6854833333333334					1	DETECTED	284.9097 m/z @1.69 [CD8144_2.mzXML]	284.9096984863281	1.6854833333333334	1.6704333333333332	1.7907499999999998	0.12031666666666663	37227.84375	169204.6457138672	0	1168	0.08454886294533481	3.9972314507197604	6.994462901439521	284.90911865234375	284.9096984863281
679	285.0055236816406	10.20935					1	DETECTED	285.0055 m/z @10.21 [CD8144_2.mzXML]	285.0055236816406	10.20935	10.191516666666667	10.336066666666666	0.14454999999999885	12127.103515625	55505.1060893555	0	1168	0.09946083510019932	4.052803738317616	7.105607476635232	285.00494384765625	285.0055236816406
680	285.0645751953125	1.5214333333333334					1	DETECTED	285.0646 m/z @1.52 [CD8144_2.mzXML]	285.0645751953125	1.5214333333333334	1.4278833333333334	10.945316666666667	9.517433333333333	12710.529296875	855212.9792745363	0	1168	0.4504986727518747	50.86816319258862	5.4360147964468775	285.0624084472656	285.06982421875
681	286.10284423828125	8.736033333333333					1	DETECTED	286.1028 m/z @8.74 [CD8144_2.mzXML]	286.10284423828125	8.736033333333333	8.630799999999999	10.623666666666667	1.992866666666668	2987.799560546875	218703.72531506352	0	1168	0.08543418150631332	9.468799493189646	17.937598986379292	286.0967102050781	286.1036682128906
682	286.2007141113281	10.336066666666666					1	DETECTED	286.2007 m/z @10.34 [CD8144_2.mzXML]	286.2007141113281	10.336066666666666	10.264133333333332	11.200066666666666	0.9359333333333346	228530.0625	1866041.822843935	1	1168	0.11150247744514274	2.3611205171367624	2.1693968757082986	286.19970703125	286.2012634277344
683	286.24853515625	9.792750000000002					1	DETECTED	286.2485 m/z @9.79 [CD8144_2.mzXML]	286.24853515625	9.792750000000002	9.057350000000001	18.923000000000002	9.86565	85679.25	1767353.864824126	1	1168	0.15872752871871576	0.9979844153836801	1.220912153403942	286.2468566894531	286.24957275390625
684	287.0133972167969	1.7907499999999998					1	DETECTED	287.0134 m/z @1.79 [CD8144_2.mzXML]	287.0133972167969	1.7907499999999998	1.7471833333333333	1.8335000000000001	0.08631666666666682	39384.18359375	136249.21925927734	0	1168	0.061464962713905225	0.9906273909716957	0.9812547819433914	287.0133361816406	287.01409912109375
685	287.2042541503906	10.353933333333334					1	DETECTED	287.2043 m/z @10.35 [CD8144_2.mzXML]	287.2042541503906	10.353933333333334	3.7804833333333336	12.275883333333333	8.4954	32685.330078125	4397840.79150067	0	1168	0.12187672049378584	0.6134719257313163	0.21145646812745852	287.1987609863281	287.2131652832031
686	287.2361755371094	13.942366666666667					1	DETECTED	287.2362 m/z @13.94 [CD8144_2.mzXML]	287.2361755371094	13.942366666666667	13.8171	14.830683333333333	1.013583333333333	7531.3232421875	193361.89546545423	0	1168	0.46109525882404334	4.045702501330495	5.791674119744731	287.2353820800781	287.23736572265625
687	287.2516784667969	9.792750000000002					1	DETECTED	287.2517 m/z @9.79 [CD8144_2.mzXML]	287.2516784667969	9.792750000000002	9.425916666666666	10.069349999999998	0.6434333333333324	14227.8017578125	157801.205565338	0	1168	0.09363333136084506	0.8770104497955403	0.7092129267219089	287.2512512207031	287.2527770996094
688	287.2684631347656	11.517166666666666					1	DETECTED	287.2685 m/z @11.52 [CD8144_2.mzXML]	287.2684631347656	11.517166666666666	11.484900000000001	11.776283333333334	0.2913833333333322	19167.2890625	109215.11393725571	0	1168	0.0669959311316255	4.515237603306017	5.0275291073162185	287.26751708984375	287.2697448730469
689	287.6324157714844	12.940583333333333					1	DETECTED	287.6324 m/z @12.94 [CD8144_2.mzXML]	287.6324157714844	12.940583333333333	12.758199999999999	13.605799999999999	0.8475999999999999	106351.3046875	1244729.040718323	0	1168	0.15929423200139148	1.4871334456901992	1.1121904457995346	287.63128662109375	287.64239501953125
690	288.21600341796875	10.640866666666666					1	DETECTED	288.2160 m/z @10.64 [CD8144_2.mzXML]	288.21600341796875	10.640866666666666	1.2649666666666666	19.926333333333332	18.661366666666666	685807.375	6192937.225826715	1	1168	0.08855700037553937	3.3965971785259166	2.887627540713511	288.2072448730469	288.21954345703125
691	288.6400451660156	13.280683333333334					1	DETECTED	288.6400 m/z @13.28 [CD8144_2.mzXML]	288.6400451660156	13.280683333333334	12.084333333333332	14.120533333333332	2.036200000000001	36461.69140625	756421.3199237688	0	1168	0.19072602792788018	0.6634178216104679	2.883377304937338	288.6325988769531	288.64154052734375
692	288.9214782714844	1.6402666666666665					1	DETECTED	288.9215 m/z @1.64 [CD8144_2.mzXML]	288.9214782714844	1.6402666666666665	1.5653666666666666	17.880333333333333	16.314966666666667	227988.375	3540477.0375296623	0	1168	0.10721650463975707	106.29874014333927	0.8537602126878038	288.9214172363281	288.9237365722656
693	289.17608642578125	1.9303833333333331					1	DETECTED	289.1761 m/z @1.93 [CD8144_2.mzXML]	289.17608642578125	1.9303833333333331	0.11916666666666667	19.999666666666666	19.880499999999998	7632.78955078125	1934863.1126080016	0	1168	5.380475173331371	2.234295215185122	1.297371138198428	289.17059326171875	289.177490234375
694	289.21978759765625	10.640866666666666					1	DETECTED	289.2198 m/z @10.64 [CD8144_2.mzXML]	289.21978759765625	10.640866666666666	10.4574	11.031066666666668	0.5736666666666679	84283.4921875	968227.713026764	0	1168	0.20443684564441966	0.9506046442103393	0.5129795225771102	289.2193603515625	289.2198791503906
695	289.64788818359375	11.776283333333334					1	DETECTED	289.6479 m/z @11.78 [CD8144_2.mzXML]	289.64788818359375	11.776283333333334	11.048183333333332	15.30935	4.261166666666668	23201.572265625	1287289.991269775	0	1168	0.6210748626370108	2.6311741452637403	4.614299704082579	289.64044189453125	289.6490478515625
696	290.2226867675781	10.640866666666666					1	DETECTED	290.2227 m/z @10.64 [CD8144_2.mzXML]	290.2226867675781	10.640866666666666	10.606266666666667	10.728366666666666	0.12209999999999965	7389.69677734375	34336.67022619634	0	1168	0.07356233543179691	1.764450867052054	2.528901734104108	290.2215881347656	290.22296142578125
697	290.2679748535156	11.405433333333333					1	DETECTED	290.2680 m/z @11.41 [CD8144_2.mzXML]	290.2679748535156	11.405433333333333	10.962466666666668	11.517166666666666	0.5546999999999986	36393.59765625	359884.1930776363	0	1168	0.08439827138768763	0.6261193468282044	0.2522386936564087	290.2674560546875	290.268310546875
698	290.62701416015625	12.877433333333332					1	DETECTED	290.6270 m/z @12.88 [CD8144_2.mzXML]	290.62701416015625	12.877433333333332	12.741150000000001	13.065516666666667	0.32436666666666625	22675.26953125	200833.60019799817	0	1168	0.10114324423454413	1.1900452488687945	1.556085334803181	290.6263427734375	290.6275939941406
699	290.925048828125	2.67275					1	DETECTED	290.9250 m/z @2.67 [CD8144_2.mzXML]	290.925048828125	2.67275	1.5952	19.451666666666664	17.856466666666666	34686.80859375	3051219.299439298	0	1168	0.7759665237177993	1.3479103178747638	1.2200939786919975	290.91546630859375	290.92681884765625
700	290.9786682128906	9.6355					1	DETECTED	290.9787 m/z @9.64 [CD8144_2.mzXML]	290.9786682128906	9.6355	9.6355	9.981933333333334	0.3464333333333336	1638.3160400390625	17059.0744723206	0	1168	0.05042277338048606	null	null	290.9785461425781	290.9798889160156
701	291.1195373535156	12.033					1	DETECTED	291.1195 m/z @12.03 [CD8144_2.mzXML]	291.1195373535156	12.033	11.983183333333333	13.03375	1.0505666666666666	27372.96875	550694.32364978	0	1168	0.09912755970374754	10.544329207092682	19.826994504925725	291.11932373046875	291.1286315917969
702	291.17340087890625	9.895633333333334					1	DETECTED	291.1734 m/z @9.90 [CD8144_2.mzXML]	291.17340087890625	9.895633333333334	4.233066666666667	11.132983333333334	6.899916666666667	3241.7861328125	872278.795264343	0	1168	0.13897113456629206	0.6092569918234957	0.21851398364699148	291.1702575683594	291.17425537109375
703	291.19476318359375	12.136249999999999					1	DETECTED	291.1948 m/z @12.14 [CD8144_2.mzXML]	291.19476318359375	12.136249999999999	2.1849833333333333	12.4126	10.227616666666666	18171.384765625	8720524.683857419	0	1168	0.23980704493509641	0.513885167047411	0.02777033409482218	291.1944580078125	291.2015686035156
704	291.64605712890625	12.861066666666666					1	DETECTED	291.6461 m/z @12.86 [CD8144_2.mzXML]	291.64605712890625	12.861066666666666	11.9197	14.514933333333333	2.595233333333333	44841.8828125	711421.4845256956	0	1168	0.13097854208650261	0.6841032857837396	2.8164193915754603	291.6427001953125	291.6468811035156
705	291.93524169921875	2.4638833333333334					1	DETECTED	291.9352 m/z @2.46 [CD8144_2.mzXML]	291.93524169921875	2.4638833333333334	1.8888833333333332	5.6063	3.717416666666667	28031.697265625	1670453.7628559573	0	1168	0.7382978995302687	2.67138592391235	2.773642137638621	291.9342956542969	291.93603515625
706	292.06756591796875	16.5623					1	DETECTED	292.0676 m/z @16.56 [CD8144_2.mzXML]	292.06756591796875	16.5623	9.356833333333332	19.4335	10.076666666666666	4199.74951171875	1013749.945783417	0	1168	7.134780423985832	0.6992376158842358	0.34460378170136585	292.065673828125	292.0686950683594
707	292.9326477050781	2.6449166666666666					1	DETECTED	292.9326 m/z @2.64 [CD8144_2.mzXML]	292.9326477050781	2.6449166666666666	2.2971166666666667	18.594833333333334	16.297716666666666	5035.45654296875	1397379.9480115967	0	1168	0.2793088253396867	23.429724937703668	2.035453072789765	292.924560546875	292.94000244140625
708	292.9588317871094	2.4638833333333334					1	DETECTED	292.9588 m/z @2.46 [CD8144_2.mzXML]	292.9588317871094	2.4638833333333334	2.4225833333333333	15.971433333333332	13.548849999999998	4065.48828125	1511795.6118794556	0	1168	0.35115433393585294	164.02966101694867	21.257183916515412	292.950927734375	292.96685791015625
709	292.9851989746094	2.7433166666666664					1	DETECTED	292.9852 m/z @2.74 [CD8144_2.mzXML]	292.9851989746094	2.7433166666666664	2.3388666666666666	17.248333333333335	14.909466666666669	4433.7587890625	1659186.0851892703	0	1168	0.318544145610681	18.43177978324475	1.6717554629013958	292.97698974609375	292.9931945800781
710	293.01177978515625	2.7433166666666664					1	DETECTED	293.0118 m/z @2.74 [CD8144_2.mzXML]	293.01177978515625	2.7433166666666664	2.325	15.768666666666666	13.443666666666665	5361.4892578125	1170903.2792875976	0	1168	0.6314831480412697	16.068767679987264	31.13753535997453	293.0038146972656	293.0156555175781
711	293.0266418457031	2.4225833333333333					1	DETECTED	293.0266 m/z @2.42 [CD8144_2.mzXML]	293.0266418457031	2.4225833333333333	1.8618333333333332	3.6243666666666665	1.7625333333333333	7376.052734375	411330.73350100697	0	1168	0.7607922084638137	1.5715856739485805	2.224325010841912	293.0182189941406	293.03106689453125
712	293.04205322265625	2.6029833333333334					1	DETECTED	293.0421 m/z @2.60 [CD8144_2.mzXML]	293.04205322265625	2.6029833333333334	2.1285833333333333	14.674183333333334	12.5456	11491.107421875	1012221.4831649779	0	1168	0.4447942543950165	13.222596964586842	2.024377144650697	293.0339660644531	293.049560546875
713	293.05328369140625	2.75745					1	DETECTED	293.0533 m/z @2.76 [CD8144_2.mzXML]	293.05328369140625	2.75745	2.1709	4.1074	1.9365	11319.296875	545097.1903741455	0	1168	0.08085962879765596	1.6507544113886288	1.3003831688365204	293.0527648925781	293.0571594238281
714	293.068359375	2.4638833333333334					1	DETECTED	293.0684 m/z @2.46 [CD8144_2.mzXML]	293.068359375	2.4638833333333334	2.1285833333333333	19.16	17.031416666666665	16463.267578125	2208995.950110353	0	1168	0.42265756504310614	24.143839879910846	46.13747104353748	293.060302734375	293.068359375
715	293.0973815917969	2.4638833333333334					1	DETECTED	293.0974 m/z @2.46 [CD8144_2.mzXML]	293.0973815917969	2.4638833333333334	0.10103333333333334	19.9445	19.843466666666668	9428917.0	6.150902674912682E8	1	1168	0.6948809641538198	2.2707704564115434	2.4368052595991196	293.09588623046875	293.1072998046875
716	293.1386413574219	10.353933333333334					1	DETECTED	293.1386 m/z @10.35 [CD8144_2.mzXML]	293.1386413574219	10.353933333333334	2.1285833333333333	14.514933333333333	12.38635	38530.5078125	9200271.123452092	0	1168	8.566274923991514	0.5506057678449401	0.08615648614950955	293.1302185058594	293.14208984375
717	293.152099609375	9.6355					1	DETECTED	293.1521 m/z @9.64 [CD8144_2.mzXML]	293.152099609375	9.6355	2.1709	11.741466666666668	9.570566666666668	395031.78125	2.1164707924636185E7	0	1168	0.4495130535339964	0.5595610877485617	0.08092977180519602	293.1421813964844	293.1615295410156
718	293.171630859375	2.5469500000000003					1	DETECTED	293.1716 m/z @2.55 [CD8144_2.mzXML]	293.171630859375	2.5469500000000003	2.156766666666667	3.7961666666666667	1.6393999999999997	10279.7353515625	354502.4041484071	0	1168	0.5255525487140882	2.100807312801674	2.646742848255463	293.16357421875	293.17596435546875
719	293.1867980957031	10.389916666666666					1	DETECTED	293.1868 m/z @10.39 [CD8144_2.mzXML]	293.1867980957031	10.389916666666666	2.3110333333333335	15.057466666666667	12.746433333333332	28032.7578125	9348446.95246603	0	1168	11.252563116591325	0.7971954652115268	0.5211103770386719	293.1769104003906	293.1951904296875
720	293.19842529296875	2.4638833333333334					1	DETECTED	293.1984 m/z @2.46 [CD8144_2.mzXML]	293.19842529296875	2.4638833333333334	2.352716666666667	3.471083333333333	1.1183666666666663	5059.06005859375	170037.69783688357	0	1168	0.6042826757360826	5.030134932533733	9.060269865067466	293.1976623535156	293.2065734863281
721	293.2098693847656	12.396633333333334					1	DETECTED	293.2099 m/z @12.40 [CD8144_2.mzXML]	293.2098693847656	12.396633333333334	2.352716666666667	12.507216666666666	10.154499999999999	4574.0693359375	1271748.3835581057	0	1168	9.484804201703373	0.5055049905830228	0.012223451385750794	293.2088928222656	293.218017578125
722	293.23681640625	10.425433333333332					1	DETECTED	293.2368 m/z @10.43 [CD8144_2.mzXML]	293.23681640625	10.425433333333332	2.352716666666667	12.792583333333333	10.439866666666667	19031.76953125	5431830.275301819	0	1168	7.987528586920034	0.6642693069052024	0.3172019034140591	293.2288818359375	293.2465515136719
723	293.2579650878906	2.6449166666666666					1	DETECTED	293.2580 m/z @2.64 [CD8144_2.mzXML]	293.2579650878906	2.6449166666666666	2.436383333333333	3.471083333333333	1.0347	3331.035400390625	109356.27006323243	0	1168	0.3594376070434806	2.480898337595906	3.9617966751918128	293.2510070800781	293.2669982910156
724	293.680908203125	2.7859166666666666					1	DETECTED	293.6809 m/z @2.79 [CD8144_2.mzXML]	293.680908203125	2.7859166666666666	2.4225833333333333	3.5479333333333334	1.12535	3574.088623046875	127560.35405917357	0	1168	0.4657240551844639	1.548646788990826	2.097293577981652	293.67864990234375	293.68389892578125
725	293.9575500488281	11.166333333333334					1	DETECTED	293.9576 m/z @11.17 [CD8144_2.mzXML]	293.9575500488281	11.166333333333334	11.013616666666667	17.713166666666666	6.699549999999999	2864.38916015625	523856.9060217589	0	1168	4.22692127886423	21.934573829531814	42.86914765906363	293.9544372558594	293.9591979980469
726	294.1005554199219	2.4638833333333334					1	DETECTED	294.1006 m/z @2.46 [CD8144_2.mzXML]	294.1005554199219	2.4638833333333334	1.8335000000000001	18.118666666666666	16.285166666666665	910634.625	5.798708901257718E7	0	1168	0.6574730309284464	2.0340772769168733	2.5989440748268713	294.100341796875	294.1035461425781
727	294.15606689453125	9.617633333333334					1	DETECTED	294.1561 m/z @9.62 [CD8144_2.mzXML]	294.15606689453125	9.617633333333334	9.495800000000001	10.554466666666666	1.0586666666666655	42337.09765625	1007567.3278819568	0	1168	0.39474830920772774	3.549878778060079	5.4506685572302045	294.15557861328125	294.1565246582031
728	294.9187927246094	12.844366666666668					1	DETECTED	294.9188 m/z @12.84 [CD8144_2.mzXML]	294.9187927246094	12.844366666666668	0.10103333333333334	19.999666666666666	19.898633333333333	20097.53125	4488757.006443754	0	1168	2.0205763473877756	0.7506695130569678	0.4612062111203104	294.91766357421875	294.91998291015625
729	294.9380798339844	1.6552833333333332					1	DETECTED	294.9381 m/z @1.66 [CD8144_2.mzXML]	294.9380798339844	1.6552833333333332	1.5800166666666666	1.7319666666666669	0.15195000000000025	97346.5546875	444203.4915737309	0	1168	0.07949388867216123	1.0296866057525929	1.2557634638131607	294.9377746582031	294.9384460449219
730	294.9523620605469	11.233583333333334					1	DETECTED	294.9524 m/z @11.23 [CD8144_2.mzXML]	294.9523620605469	11.233583333333334	10.979450000000002	17.991	7.011549999999998	7088.9912109375	1098533.3053505246	0	1168	4.890154760056733	13.795022298006364	26.590044596012728	294.9517822265625	294.9549255371094
731	295.1017150878906	2.4638833333333334					1	DETECTED	295.1017 m/z @2.46 [CD8144_2.mzXML]	295.1017150878906	2.4638833333333334	1.8618333333333332	18.027333333333335	16.1655	109634.78125	8102833.390881561	0	1168	0.6981794807666386	2.50595797131587	2.594779651493867	295.0971374511719	295.10272216796875
732	295.1481628417969	9.740533333333333					1	DETECTED	295.1482 m/z @9.74 [CD8144_2.mzXML]	295.1481628417969	9.740533333333333	9.443383333333333	10.264133333333332	0.8207499999999985	12598.3603515625	322456.1650405884	0	1168	0.39532204150289374	1.381036513545344	1.321479447540336	295.1477966308594	295.1491394042969
733	295.19354248046875	12.293416666666667					1	DETECTED	295.1935 m/z @12.29 [CD8144_2.mzXML]	295.19354248046875	12.293416666666667	1.4769	18.576666666666664	17.099766666666664	36547.9609375	2534112.9488674006	0	1168	0.21865682275353215	0.7875626245309842	0.5850594213785046	295.1868591308594	295.19573974609375
734	295.2940673828125	2.6449166666666666					1	DETECTED	295.2941 m/z @2.64 [CD8144_2.mzXML]	295.2940673828125	2.6449166666666666	1.9864333333333335	5.0332333333333334	3.0468	34900.0	1889914.6479049083	0	1168	0.6787949658216745	1.6874731321425025	2.0840799615963985	295.2935791015625	295.2956848144531
735	296.0653076171875	1.7471833333333333					1	DETECTED	296.0653 m/z @1.75 [CD8144_2.mzXML]	296.0653076171875	1.7471833333333333	1.7009166666666669	1.77655	0.07563333333333322	41421.8203125	137862.19538085934	0	1168	0.06516516796802097	0.8173631123919333	0.6347262247838666	296.06512451171875	296.0653991699219
736	296.1847839355469	11.82825					1	DETECTED	296.1848 m/z @11.83 [CD8144_2.mzXML]	296.1847839355469	11.82825	9.425916666666666	19.743666666666666	10.31775	25367.78125	2264604.9143178104	0	1168	0.15158789942567452	2.5294698858891813	4.078267024899915	296.1827392578125	296.1851806640625
737	296.196533203125	12.3108					1	DETECTED	296.1965 m/z @12.31 [CD8144_2.mzXML]	296.196533203125	12.3108	12.275883333333333	12.57395	0.29806666666666715	6582.96630859375	80498.8809041749	0	1168	0.25055292469513546	4.268257756563139	7.536515513126278	296.19586181640625	296.1976318359375
738	296.257568359375	13.4384					1	DETECTED	296.2576 m/z @13.44 [CD8144_2.mzXML]	296.257568359375	13.4384	13.374	13.728166666666668	0.35416666666666785	9571.9638671875	126780.75536779776	0	1168	0.23342263078849967	2.749741200828204	4.499482401656408	296.2568664550781	296.25787353515625
739	296.9882507324219	11.691066666666668					1	DETECTED	296.9883 m/z @11.69 [CD8144_2.mzXML]	296.9882507324219	11.691066666666668	11.315433333333335	15.110266666666666	3.7948333333333313	8040.35791015625	569512.293929077	0	1168	0.1811655680272004	5.051246783210579	9.102493566421158	296.98773193359375	296.9896545410156
740	297.11810302734375	1.4917833333333335					1	DETECTED	297.1181 m/z @1.49 [CD8144_2.mzXML]	297.11810302734375	1.4917833333333335	1.4278833333333334	1.5800166666666666	0.15213333333333323	7117.72509765625	48772.07772827147	0	1168	0.4002274470873779	1.1904016692749066	1.3808033385498133	297.11798095703125	297.1184387207031
741	297.1802673339844	15.364483333333334					1	DETECTED	297.1803 m/z @15.36 [CD8144_2.mzXML]	297.1802673339844	15.364483333333334	9.339883333333335	19.743666666666666	10.403783333333331	11258.322265625	2494637.049677491	0	1168	1.8667704831740846	0.8636579465565736	0.6381070825335683	297.1783752441406	297.1811218261719
742	298.273193359375	14.308033333333332					1	DETECTED	298.2732 m/z @14.31 [CD8144_2.mzXML]	298.273193359375	14.308033333333332	11.031066666666668	16.598883333333333	5.5678166666666655	90225.828125	3641560.6581700104	0	1168	0.4259262165815212	0.7879793890864913	0.5678707102826436	298.27276611328125	298.27459716796875
743	299.1378173828125	11.284066666666666					1	DETECTED	299.1378 m/z @11.28 [CD8144_2.mzXML]	299.1378173828125	11.284066666666666	10.336066666666666	15.6388	5.302733333333334	54136.90234375	2520069.377601137	0	1168	0.6963951599894003	1.9212978677558457	2.6007926332736617	299.13677978515625	299.1393127441406
744	299.2767333984375	14.240883333333333					1	DETECTED	299.2767 m/z @14.24 [CD8144_2.mzXML]	299.2767333984375	14.240883333333333	11.758999999999999	15.75035	3.9913500000000006	16702.6171875	805269.4745364377	0	1168	0.43014492987625097	0.749138252819964	6.15127844640093	299.2749938964844	299.2776794433594
745	299.6322326660156	12.877433333333332					1	DETECTED	299.6322 m/z @12.88 [CD8144_2.mzXML]	299.6322326660156	12.877433333333332	12.741150000000001	13.09785	0.35669999999999824	43260.04296875	441177.9413615708	0	1168	0.19245851725615992	1.308670661611851	1.5646392791956878	299.63189697265625	299.6324768066406
746	300.179443359375	11.562583333333333					1	DETECTED	300.1794 m/z @11.56 [CD8144_2.mzXML]	300.179443359375	11.562583333333333	9.275883333333333	15.6388	6.362916666666667	34544.515625	1329794.2420006725	0	1168	0.10931663151586335	1.5774694767946829	0.12368565148396542	300.1791687011719	300.1835632324219
747	300.2164611816406	10.538033333333335					1	DETECTED	300.2165 m/z @10.54 [CD8144_2.mzXML]	300.2164611816406	10.538033333333335	2.394966666666667	10.764816666666666	8.36985	13621.916015625	1492810.1664467165	0	1168	0.18422081228959009	0.513924934095263	0.029925742711905397	300.2088317871094	300.2167663574219
748	301.11767578125	10.782766666666667					1	DETECTED	301.1177 m/z @10.78 [CD8144_2.mzXML]	301.11767578125	10.782766666666667	10.353933333333334	10.838099999999999	0.4841666666666651	15356.5791015625	253353.64157885732	0	1168	0.12920389295151935	0.5645161290322561	0.12903225806451227	301.11712646484375	301.117919921875
749	301.14013671875	12.396633333333334					1	DETECTED	301.1401 m/z @12.40 [CD8144_2.mzXML]	301.14013671875	12.396633333333334	0.10103333333333334	19.999666666666666	19.898633333333333	152514.546875	1.2188837750558171E7	1	1168	11.600954273281385	1.129541140196744	0.04254853542281514	301.1388244628906	301.14117431640625
750	301.2129211425781	13.454616666666668					1	DETECTED	301.2129 m/z @13.45 [CD8144_2.mzXML]	301.2129211425781	13.454616666666668	13.374	13.728166666666668	0.35416666666666785	23288.904296875	283565.117210938	0	1168	0.21712639106664433	2.196609468678913	3.0890510195224334	301.2120056152344	301.21307373046875
751	302.1017761230469	10.623666666666667					1	DETECTED	302.1018 m/z @10.62 [CD8144_2.mzXML]	302.1017761230469	10.623666666666667	10.554466666666666	10.710116666666666	0.15564999999999962	3595.670166015625	23131.916869872897	0	1168	0.14799202746877071	1.1246387283236907	1.2492774566473812	302.101318359375	302.10198974609375
752	302.12109375	10.764816666666666					1	DETECTED	302.1211 m/z @10.76 [CD8144_2.mzXML]	302.12109375	10.764816666666666	10.336066666666666	10.801250000000001	0.4651833333333357	2814.77099609375	50941.074473571854	0	1168	0.11738706430925028	0.5424878522837724	0.08497570456754472	302.1202392578125	302.12109375
753	302.14349365234375	12.4435					1	DETECTED	302.1435 m/z @12.44 [CD8144_2.mzXML]	302.14349365234375	12.4435	0.22838333333333333	19.999666666666666	19.771283333333333	26178.259765625	2606357.8392666015	0	1168	10.739030160311005	1.6564342932740646	0.036208794462234205	302.1426086425781	302.1451110839844
754	302.23162841796875	10.838099999999999					1	DETECTED	302.2316 m/z @10.84 [CD8144_2.mzXML]	302.23162841796875	10.838099999999999	10.728366666666666	11.116383333333333	0.3880166666666671	15383.7021484375	173224.51777392553	0	1168	0.20316670496067069	1.7679981773997677	2.2916856166555335	302.2314147949219	302.2326354980469
755	302.2862854003906	11.593150000000001					1	DETECTED	302.2863 m/z @11.59 [CD8144_2.mzXML]	302.2862854003906	11.593150000000001	11.452466666666668	14.81325	3.360783333333332	148879.375	1754789.9317354166	0	1168	0.29666495711474816	1.9682118520632241	2.010803839041729	302.28509521484375	302.28729248046875
756	303.0271301269531	1.4618499999999999					1	DETECTED	303.0271 m/z @1.46 [CD8144_2.mzXML]	303.0271301269531	1.4618499999999999	1.4278833333333334	1.5065833333333332	0.07869999999999977	7258.60888671875	22203.264559997544	0	1168	0.0646344074384666	1.1584887144259108	1.243808037139608	303.0263671875	303.0272216796875
757	303.1334533691406	10.710116666666666					1	DETECTED	303.1335 m/z @10.71 [CD8144_2.mzXML]	303.1334533691406	10.710116666666666	3.8272	10.728366666666666	6.901166666666667	2929.98681640625	303048.2618836976	0	1168	0.08667213837330401	0.5013257461105394	0.002651492221078772	303.1327209472656	303.1342468261719
758	303.2286682128906	14.240883333333333					1	DETECTED	303.2287 m/z @14.24 [CD8144_2.mzXML]	303.2286682128906	14.240883333333333	6.6905833333333335	16.727833333333333	10.03725	224157.5	8338210.831385556	1	1168	0.4641669266663673	0.7649062857556044	0.42524027955043386	303.2271728515625	303.23541259765625
759	303.2900085449219	11.593150000000001					1	DETECTED	303.2900 m/z @11.59 [CD8144_2.mzXML]	303.2900085449219	11.593150000000001	11.532383333333334	11.608749999999999	0.07636666666666514	26303.80859375	95347.41787280254	0	1168	0.08422040247379137	0.6283598464069977	0.2567196928139953	303.2899169921875	303.29052734375
760	303.646240234375	12.844366666666668					1	DETECTED	303.6462 m/z @12.84 [CD8144_2.mzXML]	303.646240234375	12.844366666666668	12.775433333333332	12.861066666666666	0.0856333333333339	8198.0693359375	27488.48758044442	0	1168	0.07031062922821008	0.6211315280464061	0.2422630560928122	303.6446533203125	303.646240234375
761	304.0189208984375	10.104233333333333					1	DETECTED	304.0189 m/z @10.10 [CD8144_2.mzXML]	304.0189208984375	10.104233333333333	10.069349999999998	10.20935	0.14000000000000234	8453.8447265625	43196.72320056181	0	1168	0.0958683156285165	2.006688963210644	3.013377926421288	304.0186462402344	304.0191955566406
762	304.048583984375	16.285616666666666					1	DETECTED	304.0486 m/z @16.29 [CD8144_2.mzXML]	304.048583984375	16.285616666666666	0.15545	19.9445	19.789050000000003	3962.321044921875	1688257.8079400018	0	1168	7.252442095662925	0.6134174063090897	0.4204369943626772	304.0437316894531	304.0494384765625
763	304.150146484375	9.323466666666667					1	DETECTED	304.1501 m/z @9.32 [CD8144_2.mzXML]	304.150146484375	9.323466666666667	9.202433333333333	9.425916666666666	0.22348333333333237	7683.0712890625	55963.63076879892	0	1168	0.1129271944105934	0.9232305150096369	1.071790501256577	304.1487121582031	304.1502685546875
764	304.1750793457031	8.877733333333333					1	DETECTED	304.1751 m/z @8.88 [CD8144_2.mzXML]	304.1750793457031	8.877733333333333	8.807616666666666	9.878333333333334	1.0707166666666676	3891.53076171875	92392.66329809584	0	1168	0.08364682744831775	7.635250772521928	14.270501545043857	304.1665344238281	304.1752624511719
765	304.2114562988281	10.051683333333333					1	DETECTED	304.2115 m/z @10.05 [CD8144_2.mzXML]	304.2114562988281	10.051683333333333	10.01665	17.490000000000002	7.473350000000002	30414.32421875	1309273.237960449	0	1168	0.14839272909171797	6.197620467838249	6.577006755011226	304.20196533203125	304.2117614746094
766	304.2322082519531	14.240883333333333					1	DETECTED	304.2322 m/z @14.24 [CD8144_2.mzXML]	304.2322082519531	14.240883333333333	10.928116666666666	15.768666666666666	4.84055	44387.9140625	2015727.133828461	0	1168	0.37681264152543115	0.7458368099653477	0.37527366403134743	304.23028564453125	304.2327575683594
767	304.2989196777344	11.50075					1	DETECTED	304.2989 m/z @11.50 [CD8144_2.mzXML]	304.2989196777344	11.50075	11.468449999999999	11.793133333333333	0.32468333333333455	24591.83984375	163799.85340600595	0	1168	0.09345428895028007	5.026057791537514	16.463691867426444	304.2986145019531	304.2995300292969
768	304.8954162597656	1.6402666666666665					1	DETECTED	304.8954 m/z @1.64 [CD8144_2.mzXML]	304.8954162597656	1.6402666666666665	1.5800166666666666	12.049933333333334	10.469916666666666	78879.578125	6244455.724498108	0	1168	0.08581686732571003	86.88727524204715	172.7745504840943	304.8951416015625	304.9044189453125
769	305.0442199707031	17.098666666666666					1	DETECTED	305.0442 m/z @17.10 [CD8144_2.mzXML]	305.0442199707031	17.098666666666666	2.9748666666666663	19.762166666666666	16.7873	3274.385986328125	1230732.4734167787	0	1168	2.733639930972707	0.5942911964202269	0.18858239284045364	305.0431823730469	305.05035400390625
770	305.1351013183594	12.34525					1	DETECTED	305.1351 m/z @12.35 [CD8144_2.mzXML]	305.1351013183594	12.34525	12.3108	12.490583333333332	0.17978333333333119	13295.904296875	62329.526257873586	0	1168	0.08335919285202209	2.6093372036768216	5.651099095130814	305.13458251953125	305.1353454589844
771	305.2148132324219	10.051683333333333					1	DETECTED	305.2148 m/z @10.05 [CD8144_2.mzXML]	305.2148132324219	10.051683333333333	10.034500000000001	10.20935	0.17484999999999928	4921.53955078125	30114.234018188356	0	1168	0.1371522588499694	5.087778855480558	9.175557710961115	305.21453857421875	305.2154235839844
772	305.2440490722656	12.639933333333333					1	DETECTED	305.2440 m/z @12.64 [CD8144_2.mzXML]	305.2440490722656	12.639933333333333	2.8583166666666666	17.267	14.408683333333332	95516.8984375	3323507.6127447193	1	1168	0.19409958398178873	2.0127699871794404	16.009186132533443	305.2404479980469	305.24786376953125
773	306.06494140625	11.233583333333334					1	DETECTED	306.0649 m/z @11.23 [CD8144_2.mzXML]	306.06494140625	11.233583333333334	11.065566666666665	14.778383333333332	3.712816666666667	6319.5751953125	533008.6266265869	0	1168	0.9390929416761509	11.04895347683751	21.09790695367502	306.0643310546875	306.066162109375
774	306.0832824707031	15.861316666666665					1	DETECTED	306.0833 m/z @15.86 [CD8144_2.mzXML]	306.0832824707031	15.861316666666665	9.306933333333335	19.5425	10.235566666666665	5492.658203125	1312136.734577117	0	1168	2.0901745322167873	0.7808184344827764	0.40650868151143965	306.0772705078125	306.084228515625
775	306.2473449707031	12.590399999999999					1	DETECTED	306.2473 m/z @12.59 [CD8144_2.mzXML]	306.2473449707031	12.590399999999999	10.606266666666667	14.621516666666668	4.015250000000002	19201.078125	1418903.6662707517	0	1168	1.3735272954729218	0.9643820161258042	0.9170136015839926	306.2381591796875	306.2509460449219
776	306.8281555175781	1.7164					1	DETECTED	306.8282 m/z @1.72 [CD8144_2.mzXML]	306.8281555175781	1.7164	1.7164	14.103183333333334	12.386783333333334	12589.994140625	4049068.8176232916	0	1168	0.044998900040082335	null	null	306.8183288574219	306.8292541503906
777	307.06134033203125	11.657549999999999					1	DETECTED	307.0613 m/z @11.66 [CD8144_2.mzXML]	307.06134033203125	11.657549999999999	10.979450000000002	14.917316666666666	3.9378666666666646	8681.2197265625	720508.9948899535	0	1168	0.7333507792695357	2.9036032050336837	0.8677936557420004	307.06048583984375	307.063232421875
778	307.07977294921875	16.45195					1	DETECTED	307.0798 m/z @16.45 [CD8144_2.mzXML]	307.07977294921875	16.45195	9.722983333333334	18.7955	9.072516666666667	5319.66015625	1139164.3042594306	0	1168	1.7798437025593934	0.6741389217760033	0.31654859719502354	307.0777587890625	307.0807189941406
779	307.1683044433594	10.538033333333335					1	DETECTED	307.1683 m/z @10.54 [CD8144_2.mzXML]	307.1683044433594	10.538033333333335	7.842866666666667	11.889633333333334	4.0467666666666675	55296.60546875	1560596.7178674021	1	1168	0.6116733153740039	6.337222950382212	0.8564881227534134	307.166259765625	307.17523193359375
780	308.0496826171875	10.441316666666667					1	DETECTED	308.0497 m/z @10.44 [CD8144_2.mzXML]	308.0496826171875	10.441316666666667	4.233066666666667	11.330733333333335	7.097666666666668	939133.5625	1.3582454370432284E7	1	1168	0.09134097221297388	2.4666969770415608	3.121661633526011	308.0489196777344	308.054931640625
781	309.05364990234375	10.441316666666667					1	DETECTED	309.0536 m/z @10.44 [CD8144_2.mzXML]	309.05364990234375	10.441316666666667	2.8147333333333333	10.81945	8.004716666666667	119837.15625	1.1742078941885985E7	1	1168	0.0945245789721767	0.524790480665217	0.020032046804952967	309.049072265625	309.0538024902344
782	309.1501770019531	13.71065					1	DETECTED	309.1502 m/z @13.71 [CD8144_2.mzXML]	309.1501770019531	13.71065	9.128383333333334	14.461716666666666	5.333333333333332	16165.7685546875	940588.5664481198	0	1168	4.547511749440096	0.589033695984018	0.10815909594343247	309.1469421386719	309.1512451171875
783	309.1708068847656	12.328083333333332					1	DETECTED	309.1708 m/z @12.33 [CD8144_2.mzXML]	309.1708068847656	12.328083333333332	11.132983333333334	12.507216666666666	1.3742333333333328	5367.52685546875	163430.0622508544	0	1168	0.30466656346039045	0.5749449139542024	0.14988982790840494	309.1648864746094	309.1807556152344
784	309.2024841308594	12.758199999999999					1	DETECTED	309.2025 m/z @12.76 [CD8144_2.mzXML]	309.2024841308594	12.758199999999999	11.776283333333334	12.940583333333333	1.164299999999999	14173.595703125	240848.24442626906	0	1168	0.09471147244447842	0.5928710854621069	0.37424176152952415	309.2017517089844	309.20489501953125
785	310.04681396484375	10.441316666666667					1	DETECTED	310.0468 m/z @10.44 [CD8144_2.mzXML]	310.04681396484375	10.441316666666667	9.245883333333333	11.216866666666666	1.9709833333333329	306153.53125	2847583.575638126	0	1168	0.08951110357987524	4.022018887512222	5.798870853731574	310.0401611328125	310.0475769042969
786	310.11273193359375	1.1016000000000001					1	DETECTED	310.1127 m/z @1.10 [CD8144_2.mzXML]	310.11273193359375	1.1016000000000001	0.10103333333333334	19.999666666666666	19.898633333333333	2113.70703125	1018419.8149049066	0	1168	7.2625623173978395	9.943681913582301	18.887363827164602	310.111083984375	310.1144714355469
787	310.16888427734375	12.3108					1	DETECTED	310.1689 m/z @12.31 [CD8144_2.mzXML]	310.16888427734375	12.3108	0.42871666666666663	15.6388	15.210083333333333	3529.16748046875	1470097.3107398073	0	1168	0.06151692064218395	0.640042781498755	0.2800855629975102	310.1640625	310.1787109375
788	310.2008972167969	10.571349999999999					1	DETECTED	310.2009 m/z @10.57 [CD8144_2.mzXML]	310.2008972167969	10.571349999999999	10.353933333333334	16.857333333333333	6.503399999999999	80492.8828125	1584408.44578952	0	1168	null	null	null	310.1988525390625	310.2015380859375
789	310.27313232421875	14.461716666666666					1	DETECTED	310.2731 m/z @14.46 [CD8144_2.mzXML]	310.27313232421875	14.461716666666666	14.189583333333333	15.199866666666667	1.0102833333333336	2526.522705078125	76017.11709811396	0	1168	0.5060007824979937	1.8562285644292065	2.712457128858413	310.2720031738281	310.2743225097656
790	310.9119873046875	1.6552833333333332					1	DETECTED	310.9120 m/z @1.66 [CD8144_2.mzXML]	310.9119873046875	1.6552833333333332	1.5800166666666666	4.4059	2.8258833333333335	69294.765625	774192.3098423465	0	1168	0.06855139342618255	1.303624716751047	1.7335148586120772	310.9114990234375	310.9199523925781
791	311.0033264160156	11.776283333333334					1	DETECTED	311.0033 m/z @11.78 [CD8144_2.mzXML]	311.0033264160156	11.776283333333334	2.2272166666666666	19.01383333333333	16.786616666666664	4736.0537109375	2364841.990374421	0	1168	0.4094916746080344	0.8789663562232957	0.40348653748005464	310.9957580566406	311.0091857910156
792	311.050537109375	10.441316666666667					1	DETECTED	311.0505 m/z @10.44 [CD8144_2.mzXML]	311.050537109375	10.441316666666667	10.389916666666666	10.538033333333335	0.14811666666666845	43201.78125	236578.72884106528	0	1168	0.08973774312096872	1.443780414639018	1.997356890636005	311.05035400390625	311.0506896972656
793	311.1231689453125	8.753733333333335					1	DETECTED	311.1232 m/z @8.75 [CD8144_2.mzXML]	311.1231689453125	8.753733333333335	8.490966666666667	9.999183333333333	1.5082166666666659	20607.833984375	269303.5004928591	0	1168	0.09706563263665124	0.9770129990277006	0.6435334677317986	311.1208190917969	311.12359619140625
794	311.1658935546875	12.3108					1	DETECTED	311.1659 m/z @12.31 [CD8144_2.mzXML]	311.1658935546875	12.3108	12.1711	16.968833333333333	4.797733333333333	80065.0859375	1604521.3924430842	1	1168	0.2831024644924316	2.3905453419721	3.878764323991612	311.1653747558594	311.17578125
795	311.2042541503906	10.571349999999999					1	DETECTED	311.2043 m/z @10.57 [CD8144_2.mzXML]	311.2042541503906	10.571349999999999	10.473749999999999	17.098666666666666	6.6249166666666675	15209.7353515625	703432.9794849555	0	1168	0.16872163945748753	21.58102645181026	40.61682410603082	311.194580078125	311.20428466796875
796	311.9935607910156	15.861316666666665					1	DETECTED	311.9936 m/z @15.86 [CD8144_2.mzXML]	311.9935607910156	15.861316666666665	14.743766666666666	19.981166666666663	5.237399999999997	2290.5400390625	396137.8716885682	0	1168	3.1377255036665996	2.343250861259004	3.6865017225180075	311.99163818359375	311.9949951171875
797	312.02850341796875	13.143400000000002					1	DETECTED	312.0285 m/z @13.14 [CD8144_2.mzXML]	312.02850341796875	13.143400000000002	10.138983333333334	18.136833333333335	7.9978500000000015	27564.72265625	1226762.3384343563	0	1168	0.21630456173674872	0.813904064314747	0.9673911690862415	312.02191162109375	312.030517578125
798	312.04315185546875	10.441316666666667					1	DETECTED	312.0432 m/z @10.44 [CD8144_2.mzXML]	312.04315185546875	10.441316666666667	2.9602833333333334	10.554466666666666	7.5941833333333335	10392.68359375	1182136.7594902646	0	1168	0.21193136214597175	0.5075624579492137	0.015124915898427469	312.0429382324219	312.05059814453125
799	312.16943359375	12.293416666666667					1	DETECTED	312.1694 m/z @12.29 [CD8144_2.mzXML]	312.16943359375	12.293416666666667	0.68345	13.537733333333334	12.854283333333333	13859.3291015625	1219363.877026306	0	1168	0.15791752918941526	0.5761035609406662	0.15489214846160906	312.1630859375	312.17510986328125
800	312.2161865234375	10.728366666666666					1	DETECTED	312.2162 m/z @10.73 [CD8144_2.mzXML]	312.2161865234375	10.728366666666666	3.7017666666666664	10.945316666666667	7.243550000000001	22037.6953125	838919.3253039557	0	1168	0.18078011672220562	1.3059497785833178	2.3959067102741036	312.2082824707031	312.2164611816406
801	312.28857421875	13.5717					1	DETECTED	312.2886 m/z @13.57 [CD8144_2.mzXML]	312.28857421875	13.5717	13.521466666666667	14.103183333333334	0.5817166666666669	4645.3330078125	85616.74134210196	0	1168	0.15472391809225527	5.790145985401511	10.580291970803023	312.2878723144531	312.2900390625
802	312.3616027832031	12.06725					1	DETECTED	312.3616 m/z @12.07 [CD8144_2.mzXML]	312.3616027832031	12.06725	12.016250000000001	12.205833333333334	0.18958333333333321	17648.455078125	113276.43803967242	0	1168	0.11013699532095167	1.858660130719012	2.5289585583824556	312.3612060546875	312.36187744140625
803	312.6584167480469	1.8754333333333333					1	DETECTED	312.6584 m/z @1.88 [CD8144_2.mzXML]	312.6584167480469	1.8754333333333333	1.8476833333333333	4.964366666666667	3.1166833333333335	44414.58203125	935783.4965911863	0	1168	0.03564273677526031	24.574808261028192	37.13308298603984	312.6562194824219	312.663818359375
804	312.9200744628906	1.5800166666666666					1	DETECTED	312.9201 m/z @1.58 [CD8144_2.mzXML]	312.9200744628906	1.5800166666666666	1.4618499999999999	1.6704333333333332	0.20858333333333334	14147.619140625	85731.76693383789	0	1168	0.08004768746192581	0.8825811001410431	0.7651622002820863	312.9101867675781	312.9205322265625
805	313.09588623046875	1.5065833333333332					1	DETECTED	313.0959 m/z @1.51 [CD8144_2.mzXML]	313.09588623046875	1.5065833333333332	1.4097499999999998	17.490000000000002	16.080250000000003	18279.17578125	5201709.69928534	0	1168	0.1377318733646664	83.20965746716142	169.20517987822987	313.0935974121094	313.09613037109375
806	313.166015625	12.34525					1	DETECTED	313.1660 m/z @12.35 [CD8144_2.mzXML]	313.166015625	12.34525	12.223700000000001	13.640533333333334	1.416833333333333	14512.904296875	302105.1468111572	0	1168	0.16875749973047682	5.828191416426749	3.065515536775211	313.1654968261719	313.16943359375
807	313.2727966308594	14.308033333333332					1	DETECTED	313.2728 m/z @14.31 [CD8144_2.mzXML]	313.2727966308594	14.308033333333332	0.3924	19.999666666666666	19.607266666666668	2533.44384765625	1152709.9159606628	0	1168	0.05094252600622262	0.70450500516206	0.40901001032411993	313.27093505859375	313.2748107910156
808	313.7839050292969	2.325					1	DETECTED	313.7839 m/z @2.33 [CD8144_2.mzXML]	313.7839050292969	2.325	1.9027333333333334	19.560833333333335	17.6581	16755.001953125	1268287.0567543034	0	1168	0.4988531064031996	3.0642180965956753	2.452627918352162	313.7831726074219	313.7895202636719
809	314.0293273925781	13.204466666666667					1	DETECTED	314.0293 m/z @13.20 [CD8144_2.mzXML]	314.0293273925781	13.204466666666667	11.999633333333332	15.039833333333332	3.0402000000000005	5458.7373046875	277569.98109573376	0	1168	0.14878415096818998	1.2616682805367256	1.523336561073451	314.0277099609375	314.0306701660156
810	314.23138427734375	10.962466666666668					1	DETECTED	314.2314 m/z @10.96 [CD8144_2.mzXML]	314.23138427734375	10.962466666666668	10.782766666666667	11.874833333333333	1.0920666666666659	470355.5625	3801432.1776908087	1	1168	0.10647527344204732	1.7550078456225366	1.4586522668145756	314.2309265136719	314.2323913574219
811	315.0343322753906	1.8618333333333332					1	DETECTED	315.0343 m/z @1.86 [CD8144_2.mzXML]	315.0343322753906	1.8618333333333332	1.8618333333333332	3.4095999999999997	1.5477666666666665	13659.001953125	330552.1322988892	0	1168	0.507812573989038	null	null	315.0260009765625	315.0433654785156
812	315.058349609375	1.8754333333333333					1	DETECTED	315.0583 m/z @1.88 [CD8144_2.mzXML]	315.058349609375	1.8754333333333333	1.8754333333333333	3.73325	1.8578166666666667	38350.75390625	698163.2306177369	0	1168	0.5086900467464812	null	null	315.04974365234375	315.05865478515625
813	315.07904052734375	1.8754333333333333					1	DETECTED	315.0790 m/z @1.88 [CD8144_2.mzXML]	315.07904052734375	1.8754333333333333	0.41059999999999997	11.983183333333333	11.572583333333332	1.0931603E7	2.815649888095638E8	1	1168	0.4723868082759899	16.18672518386153	29.04192926176825	315.0785217285156	315.0881652832031
814	315.1616516113281	1.8618333333333332					1	DETECTED	315.1617 m/z @1.86 [CD8144_2.mzXML]	315.1616516113281	1.8618333333333332	1.8618333333333332	13.5717	11.709866666666667	10062.244140625	2079605.7584909669	0	1168	10.477388626616753	null	null	315.1608581542969	315.1624755859375
815	315.2348937988281	10.962466666666668					1	DETECTED	315.2349 m/z @10.96 [CD8144_2.mzXML]	315.2348937988281	10.962466666666668	10.838099999999999	12.084333333333332	1.2462333333333326	75995.7578125	744690.2963680441	0	1168	0.13435289226408287	1.1149501599449154	1.4100344457275034	315.23486328125	315.2365417480469
816	316.0827331542969	1.8754333333333333					1	DETECTED	316.0827 m/z @1.88 [CD8144_2.mzXML]	316.0827331542969	1.8754333333333333	1.8335000000000001	10.08675	8.25325	917492.5625	2.4485461036866523E7	0	1168	0.5571925076468891	19.344652583694778	29.26565222433304	316.08172607421875	316.08331298828125
817	316.2110900878906	9.093066666666665					1	DETECTED	316.2111 m/z @9.09 [CD8144_2.mzXML]	316.2110900878906	9.093066666666665	9.075183333333333	9.144416666666666	0.06923333333333304	4078.556884765625	12786.17251135256	0	1168	0.08320872973183846	1.9356943150048047	2.8713886300096094	316.2106018066406	316.2120361328125
818	316.24676513671875	11.116383333333333					1	DETECTED	316.2468 m/z @11.12 [CD8144_2.mzXML]	316.24676513671875	11.116383333333333	10.928116666666666	12.490583333333332	1.5624666666666656	993052.5	7660419.751636948	1	1168	0.10374613550460055	0.7505030941832117	3.1397582636237398	316.23712158203125	316.24945068359375
819	317.0680236816406	16.359583333333333					1	DETECTED	317.0680 m/z @16.36 [CD8144_2.mzXML]	317.0680236816406	16.359583333333333	10.20935	18.631500000000003	8.422150000000002	2405.23583984375	514212.7552018737	0	1168	0.6305754784917355	0.684701664435496	0.36940332887099186	317.0660095214844	317.0701599121094
820	317.0838623046875	1.8754333333333333					1	DETECTED	317.0839 m/z @1.88 [CD8144_2.mzXML]	317.0838623046875	1.8754333333333333	1.8335000000000001	6.023166666666667	4.189666666666667	128856.03125	3226290.3631138303	0	1168	0.6110406859307485	20.247607012470084	27.573773451588124	317.0830078125	317.0867614746094
821	317.11419677734375	1.6854833333333334					1	DETECTED	317.1142 m/z @1.69 [CD8144_2.mzXML]	317.11419677734375	1.6854833333333334	0.10103333333333334	12.540383333333333	12.43935	17868.8515625	1566875.0514653937	0	1168	0.16467543506557125	2.019996952589315	27.191288823781477	317.1104431152344	317.11627197265625
822	317.25079345703125	11.116383333333333					1	DETECTED	317.2508 m/z @11.12 [CD8144_2.mzXML]	317.25079345703125	11.116383333333333	11.083049999999998	14.42675	3.343700000000002	155125.140625	1793234.310799814	0	1168	0.11152720179068965	37.486554474002915	76.29073771362467	317.243408203125	317.2520751953125
823	317.5277404785156	1.8754333333333333					1	DETECTED	317.5277 m/z @1.88 [CD8144_2.mzXML]	317.5277404785156	1.8754333333333333	1.8754333333333333	4.233066666666667	2.3576333333333332	40085.7890625	839149.1676149906	0	1168	0.44973926576113477	null	null	317.5268249511719	317.5299987792969
824	318.0636291503906	16.8015					1	DETECTED	318.0636 m/z @16.80 [CD8144_2.mzXML]	318.0636291503906	16.8015	9.513066666666667	19.79866666666667	10.285600000000002	4417.13134765625	978940.6882281192	0	1168	2.0054409691289248	0.7056111738690987	0.2543479907375949	318.0623474121094	318.0658874511719
825	318.2537841796875	11.09995					1	DETECTED	318.2538 m/z @11.10 [CD8144_2.mzXML]	318.2537841796875	11.09995	11.083049999999998	17.37933333333333	6.296283333333333	13229.0263671875	1201569.3874259042	0	1168	0.09271094001279145	186.28057199209425	371.5611439841885	318.24664306640625	318.2550048828125
826	318.2992248535156	11.330733333333335					1	DETECTED	318.2992 m/z @11.33 [CD8144_2.mzXML]	318.2992248535156	11.330733333333335	11.284066666666666	12.590399999999999	1.306333333333333	275154.125	2025542.208536495	1	1168	0.09566691100938485	3.132237146732673	6.888587716092096	318.297119140625	318.3006591796875
827	318.93670654296875	1.5952					1	DETECTED	318.9367 m/z @1.60 [CD8144_2.mzXML]	318.93670654296875	1.5952	1.5800166666666666	1.6402666666666665	0.060249999999999915	11681.1552734375	30934.615398315393	0	1168	0.04800161239280687	1.9840834248079016	2.968166849615803	318.9365539550781	318.93707275390625
828	318.96942138671875	1.7907499999999998					1	DETECTED	318.9694 m/z @1.79 [CD8144_2.mzXML]	318.96942138671875	1.7907499999999998	1.7620666666666667	2.1849833333333333	0.4229166666666666	26860.892578125	344305.36907788087	0	1168	0.2643087715709873	7.372167344567153	12.978681836548379	318.9688415527344	318.9698791503906
829	319.060546875	16.488433333333333					1	DETECTED	319.0605 m/z @16.49 [CD8144_2.mzXML]	319.060546875	16.488433333333333	9.461266666666667	19.652333333333335	10.191066666666668	3671.412353515625	908923.4612598569	0	1168	0.46062870417181045	0.7251191803239809	0.45023836064796174	319.0591125488281	319.0611267089844
830	319.1283874511719	10.658083333333334					1	DETECTED	319.1284 m/z @10.66 [CD8144_2.mzXML]	319.1283874511719	10.658083333333334	10.353933333333334	10.764816666666666	0.4108833333333326	5118.93310546875	52087.13348342888	0	1168	0.09242086990965959	0.6754616691325542	0.4385760463326027	319.126953125	319.1295166015625
831	319.16796875	11.116383333333333					1	DETECTED	319.1680 m/z @11.12 [CD8144_2.mzXML]	319.16796875	11.116383333333333	9.513066666666667	19.488	9.974933333333333	9305.1787109375	2117022.042681091	0	1168	1.6606715593616848	3.1083348009012206	5.226417404239347	319.16400146484375	319.1745300292969
832	319.1937561035156	14.240883333333333					1	DETECTED	319.1938 m/z @14.24 [CD8144_2.mzXML]	319.1937561035156	14.240883333333333	9.173866666666667	15.989933333333333	6.816066666666666	73501.0390625	3444526.60076361	0	1168	0.4701098863962656	0.7786845076465011	0.4744823069167082	319.1921691894531	319.20257568359375
833	319.2237548828125	12.459216666666666					1	DETECTED	319.2238 m/z @12.46 [CD8144_2.mzXML]	319.2237548828125	12.459216666666666	12.427933333333334	12.639933333333333	0.21199999999999974	5145.28271484375	37811.01922766077	0	1168	0.07491717067298787	3.388385721896712	5.776771443793424	319.2230529785156	319.22454833984375
834	319.26226806640625	13.235116666666666					1	DETECTED	319.2623 m/z @13.24 [CD8144_2.mzXML]	319.26226806640625	13.235116666666666	8.1221	19.853333333333335	11.731233333333336	10516.5751953125	1329003.4810919801	0	1168	0.3098211061806939	1.1471929487158594	1.2943858974317188	319.2608642578125	319.2674560546875
835	319.3025817871094	11.330733333333335					1	DETECTED	319.3026 m/z @11.33 [CD8144_2.mzXML]	319.3025817871094	11.330733333333335	2.75745	11.608749999999999	8.851299999999998	54606.51953125	1229513.2725072312	0	1168	0.07815552583076624	0.5162141303312421	6.597901920008209	319.29449462890625	319.3119201660156
836	320.8691101074219	1.6402666666666665					1	DETECTED	320.8691 m/z @1.64 [CD8144_2.mzXML]	320.8691101074219	1.6402666666666665	1.61015	1.7009166666666669	0.09076666666666688	14265.7392578125	57415.363871582136	0	1168	0.4045478052946838	1.5069175428887744	2.013835085777549	320.8681640625	320.869384765625
837	320.9665832519531	1.8047666666666666					1	DETECTED	320.9666 m/z @1.80 [CD8144_2.mzXML]	320.9665832519531	1.8047666666666666	1.7620666666666667	2.1709	0.4088333333333334	17793.51953125	221993.18603686517	0	1168	0.25193194401372043	4.787275565964095	8.429734133111342	320.9657897949219	320.9668884277344
838	321.20892333984375	12.639933333333333					1	DETECTED	321.2089 m/z @12.64 [CD8144_2.mzXML]	321.20892333984375	12.639933333333333	1.4278833333333334	14.900066666666667	13.472183333333334	55705.46875	3086766.0741826473	0	1168	0.24520275535061842	2.703748896587395	4.033604917369032	321.20062255859375	321.21063232421875
839	322.0653076171875	12.016250000000001					1	DETECTED	322.0653 m/z @12.02 [CD8144_2.mzXML]	322.0653076171875	12.016250000000001	10.264133333333332	19.469833333333334	9.205700000000002	5446.11669921875	807539.0021054385	0	1168	0.0809542932121019	2.627022553673173	3.623796530632505	322.0577392578125	322.06646728515625
840	322.2123718261719	12.623366666666668					1	DETECTED	322.2124 m/z @12.62 [CD8144_2.mzXML]	322.2123718261719	12.623366666666668	9.057350000000001	18.631500000000003	9.574150000000001	12996.75	1297821.8193681943	0	1168	0.2267784657241947	1.340954959765879	1.706423495982242	322.202392578125	322.2138977050781
841	322.2729187011719	13.870866666666666					1	DETECTED	322.2729 m/z @13.87 [CD8144_2.mzXML]	322.2729187011719	13.870866666666666	13.835199999999999	14.96975	1.1345500000000008	14934.5888671875	324178.09550839243	0	1168	0.2911194307352378	14.159605203633758	25.256088529658935	322.27178955078125	322.2745361328125
842	323.16326904296875	10.034500000000001					1	DETECTED	323.1633 m/z @10.03 [CD8144_2.mzXML]	323.16326904296875	10.034500000000001	9.670366666666666	10.571349999999999	0.9009833333333326	5911.5615234375	130433.7479561767	0	1168	0.3604129704409118	1.237161296228481	0.22931287570527537	323.1624755859375	323.16412353515625
843	323.2247619628906	13.996233333333333					1	DETECTED	323.2248 m/z @14.00 [CD8144_2.mzXML]	323.2247619628906	13.996233333333333	1.5507	15.437000000000001	13.886300000000002	11996.0947265625	1520958.2604423217	0	1168	2.2785929167593046	0.5578828816764249	0.13153245227798593	323.222900390625	323.2260437011719
844	323.2544250488281	12.877433333333332					1	DETECTED	323.2544 m/z @12.88 [CD8144_2.mzXML]	323.2544250488281	12.877433333333332	11.9045	13.605799999999999	1.701299999999998	5227.16259765625	295347.82883032237	0	1168	0.6466056643438058	0.8743147868987258	0.7486295737974517	323.2483215332031	323.2552490234375
845	324.04510498046875	9.323466666666667					1	DETECTED	324.0451 m/z @9.32 [CD8144_2.mzXML]	324.04510498046875	9.323466666666667	5.55385	10.245666666666667	4.691816666666667	9642.2705078125	510103.18008599867	0	1168	0.11304481644152986	0.6223201298098392	0.16573686225345782	324.03912353515625	324.0456237792969
846	324.1783752441406	17.267					1	DETECTED	324.1784 m/z @17.27 [CD8144_2.mzXML]	324.1783752441406	17.267	0.11916666666666667	19.963	19.843833333333333	8616.8857421875	2663652.9080918585	0	1168	1.5876141139464028	0.5786105144478895	0.3268254613394776	324.177490234375	324.1793518066406
847	324.19122314453125	9.722983333333334					1	DETECTED	324.1912 m/z @9.72 [CD8144_2.mzXML]	324.19122314453125	9.722983333333334	9.68765	9.775450000000001	0.08780000000000143	8336.2509765625	32411.87081616217	0	1168	0.07524085141250048	1.2424528301886801	1.4849056603773605	324.1911926269531	324.191650390625
848	324.32537841796875	12.5238					1	DETECTED	324.3254 m/z @12.52 [CD8144_2.mzXML]	324.32537841796875	12.5238	11.691066666666668	12.673116666666665	0.9820499999999974	4320.9814453125	154563.5640991819	0	1168	0.4016368060803064	0.5896545512769189	0.1793091025538379	324.3244934082031	324.3328552246094
849	324.8075866699219	1.77655					1	DETECTED	324.8076 m/z @1.78 [CD8144_2.mzXML]	324.8075866699219	1.77655	1.7164	11.250166666666667	9.533766666666667	7835.77783203125	2778674.32284375	0	1168	0.0384344934727292	79.24993072873353	157.49986145746706	324.80047607421875	324.8077087402344
850	325.1751403808594	15.916500000000001					1	DETECTED	325.1751 m/z @15.92 [CD8144_2.mzXML]	325.1751403808594	15.916500000000001	0.6652166666666666	19.9445	19.279283333333336	12317.8232421875	3079131.9503696	0	1168	2.085241234740849	0.7868342692670308	0.5637150502336244	325.173095703125	325.17626953125
851	326.0430908203125	9.323466666666667					1	DETECTED	326.0431 m/z @9.32 [CD8144_2.mzXML]	326.0430908203125	9.323466666666667	9.2913	17.341666666666665	8.050366666666665	3496.97509765625	872099.4248393555	0	1168	0.05771456267116193	125.13523316062084	249.27046632124168	326.0373229980469	326.0436096191406
852	326.1777648925781	15.364483333333334					1	DETECTED	326.1778 m/z @15.36 [CD8144_2.mzXML]	326.1777648925781	15.364483333333334	9.461266666666667	18.7955	9.334233333333334	3606.273681640625	958803.4677904971	0	1168	1.702290865977588	0.790605686730116	0.581211373460232	326.1760559082031	326.1788024902344
853	327.00775146484375	1.1016000000000001					1	DETECTED	327.0078 m/z @1.10 [CD8144_2.mzXML]	327.00775146484375	1.1016000000000001	0.10103333333333334	19.999666666666666	19.898633333333333	7574.73583984375	4671022.699142089	0	1168	17.149814211759644	9.943681913582301	12.465634655559462	327.0060729980469	327.014404296875
854	327.05078125	1.6552833333333332					1	DETECTED	327.0508 m/z @1.66 [CD8144_2.mzXML]	327.05078125	1.6552833333333332	1.6252166666666668	11.707799999999999	10.082583333333332	20291.73828125	3664621.4824394532	0	1168	9.989270965506556	167.67045454545567	333.9728220334163	327.0503845214844	327.0549011230469
855	327.1734619140625	17.025333333333332					1	DETECTED	327.1735 m/z @17.03 [CD8144_2.mzXML]	327.1734619140625	17.025333333333332	3.0935166666666665	19.579	16.485483333333335	5915.64013671875	2563918.3445035396	0	1168	5.314379258440457	0.591648732098829	0.183297464197658	327.1722412109375	327.1751708984375
856	327.22845458984375	13.924433333333333					1	DETECTED	327.2285 m/z @13.92 [CD8144_2.mzXML]	327.22845458984375	13.924433333333333	5.5186	16.8385	11.3199	44179.8984375	3915603.422657592	0	1168	0.28919563443068164	0.8383314904169454	0.6326351248141606	327.2193298339844	327.23797607421875
857	328.2112121582031	12.033					1	DETECTED	328.2112 m/z @12.03 [CD8144_2.mzXML]	328.2112121582031	12.033	10.264133333333332	12.136249999999999	1.8721166666666669	4679.70703125	284544.14502087404	0	1168	0.08680749728308079	0.5291853540873627	0.05837070817472531	328.2099304199219	328.2114562988281
858	328.24749755859375	11.09995					1	DETECTED	328.2475 m/z @11.10 [CD8144_2.mzXML]	328.24749755859375	11.09995	7.043916666666666	11.233583333333334	4.1896666666666675	54930.4140625	1127425.0551182884	1	1168	0.09408418232245452	1.1752500630344738	2.6363630324757352	328.2409973144531	328.2477111816406
859	328.67474365234375	13.173733333333333					1	DETECTED	328.6747 m/z @13.17 [CD8144_2.mzXML]	328.67474365234375	13.173733333333333	13.03375	13.421866666666666	0.3881166666666669	6523.0810546875	77587.5488031616	0	1168	0.15985032817428646	1.3862959876175742	1.7725919752351482	328.6731872558594	328.6757507324219
860	328.8976745605469	1.5653666666666666					1	DETECTED	328.8977 m/z @1.57 [CD8144_2.mzXML]	328.8976745605469	1.5653666666666666	1.4618499999999999	1.6252166666666668	0.16336666666666688	66485.078125	371713.58710253914	0	1168	0.09398688800791577	0.7890838834326204	0.5995591141690553	328.897216796875	328.89801025390625
861	328.99810791015625	1.7907499999999998					1	DETECTED	328.9981 m/z @1.79 [CD8144_2.mzXML]	328.99810791015625	1.7907499999999998	0.10103333333333334	19.999666666666666	19.898633333333333	39270.296875	4805496.217970884	0	1168	0.050345726722542006	19.13905781261773	43.02281570532289	328.9973449707031	329.0062255859375
862	329.17657470703125	12.293416666666667					1	DETECTED	329.1766 m/z @12.29 [CD8144_2.mzXML]	329.17657470703125	12.293416666666667	12.258416666666667	13.358483333333334	1.1000666666666667	9129.3876953125	266393.7388583983	0	1168	0.2597054482908039	15.715238095238032	30.430476190476064	329.1742248535156	329.1774597167969
863	329.24658203125	13.728166666666668					1	DETECTED	329.2466 m/z @13.73 [CD8144_2.mzXML]	329.24658203125	13.728166666666668	11.065566666666665	15.713083333333334	4.647516666666668	31319.017578125	1275844.1994538275	0	1168	0.46489903375447383	0.7175840691265278	0.4628410527083033	329.2430419921875	329.2510070800781
864	330.2267761230469	10.489316666666667					1	DETECTED	330.2268 m/z @10.49 [CD8144_2.mzXML]	330.2267761230469	10.489316666666667	10.4574	10.538033333333335	0.08063333333333489	4380.09765625	16230.833662964142	0	1168	0.0837531719590725	1.2631853785900704	1.5263707571801408	330.2265319824219	330.22760009765625
865	330.24481201171875	11.707799999999999					1	DETECTED	330.2448 m/z @11.71 [CD8144_2.mzXML]	330.24481201171875	11.707799999999999	10.801250000000001	14.308033333333332	3.506783333333331	12477.0107421875	971036.3411422727	0	1168	0.10956747744674544	1.9341367455371137	2.8682734910742274	330.23748779296875	330.2505187988281
866	330.3357238769531	11.859983333333334					1	DETECTED	330.3357 m/z @11.86 [CD8144_2.mzXML]	330.3357238769531	11.859983333333334	11.844899999999999	12.016250000000001	0.1713500000000021	9522.21875	60358.44895001268	0	1168	0.1319654826503296	5.680110497237052	11.031525124169786	330.33563232421875	330.3364562988281
867	330.8951110839844	1.5653666666666666					1	DETECTED	330.8951 m/z @1.57 [CD8144_2.mzXML]	330.8951110839844	1.5653666666666666	1.5065833333333332	15.528983333333334	14.022400000000001	9371.0078125	1903566.336225586	0	1168	0.17907816839260948	119.27190246668542	237.54380493337086	330.8917541503906	330.90313720703125
868	330.9950866699219	1.7620666666666667					1	DETECTED	330.9951 m/z @1.76 [CD8144_2.mzXML]	330.9950866699219	1.7620666666666667	0.11916666666666667	19.9445	19.825333333333333	10338.9140625	2962570.131056305	0	1168	19.191364746424945	8.573782189706517	4.010028314366538	330.9859924316406	331.0033874511719
869	331.0533142089844	1.8618333333333332					1	DETECTED	331.0533 m/z @1.86 [CD8144_2.mzXML]	331.0533142089844	1.8618333333333332	1.7907499999999998	9.408066666666667	7.6173166666666665	1382528.375	3.267588140600988E7	1	1168	0.6127606285205678	17.635264297114	38.46393596707043	331.0526123046875	331.05438232421875
870	331.1650695800781	8.373216666666666					1	DETECTED	331.1651 m/z @8.37 [CD8144_2.mzXML]	331.1650695800781	8.373216666666666	8.1221	8.422333333333333	0.3002333333333329	7359.47265625	55995.770595581125	0	1168	0.08821836486301216	0.5977965089267934	0.1921445504324792	331.164306640625	331.1654052734375
871	331.18695068359375	12.136249999999999					1	DETECTED	331.1870 m/z @12.14 [CD8144_2.mzXML]	331.18695068359375	12.136249999999999	12.101616666666667	12.396633333333334	0.29501666666666715	12337.169921875	103806.41338879417	0	1168	0.15730650926269618	4.259143407122409	5.415424933576118	331.1867370605469	331.1876525878906
872	331.2044677734375	11.166333333333334					1	DETECTED	331.2045 m/z @11.17 [CD8144_2.mzXML]	331.2044677734375	11.166333333333334	11.09995	11.266933333333332	0.1669833333333326	11265.1337890625	91210.01713476542	0	1168	0.13694585412837235	1.2577203113230986	1.515440622646197	331.20343017578125	331.2044677734375
873	331.2257385253906	11.031066666666668					1	DETECTED	331.2257 m/z @11.03 [CD8144_2.mzXML]	331.2257385253906	11.031066666666668	10.979450000000002	11.593150000000001	0.6136999999999997	9823.720703125	165269.06198510708	0	1168	0.08546120328899498	5.944785276073696	10.889570552147392	331.2257385253906	331.22625732421875
874	331.25714111328125	11.116383333333333					1	DETECTED	331.2571 m/z @11.12 [CD8144_2.mzXML]	331.25714111328125	11.116383333333333	11.116383333333333	15.971433333333332	4.8550499999999985	5514.0634765625	749568.7582827763	0	1168	3.783479234223492	null	null	331.2489929199219	331.2635498046875
875	332.1635437011719	10.034500000000001					1	DETECTED	332.1635 m/z @10.03 [CD8144_2.mzXML]	332.1635437011719	10.034500000000001	4.762466666666667	11.18325	6.420783333333333	199165.625	4557057.63611127	1	1168	0.40130234183074265	1.3978642547696425	2.863429103663487	332.1624450683594	332.17120361328125
876	332.24249267578125	10.782766666666667					1	DETECTED	332.2425 m/z @10.78 [CD8144_2.mzXML]	332.24249267578125	10.782766666666667	10.473749999999999	10.962466666666668	0.4887166666666687	25217.76953125	252212.7269947517	0	1168	0.1402965974098862	1.4855592596266847	2.0184409335155586	332.24200439453125	332.242919921875
877	332.83917236328125	1.7471833333333333					1	DETECTED	332.8392 m/z @1.75 [CD8144_2.mzXML]	332.83917236328125	1.7471833333333333	1.7009166666666669	1.7620666666666667	0.061149999999999816	15851.80078125	51196.608443847625	0	1168	0.12695248983981555	0.660842939481269	0.32168587896253803	332.8388977050781	332.8394775390625
878	333.05157470703125	1.8618333333333332					1	DETECTED	333.0516 m/z @1.86 [CD8144_2.mzXML]	333.05157470703125	1.8618333333333332	1.8618333333333332	4.8793	3.0174666666666665	90170.859375	1984558.5789463194	0	1168	0.4983721513854724	null	null	333.05023193359375	333.0523986816406
879	333.1502380371094	13.487950000000001					1	DETECTED	333.1502 m/z @13.49 [CD8144_2.mzXML]	333.1502380371094	13.487950000000001	10.658083333333334	15.092600000000001	4.434516666666667	11926.6181640625	646562.9164840089	0	1168	2.6586448608559525	0.7835204249905765	0.567040849981153	333.1402893066406	333.1509094238281
880	333.16705322265625	10.08675					1	DETECTED	333.1671 m/z @10.09 [CD8144_2.mzXML]	333.16705322265625	10.08675	9.792750000000002	15.14645	5.353699999999998	28033.31640625	1376692.9316146846	0	1168	0.2326023232835226	8.535953309264364	15.016907207125364	333.1666259765625	333.17291259765625
881	333.1833190917969	11.758999999999999					1	DETECTED	333.1833 m/z @11.76 [CD8144_2.mzXML]	333.1833190917969	11.758999999999999	11.691066666666668	12.258416666666667	0.5673499999999994	5091.1533203125	96214.60956573443	0	1168	0.22961693236941727	4.175785083415268	7.351570166830536	333.1825866699219	333.1842346191406
882	333.202880859375	12.396633333333334					1	DETECTED	333.2029 m/z @12.40 [CD8144_2.mzXML]	333.202880859375	12.396633333333334	9.110800000000001	12.5238	3.4129999999999985	6947.74072265625	826697.5770380247	0	1168	3.3560621306310896	0.5193507481612983	0.038701496322596736	333.20208740234375	333.20709228515625
883	333.310546875	12.06725					1	DETECTED	333.3105 m/z @12.07 [CD8144_2.mzXML]	333.310546875	12.06725	12.033	12.205833333333334	0.17283333333333495	6139.8447265625	32282.948807128858	0	1168	0.06301361158175034	2.523114355231159	4.046228710462318	333.3079528808594	333.31072998046875
884	334.13897705078125	9.722983333333334					1	DETECTED	334.1390 m/z @9.72 [CD8144_2.mzXML]	334.13897705078125	9.722983333333334	9.7056	9.843766666666665	0.138166666666665	8456.36328125	44547.719228881724	0	1168	0.0803293343486704	3.9741131351869696	6.948226270373939	334.13897705078125	334.1394348144531
885	334.159423828125	10.069349999999998					1	DETECTED	334.1594 m/z @10.07 [CD8144_2.mzXML]	334.159423828125	10.069349999999998	9.878333333333334	14.987	5.108666666666666	8442.81640625	778853.9291686706	0	1168	0.3848624471993958	13.37230608149392	25.74461216298784	334.154052734375	334.1690673828125
886	334.91436767578125	1.5952					1	DETECTED	334.9144 m/z @1.60 [CD8144_2.mzXML]	334.91436767578125	1.5952	1.5653666666666666	1.6704333333333332	0.10506666666666664	54635.34375	207252.80961767567	0	1168	0.06297312199120153	1.7608938547486004	2.7401859441945904	334.9142761230469	334.9146728515625
887	334.9433898925781	1.7907499999999998					1	DETECTED	334.9434 m/z @1.79 [CD8144_2.mzXML]	334.9433898925781	1.7907499999999998	1.77655	2.1285833333333333	0.3520333333333332	10974.478515625	137336.61300378418	0	1168	0.2276013181457024	12.395539906103483	23.791079812206966	334.9425354003906	334.94403076171875
888	335.16607666015625	14.240883333333333					1	DETECTED	335.1661 m/z @14.24 [CD8144_2.mzXML]	335.16607666015625	14.240883333333333	9.981933333333334	16.137999999999998	6.156066666666664	95790.5546875	4948229.163110744	0	1168	2.605435618388613	0.9384366318042229	0.8060094561391519	335.1618957519531	335.1673583984375
889	335.21844482421875	12.557033333333333					1	DETECTED	335.2184 m/z @12.56 [CD8144_2.mzXML]	335.21844482421875	12.557033333333333	12.427933333333334	12.724016666666667	0.2960833333333337	25921.3515625	179222.2542580568	0	1168	0.11669890014659678	1.1467208882003688	1.4490389553771004	335.2179260253906	335.21917724609375
890	336.0628356933594	10.728366666666666					1	DETECTED	336.0628 m/z @10.73 [CD8144_2.mzXML]	336.0628356933594	10.728366666666666	10.710116666666666	10.838099999999999	0.1279833333333329	4648.1796875	20534.032553344794	0	1168	0.07933577747470721	3.5063926940638956	6.012785388127791	336.0617980957031	336.06298828125
891	336.0748291015625	16.47005					1	DETECTED	336.0748 m/z @16.47 [CD8144_2.mzXML]	336.0748291015625	16.47005	9.75795	18.977500000000003	9.219550000000003	3387.810302734375	809193.9028153691	0	1168	0.5660142901969358	0.6867858047406923	0.3735716094813846	336.0735168457031	336.07598876953125
892	336.16949462890625	14.189583333333333					1	DETECTED	336.1695 m/z @14.19 [CD8144_2.mzXML]	336.16949462890625	14.189583333333333	1.7620666666666667	17.211000000000002	15.448933333333336	20907.392578125	4074746.6963190297	0	1168	0.17306181561457024	0.5429502145938342	0.07584204606132784	336.1614074707031	336.1708679199219
893	336.6634216308594	13.173733333333333					1	DETECTED	336.6634 m/z @13.17 [CD8144_2.mzXML]	336.6634216308594	13.173733333333333	13.002783333333333	13.799066666666667	0.7962833333333332	18979.8359375	326139.1557093501	0	1168	0.4091277451125226	2.328994832797121	2.144370848634279	336.6625061035156	336.6643371582031
894	337.0614929199219	1.8754333333333333					1	DETECTED	337.0615 m/z @1.88 [CD8144_2.mzXML]	337.0614929199219	1.8754333333333333	1.7471833333333333	19.396833333333333	17.64965	1078962.5	2.021996680309283E7	1	1168	0.08415932736383525	5.046390709759712	8.321285711390965	337.05224609375	337.07135009765625
895	337.16632080078125	14.240883333333333					1	DETECTED	337.1663 m/z @14.24 [CD8144_2.mzXML]	337.16632080078125	14.240883333333333	11.048183333333332	15.4919	4.443716666666667	28816.572265625	1433822.5557391043	0	1168	0.2296796648078825	1.2681520535316977	0.3755400588397649	337.1648864746094	337.1676025390625
896	337.1812744140625	12.639933333333333					1	DETECTED	337.1813 m/z @12.64 [CD8144_2.mzXML]	337.1812744140625	12.639933333333333	12.459216666666666	13.996233333333333	1.5370166666666663	91752.4296875	1489221.0663521106	0	1168	0.2276703925665906	2.173294350748377	2.9411797772130277	337.18115234375	337.1834411621094
897	337.2043151855469	14.291116666666666					1	DETECTED	337.2043 m/z @14.29 [CD8144_2.mzXML]	337.2043151855469	14.291116666666666	11.166333333333334	18.558	7.391666666666666	5338.248046875	622687.9143300169	0	1168	0.299421574038476	1.1827486705744936	1.3654973411489875	337.1946716308594	337.2049560546875
898	338.2313537597656	12.4126					1	DETECTED	338.2314 m/z @12.41 [CD8144_2.mzXML]	338.2313537597656	12.4126	0.10103333333333334	19.999666666666666	19.898633333333333	753802.8125	2.215241030693565E7	1	1168	0.14305967711372602	0.9139483180105807	0.9059770936939426	338.2304992675781	338.234130859375
899	338.3406982421875	12.34525					1	DETECTED	338.3407 m/z @12.35 [CD8144_2.mzXML]	338.3406982421875	12.34525	12.205833333333334	13.081466666666667	0.875633333333333	104851.625	2867171.7675546864	0	1168	0.44436931694748516	3.1403466826061193	5.2806933652122385	338.340576171875	338.3486328125
900	339.1617431640625	14.25745					1	DETECTED	339.1617 m/z @14.26 [CD8144_2.mzXML]	339.1617431640625	14.25745	9.617633333333334	14.917316666666666	5.299683333333332	10490.9853515625	1352685.8092927851	0	1168	0.3457524981853126	0.5711091314671197	0.1264211262522657	339.1571044921875	339.1628723144531
901	339.1969299316406	11.810599999999999					1	DETECTED	339.1969 m/z @11.81 [CD8144_2.mzXML]	339.1969299316406	11.810599999999999	11.57755	14.987	3.4094499999999996	13019.0009765625	1110880.3778275147	0	1168	0.472216330460709	7.314846599442221	13.629693198884443	339.19140625	339.2055358886719
902	339.23486328125	12.4126					1	DETECTED	339.2349 m/z @12.41 [CD8144_2.mzXML]	339.23486328125	12.4126	0.26511666666666667	19.835166666666666	19.57005	143217.640625	4521907.80820908	0	1168	0.14427151312096242	5.536166956907475	null	339.2337646484375	339.236572265625
903	339.3440856933594	12.34525					1	DETECTED	339.3441 m/z @12.35 [CD8144_2.mzXML]	339.3440856933594	12.34525	12.016250000000001	14.049616666666667	2.033366666666666	26289.173828125	911032.6372322694	0	1168	0.47573262777381586	3.0902228976697157	7.773760323326565	339.3360595703125	339.344970703125
904	340.03985595703125	10.441316666666667					1	DETECTED	340.0399 m/z @10.44 [CD8144_2.mzXML]	340.03985595703125	10.441316666666667	10.408233333333333	10.623666666666667	0.21543333333333337	22157.2890625	129144.6552265621	0	1168	0.09857472803382272	3.2559193954659498	4.506582787581626	340.0395812988281	340.0403137207031
905	340.16485595703125	14.308033333333332					1	DETECTED	340.1649 m/z @14.31 [CD8144_2.mzXML]	340.16485595703125	14.308033333333332	14.17235	14.639033333333334	0.466683333333334	2471.3564453125	43239.845941223124	0	1168	0.47260135110111356	1.7197518732342567	2.4395037464685134	340.1642761230469	340.166015625
906	340.2474365234375	11.18325					1	DETECTED	340.2474 m/z @11.18 [CD8144_2.mzXML]	340.2474365234375	11.18325	11.083049999999998	12.57395	1.4909000000000017	17532.74609375	1012372.9386076661	0	1168	1.390487514559526	7.439620758482971	13.879241516965942	340.2376708984375	340.2479248046875
907	340.2588806152344	10.81945					1	DETECTED	340.2589 m/z @10.82 [CD8144_2.mzXML]	340.2588806152344	10.81945	10.782766666666667	10.928116666666666	0.14534999999999876	4811.7138671875	25587.004213134584	0	1168	0.09989366884756912	1.9811449341208816	2.962289868241763	340.25823974609375	340.25970458984375
908	340.7816162109375	1.7471833333333333					1	DETECTED	340.7816 m/z @1.75 [CD8144_2.mzXML]	340.7816162109375	1.7471833333333333	1.7009166666666669	1.77655	0.07563333333333322	12422.2255859375	35173.299708984385	0	1168	0.043248230419394185	0.8173631123919333	0.6347262247838666	340.7811279296875	340.7816162109375
909	340.93121337890625	1.6252166666666668					1	DETECTED	340.9312 m/z @1.63 [CD8144_2.mzXML]	340.93121337890625	1.6252166666666668	1.5800166666666666	1.6854833333333334	0.10546666666666682	28009.666015625	117028.33083764643	0	1168	0.07420883876323736	1.166666666666665	1.3333333333333302	340.9309387207031	340.9315490722656
910	341.03045654296875	11.547366666666667					1	DETECTED	341.0305 m/z @11.55 [CD8144_2.mzXML]	341.03045654296875	11.547366666666667	11.517166666666666	14.155066666666666	2.6379	38951.05078125	503050.98733569495	0	1168	0.1291474415057028	3.9026184146770095	6.357700396660541	341.0301818847656	341.0316467285156
911	341.1769104003906	12.639933333333333					1	DETECTED	341.1769 m/z @12.64 [CD8144_2.mzXML]	341.1769104003906	12.639933333333333	12.557033333333333	17.025333333333332	4.468299999999999	7568.67822265625	440991.75517736765	0	1168	1.1421647477541317	26.949939686368978	48.590696815298564	341.1754455566406	341.18658447265625
912	341.1983947753906	12.293416666666667					1	DETECTED	341.1984 m/z @12.29 [CD8144_2.mzXML]	341.1983947753906	12.293416666666667	11.758999999999999	17.061833333333333	5.302833333333334	5856.87109375	520211.1866286012	0	1168	0.24505469577465355	4.9613285513799905	8.922657102759981	341.1885070800781	341.1996154785156
913	341.2102355957031	11.95135					1	DETECTED	341.2102 m/z @11.95 [CD8144_2.mzXML]	341.2102355957031	11.95135	10.692666666666666	12.084333333333332	1.3916666666666657	8967.220703125	217198.1234973141	0	1168	0.06025891907755643	0.5528263661762948	0.10474221756070555	341.20965576171875	341.21063232421875
914	341.35162353515625	13.942366666666667					1	DETECTED	341.3516 m/z @13.94 [CD8144_2.mzXML]	341.35162353515625	13.942366666666667	13.8171	14.691766666666666	0.8746666666666663	14612.9853515625	262502.5056383669	0	1168	0.169589162513482	3.4912187333688123	3.197023865615081	341.3509826660156	341.3523254394531
915	342.0142822265625	8.753733333333335					1	DETECTED	342.0143 m/z @8.75 [CD8144_2.mzXML]	342.0142822265625	8.753733333333335	0.10103333333333334	19.963	19.861966666666667	7208.5556640625	2433802.475823484	0	1168	6.330025588296909	1.1477323070640761	0.3826614695854529	342.0127258300781	342.0162048339844
916	342.0369873046875	10.441316666666667					1	DETECTED	342.0370 m/z @10.44 [CD8144_2.mzXML]	342.0369873046875	10.441316666666667	0.99235	10.538033333333335	9.545683333333335	8256.015625	1580411.3016585996	0	1168	0.08859760191373844	0.5051178435737241	0.010235687147448304	342.0365295410156	342.0372314453125
917	342.2629089355469	11.360666666666667					1	DETECTED	342.2629 m/z @11.36 [CD8144_2.mzXML]	342.2629089355469	11.360666666666667	11.250166666666667	12.205833333333334	0.9556666666666676	89562.84375	960250.5306835931	0	1168	0.15072070052883646	2.0145632079807854	3.070871956353213	342.26220703125	342.2635192871094
918	342.86785888671875	1.7164					1	DETECTED	342.8679 m/z @1.72 [CD8144_2.mzXML]	342.86785888671875	1.7164	1.6704333333333332	9.128383333333334	7.45795	26714.49609375	2983132.731037597	0	1168	0.09937407674058774	81.12345902828129	161.24691805656258	342.86749267578125	342.87493896484375
919	343.1921691894531	12.396633333333334					1	DETECTED	343.1922 m/z @12.40 [CD8144_2.mzXML]	343.1921691894531	12.396633333333334	11.983183333333333	18.136833333333335	6.1536500000000025	42220.59765625	1298737.6925915836	0	1168	0.2839464232569746	3.2686282835424865	7.500123915291172	343.1844482421875	343.1945495605469
920	343.2615966796875	13.018400000000002					1	DETECTED	343.2616 m/z @13.02 [CD8144_2.mzXML]	343.2615966796875	13.018400000000002	12.34525	13.065516666666667	0.7202666666666673	8061.79443359375	195803.55165332026	0	1168	0.18164648860386912	0.5349971526900882	0.06999430538017634	343.2615966796875	343.26300048828125
921	343.2950439453125	12.06725					1	DETECTED	343.2950 m/z @12.07 [CD8144_2.mzXML]	343.2950439453125	12.06725	12.016250000000001	13.504616666666667	1.488366666666666	6704.56005859375	287485.1063289794	0	1168	0.1432608107921709	14.591830065359934	25.931982623098254	343.2854309082031	343.29547119140625
922	344.19549560546875	12.293416666666667					1	DETECTED	344.1955 m/z @12.29 [CD8144_2.mzXML]	344.19549560546875	12.293416666666667	12.24085	14.120533333333332	1.8796833333333325	7302.93017578125	266434.9254323729	0	1168	0.2464737280060305	17.879042485732175	34.75808497146435	344.19488525390625	344.1973876953125
923	344.2784729003906	11.484900000000001					1	DETECTED	344.2785 m/z @11.48 [CD8144_2.mzXML]	344.2784729003906	11.484900000000001	11.436683333333333	11.999633333333332	0.562949999999999	123362.3828125	849935.5667846036	1	1168	0.09160330625988422	3.498289519996879	3.316854938184256	344.2774963378906	344.279296875
924	344.6498107910156	13.143400000000002					1	DETECTED	344.6498 m/z @13.14 [CD8144_2.mzXML]	344.6498107910156	13.143400000000002	12.971216666666667	13.504616666666667	0.5334000000000003	15964.419921875	203585.06864306692	0	1168	0.28842218978721057	1.30381199833358	4.0975872873487695	344.6480712890625	344.6505126953125
925	344.865234375	1.7319666666666669					1	DETECTED	344.8652 m/z @1.73 [CD8144_2.mzXML]	344.865234375	1.7319666666666669	1.7009166666666669	1.7620666666666667	0.061149999999999816	18366.033203125	58966.697522460905	0	1168	0.10043661315736685	0.984702093397742	0.9694041867954838	344.864990234375	344.865234375
926	344.87554931640625	1.5507					1	DETECTED	344.8755 m/z @1.55 [CD8144_2.mzXML]	344.87554931640625	1.5507	1.4618499999999999	1.6252166666666668	0.16336666666666688	130224.5546875	704402.1495097657	0	1168	0.0891541253823196	0.9193397111236168	0.8411016446697557	344.87457275390625	344.87554931640625
927	345.8792419433594	1.5653666666666666					1	DETECTED	345.8792 m/z @1.57 [CD8144_2.mzXML]	345.8792419433594	1.5653666666666666	1.4769	1.5952	0.11829999999999985	6784.421875	30944.187458496086	0	1168	0.09990949554111062	0.6686134137151476	0.33722682743029514	345.8773193359375	345.8797912597656
928	346.0090026855469	4.7957833333333335					1	DETECTED	346.0090 m/z @4.80 [CD8144_2.mzXML]	346.0090026855469	4.7957833333333335	0.10103333333333334	19.999666666666666	19.898633333333333	17063.267578125	7176207.465027958	0	1168	2.930814301408534	1.70364872510966	2.392699717874743	346.0077209472656	346.010498046875
929	346.27252197265625	13.745800000000001					1	DETECTED	346.2725 m/z @13.75 [CD8144_2.mzXML]	346.27252197265625	13.745800000000001	1.2830666666666666	14.3759	13.092833333333333	13035.7705078125	1151101.1455838315	0	1168	0.2888664460632704	0.5252793662171487	4.082953518457635	346.2724914550781	346.2752685546875
930	346.29437255859375	12.758199999999999					1	DETECTED	346.2944 m/z @12.76 [CD8144_2.mzXML]	346.29437255859375	12.758199999999999	11.330733333333335	12.940583333333333	1.609849999999998	13831.6015625	488144.6728599235	0	1168	0.803652729835882	0.56388356996077	0.12776713992154004	346.2932434082031	346.29638671875
931	346.9083557128906	1.5507					1	DETECTED	346.9084 m/z @1.55 [CD8144_2.mzXML]	346.9083557128906	1.5507	1.5065833333333332	1.61015	0.1035666666666668	10339.708984375	37631.49966906737	0	1168	0.058280491167793436	1.173781639591989	1.3475632791839778	346.90704345703125	346.9088134765625
932	347.1588439941406	11.233583333333334					1	DETECTED	347.1588 m/z @11.23 [CD8144_2.mzXML]	347.1588439941406	11.233583333333334	9.6355	11.233583333333334	1.5980833333333333	14312.6015625	190150.27044311515	0	1168	0.0733186747664778	0.5	null	347.15826416015625	347.1599426269531
933	348.0687561035156	9.110800000000001					1	DETECTED	348.0688 m/z @9.11 [CD8144_2.mzXML]	348.0687561035156	9.110800000000001	9.093066666666665	9.513066666666667	0.4200000000000017	1858.99658203125	30839.35359432993	0	1168	0.06087258992896771	11.84210526315628	22.68421052631256	348.0677795410156	348.0709533691406
934	348.81280517578125	1.7471833333333333					1	DETECTED	348.8128 m/z @1.75 [CD8144_2.mzXML]	348.81280517578125	1.7471833333333333	1.7009166666666669	1.8047666666666666	0.10384999999999978	17140.91015625	75544.11087194817	0	1168	0.0865811083838639	1.1222982708933744	1.341172172237702	348.81280517578125	348.8134765625
935	348.86859130859375	1.5507					1	DETECTED	348.8686 m/z @1.55 [CD8144_2.mzXML]	348.86859130859375	1.5507	1.5065833333333332	1.6854833333333334	0.17890000000000028	9034.7685546875	58580.65386401369	0	1168	0.0466119131982512	2.0275783906308997	3.0551567812617995	348.86688232421875	348.87701416015625
936	349.01708984375	3.0343500000000003					1	DETECTED	349.0171 m/z @3.03 [CD8144_2.mzXML]	349.01708984375	3.0343500000000003	0.64705	19.01383333333333	18.36678333333333	2379.644287109375	1012072.626256897	0	1168	0.8689410048307358	3.8467690138091837	6.693538027618368	349.0142822265625	349.0245666503906
937	349.17529296875	10.08675					1	DETECTED	349.1753 m/z @10.09 [CD8144_2.mzXML]	349.17529296875	10.08675	9.600150000000001	10.441316666666667	0.8411666666666662	12139.6015625	181644.1654874573	0	1168	0.1605223719858646	0.8721126913744318	0.3599390494140473	349.1750183105469	349.18243408203125
938	349.2342529296875	12.724016666666667					1	DETECTED	349.2343 m/z @12.72 [CD8144_2.mzXML]	349.2342529296875	12.724016666666667	10.996483333333334	12.8099	1.813416666666667	4573.63671875	234239.51667767338	0	1168	1.6864927359018935	0.5248572145255277	0.049714429051055435	349.23345947265625	349.2403564453125
939	350.09063720703125	15.861316666666665					1	DETECTED	350.0906 m/z @15.86 [CD8144_2.mzXML]	350.09063720703125	15.861316666666665	9.826783333333333	19.105666666666664	9.278883333333331	2991.0048828125	723815.7073138425	0	1168	3.1114505527635714	0.7688153185001878	0.5376306370003755	350.0888366699219	350.0916442871094
940	350.81011962890625	1.7620666666666667					1	DETECTED	350.8101 m/z @1.76 [CD8144_2.mzXML]	350.81011962890625	1.7620666666666667	1.7164	1.7907499999999998	0.07434999999999992	18198.091796875	60482.69950439457	0	1168	0.06603850533339961	0.8140510948905086	0.6281021897810173	350.80975341796875	350.8106384277344
941	350.89190673828125	1.61015					1	DETECTED	350.8919 m/z @1.61 [CD8144_2.mzXML]	350.89190673828125	1.61015	1.5507	1.6704333333333332	0.11973333333333325	75195.171875	302729.80224121077	0	1168	0.07287075558664236	1.0262540892720997	1.9002646675485129	350.8916015625	350.8924255371094
942	350.9868469238281	1.6854833333333334					1	DETECTED	350.9868 m/z @1.69 [CD8144_2.mzXML]	350.9868469238281	1.6854833333333334	1.6854833333333334	19.560833333333335	17.87535	6906.015625	1022475.4613580628	0	1168	3.458234258189679	null	null	350.9833984375	350.99224853515625
943	351.08660888671875	16.8385					1	DETECTED	351.0866 m/z @16.84 [CD8144_2.mzXML]	351.08660888671875	16.8385	9.260883333333334	18.99566666666667	9.734783333333334	2390.06689453125	711908.2061529539	0	1168	2.0477961295450786	0.6423380702375638	0.2846761404751277	351.0827941894531	351.0907287597656
944	351.22833251953125	13.728166666666668					1	DETECTED	351.2283 m/z @13.73 [CD8144_2.mzXML]	351.22833251953125	13.728166666666668	13.605799999999999	14.81325	1.2074500000000015	29478.205078125	606407.1217243957	0	1168	0.2852294066013652	2.962975066539931	5.702648056755457	351.2198791503906	351.22906494140625
945	352.1648864746094	9.981933333333334					1	DETECTED	352.1649 m/z @9.98 [CD8144_2.mzXML]	352.1648864746094	9.981933333333334	9.929666666666666	10.01665	0.0869833333333343	4370.9052734375	17872.76013220239	0	1168	0.07585173477712814	0.8321109693877429	0.6642219387754857	352.1642761230469	352.16534423828125
946	352.89678955078125	1.6854833333333334					1	DETECTED	352.8968 m/z @1.69 [CD8144_2.mzXML]	352.89678955078125	1.6854833333333334	1.5507	1.77655	0.2258500000000001	50342.27734375	236473.49688439973	0	1168	0.04188089038004428	0.8378261407196731	0.7707483478332287	352.8967590332031	352.9007873535156
947	353.03533935546875	1.8754333333333333					1	DETECTED	353.0353 m/z @1.88 [CD8144_2.mzXML]	353.03533935546875	1.8754333333333333	1.77655	17.52766666666667	15.751116666666668	385143.8125	7414675.932394833	0	1168	0.10006854404934962	4.36354575536146	7.6367163452870725	353.0257873535156	353.03662109375
948	353.2357177734375	12.606883333333334					1	DETECTED	353.2357 m/z @12.61 [CD8144_2.mzXML]	353.2357177734375	12.606883333333334	8.895800000000001	15.418966666666668	6.523166666666667	4253.1396484375	656670.175617462	0	1168	2.45300211984123	0.8788763388947524	0.5309133288426584	353.2283020019531	353.2454833984375
949	354.0555419921875	10.782766666666667					1	DETECTED	354.0555 m/z @10.78 [CD8144_2.mzXML]	354.0555419921875	10.782766666666667	10.710116666666666	12.741150000000001	2.031033333333335	5529.58984375	309688.27301467926	0	1168	0.06870007861838445	13.978206010552658	1.2122323490633997	354.0550231933594	354.0615539550781
950	355.1915588378906	12.590399999999999					1	DETECTED	355.1916 m/z @12.59 [CD8144_2.mzXML]	355.1915588378906	12.590399999999999	12.540383333333333	14.934933333333333	2.3945500000000006	6024.634765625	241772.3191346434	0	1168	0.10334612372836105	23.937520826391456	46.87504165278291	355.19134521484375	355.1953430175781
951	355.2624206542969	12.119					1	DETECTED	355.2624 m/z @12.12 [CD8144_2.mzXML]	355.2624206542969	12.119	11.7245	14.639033333333334	2.914533333333333	6272.54248046875	288990.67778662103	0	1168	0.20518999731802623	3.69395859738066	6.38791719476132	355.25335693359375	355.2635803222656
952	356.071533203125	10.104233333333333					1	DETECTED	356.0715 m/z @10.10 [CD8144_2.mzXML]	356.071533203125	10.104233333333333	10.051683333333333	10.505483333333332	0.4537999999999993	5963.47412109375	50551.99727218635	0	1168	0.08832767402067887	4.317792578496656	6.61652814574789	356.0710754394531	356.072265625
953	356.9089660644531	1.6402666666666665					1	DETECTED	356.9090 m/z @1.64 [CD8144_2.mzXML]	356.9089660644531	1.6402666666666665	1.5800166666666666	1.7009166666666669	0.12090000000000023	62226.77734375	294274.5474956054	0	1168	0.0827380110282212	1.0033195020746921	1.0066390041493842	356.9087829589844	356.9091796875
954	357.2143859863281	9.306933333333335					1	DETECTED	357.2144 m/z @9.31 [CD8144_2.mzXML]	357.2143859863281	9.306933333333335	9.260883333333334	9.373600000000001	0.11271666666666746	4610.60009765625	20249.127244629035	0	1168	0.07713171583712963	1.2238508867173175	1.4477017734346347	357.21343994140625	357.2149658203125
955	357.2778625488281	11.82825					1	DETECTED	357.2779 m/z @11.83 [CD8144_2.mzXML]	357.2778625488281	11.82825	11.758999999999999	14.55025	2.7912500000000016	55329.21484375	1393977.042814454	0	1168	0.8437905393572027	5.018030429657999	14.120032655603982	357.277099609375	357.27899169921875
956	358.2382507324219	16.11925					1	DETECTED	358.2383 m/z @16.12 [CD8144_2.mzXML]	358.2382507324219	16.11925	15.022016666666667	17.657500000000002	2.635483333333335	1507.746826171875	150564.07097283937	0	1168	1.5402894877552793	1.200967585138379	1.4019351702767577	358.2364807128906	358.2402038574219
957	358.2577819824219	11.031066666666668					1	DETECTED	358.2578 m/z @11.03 [CD8144_2.mzXML]	358.2577819824219	11.031066666666668	10.7463	11.149666666666667	0.4033666666666669	16486.36328125	171503.54580047537	0	1168	0.10134724051308375	0.708240664871822	0.44964457995375967	358.2577819824219	358.2583923339844
958	358.2940979003906	11.608749999999999					1	DETECTED	358.2941 m/z @11.61 [CD8144_2.mzXML]	358.2940979003906	11.608749999999999	11.547366666666667	11.966849999999999	0.4194833333333321	25721.28125	196045.129766724	0	1168	0.09007373959059883	3.5140545851277056	5.7338604920880565	358.2841491699219	358.2942199707031
959	359.04339599609375	1.8888833333333332					1	DETECTED	359.0434 m/z @1.89 [CD8144_2.mzXML]	359.04339599609375	1.8888833333333332	1.6704333333333332	5.953116666666667	4.282683333333334	373647.34375	6522803.867232544	0	1168	0.31624542328507355	2.409921323104681	3.5624275940856602	359.0415954589844	359.0448913574219
960	359.1658935546875	13.942366666666667					1	DETECTED	359.1659 m/z @13.94 [CD8144_2.mzXML]	359.1658935546875	13.942366666666667	11.82825	15.128350000000001	3.3001000000000005	9886.533203125	549123.8796443479	0	1168	0.3611919594759314	0.7804914582134386	0.20593061510361219	359.1650695800781	359.16815185546875
961	359.2204284667969	11.7245					1	DETECTED	359.2204 m/z @11.72 [CD8144_2.mzXML]	359.2204284667969	11.7245	11.707799999999999	11.889633333333334	0.1818333333333353	5568.98095703125	36836.22959143084	0	1168	0.08530540114781182	5.444111776446533	9.888223552893066	359.2201843261719	359.22222900390625
962	360.0683288574219	9.792750000000002					1	DETECTED	360.0683 m/z @9.79 [CD8144_2.mzXML]	360.0683288574219	9.792750000000002	9.75795	9.843766666666665	0.08581666666666621	2013.8826904296875	7010.956360778755	0	1168	0.0832871159038806	1.2329980842910966	1.4659961685821934	360.0675048828125	360.0690612792969
963	360.2117919921875	10.353933333333334					1	DETECTED	360.2118 m/z @10.35 [CD8144_2.mzXML]	360.2117919921875	10.353933333333334	10.3182	10.425433333333332	0.10723333333333329	1640.4447021484375	7128.958167419428	0	1168	0.03807120656032659	1.5004664179103886	2.000932835820777	360.2112731933594	360.2137145996094
964	360.23773193359375	4.5004333333333335					1	DETECTED	360.2377 m/z @4.50 [CD8144_2.mzXML]	360.23773193359375	4.5004333333333335	3.1822	6.4607	3.2785	4176.68017578125	255713.38981695552	0	1168	0.9988139541863679	1.2435203681695197	0.29518745797741425	360.2315368652344	360.239013671875
965	360.32232666015625	12.590399999999999					1	DETECTED	360.3223 m/z @12.59 [CD8144_2.mzXML]	360.32232666015625	12.590399999999999	12.1711	12.909266666666667	0.7381666666666682	8581.9560546875	199178.93933880623	0	1168	0.35736727478319885	0.8802369027744676	0.7604738055489353	360.3211975097656	360.3236389160156
966	360.8390197753906	1.7164					1	DETECTED	360.8390 m/z @1.72 [CD8144_2.mzXML]	360.8390197753906	1.7164	1.6704333333333332	1.77655	0.10611666666666686	18671.994140625	83486.11250268559	0	1168	0.09977754871981181	1.154278462654098	1.2754792501237409	360.8386535644531	360.8395080566406
967	361.1816711425781	12.119					1	DETECTED	361.1817 m/z @12.12 [CD8144_2.mzXML]	361.1816711425781	12.119	11.999633333333332	12.258416666666667	0.25878333333333536	7266.40576171875	67130.86208435075	0	1168	0.09981862738636416	1.0839849204132892	1.1679698408265784	361.1806335449219	361.18255615234375
968	361.20013427734375	11.149666666666667					1	DETECTED	361.2001 m/z @11.15 [CD8144_2.mzXML]	361.20013427734375	11.149666666666667	11.116383333333333	11.284066666666666	0.16768333333333274	13104.94140625	90153.13189843747	0	1168	0.2482829954685144	2.5190285428142127	4.0380570856284255	361.199951171875	361.2006530761719
969	361.3123474121094	12.673116666666665					1	DETECTED	361.3123 m/z @12.67 [CD8144_2.mzXML]	361.3123474121094	12.673116666666665	11.793133333333333	15.164283333333334	3.37115	8124.009765625	558893.1147551883	0	1168	1.205100625367935	1.6824329731500456	2.4925179165800757	361.31085205078125	361.3147277832031
970	362.9256591796875	1.6552833333333332					1	DETECTED	362.9257 m/z @1.66 [CD8144_2.mzXML]	362.9256591796875	1.6552833333333332	1.5952	1.7319666666666669	0.13676666666666693	112631.2265625	459216.19825732434	0	1168	0.06506259505550216	1.1474131079473582	1.1014681530423935	362.92523193359375	362.9258117675781
971	363.0916748046875	12.1711					1	DETECTED	363.0917 m/z @12.17 [CD8144_2.mzXML]	363.0916748046875	12.1711	12.136249999999999	12.205833333333334	0.06958333333333577	6763.775390625	23676.69348608433	0	1168	0.08765949400464912	0.9983261597322065	0.9966523194644129	363.0909423828125	363.0916748046875
972	363.1116638183594	1.5065833333333332					1	DETECTED	363.1117 m/z @1.51 [CD8144_2.mzXML]	363.1116638183594	1.5065833333333332	1.4097499999999998	16.304083333333335	14.894333333333336	10270.572265625	1664539.1674515381	0	1168	11.020310448591838	76.18673377521414	156.28613310352597	363.10931396484375	363.11517333984375
973	363.2154235839844	11.315433333333335					1	DETECTED	363.2154 m/z @11.32 [CD8144_2.mzXML]	363.2154235839844	11.315433333333335	9.792750000000002	11.810599999999999	2.0178499999999975	98769.046875	1069041.1130112938	1	1168	0.10176636563058139	0.8902554910103865	0.37130383357710184	363.2147521972656	363.2185974121094
974	365.2111511230469	11.593150000000001					1	DETECTED	365.2112 m/z @11.59 [CD8144_2.mzXML]	365.2111511230469	11.593150000000001	11.200066666666666	12.223700000000001	1.0236333333333345	5832.95947265625	240721.34247015364	0	1168	0.9166267329164359	1.3020563917744288	1.6041127835488578	365.2090148925781	365.2142639160156
975	365.2318420410156	11.250166666666667					1	DETECTED	365.2318 m/z @11.25 [CD8144_2.mzXML]	365.2318420410156	11.250166666666667	11.083049999999998	13.358483333333334	2.2754333333333356	7178.23779296875	616774.8075609133	0	1168	2.216916615630696	6.807918619726667	12.615837239453334	365.23077392578125	365.2342834472656
976	366.18450927734375	14.240883333333333					1	DETECTED	366.1845 m/z @14.24 [CD8144_2.mzXML]	366.18450927734375	14.240883333333333	11.810599999999999	15.8056	3.995000000000001	9219.1904296875	495344.3539591371	0	1168	0.3764069911427974	0.8219206265387439	5.3498188726365585	366.1819763183594	366.18560791015625
977	367.1239013671875	10.473749999999999					1	DETECTED	367.1239 m/z @10.47 [CD8144_2.mzXML]	367.1239013671875	10.473749999999999	1.8888833333333332	12.1711	10.282216666666667	44995.8203125	1551274.8001823123	0	1168	0.09279148376051971	10.672570096743812	0.013691057946922078	367.1200866699219	367.1239013671875
978	367.1558532714844	12.557033333333333					1	DETECTED	367.1559 m/z @12.56 [CD8144_2.mzXML]	367.1558532714844	12.557033333333333	6.250516666666667	12.57395	6.323433333333333	7524.923828125	516690.57244351204	0	1168	4.545350646453574	0.5013412052612245	0.0035342259030480424	367.1483459472656	367.1559753417969
979	367.1932373046875	13.763283333333334					1	DETECTED	367.1932 m/z @13.76 [CD8144_2.mzXML]	367.1932373046875	13.763283333333334	13.728166666666668	15.510483333333333	1.7823166666666648	7371.70654296875	173881.56157357743	0	1168	0.3504567286272895	25.377076411961056	49.75415282392211	367.1847839355469	367.1954650878906
980	367.9909362792969	3.3330333333333333					1	DETECTED	367.9909 m/z @3.33 [CD8144_2.mzXML]	367.9909362792969	3.3330333333333333	2.67275	18.37633333333333	15.70358333333333	3875.19287109375	1189188.9111704107	0	1168	6.6334612559834705	11.8915490824646	20.734091168646565	367.9881591796875	367.9931335449219
981	368.2779846191406	11.468449999999999					1	DETECTED	368.2780 m/z @11.47 [CD8144_2.mzXML]	368.2779846191406	11.468449999999999	11.4207	12.24085	0.8201499999999999	84361.7578125	730905.2253659695	0	1168	0.10853018041546925	0.1997949428655805	3.89827761564622	368.2773132324219	368.2792663574219
982	368.4238586425781	12.396633333333334					1	DETECTED	368.4239 m/z @12.40 [CD8144_2.mzXML]	368.4238586425781	12.396633333333334	10.336066666666666	12.474466666666666	2.1384000000000007	11163.0537109375	387621.9163829345	0	1168	0.06446296232199167	0.5188863904751119	0.037772780950223635	368.4238586425781	368.43096923828125
983	368.62603759765625	12.275883333333333					1	DETECTED	368.6260 m/z @12.28 [CD8144_2.mzXML]	368.62603759765625	12.275883333333333	9.981933333333334	12.293416666666667	2.3114833333333333	6425.11962890625	540495.0103153076	0	1168	2.298766253267692	0.5038216467955566	0.0076432935911133724	368.6258850097656	368.6274108886719
984	368.8707580566406	1.6854833333333334					1	DETECTED	368.8708 m/z @1.69 [CD8144_2.mzXML]	368.8707580566406	1.6854833333333334	1.6552833333333332	1.77655	0.12126666666666686	36065.7734375	150996.62126586938	0	1168	0.09270430395405405	2.0077262693156612	3.087186841394495	368.8701477050781	368.8711853027344
985	369.0089111328125	1.8888833333333332					1	DETECTED	369.0089 m/z @1.89 [CD8144_2.mzXML]	369.0089111328125	1.8888833333333332	1.8047666666666666	2.8871166666666666	1.08235	33661.54296875	513387.58424017334	0	1168	0.26222155639639544	4.096640652533686	5.8283398468313905	369.0076599121094	369.010498046875
986	369.0622253417969	12.033					1	DETECTED	369.0622 m/z @12.03 [CD8144_2.mzXML]	369.0622253417969	12.033	11.999633333333332	12.06725	0.06761666666666777	6310.31689453125	19211.243376220653	0	1168	0.06674071813756122	1.0132367632367498	1.0264735264734994	369.0620422363281	369.06329345703125
987	369.1207275390625	10.473749999999999					1	DETECTED	369.1207 m/z @10.47 [CD8144_2.mzXML]	369.1207275390625	10.473749999999999	10.034500000000001	12.3108	2.276299999999999	16627.28515625	540485.7467528076	0	1168	0.08769337361923668	2.476172205173812	0.29977064130739545	369.1202697753906	369.1282958984375
988	369.3501281738281	11.484900000000001					1	DETECTED	369.3501 m/z @11.48 [CD8144_2.mzXML]	369.3501281738281	11.484900000000001	2.8147333333333333	19.123833333333334	16.3091	39870.7578125	5927327.558544742	0	1168	2.8759600999309622	4.816694222615561	13.389958796659519	369.3489685058594	369.3540954589844
989	370.0864562988281	11.810599999999999					1	DETECTED	370.0865 m/z @11.81 [CD8144_2.mzXML]	370.0864562988281	11.810599999999999	11.793133333333333	11.999633333333332	0.20649999999999835	68274.0390625	429018.01494336175	0	1168	0.12863930413628744	5.911259541985036	12.809613156791515	370.0864562988281	370.0870666503906
990	370.2939453125	11.608749999999999					1	DETECTED	370.2939 m/z @11.61 [CD8144_2.mzXML]	370.2939453125	11.608749999999999	11.562583333333333	12.136249999999999	0.5736666666666661	119324.609375	1031895.2130657946	1	1168	0.12416902245900907	4.533696272947077	2.1978095752633395	370.2937316894531	370.2948913574219
991	370.3538513183594	11.284066666666666					1	DETECTED	370.3539 m/z @11.28 [CD8144_2.mzXML]	370.3538513183594	11.284066666666666	11.031066666666668	16.746166666666667	5.7151	11228.07421875	1540410.954892944	0	1168	1.6582164745996533	11.294664031620627	5.995814964110453	370.35272216796875	370.35552978515625
992	371.0897521972656	11.844899999999999					1	DETECTED	371.0898 m/z @11.84 [CD8144_2.mzXML]	371.0897521972656	11.844899999999999	1.0834333333333332	11.935300000000002	10.851866666666668	13140.609375	3470910.7952675787	0	1168	0.6189641922695213	0.5042001709804117	0.008400341960823416	371.0897521972656	371.0986633300781
993	371.2235412597656	11.95135					1	DETECTED	371.2235 m/z @11.95 [CD8144_2.mzXML]	371.2235412597656	11.95135	11.758999999999999	14.900066666666667	3.141066666666669	6311.06640625	368110.20999703987	0	1168	0.22346972369345153	8.164977038384846	15.329954076769694	371.22296142578125	371.2247314453125
994	371.263916015625	13.327066666666667					1	DETECTED	371.2639 m/z @13.33 [CD8144_2.mzXML]	371.263916015625	13.327066666666667	12.955716666666666	13.870866666666666	0.9151500000000006	15299.09765625	384504.5252752687	0	1168	0.49011841057148153	1.2321933485929677	1.0523695226043202	371.2626953125	371.264404296875
995	371.2973937988281	11.608749999999999					1	DETECTED	371.2974 m/z @11.61 [CD8144_2.mzXML]	371.2973937988281	11.608749999999999	11.57755	16.617183333333333	5.039633333333333	31947.73828125	885590.5916536258	0	1168	0.13360186175036226	80.76335470085898	160.52670940171797	371.2967224121094	371.30072021484375
996	371.31494140625	6.867233333333333					1	DETECTED	371.3149 m/z @6.87 [CD8144_2.mzXML]	371.31494140625	6.867233333333333	0.10103333333333334	19.999666666666666	19.898633333333333	6499.02734375	3436021.9779113773	0	1168	12.496616051570172	1.470443774447499	2.0570842197950543	371.3130187988281	371.3170166015625
997	372.08349609375	11.82825					1	DETECTED	372.0835 m/z @11.83 [CD8144_2.mzXML]	372.08349609375	11.82825	9.128383333333334	12.084333333333332	2.955949999999998	25536.65234375	1836569.7280560923	0	1168	2.671946190114115	0.535430386253647	0.06690179543934288	372.08221435546875	372.09320068359375
998	372.3097839355469	11.776283333333334					1	DETECTED	372.3098 m/z @11.78 [CD8144_2.mzXML]	372.3097839355469	11.776283333333334	0.24658333333333332	19.926333333333332	19.67975	25952.12109375	1533785.717170013	0	1168	null	0.5795456891413941	5.612235065211953	372.2998352050781	372.31951904296875
999	372.73736572265625	2.0145666666666666					1	DETECTED	372.7374 m/z @2.01 [CD8144_2.mzXML]	372.73736572265625	2.0145666666666666	1.91645	2.1285833333333333	0.21213333333333328	5349.650390625	44928.15283703614	0	1168	0.2042267488809162	1.0810259894683203	1.1620519789366404	372.73602294921875	372.73883056640625
1000	372.8824462890625	1.6402666666666665					1	DETECTED	372.8824 m/z @1.64 [CD8144_2.mzXML]	372.8824462890625	1.6402666666666665	1.5800166666666666	1.6704333333333332	0.09041666666666659	22714.6484375	85326.93920996088	0	1168	0.0882946542060048	0.7503457814661139	0.4943409426209857	372.8824462890625	372.8840637207031
1001	373.2729187011719	12.084333333333332					1	DETECTED	373.2729 m/z @12.08 [CD8144_2.mzXML]	373.2729187011719	12.084333333333332	11.859983333333334	12.328083333333332	0.46809999999999796	5128.74951171875	89280.29070196507	0	1168	0.34271158336063046	1.0432360151548985	1.086472030309797	373.2719421386719	373.2735290527344
1002	373.3125	11.758999999999999					1	DETECTED	373.3125 m/z @11.76 [CD8144_2.mzXML]	373.3125	11.758999999999999	11.7245	14.5863	2.861799999999999	5783.68994140625	394082.31449725316	0	1168	0.09275308585791109	41.47536231884326	81.95072463768652	373.3122863769531	373.3222961425781
1003	374.3258056640625	12.258416666666667					1	DETECTED	374.3258 m/z @12.26 [CD8144_2.mzXML]	374.3258056640625	12.258416666666667	11.640833333333335	12.706916666666666	1.0660833333333315	4708.8564453125	166549.77164434793	0	1168	0.4411613833128527	0.8631088921872891	0.7262177843745784	374.3236083984375	374.3265686035156
1004	375.01739501953125	1.8754333333333333					1	DETECTED	375.0174 m/z @1.88 [CD8144_2.mzXML]	375.01739501953125	1.8754333333333333	1.7319666666666669	17.4165	15.684533333333333	178635.65625	3966658.144269319	0	1168	0.26525993924943214	2.4815051848549516	4.107808933942398	375.0091552734375	375.0232849121094
1005	376.6239318847656	10.588600000000001					1	DETECTED	376.6239 m/z @10.59 [CD8144_2.mzXML]	376.6239318847656	10.588600000000001	10.173783333333335	11.048183333333332	0.8743999999999978	42356.17578125	333997.5933537589	0	1168	0.08248495309496562	0.988342118124486	3.541646473386259	376.62298583984375	376.62451171875
1006	377.0149841308594	1.9027333333333334					1	DETECTED	377.0150 m/z @1.90 [CD8144_2.mzXML]	377.0149841308594	1.9027333333333334	1.8335000000000001	2.3669333333333333	0.5334333333333332	11150.896484375	191970.9793284911	0	1168	0.25994418175397604	3.8524313914299504	6.704862782859901	377.01409912109375	377.01580810546875
1007	377.1451416015625	9.826783333333333					1	DETECTED	377.1451 m/z @9.83 [CD8144_2.mzXML]	377.1451416015625	9.826783333333333	9.792750000000002	9.9125	0.11974999999999802	5042.27783203125	23720.187261779673	0	1168	0.10704835628446219	1.75930460333013	2.51860920666026	377.1449279785156	377.14581298828125
1008	377.6316833496094	12.293416666666667					1	DETECTED	377.6317 m/z @12.29 [CD8144_2.mzXML]	377.6316833496094	12.293416666666667	0.5013833333333333	12.427933333333334	11.92655	4843.44482421875	822583.6485455019	0	1168	2.2738705543951756	0.5057037095666284	0.011407419133256609	377.623046875	377.6329040527344
1009	378.0309143066406	16.691166666666668					1	DETECTED	378.0309 m/z @16.69 [CD8144_2.mzXML]	378.0309143066406	16.691166666666668	10.3182	17.5085	7.190300000000002	1770.950927734375	346413.8401693116	0	1168	1.2559703004034315	0.5641250281135421	0.12825005622708424	378.0284729003906	378.03277587890625
1010	378.2393798828125	12.396633333333334					1	DETECTED	378.2394 m/z @12.40 [CD8144_2.mzXML]	378.2393798828125	12.396633333333334	11.741466666666668	12.92485	1.1833833333333317	18323.76953125	305935.0767845459	0	1168	0.07187042953666989	0.9031162554057485	1.2760228503138624	378.23907470703125	378.24298095703125
1011	378.8992614746094	1.6402666666666665					1	DETECTED	378.8993 m/z @1.64 [CD8144_2.mzXML]	378.8992614746094	1.6402666666666665	1.5952	1.7164	0.12119999999999997	66644.0078125	266359.27295629884	0	1168	0.057656961114359806	1.3446745562130198	1.9413640859008472	378.89910888671875	378.900390625
1012	379.0829162597656	12.459216666666666					1	DETECTED	379.0829 m/z @12.46 [CD8144_2.mzXML]	379.0829162597656	12.459216666666666	11.18325	15.14645	3.9632000000000005	14803.4873046875	635660.4202143551	0	1168	0.1673043194582693	1.5530186264008983	2.1060372528017965	379.08056640625	379.083984375
1013	379.2500915527344	13.15855					1	DETECTED	379.2501 m/z @13.16 [CD8144_2.mzXML]	379.2500915527344	13.15855	11.82825	15.272616666666666	3.4443666666666655	10920.8359375	558192.2642168575	0	1168	0.2807364415240041	1.2945826755869605	0.5782773165985353	379.24102783203125	379.2518005371094
1014	379.2809143066406	14.120533333333332					1	DETECTED	379.2809 m/z @14.12 [CD8144_2.mzXML]	379.2809143066406	14.120533333333332	6.548933333333333	14.514933333333333	7.966	4262.755859375	474696.7884177855	0	1168	0.10649498989127792	0.5260446933276983	0.05208938665539661	379.280029296875	379.2852478027344
1015	380.2547607421875	12.639933333333333					1	DETECTED	380.2548 m/z @12.64 [CD8144_2.mzXML]	380.2547607421875	12.639933333333333	11.375333333333334	13.588766666666666	2.2134333333333327	25224.302734375	595600.4777975462	0	1168	0.10950881154483838	0.8751515630765986	0.17687073935153527	380.246826171875	380.2642517089844
1016	381.025146484375	1.9027333333333334					1	DETECTED	381.0251 m/z @1.90 [CD8144_2.mzXML]	381.025146484375	1.9027333333333334	1.6854833333333334	2.4225833333333333	0.7370999999999999	106975.6875	1537748.3552209476	0	1168	0.9347534944125133	1.8207265877075534	2.3600653720661717	381.024658203125	381.0259094238281
1017	383.1153869628906	1.7907499999999998					1	DETECTED	383.1154 m/z @1.79 [CD8144_2.mzXML]	383.1153869628906	1.7907499999999998	1.7319666666666669	13.189133333333332	11.457166666666666	465188.375	4267774.600072755	1	1168	0.0569042856395543	4.609527343022501	6.2784081821827	383.1098327636719	383.1164855957031
1018	384.11907958984375	1.9724333333333335					1	DETECTED	384.1191 m/z @1.97 [CD8144_2.mzXML]	384.11907958984375	1.9724333333333335	1.9724333333333335	9.128383333333334	7.155950000000001	13698.9677734375	958414.7059586182	0	1168	6.993104247562698	null	null	384.1139221191406	384.1278991699219
1019	385.3089294433594	14.691766666666666					1	DETECTED	385.3089 m/z @14.69 [CD8144_2.mzXML]	385.3089294433594	14.691766666666666	10.1561	18.777333333333335	8.621233333333334	39974.01953125	3876143.425143649	0	1168	0.796007302412546	1.0382035272276307	1.6378631365198324	385.3049621582031	385.3172302246094
1020	386.0809326171875	13.327066666666667					1	DETECTED	386.0809 m/z @13.33 [CD8144_2.mzXML]	386.0809326171875	13.327066666666667	0.11916666666666667	19.963	19.843833333333333	3969.56494140625	1593249.0276774906	0	1168	3.0158201937300415	0.7512107652743181	0.5175504526294102	386.07867431640625	386.0833435058594
1021	386.28887939453125	11.405433333333333					1	DETECTED	386.2889 m/z @11.41 [CD8144_2.mzXML]	386.28887939453125	11.405433333333333	8.542966666666667	11.452466666666668	2.9095000000000013	17963.703125	774668.2817722176	0	1168	0.04208014440928487	0.5082155250716168	0.016431050143233705	386.2796325683594	386.2895202636719
1022	386.3125	14.691766666666666					1	DETECTED	386.3125 m/z @14.69 [CD8144_2.mzXML]	386.3125	14.691766666666666	11.048183333333332	16.47005	5.421866666666668	6926.8173828125	831689.8769948723	0	1168	0.9041476546360556	0.7440294581799054	0.20645930180332966	386.310546875	386.31414794921875
1023	386.3246154785156	12.741150000000001					1	DETECTED	386.3246 m/z @12.74 [CD8144_2.mzXML]	386.3246154785156	12.741150000000001	12.689966666666667	12.893233333333335	0.20326666666666782	7189.90869140625	50169.75154907211	0	1168	0.1275546093269071	1.985672419407335	2.97134483881467	386.3246154785156	386.3256530761719
1024	387.1787109375	11.547366666666667					1	DETECTED	387.1787 m/z @11.55 [CD8144_2.mzXML]	387.1787109375	11.547366666666667	11.50075	12.5238	1.0230499999999996	266160.90625	2133267.6203320418	1	1168	0.11542619893076811	3.3535076819344973	4.148555785432793	387.17822265625	387.1814270019531
1025	388.0783386230469	11.9197					1	DETECTED	388.0783 m/z @11.92 [CD8144_2.mzXML]	388.0783386230469	11.9197	0.42871666666666663	19.9445	19.515783333333335	2852.7666015625	1443199.9288038644	0	1168	5.857809619087451	0.8491781237172914	0.6983562474345828	388.0745544433594	388.0845947265625
1026	388.1822814941406	11.562583333333333					1	DETECTED	388.1823 m/z @11.56 [CD8144_2.mzXML]	388.1822814941406	11.562583333333333	11.562583333333333	11.889633333333334	0.3270500000000016	51389.83203125	287822.80607202277	0	1168	null	null	null	388.18157958984375	388.1831970214844
1027	389.0213928222656	1.61015					1	DETECTED	389.0214 m/z @1.61 [CD8144_2.mzXML]	389.0213928222656	1.61015	1.5800166666666666	1.6402666666666665	0.060249999999999915	8713.404296875	22673.699535644497	0	1168	0.04188801977963097	0.9997234513274318	0.9994469026548636	389.020751953125	389.0216979980469
1028	389.2135314941406	11.95135					1	DETECTED	389.2135 m/z @11.95 [CD8144_2.mzXML]	389.2135314941406	11.95135	4.516283333333333	12.016250000000001	7.499966666666668	6412.6484375	818762.8042219846	0	1168	0.039248631489092745	0.5043644531320052	0.00872890626401039	389.2040710449219	389.21722412109375
1029	389.2676086425781	12.188516666666667					1	DETECTED	389.2676 m/z @12.19 [CD8144_2.mzXML]	389.2676086425781	12.188516666666667	12.136249999999999	12.861066666666666	0.7248166666666673	6196.2578125	126143.70697778343	0	1168	0.07230829288258356	6.933832908163093	12.867665816326186	389.2645263671875	389.2679138183594
1030	390.797607421875	1.7164					1	DETECTED	390.7976 m/z @1.72 [CD8144_2.mzXML]	390.797607421875	1.7164	1.7009166666666669	8.807616666666666	7.106699999999999	16341.654296875	2516610.5699399416	0	1168	0.06608478896096526	229.49515608181224	457.9903121636245	390.7939453125	390.799560546875
1031	390.9918212890625	1.8888833333333332					1	DETECTED	390.9918 m/z @1.89 [CD8144_2.mzXML]	390.9918212890625	1.8888833333333332	1.8189	2.40875	0.58985	39069.8046875	490564.539260376	0	1168	0.08922476824564018	5.515534866039029	6.778304213126285	390.9906005859375	390.99237060546875
1032	391.2833557128906	0.24658333333333332					1	DETECTED	391.2834 m/z @0.25 [CD8144_2.mzXML]	391.2833557128906	0.24658333333333332	0.10103333333333334	19.999666666666666	19.898633333333333	10635.330078125	6403329.130184452	0	1168	7.81269680307256	68.35669300354976	19.40526695226234	391.281005859375	391.28570556640625
1033	393.29559326171875	1.6402666666666665					1	DETECTED	393.2956 m/z @1.64 [CD8144_2.mzXML]	393.29559326171875	1.6402666666666665	0.13726666666666668	19.79866666666667	19.661400000000004	5513.5908203125	1844077.9262873225	0	1168	5.033466300851788	6.540718562874253	1.627412623149143	393.2954406738281	393.30078125
1034	394.0743408203125	9.2913					1	DETECTED	394.0743 m/z @9.29 [CD8144_2.mzXML]	394.0743408203125	9.2913	9.093066666666665	9.670366666666666	0.577300000000001	17959.841796875	213149.42162109417	0	1168	0.13267031138683194	1.4561123255422852	1.215930082413903	394.07281494140625	394.074951171875
1035	394.2220153808594	8.224333333333332					1	DETECTED	394.2220 m/z @8.22 [CD8144_2.mzXML]	394.2220153808594	8.224333333333332	8.0177	12.223700000000001	4.206000000000001	2451.83349609375	489518.67522930924	0	1168	0.2182525881480366	10.177447975479957	19.354895950959914	394.2142639160156	394.2234191894531
1036	394.2939453125	11.608749999999999					1	DETECTED	394.2939 m/z @11.61 [CD8144_2.mzXML]	394.2939453125	11.608749999999999	4.762466666666667	17.601999999999997	12.83953333333333	14132.17578125	1675219.8597621154	0	1168	6.89563526932311	0.9377009910486711	0.8754019820973422	394.2935485839844	394.3038635253906
1037	394.8734130859375	1.6402666666666665					1	DETECTED	394.8734 m/z @1.64 [CD8144_2.mzXML]	394.8734130859375	1.6402666666666665	1.61015	1.7009166666666669	0.09076666666666688	18202.333984375	61670.24699462897	0	1168	0.05440745871854569	1.5069175428887744	1.7226428009773198	394.8724060058594	394.8736267089844
1038	395.09417724609375	9.513066666666667					1	DETECTED	395.0942 m/z @9.51 [CD8144_2.mzXML]	395.09417724609375	9.513066666666667	9.425916666666666	9.826783333333333	0.40086666666666737	8556.3193359375	86879.11398779292	0	1168	0.2981783459907099	2.2998661311914055	1.6610547448668551	395.09356689453125	395.0960693359375
1039	395.1847229003906	10.034500000000001					1	DETECTED	395.1847 m/z @10.03 [CD8144_2.mzXML]	395.1847229003906	10.034500000000001	9.86125	10.353933333333334	0.4926833333333338	3701.680908203125	54907.45967980962	0	1168	0.14898021157791597	1.421885521885513	1.8437710437710262	395.18316650390625	395.1849670410156
1040	396.3094482421875	11.691066666666668					1	DETECTED	396.3094 m/z @11.69 [CD8144_2.mzXML]	396.3094482421875	11.691066666666668	11.657549999999999	11.95135	0.29380000000000095	15206.265625	131984.74002771004	0	1168	0.12315808180224863	4.382894082545695	7.765788165091391	396.30889892578125	396.3114013671875
1041	396.9988708496094	1.9027333333333334					1	DETECTED	396.9989 m/z @1.90 [CD8144_2.mzXML]	396.9988708496094	1.9027333333333334	1.7009166666666669	2.352716666666667	0.6517999999999999	41384.0703125	607729.2649990232	0	1168	0.22477511466167321	1.5858411154483028	2.0349030970116786	396.9983825683594	397.0006408691406
1042	397.4140319824219	12.328083333333332					1	DETECTED	397.4140 m/z @12.33 [CD8144_2.mzXML]	397.4140319824219	12.328083333333332	12.084333333333332	13.675366666666667	1.5910333333333355	24330.701171875	690786.2338513792	0	1168	0.36209551486515856	3.2636581196581194	3.6238602190283515	397.412841796875	397.4156188964844
1043	398.32550048828125	11.82825					1	DETECTED	398.3255 m/z @11.83 [CD8144_2.mzXML]	398.32550048828125	11.82825	11.793133333333333	12.1711	0.3779666666666657	31292.3359375	234642.6325736703	0	1168	0.08852609670786471	5.3815851922163365	6.824535591465292	398.3252868652344	398.3260498046875
1044	398.76068115234375	13.504616666666667					1	DETECTED	398.7607 m/z @13.50 [CD8144_2.mzXML]	398.76068115234375	13.504616666666667	11.7245	15.218033333333333	3.493533333333332	11601.21875	813046.089602448	0	1168	0.5906342124463695	1.0004865126208156	1.5895201010656612	398.7590637207031	398.76788330078125
1045	399.32891845703125	11.82825					1	DETECTED	399.3289 m/z @11.83 [CD8144_2.mzXML]	399.32891845703125	11.82825	11.810599999999999	15.236266666666667	3.425666666666668	7871.09619140625	424395.6468847354	0	1168	2.5009497211842877	97.04438149196537	157.5052599387659	399.3232421875	399.33099365234375
1046	400.3412170410156	11.95135					1	DETECTED	400.3412 m/z @11.95 [CD8144_2.mzXML]	400.3412170410156	11.95135	11.9197	12.4435	0.5237999999999996	83270.9765625	703948.4413643756	0	1168	0.13967548540069963	7.302237435097108	6.85085977909642	400.34039306640625	400.3423767089844
1047	400.8265686035156	1.7471833333333333					1	DETECTED	400.8266 m/z @1.75 [CD8144_2.mzXML]	400.8265686035156	1.7471833333333333	1.7009166666666669	1.8047666666666666	0.10384999999999978	21854.90625	101772.97014355457	0	1168	0.21232008038567796	1.1222982708933744	1.4084232294353547	400.82562255859375	400.8270568847656
1048	402.901611328125	1.5952					1	DETECTED	402.9016 m/z @1.60 [CD8144_2.mzXML]	402.901611328125	1.5952	1.5653666666666666	1.6552833333333332	0.08991666666666664	47377.08984375	162311.73666967754	0	1168	0.07021672623520137	1.506983240223461	1.9363624987863206	402.90130615234375	402.9021911621094
1049	403.0071716308594	1.9027333333333334					1	DETECTED	403.0072 m/z @1.90 [CD8144_2.mzXML]	403.0071716308594	1.9027333333333334	1.6854833333333334	2.3388666666666666	0.6533833333333332	127425.9765625	1900210.07371875	0	1168	0.12282967498074182	1.4698405620036006	2.235079540965926	403.00677490234375	403.00830078125
1050	404.2054138183594	11.547366666666667					1	DETECTED	404.2054 m/z @11.55 [CD8144_2.mzXML]	404.2054138183594	11.547366666666667	6.250516666666667	11.793133333333333	5.5426166666666665	30341.470703125	4440918.659996582	0	1168	0.12320328030260086	0.5231993228679939	0.029200530973239457	404.20416259765625	404.212646484375
1051	405.13446044921875	10.538033333333335					1	DETECTED	405.1345 m/z @10.54 [CD8144_2.mzXML]	405.13446044921875	10.538033333333335	10.489316666666667	10.8561	0.36678333333333235	7553.86572265625	58592.83706915261	0	1168	0.08508263991734744	3.7644543277453995	6.251229366104067	405.1335754394531	405.1361389160156
1052	406.74658203125	12.5238					1	DETECTED	406.7466 m/z @12.52 [CD8144_2.mzXML]	406.74658203125	12.5238	11.624500000000001	15.382200000000001	3.7577	14919.75	1086615.5244761347	0	1168	1.6938341322800827	1.772643476314401	1.7949637985802351	406.74554443359375	406.75604248046875
1053	408.7687683105469	1.7471833333333333					1	DETECTED	408.7688 m/z @1.75 [CD8144_2.mzXML]	408.7687683105469	1.7471833333333333	1.7009166666666669	13.358483333333334	11.657566666666668	20275.6484375	3858709.887908936	0	1168	0.09310474616818043	125.98234870317062	250.9646974063412	408.7686767578125	408.7757873535156
1054	408.9187316894531	1.6402666666666665					1	DETECTED	408.9187 m/z @1.64 [CD8144_2.mzXML]	408.9187316894531	1.6402666666666665	1.5800166666666666	1.6552833333333332	0.07526666666666659	48013.58984375	172245.8492126461	0	1168	0.08711650551463124	0.6246196403872755	0.24219491242799485	408.91839599609375	408.9190673828125
1055	409.1607971191406	11.547366666666667					1	DETECTED	409.1608 m/z @11.55 [CD8144_2.mzXML]	409.1607971191406	11.547366666666667	11.50075	12.1711	0.6703499999999991	209902.171875	1558574.4957987757	0	1168	0.1570490742673023	6.216816388827005	4.506818724676255	409.1605224609375	409.1629333496094
1056	409.18670654296875	9.1882					1	DETECTED	409.1867 m/z @9.19 [CD8144_2.mzXML]	409.18670654296875	9.1882	9.128383333333334	9.306933333333335	0.17855000000000132	45058.06640625	207279.94168310525	0	1168	0.07702851403514366	1.3731705289092797	1.6288249680405416	409.1866149902344	409.18743896484375
1057	410.1904296875	9.202433333333333					1	DETECTED	410.1904 m/z @9.20 [CD8144_2.mzXML]	410.1904296875	9.202433333333333	9.159416666666667	9.275883333333333	0.11646666666666583	9732.587890625	38799.285697021216	0	1168	0.07502213615848419	1.3537388609066214	1.970924637977062	410.18963623046875	410.1913146972656
1058	410.2543029785156	3.8735500000000003					1	DETECTED	410.2543 m/z @3.87 [CD8144_2.mzXML]	410.2543029785156	3.8735500000000003	3.2422	5.5889	2.3467	2587.47509765625	150695.9290823364	0	1168	0.6652736154555554	1.8584778648926892	2.7169557297853784	410.25030517578125	410.25689697265625
1059	410.7602233886719	13.296066666666666					1	DETECTED	410.7602 m/z @13.30 [CD8144_2.mzXML]	410.7602233886719	13.296066666666666	1.7164	15.039833333333332	13.323433333333332	10666.6748046875	3633138.509922088	0	1168	0.22300841663530058	0.5752943377759866	0.05290940231404023	410.7589111328125	410.7667236328125
1060	410.8553161621094	1.7164					1	DETECTED	410.8553 m/z @1.72 [CD8144_2.mzXML]	410.8553161621094	1.7164	1.6704333333333332	1.7907499999999998	0.12031666666666663	31162.0546875	154785.03248730465	0	1168	0.0900377222924631	1.3087382160986205	1.617476432197241	410.8553161621094	410.8558044433594
1061	412.7757568359375	12.955716666666666					1	DETECTED	412.7758 m/z @12.96 [CD8144_2.mzXML]	412.7757568359375	12.955716666666666	11.810599999999999	14.917316666666666	3.1067166666666672	5516.5615234375	418811.6674265442	0	1168	0.7746076183808412	1.3565066150465022	2.453446051857181	412.7725830078125	412.77984619140625
1062	412.85247802734375	1.7009166666666669					1	DETECTED	412.8525 m/z @1.70 [CD8144_2.mzXML]	412.85247802734375	1.7009166666666669	1.5507	1.77655	0.2258500000000001	19595.7109375	168185.2674038086	0	1168	0.18797747136495602	0.7473832887072821	0.5039809175056734	412.8516845703125	412.8623046875
1063	412.9722595214844	1.91645					1	DETECTED	412.9723 m/z @1.92 [CD8144_2.mzXML]	412.9722595214844	1.91645	1.8047666666666666	14.96975	13.164983333333332	9916.9931640625	1905822.7825389402	0	1168	0.2779566006458949	58.93888971795253	116.87777943590507	412.9631042480469	412.9756164550781
1064	413.1413269042969	9.356833333333332					1	DETECTED	413.1413 m/z @9.36 [CD8144_2.mzXML]	413.1413269042969	9.356833333333332	9.306933333333335	15.022016666666667	5.715083333333332	6990.01171875	431632.4080589292	0	1168	0.09351949334705623	57.26536406145923	113.53072812291846	413.1353454589844	413.1503601074219
1065	413.265625	1.7907499999999998					1	DETECTED	413.2656 m/z @1.79 [CD8144_2.mzXML]	413.265625	1.7907499999999998	0.35605	19.908166666666666	19.552116666666667	8837.9033203125	1573743.5972078543	0	1168	11.32475848277721	7.9023454675535225	2.0916160198799156	413.2560729980469	413.2743225097656
1066	413.3406677246094	11.999633333333332					1	DETECTED	413.3407 m/z @12.00 [CD8144_2.mzXML]	413.3406677246094	11.999633333333332	11.166333333333334	16.783166666666666	5.616833333333332	8013.00244140625	996314.1697615964	0	1168	2.5609310369175375	3.2185430463431244	5.362450700849422	413.33673095703125	413.3423156738281
1067	414.29901123046875	12.223700000000001					1	DETECTED	414.2990 m/z @12.22 [CD8144_2.mzXML]	414.29901123046875	12.223700000000001	11.345666666666666	15.47355	4.127883333333333	26463.798828125	1094087.9141976312	0	1168	0.8771140087497518	2.3506415853612204	5.211606808511747	414.29705810546875	414.30169677734375
1068	415.2104797363281	11.874833333333333					1	DETECTED	415.2105 m/z @11.87 [CD8144_2.mzXML]	415.2104797363281	11.874833333333333	11.810599999999999	12.98705	1.1764500000000009	398057.5625	3269351.768735715	1	1168	0.10473182339550924	3.3442547081235356	3.6034863758001534	415.20941162109375	415.21356201171875
1069	415.2807312011719	12.656466666666667					1	DETECTED	415.2807 m/z @12.66 [CD8144_2.mzXML]	415.2807312011719	12.656466666666667	7.23965	13.049683333333332	5.810033333333332	9375.9287109375	833121.1197132566	0	1168	0.07535131360968705	0.5362959179591948	0.07259183591838976	415.2770080566406	415.28173828125
1070	416.2139892578125	11.874833333333333					1	DETECTED	416.2140 m/z @11.87 [CD8144_2.mzXML]	416.2139892578125	11.874833333333333	11.874833333333333	12.328083333333332	0.4532499999999988	91165.9296875	603902.731636228	0	1168	0.08106451153797245	null	null	416.21295166015625	416.2145080566406
1071	416.8006591796875	1.7471833333333333					1	DETECTED	416.8007 m/z @1.75 [CD8144_2.mzXML]	416.8006591796875	1.7471833333333333	1.7009166666666669	1.77655	0.07563333333333322	26516.5	101420.96190771478	0	1168	0.08420391809389982	0.8173631123919333	0.6347262247838666	416.80010986328125	416.8010559082031
1072	417.0021057128906	1.9027333333333334					1	DETECTED	417.0021 m/z @1.90 [CD8144_2.mzXML]	417.0021057128906	1.9027333333333334	1.7907499999999998	2.394966666666667	0.6042166666666671	67527.078125	953271.4346710203	0	1168	0.17851034810370137	2.5751888163708374	3.684627520653769	417.0015869140625	417.0038757324219
1073	418.74688720703125	13.081466666666667					1	DETECTED	418.7469 m/z @13.08 [CD8144_2.mzXML]	418.74688720703125	13.081466666666667	11.793133333333333	14.917316666666666	3.124183333333333	9218.9697265625	516377.46459851105	0	1168	0.625476314048008	1.212490297542043	1.2362271094181354	418.74420166015625	418.7498779296875
1074	418.7974548339844	1.7164					1	DETECTED	418.7975 m/z @1.72 [CD8144_2.mzXML]	418.7974548339844	1.7164	1.6854833333333334	15.272616666666666	13.587133333333332	29299.5234375	1501883.3346512453	0	1168	0.0738380169494941	219.7380053908369	438.4760107816738	418.791748046875	418.7977294921875
1075	418.8787536621094	1.61015					1	DETECTED	418.8788 m/z @1.61 [CD8144_2.mzXML]	418.8787536621094	1.61015	1.4278833333333334	1.6704333333333332	0.24254999999999982	51994.88671875	223410.81425820926	0	1168	0.06505033932234894	0.665371250914411	1.3337583325190154	418.8742980957031	418.8797302246094
1076	418.9815673828125	1.8888833333333332					1	DETECTED	418.9816 m/z @1.89 [CD8144_2.mzXML]	418.9815673828125	1.8888833333333332	1.7907499999999998	2.1709	0.3801500000000002	23663.474609375	294170.7117763671	0	1168	0.3231577003415351	1.9369055706521736	2.8738111413043472	418.98046875	418.9820251464844
1077	419.3150329589844	1.2469					1	DETECTED	419.3150 m/z @1.25 [CD8144_2.mzXML]	419.3150329589844	1.2469	0.13726666666666668	19.981166666666663	19.843899999999998	2125.6416015625	1265847.2575178228	0	1168	17.587633194298643	8.94164739103007	16.883294782060137	419.31231689453125	419.31951904296875
1078	420.15826416015625	11.132983333333334					1	DETECTED	420.1583 m/z @11.13 [CD8144_2.mzXML]	420.15826416015625	11.132983333333334	5.275666666666667	11.200066666666666	5.9243999999999994	6229.84619140625	325545.40827108786	0	1168	0.1120115289571455	0.5057264560848397	0.10429748837742134	420.1515808105469	420.1602478027344
1079	420.76336669921875	13.018400000000002					1	DETECTED	420.7634 m/z @13.02 [CD8144_2.mzXML]	420.76336669921875	13.018400000000002	2.67275	14.743766666666666	12.071016666666665	9403.35546875	1812413.1369647225	0	1168	1.0800302533036668	0.5833860930278264	0.1359222602823139	420.7578125	420.7733154296875
1080	420.88433837890625	1.6704333333333332					1	DETECTED	420.8843 m/z @1.67 [CD8144_2.mzXML]	420.88433837890625	1.6704333333333332	1.6552833333333332	1.7471833333333333	0.09190000000000009	61274.40625	168138.9133349614	0	1168	0.043237092304457825	3.0330033003300367	4.513905492126661	420.8836669921875	420.88482666015625
1081	421.7818908691406	14.308033333333332					1	DETECTED	421.7819 m/z @14.31 [CD8144_2.mzXML]	421.7818908691406	14.308033333333332	14.103183333333334	14.917316666666666	0.8141333333333325	6011.60888671875	114529.18129742423	0	1168	0.4671828826511053	1.9871450654950888	2.0223919320829764	421.7803955078125	421.7839050292969
1082	422.3251953125	11.776283333333334					1	DETECTED	422.3252 m/z @11.78 [CD8144_2.mzXML]	422.3251953125	11.776283333333334	11.758999999999999	11.874833333333333	0.11583333333333456	6903.986328125	30234.726101928838	0	1168	4.858889159723814	3.3510125361617003	5.7020250723234005	422.3240661621094	422.3260803222656
1083	424.3414611816406	11.889633333333334					1	DETECTED	424.3415 m/z @11.89 [CD8144_2.mzXML]	424.3414611816406	11.889633333333334	11.859983333333334	12.689966666666667	0.8299833333333329	83434.0859375	733854.1754134496	0	1168	0.10137238879211274	6.283731274692674	8.288199326059436	424.340087890625	424.3418273925781
1084	424.8960876464844	1.6402666666666665					1	DETECTED	424.8961 m/z @1.64 [CD8144_2.mzXML]	424.8960876464844	1.6402666666666665	1.5653666666666666	1.6704333333333332	0.10506666666666664	106051.90625	379890.0326046138	0	1168	0.0680067932208166	0.7129938152279451	0.490030920071716	424.8956298828125	424.8969421386719
1085	426.3571472167969	12.016250000000001					1	DETECTED	426.3571 m/z @12.02 [CD8144_2.mzXML]	426.3571472167969	12.016250000000001	11.874833333333333	12.724016666666667	0.8491833333333343	130440.3984375	1324215.7081838392	1	1168	0.11412451910307375	1.8201358821247156	1.8365755487774784	426.3500671386719	426.35791015625
1086	427.05419921875	9.39055					1	DETECTED	427.0542 m/z @9.39 [CD8144_2.mzXML]	427.05419921875	9.39055	9.356833333333332	9.530816666666668	0.17398333333333582	6964.26806640625	41986.231993469366	0	1168	0.10540425756110494	2.580079090459737	5.048921897398397	427.0531921386719	427.0555114746094
1087	427.4308776855469	12.623366666666668					1	DETECTED	427.4309 m/z @12.62 [CD8144_2.mzXML]	427.4308776855469	12.623366666666668	3.935083333333333	14.461716666666666	10.526633333333333	4660.29345703125	924820.2636771848	0	1168	10.051997577341533	0.6057947772574942	0.21158955451498837	427.4304504394531	427.4400329589844
1088	428.37261962890625	12.136249999999999					1	DETECTED	428.3726 m/z @12.14 [CD8144_2.mzXML]	428.37261962890625	12.136249999999999	0.86505	12.4126	11.54755	27388.314453125	2007548.667064362	0	1168	0.08032508496831348	0.5126929731741435	11.532006156155239	428.36358642578125	428.3739013671875
1089	429.0507507324219	9.408066666666667					1	DETECTED	429.0508 m/z @9.41 [CD8144_2.mzXML]	429.0507507324219	9.408066666666667	9.356833333333332	9.443383333333333	0.08655000000000079	3222.2734375	13048.480774780184	0	1168	0.10182745543399818	0.8446649316850955	0.6893298633701909	429.0503234863281	429.0516052246094
1090	429.37176513671875	13.623283333333335					1	DETECTED	429.3718 m/z @13.62 [CD8144_2.mzXML]	429.37176513671875	13.623283333333335	11.889633333333334	15.290966666666666	3.4013333333333318	8366.3310546875	813220.4319711304	0	1168	1.4662425187579444	0.9809746296349696	0.603746151774539	429.3702087402344	429.376220703125
1091	430.24334716796875	9.600150000000001					1	DETECTED	430.2433 m/z @9.60 [CD8144_2.mzXML]	430.24334716796875	9.600150000000001	9.582566666666667	9.7056	0.12303333333333377	4222.76953125	17014.354775207594	0	1168	0.0593384663985681	3.4985781990519342	10.830644456933001	430.2421875	430.2439880371094
1092	430.3792419433594	13.4384					1	DETECTED	430.3792 m/z @13.44 [CD8144_2.mzXML]	430.3792419433594	13.4384	8.291283333333332	19.853333333333335	11.562050000000003	99859.5078125	3738075.878439485	1	1168	0.5480172114549955	1.4640272840684512	1.5698899346095576	430.3779296875	430.38909912109375
1093	430.7473449707031	11.983183333333333					1	DETECTED	430.7473 m/z @11.98 [CD8144_2.mzXML]	430.7473449707031	11.983183333333333	11.7245	13.781166666666667	2.0566666666666666	5698.494140625	353182.45473822014	0	1168	0.13680181001644875	3.9752593260743705	6.950518652148741	430.7449645996094	430.7491760253906
1094	430.91302490234375	1.6402666666666665					1	DETECTED	430.9130 m/z @1.64 [CD8144_2.mzXML]	430.91302490234375	1.6402666666666665	1.5800166666666666	5.0332333333333334	3.453216666666667	140467.40625	909333.5241267092	0	1168	0.05544675077057315	31.260150568452723	73.71432644285018	430.9100341796875	430.9134521484375
1095	431.1773681640625	12.606883333333334					1	DETECTED	431.1774 m/z @12.61 [CD8144_2.mzXML]	431.1773681640625	12.606883333333334	9.1882	13.002783333333333	3.814583333333333	23274.7265625	784398.4959937128	0	1168	0.38176640676593543	0.5508191648691554	0.09681473256742036	431.1683044433594	431.1793212890625
1096	431.314697265625	12.741150000000001					1	DETECTED	431.3147 m/z @12.74 [CD8144_2.mzXML]	431.314697265625	12.741150000000001	12.689966666666667	12.893233333333335	0.20326666666666782	23055.701171875	141254.2425451656	0	1168	0.09050064451948892	1.985672419407335	2.505226456586504	431.31402587890625	431.3153381347656
1097	431.38262939453125	13.4384					1	DETECTED	431.3826 m/z @13.44 [CD8144_2.mzXML]	431.38262939453125	13.4384	12.98705	14.55025	1.5632000000000001	29175.640625	944478.9864146727	0	1168	0.4931231101779936	1.810932439657023	1.1736993155266726	431.3802185058594	431.3839416503906
1098	432.180908203125	12.623366666666668					1	DETECTED	432.1809 m/z @12.62 [CD8144_2.mzXML]	432.180908203125	12.623366666666668	12.258416666666667	12.741150000000001	0.4827333333333339	6242.7939453125	110894.7773983156	0	1168	0.22915748713777973	0.6613691373247479	0.3227382746494957	432.1796875	432.1826477050781
1099	432.2376708984375	11.889633333333334					1	DETECTED	432.2377 m/z @11.89 [CD8144_2.mzXML]	432.2376708984375	11.889633333333334	11.608749999999999	15.236266666666667	3.6275166666666685	47747.77734375	888668.5813121946	0	1168	0.10356133389753097	1.2015727526300235	0.7926574611429578	432.2343444824219	432.23858642578125
1100	432.30975341796875	12.223700000000001					1	DETECTED	432.3098 m/z @12.22 [CD8144_2.mzXML]	432.30975341796875	12.223700000000001	11.345666666666666	12.792583333333333	1.4469166666666666	17158.052734375	441308.08845385717	0	1168	0.9206032142480289	0.8239531528795402	0.6479063057590805	432.3084716796875	432.3187255859375
1101	432.97650146484375	1.8888833333333332					1	DETECTED	432.9765 m/z @1.89 [CD8144_2.mzXML]	432.97650146484375	1.8888833333333332	1.7907499999999998	15.583633333333333	13.792883333333334	35850.69140625	1914929.4379626466	0	1168	0.2558646449144053	70.27623980978257	4.191264258892849	432.97265625	432.97723388671875
1102	435.2661437988281	10.838099999999999					1	DETECTED	435.2661 m/z @10.84 [CD8144_2.mzXML]	435.2661437988281	10.838099999999999	8.665683333333334	10.8561	2.190416666666666	1547.0606689453125	117002.44831100458	0	1168	0.04762046587940283	0.5041428516628947	0.00828570332578957	435.2661437988281	435.27532958984375
1103	435.3331604003906	10.505483333333332					1	DETECTED	435.3332 m/z @10.51 [CD8144_2.mzXML]	435.3331604003906	10.505483333333332	10.408233333333333	15.4919	5.083666666666666	8879.3115234375	482823.5098290406	0	1168	0.11056645203304782	26.137103684661803	1.9760076773811681	435.3316345214844	435.3349609375
1104	436.8581237792969	1.6704333333333332					1	DETECTED	436.8581 m/z @1.67 [CD8144_2.mzXML]	436.8581237792969	1.6704333333333332	1.6704333333333332	1.7620666666666667	0.09163333333333346	42995.57421875	109664.40018115252	0	1168	0.0326531206798224	null	null	436.85760498046875	436.8594970703125
1105	437.19256591796875	11.874833333333333					1	DETECTED	437.1926 m/z @11.87 [CD8144_2.mzXML]	437.19256591796875	11.874833333333333	0.5740666666666667	12.474466666666666	11.9004	242603.921875	2721919.3406645195	1	1168	0.10053839772251649	3.152750085689552	3.9095677090876926	437.1922607421875	437.1963806152344
1106	438.98406982421875	1.91645					1	DETECTED	438.9841 m/z @1.92 [CD8144_2.mzXML]	438.98406982421875	1.91645	1.7620666666666667	5.900833333333334	4.138766666666667	25922.86328125	749683.373378479	0	1168	0.25530408973478425	1.7554841326138495	2.439412310250492	438.9834289550781	438.9873962402344
1107	440.8702087402344	1.6402666666666665					1	DETECTED	440.8702 m/z @1.64 [CD8144_2.mzXML]	440.8702087402344	1.6402666666666665	1.5952	1.6704333333333332	0.07523333333333326	41725.93359375	135434.9487412108	0	1168	0.08670356107890442	0.8346893491124268	0.6693786982248534	440.86956787109375	440.87066650390625
1108	442.80340576171875	1.7164					1	DETECTED	442.8034 m/z @1.72 [CD8144_2.mzXML]	442.80340576171875	1.7164	1.6854833333333334	1.7620666666666667	0.07658333333333323	10184.728515625	38761.544756103496	0	1168	0.23996073645172467	1.2385444743935368	1.4770889487870733	442.80230712890625	442.8039245605469
1109	442.87908935546875	1.5361166666666668					1	DETECTED	442.8791 m/z @1.54 [CD8144_2.mzXML]	442.87908935546875	1.5361166666666668	1.4618499999999999	4.0446	2.58275	9356.0009765625	330792.4043107605	0	1168	0.09370768250167272	17.388352782764752	14.125411103836603	442.8776550292969	442.88543701171875
1110	443.4209289550781	12.24085					1	DETECTED	443.4209 m/z @12.24 [CD8144_2.mzXML]	443.4209289550781	12.24085	12.101616666666667	12.427933333333334	0.32631666666666703	4901.28564453125	66907.98789849876	0	1168	0.3450152750855633	1.1718338520469251	1.34366770409385	443.4189453125	443.4209289550781
1111	444.2380065917969	8.35705					1	DETECTED	444.2380 m/z @8.36 [CD8144_2.mzXML]	444.2380065917969	8.35705	7.965199999999999	8.439166666666667	0.47396666666666754	1873.587646484375	33806.298739166254	0	1168	0.23069295263357148	0.604780740929779	0.20956148185955792	444.23553466796875	444.2395324707031
1112	445.3663635253906	12.844366666666668					1	DETECTED	445.3664 m/z @12.84 [CD8144_2.mzXML]	445.3663635253906	12.844366666666668	11.741466666666668	15.092600000000001	3.3511333333333333	17256.564453125	1221017.1883601076	0	1168	0.9127820641372235	1.3159349025557794	1.6455754976860537	445.3652648925781	445.3687438964844
1113	446.2524719238281	11.562583333333333					1	DETECTED	446.2525 m/z @11.56 [CD8144_2.mzXML]	446.2524719238281	11.562583333333333	8.807616666666666	12.258416666666667	3.450800000000001	385386.3125	6954440.448718518	1	1168	0.12503991021602623	0.5535929255024262	4.541778652642881	446.25164794921875	446.2535095214844
1114	446.8869323730469	1.6552833333333332					1	DETECTED	446.8869 m/z @1.66 [CD8144_2.mzXML]	446.8869323730469	1.6552833333333332	1.5952	1.7009166666666669	0.1057166666666669	73321.1484375	247708.11140454112	0	1168	0.05236964876284156	0.8510252125633073	0.7898188231684597	446.88690185546875	446.8873291015625
1115	448.34136962890625	11.889633333333334					1	DETECTED	448.3414 m/z @11.89 [CD8144_2.mzXML]	448.34136962890625	11.889633333333334	11.859983333333334	11.999633333333332	0.13964999999999783	8142.716796875	40827.76909802208	0	1168	0.08107530856340617	2.354974704890337	3.7099494097806747	448.340087890625	448.3423767089844
1116	448.9503173828125	1.8335000000000001					1	DETECTED	448.9503 m/z @1.83 [CD8144_2.mzXML]	448.9503173828125	1.8335000000000001	1.8335000000000001	2.2411666666666665	0.4076666666666664	7141.38037109375	101874.19450927731	0	1168	0.25918528600235713	null	null	448.94866943359375	448.9517822265625
1117	449.20074462890625	12.34525					1	DETECTED	449.2007 m/z @12.35 [CD8144_2.mzXML]	449.20074462890625	12.34525	12.24085	12.656466666666667	0.41561666666666675	17245.11328125	230153.9819438478	0	1168	0.16631946440944745	1.9905012771392077	2.8341758117708755	449.19970703125	449.20147705078125
1118	450.32073974609375	12.223700000000001					1	DETECTED	450.3207 m/z @12.22 [CD8144_2.mzXML]	450.32073974609375	12.223700000000001	12.205833333333334	12.275883333333333	0.07004999999999839	6834.56591796875	24918.933378417812	0	1168	0.13784721897959962	1.9603544776119162	2.9207089552238323	450.3200988769531	450.32147216796875
1119	450.356689453125	13.018400000000002					1	DETECTED	450.3567 m/z @13.02 [CD8144_2.mzXML]	450.356689453125	13.018400000000002	0.10103333333333334	19.999666666666666	19.898633333333333	54673.66796875	2667671.8235727577	0	1168	0.12609131255758577	2.347888354989149	0.5351568170969474	450.3542175292969	450.3599853515625
1120	453.16656494140625	11.874833333333333					1	DETECTED	453.1666 m/z @11.87 [CD8144_2.mzXML]	453.16656494140625	11.874833333333333	11.82825	11.999633333333332	0.17138333333333122	7038.37841796875	49477.811382446045	0	1168	0.09980762698033985	1.839534883720939	2.679069767441878	453.1656188964844	453.1672668457031
1121	453.29559326171875	12.706916666666666					1	DETECTED	453.2956 m/z @12.71 [CD8144_2.mzXML]	453.29559326171875	12.706916666666666	7.328483333333334	12.893233333333335	5.564750000000001	7573.3544921875	1358831.749871216	0	1168	5.4450671104860975	0.5173207191685313	0.03464143833706251	453.2952880859375	453.30133056640625
1122	453.3434753417969	10.505483333333332					1	DETECTED	453.3435 m/z @10.51 [CD8144_2.mzXML]	453.3434753417969	10.505483333333332	9.68765	16.8945	7.206850000000001	127704.25	1831199.6105739167	1	1168	0.11752231960217152	2.4000160986637837	2.7505099495842864	453.3375244140625	453.34564208984375
1123	453.7825622558594	13.781166666666667					1	DETECTED	453.7826 m/z @13.78 [CD8144_2.mzXML]	453.7825622558594	13.781166666666667	2.77165	14.42675	11.655100000000001	3370.651123046875	1084150.1335786136	0	1168	0.28833513585450454	0.5293193313057946	0.05863866261158901	453.7738037109375	453.7861328125
1124	454.2919921875	13.065516666666667					1	DETECTED	454.2920 m/z @13.07 [CD8144_2.mzXML]	454.2919921875	13.065516666666667	13.002783333333333	14.900066666666667	1.897283333333334	16320.5185546875	300878.3277471006	0	1168	0.09054416006303079	15.12181190223152	29.24362380446304	454.29010009765625	454.2948303222656
1125	454.3875427246094	12.223700000000001					1	DETECTED	454.3875 m/z @12.22 [CD8144_2.mzXML]	454.3875427246094	12.223700000000001	12.153683333333333	12.3108	0.15711666666666702	4175.4013671875	30503.331990356506	0	1168	0.05721977495738351	1.1219947631516196	1.2439895263032392	454.3866882324219	454.39019775390625
1126	454.9582824707031	1.9303833333333331					1	DETECTED	454.9583 m/z @1.93 [CD8144_2.mzXML]	454.9582824707031	1.9303833333333331	1.7009166666666669	2.3110333333333335	0.6101166666666666	18343.912109375	300574.94627282716	0	1168	0.3339575979563336	1.3865585768163218	1.6511904379641382	454.954345703125	454.9603271484375
1127	455.3124084472656	12.656466666666667					1	DETECTED	455.3124 m/z @12.66 [CD8144_2.mzXML]	455.3124084472656	12.656466666666667	12.57395	17.954166666666666	5.380216666666666	5945.85986328125	537322.3063323975	0	1168	0.18855414947722693	32.60078771965254	64.20157543930507	455.3099365234375	455.3160705566406
1128	456.33062744140625	11.436683333333333					1	DETECTED	456.3306 m/z @11.44 [CD8144_2.mzXML]	456.33062744140625	11.436683333333333	11.4207	11.532383333333334	0.11168333333333358	27764.0078125	96284.25101855549	0	1168	0.04878241925007387	3.493743482794703	5.987486965589406	456.3288269042969	456.33123779296875
1129	456.8437194824219	1.6402666666666665					1	DETECTED	456.8437 m/z @1.64 [CD8144_2.mzXML]	456.8437194824219	1.6402666666666665	1.61015	1.6704333333333332	0.060283333333333244	5531.1396484375	17841.94879699708	0	1168	0.11073618975582256	1.0008301051466537	1.0016602102933074	456.8430480957031	456.8448791503906
1130	457.22802734375	14.25745					1	DETECTED	457.2280 m/z @14.26 [CD8144_2.mzXML]	457.22802734375	14.25745	12.741150000000001	14.743766666666666	2.0026166666666647	1812.62548828125	182575.50012167342	0	1168	0.15813704024503394	0.6603629448877747	0.32072588977554944	457.2269592285156	457.2308044433594
1131	458.3460998535156	11.608749999999999					1	DETECTED	458.3461 m/z @11.61 [CD8144_2.mzXML]	458.3460998535156	11.608749999999999	11.547366666666667	13.049683333333332	1.5023166666666654	22490.486328125	353537.7802375489	0	1168	0.07849606772980344	12.237170784686695	1.7152327171980846	458.3451232910156	458.3483581542969
1132	458.85614013671875	1.5507					1	DETECTED	458.8561 m/z @1.55 [CD8144_2.mzXML]	458.85614013671875	1.5507	1.4618499999999999	3.8272	2.3653500000000003	28198.80859375	517928.99323535163	0	1168	0.07723861253740272	13.310917276308372	0.70098807183284	458.8476257324219	458.856689453125
1133	459.2476806640625	13.173733333333333					1	DETECTED	459.2477 m/z @13.17 [CD8144_2.mzXML]	459.2476806640625	13.173733333333333	12.706916666666666	13.657933333333334	0.9510166666666677	23187.78515625	322491.06820202596	0	1168	0.13679966232037621	1.0186190153165071	2.0440701583915657	459.242919921875	459.2491455078125
1134	460.96673583984375	1.8189					1	DETECTED	460.9667 m/z @1.82 [CD8144_2.mzXML]	460.96673583984375	1.8189	1.7620666666666667	2.1990833333333333	0.4370166666666666	9958.3203125	136363.79431323239	0	1168	0.18921675310697061	3.8447214076246357	6.689442815249271	460.9635009765625	460.9691467285156
1135	461.0600891113281	9.216683333333332					1	DETECTED	461.0601 m/z @9.22 [CD8144_2.mzXML]	461.0600891113281	9.216683333333332	9.144416666666666	9.216683333333332	0.07226666666666581	2182.69189453125	6311.611599548311	0	1168	0.04189850642244508	0.5	null	461.05755615234375	461.0617370605469
1136	462.86077880859375	1.6552833333333332					1	DETECTED	462.8608 m/z @1.66 [CD8144_2.mzXML]	462.86077880859375	1.6552833333333332	1.6252166666666668	1.7009166666666669	0.0757000000000001	18776.4453125	52071.819112060555	0	1168	0.04834606165609512	1.258869179600897	1.5733424597432473	462.8587951660156	462.8612060546875
1137	463.3019104003906	13.018400000000002					1	DETECTED	463.3019 m/z @13.02 [CD8144_2.mzXML]	463.3019104003906	13.018400000000002	5.102216666666666	13.204466666666667	8.102250000000002	14626.6904296875	898308.2044491583	0	1168	0.03611108926978446	0.5117522964559941	0.02067563115380465	463.29974365234375	463.3072204589844
1138	468.24884033203125	11.82825					1	DETECTED	468.2488 m/z @11.83 [CD8144_2.mzXML]	468.24884033203125	11.82825	10.245666666666667	11.935300000000002	1.6896333333333349	4870.869140625	214366.71963537604	0	1168	1.5976202749576771	0.5338212837659947	0.06764256753198943	468.24676513671875	468.2500915527344
1139	468.3071594238281	12.639933333333333					1	DETECTED	468.3072 m/z @12.64 [CD8144_2.mzXML]	468.3071594238281	12.639933333333333	12.5238	17.341666666666665	4.817866666666665	52842.57421875	906323.4657069084	0	1168	0.11919453321732476	1.720944836247319	7.340148427222503	468.29937744140625	468.3085021972656
1140	469.3867492675781	12.34525					1	DETECTED	469.3867 m/z @12.35 [CD8144_2.mzXML]	469.3867492675781	12.34525	12.101616666666667	12.474466666666666	0.3728499999999997	5512.744140625	82064.43654345712	0	1168	0.3165619940376505	0.765186756054179	0.530373512108358	469.3867492675781	469.389404296875
1141	470.8891296386719	1.6252166666666668					1	DETECTED	470.8891 m/z @1.63 [CD8144_2.mzXML]	470.8891296386719	1.6252166666666668	1.5800166666666666	1.6402666666666665	0.060249999999999915	21370.482421875	64471.61067968742	0	1168	0.059950953796514383	0.6664823008849529	0.33296460176990583	470.8887939453125	470.8898620605469
1142	471.7370300292969	9.929666666666666					1	DETECTED	471.7370 m/z @9.93 [CD8144_2.mzXML]	471.7370300292969	9.929666666666666	8.224333333333332	10.034500000000001	1.8101666666666691	4419.81640625	229427.14560736093	0	1168	0.12145488060488319	0.5307369038311186	0.06147380766223728	471.7369689941406	471.7405090332031
1143	472.24847412109375	11.562583333333333					1	DETECTED	472.2485 m/z @11.56 [CD8144_2.mzXML]	472.24847412109375	11.562583333333333	9.878333333333334	11.758999999999999	1.8806666666666647	30697.36328125	959455.3161005868	0	1168	0.13088760590444437	0.5501725496265023	0.12338778704021378	472.2386779785156	472.249755859375
1144	472.30218505859375	12.223700000000001					1	DETECTED	472.3022 m/z @12.22 [CD8144_2.mzXML]	472.30218505859375	12.223700000000001	12.1711	12.396633333333334	0.2255333333333347	14602.966796875	88883.62109539787	0	1168	0.0746544637452935	2.14385297845368	3.1787810462781914	472.30194091796875	472.30316162109375
1145	474.2832946777344	11.889633333333334					1	DETECTED	474.2833 m/z @11.89 [CD8144_2.mzXML]	474.2832946777344	11.889633333333334	11.810599999999999	13.389733333333334	1.5791333333333348	1001267.3125	8872961.934170272	1	1168	0.12862713483644406	2.665948184344647	2.677228516550067	474.28082275390625	474.2858581542969
1146	474.8343505859375	1.5507					1	DETECTED	474.8344 m/z @1.55 [CD8144_2.mzXML]	474.8343505859375	1.5507	1.4618499999999999	1.5952	0.13335000000000008	23939.6875	105800.97303735353	0	1168	0.08531353388948304	0.7415964912219468	0.5117886162512956	474.8327941894531	474.8343505859375
1147	475.3253479003906	10.505483333333332					1	DETECTED	475.3253 m/z @10.51 [CD8144_2.mzXML]	475.3253479003906	10.505483333333332	10.08675	10.928116666666666	0.8413666666666657	45241.21484375	355373.80497247376	0	1168	0.11598523669896821	1.4735329110699487	2.037290168439235	475.3218078613281	475.326416015625
1148	476.7562255859375	1.7164					1	DETECTED	476.7562 m/z @1.72 [CD8144_2.mzXML]	476.7562255859375	1.7164	1.7009166666666669	19.488	17.78708333333333	11912.6806640625	3553517.2537230225	0	1168	0.05868843280469793	574.3945102260592	1147.7890204521184	476.7562255859375	476.7657470703125
1149	476.9060363769531	1.6402666666666665					1	DETECTED	476.9060 m/z @1.64 [CD8144_2.mzXML]	476.9060363769531	1.6402666666666665	1.61015	1.6704333333333332	0.060283333333333244	16483.69921875	46111.107052246094	0	1168	0.06263339946374846	1.0008301051466537	1.0016602102933074	476.90570068359375	476.9071350097656
1150	476.939208984375	1.8189					1	DETECTED	476.9392 m/z @1.82 [CD8144_2.mzXML]	476.939208984375	1.8189	1.77655	2.2411666666666665	0.46461666666666646	7601.6416015625	118900.10448828124	0	1168	0.3451263665529549	5.485438803620634	9.970877607241269	476.9379577636719	476.9413146972656
1151	477.4278869628906	9.373600000000001					1	DETECTED	477.4279 m/z @9.37 [CD8144_2.mzXML]	477.4278869628906	9.373600000000001	9.306933333333335	10.01665	0.7097166666666652	12718.2041015625	114424.25153634642	0	1168	2.6698070469792974	3.0804552335221693	2.5367078189819776	477.4184265136719	477.43011474609375
1152	478.2918395996094	12.877433333333332					1	DETECTED	478.2918 m/z @12.88 [CD8144_2.mzXML]	478.2918395996094	12.877433333333332	12.844366666666668	12.955716666666666	0.11134999999999806	38206.03125	171604.52057812343	0	1168	0.08633733327105908	1.6837197580645817	2.3674395161291635	478.2915344238281	478.2919616699219
1153	478.3284912109375	13.15855					1	DETECTED	478.3285 m/z @13.16 [CD8144_2.mzXML]	478.3284912109375	13.15855	11.405433333333333	15.382200000000001	3.976766666666668	52214.94921875	2133803.1519442745	0	1168	0.28815155554894467	0.8963278403954716	0.739429598350805	478.3241882324219	478.33282470703125
1154	478.8424987792969	1.6854833333333334					1	DETECTED	478.8425 m/z @1.69 [CD8144_2.mzXML]	478.8424987792969	1.6854833333333334	1.6704333333333332	1.7319666666666669	0.06153333333333366	13524.490234375	33233.05992138678	0	1168	0.03073042184123409	2.0442967884828147	3.0885935769656294	478.84246826171875	478.84375
1155	480.3437805175781	13.4384					1	DETECTED	480.3438 m/z @13.44 [CD8144_2.mzXML]	480.3437805175781	13.4384	13.342533333333334	14.621516666666668	1.2789833333333345	44351.23046875	730605.2929032287	0	1168	0.22316538375226713	3.0528857748956177	4.649303595701222	480.3428955078125	480.3460388183594
1156	482.3227844238281	12.909266666666667					1	DETECTED	482.3228 m/z @12.91 [CD8144_2.mzXML]	482.3227844238281	12.909266666666667	12.724016666666667	13.065516666666667	0.3414999999999999	17248.0	166274.04279980445	0	1168	0.11729425782618996	0.8864486575567442	0.7117408785898568	482.3210754394531	482.323974609375
1157	482.3592224121094	13.745800000000001					1	DETECTED	482.3592 m/z @13.75 [CD8144_2.mzXML]	482.3592224121094	13.745800000000001	12.3108	18.923000000000002	6.612200000000001	42559.7109375	1532201.670185913	0	1168	0.3328413335452396	0.8535866780163667	0.47331958555509257	482.3501281738281	482.3611755371094
1158	483.3628234863281	13.835199999999999					1	DETECTED	483.3628 m/z @13.84 [CD8144_2.mzXML]	483.3628234863281	13.835199999999999	13.781166666666667	14.291116666666666	0.5099499999999981	10393.8505859375	136321.96271008314	0	1168	0.4078713147910378	4.7188463911167675	8.437692782233535	483.3625183105469	483.36541748046875
1159	484.08251953125	11.18325					1	DETECTED	484.0825 m/z @11.18 [CD8144_2.mzXML]	484.08251953125	11.18325	9.339883333333335	11.233583333333334	1.893699999999999	6229.31396484375	124880.31470217877	0	1168	0.13874666857967988	0.5136525560116457	0.027305112023291354	484.0802307128906	484.0874328613281
1160	486.8658752441406	1.61015					1	DETECTED	486.8659 m/z @1.61 [CD8144_2.mzXML]	486.8658752441406	1.61015	1.5800166666666666	1.6402666666666665	0.060249999999999915	24318.0390625	67531.97739697258	0	1168	0.07129652523377517	0.9997234513274318	0.9994469026548636	486.8658752441406	486.86712646484375
1161	487.10369873046875	11.547366666666667					1	DETECTED	487.1037 m/z @11.55 [CD8144_2.mzXML]	487.10369873046875	11.547366666666667	9.443383333333333	11.657549999999999	2.2141666666666655	12911.6513671875	711164.4001110842	0	1168	0.056584404904389984	0.5261844596360867	0.05236891927217344	487.09710693359375	487.10498046875
1162	487.31927490234375	14.41005					1	DETECTED	487.3193 m/z @14.41 [CD8144_2.mzXML]	487.31927490234375	14.41005	13.996233333333333	16.026699999999998	2.0304666666666655	32616.1171875	1130254.544547423	0	1168	0.4427153487843949	1.5792219209947285	2.13173723416925	487.3187255859375	487.3215026855469
1163	488.8714904785156	1.6704333333333332					1	DETECTED	488.8715 m/z @1.67 [CD8144_2.mzXML]	488.8714904785156	1.6704333333333332	1.6552833333333332	12.490583333333332	10.835299999999998	24656.583984375	2400585.1634044186	0	1168	0.03062054390773916	357.60066006600664	7.980814967477225	488.87017822265625	488.8757629394531
1164	489.4535827636719	13.358483333333334					1	DETECTED	489.4536 m/z @13.36 [CD8144_2.mzXML]	489.4535827636719	13.358483333333334	13.09785	14.049616666666667	0.9517666666666678	10595.1337890625	231607.14668316676	0	1168	0.32619707287847355	1.8258728737690173	2.6517457475380346	489.4511413574219	489.4549560546875
1165	490.4251403808594	12.861066666666666					1	DETECTED	490.4251 m/z @12.86 [CD8144_2.mzXML]	490.4251403808594	12.861066666666666	12.119	14.25745	2.1384500000000006	6450.326171875	402703.61738412513	0	1168	0.2000339624076659	1.4408745844937574	1.881749168987515	490.4213562011719	490.42596435546875
1166	491.3695068359375	12.396633333333334					1	DETECTED	491.3695 m/z @12.40 [CD8144_2.mzXML]	491.3695068359375	12.396633333333334	7.41735	18.027333333333335	10.609983333333336	5625.48779296875	1123254.4510072633	0	1168	5.751002723414619	1.0654126932590702	1.1308253865181401	491.3682556152344	491.378662109375
1167	491.5578918457031	13.15855					1	DETECTED	491.5579 m/z @13.16 [CD8144_2.mzXML]	491.5578918457031	13.15855	13.09785	13.358483333333334	0.2606333333333346	13413.447265625	112824.07873864751	0	1168	0.17581635367641013	2.146897309170773	3.1542969952083992	491.5544128417969	491.5592956542969
1168	492.8835754394531	1.6402666666666665					1	DETECTED	492.8836 m/z @1.64 [CD8144_2.mzXML]	492.8835754394531	1.6402666666666665	1.5800166666666666	1.6704333333333332	0.09041666666666659	37509.94921875	136683.25172705064	0	1168	0.07195682800667114	0.7503457814661139	0.476210985904631	492.88238525390625	492.8835754394531
1169	494.32281494140625	12.758199999999999					1	DETECTED	494.3228 m/z @12.76 [CD8144_2.mzXML]	494.32281494140625	12.758199999999999	2.9455	14.103183333333334	11.157683333333335	113266.7578125	6035404.742542113	1	1168	0.1484280097794528	0.515765322743466	2.810577839124796	494.3190002441406	494.3277893066406
1170	496.33758544921875	13.15855					1	DETECTED	496.3376 m/z @13.16 [CD8144_2.mzXML]	496.33758544921875	13.15855	3.5479333333333334	19.488	15.940066666666667	3458777.5	5.148409861238056E7	1	1168	0.15303727040276094	1.5521015772095657	2.3295109053133602	496.329345703125	496.3419494628906
1171	497.3418884277344	13.15855					1	DETECTED	497.3419 m/z @13.16 [CD8144_2.mzXML]	497.3418884277344	13.15855	10.962466666666668	16.875999999999998	5.91353333333333	771141.3125	1.2940634814259242E7	0	1168	0.1537060885637196	0.7556222193639026	3.723255841730894	497.3390197753906	497.3435363769531
1172	498.9001770019531	1.6402666666666665					1	DETECTED	498.9002 m/z @1.64 [CD8144_2.mzXML]	498.9001770019531	1.6402666666666665	1.5952	1.6854833333333334	0.0902833333333335	41228.56640625	131926.4241396484	0	1168	0.05237625533237189	1.0016642011834356	0.8344550660438959	498.9000244140625	498.9011535644531
1173	499.3466491699219	13.143400000000002					1	DETECTED	499.3466 m/z @13.14 [CD8144_2.mzXML]	499.3466491699219	13.143400000000002	1.4278833333333334	13.4384	12.010516666666666	16055.033203125	1830660.6347292478	0	1168	0.21229021549034321	0.5125901404263007	0.025180280852601305	499.3455810546875	499.3499755859375
1174	500.0721740722656	11.266933333333332					1	DETECTED	500.0722 m/z @11.27 [CD8144_2.mzXML]	500.0721740722656	11.266933333333332	9.408066666666667	11.266933333333332	1.8588666666666658	3846.926513671875	173121.88739562966	0	1168	0.8790161955275053	0.5	null	500.0721740722656	500.0791931152344
1175	500.28033447265625	11.889633333333334					1	DETECTED	500.2803 m/z @11.89 [CD8144_2.mzXML]	500.28033447265625	11.889633333333334	11.82825	12.861066666666666	1.0328166666666654	51149.390625	540818.571532652	0	1168	0.10441083440052701	1.3882212418847748	4.006194928748951	500.27313232421875	500.2807312011719
1176	501.187255859375	13.15855					1	DETECTED	501.1873 m/z @13.16 [CD8144_2.mzXML]	501.187255859375	13.15855	3.048983333333333	13.389733333333334	10.34075	12555.0283203125	3721650.637408753	0	1168	0.169498494509968	0.5114338893523297	0.022867778704659347	501.1805725097656	501.1903991699219
1177	502.1108093261719	10.3004					1	DETECTED	502.1108 m/z @10.30 [CD8144_2.mzXML]	502.1108093261719	10.3004	10.227116666666666	18.3205	8.093383333333334	1735.3209228515625	343266.1598988648	0	1168	0.11812474583769372	55.2198089606543	109.4396179213086	502.10882568359375	502.1154479980469
1178	502.29095458984375	12.827283333333332					1	DETECTED	502.2910 m/z @12.83 [CD8144_2.mzXML]	502.29095458984375	12.827283333333332	11.999633333333332	13.235116666666666	1.2354833333333346	33042.609375	395737.6696818847	0	1168	0.10045877336362175	0.7463803137397054	7.214431383364711	502.2820739746094	502.2919921875
1179	503.295166015625	12.844366666666668					1	DETECTED	503.2952 m/z @12.84 [CD8144_2.mzXML]	503.295166015625	12.844366666666668	12.792583333333333	12.971216666666667	0.17863333333333387	10260.9033203125	62262.908736938596	0	1168	0.0707048293054946	1.724814934019917	2.549512680979895	503.2940979003906	503.2960205078125
1180	503.31353759765625	11.776283333333334					1	DETECTED	503.3135 m/z @11.78 [CD8144_2.mzXML]	503.31353759765625	11.776283333333334	11.57755	12.4435	0.8659499999999998	12328.5751953125	243713.01053808577	0	1168	0.14531441466799855	2.178673264005368	2.9895640956896883	503.31195068359375	503.3156433105469
1181	504.3435974121094	13.280683333333334					1	DETECTED	504.3436 m/z @13.28 [CD8144_2.mzXML]	504.3435974121094	13.280683333333334	13.173733333333333	14.014016666666667	0.8402833333333337	7203.5400390625	140766.8680507205	0	1168	0.2226444576859592	3.9283933302165694	6.981141052258204	504.33935546875	504.34503173828125
1182	506.3591003417969	13.623283333333335					1	DETECTED	506.3591 m/z @13.62 [CD8144_2.mzXML]	506.3591003417969	13.623283333333335	11.624500000000001	15.236266666666667	3.611766666666666	5475.85302734375	599904.0338371886	0	1168	1.5586570219114133	0.9034912905350752	0.8069825810701503	506.35595703125	506.3619689941406
1183	507.3272705078125	13.018400000000002					1	DETECTED	507.3273 m/z @13.02 [CD8144_2.mzXML]	507.3272705078125	13.018400000000002	12.940583333333333	13.25005	0.3094666666666672	11427.5390625	113265.13205419954	0	1168	0.2373889495240995	1.9884343542513931	2.9768687085027863	507.3200988769531	507.3283996582031
1184	508.3750305175781	14.031966666666667					1	DETECTED	508.3750 m/z @14.03 [CD8144_2.mzXML]	508.3750305175781	14.031966666666667	11.360666666666667	15.30935	3.9486833333333333	16537.439453125	945912.6904900207	0	1168	0.36820633868198094	0.6724270865264959	0.45061348877233504	508.37115478515625	508.37774658203125
1185	510.3542175292969	13.521466666666667					1	DETECTED	510.3542 m/z @13.52 [CD8144_2.mzXML]	510.3542175292969	13.521466666666667	13.26525	13.88865	0.6234000000000002	21970.212890625	327495.28086804174	0	1168	0.2585156564621638	1.2165484941130542	1.4975446074396894	510.35198974609375	510.35552978515625
1186	510.389892578125	12.724016666666667					1	DETECTED	510.3899 m/z @12.72 [CD8144_2.mzXML]	510.389892578125	12.724016666666667	12.639933333333333	12.877433333333332	0.23749999999999893	7162.06787109375	75310.24987255858	0	1168	0.11794784018430882	1.412289395441014	1.824578790882028	510.38897705078125	510.3908996582031
1187	512.333740234375	11.95135					1	DETECTED	512.3337 m/z @11.95 [CD8144_2.mzXML]	512.333740234375	11.95135	11.844899999999999	12.741150000000001	0.896250000000002	21775.09375	319212.34708593745	0	1168	0.17803858531055816	1.7267916833246695	2.096844837750606	512.33251953125	512.3355102539062
1188	514.8735961914062	1.6552833333333332					1	DETECTED	514.8736 m/z @1.66 [CD8144_2.mzXML]	514.8735961914062	1.6552833333333332	1.6252166666666668	15.254383333333333	13.629166666666666	21643.62109375	3256662.9868637696	0	1168	0.053692909015598866	226.64911308204142	452.29822616408285	514.866943359375	514.8753662109375
1189	515.1354370117188	11.889633333333334					1	DETECTED	515.1354 m/z @11.89 [CD8144_2.mzXML]	515.1354370117188	11.889633333333334	6.53135	12.275883333333333	5.744533333333333	10843.8291015625	1227896.3661821594	0	1168	0.09673788120050553	0.5371118885470053	0.0718930797806319	515.1292114257812	515.1376342773438
1190	515.3118896484375	13.204466666666667					1	DETECTED	515.3119 m/z @13.20 [CD8144_2.mzXML]	515.3118896484375	13.204466666666667	13.081466666666667	13.358483333333334	0.27701666666666647	28402.734375	242424.83243493616	0	1168	0.1250538856473682	1.0630810243075275	1.2014895049413075	515.310302734375	515.3126220703125
1191	516.0726928710938	9.792750000000002					1	DETECTED	516.0727 m/z @9.79 [CD8144_2.mzXML]	516.0726928710938	9.792750000000002	9.7056	10.728366666666666	1.0227666666666657	2727.40283203125	54012.959664428614	0	1168	0.051254843027802366	5.867852361828181	10.735704723656362	516.0698852539062	516.0762329101562
1192	516.3043212890625	12.827283333333332					1	DETECTED	516.3043 m/z @12.83 [CD8144_2.mzXML]	516.3043212890625	12.827283333333332	12.758199999999999	12.893233333333335	0.135033333333336	11907.9990234375	65682.45094213918	0	1168	0.07615305638930359	0.9773220747889209	0.9546441495778417	516.3038330078125	516.3050537109375
1193	517.1243896484375	1.9027333333333334					1	DETECTED	517.1244 m/z @1.90 [CD8144_2.mzXML]	517.1243896484375	1.9027333333333334	1.8335000000000001	6.408116666666667	4.574616666666667	8755.095703125	275663.80462478637	0	1168	0.09842810195340923	33.037674530572986	65.07534906114597	517.1229858398438	517.1277465820312
1194	517.3668823242188	14.987					1	DETECTED	517.3669 m/z @14.99 [CD8144_2.mzXML]	517.3668823242188	14.987	14.568516666666666	15.861316666666665	1.2927999999999997	4129.27490234375	167574.69108834828	0	1168	0.7385077373655076	1.544625433111629	1.901420740564848	517.36474609375	517.3685913085938
1195	518.320556640625	13.15855					1	DETECTED	518.3206 m/z @13.16 [CD8144_2.mzXML]	518.320556640625	13.15855	12.971216666666667	14.5863	1.6150833333333328	241584.5625	4241192.824621887	1	1168	0.17428613776903745	4.310720640569398	1.346365112079892	518.3199462890625	518.32177734375
1196	518.458251953125	13.521466666666667					1	DETECTED	518.4583 m/z @13.52 [CD8144_2.mzXML]	518.458251953125	13.521466666666667	11.691066666666668	14.778383333333332	3.0873166666666645	46306.41015625	3637346.8449503193	0	1168	1.3426152951010035	0.7644834155508937	0.4141929705819261	518.4569702148438	518.4601440429688
1197	519.3236694335938	13.15855					1	DETECTED	519.3237 m/z @13.16 [CD8144_2.mzXML]	519.3236694335938	13.15855	2.1142333333333334	13.728166666666668	11.613933333333335	65392.46875	1.3245253269845339E7	0	1168	0.1696773609640374	0.5257877731985834	0.05157554639716672	519.3217163085938	519.323974609375
1198	519.4618530273438	12.940583333333333					1	DETECTED	519.4619 m/z @12.94 [CD8144_2.mzXML]	519.4618530273438	12.940583333333333	2.575016666666667	13.69305	11.118033333333333	17315.341796875	2615139.2730079945	0	1168	1.0938117807349155	0.5362964558940337	0.07259291178806757	519.460693359375	519.4627685546875
1199	520.3380737304688	12.940583333333333					1	DETECTED	520.3381 m/z @12.94 [CD8144_2.mzXML]	520.3380737304688	12.940583333333333	10.945316666666667	18.430833333333332	7.4855166666666655	1420551.25	1.5172767744691618E7	1	1168	0.11533241912944447	1.3525851708781813	1.7592403464770687	520.33642578125	520.3416748046875
1200	522.3538818359375	13.280683333333334					1	DETECTED	522.3539 m/z @13.28 [CD8144_2.mzXML]	522.3538818359375	13.280683333333334	11.031066666666668	15.824183333333334	4.793116666666666	558123.25	9688829.136158647	1	1168	0.23933494763206298	1.628176490898804	4.277610608707664	522.3446044921875	522.3568115234375
1201	523.3573608398438	13.280683333333334					1	DETECTED	523.3574 m/z @13.28 [CD8144_2.mzXML]	523.3573608398438	13.280683333333334	12.049933333333334	14.53295	2.483016666666666	163946.5	4310050.136823248	0	1168	0.20435952807647162	3.5451085718379565	13.410111602337183	523.35693359375	523.3591918945312
1202	524.3699340820312	14.120533333333332					1	DETECTED	524.3699 m/z @14.12 [CD8144_2.mzXML]	524.3699340820312	14.120533333333332	9.9645	17.732000000000003	7.767500000000004	253492.515625	2.233548449895957E7	1	1168	3.1407575861415893	0.7621057389608427	0.9039359062361909	524.36767578125	524.3746337890625
1203	526.291259765625	12.792583333333333					1	DETECTED	526.2913 m/z @12.79 [CD8144_2.mzXML]	526.291259765625	12.792583333333333	12.706916666666666	12.940583333333333	0.23366666666666625	15699.146484375	129431.48577758828	0	1168	0.20331949383853498	1.3638132295719838	1.7276264591439674	526.2904663085938	526.291748046875
1204	528.3191528320312	13.280683333333334					1	DETECTED	528.3192 m/z @13.28 [CD8144_2.mzXML]	528.3191528320312	13.280683333333334	13.219816666666667	13.471366666666666	0.25154999999999994	9406.1328125	56952.366415222554	0	1168	0.05077066861781354	2.066401971522424	3.1328039430448484	528.31884765625	528.3201293945312
1205	528.4603271484375	12.4126					1	DETECTED	528.4603 m/z @12.41 [CD8144_2.mzXML]	528.4603271484375	12.4126	5.796566666666666	12.706916666666666	6.91035	4618.75732421875	655471.6115918579	0	1168	0.4324187563172348	0.5222426831787426	0.04448536635748515	528.4576416015625	528.467041015625
1206	533.3607788085938	14.240883333333333					1	DETECTED	533.3608 m/z @14.24 [CD8144_2.mzXML]	533.3607788085938	14.240883333333333	13.85285	14.778383333333332	0.9255333333333322	4675.7470703125	119737.26772155741	0	1168	0.3439257358243779	1.192595137874754	1.3851902757495078	533.3577270507812	533.362548828125
1207	539.1068115234375	1.8335000000000001					1	DETECTED	539.1068 m/z @1.83 [CD8144_2.mzXML]	539.1068115234375	1.8335000000000001	1.8189	4.09185	2.27295	10616.091796875	263044.94216247555	0	1168	0.16837566462026698	77.84075342465663	154.68150684931328	539.1019287109375	539.1080322265625
1208	542.3204345703125	12.940583333333333					1	DETECTED	542.3204 m/z @12.94 [CD8144_2.mzXML]	542.3204345703125	12.940583333333333	12.540383333333333	14.514933333333333	1.9745500000000007	130290.734375	1471036.1678274528	0	1168	0.15378560598572655	0.8786785463290869	0.8354901123544377	542.318603515625	542.3234252929688
1209	543.34619140625	15.364483333333334					1	DETECTED	543.3462 m/z @15.36 [CD8144_2.mzXML]	543.34619140625	15.364483333333334	7.7012	17.267	9.5658	9318.130859375	806473.2030068969	0	1168	0.4812030718028968	0.5916839947394372	2.123857702393102	543.3402709960938	543.3478393554688
1210	544.3381958007812	12.877433333333332					1	DETECTED	544.3382 m/z @12.88 [CD8144_2.mzXML]	544.3381958007812	12.877433333333332	11.999633333333332	16.026699999999998	4.027066666666666	336881.28125	4393935.81541382	1	1168	0.12379472904692967	2.4212028802413683	3.5819828785486827	544.3345947265625	544.3480224609375
1211	546.3544311523438	13.112933333333332					1	DETECTED	546.3544 m/z @13.11 [CD8144_2.mzXML]	546.3544311523438	13.112933333333332	10.838099999999999	15.32795	4.489850000000001	41939.36328125	1333761.9656658007	0	1168	0.05166984539178898	1.674400633595778	1.3845823329039577	546.3480834960938	546.3587646484375
1212	547.3574829101562	13.112933333333332					1	DETECTED	547.3575 m/z @13.11 [CD8144_2.mzXML]	547.3574829101562	13.112933333333332	12.971216666666667	14.81325	1.8420333333333332	13330.337890625	324487.0271013491	0	1168	1.7311322326692942	6.499000352816701	11.998000705633402	547.3546142578125	547.3588256835938
1213	550.3829345703125	11.547366666666667					1	DETECTED	550.3829 m/z @11.55 [CD8144_2.mzXML]	550.3829345703125	11.547366666666667	11.547366666666667	15.218033333333333	3.6706666666666656	7049.51171875	431864.6342285767	0	1168	0.5568103091153418	null	null	550.3829345703125	550.3873291015625
1214	550.4473266601562	12.98705					1	DETECTED	550.4473 m/z @12.99 [CD8144_2.mzXML]	550.4473266601562	12.98705	2.8871166666666666	14.067766666666667	11.18065	7801.2080078125	1104604.000934876	0	1168	0.867604190754534	0.5535011782255989	1.5025848374728568	550.4427490234375	550.4503784179688
1215	551.20849609375	11.031066666666668					1	DETECTED	551.2085 m/z @11.03 [CD8144_2.mzXML]	551.20849609375	11.031066666666668	4.581066666666667	17.490000000000002	12.908933333333335	3290.658935546875	892870.6733380432	0	1168	0.09528889898683346	1.0006925064599483	1.0013850129198967	551.2024536132812	551.213623046875
1216	565.2601318359375	11.031066666666668					1	DETECTED	565.2601 m/z @11.03 [CD8144_2.mzXML]	565.2601318359375	11.031066666666668	10.996483333333334	11.132983333333334	0.13649999999999984	3858.045654296875	19590.289739379932	0	1168	0.12163404205810124	1.9734939759035826	2.946987951807165	565.258544921875	565.2623901367188
1217	566.3202514648438	12.877433333333332					1	DETECTED	566.3203 m/z @12.88 [CD8144_2.mzXML]	566.3202514648438	12.877433333333332	0.5197166666666667	13.5717	13.051983333333332	28813.32421875	1872743.3074270014	0	1168	0.12364531113369104	0.5280904104452954	2.5247132538013943	566.3115844726562	566.3226318359375
1218	567.4047241210938	12.34525					1	DETECTED	567.4047 m/z @12.35 [CD8144_2.mzXML]	567.4047241210938	12.34525	12.258416666666667	15.547133333333333	3.288716666666666	6965.412109375	236564.7872303467	0	1168	0.12245179880597412	18.936948176583588	1.6364330539664045	567.4039916992188	567.4131469726562
1219	568.3385620117188	12.844366666666668					1	DETECTED	568.3386 m/z @12.84 [CD8144_2.mzXML]	568.3385620117188	12.844366666666668	12.689966666666667	17.304333333333332	4.614366666666665	35271.12109375	567183.1371760258	0	1168	0.11837625331361323	1.495525373005495	1.9350281058487675	568.3350219726562	568.3409423828125
1220	576.18359375	9.216683333333332					1	DETECTED	576.1836 m/z @9.22 [CD8144_2.mzXML]	576.18359375	9.216683333333332	9.144416666666666	9.275883333333333	0.1314666666666664	4131.4560546875	21150.356066955614	0	1168	0.17439310928722662	0.9095940959409683	0.7801415455276061	576.1809692382812	576.1846923828125
1221	583.2538452148438	11.405433333333333					1	DETECTED	583.2538 m/z @11.41 [CD8144_2.mzXML]	583.2538452148438	11.405433333333333	10.658083333333334	11.741466666666668	1.0833833333333338	9124.9619140625	254415.09681146278	0	1168	0.6139570198844098	0.8020643900756391	0.4507278718207462	583.24853515625	583.2583618164062
1222	585.1865844726562	2.6449166666666666					1	DETECTED	585.1866 m/z @2.64 [CD8144_2.mzXML]	585.1865844726562	2.6449166666666666	2.4913833333333333	2.93095	0.4395666666666669	2741.5673828125	49720.39895269776	0	1168	0.18589815402467647	1.4315023881893194	1.8630047763786386	585.182861328125	585.1910400390625
1223	585.2691040039062	10.962466666666668					1	DETECTED	585.2691 m/z @10.96 [CD8144_2.mzXML]	585.2691040039062	10.962466666666668	10.3004	13.835199999999999	3.534799999999999	60869.484375	1233900.7626336038	0	1168	0.7188378438759813	35.83704467480953	4.126542383324497	585.2633056640625	585.2744140625
1224	588.8135375976562	1.5361166666666668					1	DETECTED	588.8135 m/z @1.54 [CD8144_2.mzXML]	588.8135375976562	1.5361166666666668	1.5214333333333334	15.272616666666666	13.751183333333334	3369.634765625	1145646.9339077147	0	1168	0.03439537660107095	468.258229284902	935.516458569804	588.8116455078125	588.8145751953125
1225	590.4266357421875	13.018400000000002					1	DETECTED	590.4266 m/z @13.02 [CD8144_2.mzXML]	590.4266357421875	13.018400000000002	12.971216666666667	13.049683333333332	0.07846666666666557	4455.869140625	17245.107476928588	0	1168	0.10631123723020153	0.8315083009536912	0.6630166019073823	590.4240112304688	590.4266357421875
1226	591.3126831054688	11.793133333333333					1	DETECTED	591.3127 m/z @11.79 [CD8144_2.mzXML]	591.3126831054688	11.793133333333333	10.425433333333332	12.049933333333334	1.6245000000000012	8230.591796875	435497.18103759777	0	1168	1.3578439560544826	0.5938802368940557	0.1877604737881114	591.3125	591.3181762695312
1227	593.3328247070312	11.82825					1	DETECTED	593.3328 m/z @11.83 [CD8144_2.mzXML]	593.3328247070312	11.82825	11.758999999999999	12.119	0.3600000000000012	12997.716796875	107728.85921057183	0	1168	0.14399552753607026	2.5992779783392828	2.2715134751443524	593.3300170898438	593.333984375
1228	615.4075927734375	14.32445					1	DETECTED	615.4076 m/z @14.32 [CD8144_2.mzXML]	615.4075927734375	14.32445	14.189583333333333	14.81325	0.6236666666666668	1952.822998046875	36349.55373565668	0	1168	0.0853306653862198	2.3121601581809084	3.6243203163618163	615.4041137695312	615.4107666015625
1229	619.4359130859375	12.639933333333333					1	DETECTED	619.4359 m/z @12.64 [CD8144_2.mzXML]	619.4359130859375	12.639933333333333	12.57395	12.792583333333333	0.218633333333333	4762.02734375	41926.86223797586	0	1168	0.08856225162624831	1.6567314978529863	2.3134629957059727	619.4334106445312	619.4400024414062
1230	629.1529541015625	1.8754333333333333					1	DETECTED	629.1530 m/z @1.88 [CD8144_2.mzXML]	629.1529541015625	1.8754333333333333	1.8618333333333332	7.789866666666667	5.9280333333333335	24905.556640625	620620.7001994326	0	1168	0.5327291157796723	51.897801055658775	18.64808565656583	629.1488037109375	629.1591796875
1231	633.2526245117188	11.691066666666668					1	DETECTED	633.2526 m/z @11.69 [CD8144_2.mzXML]	633.2526245117188	11.691066666666668	11.674266666666666	18.813666666666666	7.1394	5469.232421875	483329.65997021465	0	1168	0.08576441693033487	212.48214285712132	423.96428571424264	633.25	633.2584838867188
1232	651.1353149414062	1.8618333333333332					1	DETECTED	651.1353 m/z @1.86 [CD8144_2.mzXML]	651.1353149414062	1.8618333333333332	1.8335000000000001	3.5479333333333334	1.7144333333333333	31114.0703125	380117.04181420885	0	1168	0.037992766920454946	1.4413744528916554	16.984689311850353	651.1283569335938	651.1359252929688
1233	673.1171875	1.8754333333333333					1	DETECTED	673.1172 m/z @1.88 [CD8144_2.mzXML]	673.1171875	1.8754333333333333	1.8335000000000001	2.394966666666667	0.5614666666666668	15144.3564453125	154338.8712669677	0	1168	0.5156807755124184	6.694753577106548	12.518926895199675	673.1107177734375	673.1222534179688
1234	675.5423583984375	13.4384					1	DETECTED	675.5424 m/z @13.44 [CD8144_2.mzXML]	675.5423583984375	13.4384	3.9973	13.88865	9.89135	3414.188232421875	497127.8224835206	0	1168	9.627634448900878	0.5238452087150862	0.04769041743017239	675.5399780273438	675.548095703125
1235	701.5571899414062	12.557033333333333					1	DETECTED	701.5572 m/z @12.56 [CD8144_2.mzXML]	701.5571899414062	12.557033333333333	0.7015666666666667	14.25745	13.555883333333334	9016.6494140625	966496.6826437985	0	1168	0.5162079735746534	0.571714455216159	0.4843060924032631	701.5521240234375	701.5626831054688
1236	703.5731811523438	13.280683333333334					1	DETECTED	703.5732 m/z @13.28 [CD8144_2.mzXML]	703.5731811523438	13.280683333333334	0.9378833333333334	15.400683333333335	14.462800000000001	43264.2265625	2643717.7017440205	0	1168	0.6697655465054808	1.20308040947845	2.0732313245702705	703.5698852539062	703.579345703125
1237	722.5255737304688	12.940583333333333					1	DETECTED	722.5256 m/z @12.94 [CD8144_2.mzXML]	722.5255737304688	12.940583333333333	12.119	14.120533333333332	2.0015333333333327	10495.5400390625	386883.16440985067	0	1168	0.24998665882555393	1.218095141495081	0.7837350141436942	722.5208129882812	722.5279541015625
1238	732.5505981445312	12.590399999999999					1	DETECTED	732.5506 m/z @12.59 [CD8144_2.mzXML]	732.5505981445312	12.590399999999999	8.405750000000001	13.942366666666667	5.536616666666665	5314.8974609375	448699.37829901115	0	1168	1.5081314447332232	0.6615387985454779	0.2894792782528299	732.54541015625	732.5567016601562
1239	758.56689453125	12.639933333333333					1	DETECTED	758.5669 m/z @12.64 [CD8144_2.mzXML]	758.56689453125	12.639933333333333	11.547366666666667	17.750666666666667	6.2033000000000005	83590.2109375	5548657.711499512	1	1168	0.33268864914456486	1.5504247195425342	2.371828840621053	758.55908203125	758.5714721679688
1240	760.5828247070312	13.018400000000002					1	DETECTED	760.5828 m/z @13.02 [CD8144_2.mzXML]	760.5828247070312	13.018400000000002	7.61225	15.236266666666667	7.624016666666667	33755.703125	2566822.8205475775	0	1168	0.4195737350455051	0.7051244107790817	0.41024882155816345	760.5744018554688	760.5855712890625
1241	768.5866088867188	11.250166666666667					1	DETECTED	768.5866 m/z @11.25 [CD8144_2.mzXML]	768.5866088867188	11.250166666666667	11.250166666666667	13.924433333333333	2.674266666666666	6889.970703125	490622.77186132804	0	1168	1.5072679975398646	null	null	768.5823974609375	768.5914306640625
1242	780.5601196289062	11.405433333333333					1	DETECTED	780.5601 m/z @11.41 [CD8144_2.mzXML]	780.5601196289062	11.405433333333333	11.405433333333333	14.691766666666666	3.2863333333333333	23643.478515625	1124314.3080162962	0	1168	2.4234543436516365	null	null	780.5501708984375	780.5601196289062
1243	782.5673217773438	12.940583333333333					1	DETECTED	782.5673 m/z @12.94 [CD8144_2.mzXML]	782.5673217773438	12.940583333333333	11.889633333333334	19.21466666666667	7.3250333333333355	52350.9453125	2814097.5655603018	0	1168	0.46652053105807845	1.4891232387811606	1.8756907278805106	782.5606079101562	782.5742797851562
1244	784.5812377929688	12.623366666666668					1	DETECTED	784.5812 m/z @12.62 [CD8144_2.mzXML]	784.5812377929688	12.623366666666668	12.016250000000001	14.514933333333333	2.4986833333333323	16674.328125	1038368.1807903441	0	1168	0.31227422972051855	2.057827984736597	4.868225028516232	784.5798950195312	784.5860595703125
1245	786.5983276367188	12.557033333333333					1	DETECTED	786.5983 m/z @12.56 [CD8144_2.mzXML]	786.5983276367188	12.557033333333333	11.562583333333333	15.346366666666666	3.783783333333334	60792.2890625	3179980.3706518263	0	1168	0.334527051639089	2.0342244241662124	2.7925945299661543	786.594970703125	786.6054077148438
1246	806.566650390625	12.639933333333333					1	DETECTED	806.5667 m/z @12.64 [CD8144_2.mzXML]	806.566650390625	12.639933333333333	11.889633333333334	15.14645	3.2568166666666656	27338.884765625	1535508.8028452457	0	1168	0.6773303192611486	2.009788902127568	2.709376141757128	806.5645751953125	806.5716552734375
1247	810.59765625	12.57395					1	DETECTED	810.5977 m/z @12.57 [CD8144_2.mzXML]	810.59765625	12.57395	12.084333333333332	14.5863	2.501966666666668	11889.78125	609990.7813756717	0	1168	0.988621086461384	2.5550260407801946	4.033239141176538	810.59326171875	810.6029663085938
1248	812.6143188476562	13.4384					1	DETECTED	812.6143 m/z @13.44 [CD8144_2.mzXML]	812.6143188476562	13.4384	12.57395	14.55025	1.9763000000000002	7770.82421875	407499.864966675	0	1168	0.5450499738539047	1.1430967667302914	1.2015882337169783	812.6099853515625	812.618896484375
1249	991.6713256835938	13.15855					1	DETECTED	991.6713 m/z @13.16 [CD8144_2.mzXML]	991.6713256835938	13.15855	8.405750000000001	13.26525	4.859499999999999	7334.34814453125	423150.0980438229	0	1168	0.07212118727464123	0.511224962127588	0.022449924255175904	991.6649169921875	991.6742553710938
1250	1164.395751953125	11.360666666666667					1	DETECTED	1164.3958 m/z @11.36 [CD8144_2.mzXML]	1164.395751953125	11.360666666666667	0.24658333333333332	19.835166666666666	19.588583333333332	4620.39697265625	1197260.9462329412	0	1168	19.35697920312737	0.8812505154871072	0.7363123322645055	1164.3890380859375	1164.4073486328125
