# Supplementary material for: MSFC: a new feature construction method for accurate diagnosis of mass spectrometry data
Source: Sci Rep. 2023 Sep 21;13:15694. doi: 10.1038/s41598-023-42395-5 (PMC10514077; doi:10.1038/s41598-023-42395-5)
Supplement: Supplementary file 1 — Supplementary Information. [file 41598_2023_42395_MOESM1_ESM.zip › dataset/CHD dataset/2-batch/P/CD8149_2.mzXML_chromatograms.csv]

row ID	row m/z	row retention time	row identity (main ID)	row identity (all IDs)	row identity (main ID + details)	row comment	row number of detected peaks	CD8149_2.mzXML Peak status	CD8149_2.mzXML Peak name	CD8149_2.mzXML Peak m/z	CD8149_2.mzXML Peak RT	CD8149_2.mzXML Peak RT start	CD8149_2.mzXML Peak RT end	CD8149_2.mzXML Peak duration time	CD8149_2.mzXML Peak height	CD8149_2.mzXML Peak area	CD8149_2.mzXML Peak charge	CD8149_2.mzXML Peak # data points	CD8149_2.mzXML Peak FWHM	CD8149_2.mzXML Peak tailing factor	CD8149_2.mzXML Peak asymmetry factor	CD8149_2.mzXML Peak m/z min	CD8149_2.mzXML Peak m/z max
1	55.05408477783203	11.253166666666667					1	DETECTED	55.0541 m/z @11.25 [CD8149_2.mzXML]	55.05408477783203	11.253166666666667	0.10103333333333334	19.999666666666666	19.898633333333333	2312.909423828125	1085465.8379340363	0	1178	16.72938059514485	0.892144701761098	0.784289403522196	55.049896240234375	55.054412841796875
2	59.05328369140625	2.2066833333333333					1	DETECTED	59.0533 m/z @2.21 [CD8149_2.mzXML]	59.05328369140625	2.2066833333333333	0.7763166666666667	19.32016666666667	18.543850000000003	1802.2330322265625	787907.6879749147	0	1178	3.9286866319769334	6.482201533406354	11.964403066812707	59.044273376464844	59.05857467651367
3	60.080535888671875	14.991150000000001					1	DETECTED	60.0805 m/z @14.99 [CD8149_2.mzXML]	60.080535888671875	14.991150000000001	0.10103333333333334	19.999666666666666	19.898633333333333	108188.5703125	2.7766153664255798E7	0	1178	5.407770274824703	1.095754824474795	2.7269609831190826	60.08041000366211	60.08158874511719
4	61.039390563964844	1.8527333333333333					1	DETECTED	61.0394 m/z @1.85 [CD8149_2.mzXML]	61.039390563964844	1.8527333333333333	0.10103333333333334	19.999666666666666	19.898633333333333	638780.625	5557606.902447993	0	1178	0.04789583804000275	2.690817661220806	3.665834558602556	61.038978576660156	61.03962707519531
5	61.083763122558594	12.51745					1	DETECTED	61.0838 m/z @12.52 [CD8149_2.mzXML]	61.083763122558594	12.51745	8.33875	19.742666666666665	11.403916666666666	3649.075439453125	956753.1180558781	0	1178	5.476281135185737	1.3645292395561615	1.4089633101052386	61.07380294799805	61.08890914916992
6	68.98212432861328	1.5087166666666667					1	DETECTED	68.9821 m/z @1.51 [CD8149_2.mzXML]	68.98212432861328	1.5087166666666667	1.4491333333333332	1.6416666666666666	0.19253333333333345	9277.7939453125	75879.5640717774	0	1178	0.16973613278253996	1.615664335664331	2.231328671328662	68.98186492919922	68.98214721679688
7	69.03330993652344	1.9646833333333333					1	DETECTED	69.0333 m/z @1.96 [CD8149_2.mzXML]	69.03330993652344	1.9646833333333333	1.92305	16.414383333333333	14.491333333333333	5984.4970703125	1201177.3061576844	0	1178	0.11153671765605999	174.03522818254572	87.53458466354242	69.02867126464844	69.03355407714844
8	69.06964874267578	7.2693666666666665					1	DETECTED	69.0696 m/z @7.27 [CD8149_2.mzXML]	69.06964874267578	7.2693666666666665	0.10103333333333334	19.999666666666666	19.898633333333333	7478.16552734375	4364245.4159726575	0	1178	5.550859669641726	1.3879539641943734	0.961155800020085	69.06928253173828	69.07801055908203
9	72.04901123046875	13.230616666666666					1	DETECTED	72.0490 m/z @13.23 [CD8149_2.mzXML]	72.04901123046875	13.230616666666666	0.22918333333333332	19.797666666666665	19.56848333333333	4461.89111328125	1252003.5607318422	0	1178	2.0023311031341695	0.7525510007870926	2.333265732479614	72.04420471191406	72.05000305175781
10	72.0805892944336	1.93695					1	DETECTED	72.0806 m/z @1.94 [CD8149_2.mzXML]	72.0805892944336	1.93695	1.8527333333333333	9.980466666666667	8.127733333333333	50094.07421875	1283007.958074494	0	1178	0.15544822509331535	7.220729801148022	7.8977954230432985	72.07633972167969	72.08879852294922
11	73.04532623291016	14.469					1	DETECTED	73.0453 m/z @14.47 [CD8149_2.mzXML]	73.04532623291016	14.469	0.10103333333333334	19.999666666666666	19.898633333333333	15711.8203125	4274180.163139494	0	1178	3.7583175189959483	0.8919809683793796	1.0106996636266563	73.03546142578125	73.04692077636719
12	75.9476318359375	2.4731333333333336					1	DETECTED	75.9476 m/z @2.47 [CD8149_2.mzXML]	75.9476318359375	2.4731333333333336	2.29135	19.247	16.95565	4224.0673828125	924234.1566655273	0	1178	0.36429664263628103	46.636976253781896	3.5094074943883227	75.9444808959961	75.95379638671875
13	77.03414916992188	13.200066666666666					1	DETECTED	77.0341 m/z @13.20 [CD8149_2.mzXML]	77.03414916992188	13.200066666666666	1.0320333333333334	18.332833333333333	17.3008	1857.9136962890625	991298.0218338317	0	1178	10.088753035916794	0.7109119249618535	0.4218238499237072	77.02687072753906	77.04055786132812
14	77.0627670288086	2.049533333333333					1	DETECTED	77.0628 m/z @2.05 [CD8149_2.mzXML]	77.0627670288086	2.049533333333333	1.5234666666666667	14.322766666666666	12.799299999999999	1812.447998046875	614162.3672273254	0	1178	3.7328571817759384	12.165093144088205	23.330186288176414	77.0553207397461	77.068359375
15	80.94756317138672	1.7522166666666665					1	DETECTED	80.9476 m/z @1.75 [CD8149_2.mzXML]	80.94756317138672	1.7522166666666665	1.6568333333333334	13.215183333333332	11.558349999999999	132037.171875	2498539.370785217	0	1178	0.10830528961746189	3.5342630303673483	5.152750025590451	80.94739532470703	80.95716094970703
16	81.06977081298828	9.37035					1	DETECTED	81.0698 m/z @9.37 [CD8149_2.mzXML]	81.06977081298828	9.37035	0.10103333333333334	19.981333333333335	19.880300000000002	4027.2353515625	2076208.2025182794	0	1178	4.344884140701024	1.0723713901959693	1.0710487272718607	81.06932067871094	81.06998443603516
17	82.94466400146484	1.7522166666666665					1	DETECTED	82.9447 m/z @1.75 [CD8149_2.mzXML]	82.94466400146484	1.7522166666666665	1.6725166666666667	3.3902666666666668	1.71775	47950.765625	830069.0457318727	0	1178	0.23199756201650512	10.77634880803013	1.3267031962179103	82.94458770751953	82.94489288330078
18	83.02114868164062	1.8238666666666667					1	DETECTED	83.0211 m/z @1.82 [CD8149_2.mzXML]	83.02114868164062	1.8238666666666667	0.10103333333333334	19.926333333333332	19.8253	3965823.0	1.9503949493639797E7	0	1178	0.052692113963314746	1.9961869164545243	2.610591858019001	83.02114868164062	83.02253723144531
19	83.0853042602539	11.286483333333333					1	DETECTED	83.0853 m/z @11.29 [CD8149_2.mzXML]	83.0853042602539	11.286483333333333	0.11921666666666667	19.999666666666666	19.88045	21028.666015625	4525535.7100831885	0	1178	0.24706041384854593	0.7983696060045766	1.3703777540172493	83.08501434326172	83.08555603027344
20	84.02476501464844	1.8098833333333333					1	DETECTED	84.0248 m/z @1.81 [CD8149_2.mzXML]	84.02476501464844	1.8098833333333333	1.8098833333333333	18.186	16.376116666666668	24825.380859375	1680764.525607727	0	1178	0.04489759102364732	null	null	84.01844024658203	84.02484130859375
21	84.04434204101562	2.582733333333333					1	DETECTED	84.0443 m/z @2.58 [CD8149_2.mzXML]	84.04434204101562	2.582733333333333	0.13753333333333334	19.926333333333332	19.7888	14275.568359375	2316900.1642371234	0	1178	0.5598785828825816	1.5008397662745936	1.985134341115965	84.03763580322266	84.04536437988281
22	84.61929321289062	1.53835					1	DETECTED	84.6193 m/z @1.54 [CD8149_2.mzXML]	84.61929321289062	1.53835	1.4329833333333333	1.5528166666666665	0.11983333333333324	5734.51318359375	25383.285943115225	0	1178	0.07345225571534564	0.568649161657702	0.13729832331540381	84.61917114257812	84.61929321289062
23	84.95932006835938	1.53835					1	DETECTED	84.9593 m/z @1.54 [CD8149_2.mzXML]	84.95932006835938	1.53835	0.10103333333333334	19.999666666666666	19.898633333333333	1624728.75	2.3261773572000183E7	0	1178	0.11923378998060397	1.0584429024520592	1.007308046197476	84.95295715332031	84.96342468261719
24	85.02825927734375	1.9926833333333334					1	DETECTED	85.0283 m/z @1.99 [CD8149_2.mzXML]	85.02825927734375	1.9926833333333334	1.8098833333333333	19.981333333333335	18.171450000000004	60989.0859375	4535986.9505172735	0	1178	0.31946557853898927	14.39655475027256	16.97766089677814	85.02654266357422	85.03433227539062
25	85.0645980834961	7.179216666666666					1	DETECTED	85.0646 m/z @7.18 [CD8149_2.mzXML]	85.0645980834961	7.179216666666666	0.13753333333333334	19.999666666666666	19.862133333333333	4688.95361328125	2491153.320467925	0	1178	18.087887564630613	1.4103256560339503	1.210175979498887	85.06401062011719	85.06484985351562
26	86.05997467041016	2.6104					1	DETECTED	86.0600 m/z @2.61 [CD8149_2.mzXML]	86.05997467041016	2.6104	0.13753333333333334	19.614166666666666	19.476633333333332	9226.1748046875	1271748.7944702148	0	1178	0.4991715747109384	2.1679423741718047	13.823074792297454	86.05973815917969	86.06819152832031
27	86.09617614746094	4.069866666666667					1	DETECTED	86.0962 m/z @4.07 [CD8149_2.mzXML]	86.09617614746094	4.069866666666667	1.2869	19.375666666666667	18.088766666666668	148550.578125	1.0595519884233015E7	1	1178	1.0135411780355037	0.9395453325331918	0.6419144075213729	86.09581756591797	86.10588073730469
28	87.04397583007812	3.7917166666666664					1	DETECTED	87.0440 m/z @3.79 [CD8149_2.mzXML]	87.04397583007812	3.7917166666666664	0.35705	19.999666666666666	19.642616666666665	23600.49609375	3992580.6458366388	0	1178	4.3544588658455785	2.8459950087819244	1.2246850098597486	87.04364776611328	87.04422760009766
29	87.08018493652344	7.609216666666667					1	DETECTED	87.0802 m/z @7.61 [CD8149_2.mzXML]	87.08018493652344	7.609216666666667	0.10103333333333334	19.999666666666666	19.898633333333333	109619.40625	6.363364065889087E7	1	1178	13.695537128763926	1.3251296918251418	1.0045548489494127	87.08009338378906	87.08041381835938
30	88.07551574707031	8.949549999999999					1	DETECTED	88.0755 m/z @8.95 [CD8149_2.mzXML]	88.07551574707031	8.949549999999999	0.10103333333333334	19.999666666666666	19.898633333333333	6635.8466796875	3411136.824310665	0	1178	13.447529790404664	1.124405032105193	0.20274737040975954	88.0656967163086	88.0838623046875
31	88.95249938964844	1.5234666666666667					1	DETECTED	88.9525 m/z @1.52 [CD8149_2.mzXML]	88.95249938964844	1.5234666666666667	1.4329833333333333	18.038833333333333	16.60585	23423.06640625	3933193.882451843	0	1178	0.10383290560914737	91.76192668999802	182.523853379996	88.95063018798828	88.95254516601562
32	88.96825408935547	11.516950000000001					1	DETECTED	88.9683 m/z @11.52 [CD8149_2.mzXML]	88.96825408935547	11.516950000000001	0.5024166666666666	19.999666666666666	19.49725	18012.98046875	2751587.3960557855	0	1178	1.0970968597478734	0.8722317780900883	0.5403444002185861	88.96797180175781	88.96858978271484
33	89.05957794189453	10.15315					1	DETECTED	89.0596 m/z @10.15 [CD8149_2.mzXML]	89.05957794189453	10.15315	0.11921666666666667	19.999666666666666	19.88045	21435.646484375	4489693.910956512	0	1178	0.34427586040035507	1.1962809793101266	1.9228067021015818	89.05935668945312	89.06683349609375
34	90.05477142333984	1.8384500000000001					1	DETECTED	90.0548 m/z @1.84 [CD8149_2.mzXML]	90.05477142333984	1.8384500000000001	0.11921666666666667	19.999666666666666	19.88045	111350.09375	5178954.599073798	0	1178	0.18035788633818828	69.44773051522208	8.157820854606094	90.04621124267578	90.05988311767578
35	90.97634887695312	1.6568333333333334					1	DETECTED	90.9763 m/z @1.66 [CD8149_2.mzXML]	90.97634887695312	1.6568333333333334	1.5673666666666668	13.2611	11.693733333333334	335963.96875	4538087.104895812	0	1178	0.14923114575915775	1.5731263532599882	2.7883004999761796	90.9761734008789	90.97728729248047
36	91.03880310058594	8.7589					1	DETECTED	91.0388 m/z @8.76 [CD8149_2.mzXML]	91.03880310058594	8.7589	0.10103333333333334	19.999666666666666	19.898633333333333	43302.05078125	2.174828632135901E7	0	1178	15.785505748914133	1.2854061683523232	0.5859515323142903	91.03541564941406	91.03900146484375
37	91.0541000366211	9.201533333333334					1	DETECTED	91.0541 m/z @9.20 [CD8149_2.mzXML]	91.0541000366211	9.201533333333334	0.10103333333333334	19.999666666666666	19.898633333333333	95633.5390625	1.3563091251949765E7	0	1178	0.8697604976368947	6.477003356425952	0.1323140638121193	91.04779815673828	91.06228637695312
38	92.05753326416016	9.230283333333334					1	DETECTED	92.0575 m/z @9.23 [CD8149_2.mzXML]	92.05753326416016	9.230283333333334	1.6568333333333334	16.396	14.739166666666668	5787.21240234375	934246.5098544008	0	1178	0.8300774921753025	1.1318559400063317	1.2615388487376498	92.04844665527344	92.06573486328125
39	93.0698013305664	8.322733333333334					1	DETECTED	93.0698 m/z @8.32 [CD8149_2.mzXML]	93.0698013305664	8.322733333333334	0.15591666666666668	19.889666666666667	19.73375	10777.912109375	1362279.3374207765	0	1178	0.40368998477572937	1.2768164402993054	4.69742525859465	93.0604476928711	93.0701675415039
40	94.04122161865234	8.3544					1	DETECTED	94.0412 m/z @8.35 [CD8149_2.mzXML]	94.04122161865234	8.3544	4.434366666666667	18.84466666666667	14.410300000000003	12633.6953125	975671.9355534673	0	1178	1.6818262040990586	1.4273569470991463	2.3811653057558178	94.03990173339844	94.04149627685547
41	94.06486511230469	11.973533333333334					1	DETECTED	94.0649 m/z @11.97 [CD8149_2.mzXML]	94.06486511230469	11.973533333333334	1.7522166666666665	17.413333333333334	15.661116666666668	3039.89208984375	1169398.701983978	0	1178	9.989823587217696	0.7661007469683456	0.5322014939366911	94.05632781982422	94.0732421875
42	95.04906463623047	8.33875					1	DETECTED	95.0491 m/z @8.34 [CD8149_2.mzXML]	95.04906463623047	8.33875	0.7214333333333334	15.917083333333332	15.195649999999999	10281.1787109375	1122814.0545262145	0	1178	0.456636778464949	0.5414210237170091	0.0712491168042989	95.04054260253906	95.05782318115234
43	95.08547973632812	12.714599999999999					1	DETECTED	95.0855 m/z @12.71 [CD8149_2.mzXML]	95.08547973632812	12.714599999999999	0.10103333333333334	19.999666666666666	19.898633333333333	3583.65869140625	1333710.4162094404	0	1178	2.0285438140860457	0.7887790130732254	0.7547430772913779	95.0849380493164	95.09400177001953
44	96.05555725097656	9.505183333333333					1	DETECTED	96.0556 m/z @9.51 [CD8149_2.mzXML]	96.05555725097656	9.505183333333333	5.937983333333333	9.7568	3.8188166666666667	2375.95263671875	215415.0896988525	0	1178	0.08112954965589303	0.5352680907527847	0.07053618150556937	96.0523910522461	96.06539916992188
45	96.92150115966797	1.73695					1	DETECTED	96.9215 m/z @1.74 [CD8149_2.mzXML]	96.92150115966797	1.73695	1.6568333333333334	14.991150000000001	13.334316666666668	111146.40625	4872461.80177246	0	1178	0.24375341616710555	3.6300680515809667	1.3181176916717208	96.92144012451172	96.9287338256836
46	97.02838134765625	2.6523					1	DETECTED	97.0284 m/z @2.65 [CD8149_2.mzXML]	97.02838134765625	2.6523	0.15591666666666668	19.889666666666667	19.73375	14915.734375	2855783.7733981037	0	1178	0.652751233303539	3.8637047051730593	2.150066029055072	97.02802276611328	97.03562927246094
47	97.06458282470703	0.94065					1	DETECTED	97.0646 m/z @0.94 [CD8149_2.mzXML]	97.06458282470703	0.94065	0.19276666666666667	19.963	19.770233333333334	3333.052001953125	2017443.500328368	0	1178	16.386366826300666	13.21745815969514	25.43491631939028	97.06074523925781	97.07056427001953
48	97.10094451904297	11.83845					1	DETECTED	97.1009 m/z @11.84 [CD8149_2.mzXML]	97.10094451904297	11.83845	0.11921666666666667	19.981333333333335	19.86211666666667	3844.48828125	1993564.699090942	0	1178	11.227698870415141	0.847415359935377	0.694830719870754	97.0917739868164	97.10165405273438
49	98.01494598388672	10.255799999999999					1	DETECTED	98.0149 m/z @10.26 [CD8149_2.mzXML]	98.01494598388672	10.255799999999999	10.224816666666667	10.363033333333334	0.13821666666666665	11277.8359375	38025.144026245056	0	1178	0.03999849296715574	2.230500268961933	2.8200300815155668	98.01477813720703	98.01514434814453
50	98.91852569580078	1.73695					1	DETECTED	98.9185 m/z @1.74 [CD8149_2.mzXML]	98.91852569580078	1.73695	1.6725166666666667	8.33875	6.666233333333333	33725.08203125	2174752.124954284	0	1178	0.08667965626374197	51.72969477496119	94.3262661074968	98.9112777709961	98.91863250732422
51	98.98399353027344	1.9926833333333334					1	DETECTED	98.9840 m/z @1.99 [CD8149_2.mzXML]	98.98399353027344	1.9926833333333334	0.10103333333333334	19.999666666666666	19.898633333333333	18002.6640625	5276368.719550563	0	1178	4.224991734584129	10.846232173145017	23.110373535669375	98.97478485107422	98.98448944091797
52	98.99531555175781	1.8098833333333333					1	DETECTED	98.9953 m/z @1.81 [CD8149_2.mzXML]	98.99531555175781	1.8098833333333333	1.5966	8.274816666666666	6.678216666666666	134662.765625	5707573.890240479	0	1178	0.06123192972325264	15.655739626474958	211.3354805385298	98.98580169677734	99.00393676757812
53	99.04387664794922	1.9926833333333334					1	DETECTED	99.0439 m/z @1.99 [CD8149_2.mzXML]	99.04387664794922	1.9926833333333334	0.26553333333333334	18.936333333333334	18.6708	26073.0859375	3220704.3802915346	0	1178	0.4630111725916506	23.21047014059046	5.76201958234204	99.04129791259766	99.04411315917969
54	100.07556915283203	8.8443					1	DETECTED	100.0756 m/z @8.84 [CD8149_2.mzXML]	100.07556915283203	8.8443	0.22918333333333332	19.742666666666665	19.51348333333333	17147.703125	1122834.100183731	0	1178	0.1835901656120349	0.5859258303642958	0.08626521419577361	100.07512664794922	100.07583618164062
55	100.5672607421875	1.5087166666666667					1	DETECTED	100.5673 m/z @1.51 [CD8149_2.mzXML]	100.5672607421875	1.5087166666666667	1.4643833333333334	1.5673666666666668	0.10298333333333343	2641.620849609375	14296.659586181646	0	1178	null	1.1614661654135348	1.3229323308270697	100.56713104248047	100.56742858886719
56	101.0080337524414	1.5087166666666667					1	DETECTED	101.0080 m/z @1.51 [CD8149_2.mzXML]	101.0080337524414	1.5087166666666667	0.13753333333333334	19.999666666666666	19.862133333333333	895549.0625	1.2979893292250358E7	1	1178	0.1367997587787182	3.70976586636108	1.8078717460481517	101.00138092041016	101.00848388671875
57	101.05957794189453	8.879					1	DETECTED	101.0596 m/z @8.88 [CD8149_2.mzXML]	101.05957794189453	8.879	0.2837166666666667	19.834166666666665	19.550449999999998	10801.9306640625	5075800.570964538	0	1178	11.06081718875252	1.1372778093411697	1.2745556186823392	101.05182647705078	101.06439971923828
58	101.0958480834961	7.519566666666666					1	DETECTED	101.0958 m/z @7.52 [CD8149_2.mzXML]	101.0958480834961	7.519566666666666	0.10103333333333334	19.999666666666666	19.898633333333333	18567.482421875	1.0556172641084697E7	0	1178	13.431911420475995	1.3411433526842684	0.3563555825179587	101.09563446044922	101.09930419921875
59	102.00901794433594	1.5234666666666667					1	DETECTED	102.0090 m/z @1.52 [CD8149_2.mzXML]	102.00901794433594	1.5234666666666667	1.4139666666666666	17.836666666666666	16.4227	76455.3828125	2392522.190958405	0	1178	0.15419551144490762	75.48285902354566	1.443801411787341	102.00179290771484	102.00994110107422
60	102.04634857177734	8.3544					1	DETECTED	102.0463 m/z @8.35 [CD8149_2.mzXML]	102.04634857177734	8.3544	0.3753	19.632333333333335	19.257033333333336	27983.37890625	3536791.269092349	0	1178	6.083586507165735	0.5337098293950631	0.06979821102609604	102.0420150756836	102.05548858642578
61	102.09110260009766	1.8238666666666667					1	DETECTED	102.0911 m/z @1.82 [CD8149_2.mzXML]	102.09110260009766	1.8238666666666667	0.11921666666666667	19.999666666666666	19.88045	14485.365234375	2289970.822781187	0	1178	0.08182470263603947	2.800946295655981	9.797011997351861	102.0846176147461	102.09944152832031
62	102.1273422241211	12.8666					1	DETECTED	102.1273 m/z @12.87 [CD8149_2.mzXML]	102.1273422241211	12.8666	0.3753	19.815833333333334	19.440533333333335	5957.92138671875	1917695.3895720837	0	1178	1.4692046684210744	0.7781629347359096	1.7125745148441076	102.12190246582031	102.12799835205078
63	102.97004699707031	1.5087166666666667					1	DETECTED	102.9700 m/z @1.51 [CD8149_2.mzXML]	102.97004699707031	1.5087166666666667	0.4116	14.784833333333333	14.373233333333333	340712.21875	3669779.212170471	0	1178	0.15152185201649293	1.8793621009362496	1.831341833287428	102.96974182128906	102.97029876708984
64	103.03878784179688	2.0354					1	DETECTED	103.0388 m/z @2.04 [CD8149_2.mzXML]	103.03878784179688	2.0354	1.0684166666666668	19.999666666666666	18.93125	93167.5625	7177055.322452943	0	1178	0.2972010215061991	3.436843855276695	12.805576551936955	103.03860473632812	103.04348754882812
65	103.05400085449219	8.33875					1	DETECTED	103.0540 m/z @8.34 [CD8149_2.mzXML]	103.05400085449219	8.33875	2.9993333333333334	8.7589	5.759566666666667	247512.28125	9271419.558833985	1	1178	0.2562760224764222	0.5308526452014656	0.5618428285637752	103.04644775390625	103.05415344238281
66	103.0750732421875	10.989383333333334					1	DETECTED	103.0751 m/z @10.99 [CD8149_2.mzXML]	103.0750732421875	10.989383333333334	0.10103333333333334	19.999666666666666	19.898633333333333	89122.0078125	1.7387054998341803E7	1	1178	0.43701755681097687	0.9139693028847597	0.6714947473069786	103.0694808959961	103.07992553710938
67	104.0574722290039	8.322733333333334					1	DETECTED	104.0575 m/z @8.32 [CD8149_2.mzXML]	104.0574722290039	8.322733333333334	6.964316666666666	11.869766666666667	4.905450000000001	17099.66796875	672793.4497948916	0	1178	0.6248824363071339	0.828843524980167	0.6549840556612813	104.04932403564453	104.05755615234375
68	104.07044982910156	1.8527333333333333					1	DETECTED	104.0704 m/z @1.85 [CD8149_2.mzXML]	104.07044982910156	1.8527333333333333	0.10103333333333334	19.999666666666666	19.898633333333333	122859.828125	5415784.741788329	0	1178	13.906136056243724	0.7910177107442772	10.437295885511173	104.07009887695312	104.07872772216797
69	104.10661315917969	1.7818333333333334					1	DETECTED	104.1066 m/z @1.78 [CD8149_2.mzXML]	104.10661315917969	1.7818333333333334	1.7205166666666665	14.501166666666668	12.780650000000001	899757.1875	6677739.886845829	1	1178	0.04122662358493834	2.600686761236928	2.9277675089374617	104.10102844238281	104.1070327758789
70	105.0031967163086	1.5087166666666667					1	DETECTED	105.0032 m/z @1.51 [CD8149_2.mzXML]	105.0031967163086	1.5087166666666667	1.4329833333333333	1.68835	0.25536666666666674	36347.33984375	276721.02787860116	0	1178	0.1595770045039917	1.685959507042252	1.864978715031847	105.00288391113281	105.00321960449219
71	105.03341674804688	9.706516666666666					1	DETECTED	105.0334 m/z @9.71 [CD8149_2.mzXML]	105.03341674804688	9.706516666666666	9.672949999999998	9.8084	0.1354500000000023	8256.0673828125	35341.289539367994	0	1178	0.06202445467271289	2.017626613704074	3.0352532274081483	105.02735137939453	105.03347778320312
72	105.05457305908203	4.226733333333334					1	DETECTED	105.0546 m/z @4.23 [CD8149_2.mzXML]	105.05457305908203	4.226733333333334	2.049533333333333	8.8443	6.794766666666668	9813.599609375	853955.5255256041	0	1178	0.9479684814961349	1.4695740865290228	1.8878658151055079	105.04462432861328	105.06098175048828
73	105.0714111328125	13.913966666666665					1	DETECTED	105.0714 m/z @13.91 [CD8149_2.mzXML]	105.0714111328125	13.913966666666665	0.10103333333333334	19.999666666666666	19.898633333333333	93083.6953125	1.7100813530697554E7	1	1178	2.3367551480708357	1.1796483008768257	1.1134783370181855	105.06654357910156	105.07307434082031
74	106.04962158203125	1.8952333333333333					1	DETECTED	106.0496 m/z @1.90 [CD8149_2.mzXML]	106.04962158203125	1.8952333333333333	1.1414166666666667	19.981333333333335	18.839916666666667	8192.634765625	1061623.164653992	0	1178	0.36967324911839317	1.5517896168773337	4.2111405587739075	106.04907989501953	106.050048828125
75	106.06486511230469	11.80495					1	DETECTED	106.0649 m/z @11.80 [CD8149_2.mzXML]	106.06486511230469	11.80495	0.2837166666666667	19.944666666666667	19.66095	5334.6328125	1409153.098143402	0	1178	2.9347789358624823	0.8532484948081369	5.329394214038921	106.06451416015625	106.07485961914062
76	106.95028686523438	1.6416666666666666					1	DETECTED	106.9503 m/z @1.64 [CD8149_2.mzXML]	106.95028686523438	1.6416666666666666	1.5966	2.37565	0.7790499999999998	46511.3828125	600678.2530286862	0	1178	0.1746993589173842	8.643306213017764	5.598480238918526	106.95001220703125	106.95044708251953
77	106.9629898071289	1.4643833333333334					1	DETECTED	106.9630 m/z @1.46 [CD8149_2.mzXML]	106.9629898071289	1.4643833333333334	1.4329833333333333	15.7883	14.355316666666667	7189.2421875	2112729.0944849243	0	1178	0.03692532009068472	228.58784501061504	456.17569002123	106.96199798583984	106.9636459350586
78	107.01583099365234	15.658966666666666					1	DETECTED	107.0158 m/z @15.66 [CD8149_2.mzXML]	107.01583099365234	15.658966666666666	11.203516666666667	16.414383333333333	5.210866666666666	2634.655517578125	459595.01551016234	0	1178	0.6206178242587264	0.5847744522625848	0.16954890452516969	107.01091766357422	107.01605224609375
79	107.04899597167969	9.074483333333335					1	DETECTED	107.0490 m/z @9.07 [CD8149_2.mzXML]	107.04899597167969	9.074483333333335	0.26553333333333334	19.834166666666665	19.56863333333333	3240.854736328125	1216925.4984709774	0	1178	2.9081914062303245	1.1107245093531766	4.338997941892459	107.04856872558594	107.05284881591797
80	107.08546447753906	9.403583333333334					1	DETECTED	107.0855 m/z @9.40 [CD8149_2.mzXML]	107.08546447753906	9.403583333333334	2.3194999999999997	15.383700000000001	13.064200000000001	5079.9013671875	1179982.8412445677	0	1178	2.544424635268884	0.9220811914032632	7.599071135935975	107.07609558105469	107.08802795410156
81	108.0805892944336	11.253166666666667					1	DETECTED	108.0806 m/z @11.25 [CD8149_2.mzXML]	108.0805892944336	11.253166666666667	0.10103333333333334	19.999666666666666	19.898633333333333	2896.265625	1537615.5929806815	0	1178	17.404174561361536	0.892144701761098	0.7682128642376319	108.0801010131836	108.08104705810547
82	109.06466674804688	9.825583333333332					1	DETECTED	109.0647 m/z @9.83 [CD8149_2.mzXML]	109.06466674804688	9.825583333333332	1.5966	19.228833333333334	17.632233333333335	13482.1103515625	1593786.8180638126	0	1178	1.6722423729906222	0.7404087904570337	14.437296736666655	109.06192779541016	109.0698471069336
83	109.10103607177734	11.80495					1	DETECTED	109.1010 m/z @11.80 [CD8149_2.mzXML]	109.10103607177734	11.80495	0.15591666666666668	19.871333333333332	19.715416666666666	2557.21875	1181023.146463623	0	1178	3.5327239310046874	0.8462254378761042	0.6924508757522082	109.10039520263672	109.10150146484375
84	110.05998229980469	2.02125					1	DETECTED	110.0600 m/z @2.02 [CD8149_2.mzXML]	110.05998229980469	2.02125	0.15591666666666668	19.926333333333332	19.770416666666666	3603.9033203125	1621715.6775883788	0	1178	4.289817988489958	5.299432630450321	9.070746469732232	110.05863189697266	110.0679931640625
85	111.04379272460938	1.9786333333333335					1	DETECTED	111.0438 m/z @1.98 [CD8149_2.mzXML]	111.04379272460938	1.9786333333333335	0.10103333333333334	19.999666666666666	19.898633333333333	8569.888671875	3322502.403908356	0	1178	1.8175059056067224	2.870046232876348	16.508231839456556	111.04330444335938	111.04788208007812
86	111.08026123046875	10.73815					1	DETECTED	111.0803 m/z @10.74 [CD8149_2.mzXML]	111.08026123046875	10.73815	9.09205	11.13875	2.0466999999999995	6277.33056640625	175105.13963034077	0	1178	0.11623107142067468	0.621681550331086	0.24336310066217182	111.08007049560547	111.08042907714844
87	111.11641693115234	12.764683333333332					1	DETECTED	111.1164 m/z @12.76 [CD8149_2.mzXML]	111.11641693115234	12.764683333333332	0.10103333333333334	19.963	19.861966666666667	3093.85888671875	1362794.5682969964	0	1178	13.319601211005876	0.7842117662232717	0.5684235324465434	111.11624145507812	111.12140655517578
88	112.0366439819336	1.7818333333333334					1	DETECTED	112.0366 m/z @1.78 [CD8149_2.mzXML]	112.0366439819336	1.7818333333333334	1.7048166666666666	16.986833333333333	15.282016666666667	158394.125	2559889.9392177127	0	1178	0.06282819995033861	99.21239991343857	1.5160028415795372	112.03504180908203	112.04167938232422
89	112.89541625976562	1.73695					1	DETECTED	112.8954 m/z @1.74 [CD8149_2.mzXML]	112.89541625976562	1.73695	1.5966	3.3749166666666666	1.7783166666666665	100072.5859375	1326601.0477857052	0	1178	0.07492694869166217	6.335292720579504	11.670585441159009	112.88611602783203	112.89564514160156
90	113.02080535888672	2.1922166666666665					1	DETECTED	113.0208 m/z @2.19 [CD8149_2.mzXML]	113.02080535888672	2.1922166666666665	0.10103333333333334	19.999666666666666	19.898633333333333	209433.921875	9294144.148530925	0	1178	0.5524551467238727	1.361881578010731	3.3105207101581806	113.02031707763672	113.02339172363281
91	113.03510284423828	3.0874333333333337					1	DETECTED	113.0351 m/z @3.09 [CD8149_2.mzXML]	113.03510284423828	3.0874333333333337	1.4139666666666666	17.283666666666665	15.869699999999998	19133.474609375	2410715.6536117853	0	1178	11.369824120002466	2.7726025930307356	5.567812990853381	113.03448486328125	113.03856658935547
92	113.06761932373047	1.6725166666666667					1	DETECTED	113.0676 m/z @1.67 [CD8149_2.mzXML]	113.06761932373047	1.6725166666666667	0.11921666666666667	19.981333333333335	19.86211666666667	32380.759765625	2669444.488721587	0	1178	9.160042295618002	null	25.327051251947847	113.05902099609375	113.07463836669922
93	114.05491638183594	2.500383333333333					1	DETECTED	114.0549 m/z @2.50 [CD8149_2.mzXML]	114.05491638183594	2.500383333333333	0.3020833333333333	19.228833333333334	18.926750000000002	23073.486328125	3532326.132569824	0	1178	3.9988452248870625	2.36691836645358	3.478137812253498	114.04633331298828	114.0552978515625
94	114.06591796875	1.8238666666666667					1	DETECTED	114.0659 m/z @1.82 [CD8149_2.mzXML]	114.06591796875	1.8238666666666667	0.11921666666666667	19.999666666666666	19.88045	679008.3125	8146406.068477749	0	1178	0.042223957379942556	0.6285114818751917	7.545735934825329	114.05711364746094	114.0665054321289
95	114.09127044677734	9.672949999999998					1	DETECTED	114.0913 m/z @9.67 [CD8149_2.mzXML]	114.09127044677734	9.672949999999998	0.24733333333333332	19.779333333333334	19.532	19493.86328125	5810700.542411282	0	1178	0.1286325753687656	0.5193826176186905	0.03551415816112341	114.09090423583984	114.09349060058594
96	114.89222717285156	1.73695					1	DETECTED	114.8922 m/z @1.74 [CD8149_2.mzXML]	114.89222717285156	1.73695	1.68835	2.0354	0.3470500000000001	28088.09765625	201047.31452001948	0	1178	0.06921901321702095	3.570473251028809	6.140946502057618	114.89220428466797	114.89250946044922
97	114.98764038085938	1.53835					1	DETECTED	114.9876 m/z @1.54 [CD8149_2.mzXML]	114.98764038085938	1.53835	1.4139666666666666	2.163883333333333	0.7499166666666666	46118.79296875	637510.6154340212	0	1178	0.18047863430831979	3.049712761281771	1.1777865981017008	114.9838638305664	114.98765563964844
98	115.03642272949219	1.8671166666666668					1	DETECTED	115.0364 m/z @1.87 [CD8149_2.mzXML]	115.03642272949219	1.8671166666666668	0.10103333333333334	19.981333333333335	19.880300000000002	167800.5625	2868020.9670176995	0	1178	null	0.3235981798062159	null	115.03559875488281	115.03916931152344
99	115.0541763305664	9.201533333333334					1	DETECTED	115.0542 m/z @9.20 [CD8149_2.mzXML]	115.0541763305664	9.201533333333334	0.11921666666666667	17.24683333333333	17.127616666666665	57276.44921875	1696285.8507168887	0	1178	0.08539327639659788	18.561688250081673	40.24466621117157	115.04792022705078	115.0600357055664
100	115.06945037841797	1.8238666666666667					1	DETECTED	115.0695 m/z @1.82 [CD8149_2.mzXML]	115.06945037841797	1.8238666666666667	0.22918333333333332	19.559166666666666	19.32998333333333	20032.828125	2195458.1708928533	0	1178	8.182694187540555	2.5430882284539025	4.922429523370239	115.0666732788086	115.07561492919922
101	115.11155700683594	7.6445					1	DETECTED	115.1116 m/z @7.64 [CD8149_2.mzXML]	115.11155700683594	7.6445	0.10103333333333334	19.999666666666666	19.898633333333333	3551.148681640625	2173161.982786439	0	1178	9.804067155845365	1.318931614111991	1.6378632282239818	115.10611724853516	115.11922454833984
102	116.07035827636719	1.8527333333333333					1	DETECTED	116.0704 m/z @1.85 [CD8149_2.mzXML]	116.07035827636719	1.8527333333333333	0.10103333333333334	19.999666666666666	19.898633333333333	1296949.125	1.1725549697234657E7	1	1178	0.03465642804170588	0.34790043654348796	null	116.07020568847656	116.07093811035156
103	116.43621063232422	1.5087166666666667					1	DETECTED	116.4362 m/z @1.51 [CD8149_2.mzXML]	116.43621063232422	1.5087166666666667	0.7396166666666667	1.5673666666666668	0.8277500000000001	8147.11962890625	206521.91736694335	0	1178	0.19908047886641111	0.5381289819269276	0.07625796385385528	116.4361801147461	116.44618225097656
104	116.98548889160156	1.5087166666666667					1	DETECTED	116.9855 m/z @1.51 [CD8149_2.mzXML]	116.98548889160156	1.5087166666666667	0.10103333333333334	19.999666666666666	19.898633333333333	2643655.0	4.050992673775879E7	0	1178	0.12855170872032162	1.3763347200113458	1.662552883031044	116.98402404785156	116.98712921142578
105	117.0572280883789	9.201533333333334					1	DETECTED	117.0572 m/z @9.20 [CD8149_2.mzXML]	117.0572280883789	9.201533333333334	0.21093333333333333	19.779333333333334	19.5684	113107.09375	1.529110514232233E7	0	1178	0.09547288905509177	0.6005386989113325	0.04589003332661042	117.05435180664062	117.06493377685547
106	117.09072875976562	11.485449999999998					1	DETECTED	117.0907 m/z @11.49 [CD8149_2.mzXML]	117.09072875976562	11.485449999999998	0.3202666666666667	19.394000000000002	19.073733333333337	79693.1640625	4033722.617539064	0	1178	0.18955371970687018	2.3802570056257384	4.969395594695404	117.0904769897461	117.0912094116211
107	117.98906707763672	1.5087166666666667					1	DETECTED	117.9891 m/z @1.51 [CD8149_2.mzXML]	117.98906707763672	1.5087166666666667	1.4491333333333332	18.204666666666665	16.755533333333332	29614.220703125	1827516.4876009831	0	1178	0.12732023099606882	140.6058741258736	2.0059294596371493	117.98867797851562	117.9894027709961
108	118.0645980834961	9.201533333333334					1	DETECTED	118.0646 m/z @9.20 [CD8149_2.mzXML]	118.0645980834961	9.201533333333334	1.1232	9.7568	8.6336	1311327.25	1.0981116849789696E7	1	1178	0.08214739892339473	0.5765271330987306	1.6682601456928423	118.05768585205078	118.06529235839844
109	118.08582305908203	1.9092166666666666					1	DETECTED	118.0858 m/z @1.91 [CD8149_2.mzXML]	118.08582305908203	1.9092166666666666	0.10103333333333334	19.999666666666666	19.898633333333333	1825116.5	5.243326879084997E7	1	1178	0.12018580723421635	3.6948124557086213	6.872794368228097	118.08566284179688	118.0863265991211
110	118.62527465820312	9.201533333333334					1	DETECTED	118.6253 m/z @9.20 [CD8149_2.mzXML]	118.62527465820312	9.201533333333334	9.142716666666667	9.274116666666666	0.1313999999999993	4044.12060546875	19136.535043945383	0	1178	0.12993687354661	1.1170303202040122	1.2340606404080243	118.62509155273438	118.62555694580078
111	118.97877502441406	11.655133333333334					1	DETECTED	118.9788 m/z @11.66 [CD8149_2.mzXML]	118.97877502441406	11.655133333333334	0.3020833333333333	19.999666666666666	19.697583333333334	23106.36328125	3234180.9698280655	0	1178	0.36412413212512185	0.7957244660807594	0.6426294645211924	118.97208404541016	118.98197937011719
112	119.01870727539062	1.5087166666666667					1	DETECTED	119.0187 m/z @1.51 [CD8149_2.mzXML]	119.01870727539062	1.5087166666666667	1.4139666666666666	9.997616666666666	8.583649999999999	236443.359375	2629887.265964478	0	1178	0.18306370958060758	1.453901177883235	1.9008867225945034	119.01757049560547	119.01937866210938
113	119.04911041259766	3.8843					1	DETECTED	119.0491 m/z @3.88 [CD8149_2.mzXML]	119.04911041259766	3.8843	2.82275	5.515566666666667	2.6928166666666673	6988.80078125	390890.6219154664	0	1178	0.3646500481738175	1.2683418900036114	2.5707707022078936	119.04491424560547	119.05792236328125
114	119.06827545166016	9.201533333333334					1	DETECTED	119.0683 m/z @9.20 [CD8149_2.mzXML]	119.06827545166016	9.201533333333334	3.32905	9.790633333333334	6.4615833333333335	68322.9375	1128262.6468631	0	1178	0.08614233780956759	0.5205450056117789	0.18663965861183993	119.06092834472656	119.0730972290039
115	119.08942413330078	1.92305					1	DETECTED	119.0894 m/z @1.92 [CD8149_2.mzXML]	119.08942413330078	1.92305	0.4480166666666667	19.908166666666666	19.46015	76968.7421875	4330614.540566619	0	1178	0.10606128593880726	1.1739122819211147	0.8215342511156544	119.08120727539062	119.08992004394531
116	119.15397644042969	14.127183333333333					1	DETECTED	119.1540 m/z @14.13 [CD8149_2.mzXML]	119.15397644042969	14.127183333333333	0.10103333333333334	19.981333333333335	19.880300000000002	56558.44140625	1.2685184918191474E7	0	1178	1.3770714940528972	2.9765429333232856	1.8057593462837025	119.15228271484375	119.15440368652344
117	119.51119232177734	8.385883333333334					1	DETECTED	119.5112 m/z @8.39 [CD8149_2.mzXML]	119.51119232177734	8.385883333333334	2.0920833333333335	8.433200000000001	6.341116666666668	3344.324951171875	434190.67682562274	0	1178	0.24888918497653556	0.503758990329107	0.007517980658213974	119.50922393798828	119.51715850830078
118	120.06538391113281	1.8384500000000001					1	DETECTED	120.0654 m/z @1.84 [CD8149_2.mzXML]	120.06538391113281	1.8384500000000001	1.7673999999999999	8.079166666666667	6.311766666666667	26784.61328125	913675.007705597	0	1178	0.10038968123560243	20.002144819019566	18.28560840188013	120.06497955322266	120.06581115722656
119	120.08042907714844	8.3544					1	DETECTED	120.0804 m/z @8.35 [CD8149_2.mzXML]	120.08042907714844	8.3544	2.40365	19.357166666666668	16.95351666666667	915336.875	2.2051877284408573E7	1	1178	0.25629699831767283	0.9810986075573768	0.48805096997754516	120.07481384277344	120.09029388427734
120	120.15744018554688	14.127183333333333					1	DETECTED	120.1574 m/z @14.13 [CD8149_2.mzXML]	120.15744018554688	14.127183333333333	9.94625	19.028000000000002	9.081750000000003	3496.6875	830093.3576679692	0	1178	2.512901264671406	1.0860912236502218	1.1721824473004439	120.15703582763672	120.1578140258789
121	120.9659423828125	1.9786333333333335					1	DETECTED	120.9659 m/z @1.98 [CD8149_2.mzXML]	120.9659423828125	1.9786333333333335	1.9508	2.4451166666666664	0.4943166666666663	12603.7568359375	173272.5773571777	0	1178	0.19932944118044205	8.879940119760459	16.759880239520918	120.96575927734375	120.96610260009766
122	120.98054504394531	1.5087166666666667					1	DETECTED	120.9805 m/z @1.51 [CD8149_2.mzXML]	120.98054504394531	1.5087166666666667	0.5935	16.6725	16.079	39053.64453125	1949501.532854217	0	1178	0.15433657603350137	82.53116519770005	176.27216064187184	120.97319793701172	120.9805908203125
123	121.02812957763672	12.51745					1	DETECTED	121.0281 m/z @12.52 [CD8149_2.mzXML]	121.02812957763672	12.51745	0.10103333333333334	19.926333333333332	19.8253	12959.48828125	6695960.175971932	0	1178	5.252148388124857	0.7983503023550809	7.700603433427399	121.02734375	121.03330993652344
124	121.07161712646484	1.8527333333333333					1	DETECTED	121.0716 m/z @1.85 [CD8149_2.mzXML]	121.07161712646484	1.8527333333333333	0.10103333333333334	19.999666666666666	19.898633333333333	1945976.25	1.6849975193752553E7	0	1178	0.04770184460625959	2.963031790225849	3.2638084867370845	121.0623779296875	121.07905578613281
125	121.08401489257812	8.3544					1	DETECTED	121.0840 m/z @8.35 [CD8149_2.mzXML]	121.08401489257812	8.3544	7.891633333333333	19.375666666666667	11.484033333333334	50142.484375	5557511.03761963	0	1178	0.2762228097147421	0.9071813629370636	0.6750808289164348	121.08393096923828	121.09093475341797
126	122.07516479492188	1.8527333333333333					1	DETECTED	122.0752 m/z @1.85 [CD8149_2.mzXML]	122.07516479492188	1.8527333333333333	1.1051	12.8666	11.7615	27185.607421875	1883186.8333140565	0	1178	0.04328775745192348	7.865821035266841	14.731642070533683	122.0689926147461	122.08113861083984
127	122.09632110595703	8.63825					1	DETECTED	122.0963 m/z @8.64 [CD8149_2.mzXML]	122.09632110595703	8.63825	0.13753333333333334	19.742666666666665	19.60513333333333	9160.8125	2577498.3475972917	0	1178	3.992760628437196	3.0450361628247595	6.594459642088409	122.08718872070312	122.10235595703125
128	122.92417907714844	1.6568333333333334					1	DETECTED	122.9242 m/z @1.66 [CD8149_2.mzXML]	122.92417907714844	1.6568333333333334	1.5966	19.009833333333333	17.413233333333334	26927.931640625	3280706.275371672	0	1178	0.15789832348878075	78.68271598397504	81.79536327529117	122.924072265625	122.9295883178711
129	123.04391479492188	4.0073					1	DETECTED	123.0439 m/z @4.01 [CD8149_2.mzXML]	123.04391479492188	4.0073	0.26553333333333334	19.963	19.697466666666667	3037.916259765625	1211355.4543238217	0	1178	0.14176988969903892	2.6321078278531536	4.35073977252805	123.04293823242188	123.0473403930664
130	123.05514526367188	3.1769833333333333					1	DETECTED	123.0551 m/z @3.18 [CD8149_2.mzXML]	123.05514526367188	3.1769833333333333	0.11921666666666667	19.669	19.549783333333334	3018.338623046875	966240.8479954224	0	1178	0.38156168183320727	3.1967421756619756	5.393484351323951	123.0543212890625	123.0556411743164
131	123.11677551269531	9.403583333333334					1	DETECTED	123.1168 m/z @9.40 [CD8149_2.mzXML]	123.11677551269531	9.403583333333334	1.1596166666666667	14.716766666666667	13.55715	38659.22265625	1004950.558747102	0	1178	0.0714165639522637	1.5919017508681736	0.7659427609658644	123.11602783203125	123.11991882324219
132	124.0367431640625	1.8812333333333333					1	DETECTED	124.0367 m/z @1.88 [CD8149_2.mzXML]	124.0367431640625	1.8812333333333333	0.10103333333333334	19.742666666666665	19.64163333333333	14623.0185546875	1170471.6012156685	0	1178	6.232289477653149	3.5588185253888946	2.304195998788218	124.02783203125	124.03953552246094
133	124.05045318603516	9.521600000000001					1	DETECTED	124.0505 m/z @9.52 [CD8149_2.mzXML]	124.05045318603516	9.521600000000001	2.163883333333333	15.7883	13.624416666666667	31504.5234375	1734037.9830262745	0	1178	0.10341452734800072	0.7936044149011189	2.0273418171770183	124.04174041748047	124.05750274658203
134	124.9993667602539	12.714599999999999					1	DETECTED	124.9994 m/z @12.71 [CD8149_2.mzXML]	124.9993667602539	12.714599999999999	12.25905	17.597666666666665	5.338616666666665	5100.599609375	631634.6442305906	0	1178	0.6791418457133584	5.859528774741169	10.719057549482338	124.9962158203125	125.00011444091797
135	125.02086639404297	3.5443166666666666					1	DETECTED	125.0209 m/z @3.54 [CD8149_2.mzXML]	125.02086639404297	3.5443166666666666	0.15591666666666668	19.999666666666666	19.84375	74103.7109375	6209530.316676015	1	1178	0.8222681970435284	4.368483316061408	0.2347962037555341	125.01930236816406	125.02677154541016
136	125.05681610107422	1.6568333333333334					1	DETECTED	125.0568 m/z @1.66 [CD8149_2.mzXML]	125.05681610107422	1.6568333333333334	1.5818833333333333	11.1549	9.573016666666666	9522.41796875	854848.1223555908	0	1178	0.13706183642291436	63.86268623526789	109.50639902311981	125.05361938476562	125.05966186523438
137	125.09629821777344	11.17145					1	DETECTED	125.0963 m/z @11.17 [CD8149_2.mzXML]	125.09629821777344	11.17145	0.8493833333333334	11.17145	10.322066666666666	1537.010986328125	659282.9372971191	0	1178	1.174870667958137	0.5	null	125.0955810546875	125.09629821777344
138	126.02439880371094	2.59645					1	DETECTED	126.0244 m/z @2.60 [CD8149_2.mzXML]	126.02439880371094	2.59645	2.59645	3.698716666666667	1.102266666666667	3682.23681640625	131724.1752058716	0	1178	0.8755921945811274	null	null	126.02374267578125	126.03009033203125
139	126.05241394042969	1.8812333333333333					1	DETECTED	126.0524 m/z @1.88 [CD8149_2.mzXML]	126.05241394042969	1.8812333333333333	0.13753333333333334	19.963	19.825466666666667	29490.951171875	1561628.0298878483	0	1178	0.053344120318226995	3.367161129500986	1.463048610674656	126.0452651977539	126.05538177490234
140	126.09126281738281	9.126533333333333					1	DETECTED	126.0913 m/z @9.13 [CD8149_2.mzXML]	126.09126281738281	9.126533333333333	9.02095	12.3368	3.315850000000001	20281.548828125	416177.7234176018	0	1178	0.11457003045022063	1.571654073096872	1.719278537569414	126.0831069946289	126.09722137451172
141	127.03655242919922	4.258483333333333					1	DETECTED	127.0366 m/z @4.26 [CD8149_2.mzXML]	127.03655242919922	4.258483333333333	0.11921666666666667	19.981333333333335	19.86211666666667	93784.9765625	1.116775146912906E7	0	1178	1.1029105458559023	0.7690136351175857	1.5823724991975343	127.03441619873047	127.0408935546875
142	127.0531234741211	13.464416666666667					1	DETECTED	127.0531 m/z @13.46 [CD8149_2.mzXML]	127.0531234741211	13.464416666666667	0.10103333333333334	19.999666666666666	19.898633333333333	2823.30224609375	1617099.1289325561	0	1178	18.14216223237581	0.7445207862779261	0.48904157255585223	127.04973602294922	127.06240844726562
143	127.0752182006836	9.825583333333332					1	DETECTED	127.0752 m/z @9.83 [CD8149_2.mzXML]	127.0752182006836	9.825583333333332	0.5752666666666666	19.852666666666668	19.2774	32438.384765625	1270926.3311079098	0	1178	0.09968241864696381	4.802371582978184	4.6390393641501735	127.07328796386719	127.08301544189453
144	128.01719665527344	16.137516666666667					1	DETECTED	128.0172 m/z @16.14 [CD8149_2.mzXML]	128.01719665527344	16.137516666666667	1.73695	19.926333333333332	18.189383333333332	4827.6435546875	2475224.166914582	0	1178	0.9206928813771	0.6315509574854693	0.1730812031991137	128.01052856445312	128.01768493652344
145	128.07046508789062	2.3617333333333335					1	DETECTED	128.0705 m/z @2.36 [CD8149_2.mzXML]	128.07046508789062	2.3617333333333335	0.13753333333333334	19.852666666666668	19.715133333333334	18786.37109375	3019775.776320559	0	1178	1.325095751531143	1.882419707148376	3.101178314257973	128.0612030029297	128.07867431640625
146	129.01358032226562	15.825033333333332					1	DETECTED	129.0136 m/z @15.83 [CD8149_2.mzXML]	129.01358032226562	15.825033333333332	1.4329833333333333	19.852666666666668	18.419683333333335	9343.71875	3633632.687285705	0	1178	2.8829648126258736	0.6399256302379903	1.9897976792468621	129.00515747070312	129.01800537109375
147	129.0543975830078	1.9786333333333335					1	DETECTED	129.0544 m/z @1.98 [CD8149_2.mzXML]	129.0543975830078	1.9786333333333335	0.10103333333333334	19.999666666666666	19.898633333333333	27940.623046875	6050688.228504757	0	1178	1.621824801827103	3.6386706496775494	4.885873723247235	129.05140686035156	129.05479431152344
148	129.06561279296875	1.8384500000000001					1	DETECTED	129.0656 m/z @1.84 [CD8149_2.mzXML]	129.06561279296875	1.8384500000000001	1.8098833333333333	14.682716666666666	12.872833333333332	80805.421875	2361417.558994659	0	1178	0.040968332111219086	225.31213535589117	444.3363722956782	129.0633087158203	129.06954956054688
149	130.04971313476562	9.722900000000001					1	DETECTED	130.0497 m/z @9.72 [CD8149_2.mzXML]	130.04971313476562	9.722900000000001	0.10103333333333334	19.999666666666666	19.898633333333333	18456.646484375	2542019.722721404	0	1178	6.2829561999544525	3.051770805981935	0.04867741324490918	130.0492401123047	130.05010986328125
150	130.06492614746094	10.541083333333335					1	DETECTED	130.0649 m/z @10.54 [CD8149_2.mzXML]	130.06492614746094	10.541083333333335	0.11921666666666667	19.963	19.843783333333334	91254.4921875	2500586.9512721538	1	1178	1.3855446158335933	1.0300470945377955	0.2279892661094796	130.05740356445312	130.07200622558594
151	130.08596801757812	1.9092166666666666					1	DETECTED	130.0860 m/z @1.91 [CD8149_2.mzXML]	130.08596801757812	1.9092166666666666	0.11921666666666667	19.981333333333335	19.86211666666667	65765.6171875	3078286.4050761713	0	1178	0.1407324825585634	2.4904715018787353	2.813672530281827	130.08567810058594	130.0867919921875
152	130.9326171875	1.5673666666666668					1	DETECTED	130.9326 m/z @1.57 [CD8149_2.mzXML]	130.9326171875	1.5673666666666668	1.4491333333333332	12.305583333333335	10.856450000000002	14784.7255859375	3531497.799695191	0	1178	0.07756940290943959	45.911122074992846	77.8923560933263	130.93223571777344	130.93309020996094
153	130.96466064453125	1.53835					1	DETECTED	130.9647 m/z @1.54 [CD8149_2.mzXML]	130.96466064453125	1.53835	0.11921666666666667	19.981333333333335	19.86211666666667	1269102.125	1.5015588095555168E7	0	1178	0.15455207167974638	1.0712474786390982	1.0628679744836864	130.96200561523438	130.96551513671875
154	131.01876831054688	1.4792666666666667					1	DETECTED	131.0188 m/z @1.48 [CD8149_2.mzXML]	131.01876831054688	1.4792666666666667	1.4329833333333333	7.7863	6.353316666666666	27953.005859375	2122068.7041918947	0	1178	0.13123356399357977	68.63503781058678	136.27007562117356	131.0167694091797	131.0279998779297
155	131.049072265625	8.3544					1	DETECTED	131.0491 m/z @8.35 [CD8149_2.mzXML]	131.049072265625	8.3544	7.960766666666667	9.706516666666666	1.7457499999999984	4578.94140625	160077.59789770498	0	1178	0.24253505944188092	2.2174824286561106	3.434964857312221	131.04864501953125	131.05282592773438
156	131.0682830810547	10.541083333333335					1	DETECTED	131.0683 m/z @10.54 [CD8149_2.mzXML]	131.0682830810547	10.541083333333335	1.0138166666666666	18.31433333333333	17.300516666666663	9753.95703125	1587272.8262758183	0	1178	0.04691821038444566	0.8443462052643981	0.008689277681488727	131.0639190673828	131.07037353515625
157	131.08120727539062	2.7372666666666663					1	DETECTED	131.0812 m/z @2.74 [CD8149_2.mzXML]	131.08120727539062	2.7372666666666663	2.2207333333333334	14.6004	12.379666666666667	6040.87158203125	1969459.4935041503	0	1178	0.424066082352176	11.983415074858039	1.161652769930739	131.0808563232422	131.08944702148438
158	131.44317626953125	3.9302833333333336					1	DETECTED	131.4432 m/z @3.93 [CD8149_2.mzXML]	131.44317626953125	3.9302833333333336	3.1025	4.708833333333333	1.6063333333333327	7355.7646484375	410632.1601868897	0	1178	1.0405681543418237	0.9702619445507071	1.4747259693500459	131.4423828125	131.44317626953125
159	131.74957275390625	3.9915833333333333					1	DETECTED	131.7496 m/z @3.99 [CD8149_2.mzXML]	131.74957275390625	3.9915833333333333	3.0578999999999996	4.675716666666667	1.6178166666666676	5137.80029296875	322400.70346197527	0	1178	1.152984657515597	0.8663626140197428	0.7327252280394856	131.7491912841797	131.74969482421875
160	131.9501953125	0.9042333333333333					1	DETECTED	131.9502 m/z @0.90 [CD8149_2.mzXML]	131.9501953125	0.9042333333333333	0.11921666666666667	19.999666666666666	19.88045	4908.6328125	2066199.8877353212	0	1178	19.33154317047039	12.662438164794802	5.472909393742326	131.94329833984375	131.950927734375
161	131.96827697753906	1.53835					1	DETECTED	131.9683 m/z @1.54 [CD8149_2.mzXML]	131.96827697753906	1.53835	0.3020833333333333	19.889666666666667	19.587583333333335	15624.4970703125	3873115.003011321	0	1178	11.028598735579802	4.207438660530453	6.1231838507792995	131.96054077148438	131.9684600830078
162	132.0442657470703	9.521600000000001					1	DETECTED	132.0443 m/z @9.52 [CD8149_2.mzXML]	132.0442657470703	9.521600000000001	3.6830833333333337	15.732616666666667	12.049533333333333	22382.337890625	1479878.3183652028	0	1178	0.08899410998652968	0.5587470014648442	0.5344250017449774	132.03466796875	132.05282592773438
163	132.0652618408203	2.624283333333333					1	DETECTED	132.0653 m/z @2.62 [CD8149_2.mzXML]	132.0652618408203	2.624283333333333	1.8098833333333333	14.291166666666667	12.481283333333334	127226.171875	8193484.718518493	0	1178	0.6579759900229782	2.163457475371809	1.5260747624102384	132.059814453125	132.065673828125
164	132.07623291015625	1.8527333333333333					1	DETECTED	132.0762 m/z @1.85 [CD8149_2.mzXML]	132.07623291015625	1.8527333333333333	1.8238666666666667	16.027183333333333	14.203316666666666	2268771.25	1.2674185025659362E7	0	1178	0.038109215625977244	3.430306178871252	3.345014018368147	132.07618713378906	132.0861358642578
165	132.0906219482422	4.069866666666667					1	DETECTED	132.0906 m/z @4.07 [CD8149_2.mzXML]	132.0906219482422	4.069866666666667	3.4986166666666665	14.991150000000001	11.492533333333334	3692.05810546875	1688831.4017475587	0	1178	0.09760955133876514	10.059110138584966	19.118220277169936	132.0869140625	132.09152221679688
166	132.10159301757812	3.899916666666667					1	DETECTED	132.1016 m/z @3.90 [CD8149_2.mzXML]	132.10159301757812	3.899916666666667	0.15591666666666668	19.981333333333335	19.82541666666667	1882829.5	1.343806769486409E8	1	1178	1.0965649188301994	1.0786504450094465	0.9627293823600921	132.1013641357422	132.1020050048828
167	132.1126251220703	3.9150833333333335					1	DETECTED	132.1126 m/z @3.92 [CD8149_2.mzXML]	132.1126251220703	3.9150833333333335	3.4059666666666666	17.505333333333333	14.099366666666667	3584.69873046875	1530441.6128876342	0	1178	0.27867178608150667	13.846891675123574	26.69378335024715	132.11216735839844	132.12173461914062
168	132.13815307617188	15.843533333333333					1	DETECTED	132.1382 m/z @15.84 [CD8149_2.mzXML]	132.13815307617188	15.843533333333333	3.5290833333333333	17.1725	13.643416666666667	3392.183837890625	1800085.708604278	0	1178	13.337144473320073	0.5539596436165101	0.10791928723302024	132.12857055664062	132.14688110351562
169	132.4549102783203	4.0542					1	DETECTED	132.4549 m/z @4.05 [CD8149_2.mzXML]	132.4549102783203	4.0542	3.3137833333333333	4.758233333333334	1.4444500000000007	5228.01123046875	313506.7733303834	0	1178	1.133678411956931	0.97543050084412	0.95086100168824	132.45462036132812	132.45510864257812
170	132.76144409179688	10.671733333333332					1	DETECTED	132.7614 m/z @10.67 [CD8149_2.mzXML]	132.76144409179688	10.671733333333332	3.0433000000000003	10.671733333333332	7.628433333333332	12706.5625	2874273.51929187	0	1178	6.4457981707449825	0.5	null	132.76144409179688	132.76785278320312
171	132.95770263671875	11.4062					1	DETECTED	132.9577 m/z @11.41 [CD8149_2.mzXML]	132.95770263671875	11.4062	0.10103333333333334	19.999666666666666	19.898633333333333	498241.25	5.819821028612578E7	0	1178	1.0352095386096192	6.817021294052123	8.460183339019267	132.95762634277344	132.96095275878906
172	132.99790954589844	1.5234666666666667					1	DETECTED	132.9979 m/z @1.52 [CD8149_2.mzXML]	132.99790954589844	1.5234666666666667	1.4329833333333333	10.52525	9.092266666666667	30801.7109375	5267710.049634278	0	1178	0.13452277223099385	50.24277030760722	90.99696122537402	132.997802734375	133.0034637451172
173	133.03402709960938	1.5087166666666667					1	DETECTED	133.0340 m/z @1.51 [CD8149_2.mzXML]	133.03402709960938	1.5087166666666667	0.48425	19.504	19.019750000000002	937580.0	1.455338427357168E7	0	1178	0.12776362508220385	1.4039148536466801	1.8933605411966656	133.02728271484375	133.03466796875
174	133.0492401123047	2.4312833333333335					1	DETECTED	133.0492 m/z @2.43 [CD8149_2.mzXML]	133.0492401123047	2.4312833333333335	1.9786333333333335	7.9436	5.964966666666666	11089.6962890625	986194.5093825384	0	1178	0.6230127859795176	6.363919378674323	8.955400952740927	133.04873657226562	133.05796813964844
175	133.07981872558594	1.8527333333333333					1	DETECTED	133.0798 m/z @1.85 [CD8149_2.mzXML]	133.07981872558594	1.8527333333333333	1.8238666666666667	10.031783333333333	8.207916666666666	65256.96875	2461014.6789844367	0	1178	0.04179373255438357	128.65382806479832	254.37248196761584	133.0795135498047	133.0863037109375
176	133.10488891601562	4.0542					1	DETECTED	133.1049 m/z @4.05 [CD8149_2.mzXML]	133.10488891601562	4.0542	1.5087166666666667	15.603816666666667	14.0951	90989.8203125	7312225.859050204	0	1178	1.0525514667432403	2.8167324137966254	0.40793213004897644	133.0963592529297	133.1053009033203
177	133.95816040039062	11.485449999999998					1	DETECTED	133.9582 m/z @11.49 [CD8149_2.mzXML]	133.95816040039062	11.485449999999998	0.19276666666666667	19.926333333333332	19.733566666666665	10386.06640625	1822671.2069910902	0	1178	0.6133097258939468	1.231151916564434	0.7527565104042968	133.9579315185547	133.96630859375
178	134.01837158203125	1.7818333333333334					1	DETECTED	134.0184 m/z @1.78 [CD8149_2.mzXML]	134.01837158203125	1.7818333333333334	1.7048166666666666	1.7958166666666666	0.09099999999999997	19548.7890625	72031.6907749023	0	1178	0.08193801315599636	0.5907812161869718	0.18156243237394362	134.01805114746094	134.01846313476562
179	134.0350799560547	1.5087166666666667					1	DETECTED	134.0351 m/z @1.51 [CD8149_2.mzXML]	134.0350799560547	1.5087166666666667	1.4329833333333333	19.834166666666665	18.401183333333332	78456.671875	2358369.570106352	0	1178	0.15576959768532794	80.93902838198119	150.7479357226493	134.03448486328125	134.04481506347656
180	134.059814453125	10.014716666666667					1	DETECTED	134.0598 m/z @10.01 [CD8149_2.mzXML]	134.059814453125	10.014716666666667	0.6850166666666666	19.028000000000002	18.342983333333336	7326.9873046875	1113254.7166649783	0	1178	0.5244577125095962	3.830671324108098	6.732268107556806	134.0595245361328	134.06654357910156
181	134.10586547851562	4.022883333333334					1	DETECTED	134.1059 m/z @4.02 [CD8149_2.mzXML]	134.10586547851562	4.022883333333334	3.0726999999999998	12.018550000000001	8.945850000000002	5976.09326171875	1022881.8282859498	0	1178	0.8560849263768087	4.707433653154653	8.414867306309306	134.09603881835938	134.10850524902344
182	134.95822143554688	11.437666666666667					1	DETECTED	134.9582 m/z @11.44 [CD8149_2.mzXML]	134.95822143554688	11.437666666666667	0.10103333333333334	19.999666666666666	19.898633333333333	66603.890625	1.019555027124508E7	0	1178	1.3951737274882703	0.9085691839498147	7.582602713245897	134.957763671875	134.95896911621094
183	134.9961395263672	1.5087166666666667					1	DETECTED	134.9961 m/z @1.51 [CD8149_2.mzXML]	134.9961395263672	1.5087166666666667	1.4139666666666666	9.589049999999999	8.175083333333331	138611.25	2197057.9760787967	0	1178	0.12744477857702408	5.406670553556032	6.655926840112304	134.99148559570312	135.00421142578125
184	135.0318145751953	1.53835					1	DETECTED	135.0318 m/z @1.54 [CD8149_2.mzXML]	135.0318145751953	1.53835	1.4491333333333332	19.944666666666667	18.495533333333334	79416.7734375	2716301.7847756054	0	1178	0.17551582099405327	1.3364930829347845	1.5671414164037818	135.03111267089844	135.0325927734375
185	135.04383850097656	10.15315					1	DETECTED	135.0438 m/z @10.15 [CD8149_2.mzXML]	135.04383850097656	10.15315	3.5595	19.908166666666666	16.348666666666666	3344.8837890625	1218816.2445966187	0	1178	0.1259403973741371	1.2397281222590422	1.479456244518084	135.0435791015625	135.0443115234375
186	135.06268310546875	9.172633333333332					1	DETECTED	135.0627 m/z @9.17 [CD8149_2.mzXML]	135.06268310546875	9.172633333333332	0.10103333333333334	19.889666666666667	19.788633333333333	1725.2296142578125	1039611.8014952393	0	1178	10.124375430180136	1.0906914619986185	1.181382923997237	135.05490112304688	135.06881713867188
187	135.0799102783203	11.869766666666667					1	DETECTED	135.0799 m/z @11.87 [CD8149_2.mzXML]	135.0799102783203	11.869766666666667	5.096216666666667	11.92805	6.831833333333334	7588.9970703125	802434.8600177611	0	1178	0.2953135032315757	0.5043022737953756	0.008604547590751332	135.0797576904297	135.08033752441406
188	135.1013946533203	9.386866666666666					1	DETECTED	135.1014 m/z @9.39 [CD8149_2.mzXML]	135.1013946533203	9.386866666666666	9.353616666666666	9.521600000000001	0.1679833333333356	2490.892578125	14348.822718048199	0	1178	0.06883268584427782	2.5260651629072512	4.0521303258145025	135.10121154785156	135.10179138183594
189	135.11651611328125	10.939833333333333					1	DETECTED	135.1165 m/z @10.94 [CD8149_2.mzXML]	135.11651611328125	10.939833333333333	0.52075	17.265333333333334	16.744583333333335	11310.30078125	1252036.6282478326	0	1178	0.11190842879651797	1.8451900562259609	15.05104920716025	135.10931396484375	135.11691284179688
190	136.04769897460938	1.8098833333333333					1	DETECTED	136.0477 m/z @1.81 [CD8149_2.mzXML]	136.04769897460938	1.8098833333333333	1.7958166666666666	8.243016666666668	6.4472000000000005	152825.421875	1752958.9297715153	0	1178	0.08929905809224037	16.64442851759155	11.41452428648494	136.0389404296875	136.0480499267578
191	136.07545471191406	3.8689999999999998					1	DETECTED	136.0755 m/z @3.87 [CD8149_2.mzXML]	136.07545471191406	3.8689999999999998	0.2837166666666667	19.632333333333335	19.34861666666667	12871.541015625	1976740.8432083444	0	1178	0.5063221114425276	0.7151991135808952	1.0036246235533999	136.07467651367188	136.0760040283203
192	136.9537353515625	11.391066666666667					1	DETECTED	136.9537 m/z @11.39 [CD8149_2.mzXML]	136.9537353515625	11.391066666666667	0.10103333333333334	19.944666666666667	19.843633333333333	26269.4453125	4180283.058583498	0	1178	1.659568361021913	0.8706114136720942	9.432275366441115	136.95327758789062	136.9541015625
193	136.96914672851562	1.6416666666666666					1	DETECTED	136.9691 m/z @1.64 [CD8149_2.mzXML]	136.96914672851562	1.6416666666666666	1.5673666666666668	1.6725166666666667	0.10514999999999985	23789.728515625	115681.85865942379	0	1178	0.08697321020533044	0.7076043068640654	0.41520861372813084	136.96885681152344	136.96925354003906
194	137.04563903808594	3.344333333333333					1	DETECTED	137.0456 m/z @3.34 [CD8149_2.mzXML]	137.04563903808594	3.344333333333333	1.8812333333333333	18.84466666666667	16.963433333333334	28805.478515625	2817625.500637452	0	1178	0.36949537983536285	1.9969216078794716	0.6291020096698448	137.0439453125	137.04638671875
195	137.0594024658203	9.842966666666666					1	DETECTED	137.0594 m/z @9.84 [CD8149_2.mzXML]	137.0594024658203	9.842966666666666	3.8533	15.622133333333332	11.768833333333333	143449.0	2339311.078637847	1	1178	0.07830245382430867	0.9253371975091753	3.106818283211429	137.05662536621094	137.0596466064453
196	137.1321258544922	6.5901499999999995					1	DETECTED	137.1321 m/z @6.59 [CD8149_2.mzXML]	137.1321258544922	6.5901499999999995	0.10103333333333334	19.999666666666666	19.898633333333333	7402.02197265625	3461705.425721619	0	1178	3.7215820789737726	1.53323128212109	1.2992952209455306	137.13165283203125	137.13272094726562
197	138.05224609375	1.8671166666666668					1	DETECTED	138.0522 m/z @1.87 [CD8149_2.mzXML]	138.05224609375	1.8671166666666668	0.13753333333333334	19.742666666666665	19.60513333333333	192117.21875	2160837.9892859496	0	1178	0.05821861991232535	0.5993501993583042	0.051353566722657756	138.04293823242188	138.05543518066406
198	138.06277465820312	9.825583333333332					1	DETECTED	138.0628 m/z @9.83 [CD8149_2.mzXML]	138.06277465820312	9.825583333333332	0.9955333333333333	17.413333333333334	16.4178	9396.9091796875	934044.2037237852	0	1178	0.21816345477291677	0.92965498496611	0.8593099699322203	138.06265258789062	138.0660858154297
199	139.00230407714844	3.2224500000000003					1	DETECTED	139.0023 m/z @3.22 [CD8149_2.mzXML]	139.00230407714844	3.2224500000000003	3.161916666666667	5.148183333333334	1.9862666666666668	1627.0390625	87600.94544677735	0	1178	0.21595907135609815	16.406387665198242	31.81277533039648	139.00184631347656	139.00253295898438
200	139.04168701171875	14.469					1	DETECTED	139.0417 m/z @14.47 [CD8149_2.mzXML]	139.04168701171875	14.469	0.26553333333333334	19.999666666666666	19.734133333333332	144227.65625	1.9692172528485294E7	1	1178	3.1634044896231455	0.8148366291098711	0.5269832030063377	139.03485107421875	139.05010986328125
201	140.04098510742188	14.354916666666666					1	DETECTED	140.0410 m/z @14.35 [CD8149_2.mzXML]	140.04098510742188	14.354916666666666	1.4329833333333333	16.653583333333334	15.220600000000001	6989.744140625	2083845.5311507876	0	1178	2.913351629525806	0.5889443788081247	0.5167893491760672	140.04086303710938	140.0497283935547
202	140.06768798828125	1.7818333333333334					1	DETECTED	140.0677 m/z @1.78 [CD8149_2.mzXML]	140.06768798828125	1.7818333333333334	0.22918333333333332	19.394000000000002	19.164816666666667	772713.25	5492327.571232879	1	1178	0.049834447400477266	3.7667203669695337	2.073245692967186	140.06735229492188	140.0706787109375
203	140.9502410888672	2.555266666666667					1	DETECTED	140.9502 m/z @2.56 [CD8149_2.mzXML]	140.9502410888672	2.555266666666667	1.4329833333333333	18.4975	17.064516666666666	4026.573486328125	2500212.4809027407	0	1178	16.55752117255111	7.602588472904939	14.205176945809878	140.9502410888672	140.9525909423828
204	140.99462890625	2.6523					1	DETECTED	140.9946 m/z @2.65 [CD8149_2.mzXML]	140.99462890625	2.6523	1.5234666666666667	12.94825	11.424783333333334	4941.02099609375	1147811.0533574221	0	1178	1.0248670386093264	5.060438505831981	0.9601406083715416	140.99429321289062	141.0033721923828
205	141.0384521484375	14.193433333333333					1	DETECTED	141.0385 m/z @14.19 [CD8149_2.mzXML]	141.0384521484375	14.193433333333333	2.896066666666667	16.469583333333333	13.573516666666666	4862.49560546875	1795673.7150072325	0	1178	12.224125024013073	0.6007380776051057	0.15064096589440726	141.03785705566406	141.04161071777344
206	141.0520477294922	9.337233333333334					1	DETECTED	141.0520 m/z @9.34 [CD8149_2.mzXML]	141.0520477294922	9.337233333333334	2.1922166666666665	18.716166666666666	16.52395	61498.56640625	1847147.2557113038	0	1178	0.124539398763714	1.5803279601785227	0.11737333686565699	141.05044555664062	141.05712890625
207	141.0711669921875	1.7818333333333334					1	DETECTED	141.0712 m/z @1.78 [CD8149_2.mzXML]	141.0711669921875	1.7818333333333334	0.3020833333333333	19.338833333333334	19.03675	35290.765625	2294061.663133331	0	1178	0.05673152147676652	4.042950099401	7.105735531230001	141.0644073486328	141.0718536376953
208	141.0907440185547	10.446183333333332					1	DETECTED	141.0907 m/z @10.45 [CD8149_2.mzXML]	141.0907440185547	10.446183333333332	0.10103333333333334	19.981333333333335	19.880300000000002	3356.288818359375	1170790.171792572	0	1178	0.16494869290072067	0.9608512201369727	1.9888216695249534	141.08985900878906	141.09141540527344
209	142.06494140625	9.201533333333334					1	DETECTED	142.0649 m/z @9.20 [CD8149_2.mzXML]	142.06494140625	9.201533333333334	8.14575	10.031783333333333	1.8860333333333337	73683.46875	557155.6410057689	0	1178	0.07966549138641987	2.1596423737340533	1.7296894739163589	142.05508422851562	142.0652313232422
210	142.94747924804688	1.6725166666666667					1	DETECTED	142.9475 m/z @1.67 [CD8149_2.mzXML]	142.94747924804688	1.6725166666666667	1.4643833333333334	18.679666666666666	17.215283333333332	26306.72265625	1959753.7017144177	0	1178	0.07744580231910114	40.001180599464845	79.52467776317684	142.9376220703125	142.9500274658203
211	143.00135803222656	1.5234666666666667					1	DETECTED	143.0014 m/z @1.52 [CD8149_2.mzXML]	143.00135803222656	1.5234666666666667	1.4329833333333333	5.183216666666667	3.750233333333333	5388.3818359375	429634.7401680297	0	1178	2.874956945104974	20.723337631239605	40.44667526247922	142.9979705810547	143.0107421875
212	143.03102111816406	1.7958166666666666					1	DETECTED	143.0310 m/z @1.80 [CD8149_2.mzXML]	143.03102111816406	1.7958166666666666	0.35705	18.97283333333333	18.61578333333333	543133.875	5744250.266463713	1	1178	0.054589333939314644	3.095123794841794	4.161030827167739	143.02642822265625	143.03402709960938
213	143.05340576171875	1.8238666666666667					1	DETECTED	143.0534 m/z @1.82 [CD8149_2.mzXML]	143.05340576171875	1.8238666666666667	1.7818333333333334	16.524916666666666	14.743083333333333	1555828.75	1.0393511208679566E7	0	1178	0.052401367114522035	175.37371134020603	349.74742268041206	143.04798889160156	143.0625
214	143.07276916503906	9.201533333333334					1	DETECTED	143.0728 m/z @9.20 [CD8149_2.mzXML]	143.07276916503906	9.201533333333334	0.10103333333333334	19.999666666666666	19.898633333333333	80267.296875	3105238.2239816575	0	1178	0.08013051583096953	0.5171586232564669	0.02372150202329875	143.06956481933594	143.08152770996094
215	143.10638427734375	11.13875					1	DETECTED	143.1064 m/z @11.14 [CD8149_2.mzXML]	143.10638427734375	11.13875	0.9588166666666668	16.359283333333334	15.400466666666667	5747.06298828125	1191639.2355262146	0	1178	1.1855200684007041	0.756412943110302	12.526046386041438	143.1004638671875	143.10675048828125
216	144.03440856933594	1.7958166666666666					1	DETECTED	144.0344 m/z @1.80 [CD8149_2.mzXML]	144.03440856933594	1.7958166666666666	1.7818333333333334	9.825583333333332	8.04375	24288.873046875	3323188.4156597904	0	1178	7.422529468021021	270.62163717889456	538.3885881236467	144.0343017578125	144.04440307617188
217	144.05691528320312	1.8384500000000001					1	DETECTED	144.0569 m/z @1.84 [CD8149_2.mzXML]	144.05691528320312	1.8384500000000001	0.10103333333333334	19.963	19.861966666666667	22954.65625	2321818.018780426	0	1178	6.382440526361422	5.784298141365767	11.317294495408978	144.05691528320312	144.06565856933594
218	144.08033752441406	9.201533333333334					1	DETECTED	144.0803 m/z @9.20 [CD8149_2.mzXML]	144.08033752441406	9.201533333333334	0.5935	18.038833333333333	17.445333333333334	838056.875	6757249.05770796	0	1178	0.09269511391195451	2.2837565643609947	1.7022016927624768	144.0801544189453	144.08090209960938
219	144.10159301757812	1.8671166666666668					1	DETECTED	144.1016 m/z @1.87 [CD8149_2.mzXML]	144.10159301757812	1.8671166666666668	0.13753333333333334	19.21066666666667	19.073133333333335	69395.578125	3263911.6409908757	0	1178	null	null	null	144.09849548339844	144.1096954345703
220	144.98072814941406	1.53835					1	DETECTED	144.9807 m/z @1.54 [CD8149_2.mzXML]	144.98072814941406	1.53835	1.4329833333333333	19.137666666666668	17.704683333333335	40169.59375	5948213.96891394	0	1178	12.760635017064647	55.53593744585811	107.12713623782435	144.97975158691406	144.98130798339844
221	144.99169921875	1.8098833333333333					1	DETECTED	144.9917 m/z @1.81 [CD8149_2.mzXML]	144.99169921875	1.8098833333333333	1.4139666666666666	18.31433333333333	16.900366666666663	100891.6484375	3652492.7270079353	0	1178	0.3671217258120061	55.987191236455416	88.17505656225003	144.99131774902344	144.9922637939453
222	145.03439331054688	1.53835					1	DETECTED	145.0344 m/z @1.54 [CD8149_2.mzXML]	145.03439331054688	1.53835	1.4329833333333333	16.63535	15.202366666666666	4613.0029296875	1393601.357878662	0	1178	0.08090997294221336	72.14030370136021	143.28060740272042	145.02847290039062	145.0345458984375
223	145.04922485351562	1.9926833333333334					1	DETECTED	145.0492 m/z @1.99 [CD8149_2.mzXML]	145.04922485351562	1.9926833333333334	0.13753333333333334	19.999666666666666	19.862133333333333	259683.9375	1.500961001253213E7	0	1178	0.2783949049937553	6.305965554842903	4.465527424910858	145.046630859375	145.0496368408203
224	145.0646209716797	9.201533333333334					1	DETECTED	145.0646 m/z @9.20 [CD8149_2.mzXML]	145.0646209716797	9.201533333333334	9.157900000000001	11.608083333333333	2.4501833333333316	5087.44677734375	332803.88672753883	0	1178	1.8440813720204705	28.076967150497207	43.16312291367421	145.0642547607422	145.0651092529297
225	145.083984375	9.201533333333334					1	DETECTED	145.0840 m/z @9.20 [CD8149_2.mzXML]	145.083984375	9.201533333333334	9.1096	17.02466666666667	7.915066666666668	72987.671875	1092188.4800039073	0	1178	0.09178586340810035	1.8283800289416277	1.8618264153053306	145.08367919921875	145.08575439453125
226	146.05958557128906	9.201533333333334					1	DETECTED	146.0596 m/z @9.20 [CD8149_2.mzXML]	146.05958557128906	9.201533333333334	0.17456666666666668	19.981333333333335	19.806766666666668	876043.25	9132907.84569957	1	1178	0.09722090652619286	1.8894653959219059	1.727887365017934	146.05233764648438	146.06100463867188
227	146.0808868408203	2.007083333333333					1	DETECTED	146.0809 m/z @2.01 [CD8149_2.mzXML]	146.0808868408203	2.007083333333333	0.3020833333333333	19.999666666666666	19.697583333333334	75302.65625	6910149.5728061	0	1178	0.9671479968096688	1.719462889230101	1.7111110451158118	146.07200622558594	146.08712768554688
228	147.01364135742188	1.5234666666666667					1	DETECTED	147.0136 m/z @1.52 [CD8149_2.mzXML]	147.01364135742188	1.5234666666666667	1.4491333333333332	19.15583333333333	17.706699999999998	239327.140625	4600072.772595971	0	1178	0.14518868896924197	69.93418300980709	139.55482840222535	147.0076904296875	147.0164031982422
229	147.02865600585938	3.2986166666666668					1	DETECTED	147.0287 m/z @3.30 [CD8149_2.mzXML]	147.02865600585938	3.2986166666666668	2.9993333333333334	7.125299999999999	4.125966666666666	4713.62744140625	424274.4454857788	0	1178	0.31872825941823146	6.89307790833658	12.78615581667316	147.0283660888672	147.03775024414062
230	147.06317138671875	9.201533333333334					1	DETECTED	147.0632 m/z @9.20 [CD8149_2.mzXML]	147.06317138671875	9.201533333333334	0.10103333333333334	19.999666666666666	19.898633333333333	70895.6875	3906087.861684728	0	1178	0.0982751501495489	0.5110386842617457	1.8388623341920864	147.05328369140625	147.0654296875
231	147.07615661621094	1.8384500000000001					1	DETECTED	147.0762 m/z @1.84 [CD8149_2.mzXML]	147.07615661621094	1.8384500000000001	1.7958166666666666	11.18755	9.391733333333333	118653.953125	4632988.054657007	0	1178	0.22334088055153334	32.442194011628374	28.245413253679086	147.06689453125	147.081787109375
232	147.11256408691406	1.5818833333333333					1	DETECTED	147.1126 m/z @1.58 [CD8149_2.mzXML]	147.11256408691406	1.5818833333333333	1.5087166666666667	17.450166666666668	15.941450000000001	161164.84375	3618315.483043729	0	1178	0.12520640852921616	7.577340635332632	9.144348662850012	147.11204528808594	147.12245178222656
233	148.01455688476562	1.53835					1	DETECTED	148.0146 m/z @1.54 [CD8149_2.mzXML]	148.01455688476562	1.53835	1.4792666666666667	1.68835	0.2090833333333333	27999.12109375	212406.70210742194	0	1178	0.16263234415384575	1.7693935119887148	2.5387870239774295	148.0140838623047	148.01463317871094
234	148.0390625	9.963166666666666					1	DETECTED	148.0391 m/z @9.96 [CD8149_2.mzXML]	148.0390625	9.963166666666666	0.11921666666666667	15.862	15.742783333333334	98454.984375	4173322.481577547	1	1178	0.10428069768848047	0.5142565200121616	0.022252384565259128	148.03883361816406	148.043212890625
235	148.06011962890625	1.8098833333333333					1	DETECTED	148.0601 m/z @1.81 [CD8149_2.mzXML]	148.06011962890625	1.8098833333333333	1.7958166666666666	9.215716666666667	7.4199	46431.22265625	1532107.6942888808	0	1178	0.16796852768152415	56.03278869289376	100.97455154680799	148.05987548828125	148.06663513183594
236	148.0821075439453	16.248033333333332					1	DETECTED	148.0821 m/z @16.25 [CD8149_2.mzXML]	148.0821075439453	16.248033333333332	0.19276666666666667	19.999666666666666	19.8069	4373.9482421875	1608732.7780849622	0	1178	3.4408080316965997	0.6168349741933074	0.41390667537076026	148.07501220703125	148.08273315429688
237	148.934814453125	1.7048166666666666					1	DETECTED	148.9348 m/z @1.70 [CD8149_2.mzXML]	148.934814453125	1.7048166666666666	1.6725166666666667	12.11335	10.440833333333334	66847.5078125	1829107.2621348877	0	1178	0.10725822412672992	4.501084626433219	5.064205083148604	148.93472290039062	148.9352264404297
238	149.01190185546875	1.5087166666666667					1	DETECTED	149.0119 m/z @1.51 [CD8149_2.mzXML]	149.01190185546875	1.5087166666666667	0.19276666666666667	18.4975	18.30473333333333	216328.0	6792074.474044128	0	1178	0.1296720943281442	8.919681882220727	11.952519476514658	149.0019989013672	149.0120849609375
239	149.02294921875	12.466966666666668					1	DETECTED	149.0229 m/z @12.47 [CD8149_2.mzXML]	149.02294921875	12.466966666666668	0.10103333333333334	19.999666666666666	19.898633333333333	100541.9921875	4.946300014557517E7	1	1178	9.531515945813899	0.8470873113075427	0.08687038746940098	149.02273559570312	149.02333068847656
240	149.0785369873047	17.228					1	DETECTED	149.0785 m/z @17.23 [CD8149_2.mzXML]	149.0785369873047	17.228	0.46606666666666663	19.926333333333332	19.460266666666666	8083.7119140625	2954653.156789612	0	1178	9.8951671118153	0.5804899196194551	0.3269418081477308	149.0782012939453	149.0786895751953
241	149.96063232421875	7.053916666666667					1	DETECTED	149.9606 m/z @7.05 [CD8149_2.mzXML]	149.96063232421875	7.053916666666667	1.2869	8.129333333333333	6.842433333333333	3422.97802734375	672566.7543172608	0	1178	2.083112582333296	0.5932385606653932	0.18647712133078626	149.96014404296875	149.96104431152344
242	149.99700927734375	11.4062					1	DETECTED	149.9970 m/z @11.41 [CD8149_2.mzXML]	149.99700927734375	11.4062	1.73695	19.981333333333335	18.244383333333335	11585.0771484375	5121039.916637761	0	1178	8.105565599910026	0.9434228783687119	0.8868457567374238	149.9920654296875	150.00692749023438
243	150.0264129638672	12.450349999999998					1	DETECTED	150.0264 m/z @12.45 [CD8149_2.mzXML]	150.0264129638672	12.450349999999998	0.10103333333333334	19.999666666666666	19.898633333333333	8360.515625	4653132.062692506	0	1178	8.51156635521839	0.8056572630874314	2.3318823146219065	150.0260009765625	150.03533935546875
244	150.0581512451172	2.7087166666666667					1	DETECTED	150.0582 m/z @2.71 [CD8149_2.mzXML]	150.0581512451172	2.7087166666666667	1.7522166666666665	9.572266666666668	7.820050000000001	64270.81640625	1773056.763384491	0	1178	0.26419023970673416	7.482369117884763	0.37037614155726123	150.05215454101562	150.05838012695312
245	150.93186950683594	1.73695					1	DETECTED	150.9319 m/z @1.74 [CD8149_2.mzXML]	150.93186950683594	1.73695	1.6568333333333334	5.568650000000001	3.9118166666666676	22836.529296875	853373.8048111573	0	1178	0.09200963423305653	24.413251508217204	47.25238831997638	150.93162536621094	150.93197631835938
246	150.96839904785156	11.500733333333333					1	DETECTED	150.9684 m/z @11.50 [CD8149_2.mzXML]	150.96839904785156	11.500733333333333	0.10103333333333334	19.999666666666666	19.898633333333333	15167.1337890625	2534315.731906647	0	1178	1.041939072011104	0.7938152719954804	0.34770771045252874	150.96798706054688	150.97698974609375
247	151.03509521484375	10.255799999999999					1	DETECTED	151.0351 m/z @10.26 [CD8149_2.mzXML]	151.03509521484375	10.255799999999999	1.3050833333333334	19.357166666666668	18.052083333333336	33521.6796875	2347669.2144597163	0	1178	0.09826626976120068	1.015795190926821	0.016488554418522684	151.0269012451172	151.04501342773438
248	151.06118774414062	8.533783333333334					1	DETECTED	151.0612 m/z @8.53 [CD8149_2.mzXML]	151.06118774414062	8.533783333333334	2.2633333333333336	15.383700000000001	13.120366666666667	6676.47314453125	895226.225161621	0	1178	0.13298169787018033	1.0462061468209352	64.92502514327757	151.05386352539062	151.06689453125
249	151.1116485595703	9.403583333333334					1	DETECTED	151.1116 m/z @9.40 [CD8149_2.mzXML]	151.1116485595703	9.403583333333334	0.7214333333333334	19.375666666666667	18.654233333333334	23227.107421875	1561988.1011066285	0	1178	0.12761535283507186	1.4190330428219426	7.029689206150677	151.1109161376953	151.11181640625
250	152.02171325683594	1.8098833333333333					1	DETECTED	152.0217 m/z @1.81 [CD8149_2.mzXML]	152.02171325683594	1.8098833333333333	1.7958166666666666	4.179233333333333	2.3834166666666667	74530.6640625	547872.4240189823	0	1178	0.02673420291183204	53.376340125321434	18.711777353051023	152.0214385986328	152.03170776367188
251	152.04718017578125	17.394833333333334					1	DETECTED	152.0472 m/z @17.39 [CD8149_2.mzXML]	152.04718017578125	17.394833333333334	0.10103333333333334	19.999666666666666	19.898633333333333	2085.288330078125	1358905.6123057257	0	1178	13.669039277157246	0.5753111905230005	0.15062238104600098	152.04635620117188	152.0475311279297
252	152.0616912841797	11.973533333333334					1	DETECTED	152.0617 m/z @11.97 [CD8149_2.mzXML]	152.0616912841797	11.973533333333334	1.3232833333333334	19.871333333333332	18.54805	21070.1015625	1912311.309905884	0	1178	10.124016765617291	0.7019035530136166	8.344224142353045	152.05418395996094	152.07069396972656
253	152.1146697998047	9.454616666666668					1	DETECTED	152.1147 m/z @9.45 [CD8149_2.mzXML]	152.1146697998047	9.454616666666668	8.949549999999999	10.872416666666668	1.9228666666666694	2131.766845703125	102933.06846344007	0	1178	1.9228093500830923	1.9035770855332543	2.8071541710665087	152.1066131591797	152.11529541015625
254	152.94677734375	1.5966					1	DETECTED	152.9468 m/z @1.60 [CD8149_2.mzXML]	152.94677734375	1.5966	1.4139666666666666	1.7818333333333334	0.3678666666666668	86390.4375	579529.7211455076	0	1178	0.08324053449930413	1.0562012771959182	4.053354829229068	152.94651794433594	152.9524688720703
255	153.04051208496094	3.899916666666667					1	DETECTED	153.0405 m/z @3.90 [CD8149_2.mzXML]	153.04051208496094	3.899916666666667	1.4940833333333332	19.4305	17.936416666666666	5448.4443359375	1151804.042990509	0	1178	15.901892535585484	3.72769310703152	6.45538621406304	153.03909301757812	153.04254150390625
256	153.05743408203125	13.7182					1	DETECTED	153.0574 m/z @13.72 [CD8149_2.mzXML]	153.05743408203125	13.7182	0.15591666666666668	19.742666666666665	19.58675	85142.796875	1.7467683021680847E7	0	1178	2.444042471877097	0.7483073781457349	0.6310181633289136	153.04786682128906	153.06590270996094
257	153.12709045410156	10.446183333333332					1	DETECTED	153.1271 m/z @10.45 [CD8149_2.mzXML]	153.12709045410156	10.446183333333332	0.21093333333333333	19.926333333333332	19.7154	26795.908203125	1723052.1615632016	0	1178	0.10885866832387059	2.019327673969954	0.562075656931587	153.1261444091797	153.12779235839844
258	154.02618408203125	1.8812333333333333					1	DETECTED	154.0262 m/z @1.88 [CD8149_2.mzXML]	154.02618408203125	1.8812333333333333	1.8098833333333333	16.986833333333333	15.17695	25587.294921875	1087095.000450714	0	1178	0.09602864693451107	106.35564120532582	211.71128241065162	154.01976013183594	154.03448486328125
259	154.0584259033203	1.8384500000000001					1	DETECTED	154.0584 m/z @1.84 [CD8149_2.mzXML]	154.0584259033203	1.8384500000000001	1.8238666666666667	18.424	16.600133333333332	28342.703125	1586736.187672577	0	1178	0.06432684364714425	449.1814507357654	848.4843761624529	154.04934692382812	154.06842041015625
260	154.06884765625	7.179216666666666					1	DETECTED	154.0688 m/z @7.18 [CD8149_2.mzXML]	154.06884765625	7.179216666666666	4.808016666666666	8.322733333333334	3.5147166666666676	4994.35986328125	382151.5600974734	0	1178	0.6585307409934069	0.7411261527215477	0.3568468026506397	154.06861877441406	154.06947326660156
261	154.0836639404297	3.97625					1	DETECTED	154.0837 m/z @3.98 [CD8149_2.mzXML]	154.0836639404297	3.97625	0.24733333333333332	10.395633333333334	10.1483	9867.5712890625	1057136.9629797062	0	1178	0.9943803765773604	1.3607571457304402	6.479736127256739	154.08316040039062	154.0862274169922
262	154.1304931640625	10.446183333333332					1	DETECTED	154.1305 m/z @10.45 [CD8149_2.mzXML]	154.1304931640625	10.446183333333332	10.429366666666665	11.02215	0.592783333333335	3233.35205078125	43953.73176742557	0	1178	0.07896126000769144	17.62487611496486	34.24975222992972	154.13018798828125	154.1309051513672
263	155.0281219482422	2.7797666666666667					1	DETECTED	155.0281 m/z @2.78 [CD8149_2.mzXML]	155.0281219482422	2.7797666666666667	2.1209333333333333	17.413333333333334	15.2924	8621.37109375	1220100.6406391293	0	1178	0.22689057945341862	11.605666582342524	9.549045281736827	155.0181884765625	155.0313720703125
264	155.05421447753906	13.77095					1	DETECTED	155.0542 m/z @13.77 [CD8149_2.mzXML]	155.05421447753906	13.77095	1.4643833333333334	15.806666666666667	14.342283333333333	2639.2431640625	1556848.0284512634	0	1178	13.031985143769825	0.5827085539698319	0.16541710793966374	155.0537872314453	155.05551147460938
265	155.0677032470703	10.014716666666667					1	DETECTED	155.0677 m/z @10.01 [CD8149_2.mzXML]	155.0677032470703	10.014716666666667	9.289250000000001	10.772216666666667	1.482966666666666	10779.1240234375	244586.91571676685	0	1178	0.06414931125529044	0.5996428180903066	0.1623438573311777	155.0599822998047	155.06800842285156
266	155.07864379882812	1.68835					1	DETECTED	155.0786 m/z @1.69 [CD8149_2.mzXML]	155.07864379882812	1.68835	1.5818833333333333	16.986833333333333	15.40495	15054.1044921875	2332337.263037842	0	1178	0.14813169766960077	72.34635253600497	143.69270507200997	155.06979370117188	155.0858154296875
267	155.13059997558594	14.991150000000001					1	DETECTED	155.1306 m/z @14.99 [CD8149_2.mzXML]	155.13059997558594	14.991150000000001	0.10103333333333334	19.999666666666666	19.898633333333333	314454.84375	7.934459489434823E7	1	1178	6.325094353486058	0.846738239384487	0.718057402830469	155.1303253173828	155.1309814453125
268	156.0417022705078	1.7818333333333334					1	DETECTED	156.0417 m/z @1.78 [CD8149_2.mzXML]	156.0417022705078	1.7818333333333334	1.73695	10.014716666666667	8.277766666666666	304586.75	3594677.3711346136	0	1178	0.04582937727452463	2.989205614565166	1.8821978093638463	156.0415496826172	156.04202270507812
269	156.07652282714844	1.8384500000000001					1	DETECTED	156.0765 m/z @1.84 [CD8149_2.mzXML]	156.07652282714844	1.8384500000000001	1.5528166666666665	15.008666666666667	13.45585	18268.26171875	1624914.9246688846	0	1178	0.6420727783297613	6.504510117152956	2.699594945350549	156.06790161132812	156.07688903808594
270	156.10162353515625	10.135633333333335					1	DETECTED	156.1016 m/z @10.14 [CD8149_2.mzXML]	156.10162353515625	10.135633333333335	4.562200000000001	17.1725	12.610299999999999	63432.26171875	1846458.595999573	0	1178	0.09631194865827908	0.5246139849684367	0.03065033840565052	156.1010284423828	156.10211181640625
271	156.13412475585938	14.991150000000001					1	DETECTED	156.1341 m/z @14.99 [CD8149_2.mzXML]	156.13412475585938	14.991150000000001	0.13753333333333334	19.963	19.825466666666667	17328.673828125	4858393.227798799	0	1178	7.041769229701494	0.8401652429452527	0.33675253791618603	156.13343811035156	156.1345672607422
272	157.12779235839844	14.991150000000001					1	DETECTED	157.1278 m/z @14.99 [CD8149_2.mzXML]	157.12779235839844	14.991150000000001	0.10103333333333334	19.999666666666666	19.898633333333333	89575.1484375	2.304598801932919E7	0	1178	5.864321714302372	1.8181689201214302	1.4174870822463266	157.1271209716797	157.128173828125
273	158.03982543945312	1.7958166666666666					1	DETECTED	158.0398 m/z @1.80 [CD8149_2.mzXML]	158.03982543945312	1.7958166666666666	1.7522166666666665	3.6362333333333337	1.8840166666666671	18306.50390625	440901.6980962218	0	1178	1.5079954484367593	17.480937975192145	31.144437265201514	158.03671264648438	158.03994750976562
274	158.131103515625	14.90425					1	DETECTED	158.1311 m/z @14.90 [CD8149_2.mzXML]	158.131103515625	14.90425	0.11921666666666667	19.981333333333335	19.86211666666667	4964.93603515625	1832017.6620993658	0	1178	6.041154696620138	0.6716967158229833	5.198838976594356	158.13021850585938	158.13153076171875
275	158.927490234375	1.5673666666666668					1	DETECTED	158.9275 m/z @1.57 [CD8149_2.mzXML]	158.927490234375	1.5673666666666668	1.4491333333333332	2.1209333333333333	0.6718000000000002	28491.357421875	561888.5325795899	0	1178	0.5285629900949926	2.664963608488429	4.195143034103435	158.92166137695312	158.927734375
276	158.96359252929688	1.6568333333333334					1	DETECTED	158.9636 m/z @1.66 [CD8149_2.mzXML]	158.96359252929688	1.6568333333333334	1.5818833333333333	1.92305	0.3411666666666666	323772.25	2339688.896818358	0	1178	0.1460257176009918	1.9560027800491269	4.679590704091184	158.96348571777344	158.96397399902344
277	159.01792907714844	1.8098833333333333					1	DETECTED	159.0179 m/z @1.81 [CD8149_2.mzXML]	159.01792907714844	1.8098833333333333	1.4139666666666666	2.8815999999999997	1.4676333333333331	30966.974609375	951223.697477661	0	1178	4.888724934353499	1.8440377583272072	2.715381568671699	159.01321411132812	159.01792907714844
278	159.06495666503906	1.8952333333333333					1	DETECTED	159.0650 m/z @1.90 [CD8149_2.mzXML]	159.06495666503906	1.8952333333333333	1.0320333333333334	18.130999999999997	17.098966666666662	15746.833984375	3077552.8607044667	0	1178	1.27647755654102	3.0046612294529935	2.3401429342876137	159.0601806640625	159.0674591064453
279	159.09152221679688	9.201533333333334					1	DETECTED	159.0915 m/z @9.20 [CD8149_2.mzXML]	159.09152221679688	9.201533333333334	1.1232	18.570333333333334	17.447133333333333	86974.8203125	2284757.7425626838	0	1178	0.09074199347273293	0.5176966258654869	2.0737779606416953	159.09133911132812	159.10134887695312
280	159.1488494873047	8.827183333333332					1	DETECTED	159.1488 m/z @8.83 [CD8149_2.mzXML]	159.1488494873047	8.827183333333332	8.7252	8.9319	0.20670000000000144	2936.780029296875	23296.016706481994	0	1178	0.19132547748781548	1.0134008824971494	1.026801764994299	159.14869689941406	159.14913940429688
281	159.98171997070312	11.253166666666667					1	DETECTED	159.9817 m/z @11.25 [CD8149_2.mzXML]	159.98171997070312	11.253166666666667	0.10103333333333334	19.999666666666666	19.898633333333333	7515.32421875	1961257.0386349785	0	1178	6.295505341876472	10.34134738195364	10.414648794287757	159.981201171875	159.9824676513672
282	160.04258728027344	10.117816666666666					1	DETECTED	160.0426 m/z @10.12 [CD8149_2.mzXML]	160.04258728027344	10.117816666666666	10.083133333333334	10.572750000000001	0.4896166666666666	3341.715576171875	50767.031510681045	0	1178	0.05945976503643635	7.058385391638937	13.116770783277873	160.04229736328125	160.0430145263672
283	160.06024169921875	2.624283333333333					1	DETECTED	160.0602 m/z @2.62 [CD8149_2.mzXML]	160.06024169921875	2.624283333333333	1.8384500000000001	19.15583333333333	17.31738333333333	248233.171875	1.4294342736314556E7	1	1178	0.5819929446931855	1.9729866805781653	1.9266397193092248	160.05982971191406	160.06346130371094
284	160.0756072998047	9.201533333333334					1	DETECTED	160.0756 m/z @9.20 [CD8149_2.mzXML]	160.0756072998047	9.201533333333334	0.6300666666666667	19.963	19.332933333333333	39416.375	2816045.938618257	0	1178	0.09590757391602978	0.5705457927907428	5.425270365803779	160.07479858398438	160.07595825195312
285	160.1331024169922	10.100249999999999					1	DETECTED	160.1331 m/z @10.10 [CD8149_2.mzXML]	160.1331024169922	10.100249999999999	1.8812333333333333	10.189266666666667	8.308033333333334	6909.060546875	2910656.422897278	0	1178	0.11284284324294092	0.5054152869057735	0.01083057381154692	160.1329803466797	160.1334228515625
286	161.02369689941406	12.384283333333334					1	DETECTED	161.0237 m/z @12.38 [CD8149_2.mzXML]	161.02369689941406	12.384283333333334	1.4491333333333332	16.857666666666667	15.408533333333335	49949.8046875	9937708.436747847	0	1178	2.7312835789870533	1.9270029632660204	2.7646492259539577	161.01441955566406	161.02903747558594
287	161.06370544433594	2.7372666666666663					1	DETECTED	161.0637 m/z @2.74 [CD8149_2.mzXML]	161.06370544433594	2.7372666666666663	2.10655	19.999666666666666	17.893116666666668	13289.2880859375	1753127.0702274165	0	1178	0.8691825285919554	6.356477083975668	22.88717868164368	161.05873107910156	161.07090759277344
288	161.12832641601562	1.92305					1	DETECTED	161.1283 m/z @1.92 [CD8149_2.mzXML]	161.12832641601562	1.92305	1.5818833333333333	16.986833333333333	15.40495	8751.0244140625	1852249.261626617	0	1178	13.115299057368242	22.576868588177824	38.11662212838123	161.12730407714844	161.13534545898438
289	161.98098754882812	0.79445					1	DETECTED	161.9810 m/z @0.79 [CD8149_2.mzXML]	161.98098754882812	0.79445	0.10103333333333334	19.999666666666666	19.898633333333333	3898.38330078125	1666261.899748595	0	1178	0.2532559768171143	14.348251412089892	6.821616032611249	161.98048400878906	161.98776245117188
290	162.09783935546875	15.825033333333332					1	DETECTED	162.0978 m/z @15.83 [CD8149_2.mzXML]	162.09783935546875	15.825033333333332	9.337233333333334	19.632333333333335	10.295100000000001	9467.6923828125	2095528.7277289438	0	1178	2.1464215831239883	0.8717360272311104	0.5054167310232974	162.09078979492188	162.0985107421875
291	162.1117706298828	1.8238666666666667					1	DETECTED	162.1118 m/z @1.82 [CD8149_2.mzXML]	162.1117706298828	1.8238666666666667	1.7522166666666665	10.605783333333333	8.853566666666666	2836590.0	2.149438610395065E7	1	1178	0.06522207259469126	3.096152141497452	3.5817751175910284	162.10255432128906	162.11279296875
292	162.99111938476562	1.5087166666666667					1	DETECTED	162.9911 m/z @1.51 [CD8149_2.mzXML]	162.99111938476562	1.5087166666666667	0.46606666666666663	19.595833333333335	19.12976666666667	419912.8125	6791952.400912756	0	1178	0.12652048415631056	1.439293006773287	1.7812539280904005	162.98342895507812	162.9917449951172
293	163.03878784179688	10.906					1	DETECTED	163.0388 m/z @10.91 [CD8149_2.mzXML]	163.03878784179688	10.906	0.10103333333333334	19.999666666666666	19.898633333333333	32171.345703125	3767211.923642392	0	1178	0.9494902702647199	0.6174820722304588	0.5215644776093703	163.02932739257812	163.04515075683594
294	163.05984497070312	1.9786333333333335					1	DETECTED	163.0598 m/z @1.98 [CD8149_2.mzXML]	163.05984497070312	1.9786333333333335	0.24733333333333332	19.669	19.421666666666667	86598.5078125	8938901.438029785	0	1178	0.3008875882285147	4.945593698565781	4.153070693075595	163.0538787841797	163.06155395507812
295	163.0750732421875	11.532666666666668					1	DETECTED	163.0751 m/z @11.53 [CD8149_2.mzXML]	163.0750732421875	11.532666666666668	1.0320333333333334	11.7038	10.671766666666667	11709.6845703125	2817344.1525710453	0	1178	1.5401296035439724	0.5081487148394223	0.01629742967884462	163.0747833251953	163.07583618164062
296	163.09425354003906	15.658966666666666					1	DETECTED	163.0943 m/z @15.66 [CD8149_2.mzXML]	163.09425354003906	15.658966666666666	3.5290833333333333	19.559166666666666	16.030083333333334	18737.240234375	4545766.004634217	0	1178	2.2828047414557524	0.8228073149538392	0.5878099923731787	163.09353637695312	163.0968017578125
297	163.11544799804688	1.8238666666666667					1	DETECTED	163.1154 m/z @1.82 [CD8149_2.mzXML]	163.11544799804688	1.8238666666666667	0.7214333333333334	12.274816666666668	11.553383333333334	125971.703125	3192977.8597521977	0	1178	0.13054304052782562	null	null	163.10964965820312	163.11611938476562
298	163.97642517089844	1.19605					1	DETECTED	163.9764 m/z @1.20 [CD8149_2.mzXML]	163.97642517089844	1.19605	0.10103333333333334	19.999666666666666	19.898633333333333	50092.84375	1.9156901898323014E7	1	1178	10.486694736662358	1.7549253855401896	2.6961007755899837	163.9760284423828	163.97706604003906
299	163.99453735351562	1.5087166666666667					1	DETECTED	163.9945 m/z @1.51 [CD8149_2.mzXML]	163.99453735351562	1.5087166666666667	1.4940833333333332	19.926333333333332	18.43225	12623.775390625	2116077.2344553377	0	1178	0.1404628834179118	629.8035307517014	1258.6070615034025	163.98736572265625	163.998779296875
300	164.0913848876953	2.0920833333333335					1	DETECTED	164.0914 m/z @2.09 [CD8149_2.mzXML]	164.0913848876953	2.0920833333333335	1.8952333333333333	16.894166666666667	14.998933333333333	8954.5927734375	1293538.5864563903	0	1178	0.7871695720533363	5.905097819359046	11.837833211659664	164.09104919433594	164.09786987304688
301	164.92959594726562	1.6568333333333334					1	DETECTED	164.9296 m/z @1.66 [CD8149_2.mzXML]	164.92959594726562	1.6568333333333334	1.6416666666666666	5.762083333333334	4.120416666666667	45182.71875	910173.8603059693	0	1178	1.3463173098897114	135.83791208791115	null	164.92005920410156	164.93002319335938
302	164.9840850830078	11.485449999999998					1	DETECTED	164.9841 m/z @11.49 [CD8149_2.mzXML]	164.9840850830078	11.485449999999998	0.10103333333333334	19.999666666666666	19.898633333333333	151994.046875	1.618945792880681E7	1	1178	0.8775691544923525	5.522037630338552	6.990654359977948	164.97686767578125	164.9850311279297
303	165.02447509765625	1.53835					1	DETECTED	165.0245 m/z @1.54 [CD8149_2.mzXML]	165.02447509765625	1.53835	1.4329833333333333	1.6114166666666667	0.17843333333333344	9842.9794921875	70771.72181518558	0	1178	0.17687879964628217	0.846725719708952	0.6724051926124013	165.0240020751953	165.02447509765625
304	165.0545196533203	3.899916666666667					1	DETECTED	165.0545 m/z @3.90 [CD8149_2.mzXML]	165.0545196533203	3.899916666666667	2.6665	10.52525	7.85875	11535.1484375	883908.4588585814	0	1178	5.645562276143208	0.8826698244102313	0.3298909941672868	165.04624938964844	165.0638885498047
305	165.07534790039062	1.9786333333333335					1	DETECTED	165.0753 m/z @1.98 [CD8149_2.mzXML]	165.07534790039062	1.9786333333333335	1.9786333333333335	19.889666666666667	17.911033333333332	12689.4931640625	3247863.794031098	0	1178	0.07209485460163179	null	null	165.0655059814453	165.08328247070312
306	165.0909423828125	10.572750000000001					1	DETECTED	165.0909 m/z @10.57 [CD8149_2.mzXML]	165.0909423828125	10.572750000000001	4.069866666666667	11.039233333333334	6.969366666666667	5454.34423828125	651077.775964386	0	1178	6.344239024708834	0.5358674229124003	0.05215968256002957	165.0865936279297	165.09144592285156
307	165.15969848632812	17.098666666666666					1	DETECTED	165.1597 m/z @17.10 [CD8149_2.mzXML]	165.15969848632812	17.098666666666666	0.10103333333333334	19.871333333333332	19.7703	18898.64453125	4375305.058864689	0	1178	1.223940278747051	0.6637046621228757	0.2855464570228676	165.1504364013672	165.16000366210938
308	165.5897979736328	8.37015					1	DETECTED	165.5898 m/z @8.37 [CD8149_2.mzXML]	165.5897979736328	8.37015	7.9093333333333335	10.446183333333332	2.5368499999999985	7079.16015625	454080.25539990206	0	1178	0.3009634299589514	2.752558862888346	4.505117725776692	165.589599609375	165.59422302246094
309	166.0259552001953	2.40365					1	DETECTED	166.0260 m/z @2.40 [CD8149_2.mzXML]	166.0259552001953	2.40365	2.163883333333333	8.3544	6.190516666666667	31912.4453125	1829796.707819001	0	1178	0.5477720117888931	3.9728270886528656	6.124296230511268	166.0218963623047	166.03497314453125
310	166.05316162109375	2.1922166666666665					1	DETECTED	166.0532 m/z @2.19 [CD8149_2.mzXML]	166.05316162109375	2.1922166666666665	1.9786333333333335	10.270933333333334	8.292300000000001	17220.923828125	1185026.5765821224	0	1178	6.519645663398343	15.234033327656554	28.63985708378019	166.046875	166.06239318847656
311	166.07489013671875	8.401583333333333					1	DETECTED	166.0749 m/z @8.40 [CD8149_2.mzXML]	166.07489013671875	8.401583333333333	4.338833333333333	15.008666666666667	10.669833333333333	6556.75244140625	1113657.1761653132	0	1178	0.11106377724883565	1.3131294484441982	1.6262588968883966	166.06492614746094	166.07489013671875
312	166.08587646484375	8.3544					1	DETECTED	166.0859 m/z @8.35 [CD8149_2.mzXML]	166.08587646484375	8.3544	0.26553333333333334	19.761000000000003	19.49546666666667	2859984.25	6.6461314189558625E7	1	1178	0.3251651719803732	0.8733234961153936	0.5240438678703686	166.0847930908203	166.0946044921875
313	166.0967559814453	8.16215					1	DETECTED	166.0968 m/z @8.16 [CD8149_2.mzXML]	166.0967559814453	8.16215	7.9436	8.48265	0.5390499999999996	6179.89990234375	94214.62248950197	0	1178	0.14774387522842858	1.2332418210935676	1.4664836421871354	166.0965576171875	166.10629272460938
314	166.11744689941406	8.385883333333334					1	DETECTED	166.1174 m/z @8.39 [CD8149_2.mzXML]	166.11744689941406	8.385883333333334	7.994833333333333	8.449366666666666	0.454533333333333	2961.801513671875	50917.664779235776	0	1178	0.25315903322948685	0.5811703533222505	0.16234070664450095	166.10797119140625	166.11744689941406
315	166.1402130126953	8.3544					1	DETECTED	166.1402 m/z @8.35 [CD8149_2.mzXML]	166.1402130126953	8.3544	8.178416666666667	8.401583333333333	0.22316666666666585	1942.7344970703125	15596.519480621271	0	1178	0.0527564783755885	0.6340562553272081	0.2681125106544162	166.1304931640625	166.14833068847656
316	166.58416748046875	8.3544					1	DETECTED	166.5842 m/z @8.35 [CD8149_2.mzXML]	166.58416748046875	8.3544	7.9264833333333335	8.516416666666666	0.5899333333333328	7460.9599609375	145426.1606908569	0	1178	0.3188289524977126	0.6893086660175264	0.36885759674684815	166.58383178710938	166.58425903320312
317	166.984619140625	11.655133333333334					1	DETECTED	166.9846 m/z @11.66 [CD8149_2.mzXML]	166.984619140625	11.655133333333334	0.10103333333333334	19.999666666666666	19.898633333333333	68587.2890625	9429759.8134459	0	1178	1.6239494099323686	0.8460596384506692	5.081377214110298	166.9838104248047	166.9852752685547
318	167.0311279296875	1.9092166666666666					1	DETECTED	167.0311 m/z @1.91 [CD8149_2.mzXML]	167.0311279296875	1.9092166666666666	1.7673999999999999	9.773633333333333	8.006233333333332	39789.28125	1262921.130322449	0	1178	0.09574292352972802	27.11081282854342	42.52754878051738	167.0211639404297	167.03457641601562
319	167.08926391601562	8.3544					1	DETECTED	167.0893 m/z @8.35 [CD8149_2.mzXML]	167.08926391601562	8.3544	7.6445	10.3006	2.6560999999999995	219734.5625	4577279.095331663	0	1178	0.23130326632626996	0.8847952847447554	0.515692727065368	167.08920288085938	167.09413146972656
320	167.1064910888672	10.207466666666667					1	DETECTED	167.1065 m/z @10.21 [CD8149_2.mzXML]	167.1064910888672	10.207466666666667	0.39344999999999997	11.854583333333332	11.461133333333333	14970.265625	1073813.8898510432	0	1178	0.42400317358864115	0.9375487997514275	0.34051856169871186	167.1060333251953	167.10693359375
321	168.0681915283203	10.704716666666666					1	DETECTED	168.0682 m/z @10.70 [CD8149_2.mzXML]	168.0681915283203	10.704716666666666	0.3388333333333333	19.742666666666665	19.40383333333333	21949.1640625	1372629.297087586	0	1178	0.10815729902576621	1.3452858509762677	1.68082816459583	168.0595245361328	168.0681915283203
322	168.09295654296875	8.322733333333334					1	DETECTED	168.0930 m/z @8.32 [CD8149_2.mzXML]	168.09295654296875	8.322733333333334	4.338833333333333	8.655616666666667	4.316783333333334	7520.76513671875	290245.53057211294	0	1178	0.2779745198272323	0.5417785754327836	0.7227463299563911	168.0900115966797	168.1019287109375
323	168.9800262451172	11.4062					1	DETECTED	168.9800 m/z @11.41 [CD8149_2.mzXML]	168.9800262451172	11.4062	0.10103333333333334	19.963	19.861966666666667	24890.724609375	3853276.481789518	0	1178	1.3074459940427356	0.8847076782767777	0.46451290801892947	168.9795684814453	168.98382568359375
324	169.03546142578125	3.0287833333333336					1	DETECTED	169.0355 m/z @3.03 [CD8149_2.mzXML]	169.03546142578125	3.0287833333333336	1.8952333333333333	19.046333333333333	17.1511	109367.5390625	4810937.780544068	0	1178	0.35830751239406045	1.179999466291367	0.9931899028933522	169.03286743164062	169.0426025390625
325	169.04574584960938	10.255799999999999					1	DETECTED	169.0457 m/z @10.26 [CD8149_2.mzXML]	169.04574584960938	10.255799999999999	9.37035	13.77095	4.400599999999999	15623.91015625	486015.9530292355	0	1178	0.09317478108912525	2.4849511547800582	3.9699023095601165	169.04559326171875	169.04710388183594
326	169.05807495117188	1.8098833333333333					1	DETECTED	169.0581 m/z @1.81 [CD8149_2.mzXML]	169.05807495117188	1.8098833333333333	1.73695	10.989383333333334	9.252433333333334	49913.76953125	2021914.0978484792	0	1178	0.14061802879874552	62.13560087959073	5.7144870548213405	169.0485382080078	169.05841064453125
327	169.09442138671875	1.6568333333333334					1	DETECTED	169.0944 m/z @1.66 [CD8149_2.mzXML]	169.09442138671875	1.6568333333333334	1.5818833333333333	8.8443	7.262416666666667	20103.740234375	4131340.6587802735	0	1178	0.12037622579566465	48.44841005114516	828.649610185982	169.09423828125	169.09707641601562
328	169.1221160888672	9.403583333333334					1	DETECTED	169.1221 m/z @9.40 [CD8149_2.mzXML]	169.1221160888672	9.403583333333334	0.8126666666666666	19.963	19.150333333333336	179078.328125	4916572.593030034	1	1178	0.10979282407867608	1.8731525913805909	1.7364283781935281	169.1216278076172	169.12503051757812
329	170.0211944580078	9.963166666666666					1	DETECTED	170.0212 m/z @9.96 [CD8149_2.mzXML]	170.0211944580078	9.963166666666666	4.386349999999999	10.031783333333333	5.645433333333334	9793.3701171875	1941972.9217097173	0	1178	0.10462179736747856	0.5061519564626176	0.012303912925235224	170.01731872558594	170.02125549316406
330	170.05984497070312	9.201533333333334					1	DETECTED	170.0598 m/z @9.20 [CD8149_2.mzXML]	170.05984497070312	9.201533333333334	3.8689999999999998	9.722900000000001	5.853900000000001	193272.53125	5055513.479143314	0	1178	0.09596150575944229	0.5201106841674704	1.729673272771645	170.05712890625	170.06019592285156
331	170.09230041503906	1.7958166666666666					1	DETECTED	170.0923 m/z @1.80 [CD8149_2.mzXML]	170.09230041503906	1.7958166666666666	0.10103333333333334	19.999666666666666	19.898633333333333	11052.39453125	5578446.047672118	0	1178	17.589306985074494	5.870553758100839	0.15518072043081077	170.09178161621094	170.09678649902344
332	170.12564086914062	9.403583333333334					1	DETECTED	170.1256 m/z @9.40 [CD8149_2.mzXML]	170.12564086914062	9.403583333333334	9.353616666666666	9.48845	0.1348333333333347	16572.0234375	75135.56033789115	0	1178	0.07867685268533364	1.3492328218812304	1.698465643762461	170.12550354003906	170.1256561279297
333	171.03271484375	1.53835					1	DETECTED	171.0327 m/z @1.54 [CD8149_2.mzXML]	171.03271484375	1.53835	1.4491333333333332	16.56246666666667	15.113333333333337	9501.462890625	1530266.1366413576	0	1178	0.10142211998034334	84.7001681300203	168.4003362600406	171.02719116210938	171.0365447998047
334	171.0632781982422	9.201533333333334					1	DETECTED	171.0633 m/z @9.20 [CD8149_2.mzXML]	171.0632781982422	9.201533333333334	9.126533333333333	9.289250000000001	0.16271666666666817	22328.26171875	119980.8207570805	0	1178	0.09146225018266563	1.044255945480191	1.2014503194746846	171.06312561035156	171.06353759765625
335	171.14889526367188	0.7396166666666667					1	DETECTED	171.1489 m/z @0.74 [CD8149_2.mzXML]	171.14889526367188	0.7396166666666667	0.10103333333333334	19.999666666666666	19.898633333333333	8896.36328125	5104422.192452696	0	1178	9.670998721838114	15.580294923659139	16.324432955471217	171.14808654785156	171.1494903564453
336	172.09669494628906	2.049533333333333					1	DETECTED	172.0967 m/z @2.05 [CD8149_2.mzXML]	172.09669494628906	2.049533333333333	1.9646833333333333	9.0566	7.091916666666666	4734.595703125	568287.4381932679	0	1178	6.9529054319216685	41.79090551954435	82.54406635146182	172.09600830078125	172.0968475341797
337	172.13316345214844	10.240883333333333					1	DETECTED	172.1332 m/z @10.24 [CD8149_2.mzXML]	172.13316345214844	10.240883333333333	0.94065	11.005883333333333	10.065233333333333	10634.794921875	624388.0407413635	0	1178	0.12004561776657852	0.535014816276681	5.150764431098852	172.13235473632812	172.133544921875
338	172.97833251953125	1.53835					1	DETECTED	172.9783 m/z @1.54 [CD8149_2.mzXML]	172.97833251953125	1.53835	1.4139666666666666	12.6	11.186033333333333	4995.48583984375	1956463.0321451721	0	1178	0.08438547765305526	44.9659654294519	86.53217950955045	172.9771728515625	172.98699951171875
339	173.0205841064453	17.098666666666666					1	DETECTED	173.0206 m/z @17.10 [CD8149_2.mzXML]	173.0205841064453	17.098666666666666	0.15591666666666668	19.999666666666666	19.84375	5161.39599609375	1847908.9258893742	0	1178	2.7500652100765173	0.5856118398725119	0.2438228840050562	173.0198516845703	173.02972412109375
340	173.16476440429688	9.656083333333333					1	DETECTED	173.1648 m/z @9.66 [CD8149_2.mzXML]	173.16476440429688	9.656083333333333	9.639299999999999	9.773633333333333	0.13433333333333408	3681.661376953125	23860.92212933368	0	1178	0.21636065842323227	4.001986097318517	7.003972194637034	173.16453552246094	173.1649627685547
341	173.96133422851562	11.286483333333333					1	DETECTED	173.9613 m/z @11.29 [CD8149_2.mzXML]	173.96133422851562	11.286483333333333	0.11921666666666667	19.999666666666666	19.88045	6782.697265625	1851279.048585418	0	1178	1.0585259250901462	0.8901215755571342	1.4223605884865635	173.96060180664062	173.96832275390625
342	174.07872009277344	16.027183333333333					1	DETECTED	174.0787 m/z @16.03 [CD8149_2.mzXML]	174.07872009277344	16.027183333333333	9.304883333333333	19.522166666666667	10.217283333333334	10311.9755859375	2115616.444668823	0	1178	2.7756509670412175	0.8258967973812782	0.46160399318486395	174.07781982421875	174.0791015625
343	174.1357879638672	14.322766666666666					1	DETECTED	174.1358 m/z @14.32 [CD8149_2.mzXML]	174.1357879638672	14.322766666666666	0.10103333333333334	19.981333333333335	19.880300000000002	5014.42333984375	1961068.1264837964	0	1178	12.447293267660744	0.6989408229657895	0.5554470931426574	174.1265411376953	174.1357879638672
344	174.93759155273438	1.6568333333333334					1	DETECTED	174.9376 m/z @1.66 [CD8149_2.mzXML]	174.93759155273438	1.6568333333333334	1.6114166666666667	3.2378666666666667	1.62645	72465.6328125	912420.1601274412	0	1178	0.09890002326501257	2.4595916060445338	3.3252797504483516	174.9334259033203	174.93801879882812
345	174.99136352539062	1.5087166666666667					1	DETECTED	174.9914 m/z @1.51 [CD8149_2.mzXML]	174.99136352539062	1.5087166666666667	0.22918333333333332	19.999666666666666	19.77048333333333	52326.58984375	3032156.939059143	0	1178	0.7571028165877045	7.798611130200377	13.888779462882342	174.9860076904297	174.99183654785156
346	175.00819396972656	13.735816666666667					1	DETECTED	175.0082 m/z @13.74 [CD8149_2.mzXML]	175.00819396972656	13.735816666666667	9.420083333333334	19.21066666666667	9.790583333333334	4197.67041015625	1201701.505870759	0	1178	2.1768273288363353	1.134289653361345	1.2685793067226898	175.00743103027344	175.0090789794922
347	175.0237274169922	3.3137833333333333					1	DETECTED	175.0237 m/z @3.31 [CD8149_2.mzXML]	175.0237274169922	3.3137833333333333	2.0637	19.119333333333334	17.055633333333333	6241.48779296875	1197856.5165730591	0	1178	0.534092846843413	6.8217985467635485	12.792230344296163	175.0152587890625	175.0319061279297
348	175.03890991210938	12.665233333333333					1	DETECTED	175.0389 m/z @12.67 [CD8149_2.mzXML]	175.03890991210938	12.665233333333333	9.689733333333333	13.4162	3.726466666666667	3646.7919921875	335737.2361921081	0	1178	3.428075029458185	0.6261916764689408	0.2523833529378816	175.0362091064453	175.03965759277344
349	175.07516479492188	15.658966666666666					1	DETECTED	175.0752 m/z @15.66 [CD8149_2.mzXML]	175.07516479492188	15.658966666666666	9.003250000000001	19.815833333333334	10.812583333333333	14418.4814453125	2962304.8923025792	0	1178	2.403363168153856	0.7979100927686248	0.6026918211592942	175.07412719726562	175.075927734375
350	175.08973693847656	0.7032					1	DETECTED	175.0897 m/z @0.70 [CD8149_2.mzXML]	175.08973693847656	0.7032	0.11921666666666667	19.999666666666666	19.88045	2706.57666015625	1561421.8170378413	0	1178	6.389935977680589	17.021418990267986	33.04283798053597	175.0861053466797	175.09664916992188
351	175.11865234375	1.7818333333333334					1	DETECTED	175.1187 m/z @1.78 [CD8149_2.mzXML]	175.11865234375	1.7818333333333334	1.6416666666666666	12.081016666666667	10.439350000000001	53885.875	1740041.4134585573	0	1178	0.08853982278500427	6.360941079153133	4.513799260452027	175.11126708984375	175.12478637695312
352	176.07046508789062	10.541083333333335					1	DETECTED	176.0705 m/z @10.54 [CD8149_2.mzXML]	176.07046508789062	10.541083333333335	4.101	12.065133333333334	7.964133333333334	75516.7265625	1074187.8836779154	0	1178	0.07655797613831794	0.5963861086216589	0.08206595299130759	176.06117248535156	176.07415771484375
353	176.97059631347656	1.53835					1	DETECTED	176.9706 m/z @1.54 [CD8149_2.mzXML]	176.97059631347656	1.53835	1.4329833333333333	13.011583333333334	11.578600000000002	34429.64453125	6040947.988941773	0	1178	0.12503511387535937	54.94432141727294	98.79452578878403	176.9656982421875	176.97061157226562
354	177.00152587890625	11.7038					1	DETECTED	177.0015 m/z @11.70 [CD8149_2.mzXML]	177.00152587890625	11.7038	1.4139666666666666	17.597666666666665	16.183699999999998	6345.42822265625	1785762.960206848	0	1178	4.015262939016322	0.7863927177310938	3.043068175022773	176.9973602294922	177.00697326660156
355	177.06065368652344	1.68835					1	DETECTED	177.0607 m/z @1.69 [CD8149_2.mzXML]	177.06065368652344	1.68835	1.5966	12.243733333333333	10.647133333333333	18330.947265625	2691653.119082581	0	1178	0.0895793825462532	58.022524977293365	115.04504995458674	177.06007385253906	177.0681915283203
356	177.07550048828125	1.9646833333333333					1	DETECTED	177.0755 m/z @1.96 [CD8149_2.mzXML]	177.07550048828125	1.9646833333333333	1.8952333333333333	10.638733333333333	8.7435	17323.59375	1330101.3671121213	0	1178	8.645978850879585	62.94816414686824	9.127757614258497	177.07333374023438	177.07635498046875
357	177.08705139160156	2.6383666666666667					1	DETECTED	177.0871 m/z @2.64 [CD8149_2.mzXML]	177.08705139160156	2.6383666666666667	2.52765	15.438816666666666	12.911166666666666	5479.353515625	1447007.0188779905	0	1178	1.9893415677092872	58.307240704500906	14.181257929070457	177.08602905273438	177.09405517578125
358	177.163330078125	12.6					1	DETECTED	177.1633 m/z @12.60 [CD8149_2.mzXML]	177.163330078125	12.6	0.11921666666666667	19.999666666666666	19.88045	5455.90576171875	1520737.6380028375	0	1178	9.480301313365114	0.7964423974456731	2.064793769985464	177.15919494628906	177.16360473632812
359	177.95570373535156	7.573466666666667					1	DETECTED	177.9557 m/z @7.57 [CD8149_2.mzXML]	177.95570373535156	7.573466666666667	0.10103333333333334	19.926333333333332	19.8253	2953.219482421875	1354558.1926648256	0	1178	1.5918324006405573	1.32656252091019	1.6531250418203798	177.95494079589844	177.9564208984375
360	178.07742309570312	11.957783333333333					1	DETECTED	178.0774 m/z @11.96 [CD8149_2.mzXML]	178.07742309570312	11.957783333333333	0.8675166666666667	19.6875	18.819983333333333	13440.056640625	1309565.9700763251	0	1178	0.13373211007511543	0.6432838745993957	49.4928661263483	178.06919860839844	178.08660888671875
361	178.1183319091797	1.9092166666666666					1	DETECTED	178.1183 m/z @1.91 [CD8149_2.mzXML]	178.1183319091797	1.9092166666666666	1.8671166666666668	2.007083333333333	0.13996666666666635	15372.2255859375	86627.34517138662	0	1178	0.17899508103885808	1.6623119556611283	2.3246239113222567	178.1179656982422	178.1184844970703
362	178.9635772705078	11.220083333333333					1	DETECTED	178.9636 m/z @11.22 [CD8149_2.mzXML]	178.9635772705078	11.220083333333333	0.26553333333333334	19.981333333333335	19.7158	4128.1455078125	1367774.758712341	0	1178	0.1004836695651683	0.899890912908335	0.81536442813705	178.96240234375	178.9646759033203
363	179.0400390625	1.5234666666666667					1	DETECTED	179.0400 m/z @1.52 [CD8149_2.mzXML]	179.0400390625	1.5234666666666667	1.4329833333333333	15.585466666666667	14.152483333333334	14892.6787109375	2702118.0442542727	0	1178	0.08747515681612139	78.20491803278678	155.40983606557356	179.03968811035156	179.0447540283203
364	179.05384826660156	15.042916666666667					1	DETECTED	179.0538 m/z @15.04 [CD8149_2.mzXML]	179.05384826660156	15.042916666666667	9.639299999999999	18.130999999999997	8.491699999999998	4320.24560546875	850168.1695339662	0	1178	0.6614028931848992	0.7857422652112624	0.5714845304225249	179.05319213867188	179.0548858642578
365	179.07005310058594	10.509983333333334					1	DETECTED	179.0701 m/z @10.51 [CD8149_2.mzXML]	179.07005310058594	10.509983333333334	0.11921666666666667	19.926333333333332	19.807116666666666	67259.875	1898188.1963836988	0	1178	0.08697786465261892	0.5290986102580907	2.8867760280959542	179.06187438964844	179.0756378173828
366	180.01553344726562	9.521600000000001					1	DETECTED	180.0155 m/z @9.52 [CD8149_2.mzXML]	180.01553344726562	9.521600000000001	9.471916666666667	9.62275	0.15083333333333293	7826.8564453125	43892.857676391286	0	1178	0.11223935481489455	1.5179469976517646	2.2010196148683514	180.01492309570312	180.01576232910156
367	180.0653533935547	9.722900000000001					1	DETECTED	180.0654 m/z @9.72 [CD8149_2.mzXML]	180.0653533935547	9.722900000000001	1.3597	10.572750000000001	9.21305	67372.9296875	1459501.3881620187	0	1178	0.09245175527443905	1.585977877584657	1.7429125875159412	180.06446838378906	180.07406616210938
368	180.0805206298828	11.106683333333333					1	DETECTED	180.0805 m/z @11.11 [CD8149_2.mzXML]	180.0805206298828	11.106683333333333	0.3202666666666667	19.999666666666666	19.6794	5031.17578125	1402941.8241133727	0	1178	8.536249471336314	0.9122306604757529	3.834355412828399	180.07957458496094	180.0880889892578
369	180.10153198242188	11.83845					1	DETECTED	180.1015 m/z @11.84 [CD8149_2.mzXML]	180.10153198242188	11.83845	3.4520833333333334	12.79845	9.346366666666668	86146.421875	1631619.8813136911	0	1178	0.11262166131779949	1.4157955767477421	0.46613576387611844	180.1011199951172	180.10227966308594
370	180.50697326660156	9.521600000000001					1	DETECTED	180.5070 m/z @9.52 [CD8149_2.mzXML]	180.50697326660156	9.521600000000001	9.471916666666667	9.606183333333332	0.1342666666666652	5718.6162109375	30776.567808105137	0	1178	0.10866996422766739	1.3512244213350844	1.7024488426701687	180.50685119628906	180.50697326660156
371	180.90359497070312	1.68835					1	DETECTED	180.9036 m/z @1.69 [CD8149_2.mzXML]	180.90359497070312	1.68835	1.6416666666666666	14.160633333333333	12.518966666666667	15334.412109375	1620329.9224058837	0	1178	0.08034079823428009	134.08389860763992	267.16779721527985	180.9019012451172	180.907470703125
372	181.04690551757812	9.403583333333334					1	DETECTED	181.0469 m/z @9.40 [CD8149_2.mzXML]	181.04690551757812	9.403583333333334	0.10103333333333334	19.981333333333335	19.880300000000002	4556.53466796875	1385376.998572266	0	1178	7.86383813177285	1.0685403464641416	0.9676269055764708	181.037353515625	181.05270385742188
373	181.07156372070312	9.521600000000001					1	DETECTED	181.0716 m/z @9.52 [CD8149_2.mzXML]	181.07156372070312	9.521600000000001	0.15591666666666668	19.963	19.807083333333335	1994168.25	1.737265405855997E7	1	1178	0.10409671237013995	1.3816243585288164	0.8123314095545825	181.06982421875	181.07598876953125
374	181.08531188964844	11.562783333333334					1	DETECTED	181.0853 m/z @11.56 [CD8149_2.mzXML]	181.08531188964844	11.562783333333334	1.0320333333333334	12.146516666666667	11.114483333333334	586482.0	5881592.329366138	1	1178	0.09577658592110794	2.5181301146451878	3.1407719942167502	181.08241271972656	181.09329223632812
375	182.08079528808594	3.899916666666667					1	DETECTED	182.0808 m/z @3.90 [CD8149_2.mzXML]	182.08079528808594	3.899916666666667	1.92305	11.655133333333334	9.732083333333334	219346.140625	1.1875186656464327E7	1	1178	5.800281547974023	0.6677232434061486	0.22665945534317508	182.07479858398438	182.08897399902344
376	182.14976501464844	17.098666666666666					1	DETECTED	182.1498 m/z @17.10 [CD8149_2.mzXML]	182.14976501464844	17.098666666666666	0.10103333333333334	19.999666666666666	19.898633333333333	99421.3671875	2.0579044045357127E7	1	1178	0.5598517574122717	0.793016138270934	0.17772996423641416	182.14869689941406	182.1504669189453
377	182.96246337890625	1.53835					1	DETECTED	182.9625 m/z @1.54 [CD8149_2.mzXML]	182.96246337890625	1.53835	1.4491333333333332	12.9959	11.546766666666667	12467.91796875	1553533.4051442258	0	1178	0.09873905067096578	64.71193723145879	124.76863692287934	182.96055603027344	182.96246337890625
378	183.0488739013672	16.857666666666667					1	DETECTED	183.0489 m/z @16.86 [CD8149_2.mzXML]	183.0488739013672	16.857666666666667	0.4297833333333333	19.963	19.533216666666668	6165.2294921875	2020911.2004180918	0	1178	2.1421590065366463	0.594514103561729	0.172380338778297	183.04629516601562	183.0516815185547
379	183.06503295898438	9.825583333333332					1	DETECTED	183.0650 m/z @9.83 [CD8149_2.mzXML]	183.06503295898438	9.825583333333332	9.0566	14.038533333333334	4.981933333333334	39105.6953125	2075176.770638	0	1178	0.07932087899955498	3.539322776903201	4.300582721401475	183.06484985351562	183.07431030273438
380	183.07559204101562	9.521600000000001					1	DETECTED	183.0756 m/z @9.52 [CD8149_2.mzXML]	183.07559204101562	9.521600000000001	9.471916666666667	12.11335	2.6414333333333335	5178.189453125	438030.60929052724	0	1178	2.4340734115786873	26.582690372357813	52.16538074471563	183.0753936767578	183.080322265625
381	183.09153747558594	10.704716666666666					1	DETECTED	183.0915 m/z @10.70 [CD8149_2.mzXML]	183.09153747558594	10.704716666666666	0.46606666666666663	17.283666666666665	16.8176	49538.6328125	3200382.966456789	0	1178	0.1042910662496741	0.5129293880702138	0.020050416955097433	183.08251953125	183.1015167236328
382	183.10971069335938	1.7522166666666665					1	DETECTED	183.1097 m/z @1.75 [CD8149_2.mzXML]	183.10971069335938	1.7522166666666665	1.7048166666666666	16.764166666666668	15.059350000000002	7650.7236328125	2243423.5429432685	0	1178	0.08602905831825347	158.8539029535869	145.8637531520904	183.10154724121094	183.11683654785156
383	183.15325927734375	17.098666666666666					1	DETECTED	183.1533 m/z @17.10 [CD8149_2.mzXML]	183.15325927734375	17.098666666666666	0.11921666666666667	19.999666666666666	19.88045	5794.28271484375	1838776.1603704814	0	1178	2.21332788752359	0.5854267953320043	0.28103961419441514	183.1435089111328	183.15370178222656
384	184.07275390625	13.011583333333334					1	DETECTED	184.0728 m/z @13.01 [CD8149_2.mzXML]	184.07275390625	13.011583333333334	6.5192499999999995	15.27525	8.756	36783.14453125	2001618.70769223	0	1178	0.3486499761039301	1.177085020698038	1.3541627158977791	184.06813049316406	184.0801544189453
385	184.09393310546875	1.7818333333333334					1	DETECTED	184.0939 m/z @1.78 [CD8149_2.mzXML]	184.09393310546875	1.7818333333333334	0.5935	10.789016666666667	10.195516666666666	324720.21875	4196797.246307648	0	1178	0.04271354404439687	4.304815871765889	0.03504885174515087	184.08438110351562	184.09693908691406
386	185.04164123535156	1.9092166666666666					1	DETECTED	185.0416 m/z @1.91 [CD8149_2.mzXML]	185.04164123535156	1.9092166666666666	0.26553333333333334	18.075833333333332	17.810299999999998	414349.84375	7721323.27574051	0	1178	0.12576401828593187	25.49390352205053	3.061075690350357	185.04112243652344	185.04525756835938
387	185.11669921875	11.253166666666667					1	DETECTED	185.1167 m/z @11.25 [CD8149_2.mzXML]	185.11669921875	11.253166666666667	0.9588166666666668	19.944666666666667	18.98585	36201.9296875	1880463.3936927477	0	1178	1.4825131483381355	2.396054105074796	5.178247693061726	185.1164093017578	185.1175994873047
388	185.1281280517578	9.1096					1	DETECTED	185.1281 m/z @9.11 [CD8149_2.mzXML]	185.1281280517578	9.1096	9.003250000000001	15.059949999999999	6.0566999999999975	150279.984375	1832814.8309885848	1	1178	0.1152416366819935	1.952005148455583	2.0919797092144288	185.1280517578125	185.1326141357422
389	185.1531982421875	14.469					1	DETECTED	185.1532 m/z @14.47 [CD8149_2.mzXML]	185.1531982421875	14.469	11.547733333333333	15.042916666666667	3.4951833333333333	3330.41845703125	378297.6493265992	0	1178	0.41178767223786394	0.5982307902964469	0.19646158059289376	185.15281677246094	185.15382385253906
390	186.0523681640625	10.083133333333334					1	DETECTED	186.0524 m/z @10.08 [CD8149_2.mzXML]	186.0523681640625	10.083133333333334	9.672949999999998	10.363033333333334	0.6900833333333356	5792.72265625	93339.99937713628	0	1178	0.14566324466485447	0.8411888992726803	0.6823777985453604	186.04721069335938	186.0523681640625
391	186.07330322265625	1.8812333333333333					1	DETECTED	186.0733 m/z @1.88 [CD8149_2.mzXML]	186.07330322265625	1.8812333333333333	0.22918333333333332	19.797666666666665	19.56848333333333	30303.646484375	1706447.8692630618	0	1178	0.20654264568266156	0.767030641446824	0.4098628660573354	186.0655059814453	186.0763397216797
392	186.22105407714844	11.4062					1	DETECTED	186.2211 m/z @11.41 [CD8149_2.mzXML]	186.22105407714844	11.4062	10.066	11.532666666666668	1.4666666666666668	12141.048828125	606615.0308469239	0	1178	1.4447914479635902	0.5471820126349304	0.0943640252698608	186.2208251953125	186.22149658203125
393	186.92254638671875	1.5528166666666665					1	DETECTED	186.9225 m/z @1.55 [CD8149_2.mzXML]	186.92254638671875	1.5528166666666665	0.52075	1.5966	1.07585	18250.646484375	203651.33377987676	0	1178	0.13896027675063993	0.6844886298484104	0.403583669013869	186.92213439941406	186.9256591796875
394	186.95196533203125	9.201533333333334					1	DETECTED	186.9520 m/z @9.20 [CD8149_2.mzXML]	186.95196533203125	9.201533333333334	9.126533333333333	9.274116666666666	0.1475833333333334	11248.3603515625	60338.28065454142	0	1178	0.1594941636247853	0.9838888888888754	0.9677777777777506	186.95181274414062	186.95260620117188
395	187.05734252929688	1.8812333333333333					1	DETECTED	187.0573 m/z @1.88 [CD8149_2.mzXML]	187.05734252929688	1.8812333333333333	1.8527333333333333	2.37565	0.5229166666666665	236525.3125	1428728.1336872554	0	1178	0.06463497188969569	7.336900083290978	5.899925171923975	187.05706787109375	187.05764770507812
396	187.0710906982422	2.7229					1	DETECTED	187.0711 m/z @2.72 [CD8149_2.mzXML]	187.0710906982422	2.7229	2.3617333333333335	6.465933333333334	4.1042000000000005	15248.892578125	886088.8840460201	0	1178	0.7760527639848576	5.681864328564838	4.565753813051215	187.07073974609375	187.07167053222656
397	187.13272094726562	9.403583333333334					1	DETECTED	187.1327 m/z @9.40 [CD8149_2.mzXML]	187.13272094726562	9.403583333333334	0.10103333333333334	19.999666666666666	19.898633333333333	8878.626953125	2924096.6822268404	0	1178	0.35041348526186233	1.0695257393582045	1.6150846745324696	187.1250457763672	187.14083862304688
398	187.46640014648438	1.6568333333333334					1	DETECTED	187.4664 m/z @1.66 [CD8149_2.mzXML]	187.46640014648438	1.6568333333333334	1.6568333333333334	9.274116666666666	7.617283333333333	20311.279296875	5507188.562189209	0	1178	7.616923731511321	null	null	187.46640014648438	187.47265625
399	188.07009887695312	9.201533333333334					1	DETECTED	188.0701 m/z @9.20 [CD8149_2.mzXML]	188.07009887695312	9.201533333333334	1.8812333333333333	12.1805	10.299266666666668	3278844.5	2.4078838075919483E7	1	1178	0.0912858089898343	1.6115223931771012	1.6912075549570043	188.06048583984375	188.07504272460938
400	188.08523559570312	9.18695					1	DETECTED	188.0852 m/z @9.19 [CD8149_2.mzXML]	188.08523559570312	9.18695	2.0354	18.186	16.1506	4869.267578125	1514432.8942444762	0	1178	0.08394994899448704	1.129167802784012	1.008482077850333	188.0817108154297	188.0945281982422
401	188.67068481445312	9.201533333333334					1	DETECTED	188.6707 m/z @9.20 [CD8149_2.mzXML]	188.67068481445312	9.201533333333334	9.142716666666667	9.274116666666666	0.1313999999999993	8416.052734375	44226.917229858554	0	1178	0.09228251209423632	1.1170303202040122	1.2340606404080243	188.67042541503906	188.67083740234375
402	189.02349853515625	14.003133333333333					1	DETECTED	189.0235 m/z @14.00 [CD8149_2.mzXML]	189.02349853515625	14.003133333333333	9.911766666666667	15.696033333333332	5.784266666666666	5263.88134765625	710764.3754158019	0	1178	0.7516963148676208	0.7068868593216611	0.4137737186433222	189.01553344726562	189.0243682861328
403	189.04660034179688	1.8238666666666667					1	DETECTED	189.0466 m/z @1.82 [CD8149_2.mzXML]	189.04660034179688	1.8238666666666667	1.19605	18.167666666666666	16.971616666666666	17977.380859375	2061179.1349720766	0	1178	26.138329054088334	13.516379516313147	21.065219796329703	189.03794860839844	189.05612182617188
404	189.07350158691406	9.201533333333334					1	DETECTED	189.0735 m/z @9.20 [CD8149_2.mzXML]	189.07350158691406	9.201533333333334	9.1096	19.009833333333333	9.900233333333333	329613.84375	3255379.064725682	0	1178	0.08842193891605454	2.069136189408161	1.6733397823377276	189.06881713867188	189.07659912109375
405	189.08656311035156	2.7372666666666663					1	DETECTED	189.0866 m/z @2.74 [CD8149_2.mzXML]	189.08656311035156	2.7372666666666663	1.8812333333333333	18.057000000000002	16.175766666666668	48867.83984375	5125837.0995021025	0	1178	0.9364055642082785	8.84809403592897	3.7096734750439	189.08592224121094	189.09130859375
406	189.15916442871094	1.73695					1	DETECTED	189.1592 m/z @1.74 [CD8149_2.mzXML]	189.15916442871094	1.73695	1.5966	15.09535	13.49875	14118.25390625	4566748.567149048	0	1178	12.701644966776048	48.08959743498397	89.19952102114095	189.15884399414062	189.1636505126953
407	189.19833374023438	9.201533333333334					1	DETECTED	189.1983 m/z @9.20 [CD8149_2.mzXML]	189.19833374023438	9.201533333333334	9.126533333333333	9.321	0.194466666666667	11681.0556640625	66380.03284698505	0	1178	0.09107899238151518	1.2964444444444283	1.55809090610247	189.19781494140625	189.1987762451172
408	190.04946899414062	9.980466666666667					1	DETECTED	190.0495 m/z @9.98 [CD8149_2.mzXML]	190.04946899414062	9.980466666666667	9.8084	16.63535	6.826949999999998	6281.08203125	560245.8030183412	0	1178	0.19909608360093323	19.838095699341423	35.31126086575805	190.04937744140625	190.0578155517578
409	190.07745361328125	9.201533333333334					1	DETECTED	190.0775 m/z @9.20 [CD8149_2.mzXML]	190.07745361328125	9.201533333333334	2.007083333333333	11.13875	9.131666666666668	12802.251953125	744391.024806885	0	1178	1.6622675328439698	0.6331870154735262	25.291916401564624	190.0740509033203	190.08651733398438
410	190.14352416992188	10.3006					1	DETECTED	190.1435 m/z @10.30 [CD8149_2.mzXML]	190.14352416992188	10.3006	10.066	10.589033333333333	0.5230333333333324	20507.931640625	349292.58028485137	0	1178	0.38343149744501126	1.1243079843212573	1.2020982456375175	190.14334106445312	190.14398193359375
411	190.96766662597656	13.530149999999999					1	DETECTED	190.9677 m/z @13.53 [CD8149_2.mzXML]	190.96766662597656	13.530149999999999	0.11921666666666667	19.999666666666666	19.88045	4746.2783203125	1510158.5161952816	0	1178	0.7348052133025789	0.7412030731144738	0.4685087287248157	190.96267700195312	190.9688262939453
412	190.98037719726562	11.4695					1	DETECTED	190.9804 m/z @11.47 [CD8149_2.mzXML]	190.98037719726562	11.4695	1.5087166666666667	17.061666666666667	15.552950000000001	7437.02783203125	1660608.8355832826	0	1178	1.056103867815839	0.7576669103359347	0.5098998213234548	190.97547912597656	190.9886474609375
413	191.0171356201172	3.0433000000000003					1	DETECTED	191.0171 m/z @3.04 [CD8149_2.mzXML]	191.0171356201172	3.0433000000000003	2.3055333333333334	16.5066	14.201066666666666	6562.83740234375	1829065.9856594235	0	1178	0.269706442848447	9.624361812677899	15.991465521752424	191.010009765625	191.01803588867188
414	191.039794921875	1.7958166666666666					1	DETECTED	191.0398 m/z @1.80 [CD8149_2.mzXML]	191.039794921875	1.7958166666666666	1.4329833333333333	10.906	9.473016666666668	57691.62109375	2235556.7030938724	0	1178	0.19258941191929213	13.01633339121575	0.7764496033124906	191.0308074951172	191.04891967773438
415	191.07611083984375	1.68835					1	DETECTED	191.0761 m/z @1.69 [CD8149_2.mzXML]	191.07611083984375	1.68835	1.5818833333333333	11.973533333333334	10.39165	66847.796875	1.5618500831187623E7	0	1178	0.06786492816870071	48.085336061806004	104.11784931441383	191.07603454589844	191.08480834960938
416	192.00791931152344	11.453466666666666					1	DETECTED	192.0079 m/z @11.45 [CD8149_2.mzXML]	192.00791931152344	11.453466666666666	0.11921666666666667	19.944666666666667	19.82545	3284.2294921875	1137462.3152315358	0	1178	6.392269362894908	0.8745814676754087	0.6738933635013357	192.0073699951172	192.0088348388672
417	192.04733276367188	8.673433333333332					1	DETECTED	192.0473 m/z @8.67 [CD8149_2.mzXML]	192.04733276367188	8.673433333333332	3.4059666666666666	8.792933333333334	5.386966666666668	2808.947998046875	374194.31135742203	0	1178	0.1980240917056264	0.5113432136890601	0.022686427378120193	192.04696655273438	192.04981994628906
418	192.07400512695312	1.7522166666666665					1	DETECTED	192.0740 m/z @1.75 [CD8149_2.mzXML]	192.07400512695312	1.7522166666666665	1.7205166666666665	18.00183333333333	16.281316666666665	5553.5732421875	1830145.482618988	0	1178	5.687654576852778	256.8031019978964	153.27430175215568	192.06459045410156	192.07875061035156
419	192.13433837890625	4.258483333333333					1	DETECTED	192.1343 m/z @4.26 [CD8149_2.mzXML]	192.13433837890625	4.258483333333333	3.589933333333333	4.758233333333334	1.1683000000000008	2379.438720703125	104404.20395239259	0	1178	0.8897403599944425	0.8737566374990655	0.7475132749981309	192.133056640625	192.134521484375
420	192.9612274169922	2.1355333333333335					1	DETECTED	192.9612 m/z @2.14 [CD8149_2.mzXML]	192.9612274169922	2.1355333333333335	1.1232	17.854833333333332	16.73163333333333	9191.0322265625	1402402.678864441	0	1178	0.1006530506204042	7.171968026901091	13.03970963824405	192.95156860351562	192.96524047851562
421	193.03416442871094	1.68835					1	DETECTED	193.0342 m/z @1.69 [CD8149_2.mzXML]	193.03416442871094	1.68835	1.68835	16.986833333333333	15.298483333333333	4560.79296875	999819.1929140931	0	1178	1.7568400586121597	null	null	193.03366088867188	193.03721618652344
422	193.08560180664062	10.509983333333334					1	DETECTED	193.0856 m/z @10.51 [CD8149_2.mzXML]	193.08560180664062	10.509983333333334	1.9786333333333335	10.972883333333334	8.994250000000001	60583.375	2488941.981293825	0	1178	0.08654776169067802	2.1237328319062074	2.938516173911823	193.0814208984375	193.0861053466797
423	193.15447998046875	1.8238666666666667					1	DETECTED	193.1545 m/z @1.82 [CD8149_2.mzXML]	193.15447998046875	1.8238666666666667	1.8238666666666667	16.340966666666667	14.5171	9670.75390625	4225852.074537689	0	1178	12.629748654761318	null	null	193.15077209472656	193.1590576171875
424	194.0333709716797	16.2297					1	DETECTED	194.0334 m/z @16.23 [CD8149_2.mzXML]	194.0333709716797	16.2297	1.2324	19.926333333333332	18.693933333333334	3657.375244140625	1465792.4702730107	0	1178	7.346835570315783	0.6232432949041938	0.21924300082014256	194.03269958496094	194.03382873535156
425	194.08908081054688	10.509983333333334					1	DETECTED	194.0891 m/z @10.51 [CD8149_2.mzXML]	194.08908081054688	10.509983333333334	1.5528166666666665	10.655216666666666	9.1024	7971.0546875	947310.4463355101	0	1178	0.09441020217536611	0.5081071023203021	0.013054846832441517	194.079833984375	194.0913848876953
426	194.11685180664062	12.228716666666665					1	DETECTED	194.1169 m/z @12.23 [CD8149_2.mzXML]	194.11685180664062	12.228716666666665	0.19276666666666667	19.4305	19.23773333333333	21276.21484375	1595628.4742128302	0	1178	0.18727996591996998	0.55390842615452	0.22420145025613386	194.1162567138672	194.12454223632812
427	194.96282958984375	11.391066666666667					1	DETECTED	194.9628 m/z @11.39 [CD8149_2.mzXML]	194.96282958984375	11.391066666666667	2.1209333333333333	15.990533333333333	13.8696	3924.66064453125	1672103.182236816	0	1178	4.205629973477077	0.7480798550182666	0.49615971003653303	194.95794677734375	194.9634246826172
428	194.9767608642578	11.83845					1	DETECTED	194.9768 m/z @11.84 [CD8149_2.mzXML]	194.9767608642578	11.83845	11.18755	14.2585	3.07095	10865.72265625	668293.5010083619	0	1178	0.31350946509870425	2.359002919035182	1.916971574917787	194.97561645507812	194.9810028076172
429	195.029541015625	17.13533333333333					1	DETECTED	195.0295 m/z @17.14 [CD8149_2.mzXML]	195.029541015625	17.13533333333333	0.13753333333333334	19.981333333333335	19.8438	7351.04833984375	2347080.491756195	0	1178	1.83107733895136	0.5843068709681667	0.16961057669586502	195.02894592285156	195.03024291992188
430	195.0870819091797	9.911766666666667					1	DETECTED	195.0871 m/z @9.91 [CD8149_2.mzXML]	195.0870819091797	9.911766666666667	0.10103333333333334	19.999666666666666	19.898633333333333	720506.1875	1.2635354293863334E7	1	1178	0.10350429173849207	1.9574790963216604	2.1651223705734686	195.0864715576172	195.0900115966797
431	195.10110473632812	11.562783333333334					1	DETECTED	195.1011 m/z @11.56 [CD8149_2.mzXML]	195.10110473632812	11.562783333333334	9.353616666666666	13.77095	4.417333333333334	18477.060546875	864880.1932206105	0	1178	0.6334597957139589	0.9997736703130887	1.0049826254806917	195.10089111328125	195.10696411132812
432	196.09075927734375	9.911766666666667					1	DETECTED	196.0908 m/z @9.91 [CD8149_2.mzXML]	196.09075927734375	9.911766666666667	0.8675166666666667	19.101166666666664	18.233649999999997	49572.89453125	2108896.758041381	0	1178	0.10839009739385119	35.37726227747838	53.005435058682934	196.08963012695312	196.09933471679688
433	196.8649139404297	2.007083333333333					1	DETECTED	196.8649 m/z @2.01 [CD8149_2.mzXML]	196.8649139404297	2.007083333333333	1.7205166666666665	9.689733333333333	7.969216666666666	16904.41015625	1380098.4850250245	0	1178	0.18148323541943046	13.904646969873212	0.708098327789064	196.8606719970703	196.8650665283203
434	196.9559783935547	11.4062					1	DETECTED	196.9560 m/z @11.41 [CD8149_2.mzXML]	196.9559783935547	11.4062	10.956516666666666	18.27766666666667	7.321150000000003	7958.05615234375	916871.455414368	0	1178	0.787933754134297	8.140339498165357	15.280678996330714	196.95547485351562	196.9569854736328
435	197.0666961669922	8.9319					1	DETECTED	197.0667 m/z @8.93 [CD8149_2.mzXML]	197.0666961669922	8.9319	8.775616666666668	19.908166666666666	11.132549999999998	38706.6484375	2525773.604025662	0	1178	0.09423803056048463	6.539306411549666	62.7054744627693	197.0632781982422	197.0708770751953
436	197.08065795898438	10.4788					1	DETECTED	197.0807 m/z @10.48 [CD8149_2.mzXML]	197.08065795898438	10.4788	9.555216666666666	11.090033333333334	1.5348166666666678	11416.8095703125	304444.48103460774	0	1178	0.5840201752784964	0.8309031850581979	0.6507959883017703	197.07814025878906	197.0811309814453
437	197.10032653808594	1.7522166666666665					1	DETECTED	197.1003 m/z @1.75 [CD8149_2.mzXML]	197.10032653808594	1.7522166666666665	1.6114166666666667	13.042866666666667	11.43145	33743.29296875	1215884.5286145022	0	1178	0.03166833308042105	39.81939448903388	77.48649978741867	197.09078979492188	197.1070556640625
438	197.11708068847656	11.13875					1	DETECTED	197.1171 m/z @11.14 [CD8149_2.mzXML]	197.11708068847656	11.13875	10.972883333333334	11.220083333333333	0.24719999999999942	6019.54931640625	43015.036485351615	0	1178	0.09783921311363564	0.7451768488745986	0.4903536977491972	197.1165771484375	197.1181182861328
439	197.1282196044922	9.740033333333335					1	DETECTED	197.1282 m/z @9.74 [CD8149_2.mzXML]	197.1282196044922	9.740033333333335	9.142716666666667	9.860516666666665	0.7177999999999987	7519.369140625	138470.23603436287	0	1178	0.5293581162007683	0.6008538184659147	0.20043382419930764	197.1278076171875	197.1285858154297
440	198.05227661132812	10.52525					1	DETECTED	198.0523 m/z @10.53 [CD8149_2.mzXML]	198.05227661132812	10.52525	10.4947	10.622283333333334	0.12758333333333383	16970.88671875	81057.05501635691	0	1178	0.07882062498787867	2.0881069285324783	3.7278266402036633	198.05203247070312	198.052490234375
441	198.09683227539062	5.1659					1	DETECTED	198.0968 m/z @5.17 [CD8149_2.mzXML]	198.09683227539062	5.1659	2.0637	19.083000000000002	17.0193	2026.11474609375	1005595.8770036316	0	1178	5.183691199034749	2.7431016697827353	4.486203339565471	198.09603881835938	198.09829711914062
442	198.86190795898438	1.9926833333333334					1	DETECTED	198.8619 m/z @1.99 [CD8149_2.mzXML]	198.86190795898438	1.9926833333333334	1.73695	12.500366666666668	10.763416666666668	15481.2919921875	942422.5977998658	0	1178	0.4573895225218283	21.044219238790408	41.08843847758081	198.86155700683594	198.86932373046875
443	198.9398193359375	1.5528166666666665					1	DETECTED	198.9398 m/z @1.55 [CD8149_2.mzXML]	198.9398193359375	1.5528166666666665	1.4329833333333333	13.432033333333333	11.99905	302606.40625	6009172.537795899	0	1178	0.12254642311742114	0.8778210976334331	0.6418902913958485	198.931884765625	198.93988037109375
444	199.0961456298828	10.541083333333335					1	DETECTED	199.0961 m/z @10.54 [CD8149_2.mzXML]	199.0961456298828	10.541083333333335	9.521600000000001	10.838600000000001	1.3170000000000002	3153.42236328125	103713.22517831414	0	1178	0.8405961256630867	0.6459154146708299	0.29183082934165994	199.08616638183594	199.0970916748047
445	199.17982482910156	7.448433333333333					1	DETECTED	199.1798 m/z @7.45 [CD8149_2.mzXML]	199.17982482910156	7.448433333333333	0.17456666666666668	19.908166666666666	19.7336	1522.472412109375	1115914.9128086849	0	1178	15.506380337588995	1.3564724859771968	1.7129449719543937	199.17897033691406	199.18154907226562
446	200.0398712158203	1.7048166666666666					1	DETECTED	200.0399 m/z @1.70 [CD8149_2.mzXML]	200.0398712158203	1.7048166666666666	1.6416666666666666	2.9405833333333335	1.298916666666667	19446.908203125	453466.3789472655	0	1178	0.08056046182743604	10.284375824755868	19.568751649511736	200.03982543945312	200.044677734375
447	200.0914764404297	9.842966666666666					1	DETECTED	200.0915 m/z @9.84 [CD8149_2.mzXML]	200.0914764404297	9.842966666666666	1.8812333333333333	10.189266666666667	8.308033333333334	33634.25390625	1364707.6678998715	0	1178	7.9893938820412345	0.5317001412961168	0.4644839807562531	200.09083557128906	200.1005401611328
448	200.1278839111328	2.1355333333333335					1	DETECTED	200.1279 m/z @2.14 [CD8149_2.mzXML]	200.1278839111328	2.1355333333333335	1.93695	11.203516666666667	9.266566666666668	16509.08984375	1062281.5775742799	0	1178	0.17489673354133384	23.168038628811154	3.986950840576047	200.1272735595703	200.1284637451172
449	200.93746948242188	1.5528166666666665					1	DETECTED	200.9375 m/z @1.55 [CD8149_2.mzXML]	200.93746948242188	1.5528166666666665	1.4491333333333332	1.5818833333333333	0.13275000000000015	35127.35546875	212516.8671040039	0	1178	0.12592321450894195	0.6401703906124423	0.28034078122488465	200.93734741210938	200.9375
450	200.97296142578125	1.5528166666666665					1	DETECTED	200.9730 m/z @1.55 [CD8149_2.mzXML]	200.97296142578125	1.5528166666666665	1.4643833333333334	1.6265333333333334	0.16215000000000002	58166.51171875	388277.411076416	0	1178	0.1226909079695393	0.916792310591785	0.8711189187320767	200.9726104736328	200.97299194335938
451	201.01560974121094	1.9092166666666666					1	DETECTED	201.0156 m/z @1.91 [CD8149_2.mzXML]	201.01560974121094	1.9092166666666666	1.7522166666666665	2.9107	1.1584833333333333	68535.7734375	944350.7320129394	0	1178	0.08870497986255055	3.6049497612135255	3.2973851201279127	201.01544189453125	201.01654052734375
452	201.11175537109375	0.19276666666666667					1	DETECTED	201.1118 m/z @0.19 [CD8149_2.mzXML]	201.11175537109375	0.19276666666666667	0.10103333333333334	19.999666666666666	19.898633333333333	38827.21484375	2.8870306199698724E7	0	1178	4.003531629233662	108.45912063953487	215.91824127906975	201.1114044189453	201.1122589111328
453	202.0472869873047	9.706516666666666					1	DETECTED	202.0473 m/z @9.71 [CD8149_2.mzXML]	202.0472869873047	9.706516666666666	1.8527333333333333	9.911766666666667	8.059033333333334	18313.6875	1008755.0752672734	0	1178	7.885014889837585	0.5130669507477289	2.3512611311999363	202.04600524902344	202.05271911621094
454	202.1152801513672	19.852666666666668					1	DETECTED	202.1153 m/z @19.85 [CD8149_2.mzXML]	202.1152801513672	19.852666666666668	0.10103333333333334	19.999666666666666	19.898633333333333	4800.18115234375	3175031.4956149575	0	1178	3.9408184148411234	0.503721211241602	0.007442422483203843	202.10702514648438	202.11582946777344
455	202.97067260742188	1.5528166666666665					1	DETECTED	202.9707 m/z @1.55 [CD8149_2.mzXML]	202.97067260742188	1.5528166666666665	1.4491333333333332	1.6265333333333334	0.17740000000000022	20682.71484375	120972.26646649178	0	1178	0.07835665989055829	0.8990348359704264	0.6498818624413101	202.9701385498047	202.97080993652344
456	203.03140258789062	1.8952333333333333					1	DETECTED	203.0314 m/z @1.90 [CD8149_2.mzXML]	203.03140258789062	1.8952333333333333	1.4329833333333333	11.220083333333333	9.7871	33940.76171875	2041300.0665870972	0	1178	0.48613687731972655	8.72135583450566	15.950170319375752	203.02244567871094	203.03749084472656
457	203.05178833007812	1.7958166666666666					1	DETECTED	203.0518 m/z @1.80 [CD8149_2.mzXML]	203.05178833007812	1.7958166666666666	1.53835	16.008916666666668	14.470566666666668	2554716.5	3.738957618644678E7	1	1178	0.07368749529126006	4.538723791996055	7.944721399892688	203.05178833007812	203.05862426757812
458	203.0814208984375	9.230283333333334					1	DETECTED	203.0814 m/z @9.23 [CD8149_2.mzXML]	203.0814208984375	9.230283333333334	4.57845	15.402066666666666	10.823616666666666	11536.7900390625	1839739.53512207	0	1178	4.708763031820851	1.1633710723370712	1.3267421446741423	203.07237243652344	203.08218383789062
459	203.10609436035156	12.197333333333335					1	DETECTED	203.1061 m/z @12.20 [CD8149_2.mzXML]	203.10609436035156	12.197333333333335	0.3388333333333333	19.852666666666668	19.513833333333334	5805.1171875	2158907.883742584	0	1178	0.07759012541728083	0.8227783165380669	0.6455566330761338	203.1018829345703	203.11563110351562
460	203.82362365722656	9.201533333333334					1	DETECTED	203.8236 m/z @9.20 [CD8149_2.mzXML]	203.82362365722656	9.201533333333334	9.126533333333333	11.073166666666667	1.9466333333333345	13761.55859375	187761.2204365235	0	1178	0.0766737775619486	12.97755555555538	24.293103169889754	203.8227081298828	203.8243408203125
461	204.05535888671875	1.7818333333333334					1	DETECTED	204.0554 m/z @1.78 [CD8149_2.mzXML]	204.05535888671875	1.7818333333333334	1.7522166666666665	10.572750000000001	8.820533333333334	137105.296875	2430121.8095268854	0	1178	0.19911503650856166	49.827133494562986	18.027632902084044	204.0459747314453	204.0650177001953
462	204.1223602294922	1.8812333333333333					1	DETECTED	204.1224 m/z @1.88 [CD8149_2.mzXML]	204.1223602294922	1.8812333333333333	1.8527333333333333	10.55675	8.704016666666666	2191171.75	1.5469745305693211E7	1	1178	0.039439530556877544	9.587470509828298	8.789527323356657	204.12217712402344	204.12359619140625
463	204.416015625	9.201533333333334					1	DETECTED	204.4160 m/z @9.20 [CD8149_2.mzXML]	204.416015625	9.201533333333334	9.172633333333332	9.289250000000001	0.11661666666666903	10714.7421875	46470.95155346739	0	1178	0.1210127482223271	2.0175893886965617	3.0351787773931234	204.4159698486328	204.41632080078125
464	204.95651245117188	1.6416666666666666					1	DETECTED	204.9565 m/z @1.64 [CD8149_2.mzXML]	204.95651245117188	1.6416666666666666	1.5673666666666668	1.7048166666666666	0.13744999999999985	47718.21484375	207497.23584484853	0	1178	0.07266373290259631	1.0067596577519873	0.791758387586179	204.95628356933594	204.9569549560547
465	204.99591064453125	11.2697					1	DETECTED	204.9959 m/z @11.27 [CD8149_2.mzXML]	204.99591064453125	11.2697	8.7589	15.09535	6.336449999999999	5553.26025390625	813318.3947280578	0	1178	2.3944012802301096	1.2618388561414688	1.3411293899901597	204.9946746826172	204.99923706054688
466	205.046875	9.842966666666666					1	DETECTED	205.0469 m/z @9.84 [CD8149_2.mzXML]	205.046875	9.842966666666666	1.7958166666666666	10.189266666666667	8.39345	69476.46875	1756334.603328002	0	1178	0.08459595892723115	0.512371217735929	2.712028047461412	205.03997802734375	205.05677795410156
467	205.08148193359375	1.9508					1	DETECTED	205.0815 m/z @1.95 [CD8149_2.mzXML]	205.08148193359375	1.9508	0.10103333333333334	19.944666666666667	19.843633333333333	11715.2265625	4534933.992397516	0	1178	5.267320316578755	5.363820662065486	0.5788127893350767	205.07493591308594	205.08641052246094
468	205.09669494628906	9.201533333333334					1	DETECTED	205.0967 m/z @9.20 [CD8149_2.mzXML]	205.09669494628906	9.201533333333334	3.6362333333333337	10.638733333333333	7.0024999999999995	3834699.0	2.892115002074896E7	1	1178	0.09296434264068232	1.627676107442249	1.7587312959751888	205.09634399414062	205.0970916748047
469	205.12600708007812	1.8812333333333333					1	DETECTED	205.1260 m/z @1.88 [CD8149_2.mzXML]	205.12600708007812	1.8812333333333333	1.8384500000000001	9.274116666666666	7.435666666666666	174850.125	1774807.8717899772	0	1178	0.0405001745381286	5.773779047577567	7.867864006897378	205.11801147460938	205.13351440429688
470	205.98721313476562	11.421600000000002					1	DETECTED	205.9872 m/z @11.42 [CD8149_2.mzXML]	205.98721313476562	11.421600000000002	0.11921666666666667	19.963	19.843783333333334	20923.84765625	4170902.9179276745	0	1178	0.745136379310269	1.586361471788529	1.317685399718704	205.9852752685547	205.99502563476562
471	206.0809783935547	10.3006					1	DETECTED	206.0810 m/z @10.30 [CD8149_2.mzXML]	206.0809783935547	10.3006	0.3020833333333333	19.174166666666668	18.872083333333336	32181.771484375	1926786.0450864877	0	1178	0.10046914012439778	0.5126095990786462	0.015894415053307753	206.08053588867188	206.0894317626953
472	206.10006713867188	9.201533333333334					1	DETECTED	206.1001 m/z @9.20 [CD8149_2.mzXML]	206.10006713867188	9.201533333333334	9.1096	10.189266666666667	1.0796666666666663	391154.9375	2830342.4345779475	0	1178	0.08915526784381811	1.75393698351229	1.7107550157696698	206.09988403320312	206.10061645507812
473	206.38174438476562	9.201533333333334					1	DETECTED	206.3817 m/z @9.20 [CD8149_2.mzXML]	206.38174438476562	9.201533333333334	9.142716666666667	9.289250000000001	0.14653333333333407	13110.2978515625	71091.65284570333	0	1178	0.09433630768155155	1.2456786625106262	1.4913573250212526	206.38125610351562	206.3823699951172
474	206.89341735839844	1.7522166666666665					1	DETECTED	206.8934 m/z @1.75 [CD8149_2.mzXML]	206.89341735839844	1.7522166666666665	1.6725166666666667	2.10655	0.43403333333333327	60867.2734375	481607.144477661	0	1178	0.09741999122295297	1.6651445267931608	3.019454362663722	206.8932342529297	206.8938446044922
475	206.99082946777344	16.599016666666667					1	DETECTED	206.9908 m/z @16.60 [CD8149_2.mzXML]	206.99082946777344	16.599016666666667	0.11921666666666667	19.981333333333335	19.86211666666667	6264.58740234375	2113440.747877259	0	1178	1.8801325284422319	0.6026200762954244	0.18676553008020672	206.9861602783203	206.99208068847656
476	207.02613830566406	10.207466666666667					1	DETECTED	207.0261 m/z @10.21 [CD8149_2.mzXML]	207.02613830566406	10.207466666666667	1.4329833333333333	15.438816666666666	14.005833333333333	9604.8984375	2261943.738914672	0	1178	2.206076453239019	0.7981001730396281	0.5962003460792562	207.01614379882812	207.02838134765625
477	207.09893798828125	9.825583333333332					1	DETECTED	207.0989 m/z @9.83 [CD8149_2.mzXML]	207.09893798828125	9.825583333333332	9.790633333333334	11.437666666666667	1.647033333333333	19511.818359375	548051.1661975706	0	1178	0.0926261652564726	23.562708631379177	11.134116862873082	207.09817504882812	207.09901428222656
478	207.110107421875	9.1096					1	DETECTED	207.1101 m/z @9.11 [CD8149_2.mzXML]	207.110107421875	9.1096	9.038683333333333	9.997616666666666	0.9589333333333325	38074.39453125	474399.108530883	0	1178	0.1347993720410834	2.8118264905980443	3.690014018633523	207.10411071777344	207.11268615722656
479	208.04901123046875	16.2297					1	DETECTED	208.0490 m/z @16.23 [CD8149_2.mzXML]	208.04901123046875	16.2297	0.24733333333333332	19.2835	19.036166666666666	13524.2060546875	3271539.419085298	0	1178	2.2998820160269347	0.5955365392276071	0.455930576235266	208.048095703125	208.0494384765625
480	208.1328125	8.792933333333334					1	DETECTED	208.1328 m/z @8.79 [CD8149_2.mzXML]	208.1328125	8.792933333333334	8.568683333333333	10.135633333333335	1.566950000000002	206409.25	2361603.401932222	1	1178	0.14946334962711028	1.3183485757893014	0.9138496881625048	208.13278198242188	208.13316345214844
481	208.890380859375	1.73695					1	DETECTED	208.8904 m/z @1.74 [CD8149_2.mzXML]	208.890380859375	1.73695	1.68835	2.007083333333333	0.3187333333333331	41478.515625	286423.46412207006	0	1178	0.09958650460184337	3.2791495198902596	7.746837411625353	208.89019775390625	208.89068603515625
482	208.93545532226562	2.1209333333333333					1	DETECTED	208.9355 m/z @2.12 [CD8149_2.mzXML]	208.93545532226562	2.1209333333333333	2.07785	16.248033333333332	14.170183333333332	4512.79931640625	924449.9519546813	0	1178	0.08146590872918535	164.4508704061903	327.9017408123805	208.93479919433594	208.93768310546875
483	208.97816467285156	13.8963					1	DETECTED	208.9782 m/z @13.90 [CD8149_2.mzXML]	208.97816467285156	13.8963	11.391066666666667	16.119166666666665	4.728099999999998	7559.099609375	847258.2211851804	0	1178	2.3169903458413756	0.9436446372260731	0.8872892744521462	208.9778289794922	208.9792938232422
484	209.03323364257812	1.53835					1	DETECTED	209.0332 m/z @1.54 [CD8149_2.mzXML]	209.03323364257812	1.53835	1.4139666666666666	1.5966	0.18263333333333343	29733.876953125	202558.77967785654	0	1178	0.11374792192606575	0.7298505791469766	0.5280313082213218	209.03268432617188	209.03323364257812
485	209.04531860351562	16.211383333333334					1	DETECTED	209.0453 m/z @16.21 [CD8149_2.mzXML]	209.04531860351562	16.211383333333334	0.10103333333333334	19.999666666666666	19.898633333333333	27276.880859375	6348837.235755211	0	1178	2.802965862286312	0.6190978706559082	1.8281196600823977	209.04446411132812	209.0455780029297
486	209.0916290283203	7.6445					1	DETECTED	209.0916 m/z @7.64 [CD8149_2.mzXML]	209.0916290283203	7.6445	5.727099999999999	8.7252	2.9981	34699.390625	2102413.016624511	0	1178	0.5122912683191609	0.6559774793285764	0.22000329652125106	209.0914306640625	209.09230041503906
487	209.1168212890625	12.018550000000001					1	DETECTED	209.1168 m/z @12.02 [CD8149_2.mzXML]	209.1168212890625	12.018550000000001	9.038683333333333	12.6	3.5613166666666665	31547.46875	845127.7109605713	0	1178	0.11474850738297881	0.5974877190051453	0.31761327740974865	209.11358642578125	209.11692810058594
488	209.13624572753906	8.7589					1	DETECTED	209.1362 m/z @8.76 [CD8149_2.mzXML]	209.13624572753906	8.7589	8.620633333333334	11.988366666666668	3.3677333333333337	23877.798828125	752332.9309729008	0	1178	0.1534663906021727	1.1996570001604634	1.535379329452605	209.1318359375	209.13653564453125
489	209.16464233398438	9.8084					1	DETECTED	209.1646 m/z @9.81 [CD8149_2.mzXML]	209.16464233398438	9.8084	9.656083333333333	17.928333333333335	8.272250000000001	7624.60400390625	1156497.99494397	0	1178	4.56715823583605	27.15477623372345	49.0360851353823	209.16441345214844	209.16700744628906
490	210.0366973876953	1.5528166666666665					1	DETECTED	210.0367 m/z @1.55 [CD8149_2.mzXML]	210.0366973876953	1.5528166666666665	1.4643833333333334	18.97283333333333	17.508449999999996	2021.1845703125	1444037.9954759516	0	1178	14.8783298994822	98.99236713154939	196.9847342630988	210.03631591796875	210.0458221435547
491	210.93528747558594	11.437666666666667					1	DETECTED	210.9353 m/z @11.44 [CD8149_2.mzXML]	210.93528747558594	11.437666666666667	10.872416666666668	18.167666666666666	7.295249999999998	11727.9931640625	1097946.5901795952	0	1178	0.6195412509471829	5.9040079560825385	6.347632467676527	210.93382263183594	210.93617248535156
492	211.04161071777344	2.7229					1	DETECTED	211.0416 m/z @2.72 [CD8149_2.mzXML]	211.04161071777344	2.7229	2.1209333333333333	17.505333333333333	15.3844	17534.255859375	1396579.7588939513	0	1178	0.3762411848733187	12.90022246155635	0.8712638323105352	211.04136657714844	211.04238891601562
493	211.0800018310547	14.550733333333334					1	DETECTED	211.0800 m/z @14.55 [CD8149_2.mzXML]	211.0800018310547	14.550733333333334	13.1076	17.468666666666664	4.361066666666664	4176.87841796875	457811.224161926	0	1178	1.1254816251411004	1.510971497205154	2.021942994410308	211.07693481445312	211.08419799804688
494	211.10751342773438	8.585616666666665					1	DETECTED	211.1075 m/z @8.59 [CD8149_2.mzXML]	211.10751342773438	8.585616666666665	8.274816666666666	19.302	11.027183333333333	23712.3359375	1989917.0727443849	0	1178	0.09855649155845647	17.739998927499006	0.8181107283856568	211.10690307617188	211.1077880859375
495	211.12240600585938	12.815633333333333					1	DETECTED	211.1224 m/z @12.82 [CD8149_2.mzXML]	211.12240600585938	12.815633333333333	11.332283333333333	13.4162	2.083916666666667	5018.65185546875	364847.3709558716	0	1178	0.2742529136879899	0.702435927686206	0.4048718553724121	211.12158203125	211.1226348876953
496	211.1326446533203	11.655133333333334					1	DETECTED	211.1326 m/z @11.66 [CD8149_2.mzXML]	211.1326446533203	11.655133333333334	0.10103333333333334	19.999666666666666	19.898633333333333	8399.9013671875	3504483.715165771	0	1178	16.857387057786664	0.861107024057838	0.6206400832952972	211.1227264404297	211.13369750976562
497	211.14405822753906	10.331449999999998					1	DETECTED	211.1441 m/z @10.33 [CD8149_2.mzXML]	211.14405822753906	10.331449999999998	3.0578999999999996	10.446183333333332	7.388283333333332	7833.35498046875	1207793.3380485836	0	1178	0.1381138194387379	0.5078870244470262	0.01577404889405223	211.14340209960938	211.14918518066406
498	211.1691131591797	14.338933333333333					1	DETECTED	211.1691 m/z @14.34 [CD8149_2.mzXML]	211.1691131591797	14.338933333333333	14.177283333333332	14.8358	0.6585166666666691	4414.599609375	107986.8368515626	0	1178	0.300219834282327	2.0368594700484457	3.0737189400968914	211.16839599609375	211.16941833496094
499	212.01939392089844	11.361433333333334					1	DETECTED	212.0194 m/z @11.36 [CD8149_2.mzXML]	212.01939392089844	11.361433333333334	4.824683333333334	11.485449999999998	6.660766666666665	21473.013671875	1577553.5382803043	0	1178	0.09658208977718985	0.5094861105799261	0.018972221159852254	212.01913452148438	212.0198516845703
500	212.83860778808594	2.007083333333333					1	DETECTED	212.8386 m/z @2.01 [CD8149_2.mzXML]	212.83860778808594	2.007083333333333	1.6416666666666666	19.467	17.825333333333333	13148.4521484375	4756951.964074585	0	1178	0.1537110696231938	24.39042189281643	47.780843785632854	212.83828735351562	212.84088134765625
501	213.17626953125	1.7818333333333334					1	DETECTED	213.1763 m/z @1.78 [CD8149_2.mzXML]	213.17626953125	1.7818333333333334	1.7818333333333334	10.589033333333333	8.8072	11354.2216796875	1972392.861228333	0	1178	8.775722852876305	null	null	213.17626953125	213.18450927734375
502	213.9590301513672	18.167666666666666					1	DETECTED	213.9590 m/z @18.17 [CD8149_2.mzXML]	213.9590301513672	18.167666666666666	0.13753333333333334	19.981333333333335	19.8438	3371.208984375	1530881.1666706556	0	1178	3.1660908725974313	0.550295431351959	0.10190437261480878	213.95767211914062	213.96084594726562
503	214.9171600341797	1.5528166666666665					1	DETECTED	214.9172 m/z @1.55 [CD8149_2.mzXML]	214.9171600341797	1.5528166666666665	1.4329833333333333	1.8527333333333333	0.41975000000000007	987511.5625	6364080.757922854	0	1178	0.09835882441010191	0.8775576152608103	0.6901185783485766	214.9148406982422	214.91744995117188
504	214.9886932373047	1.53835					1	DETECTED	214.9887 m/z @1.54 [CD8149_2.mzXML]	214.9886932373047	1.53835	1.4329833333333333	16.156066666666668	14.723083333333335	62547.40234375	1.2888938721558992E7	0	1178	0.10866931363308008	70.14836171911354	149.81382245450007	214.98483276367188	214.9886932373047
505	215.01580810546875	1.9508					1	DETECTED	215.0158 m/z @1.95 [CD8149_2.mzXML]	215.01580810546875	1.9508	1.9092166666666666	10.589033333333333	8.679816666666667	41043.47265625	1927126.750371827	0	1178	0.14494876047214333	23.15453044794781	12.232267718004392	215.0154571533203	215.02281188964844
506	215.12733459472656	11.122816666666667					1	DETECTED	215.1273 m/z @11.12 [CD8149_2.mzXML]	215.12733459472656	11.122816666666667	1.1414166666666667	17.542333333333332	16.400916666666664	5059.86083984375	1189911.0926860962	0	1178	0.16406290744075314	0.8215739609006083	25.96332748796165	215.12689208984375	215.12843322753906
507	215.9206085205078	1.5673666666666668					1	DETECTED	215.9206 m/z @1.57 [CD8149_2.mzXML]	215.9206085205078	1.5673666666666668	1.4491333333333332	1.6114166666666667	0.16228333333333356	28078.03125	166996.68407959	0	1178	0.22961440190152205	0.6862841838173096	0.3725683676346192	215.9202117919922	215.9209747314453
508	216.9220428466797	1.7048166666666666					1	DETECTED	216.9220 m/z @1.70 [CD8149_2.mzXML]	216.9220428466797	1.7048166666666666	1.53835	11.6875	10.14915	205192.515625	5612375.308785461	0	1178	0.11637972362099513	1.1683696473183045	0.976899449208654	216.913330078125	216.92245483398438
509	216.95042419433594	1.5528166666666665					1	DETECTED	216.9504 m/z @1.55 [CD8149_2.mzXML]	216.95042419433594	1.5528166666666665	1.4329833333333333	15.257066666666667	13.824083333333334	195619.765625	6562261.177343568	0	1178	0.12259625314535749	0.8897508636621583	0.6887507214863738	216.9453582763672	216.9505157470703
510	217.04696655273438	10.889116666666666					1	DETECTED	217.0470 m/z @10.89 [CD8149_2.mzXML]	217.04696655273438	10.889116666666666	10.014716666666667	17.228	7.213283333333335	5507.71337890625	882631.5029215085	0	1178	0.10926577828899298	4.124704559316868	4.677146224274297	217.03794860839844	217.05406188964844
511	217.0694580078125	9.911766666666667					1	DETECTED	217.0695 m/z @9.91 [CD8149_2.mzXML]	217.0694580078125	9.911766666666667	9.860516666666665	10.589033333333333	0.7285166666666676	10311.728515625	95053.57475164815	0	1178	0.1372558719938919	7.107479674796569	13.214959349593139	217.0688934326172	217.0696563720703
512	217.08155822753906	1.8671166666666668					1	DETECTED	217.0816 m/z @1.87 [CD8149_2.mzXML]	217.08155822753906	1.8671166666666668	1.8671166666666668	10.117816666666666	8.2507	33380.90234375	1070073.5979886476	0	1178	0.014528174490532564	null	null	217.08078002929688	217.08226013183594
513	217.1044158935547	8.8443					1	DETECTED	217.1044 m/z @8.84 [CD8149_2.mzXML]	217.1044158935547	8.8443	8.673433333333332	8.9319	0.25846666666666884	2337.423583984375	23952.583122223004	0	1178	0.1130506399027329	0.7563402262973051	0.5126804525946103	217.10391235351562	217.1045684814453
514	217.12139892578125	19.064833333333336					1	DETECTED	217.1214 m/z @19.06 [CD8149_2.mzXML]	217.12139892578125	19.064833333333336	0.11921666666666667	19.999666666666666	19.88045	13147.189453125	3106636.205767304	0	1178	2.8092228608298875	0.6222215238321771	0.0954813838655036	217.11952209472656	217.1220703125
515	217.95098876953125	1.5528166666666665					1	DETECTED	217.9510 m/z @1.55 [CD8149_2.mzXML]	217.95098876953125	1.5528166666666665	1.4491333333333332	14.45275	13.003616666666666	21461.408203125	3434647.892579895	0	1178	12.973714573490735	62.70832663558912	116.3797493547107	217.9477996826172	217.9576416015625
516	218.13841247558594	2.007083333333333					1	DETECTED	218.1384 m/z @2.01 [CD8149_2.mzXML]	218.13841247558594	2.007083333333333	0.10103333333333334	19.999666666666666	19.898633333333333	62758.48046875	3725109.6455980763	0	1178	0.18511234048243153	11.086561623374381	0.7960234910859753	218.13754272460938	218.14700317382812
517	218.2113037109375	10.395633333333334					1	DETECTED	218.2113 m/z @10.40 [CD8149_2.mzXML]	218.2113037109375	10.395633333333334	8.533783333333334	10.462366666666666	1.9285833333333322	8058.400390625	385550.6951157221	0	1178	0.08202997067432527	0.51792124320792	0.03584248641584002	218.20640563964844	218.21145629882812
518	218.9191131591797	1.7048166666666666					1	DETECTED	218.9191 m/z @1.70 [CD8149_2.mzXML]	218.9191131591797	1.7048166666666666	1.4643833333333334	1.8384500000000001	0.37406666666666677	61116.0234375	630620.5371674804	0	1178	0.23855224279045206	1.5289947617032382	2.1864426712030762	218.9097442626953	218.91943359375
519	218.98353576660156	1.5087166666666667					1	DETECTED	218.9835 m/z @1.51 [CD8149_2.mzXML]	218.98353576660156	1.5087166666666667	1.4329833333333333	1.6114166666666667	0.17843333333333344	28661.677734375	190259.75235003667	0	1178	0.11344100364020648	1.1633830973232786	1.425986915376733	218.98321533203125	218.98362731933594
520	219.0257568359375	1.7818333333333334					1	DETECTED	219.0258 m/z @1.78 [CD8149_2.mzXML]	219.0257568359375	1.7818333333333334	1.7205166666666665	10.73815	9.017633333333333	1628326.125	1.4859815953283757E7	1	1178	0.0613108012987047	4.515411281788354	6.116248578319212	219.015869140625	219.02792358398438
521	219.04312133789062	8.707799999999999					1	DETECTED	219.0431 m/z @8.71 [CD8149_2.mzXML]	219.04312133789062	8.707799999999999	8.550999999999998	11.17145	2.6204500000000017	5591.0380859375	224938.96685186788	0	1178	0.09700013909300509	8.356026785714265	0.8099648087742137	219.04293823242188	219.04867553710938
522	219.0626983642578	10.462366666666666					1	DETECTED	219.0627 m/z @10.46 [CD8149_2.mzXML]	219.0626983642578	10.462366666666666	10.285616666666666	10.73815	0.45253333333333323	4614.87646484375	67728.64099502581	0	1178	0.22828134637352804	1.2801508722300785	1.560301744460157	219.05703735351562	219.0626983642578
523	219.1171112060547	14.733566666666666					1	DETECTED	219.1171 m/z @14.73 [CD8149_2.mzXML]	219.1171112060547	14.733566666666666	9.02095	19.926333333333332	10.905383333333333	12780.005859375	1690522.5937283633	0	1178	1.4897232770636037	1.033814755251142	0.7021237619578327	219.11428833007812	219.11769104003906
524	219.1373748779297	11.485449999999998					1	DETECTED	219.1374 m/z @11.49 [CD8149_2.mzXML]	219.1373748779297	11.485449999999998	4.038466666666666	17.671833333333332	13.633366666666666	3157.703369140625	1601544.3598793333	0	1178	7.066284244737943	0.915361701270537	0.8307234025410739	219.1370849609375	219.1416473388672
525	219.1739959716797	11.361433333333334					1	DETECTED	219.1740 m/z @11.36 [CD8149_2.mzXML]	219.1739959716797	11.361433333333334	0.17456666666666668	19.981333333333335	19.806766666666668	11906.0029296875	1769184.47285013	0	1178	0.049600134417813635	1.663536143284757	2.07007402052378	219.17286682128906	219.17478942871094
526	219.2101593017578	13.860583333333333					1	DETECTED	219.2102 m/z @13.86 [CD8149_2.mzXML]	219.2101593017578	13.860583333333333	6.130783333333333	15.603816666666667	9.473033333333333	4595.60107421875	1163013.1754698178	0	1178	0.09149935241852347	0.6127605716404909	0.22552114328098194	219.2060546875	219.21067810058594
527	220.02926635742188	1.7818333333333334					1	DETECTED	220.0293 m/z @1.78 [CD8149_2.mzXML]	220.02926635742188	1.7818333333333334	1.73695	4.038466666666666	2.301516666666666	92868.5078125	1162057.3728106087	0	1178	0.3390355693043805	4.873417280490429	7.356192624453113	220.02920532226562	220.0386962890625
528	220.06776428222656	10.255799999999999					1	DETECTED	220.0678 m/z @10.26 [CD8149_2.mzXML]	220.06776428222656	10.255799999999999	10.207466666666667	10.889116666666666	0.6816499999999994	220937.296875	1425019.5636362275	1	1178	0.0848605620155638	2.7317312027407716	3.3026971978998314	220.06744384765625	220.06825256347656
529	220.09646606445312	10.956516666666666					1	DETECTED	220.0965 m/z @10.96 [CD8149_2.mzXML]	220.09646606445312	10.956516666666666	10.189266666666667	11.073166666666667	0.8839000000000006	8351.7109375	175063.82698608388	0	1178	0.11587238555470591	0.5760182469859901	0.14213267026807888	220.095947265625	220.0966033935547
530	220.11764526367188	8.89645					1	DETECTED	220.1176 m/z @8.90 [CD8149_2.mzXML]	220.11764526367188	8.89645	3.5747	18.899833333333333	15.325133333333333	12154.95703125	1298800.1529626157	0	1178	0.12907322739347826	1.4398584425549241	37.5684436814102	220.10780334472656	220.12091064453125
531	220.93408203125	1.6114166666666667					1	DETECTED	220.9341 m/z @1.61 [CD8149_2.mzXML]	220.93408203125	1.6114166666666667	1.5673666666666668	11.122816666666667	9.55545	115251.8359375	2800550.996405151	0	1178	0.07020726050979409	108.46140749148714	2.8789155198709877	220.9302215576172	220.9342803955078
532	220.98117065429688	1.4792666666666667					1	DETECTED	220.9812 m/z @1.48 [CD8149_2.mzXML]	220.98117065429688	1.4792666666666667	1.4792666666666667	1.5966	0.11733333333333329	6457.689453125	37196.7424515381	0	1178	0.08926598271662312	null	null	220.9803924560547	220.98138427734375
533	221.024169921875	1.7818333333333334					1	DETECTED	221.0242 m/z @1.78 [CD8149_2.mzXML]	221.024169921875	1.7818333333333334	1.7205166666666665	16.524916666666666	14.8044	112217.90625	3194593.5419221194	0	1178	0.06122274626111235	66.51664340600895	7.304296259421597	221.02073669433594	221.03311157226562
534	221.0531463623047	11.547733333333333					1	DETECTED	221.0531 m/z @11.55 [CD8149_2.mzXML]	221.0531463623047	11.547733333333333	11.516950000000001	11.7536	0.23664999999999914	18806.783203125	143547.15143872032	0	1178	0.09015577691319088	3.843800757986069	4.678344614864878	221.0526123046875	221.0532989501953
535	221.0712432861328	10.255799999999999					1	DETECTED	221.0712 m/z @10.26 [CD8149_2.mzXML]	221.0712432861328	10.255799999999999	5.010533333333333	18.387333333333334	13.376800000000001	24213.236328125	1390245.291133972	0	1178	0.12055838880276681	69.07454998554212	141.74661337611613	221.0666961669922	221.08111572265625
536	221.09176635742188	8.620633333333334					1	DETECTED	221.0918 m/z @8.62 [CD8149_2.mzXML]	221.09176635742188	8.620633333333334	4.306933333333333	10.972883333333334	6.6659500000000005	6494.6875	791288.3869487611	0	1178	3.7049651859884074	0.7718555276878987	0.5455343047233583	221.0911407470703	221.092529296875
537	222.06451416015625	15.34735					1	DETECTED	222.0645 m/z @15.35 [CD8149_2.mzXML]	222.06451416015625	15.34735	9.454616666666668	19.522166666666667	10.067549999999999	13228.9169921875	2492474.1583500993	0	1178	2.152812387463351	0.8618217309617202	0.7210081903382893	222.0640869140625	222.0724639892578
538	222.8672332763672	1.73695					1	DETECTED	222.8672 m/z @1.74 [CD8149_2.mzXML]	222.8672332763672	1.73695	1.68835	1.7958166666666666	0.1074666666666666	65166.92578125	279619.896019531	0	1178	0.07064402198313657	1.1056241426611795	1.2112482853223592	222.86708068847656	222.86732482910156
539	222.99395751953125	13.666133333333333					1	DETECTED	222.9940 m/z @13.67 [CD8149_2.mzXML]	222.99395751953125	13.666133333333333	11.317666666666666	14.682716666666666	3.36505	22669.587890625	2323152.8401466063	0	1178	2.3338357983265237	0.7164355465977801	0.4328710931955601	222.99366760253906	222.99449157714844
540	223.0609130859375	15.990533333333333					1	DETECTED	223.0609 m/z @15.99 [CD8149_2.mzXML]	223.0609130859375	15.990533333333333	9.606183333333332	19.963	10.356816666666669	23976.77734375	5391323.624258296	0	1178	2.5691043429866554	0.7722011671389944	0.6407559909705487	223.060302734375	223.0612335205078
541	223.0960693359375	11.562783333333334					1	DETECTED	223.0961 m/z @11.56 [CD8149_2.mzXML]	223.0960693359375	11.562783333333334	0.10103333333333334	19.999666666666666	19.898633333333333	306926.75	7340527.436946982	1	1178	0.11279345099106841	0.5132232268854059	0.02017543141486071	223.09144592285156	223.09710693359375
542	224.0374298095703	10.171383333333333					1	DETECTED	224.0374 m/z @10.17 [CD8149_2.mzXML]	224.0374298095703	10.171383333333333	10.083133333333334	10.207466666666667	0.12433333333333252	9988.78515625	55377.69547619604	0	1178	0.11064343952594058	0.7044381491973625	0.408876298394725	224.03732299804688	224.03753662109375
543	224.8642120361328	1.73695					1	DETECTED	224.8642 m/z @1.74 [CD8149_2.mzXML]	224.8642120361328	1.73695	1.68835	2.07785	0.3895000000000002	39201.0625	452539.9381015625	0	1178	0.07944674951733433	4.007201646090539	7.014403292181077	224.86415100097656	224.8644256591797
544	224.95086669921875	11.437666666666667					1	DETECTED	224.9509 m/z @11.44 [CD8149_2.mzXML]	224.95086669921875	11.437666666666667	4.402516666666667	17.653000000000002	13.250483333333335	32179.98828125	2975521.174203217	0	1178	0.7990068239239054	4.485066076288655	8.265256978032339	224.9470672607422	224.9583740234375
545	225.03402709960938	1.7818333333333334					1	DETECTED	225.0340 m/z @1.78 [CD8149_2.mzXML]	225.03402709960938	1.7818333333333334	1.7673999999999999	15.184066666666666	13.416666666666666	69606.1015625	2072622.402086731	0	1178	0.06948709761418348	424.6930838075216	858.811323550381	225.02687072753906	225.0408477783203
546	225.09799194335938	9.48845					1	DETECTED	225.0980 m/z @9.49 [CD8149_2.mzXML]	225.09799194335938	9.48845	1.8671166666666668	12.731	10.863883333333334	207229.203125	2777268.3479083814	1	1178	0.08075347263037358	2.1311089864934	1.529907705652981	225.09747314453125	225.10791015625
547	225.18939208984375	13.56325					1	DETECTED	225.1894 m/z @13.56 [CD8149_2.mzXML]	225.18939208984375	13.56325	12.049483333333335	15.383700000000001	3.3342166666666664	4370.9453125	533073.8325085449	0	1178	2.598217551164119	1.1012980864510171	1.2025961729020342	225.18360900878906	225.18939208984375
548	225.99862670898438	11.317666666666666					1	DETECTED	225.9986 m/z @11.32 [CD8149_2.mzXML]	225.99862670898438	11.317666666666666	11.253166666666667	16.709333333333333	5.456166666666666	38358.21484375	739968.9474715879	0	1178	0.08578607658890647	42.424896480748124	88.86917083420504	225.99755859375	225.99896240234375
549	226.0447998046875	2.02125					1	DETECTED	226.0448 m/z @2.02 [CD8149_2.mzXML]	226.0447998046875	2.02125	1.9786333333333335	18.020166666666668	16.041533333333334	21252.4375	1099427.541643585	0	1178	0.13484971067350426	188.20727414939347	4.4884520949261715	226.04405212402344	226.05235290527344
550	226.1014862060547	9.471916666666667					1	DETECTED	226.1015 m/z @9.47 [CD8149_2.mzXML]	226.1014862060547	9.471916666666667	9.420083333333334	12.781516666666667	3.3614333333333324	18329.361328125	390987.8398872676	0	1178	0.07667016459784293	5.389661785968808	6.146394042010817	226.10130310058594	226.1097869873047
551	226.11837768554688	8.385883333333334					1	DETECTED	226.1184 m/z @8.39 [CD8149_2.mzXML]	226.11837768554688	8.385883333333334	7.9436	8.48265	0.5390499999999996	2927.91650390625	56126.79615429676	0	1178	0.2700729724514481	0.6093944304179056	0.21878886083581128	226.11790466308594	226.1188201904297
552	226.950927734375	1.6416666666666666					1	DETECTED	226.9509 m/z @1.64 [CD8149_2.mzXML]	226.950927734375	1.6416666666666666	0.3388333333333333	19.4305	19.091666666666665	456254.1875	5014897.189783261	0	1178	0.07643125258505679	1.7471279345814814	2.455008501789528	226.9465789794922	226.95196533203125
553	227.07891845703125	9.201533333333334					1	DETECTED	227.0789 m/z @9.20 [CD8149_2.mzXML]	227.07891845703125	9.201533333333334	5.445883333333333	11.957783333333333	6.511900000000001	32888.70703125	752775.8682236939	0	1178	0.1027930531436354	0.5376552327203779	1.937496650000597	227.06944274902344	227.08290100097656
554	227.17514038085938	9.790633333333334					1	DETECTED	227.1751 m/z @9.79 [CD8149_2.mzXML]	227.17514038085938	9.790633333333334	0.10103333333333334	19.944666666666667	19.843633333333333	94673.375	2890586.348969543	1	1178	0.14480232181466945	1.7794868456905062	3.470923579682945	227.17437744140625	227.1830291748047
555	228.0627899169922	10.315666666666667					1	DETECTED	228.0628 m/z @10.32 [CD8149_2.mzXML]	228.0627899169922	10.315666666666667	9.555216666666666	10.446183333333332	0.8909666666666656	10563.13671875	258559.7519956361	0	1178	0.09829886467498561	0.5858154163105168	0.17163083262103357	228.05850219726562	228.06324768066406
556	228.17840576171875	9.790633333333334					1	DETECTED	228.1784 m/z @9.79 [CD8149_2.mzXML]	228.17840576171875	9.790633333333334	9.606183333333332	10.117816666666666	0.511633333333334	10979.416015625	156999.1886964718	0	1178	0.08448502132164215	1.3869160567452674	1.7604688559545398	228.1783905029297	228.17869567871094
557	228.19528198242188	11.516950000000001					1	DETECTED	228.1953 m/z @11.52 [CD8149_2.mzXML]	228.19528198242188	11.516950000000001	11.453466666666666	12.61625	1.1627833333333353	47570.0546875	444166.53892846784	0	1178	0.4779988421688177	2.938396143016613	3.726955546129798	228.1943359375	228.19573974609375
558	229.11785888671875	1.8671166666666668					1	DETECTED	229.1179 m/z @1.87 [CD8149_2.mzXML]	229.11785888671875	1.8671166666666668	1.8527333333333333	14.699866666666667	12.847133333333334	50842.19921875	4107738.8658905635	0	1178	0.038199155617761216	446.59791425260465	3.63697689626551	229.11734008789062	229.1181182861328
559	229.14297485351562	0.13753333333333334					1	DETECTED	229.1430 m/z @0.14 [CD8149_2.mzXML]	229.14297485351562	0.13753333333333334	0.10103333333333334	19.999666666666666	19.898633333333333	83800.5	6.1952966642327555E7	1	1178	11.311090017947196	272.58401826484015	544.1680365296803	229.1421661376953	229.14352416992188
560	229.15420532226562	1.9092166666666666					1	DETECTED	229.1542 m/z @1.91 [CD8149_2.mzXML]	229.15420532226562	1.9092166666666666	1.8527333333333333	6.767433333333333	4.9147	254408.453125	6000840.833842497	0	1178	0.14432898420077644	43.50575390970796	5.160461974198189	229.15420532226562	229.15481567382812
561	230.14622497558594	1.3050833333333334					1	DETECTED	230.1462 m/z @1.31 [CD8149_2.mzXML]	230.14622497558594	1.3050833333333334	0.19276666666666667	19.999666666666666	19.8069	11648.4697265625	7478002.016149176	0	1178	14.683247683628824	8.90344476243276	10.577878183784454	230.1454620361328	230.14706420898438
562	230.1573486328125	1.8812333333333333					1	DETECTED	230.1573 m/z @1.88 [CD8149_2.mzXML]	230.1573486328125	1.8812333333333333	1.8527333333333333	2.4731333333333336	0.6204000000000003	24476.427734375	295572.15850134287	0	1178	0.20649001172395298	10.884210526315806	13.063471312280301	230.1573028564453	230.15814208984375
563	230.24734497070312	11.391066666666667					1	DETECTED	230.2473 m/z @11.39 [CD8149_2.mzXML]	230.24734497070312	11.391066666666667	11.346666666666666	11.787583333333334	0.4409166666666682	180331.078125	1218849.9698248287	1	1178	0.09581575983255242	3.402415627144688	3.3181469258922274	230.2470703125	230.24786376953125
564	230.96609497070312	1.53835					1	DETECTED	230.9661 m/z @1.54 [CD8149_2.mzXML]	230.96609497070312	1.53835	1.4329833333333333	15.202633333333333	13.76965	183811.171875	4841606.612292664	0	1178	0.1206783531515403	0.9837738211484847	0.8815879357710875	230.96218872070312	230.9661102294922
565	230.98936462402344	1.92305					1	DETECTED	230.9894 m/z @1.92 [CD8149_2.mzXML]	230.98936462402344	1.92305	1.92305	3.5595	1.63645	7500.95751953125	269061.7193096925	0	1178	1.2403639050222641	null	null	230.9893341064453	230.99070739746094
566	231.13690185546875	14.991150000000001					1	DETECTED	231.1369 m/z @14.99 [CD8149_2.mzXML]	231.13690185546875	14.991150000000001	0.11921666666666667	19.999666666666666	19.88045	249801.71875	2.1966299082274064E7	1	1178	0.644813168118965	0.8399325502451793	3.0405221705777206	231.13604736328125	231.14649963378906
567	231.250732421875	11.391066666666667					1	DETECTED	231.2507 m/z @11.39 [CD8149_2.mzXML]	231.250732421875	11.391066666666667	11.346666666666666	11.547733333333333	0.20106666666666762	25435.154296875	151464.08164147934	0	1178	0.09507129781328238	2.2642642642642072	3.5285285285284145	231.25003051757812	231.25096130371094
568	232.11761474609375	1.9646833333333333					1	DETECTED	232.1176 m/z @1.96 [CD8149_2.mzXML]	232.11761474609375	1.9646833333333333	1.9646833333333333	2.4451166666666664	0.48043333333333305	5200.36572265625	79852.21949536129	0	1178	0.10295540830871541	null	null	232.11709594726562	232.1180877685547
569	232.1402587890625	14.90425					1	DETECTED	232.1403 m/z @14.90 [CD8149_2.mzXML]	232.1402587890625	14.90425	9.606183333333332	19.779333333333334	10.173150000000001	15539.236328125	1590259.8882575675	0	1178	0.6363956601379588	0.9219147372741261	3.222008311592223	232.13961791992188	232.1409912109375
570	232.15411376953125	8.449366666666666					1	DETECTED	232.1541 m/z @8.45 [CD8149_2.mzXML]	232.15411376953125	8.449366666666666	7.803916666666667	9.37035	1.5664333333333333	110359.4609375	1622124.5889762256	1	1178	0.17032243676590042	0.8859038069017485	0.644493386546217	232.15365600585938	232.15451049804688
571	232.8958740234375	1.7048166666666666					1	DETECTED	232.8959 m/z @1.70 [CD8149_2.mzXML]	232.8958740234375	1.7048166666666666	1.6416666666666666	1.8952333333333333	0.2535666666666667	138971.078125	857864.3398592527	0	1178	0.11407466633935148	2.031825671025019	1.776360813502934	232.89576721191406	232.89698791503906
572	232.92776489257812	1.5673666666666668					1	DETECTED	232.9278 m/z @1.57 [CD8149_2.mzXML]	232.92776489257812	1.5673666666666668	1.4329833333333333	1.6265333333333334	0.1935500000000001	100555.3671875	582139.5721441653	0	1178	0.086157084108206	0.7255224615283632	0.509793509355471	232.92752075195312	232.92803955078125
573	232.98548889160156	10.572750000000001					1	DETECTED	232.9855 m/z @10.57 [CD8149_2.mzXML]	232.98548889160156	10.572750000000001	9.825583333333332	16.690833333333334	6.865250000000001	8627.748046875	836358.1836108094	0	1178	0.39011222412602997	4.594189159045271	0.14060540107918262	232.9844970703125	232.98794555664062
574	233.1329803466797	14.991150000000001					1	DETECTED	233.1330 m/z @14.99 [CD8149_2.mzXML]	233.1329803466797	14.991150000000001	9.980466666666667	19.852666666666668	9.872200000000001	8988.4599609375	1751018.7810232553	0	1178	0.6072810490965423	0.945562603391968	0.8844419464149059	233.13250732421875	233.1366729736328
575	233.14669799804688	14.90425					1	DETECTED	233.1467 m/z @14.90 [CD8149_2.mzXML]	233.14669799804688	14.90425	9.02095	19.65083333333333	10.629883333333332	9231.0986328125	1469970.6675962221	0	1178	1.6618599937220662	0.8231749158855578	0.9233572570545118	233.13719177246094	233.14755249023438
576	233.1575927734375	8.466050000000001					1	DETECTED	233.1576 m/z @8.47 [CD8149_2.mzXML]	233.1575927734375	8.466050000000001	8.079166666666667	18.442333333333334	10.363166666666666	9465.9677734375	3180976.963049377	0	1178	0.1758104452416429	13.39314177400594	25.78628354801188	233.14759826660156	233.164306640625
577	235.06858825683594	11.869766666666667					1	DETECTED	235.0686 m/z @11.87 [CD8149_2.mzXML]	235.06858825683594	11.869766666666667	11.532666666666668	12.146516666666667	0.6138499999999993	40152.13671875	394318.07128051785	0	1178	0.22554811539593267	0.9521046901309915	0.4515635435180299	235.0635528564453	235.06875610351562
578	235.09210205078125	2.7372666666666663					1	DETECTED	235.0921 m/z @2.74 [CD8149_2.mzXML]	235.09210205078125	2.7372666666666663	0.10103333333333334	19.999666666666666	19.898633333333333	68467.375	8012454.54911575	0	1178	1.0648005540122765	2.078004251605529	5.383293144918701	235.091064453125	235.09292602539062
579	235.14390563964844	10.541083333333335					1	DETECTED	235.1439 m/z @10.54 [CD8149_2.mzXML]	235.14390563964844	10.541083333333335	10.509983333333334	10.572750000000001	0.06276666666666664	2804.353271484375	6992.608705810473	0	1178	0.033805833180705847	1.0091103965701917	1.0182207931403837	235.14390563964844	235.1444854736328
580	235.16873168945312	12.29035					1	DETECTED	235.1687 m/z @12.29 [CD8149_2.mzXML]	235.16873168945312	12.29035	0.13753333333333334	19.981333333333335	19.8438	13724.89453125	1636381.8544710702	0	1178	12.14485066575317	0.7980127461298058	0.5332336648305543	235.16746520996094	235.17031860351562
581	236.06857299804688	11.854583333333332					1	DETECTED	236.0686 m/z @11.85 [CD8149_2.mzXML]	236.06857299804688	11.854583333333332	11.83845	12.097283333333333	0.25883333333333347	12863.275390625	90193.09556896944	0	1178	0.08594080182687946	8.02169421487648	15.043388429752959	236.06781005859375	236.06944274902344
582	236.0798797607422	14.802050000000001					1	DETECTED	236.0799 m/z @14.80 [CD8149_2.mzXML]	236.0798797607422	14.802050000000001	1.2142833333333334	18.80816666666667	17.593883333333334	4000.54345703125	1286618.802388581	0	1178	0.9555324891859183	0.6474163033905499	0.2948326067810997	236.0786590576172	236.08229064941406
583	236.09585571289062	2.4731333333333336					1	DETECTED	236.0959 m/z @2.47 [CD8149_2.mzXML]	236.09585571289062	2.4731333333333336	2.40365	7.7863	5.38265	6295.88720703125	559491.3935910034	0	1178	0.5606191385517745	38.733389301990634	45.259586020574204	236.0911407470703	236.09637451171875
584	236.93190002441406	11.453466666666666					1	DETECTED	236.9319 m/z @11.45 [CD8149_2.mzXML]	236.93190002441406	11.453466666666666	11.073166666666667	17.6345	6.561333333333332	2936.03564453125	614188.4021961364	0	1178	6.561608855005662	8.626522920501396	16.25304584100279	236.93121337890625	236.93292236328125
585	236.99783325195312	1.9646833333333333					1	DETECTED	236.9978 m/z @1.96 [CD8149_2.mzXML]	236.99783325195312	1.9646833333333333	1.8952333333333333	19.595833333333335	17.7006	18772.7421875	1188111.6357528688	0	1178	17.686511361190725	127.4341252699784	253.8682505399568	236.98944091796875	237.007568359375
586	237.07640075683594	14.699866666666667					1	DETECTED	237.0764 m/z @14.70 [CD8149_2.mzXML]	237.07640075683594	14.699866666666667	8.550999999999998	19.338833333333334	10.787833333333335	6531.6904296875	1490044.137318634	0	1178	0.8268707305058136	0.8772212765496079	1.2094927793990207	237.07472229003906	237.0854034423828
587	237.08692932128906	9.201533333333334					1	DETECTED	237.0869 m/z @9.20 [CD8149_2.mzXML]	237.08692932128906	9.201533333333334	8.33875	9.289250000000001	0.9505000000000017	4398.56005859375	69347.06884240735	0	1178	0.07514711241729088	0.550833542604362	0.10166708520872407	237.08641052246094	237.08779907226562
588	237.1114959716797	11.821766666666667					1	DETECTED	237.1115 m/z @11.82 [CD8149_2.mzXML]	237.1114959716797	11.821766666666667	0.15591666666666668	19.963	19.807083333333335	13266.21484375	2710740.5829993603	0	1178	2.202449482018608	1.1558591500564308	3.2829761377677973	237.1090850830078	237.11322021484375
589	237.48861694335938	10.509983333333334					1	DETECTED	237.4886 m/z @10.51 [CD8149_2.mzXML]	237.48861694335938	10.509983333333334	10.4947	10.605783333333333	0.1110833333333332	4377.9228515625	17458.323402801398	0	1178	0.0911650368904553	3.634133042529725	7.604080153380024	237.48861694335938	237.49038696289062
590	238.0782470703125	10.255799999999999					1	DETECTED	238.0782 m/z @10.26 [CD8149_2.mzXML]	238.0782470703125	10.255799999999999	10.207466666666667	11.02215	0.814683333333333	275558.6875	1957872.5596723596	1	1178	0.105860508114759	2.852556368653703	3.4765701342857165	238.07777404785156	238.07879638671875
591	238.10702514648438	16.469583333333333					1	DETECTED	238.1070 m/z @16.47 [CD8149_2.mzXML]	238.10702514648438	16.469583333333333	0.11921666666666667	19.944666666666667	19.82545	11308.662109375	2927305.8993372475	0	1178	1.3507290982830646	0.666882441707223	0.3552999671725988	238.10585021972656	238.10902404785156
592	238.84115600585938	1.73695					1	DETECTED	238.8412 m/z @1.74 [CD8149_2.mzXML]	238.84115600585938	1.73695	1.6725166666666667	1.7958166666666666	0.12329999999999997	22750.240234375	101792.7824367675	0	1178	0.0919681215555701	0.9568028970512154	0.9115147348187184	238.8407745361328	238.84133911132812
593	238.966552734375	11.737					1	DETECTED	238.9666 m/z @11.74 [CD8149_2.mzXML]	238.966552734375	11.737	4.4504	18.038833333333333	13.588433333333333	75931.890625	7318778.418445683	1	1178	1.0263776248756962	0.752674992537623	5.425322169606253	238.96585083007812	238.97174072265625
594	239.0636444091797	1.8671166666666668					1	DETECTED	239.0636 m/z @1.87 [CD8149_2.mzXML]	239.0636444091797	1.8671166666666668	1.0865666666666667	10.541083333333335	9.454516666666668	74702.53125	1073886.2955867	0	1178	0.03953304337014352	1.5080686748171306	4.668453343796697	239.0609893798828	239.07183837890625
595	239.07745361328125	9.321					1	DETECTED	239.0775 m/z @9.32 [CD8149_2.mzXML]	239.07745361328125	9.321	9.215716666666667	9.437483333333335	0.22176666666666733	5884.43359375	41151.176209289544	0	1178	0.08407062756761619	1.0531898052873314	1.0072136686050586	239.07688903808594	239.07786560058594
596	239.09054565429688	10.509983333333334					1	DETECTED	239.0905 m/z @10.51 [CD8149_2.mzXML]	239.09054565429688	10.509983333333334	9.5387	11.220083333333333	1.6813833333333328	1289112.625	7812930.720833517	1	1178	0.07606309677108669	2.0464840370184088	2.67880365004546	239.0815887451172	239.0912628173828
597	239.1365509033203	2.1209333333333333					1	DETECTED	239.1366 m/z @2.12 [CD8149_2.mzXML]	239.1365509033203	2.1209333333333333	2.1209333333333333	12.900116666666666	10.779183333333332	7467.947265625	1925785.1223605955	0	1178	7.599249496626362	null	null	239.13157653808594	239.13937377929688
598	240.09434509277344	10.509983333333334					1	DETECTED	240.0943 m/z @10.51 [CD8149_2.mzXML]	240.09434509277344	10.509983333333334	10.4788	13.666133333333333	3.187333333333333	129997.78125	1259652.0047741118	0	1178	0.08126746761523229	45.70848945181151	80.14167510080695	240.09376525878906	240.09927368164062
599	240.1453857421875	9.5387					1	DETECTED	240.1454 m/z @9.54 [CD8149_2.mzXML]	240.1453857421875	9.5387	9.454616666666668	9.877583333333332	0.4229666666666638	28072.20703125	202304.91368389755	0	1178	0.10689152319102391	6.050907515301276	1.4180928318639674	240.144775390625	240.14573669433594
600	240.9670867919922	11.83845					1	DETECTED	240.9671 m/z @11.84 [CD8149_2.mzXML]	240.9670867919922	11.83845	4.9934666666666665	19.137666666666668	14.144200000000001	8395.291015625	1351296.8511962583	0	1178	0.8087329818689515	0.7282354317457093	6.174173415549939	240.9601593017578	240.96839904785156
601	241.03067016601562	1.8812333333333333					1	DETECTED	241.0307 m/z @1.88 [CD8149_2.mzXML]	241.03067016601562	1.8812333333333333	1.8812333333333333	17.653000000000002	15.771766666666668	11590.66796875	1042983.9546932682	0	1178	0.36784058440680045	null	null	241.0250244140625	241.03201293945312
602	241.09457397460938	10.509983333333334					1	DETECTED	241.0946 m/z @10.51 [CD8149_2.mzXML]	241.09457397460938	10.509983333333334	10.4788	10.605783333333333	0.12698333333333345	7362.181640625	35824.60478417978	0	1178	0.22550703400247585	2.036076964190187	3.072153928380374	241.09405517578125	241.0952911376953
603	241.10665893554688	11.547733333333333					1	DETECTED	241.1067 m/z @11.55 [CD8149_2.mzXML]	241.10665893554688	11.547733333333333	1.8384500000000001	11.988366666666668	10.149916666666668	96891.9921875	4570837.657914303	0	1178	0.102878972593901	0.5122955397153212	0.02382592495991123	241.10220336914062	241.10693359375
604	242.0995635986328	8.913816666666666					1	DETECTED	242.0996 m/z @8.91 [CD8149_2.mzXML]	242.0995635986328	8.913816666666666	8.775616666666668	10.541083333333335	1.7654666666666667	5536.8505859375	162913.59985162338	0	1178	0.09970814829346608	6.3873613121081645	11.774722624216329	242.09762573242188	242.09979248046875
605	242.2110595703125	12.097283333333333					1	DETECTED	242.2111 m/z @12.10 [CD8149_2.mzXML]	242.2110595703125	12.097283333333333	11.500733333333333	13.042866666666667	1.542133333333334	6309.39501953125	363080.7830734865	0	1178	0.4015951081964353	1.2925432347106969	1.585086469421394	242.20948791503906	242.2115936279297
606	242.9248504638672	1.6416666666666666					1	DETECTED	242.9249 m/z @1.64 [CD8149_2.mzXML]	242.9248504638672	1.6416666666666666	1.5818833333333333	1.7673999999999999	0.18551666666666655	174669.359375	914473.3113339841	0	1178	0.07433582148057516	1.5515751324226372	2.2672894334901663	242.9245147705078	242.92510986328125
607	242.96237182617188	11.913416666666667					1	DETECTED	242.9624 m/z @11.91 [CD8149_2.mzXML]	242.96237182617188	11.913416666666667	0.9042333333333333	14.974033333333333	14.069799999999999	5263.568359375	1782616.4959272763	0	1178	0.2790040541164327	0.639002893039296	0.27800578607859194	242.96051025390625	242.96615600585938
608	242.99468994140625	1.5087166666666667					1	DETECTED	242.9947 m/z @1.51 [CD8149_2.mzXML]	242.99468994140625	1.5087166666666667	1.4329833333333333	1.53835	0.10536666666666683	18109.021484375	76712.10668310552	0	1178	0.07318623464984109	0.695642605633803	0.440755621865813	242.99342346191406	242.99493408203125
609	243.13380432128906	9.929266666666667					1	DETECTED	243.1338 m/z @9.93 [CD8149_2.mzXML]	243.13380432128906	9.929266666666667	9.790633333333334	10.100249999999999	0.3096166666666651	2540.515625	34694.41536035154	0	1178	0.2127826723305848	1.1166746814137989	1.2333493628275978	243.13327026367188	243.13414001464844
610	244.05194091796875	11.122816666666667					1	DETECTED	244.0519 m/z @11.12 [CD8149_2.mzXML]	244.05194091796875	11.122816666666667	11.073166666666667	15.438816666666666	4.365649999999999	8702.7041015625	657861.7104865724	0	1178	0.10917870998296841	43.96424974823787	86.92849949647574	244.05148315429688	244.05255126953125
611	244.19020080566406	11.253166666666667					1	DETECTED	244.1902 m/z @11.25 [CD8149_2.mzXML]	244.19020080566406	11.253166666666667	10.066	11.608083333333333	1.5420833333333324	31021.712890625	559504.9003728026	0	1178	0.09070330375167401	0.6516646155290315	0.24956262056302958	244.18983459472656	244.19126892089844
612	244.2015380859375	9.1096					1	DETECTED	244.2015 m/z @9.11 [CD8149_2.mzXML]	244.2015380859375	9.1096	9.02095	16.6725	7.65155	146612.1875	1846054.6255852017	1	1178	0.100739320435844	3.1032680148076586	2.8332922102943234	244.19178771972656	244.2021942138672
613	244.92324829101562	1.6568333333333334					1	DETECTED	244.9232 m/z @1.66 [CD8149_2.mzXML]	244.92324829101562	1.6568333333333334	0.6667500000000001	6.8032666666666675	6.136516666666667	12598.7119140625	1101140.5659760437	0	1178	0.05486891984705644	3.0989899840080803	5.197979968016162	244.91554260253906	244.9290771484375
614	245.0739288330078	1.8238666666666667					1	DETECTED	245.0739 m/z @1.82 [CD8149_2.mzXML]	245.0739288330078	1.8238666666666667	1.7958166666666666	5.568650000000001	3.772833333333334	20361.42578125	462864.0139310608	0	1178	0.353282349494215	37.28555730372205	54.88519071542688	245.0732421875	245.0778350830078
615	245.1282501220703	10.4947					1	DETECTED	245.1283 m/z @10.49 [CD8149_2.mzXML]	245.1282501220703	10.4947	10.446183333333332	10.572750000000001	0.12656666666666894	5421.47216796875	20603.13209057646	0	1178	0.03350803912677769	1.3043627619374696	1.608725523874939	245.12744140625	245.12847900390625
616	245.22572326660156	14.307133333333333					1	DETECTED	245.2257 m/z @14.31 [CD8149_2.mzXML]	245.22572326660156	14.307133333333333	1.1596166666666667	17.836666666666666	16.677049999999998	45256.296875	3156999.846530335	0	1178	0.5750332994140503	4.8593984358891635	2.044625517149301	245.2169647216797	245.22756958007812
617	246.1334686279297	1.93695					1	DETECTED	246.1335 m/z @1.94 [CD8149_2.mzXML]	246.1334686279297	1.93695	1.9092166666666666	8.707799999999999	6.798583333333332	10565.5439453125	858772.4579279174	0	1178	0.3162383538152578	122.57061298076897	28.58199688183282	246.12789916992188	246.138916015625
618	246.15151977539062	11.913416666666667					1	DETECTED	246.1515 m/z @11.91 [CD8149_2.mzXML]	246.15151977539062	11.913416666666667	11.821766666666667	11.957783333333333	0.13601666666666645	8413.865234375	48089.90703613246	0	1178	0.12067486535736727	0.7420440080014572	0.48408801600291435	246.1514129638672	246.15206909179688
619	246.1697998046875	9.230283333333334					1	DETECTED	246.1698 m/z @9.23 [CD8149_2.mzXML]	246.1697998046875	9.230283333333334	0.10103333333333334	19.999666666666666	19.898633333333333	89543.8359375	4261371.898509124	0	1178	0.15525391568494307	1.057100999738144	1.5233955151888627	246.16845703125	246.1707763671875
620	246.22906494140625	14.307133333333333					1	DETECTED	246.2291 m/z @14.31 [CD8149_2.mzXML]	246.22906494140625	14.307133333333333	11.608083333333333	15.365666666666668	3.7575833333333346	8962.9560546875	677275.7524371338	0	1178	0.35667820768038183	0.6960936872850327	0.39218737457006536	246.22889709472656	246.22987365722656
621	246.24237060546875	10.956516666666666					1	DETECTED	246.2424 m/z @10.96 [CD8149_2.mzXML]	246.24237060546875	10.956516666666666	10.889116666666666	11.02215	0.13303333333333356	8822.2705078125	53120.618787780666	0	1178	0.10535517143307871	0.9868941641938803	0.9636728180337971	246.24200439453125	246.2428741455078
622	246.94345092773438	1.5673666666666668					1	DETECTED	246.9435 m/z @1.57 [CD8149_2.mzXML]	246.94345092773438	1.5673666666666668	1.4329833333333333	1.9786333333333335	0.5456500000000002	81878.3203125	715869.913182007	0	1178	0.09693654244182826	2.0429628399206257	0.5557950152085611	246.9362030029297	246.9437713623047
623	247.05343627929688	10.704716666666666					1	DETECTED	247.0534 m/z @10.70 [CD8149_2.mzXML]	247.05343627929688	10.704716666666666	10.638733333333333	16.91283333333333	6.274099999999999	7309.59423828125	514319.84697518934	0	1178	3.0291188263495794	47.54306643091677	68.18669696758585	247.04551696777344	247.05357360839844
624	247.0922088623047	2.7372666666666663					1	DETECTED	247.0922 m/z @2.74 [CD8149_2.mzXML]	247.0922088623047	2.7372666666666663	1.8671166666666668	9.877583333333332	8.010466666666666	74138.765625	5410558.351617854	0	1178	0.8482902804271095	2.6017138630255263	2.7413990272150057	247.08909606933594	247.0973358154297
625	247.12875366210938	8.33875					1	DETECTED	247.1288 m/z @8.34 [CD8149_2.mzXML]	247.12875366210938	8.33875	7.519566666666666	18.1495	10.629933333333334	9585.7890625	542212.9724586792	0	1178	0.2049933754884563	6.488128420581475	0.36189799197540584	247.12254333496094	247.12887573242188
626	247.24131774902344	12.6					1	DETECTED	247.2413 m/z @12.60 [CD8149_2.mzXML]	247.24131774902344	12.6	6.767433333333333	17.228	10.460566666666669	17169.396484375	1041071.4212063901	0	1178	0.17872739516155534	0.643091445859324	0.2475055605030129	247.23277282714844	247.24595642089844
627	248.09523010253906	2.7940166666666664					1	DETECTED	248.0952 m/z @2.79 [CD8149_2.mzXML]	248.09523010253906	2.7940166666666664	2.347783333333333	9.7568	7.409016666666667	4566.79638671875	673437.554569977	0	1178	6.598458922067326	8.301729289609325	13.83893264806141	248.09144592285156	248.0964813232422
628	248.86972045898438	1.68835					1	DETECTED	248.8697 m/z @1.69 [CD8149_2.mzXML]	248.86972045898438	1.68835	1.6568333333333334	16.082416666666667	14.425583333333334	33817.6875	4337287.102887696	0	1178	0.09405608361205675	228.85642517186696	456.7128503437339	248.86016845703125	248.87034606933594
629	248.9766082763672	1.5673666666666668					1	DETECTED	248.9766 m/z @1.57 [CD8149_2.mzXML]	248.9766082763672	1.5673666666666668	1.4491333333333332	2.10655	0.6574166666666668	15163.2138671875	227080.11955926518	0	1178	0.07798037999727891	2.7801663377502046	4.495256980853303	248.9758758544922	248.97706604003906
630	249.0031280517578	11.37625					1	DETECTED	249.0031 m/z @11.38 [CD8149_2.mzXML]	249.0031280517578	11.37625	1.4643833333333334	19.028000000000002	17.563616666666668	9993.6640625	2107919.9001342156	0	1178	0.573897441237385	0.7522488550278935	12.696479379729734	249.00193786621094	249.01214599609375
631	249.10791015625	1.8671166666666668					1	DETECTED	249.1079 m/z @1.87 [CD8149_2.mzXML]	249.10791015625	1.8671166666666668	1.8527333333333333	11.317666666666666	9.464933333333333	18162.404296875	946592.7033878171	0	1178	0.2190299990377229	329.02433371958097	66.48470923153153	249.107421875	249.1167755126953
632	249.1573028564453	9.773633333333333					1	DETECTED	249.1573 m/z @9.77 [CD8149_2.mzXML]	249.1573028564453	9.773633333333333	0.6850166666666666	10.04885	9.363833333333334	17705.359375	1786894.7776660156	0	1178	0.13686237305565108	1.0977623764582791	1.3491716877035504	249.15264892578125	249.15756225585938
633	249.21710205078125	10.331449999999998					1	DETECTED	249.2171 m/z @10.33 [CD8149_2.mzXML]	249.21710205078125	10.331449999999998	5.885266666666666	11.056000000000001	5.1707333333333345	13356.1240234375	632823.1498950195	0	1178	0.204397103570658	0.5814799959515843	2.45687631944326	249.2168731689453	249.2205047607422
634	251.12478637695312	1.6416666666666666					1	DETECTED	251.1248 m/z @1.64 [CD8149_2.mzXML]	251.12478637695312	1.6416666666666666	0.10103333333333334	19.999666666666666	19.898633333333333	75331.890625	1.037966748035405E7	0	1178	0.13853066378760004	11.438937602794411	142.10801076929718	251.12387084960938	251.12881469726562
635	252.12791442871094	1.6114166666666667					1	DETECTED	252.1279 m/z @1.61 [CD8149_2.mzXML]	252.12791442871094	1.6114166666666667	0.39344999999999997	19.6875	19.29405	9606.234375	1910197.0913407593	0	1178	2.002455450116592	7.929381138019175	4.801788451796211	252.12112426757812	252.12982177734375
636	253.0365753173828	11.592600000000001					1	DETECTED	253.0366 m/z @11.59 [CD8149_2.mzXML]	253.0365753173828	11.592600000000001	1.6114166666666667	12.980366666666667	11.36895	8567.96484375	4077170.225326661	0	1178	0.28772623801155994	0.5695191451915353	0.13903829038307072	253.02833557128906	253.04637145996094
637	253.0469970703125	1.6416666666666666					1	DETECTED	253.0470 m/z @1.64 [CD8149_2.mzXML]	253.0469970703125	1.6416666666666666	0.10103333333333334	19.981333333333335	19.880300000000002	5597.34716796875	2939324.3935507177	0	1178	17.55774036090453	6.451989441571649	11.525077240028615	253.0467529296875	253.05355834960938
638	254.1750030517578	14.144066666666667					1	DETECTED	254.1750 m/z @14.14 [CD8149_2.mzXML]	254.1750030517578	14.144066666666667	9.386866666666666	18.753	9.366133333333334	11027.5400390625	1853452.0642453912	0	1178	1.0567253147872133	0.9601604896412855	1.187003527954145	254.17483520507812	254.17735290527344
639	254.8297576904297	13.77095					1	DETECTED	254.8298 m/z @13.77 [CD8149_2.mzXML]	254.8297576904297	13.77095	1.73695	13.77095	12.033999999999999	17460.5625	3242627.762724365	0	1178	11.72891292703507	0.5	null	254.82302856445312	254.8297576904297
640	254.9419708251953	11.532666666666668					1	DETECTED	254.9420 m/z @11.53 [CD8149_2.mzXML]	254.9419708251953	11.532666666666668	10.805266666666666	16.414383333333333	5.609116666666667	5384.724609375	611469.744983185	0	1178	4.884427103614593	3.855592979561904	4.839872908487781	254.94114685058594	254.94268798828125
641	255.12245178222656	11.592600000000001					1	DETECTED	255.1225 m/z @11.59 [CD8149_2.mzXML]	255.12245178222656	11.592600000000001	11.220083333333333	11.6709	0.4508166666666664	25844.7578125	359956.27935839747	0	1178	0.10648757993999602	0.6050959688604516	0.21019193772090328	255.1217041015625	255.12265014648438
642	255.1717071533203	14.550733333333334					1	DETECTED	255.1717 m/z @14.55 [CD8149_2.mzXML]	255.1717071533203	14.550733333333334	8.827183333333332	19.999666666666666	11.172483333333334	42873.3125	6616020.211951748	0	1178	1.6368092405563512	0.974087627350381	0.9235467259591165	255.17050170898438	255.178955078125
643	255.23158264160156	13.700516666666665					1	DETECTED	255.2316 m/z @13.70 [CD8149_2.mzXML]	255.23158264160156	13.700516666666665	0.11921666666666667	19.981333333333335	19.86211666666667	9691.0986328125	2051538.1048670353	0	1178	14.026519824394576	0.7312303191397977	0.047723551317621966	255.23031616210938	255.2322235107422
644	256.05780029296875	2.2207333333333334					1	DETECTED	256.0578 m/z @2.22 [CD8149_2.mzXML]	256.05780029296875	2.2207333333333334	1.92305	3.4678833333333334	1.5448333333333335	10545.7626953125	373992.4996750794	0	1178	0.30863636743647493	2.5008808075534676	3.2251498718176665	256.05670166015625	256.0592956542969
645	256.1747131347656	14.501166666666668					1	DETECTED	256.1747 m/z @14.50 [CD8149_2.mzXML]	256.1747131347656	14.501166666666668	10.066	18.442333333333334	8.376333333333333	3663.56396484375	966407.7427714232	0	1178	1.0980504726428109	0.9443087445041523	0.8886174890083045	256.1742248535156	256.1761779785156
646	256.2630310058594	11.361433333333334					1	DETECTED	256.2630 m/z @11.36 [CD8149_2.mzXML]	256.2630310058594	11.361433333333334	0.10103333333333334	19.981333333333335	19.880300000000002	55773.0234375	2522232.8173754564	0	1178	0.09753967279078957	0.5068761942201656	0.22120849516651162	256.26129150390625	256.26483154296875
647	256.82049560546875	1.9926833333333334					1	DETECTED	256.8205 m/z @1.99 [CD8149_2.mzXML]	256.82049560546875	1.9926833333333334	1.73695	2.1355333333333335	0.3985833333333335	13980.888671875	213975.04012597655	0	1178	0.08111737117670303	0.7792948383733058	0.5315093220160609	256.8197021484375	256.82080078125
648	257.0349426269531	12.68165					1	DETECTED	257.0349 m/z @12.68 [CD8149_2.mzXML]	257.0349426269531	12.68165	10.100249999999999	17.523833333333336	7.423583333333337	1804.8375244140625	525746.823744995	0	1178	5.978105250216018	1.4378986854678344	1.875797370935669	257.0301208496094	257.0349426269531
649	257.0743103027344	2.2774					1	DETECTED	257.0743 m/z @2.28 [CD8149_2.mzXML]	257.0743103027344	2.2774	2.07785	12.1634	10.08555	8642.2158203125	922168.4354730836	0	1178	0.4612297413688662	25.270734151841655	8.747181120972108	257.06787109375	257.08355712890625
650	257.2471618652344	12.352216666666667					1	DETECTED	257.2472 m/z @12.35 [CD8149_2.mzXML]	257.2471618652344	12.352216666666667	0.11921666666666667	19.926333333333332	19.807116666666666	10616.4814453125	1920865.6061245122	0	1178	0.12032728852337549	0.8854753477241492	0.7680450903497466	257.2459716796875	257.24859619140625
651	258.1700134277344	9.48845					1	DETECTED	258.1700 m/z @9.49 [CD8149_2.mzXML]	258.1700134277344	9.48845	9.386866666666666	9.656083333333333	0.2692166666666669	15071.9638671875	87706.57486285368	0	1178	0.10596792825120183	1.3251025430680807	2.504073550716821	258.16973876953125	258.17034912109375
652	258.81768798828125	1.9926833333333334					1	DETECTED	258.8177 m/z @1.99 [CD8149_2.mzXML]	258.81768798828125	1.9926833333333334	1.9092166666666666	2.10655	0.19733333333333336	6704.34228515625	55752.760205932624	0	1178	0.12736710470632007	1.1821086261980813	1.3642172523961626	258.8169860839844	258.8186340332031
653	258.8987731933594	1.6568333333333334					1	DETECTED	258.8988 m/z @1.66 [CD8149_2.mzXML]	258.8987731933594	1.6568333333333334	1.6114166666666667	1.7673999999999999	0.15598333333333314	32952.5625	149048.12690600578	0	1178	0.061855879310186435	1.7172477064220164	2.1429465417715083	258.8985595703125	258.8992614746094
654	258.94384765625	1.5087166666666667					1	DETECTED	258.9438 m/z @1.51 [CD8149_2.mzXML]	258.94384765625	1.5087166666666667	1.4329833333333333	11.106683333333333	9.6737	13343.7763671875	2279950.018375488	0	1178	0.13108008218738743	63.866857394366114	126.73371478873223	258.9376220703125	258.9440612792969
655	258.9723205566406	1.5087166666666667					1	DETECTED	258.9723 m/z @1.51 [CD8149_2.mzXML]	258.9723205566406	1.5087166666666667	1.4329833333333333	15.88035	14.447366666666667	11760.3515625	1960586.5976105959	0	1178	0.5586646386508434	95.38314260563368	189.76628521126736	258.97216796875	258.9795227050781
656	259.02679443359375	14.056183333333333					1	DETECTED	259.0268 m/z @14.06 [CD8149_2.mzXML]	259.02679443359375	14.056183333333333	10.066	18.27766666666667	8.211666666666668	3224.160400390625	788182.6268624881	0	1178	3.6659156175521836	1.0289836306602458	1.0579672613204913	259.0252380371094	259.0281982421875
657	259.09368896484375	11.869766666666667					1	DETECTED	259.0937 m/z @11.87 [CD8149_2.mzXML]	259.09368896484375	11.869766666666667	8.48265	11.957783333333333	3.475133333333334	8827.56640625	753435.9842644653	0	1178	0.04609207053539244	0.5129928602006623	0.025985720401324547	259.09259033203125	259.09417724609375
658	260.0227355957031	10.52525					1	DETECTED	260.0227 m/z @10.53 [CD8149_2.mzXML]	260.0227355957031	10.52525	10.52525	14.2585	3.73325	3259.809814453125	278359.81796600344	0	1178	0.0456068502684861	null	null	260.0226135253906	260.0309753417969
659	260.18536376953125	9.877583333333332					1	DETECTED	260.1854 m/z @9.88 [CD8149_2.mzXML]	260.18536376953125	9.877583333333332	9.689733333333333	10.989383333333334	1.2996500000000015	115206.5703125	767026.2858009046	1	1178	0.0834868863259075	2.672858237104011	2.531115448429548	260.1844482421875	260.1863708496094
660	260.9766540527344	1.53835					1	DETECTED	260.9767 m/z @1.54 [CD8149_2.mzXML]	260.9766540527344	1.53835	1.4329833333333333	18.369000000000003	16.93601666666667	6292.388671875	1833408.2710591126	0	1178	0.380946282388249	80.36705156596004	91.34648134407627	260.9756164550781	260.9844055175781
661	261.0105285644531	1.7818333333333334					1	DETECTED	261.0105 m/z @1.78 [CD8149_2.mzXML]	261.0105285644531	1.7818333333333334	1.4491333333333332	5.6915666666666676	4.242433333333334	54514.9765625	1559723.8951354374	0	1178	0.34023302102351227	1.306053743226001	1.625498109065941	261.0051574707031	261.0126647949219
662	261.0730895996094	10.509983333333334					1	DETECTED	261.0731 m/z @10.51 [CD8149_2.mzXML]	261.0730895996094	10.509983333333334	8.913816666666666	10.589033333333333	1.6752166666666675	6755.45263671875	429583.86080902116	0	1178	1.8202351391265523	0.5247624517072148	0.04952490341442955	261.0726623535156	261.0828857421875
663	261.1151123046875	10.224816666666667					1	DETECTED	261.1151 m/z @10.22 [CD8149_2.mzXML]	261.1151123046875	10.224816666666667	10.207466666666667	10.331449999999998	0.12398333333333156	8910.123046875	35006.78395190403	0	1178	0.04599603561058707	3.5730067243034167	6.146013448606833	261.11505126953125	261.1155090332031
664	261.144287109375	9.5387					1	DETECTED	261.1443 m/z @9.54 [CD8149_2.mzXML]	261.144287109375	9.5387	0.24733333333333332	17.891666666666666	17.644333333333332	84374.4140625	2148778.535732663	0	1178	0.0901020776984609	0.5141697674085202	0.8419976801616436	261.1435852050781	261.1451110839844
665	261.1888427734375	9.877583333333332					1	DETECTED	261.1888 m/z @9.88 [CD8149_2.mzXML]	261.1888427734375	9.877583333333332	0.10103333333333334	19.999666666666666	19.898633333333333	12938.5400390625	2307722.293623902	0	1178	0.0967340955379754	1.067479669736953	5.5686418402569915	261.18316650390625	261.18927001953125
666	262.03961181640625	3.2074					1	DETECTED	262.0396 m/z @3.21 [CD8149_2.mzXML]	262.03961181640625	3.2074	3.132166666666667	17.098666666666666	13.9665	2310.199462890625	1036482.6433096924	0	1178	0.08817610573388279	92.82122286220711	184.6424457244142	262.03875732421875	262.0485534667969
667	262.06256103515625	11.122816666666667					1	DETECTED	262.0626 m/z @11.12 [CD8149_2.mzXML]	262.06256103515625	11.122816666666667	1.6265333333333334	11.2697	9.643166666666668	85233.3203125	9340941.906982789	1	1178	0.1031769012151944	0.5077337274056342	0.015467454811268258	262.0530700683594	262.0627136230469
668	262.0744934082031	8.226933333333333					1	DETECTED	262.0745 m/z @8.23 [CD8149_2.mzXML]	262.0744934082031	8.226933333333333	8.14575	8.967383333333334	0.8216333333333345	3745.864501953125	93449.59119287111	0	1178	0.08444403265023581	5.0603572161773664	9.120714432354733	262.0739440917969	262.0745849609375
669	262.14788818359375	9.5387					1	DETECTED	262.1479 m/z @9.54 [CD8149_2.mzXML]	262.14788818359375	9.5387	7.197016666666667	9.706516666666666	2.5094999999999983	8593.9208984375	305171.2910092158	0	1178	0.10437069727228376	0.5358324851780412	1.8024465421888383	262.1474609375	262.14910888671875
670	263.0292663574219	10.605783333333333					1	DETECTED	263.0293 m/z @10.61 [CD8149_2.mzXML]	263.0292663574219	10.605783333333333	10.55675	10.638733333333333	0.08198333333333352	5564.4814453125	19654.396947997953	0	1178	0.07312045535316791	0.835995921142072	0.6719918422841439	263.0292663574219	263.02972412109375
671	263.0845947265625	1.8098833333333333					1	DETECTED	263.0846 m/z @1.81 [CD8149_2.mzXML]	263.0845947265625	1.8098833333333333	0.2837166666666667	12.129833333333332	11.846116666666665	229766.953125	9544205.57182064	1	1178	0.09889317166322331	3.80846138837279	0.13092857916192235	263.083984375	263.0929260253906
672	263.1390686035156	9.639299999999999					1	DETECTED	263.1391 m/z @9.64 [CD8149_2.mzXML]	263.1390686035156	9.639299999999999	3.4213666666666667	9.980466666666667	6.5591	12866.8330078125	1599941.3912871701	0	1178	0.07906197813713334	0.5274340884967139	0.05486817699342783	263.1302490234375	263.13909912109375
673	263.236328125	14.307133333333333					1	DETECTED	263.2363 m/z @14.31 [CD8149_2.mzXML]	263.236328125	14.307133333333333	0.3753	19.815833333333334	19.440533333333335	116112.6796875	6719756.601441041	1	1178	0.6029443774321308	2.1292377962652207	1.7625077513085978	263.2319030761719	263.2378234863281
674	263.884033203125	10.285616666666666					1	DETECTED	263.8840 m/z @10.29 [CD8149_2.mzXML]	263.884033203125	10.285616666666666	9.997616666666666	10.4125	0.41488333333333394	9652.85546875	73783.45789770523	0	1178	0.10356029910750841	0.7202835648148153	0.7540167566276593	263.8832092285156	263.88427734375
675	264.0595703125	11.122816666666667					1	DETECTED	264.0596 m/z @11.12 [CD8149_2.mzXML]	264.0595703125	11.122816666666667	0.48425	11.302383333333333	10.818133333333334	22672.587890625	641359.8597727974	0	1178	0.11296474430880288	0.5084394200973189	0.016878840194637704	264.05096435546875	264.0602111816406
676	264.0798034667969	10.688099999999999					1	DETECTED	264.0798 m/z @10.69 [CD8149_2.mzXML]	264.0798034667969	10.688099999999999	1.8527333333333333	10.989383333333334	9.136650000000001	94131.296875	9394296.109451171	1	1178	0.09823709705473149	0.5274413759846038	0.01818875708621381	264.07928466796875	264.0885314941406
677	264.09185791015625	11.562783333333334					1	DETECTED	264.0919 m/z @11.56 [CD8149_2.mzXML]	264.09185791015625	11.562783333333334	11.532666666666668	11.7536	0.22093333333333298	24013.7421875	177969.0428642572	0	1178	0.13904227251495094	3.6679579413392696	6.335915882678539	264.0916442871094	264.0921325683594
678	264.17034912109375	9.201533333333334					1	DETECTED	264.1703 m/z @9.20 [CD8149_2.mzXML]	264.17034912109375	9.201533333333334	9.142716666666667	9.454616666666668	0.3119000000000014	18985.28125	126259.20846313507	0	1178	0.0949179355898302	1.7187766415393733	2.0902864556084926	264.1700744628906	264.1711730957031
679	265.0225524902344	1.7958166666666666					1	DETECTED	265.0226 m/z @1.80 [CD8149_2.mzXML]	265.0225524902344	1.7958166666666666	1.4139666666666666	16.248033333333332	14.834066666666665	42070.6796875	1584502.7093697204	0	1178	0.1954085844912823	1.973554093108504	2.5034377258715486	265.01300048828125	265.0325012207031
680	265.05609130859375	1.8238666666666667					1	DETECTED	265.0561 m/z @1.82 [CD8149_2.mzXML]	265.05609130859375	1.8238666666666667	1.4329833333333333	11.592600000000001	10.159616666666668	18330.91015625	5687199.14403125	0	1178	10.281316722276069	12.265756552108472	24.052003164110584	265.0516662597656	265.0633544921875
681	265.0833435058594	10.688099999999999					1	DETECTED	265.0833 m/z @10.69 [CD8149_2.mzXML]	265.0833435058594	10.688099999999999	0.11921666666666667	19.999666666666666	19.88045	11090.6689453125	1636022.2263557422	0	1178	18.833186784408657	0.7633376772408599	0.9116924921139703	265.0741271972656	265.08551025390625
682	265.1177062988281	9.706516666666666					1	DETECTED	265.1177 m/z @9.71 [CD8149_2.mzXML]	265.1177062988281	9.706516666666666	8.466050000000001	10.622283333333334	2.156233333333333	269679.125	1990930.6341130126	1	1178	0.09284402730899544	1.9530349515502272	2.5048001096314167	265.1097717285156	265.1186218261719
683	265.2519226074219	12.6					1	DETECTED	265.2519 m/z @12.60 [CD8149_2.mzXML]	265.2519226074219	12.6	0.8126666666666666	17.671833333333332	16.859166666666667	40298.09375	2151232.032851684	0	1178	0.253614763635591	0.7106015449708641	17.51594090248855	265.242919921875	265.25347900390625
684	266.0715637207031	16.56246666666667					1	DETECTED	266.0716 m/z @16.56 [CD8149_2.mzXML]	266.0715637207031	16.56246666666667	8.879	19.632333333333335	10.753333333333336	5940.8232421875	1419357.031040345	0	1178	2.3703233051724766	0.6997709367299482	0.5173087769436583	266.06982421875	266.07635498046875
685	266.1214294433594	9.706516666666666					1	DETECTED	266.1214 m/z @9.71 [CD8149_2.mzXML]	266.1214294433594	9.706516666666666	9.656083333333333	9.8084	0.15231666666666754	33194.87109375	179204.24230468826	0	1178	0.09202543523197271	1.5100793126239613	1.8158484446210132	266.1211853027344	266.1217041015625
686	266.9269104003906	1.6114166666666667					1	DETECTED	266.9269 m/z @1.61 [CD8149_2.mzXML]	266.9269104003906	1.6114166666666667	1.5528166666666665	1.6416666666666666	0.0888500000000001	43194.2265625	122485.42187316889	0	1178	0.04423350435188533	0.7485929722839109	0.5387043669196165	266.9266662597656	266.9276123046875
687	267.01751708984375	9.860516666666665					1	DETECTED	267.0175 m/z @9.86 [CD8149_2.mzXML]	267.01751708984375	9.860516666666665	9.304883333333333	9.911766666666667	0.6068833333333341	9716.30859375	135798.50040023794	0	1178	0.09098055392400184	0.5461185434039247	0.09303088039470173	267.0169982910156	267.01806640625
688	267.05816650390625	1.8812333333333333					1	DETECTED	267.0582 m/z @1.88 [CD8149_2.mzXML]	267.05816650390625	1.8812333333333333	1.8671166666666668	19.981333333333335	18.114216666666668	8604.841796875	2414175.968812135	0	1178	15.959822584513049	256.9941629078856	513.3337915333386	267.05560302734375	267.0681457519531
689	267.206298828125	8.7589					1	DETECTED	267.2063 m/z @8.76 [CD8149_2.mzXML]	267.206298828125	8.7589	8.690783333333334	8.879	0.1882166666666656	2258.114013671875	16940.20626617432	0	1178	0.17074196274058373	1.3815757279177814	1.763151455835563	267.2060852050781	267.20697021484375
690	267.64630126953125	13.184666666666667					1	DETECTED	267.6463 m/z @13.18 [CD8149_2.mzXML]	267.64630126953125	13.184666666666667	11.884183333333334	14.76765	2.8834666666666653	147653.0625	2655955.534532716	2	1178	0.21796116736522286	1.8466167018588928	3.26106404517593	267.6455078125	267.6473388671875
691	268.95794677734375	11.286483333333333					1	DETECTED	268.9579 m/z @11.29 [CD8149_2.mzXML]	268.95794677734375	11.286483333333333	10.855266666666667	19.375666666666667	8.5204	11987.3798828125	1184922.0942089837	0	1178	0.27113488692504895	8.71901112734732	13.183704480908292	268.95635986328125	268.9590759277344
692	269.04779052734375	1.9092166666666666					1	DETECTED	269.0478 m/z @1.91 [CD8149_2.mzXML]	269.04779052734375	1.9092166666666666	1.8527333333333333	17.116666666666667	15.263933333333334	10717.0517578125	1529960.617233246	0	1178	0.20671104433136356	135.1189141339631	164.2243554752582	269.04541015625	269.0567932128906
693	269.0873718261719	1.5234666666666667					1	DETECTED	269.0874 m/z @1.52 [CD8149_2.mzXML]	269.0873718261719	1.5234666666666667	1.4139666666666666	2.59645	1.1824833333333333	4368.23486328125	226734.7730438843	0	1178	1.1971370634949017	5.399467275494665	9.79893455098933	269.0865173339844	269.09637451171875
694	269.2254333496094	14.003133333333333					1	DETECTED	269.2254 m/z @14.00 [CD8149_2.mzXML]	269.2254333496094	14.003133333333333	13.860583333333333	15.512083333333333	1.6515000000000004	29362.1875	911235.2190310663	0	1178	0.31301822889957087	4.681443025615281	6.0719182318547125	269.2254333496094	269.22662353515625
695	269.2832946777344	12.401100000000001					1	DETECTED	269.2833 m/z @12.40 [CD8149_2.mzXML]	269.2832946777344	12.401100000000001	0.4116	18.863	18.4514	7993.06689453125	1554908.2147190855	0	1178	1.27284495086489	0.7690410005377077	0.5390834281883058	269.2814636230469	269.2849426269531
696	270.2286682128906	14.056183333333333					1	DETECTED	270.2287 m/z @14.06 [CD8149_2.mzXML]	270.2286682128906	14.056183333333333	13.949816666666667	14.550733333333334	0.6009166666666665	6847.73095703125	140751.4207639768	0	1178	0.2651452131699621	2.8247414603572647	4.649482920714529	270.2284851074219	270.2293701171875
697	271.0395202636719	1.7818333333333334					1	DETECTED	271.0395 m/z @1.78 [CD8149_2.mzXML]	271.0395202636719	1.7818333333333334	1.7205166666666665	15.008666666666667	13.28815	72818.7421875	3445883.8323706053	0	1178	0.06935647409303836	2.0503788963912513	2.811388244751144	271.03912353515625	271.0473327636719
698	271.20538330078125	14.650383333333334					1	DETECTED	271.2054 m/z @14.65 [CD8149_2.mzXML]	271.20538330078125	14.650383333333334	14.307133333333333	15.042916666666667	0.7357833333333339	9048.046875	234101.6209614262	0	1178	0.6402910179236816	1.071789269240104	1.143578538480208	271.2045593261719	271.2055358886719
699	271.2624816894531	12.567350000000001					1	DETECTED	271.2625 m/z @12.57 [CD8149_2.mzXML]	271.2624816894531	12.567350000000001	0.10103333333333334	19.999666666666666	19.898633333333333	66844.5078125	5885352.489427491	0	1178	0.187248493199057	0.5714048859093321	1.2629119734607104	271.2607421875	271.2637023925781
700	271.65728759765625	12.94825					1	DETECTED	271.6573 m/z @12.95 [CD8149_2.mzXML]	271.65728759765625	12.94825	12.883550000000001	13.735816666666667	0.8522666666666652	12842.3310546875	225396.62228344698	0	1178	0.13090595766431612	6.586295723853833	12.172591447707665	271.6568603515625	271.6585998535156
701	272.2579650878906	11.346666666666666					1	DETECTED	272.2580 m/z @11.35 [CD8149_2.mzXML]	272.2579650878906	11.346666666666666	0.35705	19.981333333333335	19.624283333333334	15509.4375	1765887.9793310252	0	1178	11.07305551839947	0.8877438406327086	0.6969076223677426	272.2567443847656	272.2673034667969
702	272.6651916503906	13.400283333333334					1	DETECTED	272.6652 m/z @13.40 [CD8149_2.mzXML]	272.6651916503906	13.400283333333334	2.896066666666667	13.513333333333332	10.617266666666666	9694.9658203125	1802974.9832319336	0	1178	0.20680633400677806	0.5053811723228607	0.010762344645721414	272.6557922363281	272.665771484375
703	272.794677734375	1.9646833333333333					1	DETECTED	272.7947 m/z @1.96 [CD8149_2.mzXML]	272.794677734375	1.9646833333333333	1.9646833333333333	2.163883333333333	0.19919999999999982	10739.55078125	72912.34920434568	0	1178	0.26828286215209296	null	null	272.7940673828125	272.794921875
704	272.94378662109375	1.6265333333333334					1	DETECTED	272.9438 m/z @1.63 [CD8149_2.mzXML]	272.94378662109375	1.6265333333333334	1.5673666666666668	7.233266666666666	5.6659	51293.21484375	682221.2532634276	0	1178	0.08917792902027055	1.2447711594529502	1.1678883947454048	272.93487548828125	272.9450988769531
705	273.1588134765625	12.665233333333333					1	DETECTED	273.1588 m/z @12.67 [CD8149_2.mzXML]	273.1588134765625	12.665233333333333	11.6709	13.530149999999999	1.8592499999999994	9713.5498046875	557701.425044006	0	1178	0.15472174782728843	0.9349228964130065	0.8698457928260132	273.1588134765625	273.1647644042969
706	274.0025634765625	11.4062					1	DETECTED	274.0026 m/z @11.41 [CD8149_2.mzXML]	274.0025634765625	11.4062	10.872416666666668	19.119333333333334	8.246916666666666	10584.5283203125	1396651.320154114	0	1178	3.127995590832194	6.4138813229467235	14.82768455733978	274.001953125	274.0043029785156
707	274.12860107421875	10.509983333333334					1	DETECTED	274.1286 m/z @10.51 [CD8149_2.mzXML]	274.12860107421875	10.509983333333334	10.4788	10.55675	0.07794999999999952	4168.90185546875	14589.339928466894	0	1178	0.07063735119351122	1.2498663816140487	1.4997327632280975	274.1277160644531	274.12860107421875
708	274.2726745605469	11.332283333333333					1	DETECTED	274.2727 m/z @11.33 [CD8149_2.mzXML]	274.2726745605469	11.332283333333333	0.4480166666666667	13.58	13.131983333333334	2687819.5	1.8739257768363636E7	1	1178	0.09515001828630609	0.5094882590886181	3.02832324400646	274.2724304199219	274.274169921875
709	274.88079833984375	1.7522166666666665					1	DETECTED	274.8808 m/z @1.75 [CD8149_2.mzXML]	274.88079833984375	1.7522166666666665	1.6568333333333334	1.7958166666666666	0.13898333333333324	21158.375	120271.8974379882	0	1178	0.10209941020724611	0.7285514590249877	0.45710291804997555	274.8723449707031	274.8810119628906
710	274.9417419433594	1.6265333333333334					1	DETECTED	274.9417 m/z @1.63 [CD8149_2.mzXML]	274.9417419433594	1.6265333333333334	1.4329833333333333	1.6416666666666666	0.20868333333333333	8360.3115234375	56621.13159100342	0	1178	0.14899375468594922	0.5390941186601219	0.07478000525596125	274.9417419433594	274.9501037597656
711	274.9994201660156	11.220083333333333					1	DETECTED	274.9994 m/z @11.22 [CD8149_2.mzXML]	274.9994201660156	11.220083333333333	1.4329833333333333	19.375666666666667	17.942683333333335	13970.0283203125	2168629.348301087	0	1178	3.1332303555223238	0.8705710042134347	0.6252809190302958	274.99755859375	275.0087585449219
712	275.0210266113281	1.4940833333333332					1	DETECTED	275.0210 m/z @1.49 [CD8149_2.mzXML]	275.0210266113281	1.4940833333333332	1.4491333333333332	1.5234666666666667	0.07433333333333358	5557.1708984375	20077.43912890628	0	1178	0.0729187177868107	0.8268446421950335	0.6536892843900669	275.0203552246094	275.0216979980469
713	275.0943603515625	10.872416666666668					1	DETECTED	275.0944 m/z @10.87 [CD8149_2.mzXML]	275.0943603515625	10.872416666666668	8.499666666666666	10.923	2.423333333333334	4597.25830078125	184079.8996585082	0	1178	0.08597814169806028	0.5106592210164013	0.02131844203280247	275.08709716796875	275.0946044921875
714	275.10992431640625	9.18695					1	DETECTED	275.1099 m/z @9.19 [CD8149_2.mzXML]	275.10992431640625	9.18695	9.1096	9.997616666666666	0.8880166666666653	8877.71875	94118.17607327289	0	1178	0.1093198238091393	5.740249946132354	9.354241380584096	275.1051025390625	275.1105041503906
715	275.130615234375	10.224816666666667					1	DETECTED	275.1306 m/z @10.22 [CD8149_2.mzXML]	275.130615234375	10.224816666666667	9.672949999999998	10.805266666666666	1.132316666666668	49659.62109375	396762.5007295523	0	1178	0.0890030449188739	0.7008322025057775	3.38878680174663	275.1272888183594	275.1371765136719
716	275.2765808105469	11.332283333333333					1	DETECTED	275.2766 m/z @11.33 [CD8149_2.mzXML]	275.2765808105469	11.332283333333333	11.286483333333333	11.913416666666667	0.6269333333333336	329605.875	2394005.8474480044	0	1178	0.10234360982560986	3.1596033263132886	3.573380713710319	275.2763366699219	275.2773742675781
717	275.6323547363281	13.200066666666666					1	DETECTED	275.6324 m/z @13.20 [CD8149_2.mzXML]	275.6323547363281	13.200066666666666	6.8392333333333335	14.127183333333333	7.2879499999999995	79011.0546875	1938017.8464973436	0	1178	0.17360392863487561	1.2808516516946804	1.4121983838423546	275.630126953125	275.6331787109375
718	276.1340637207031	13.200066666666666					1	DETECTED	276.1341 m/z @13.20 [CD8149_2.mzXML]	276.1340637207031	13.200066666666666	3.8074166666666667	13.432033333333333	9.624616666666666	23475.697265625	1006528.4998460993	0	1178	0.20910224680749678	0.5338208828664126	0.06726372143477559	276.1257629394531	276.14337158203125
719	276.18035888671875	9.074483333333335					1	DETECTED	276.1804 m/z @9.07 [CD8149_2.mzXML]	276.18035888671875	9.074483333333335	8.810116666666666	9.62275	0.8126333333333342	3980.401123046875	78360.57942761252	0	1178	0.08136181518868746	1.5369436388853728	1.9318563602201575	276.1795959472656	276.1812744140625
720	276.27996826171875	11.332283333333333					1	DETECTED	276.2800 m/z @11.33 [CD8149_2.mzXML]	276.27996826171875	11.332283333333333	11.302383333333333	18.2595	6.957116666666666	24909.091796875	646084.5026174926	0	1178	0.05311561958647104	116.33974358974515	231.6794871794903	276.2740478515625	276.28277587890625
721	276.6510314941406	13.184666666666667					1	DETECTED	276.6510 m/z @13.18 [CD8149_2.mzXML]	276.6510314941406	13.184666666666667	13.1076	13.613916666666666	0.5063166666666667	19735.96875	241438.00715331984	0	1178	0.14084439256098413	3.284926470588219	4.343410089852958	276.6496887207031	276.65191650390625
722	276.9842834472656	1.7818333333333334					1	DETECTED	276.9843 m/z @1.78 [CD8149_2.mzXML]	276.9842834472656	1.7818333333333334	1.7673999999999999	19.779333333333334	18.011933333333335	17861.576171875	1346798.215788666	0	1178	0.2564336828791105	623.9699769053037	37.70775207872615	276.9842834472656	276.9942626953125
723	277.0376281738281	10.4947					1	DETECTED	277.0376 m/z @10.49 [CD8149_2.mzXML]	277.0376281738281	10.4947	10.462366666666666	15.512083333333333	5.049716666666667	8926.5234375	291046.5519533694	0	1178	0.10542679456152548	78.08840206185462	4.1315043333803185	277.03662109375	277.0392150878906
724	277.12750244140625	10.224816666666667					1	DETECTED	277.1275 m/z @10.22 [CD8149_2.mzXML]	277.12750244140625	10.224816666666667	10.189266666666667	13.24555	3.056283333333333	18393.251953125	458058.94374304166	0	1178	0.12240515104443617	3.2340399195211806	3.525633569786941	277.1175231933594	277.133544921875
725	277.1578674316406	15.166466666666668					1	DETECTED	277.1579 m/z @15.17 [CD8149_2.mzXML]	277.1578674316406	15.166466666666668	9.8084	18.460500000000003	8.652100000000003	8741.826171875	1263072.3980528265	0	1178	0.4373032576267626	0.6965347564842481	0.38928563696538815	277.1524353027344	277.16094970703125
726	277.2158203125	12.567350000000001					1	DETECTED	277.2158 m/z @12.57 [CD8149_2.mzXML]	277.2158203125	12.567350000000001	11.6709	14.566933333333333	2.8960333333333335	20217.81640625	862123.6962168582	0	1178	1.3457279446197035	1.615278784836482	1.8249565976530633	277.21234130859375	277.2159423828125
727	278.0526123046875	16.857666666666667					1	DETECTED	278.0526 m/z @16.86 [CD8149_2.mzXML]	278.0526123046875	16.857666666666667	9.304883333333333	19.944666666666667	10.639783333333334	2488.221435546875	826857.4122262269	0	1178	1.882069789656171	0.7043617474352721	0.4087234948705443	278.0505065917969	278.0537109375
728	278.62689208984375	12.980366666666667					1	DETECTED	278.6269 m/z @12.98 [CD8149_2.mzXML]	278.62689208984375	12.980366666666667	12.79845	17.72683333333333	4.928383333333331	18345.431640625	785649.6027277219	0	1178	0.19379704171904422	13.54571690334406	26.09143380668812	278.62664794921875	278.6318359375
729	278.9819641113281	1.92305					1	DETECTED	278.9820 m/z @1.92 [CD8149_2.mzXML]	278.9819641113281	1.92305	1.92305	19.742666666666665	17.819616666666665	5581.822265625	1892103.5895744625	0	1178	14.288670041885243	null	null	278.98016357421875	278.98541259765625
730	279.08331298828125	10.509983333333334					1	DETECTED	279.0833 m/z @10.51 [CD8149_2.mzXML]	279.08331298828125	10.509983333333334	1.1232	19.632333333333335	18.509133333333335	260141.0625	6150106.478124906	1	1178	0.08453861954303932	0.5157410529550999	0.01685150477283788	279.0826110839844	279.09326171875
731	279.15826416015625	12.466966666666668					1	DETECTED	279.1583 m/z @12.47 [CD8149_2.mzXML]	279.15826416015625	12.466966666666668	0.10103333333333334	19.999666666666666	19.898633333333333	69844.2421875	3.4402497391437456E7	1	1178	9.180741889944677	0.8045746648049209	0.0665130772740597	279.15771484375	279.1592712402344
732	279.23077392578125	13.530149999999999					1	DETECTED	279.2308 m/z @13.53 [CD8149_2.mzXML]	279.23077392578125	13.530149999999999	11.7706	19.32016666666667	7.549566666666669	38875.484375	1888908.2919652094	0	1178	0.17629557128615403	1.0825321443937308	0.9113394395667775	279.2279968261719	279.23260498046875
733	279.6459655761719	12.94825					1	DETECTED	279.6460 m/z @12.95 [CD8149_2.mzXML]	279.6459655761719	12.94825	12.781516666666667	13.631183333333333	0.8496666666666659	84395.6953125	1096770.4862817388	2	1178	0.14360050847596284	2.37369333168574	0.9129605096661757	279.64483642578125	279.646728515625
734	280.09124755859375	1.7522166666666665					1	DETECTED	280.0912 m/z @1.75 [CD8149_2.mzXML]	280.09124755859375	1.7522166666666665	1.68835	18.5885	16.90015	113645.828125	4509229.149169737	0	1178	0.12116893089847003	121.2315303584322	220.81267830901865	280.086181640625	280.0912780761719
735	280.1541748046875	9.37035					1	DETECTED	280.1542 m/z @9.37 [CD8149_2.mzXML]	280.1541748046875	9.37035	0.10103333333333334	19.999666666666666	19.898633333333333	51941.92578125	6228682.947871465	0	1178	0.08045660350701844	0.8615323684522259	20.78851330834955	280.14697265625	280.1629333496094
736	280.65380859375	13.322116666666666					1	DETECTED	280.6538 m/z @13.32 [CD8149_2.mzXML]	280.65380859375	13.322116666666666	12.931999999999999	14.566933333333333	1.6349333333333345	50183.01953125	890319.7663815311	0	1178	0.21689094994479774	1.5727659972186572	1.1681911227344577	280.6484680175781	280.6545715332031
737	281.0100402832031	11.592600000000001					1	DETECTED	281.0100 m/z @11.59 [CD8149_2.mzXML]	281.0100402832031	11.592600000000001	11.547733333333333	11.639333333333333	0.09159999999999968	10467.9833984375	37049.91870556638	0	1178	0.04722866770478085	1.0208023774145392	1.0416047548290783	281.0098571777344	281.0104064941406
738	281.08349609375	16.2297					1	DETECTED	281.0835 m/z @16.23 [CD8149_2.mzXML]	281.08349609375	16.2297	9.321	19.21066666666667	9.889666666666669	14226.90234375	2781313.8649906022	0	1178	2.217339242921181	0.7157400572225359	0.45796953007728375	281.081298828125	281.08404541015625
739	281.1130065917969	9.48845					1	DETECTED	281.1130 m/z @9.49 [CD8149_2.mzXML]	281.1130065917969	9.48845	8.655616666666667	9.656083333333333	1.0004666666666662	6828.15283203125	170967.41489440907	0	1178	0.20641541385194095	0.600640384230538	0.20128076846107607	281.111572265625	281.1132507324219
740	281.1557312011719	13.368966666666667					1	DETECTED	281.1557 m/z @13.37 [CD8149_2.mzXML]	281.1557312011719	13.368966666666667	0.4297833333333333	17.061666666666667	16.631883333333334	13173.029296875	3743314.623668152	0	1178	7.693477835649109	0.9556760831709041	0.9123639752720645	281.1553649902344	281.1655578613281
741	281.2466735839844	14.307133333333333					1	DETECTED	281.2467 m/z @14.31 [CD8149_2.mzXML]	281.2466735839844	14.307133333333333	0.52075	19.467	18.94625	186423.71875	1.0224590545995705E7	1	1178	0.5059646469481844	0.7672788745245135	0.5039126322557158	281.23773193359375	281.24822998046875
742	281.6617736816406	11.639333333333333					1	DETECTED	281.6618 m/z @11.64 [CD8149_2.mzXML]	281.6617736816406	11.639333333333333	10.52525	15.990533333333333	5.465283333333334	14622.443359375	1445542.3546549683	0	1178	null	2.45281621662054	5.154449763644503	281.65606689453125	281.6632385253906
743	282.2033996582031	11.516950000000001					1	DETECTED	282.2034 m/z @11.52 [CD8149_2.mzXML]	282.2033996582031	11.516950000000001	11.500733333333333	11.639333333333333	0.13860000000000028	8052.09912109375	37953.376949341095	0	1178	0.08738165146245613	4.273381294963542	7.546762589927085	282.202880859375	282.2034912109375
744	282.2213439941406	19.137666666666668					1	DETECTED	282.2213 m/z @19.14 [CD8149_2.mzXML]	282.2213439941406	19.137666666666668	0.11921666666666667	19.999666666666666	19.88045	4317.0625	2761245.2319867546	0	1178	10.831340646807345	0.5226622043331607	0.04532440866632129	282.2200622558594	282.2225341796875
745	282.2500915527344	14.322766666666666					1	DETECTED	282.2501 m/z @14.32 [CD8149_2.mzXML]	282.2500915527344	14.322766666666666	11.122816666666667	16.10076666666667	4.977950000000002	32309.634765625	3520469.5974173564	0	1178	0.6474643784098006	0.7508813497671982	0.46834887592970914	282.24981689453125	282.2576904296875
746	282.2783508300781	13.949816666666667					1	DETECTED	282.2784 m/z @13.95 [CD8149_2.mzXML]	282.2783508300781	13.949816666666667	11.80495	14.177283333333332	2.372333333333332	44778.640625	1155358.4368553446	0	1178	0.29697421234982535	0.882887070181821	1.3298272119520498	282.27752685546875	282.27960205078125
747	282.90435791015625	1.5966					1	DETECTED	282.9044 m/z @1.60 [CD8149_2.mzXML]	282.90435791015625	1.5966	1.5528166666666665	1.6568333333333334	0.10401666666666687	65265.05859375	238571.32074755855	0	1178	0.05348625985221411	1.18785687095546	1.4657068123511736	282.9037780761719	282.90496826171875
748	282.97332763671875	11.421600000000002					1	DETECTED	282.9733 m/z @11.42 [CD8149_2.mzXML]	282.97332763671875	11.421600000000002	0.4480166666666667	16.690833333333334	16.242816666666666	11908.93359375	2355942.4882962042	0	1178	0.5212514288821115	0.7400871790588002	10.752477867925673	282.96490478515625	282.9743957519531
749	283.0269470214844	1.8812333333333333					1	DETECTED	283.0269 m/z @1.88 [CD8149_2.mzXML]	283.0269470214844	1.8812333333333333	1.8527333333333333	17.836666666666666	15.983933333333333	8009.5888671875	1339900.2070653692	0	1178	0.06549144611614155	280.419883040936	517.293359441155	283.0257873535156	283.02850341796875
750	283.10711669921875	10.73815					1	DETECTED	283.1071 m/z @10.74 [CD8149_2.mzXML]	283.10711669921875	10.73815	8.516416666666666	14.86945	6.353033333333334	2964.511962890625	528108.1188351442	0	1178	2.304609588548713	1.4297470443497575	1.8594940886995148	283.1033935546875	283.1148986816406
751	283.17474365234375	9.420083333333334					1	DETECTED	283.1747 m/z @9.42 [CD8149_2.mzXML]	283.17474365234375	9.420083333333334	9.37035	9.606183333333332	0.235833333333332	10503.15234375	64370.922884033454	0	1178	0.08844488076829293	2.5858757311532097	3.7283304535818695	283.1744079589844	283.1754455566406
752	283.2622375488281	12.61625					1	DETECTED	283.2622 m/z @12.62 [CD8149_2.mzXML]	283.2622375488281	12.61625	0.17456666666666668	19.999666666666666	19.8251	94712.65625	3341983.256471768	1	1178	0.2204573279833273	2.3738979900444916	4.465331068390421	283.2535705566406	283.268798828125
753	283.2816467285156	14.003133333333333					1	DETECTED	283.2816 m/z @14.00 [CD8149_2.mzXML]	283.2816467285156	14.003133333333333	13.860583333333333	14.242083333333333	0.38150000000000084	7707.81640625	127455.25893432608	0	1178	0.35283548747474036	1.338126972991936	1.6762539459838721	283.2806091308594	283.2820129394531
754	284.2655944824219	12.61625					1	DETECTED	284.2656 m/z @12.62 [CD8149_2.mzXML]	284.2655944824219	12.61625	12.61625	15.862	3.2457499999999992	14581.8994140625	404531.3352873529	0	1178	0.23558651411051734	null	null	284.2651062011719	284.266845703125
755	284.3304748535156	11.884183333333334					1	DETECTED	284.3305 m/z @11.88 [CD8149_2.mzXML]	284.3304748535156	11.884183333333334	11.83845	12.129833333333332	0.2913833333333322	11078.392578125	97476.28045642046	0	1178	0.2020327214885107	3.1856778425655032	5.3713556851310065	284.3300476074219	284.3312072753906
756	284.9090881347656	1.7048166666666666					1	DETECTED	284.9091 m/z @1.70 [CD8149_2.mzXML]	284.9090881347656	1.7048166666666666	1.6725166666666667	1.7673999999999999	0.09488333333333321	30777.697265625	117547.8252841796	0	1178	0.07505418890445759	1.4687822497420004	1.9375644994840007	284.90899658203125	284.90948486328125
757	285.041259765625	11.253166666666667					1	DETECTED	285.0413 m/z @11.25 [CD8149_2.mzXML]	285.041259765625	11.253166666666667	11.1549	11.391066666666667	0.23616666666666752	11604.6533203125	90040.22885717782	0	1178	0.19860085440413933	1.2016621438263184	1.4033242876526368	285.0408020019531	285.0416564941406
758	285.06439208984375	1.5087166666666667					1	DETECTED	285.0644 m/z @1.51 [CD8149_2.mzXML]	285.06439208984375	1.5087166666666667	1.4329833333333333	15.89875	14.465766666666667	14010.453125	1818416.690188843	0	1178	0.11804653978254742	95.50462147887312	190.00924295774624	285.0621032714844	285.0686340332031
759	285.2776794433594	13.931716666666667					1	DETECTED	285.2777 m/z @13.93 [CD8149_2.mzXML]	285.2776794433594	13.931716666666667	0.3388333333333333	19.669	19.330166666666667	3338.222412109375	1267381.792146607	0	1178	0.9260271815170693	0.7110399682186634	0.751852935837662	285.2764892578125	285.2807312011719
760	286.20098876953125	10.331449999999998					1	DETECTED	286.2010 m/z @10.33 [CD8149_2.mzXML]	286.20098876953125	10.331449999999998	10.270933333333334	11.005883333333333	0.7349499999999995	115775.5625	923606.480521732	1	1178	0.12419080738382249	2.7250145046449683	3.4468997755760347	286.2001647949219	286.2014465332031
761	286.2486267089844	9.8084					1	DETECTED	286.2486 m/z @9.81 [CD8149_2.mzXML]	286.2486267089844	9.8084	8.985133333333332	19.375666666666667	10.390533333333336	85763.234375	1839412.0482101438	1	1178	0.09855748030186184	1.1110664049531245	1.0552056313593297	286.24761962890625	286.2496643066406
762	287.01312255859375	1.7958166666666666					1	DETECTED	287.0131 m/z @1.80 [CD8149_2.mzXML]	287.01312255859375	1.7958166666666666	1.7522166666666665	1.8952333333333333	0.1430166666666668	28687.251953125	127670.2006318361	0	1178	0.06872530043907887	1.6400993883792032	2.2801987767584064	287.01312255859375	287.0135803222656
763	287.0997314453125	9.706516666666666					1	DETECTED	287.0997 m/z @9.71 [CD8149_2.mzXML]	287.0997314453125	9.706516666666666	9.656083333333333	11.106683333333333	1.4505999999999997	173940.40625	1249442.095607547	1	1178	0.09646869090016885	4.09624372491393	20.90472645980968	287.0959777832031	287.0999755859375
764	287.2043762207031	10.331449999999998					1	DETECTED	287.2044 m/z @10.33 [CD8149_2.mzXML]	287.2043762207031	10.331449999999998	3.945533333333333	12.11335	8.167816666666667	16392.9375	1210628.3238912665	0	1178	0.11675171883778113	0.6395179496548397	0.27903589930967926	287.1998596191406	287.2096862792969
765	287.2364807128906	14.038533333333334					1	DETECTED	287.2365 m/z @14.04 [CD8149_2.mzXML]	287.2364807128906	14.038533333333334	11.7536	14.938633333333334	3.185033333333333	5810.65380859375	381693.0443318481	0	1178	0.1302000488956594	0.6969641710917898	0.39392834218357947	287.23468017578125	287.2369689941406
766	287.2687072753906	11.532666666666668					1	DETECTED	287.2687 m/z @11.53 [CD8149_2.mzXML]	287.2687072753906	11.532666666666668	11.485449999999998	11.83845	0.35300000000000153	14727.9453125	107910.80746814041	0	1178	0.07657484955409011	3.7380868337449678	6.4761736674899355	287.2684020996094	287.271484375
767	287.63214111328125	12.964433333333334					1	DETECTED	287.6321 m/z @12.96 [CD8149_2.mzXML]	287.63214111328125	12.964433333333334	12.748099999999999	13.700516666666665	0.9524166666666662	76102.84375	930687.8717000737	0	1178	0.16000143598898653	1.707242765836115	1.3473630137148223	287.6295166015625	287.6329650878906
768	288.05303955078125	8.775616666666668					1	DETECTED	288.0530 m/z @8.78 [CD8149_2.mzXML]	288.05303955078125	8.775616666666668	8.620633333333334	8.8443	0.22366666666666646	4004.090576171875	31833.775501464872	0	1178	0.2252025003744791	0.7215829659103096	0.4431659318206191	288.0522155761719	288.0534362792969
769	288.10321044921875	9.706516666666666					1	DETECTED	288.1032 m/z @9.71 [CD8149_2.mzXML]	288.10321044921875	9.706516666666666	9.656083333333333	9.842966666666666	0.1868833333333324	22799.658203125	138238.99033264213	0	1178	0.09017183228089465	1.8527759418374325	2.5406442079355913	288.1031799316406	288.10430908203125
770	288.21624755859375	10.638733333333333					1	DETECTED	288.2162 m/z @10.64 [CD8149_2.mzXML]	288.21624755859375	10.638733333333333	0.3753	19.889666666666667	19.514366666666668	291706.4375	3317291.6202624557	1	1178	0.08585530431922983	3.557018469120273	3.6288980647892095	288.206787109375	288.21820068359375
771	288.27032470703125	11.592600000000001					1	DETECTED	288.2703 m/z @11.59 [CD8149_2.mzXML]	288.27032470703125	11.592600000000001	11.547733333333333	11.655133333333334	0.10740000000000016	7143.7958984375	29398.05048864738	0	1178	0.0572937471010917	1.1968796433877953	1.3937592867755908	288.2701110839844	288.2717590332031
772	288.6400451660156	13.322116666666666					1	DETECTED	288.6400 m/z @13.32 [CD8149_2.mzXML]	288.6400451660156	13.322116666666666	11.17145	14.127183333333333	2.955733333333333	30055.361328125	804776.329959046	0	1178	0.2494535201200403	0.5873277025077263	0.6544158887986243	288.632080078125	288.648681640625
773	288.7679748535156	2.049533333333333					1	DETECTED	288.7680 m/z @2.05 [CD8149_2.mzXML]	288.7679748535156	2.049533333333333	1.9508	16.414383333333333	14.463583333333332	7300.310546875	1162251.0285881348	0	1178	0.1461512781079748	73.24569547602987	145.49139095205973	288.7608947753906	288.76922607421875
774	288.8965148925781	10.066					1	DETECTED	288.8965 m/z @10.07 [CD8149_2.mzXML]	288.8965148925781	10.066	1.5234666666666667	10.189266666666667	8.6658	18228.91796875	1322319.5645881353	0	1178	0.12325617745396222	0.5072148777099689	0.01497339558513906	288.8963317871094	288.9044494628906
775	288.9212646484375	1.6114166666666667					1	DETECTED	288.9213 m/z @1.61 [CD8149_2.mzXML]	288.9212646484375	1.6114166666666667	1.5673666666666668	1.7048166666666666	0.13744999999999985	238356.015625	1075273.3112314448	0	1178	0.06977019776437743	1.610355873399074	2.0964480335711726	288.92071533203125	288.9217529296875
776	289.0892028808594	9.230283333333334					1	DETECTED	289.0892 m/z @9.23 [CD8149_2.mzXML]	289.0892028808594	9.230283333333334	9.09205	9.321	0.22894999999999932	7428.646484375	49364.82826831071	0	1178	0.09987745042804264	0.8281287677839345	0.8853996619017029	289.0884704589844	289.0894775390625
777	289.1003723144531	10.255799999999999					1	DETECTED	289.1004 m/z @10.26 [CD8149_2.mzXML]	289.1003723144531	10.255799999999999	3.283383333333333	11.17145	7.888066666666667	52528.65234375	984162.2217366326	0	1178	0.09213712810330676	0.8696267696053598	null	289.0990295410156	289.11029052734375
778	289.1750183105469	1.2869					1	DETECTED	289.1750 m/z @1.29 [CD8149_2.mzXML]	289.1750183105469	1.2869	0.10103333333333334	19.999666666666666	19.898633333333333	5247.77099609375	1832344.3128598328	0	1178	19.09115309095471	8.389911738250506	14.383784513329042	289.1739196777344	289.1767578125
779	289.64788818359375	11.80495					1	DETECTED	289.6479 m/z @11.80 [CD8149_2.mzXML]	289.64788818359375	11.80495	10.956516666666666	15.512083333333333	4.555566666666667	28267.19921875	1732096.0478036506	0	1178	0.7352925910188688	2.722336138305586	3.373393973860342	289.6390686035156	289.6490173339844
780	290.0330505371094	16.653583333333334					1	DETECTED	290.0331 m/z @16.65 [CD8149_2.mzXML]	290.0330505371094	16.653583333333334	10.014716666666667	19.632333333333335	9.617616666666668	2014.16064453125	581082.4941587219	0	1178	1.0556937795945558	0.7243417551188457	0.4486835102376914	290.031005859375	290.034423828125
781	290.0589294433594	10.688099999999999					1	DETECTED	290.0589 m/z @10.69 [CD8149_2.mzXML]	290.0589294433594	10.688099999999999	2.1355333333333335	10.872416666666668	8.736883333333335	19436.66796875	2127783.487682191	0	1178	1.0988318258176264	0.6149865117879804	0.12392710126618396	290.04998779296875	290.06890869140625
782	290.1593933105469	8.533783333333334					1	DETECTED	290.1594 m/z @8.53 [CD8149_2.mzXML]	290.1593933105469	8.533783333333334	4.908166666666667	14.716766666666667	9.808599999999998	12582.2890625	1244055.2731648562	0	1178	0.10869018594553914	1.3526802337073691	0.3383496973984173	290.1494445800781	290.1617736816406
783	290.2680969238281	11.4062					1	DETECTED	290.2681 m/z @11.41 [CD8149_2.mzXML]	290.2680969238281	11.4062	9.894566666666666	11.547733333333333	1.6531666666666673	33438.04296875	587763.7964447015	0	1178	0.12752601550921305	0.682671400009587	0.24486849087903895	290.2657165527344	290.268798828125
784	290.6264343261719	12.900116666666666					1	DETECTED	290.6264 m/z @12.90 [CD8149_2.mzXML]	290.6264343261719	12.900116666666666	12.832783333333333	13.058950000000001	0.22616666666666774	9477.7919921875	86863.73137792996	0	1178	0.1330263215660814	1.6794554455445923	2.3589108910891845	290.62567138671875	290.6273498535156
785	290.85406494140625	1.73695					1	DETECTED	290.8541 m/z @1.74 [CD8149_2.mzXML]	290.85406494140625	1.73695	0.92245	1.7958166666666666	0.8733666666666666	24867.419921875	332776.4340039061	0	1178	0.1296453176529757	0.5361366891753632	0.07227337835072636	290.8469543457031	290.8547668457031
786	290.89447021484375	10.04885					1	DETECTED	290.8945 m/z @10.05 [CD8149_2.mzXML]	290.89447021484375	10.04885	1.5234666666666667	10.4125	8.889033333333334	36306.7578125	1335676.031318116	0	1178	0.1146301401077583	1.2074921488393433	1.2247362270931046	290.8905029296875	290.8970031738281
787	290.9247741699219	2.7372666666666663					1	DETECTED	290.9248 m/z @2.74 [CD8149_2.mzXML]	290.9247741699219	2.7372666666666663	0.10103333333333334	19.2835	19.182466666666667	33100.0625	3350461.596861329	0	1178	18.866190617310018	0.8866352558376042	1.5739254307585677	290.9228515625	290.9258728027344
788	291.0620422363281	10.688099999999999					1	DETECTED	291.0620 m/z @10.69 [CD8149_2.mzXML]	291.0620422363281	10.688099999999999	10.671733333333332	18.80816666666667	8.136433333333336	2698.263427734375	513074.93403027346	0	1178	0.11189126877316014	248.56720977597126	496.1344195519425	291.0620422363281	291.072021484375
789	291.1194763183594	12.03385					1	DETECTED	291.1195 m/z @12.03 [CD8149_2.mzXML]	291.1194763183594	12.03385	11.4695	12.097283333333333	0.6277833333333334	15884.0	206796.89599377458	0	1178	0.09802669429330635	0.5562003484835069	0.11240069696701374	291.119384765625	291.1201477050781
790	291.16912841796875	11.821766666666667					1	DETECTED	291.1691 m/z @11.82 [CD8149_2.mzXML]	291.16912841796875	11.821766666666667	7.591166666666667	11.898666666666665	4.307499999999998	4683.74462890625	421105.65061389137	0	1178	2.050663684101835	0.509088545359996	0.018177090719992062	291.1624755859375	291.1737365722656
791	291.1943054199219	12.1805					1	DETECTED	291.1943 m/z @12.18 [CD8149_2.mzXML]	291.1943054199219	12.1805	12.11335	12.53435	0.4209999999999994	17126.50390625	143066.99930224608	0	1178	0.07584790657019269	3.134772896500376	1.8919925119175243	291.1910400390625	291.1950378417969
792	291.2720947265625	11.4062					1	DETECTED	291.2721 m/z @11.41 [CD8149_2.mzXML]	291.2720947265625	11.4062	11.361433333333334	19.852666666666668	8.491233333333334	6087.8671875	716011.0966491089	0	1178	2.553451846501897	94.83879374534774	188.6775874906955	291.2633972167969	291.2720947265625
793	291.645751953125	12.883550000000001					1	DETECTED	291.6458 m/z @12.88 [CD8149_2.mzXML]	291.645751953125	12.883550000000001	11.220083333333333	13.631183333333333	2.4110999999999994	28521.328125	549164.8908008424	0	1178	0.16784504694875224	0.8916511085508371	4.291275612056853	291.6445617675781	291.6512451171875
794	291.89752197265625	10.04885					1	DETECTED	291.8975 m/z @10.05 [CD8149_2.mzXML]	291.89752197265625	10.04885	10.031783333333333	10.117816666666666	0.08603333333333296	2920.901611328125	12016.716338622904	0	1178	0.13752617881387508	2.5205078125000044	4.041015625000009	291.8973693847656	291.8983459472656
795	291.9349670410156	2.500383333333333					1	DETECTED	291.9350 m/z @2.50 [CD8149_2.mzXML]	291.9349670410156	2.500383333333333	2.07785	15.732616666666667	13.654766666666667	26807.833984375	1857275.1565132746	0	1178	0.6372384630596275	2.859148004288725	3.3543457753500348	291.93389892578125	291.9366455078125
796	292.06768798828125	16.137516666666667					1	DETECTED	292.0677 m/z @16.14 [CD8149_2.mzXML]	292.06768798828125	16.137516666666667	9.589049999999999	19.412166666666668	9.82311666666667	4163.56396484375	874506.5638240975	0	1178	1.5878547253060376	0.7500318140633431	0.41974141754388744	292.0643310546875	292.0690002441406
797	292.8512878417969	1.7048166666666666					1	DETECTED	292.8513 m/z @1.70 [CD8149_2.mzXML]	292.8512878417969	1.7048166666666666	1.7048166666666666	11.17145	9.466633333333334	17659.619140625	4101035.779632691	0	1178	0.06703455601711905	null	null	292.8509521484375	292.8583679199219
798	292.89239501953125	10.066					1	DETECTED	292.8924 m/z @10.07 [CD8149_2.mzXML]	292.89239501953125	10.066	2.4312833333333335	10.4125	7.981216666666667	16852.126953125	736551.6375359497	0	1178	0.11730339787667532	0.5226923941731083	1.277456082604026	292.88250732421875	292.90228271484375
799	292.93206787109375	2.5689333333333333					1	DETECTED	292.9321 m/z @2.57 [CD8149_2.mzXML]	292.93206787109375	2.5689333333333333	2.5689333333333333	12.097283333333333	9.52835	4350.126953125	1036928.5968878479	0	1178	0.3112103730719822	null	null	292.9244079589844	292.93951416015625
800	292.9676513671875	2.37565					1	DETECTED	292.9677 m/z @2.38 [CD8149_2.mzXML]	292.9676513671875	2.37565	2.37565	9.5387	7.16305	4819.0390625	556524.5146932374	0	1178	0.3039586231626048	null	null	292.9581298828125	292.9775390625
801	292.9960021972656	2.5139666666666667					1	DETECTED	292.9960 m/z @2.51 [CD8149_2.mzXML]	292.9960021972656	2.5139666666666667	2.4731333333333336	15.202633333333333	12.7295	4592.37158203125	1028407.8252714233	0	1178	0.47909719096029635	155.87142857142962	310.74285714285924	292.9884948730469	292.99639892578125
802	293.0064697265625	9.722900000000001					1	DETECTED	293.0065 m/z @9.72 [CD8149_2.mzXML]	293.0064697265625	9.722900000000001	2.3617333333333335	15.059949999999999	12.698216666666665	81966.3671875	1.8522008975925807E7	0	1178	10.010170744833216	0.5936044074045365	0.20331889608867046	292.9965515136719	293.0152893066406
803	293.0308532714844	2.7229					1	DETECTED	293.0309 m/z @2.72 [CD8149_2.mzXML]	293.0308532714844	2.7229	1.7818333333333334	3.7917166666666664	2.009883333333333	9895.6845703125	525610.3340611572	0	1178	0.7946033464616393	0.8905802485126375	0.7740748525381096	293.0210266113281	293.0384521484375
804	293.0526428222656	2.555266666666667					1	DETECTED	293.0526 m/z @2.56 [CD8149_2.mzXML]	293.0526428222656	2.555266666666667	2.2066833333333333	5.288366666666667	3.0816833333333333	14232.724609375	548118.4001392822	0	1178	0.3487185929760437	2.190508827161616	3.245006478943022	293.0450134277344	293.05718994140625
805	293.0679931640625	2.500383333333333					1	DETECTED	293.0680 m/z @2.50 [CD8149_2.mzXML]	293.0679931640625	2.500383333333333	2.29135	19.009833333333333	16.71848333333333	14937.775390625	1916407.4156466064	0	1178	0.5626656329165916	30.682694387326713	60.51014861920726	293.06024169921875	293.07177734375
806	293.0971374511719	2.5139666666666667					1	DETECTED	293.0971 m/z @2.51 [CD8149_2.mzXML]	293.0971374511719	2.5139666666666667	0.10103333333333334	19.999666666666666	19.898633333333333	9218522.0	5.766546104522897E8	1	1178	0.7395062671130361	2.502043070205821	2.221011104692713	293.0914611816406	293.1070556640625
807	293.1231994628906	9.672949999999998					1	DETECTED	293.1232 m/z @9.67 [CD8149_2.mzXML]	293.1231994628906	9.672949999999998	2.17795	9.672949999999998	7.494999999999998	104096.3125	1.481321921339285E7	0	1178	7.154525733989301	0.5	null	293.1150207519531	293.13140869140625
808	293.1384582519531	10.3469					1	DETECTED	293.1385 m/z @10.35 [CD8149_2.mzXML]	293.1384582519531	10.3469	2.3055333333333334	12.450349999999998	10.144816666666665	30915.978515625	7329781.1607555235	0	1178	8.355804366291053	0.5396952022076581	0.10040567147321328	293.1337585449219	293.1384582519531
809	293.14849853515625	9.606183333333332					1	DETECTED	293.1485 m/z @9.61 [CD8149_2.mzXML]	293.14849853515625	9.606183333333332	2.29135	13.24555	10.9542	90879.3828125	1.946444332906421E7	0	1178	7.423829798002906	0.5489968182520757	0.0852469369802287	293.1385498046875	293.156982421875
810	293.17767333984375	13.753066666666665					1	DETECTED	293.1777 m/z @13.75 [CD8149_2.mzXML]	293.17767333984375	13.753066666666665	2.29135	15.113033333333334	12.821683333333334	35454.22265625	2757286.128433534	0	1178	0.2654054992117576	0.5547683827258812	0.07072067026779862	293.1677551269531	293.1874694824219
811	293.19757080078125	2.4731333333333336					1	DETECTED	293.1976 m/z @2.47 [CD8149_2.mzXML]	293.19757080078125	2.4731333333333336	2.4175	3.589933333333333	1.1724333333333332	4720.8515625	156158.50022424312	0	1178	0.790208196742312	10.537147992810006	20.07429598562001	293.18988037109375	293.1985168457031
812	293.2085266113281	9.860516666666665					1	DETECTED	293.2085 m/z @9.86 [CD8149_2.mzXML]	293.2085266113281	9.860516666666665	0.9773	9.860516666666665	8.883216666666666	70394.96875	1.3887600976699585E7	0	1178	7.544379597596003	0.5	null	293.19866943359375	293.21661376953125
813	293.22796630859375	2.7797666666666667					1	DETECTED	293.2280 m/z @2.78 [CD8149_2.mzXML]	293.22796630859375	2.7797666666666667	2.6805666666666665	3.3137833333333333	0.6332166666666668	3047.3544921875	62695.5365871582	0	1178	0.08832291179270069	3.191616263440855	5.38323252688171	293.2198486328125	293.23175048828125
814	293.64044189453125	10.363033333333334					1	DETECTED	293.6404 m/z @10.36 [CD8149_2.mzXML]	293.64044189453125	10.363033333333334	2.6665	10.446183333333332	7.779683333333332	15597.630859375	2329005.8665701905	0	1178	0.03594913767745034	0.5054017826207469	0.012635378380444352	293.63751220703125	293.64501953125
815	294.1002502441406	2.624283333333333					1	DETECTED	294.1003 m/z @2.62 [CD8149_2.mzXML]	294.1002502441406	2.624283333333333	1.8384500000000001	17.7635	15.92505	914340.75	5.3840545341931485E7	0	1178	0.676949212947433	1.6332583366571156	1.9440030622285052	294.10003662109375	294.103515625
816	294.9186096191406	13.530149999999999					1	DETECTED	294.9186 m/z @13.53 [CD8149_2.mzXML]	294.9186096191406	13.530149999999999	0.3202666666666667	19.963	19.642733333333336	20809.609375	4200487.676651428	0	1178	2.336431411164398	0.69655134583088	0.4277827490002991	294.9179382324219	294.9202575683594
817	294.93798828125	1.6416666666666666					1	DETECTED	294.9380 m/z @1.64 [CD8149_2.mzXML]	294.93798828125	1.6416666666666666	1.5966	1.6725166666666667	0.07591666666666663	83345.3359375	253743.74493798803	0	1178	0.05806836574812135	0.8422707100591726	0.6649304616198185	294.93780517578125	294.93841552734375
818	294.9536437988281	11.18755					1	DETECTED	294.9536 m/z @11.19 [CD8149_2.mzXML]	294.9536437988281	11.18755	10.821766666666667	18.82633333333333	8.004566666666664	6371.54638671875	1385519.918509033	0	1178	0.280312608364202	10.941677678042566	17.027435317018075	294.9527893066406	294.9555969238281
819	295.05706787109375	10.4947					1	DETECTED	295.0571 m/z @10.49 [CD8149_2.mzXML]	295.05706787109375	10.4947	9.706516666666666	10.572750000000001	0.8662333333333354	6709.67626953125	99481.39019235245	0	1178	0.08601030426163803	0.5495125922479971	0.09902518449599412	295.0477600097656	295.05780029296875
820	295.101318359375	2.624283333333333					1	DETECTED	295.1013 m/z @2.62 [CD8149_2.mzXML]	295.101318359375	2.624283333333333	1.8527333333333333	18.424	16.571266666666666	108238.6953125	8801383.489121875	0	1178	0.63410005301512	9.789795346648198	2.0438585414505015	295.09686279296875	295.1053161621094
821	295.1285095214844	9.639299999999999					1	DETECTED	295.1285 m/z @9.64 [CD8149_2.mzXML]	295.1285095214844	9.639299999999999	9.589049999999999	10.066	0.4769500000000022	57105.66015625	364745.4477352913	0	1178	0.09109700163888057	2.048900100399523	2.4579334822041696	295.1276550292969	295.1286926269531
822	295.1935119628906	12.401100000000001					1	DETECTED	295.1935 m/z @12.40 [CD8149_2.mzXML]	295.1935119628906	12.401100000000001	1.4329833333333333	17.265333333333334	15.832350000000002	40293.1875	3550565.564544892	0	1178	0.3381459210135169	0.9183329040123274	0.8534146545774722	295.1864318847656	295.2033996582031
823	295.2618713378906	13.530149999999999					1	DETECTED	295.2619 m/z @13.53 [CD8149_2.mzXML]	295.2618713378906	13.530149999999999	0.6300666666666667	19.083000000000002	18.452933333333334	14196.2666015625	4729710.5544713745	0	1178	13.123065072817088	0.7152253538413835	0.43045070768276716	295.2610168457031	295.2634582519531
824	295.2943115234375	2.500383333333333					1	DETECTED	295.2943 m/z @2.50 [CD8149_2.mzXML]	295.2943115234375	2.500383333333333	2.07785	5.885266666666666	3.8074166666666662	31873.630859375	1766246.2478795468	0	1178	0.4979831687668139	2.8791198201620483	2.9774031857420145	295.29248046875	295.29547119140625
825	296.06494140625	1.7522166666666665					1	DETECTED	296.0649 m/z @1.75 [CD8149_2.mzXML]	296.06494140625	1.7522166666666665	1.7048166666666666	1.7818333333333334	0.07701666666666673	98457.5	265821.73992578103	0	1178	0.03977553512364973	0.8124120956399464	0.6248241912798927	296.06475830078125	296.0652160644531
826	296.13201904296875	9.639299999999999					1	DETECTED	296.1320 m/z @9.64 [CD8149_2.mzXML]	296.13201904296875	9.639299999999999	9.606183333333332	9.722900000000001	0.1167166666666688	8395.9794921875	42024.115231994685	0	1178	0.09042126400531636	1.7622043281329067	2.5244086562658135	296.1314392089844	296.1320495605469
827	296.1620178222656	10.429366666666665					1	DETECTED	296.1620 m/z @10.43 [CD8149_2.mzXML]	296.1620178222656	10.429366666666665	10.4125	11.6234	1.2109000000000005	6877.33544921875	214266.53510754387	0	1178	0.04328574860103984	35.89624505929156	70.79249011858312	296.16131591796875	296.16217041015625
828	296.1846618652344	11.83845					1	DETECTED	296.1847 m/z @11.84 [CD8149_2.mzXML]	296.1846618652344	11.83845	0.52075	19.412166666666668	18.891416666666668	21521.451171875	2524561.042005217	0	1178	0.0909132468024243	2.0700082599123992	4.650044472474376	296.18170166015625	296.1877746582031
829	296.2570495605469	13.530149999999999					1	DETECTED	296.2570 m/z @13.53 [CD8149_2.mzXML]	296.2570495605469	13.530149999999999	13.4162	13.967433333333334	0.5512333333333341	16362.669921875	236437.0316075438	0	1178	0.17651307275562367	2.46788608366077	3.7633163809887447	296.25689697265625	296.2654724121094
830	296.98834228515625	11.485449999999998					1	DETECTED	296.9883 m/z @11.49 [CD8149_2.mzXML]	296.98834228515625	11.485449999999998	8.949549999999999	16.709333333333333	7.759783333333335	6794.72412109375	984769.5587351685	0	1178	0.3437011276185178	1.5299860667481635	2.059972133496327	296.9871826171875	296.9951477050781
831	297.1177978515625	1.4643833333333334					1	DETECTED	297.1178 m/z @1.46 [CD8149_2.mzXML]	297.1177978515625	1.4643833333333334	1.4139666666666666	11.639333333333333	10.225366666666666	9040.25	2238108.495296265	0	1178	0.09434264506880186	101.40859504132209	189.22164328174077	297.1085510253906	297.1181335449219
832	297.1526184082031	1.8098833333333333					1	DETECTED	297.1526 m/z @1.81 [CD8149_2.mzXML]	297.1526184082031	1.8098833333333333	1.8098833333333333	9.572266666666668	7.762383333333334	14795.7001953125	3859143.7538991086	0	1178	7.630088254767466	null	null	297.1526184082031	297.1546325683594
833	297.1697082519531	10.4788					1	DETECTED	297.1697 m/z @10.48 [CD8149_2.mzXML]	297.1697082519531	10.4788	9.157900000000001	19.742666666666665	10.584766666666663	25642.53125	2461477.300247437	0	1178	1.448313757165364	0.6158667520401336	4.530950745332265	297.1673278808594	297.1796875
834	297.1803894042969	16.469583333333333					1	DETECTED	297.1804 m/z @16.47 [CD8149_2.mzXML]	297.1803894042969	16.469583333333333	9.589049999999999	19.779333333333334	10.190283333333335	11159.19921875	2479819.5960962516	0	1178	0.9075450099908977	0.6935231045702436	0.40190405243217703	297.1797180175781	297.1810302734375
835	297.27813720703125	12.883550000000001					1	DETECTED	297.2781 m/z @12.88 [CD8149_2.mzXML]	297.27813720703125	12.883550000000001	0.5571	17.487166666666667	16.93006666666667	6192.1904296875	1715194.9530197144	0	1178	12.424120468368256	0.6867373277247978	0.3734746554495954	297.2762451171875	297.2784423828125
836	297.67120361328125	10.4788					1	DETECTED	297.6712 m/z @10.48 [CD8149_2.mzXML]	297.67120361328125	10.4788	10.429366666666665	10.572750000000001	0.14338333333333608	8320.5693359375	36282.65644751019	0	1178	0.057425983848663265	1.450269723533364	1.9005394470667278	297.67108154296875	297.6722106933594
837	298.1770324707031	11.854583333333332					1	DETECTED	298.1770 m/z @11.85 [CD8149_2.mzXML]	298.1770324707031	11.854583333333332	11.854583333333332	17.154	5.2994166666666676	20480.587890625	1190672.4275698245	0	1178	0.11079075556615336	null	null	298.1770324707031	298.18524169921875
838	298.2731018066406	14.307133333333333					1	DETECTED	298.2731 m/z @14.31 [CD8149_2.mzXML]	298.2731018066406	14.307133333333333	10.821766666666667	17.708333333333332	6.886566666666665	133832.390625	6538663.872319092	1	1178	0.5156398842534351	3.8228849708543833	0.44395681447494684	298.2723693847656	298.2739562988281
839	299.1379089355469	12.815633333333333					1	DETECTED	299.1379 m/z @12.82 [CD8149_2.mzXML]	299.1379089355469	12.815633333333333	10.189266666666667	16.396	6.206733333333334	67861.8515625	3979698.9190749507	0	1178	0.44853639999779027	1.204282612989319	0.8690722022152836	299.13739013671875	299.13946533203125
840	299.27642822265625	14.291166666666667					1	DETECTED	299.2764 m/z @14.29 [CD8149_2.mzXML]	299.27642822265625	14.291166666666667	11.655133333333334	16.137516666666667	4.482383333333333	23683.16015625	1523316.1027392584	0	1178	0.5320788097711873	0.8632228815876054	0.47019997041963046	299.27569580078125	299.2772521972656
841	299.2935791015625	13.967433333333334					1	DETECTED	299.2936 m/z @13.97 [CD8149_2.mzXML]	299.2935791015625	13.967433333333334	0.11921666666666667	19.908166666666666	19.78895	5532.72607421875	1524654.422895263	0	1178	2.406636973173521	0.7144945257692626	0.5650626537322875	299.2920837402344	299.2952575683594
842	300.14111328125	12.815633333333333					1	DETECTED	300.1411 m/z @12.82 [CD8149_2.mzXML]	300.14111328125	12.815633333333333	10.572750000000001	13.480833333333333	2.908083333333332	11095.853515625	886290.9901184689	0	1178	1.8009675863982118	0.6843914752731558	0.3542276138409937	300.13995361328125	300.1424255371094
843	300.17974853515625	11.592600000000001					1	DETECTED	300.1797 m/z @11.59 [CD8149_2.mzXML]	300.17974853515625	11.592600000000001	9.337233333333334	11.787583333333334	2.4503500000000003	46974.01953125	1294634.2904856862	0	1178	0.12852886815381304	0.5528665708503903	0.10173634977838826	300.1794738769531	300.18511962890625
844	300.1981201171875	8.967383333333334					1	DETECTED	300.1981 m/z @8.97 [CD8149_2.mzXML]	300.1981201171875	8.967383333333334	8.8443	9.386866666666666	0.5425666666666658	11918.3388671875	129717.0802608034	0	1178	0.06407993011887392	3.1794871466865793	6.1205607562589375	300.1979675292969	300.20135498046875
845	301.1172790527344	10.789016666666667					1	DETECTED	301.1173 m/z @10.79 [CD8149_2.mzXML]	301.1172790527344	10.789016666666667	10.363033333333334	10.855266666666667	0.4922333333333331	22149.234375	257737.10505932668	0	1178	0.09587102278164927	0.5777612582651905	0.25888550248351067	301.1172790527344	301.1179504394531
846	301.14013671875	1.6416666666666666					1	DETECTED	301.1401 m/z @1.64 [CD8149_2.mzXML]	301.14013671875	1.6416666666666666	0.10103333333333334	19.999666666666666	19.898633333333333	89496.125	1.1808871411500009E7	1	1178	10.961777859162135	7.026119240476738	48.02765427467817	301.1387023925781	301.14141845703125
847	301.1535339355469	12.648916666666667					1	DETECTED	301.1535 m/z @12.65 [CD8149_2.mzXML]	301.1535339355469	12.648916666666667	11.592600000000001	12.849783333333333	1.257183333333332	98174.1015625	1393972.571901852	1	1178	0.09086216286934778	0.7361813944666958	0.49823387234982697	301.1527099609375	301.1543273925781
848	301.2125549316406	13.480833333333333					1	DETECTED	301.2126 m/z @13.48 [CD8149_2.mzXML]	301.2125549316406	13.480833333333333	12.450349999999998	14.056183333333333	1.6058333333333348	51685.3359375	978061.1228686516	0	1178	0.26005060699480964	0.7791651166928139	3.409655149967131	301.2073669433594	301.213134765625
849	302.1435852050781	12.466966666666668					1	DETECTED	302.1436 m/z @12.47 [CD8149_2.mzXML]	302.1435852050781	12.466966666666668	0.17456666666666668	19.926333333333332	19.751766666666665	14221.7646484375	3016440.8472129237	0	1178	0.12496038492378325	0.7091628336620329	3.6061631072851137	302.1359558105469	302.1454772949219
850	302.232177734375	10.872416666666668					1	DETECTED	302.2322 m/z @10.87 [CD8149_2.mzXML]	302.232177734375	10.872416666666668	10.789016666666667	10.956516666666666	0.16749999999999865	9257.7509765625	70799.48954028293	0	1178	0.17340992410295897	1.0041966426858309	1.0083932853716617	302.2312927246094	302.2323303222656
851	302.2865905761719	11.592600000000001					1	DETECTED	302.2866 m/z @11.59 [CD8149_2.mzXML]	302.2865905761719	11.592600000000001	11.1549	14.566933333333333	3.4120333333333335	110222.6328125	1438225.2459960298	0	1178	0.2153522703628319	0.9512847489269033	3.196672704694702	302.2833251953125	302.2871398925781
852	303.07373046875	9.706516666666666					1	DETECTED	303.0737 m/z @9.71 [CD8149_2.mzXML]	303.07373046875	9.706516666666666	9.656083333333333	9.825583333333332	0.16949999999999932	13723.298828125	89329.6347473146	0	1178	0.10775056879479195	1.6804362194316158	2.189258837367207	303.0734558105469	303.0738830566406
853	303.1328125	10.789016666666667					1	DETECTED	303.1328 m/z @10.79 [CD8149_2.mzXML]	303.1328125	10.789016666666667	10.100249999999999	10.989383333333334	0.8891333333333353	13380.181640625	173440.24578671317	0	1178	0.12078734892432408	0.6454532255722792	0.9111175466752824	303.1322937011719	303.13385009765625
854	303.1695556640625	11.83845					1	DETECTED	303.1696 m/z @11.84 [CD8149_2.mzXML]	303.1695556640625	11.83845	10.55675	12.68165	2.1249000000000002	63592.4296875	1132245.0505880117	0	1178	0.13510259820646375	0.8369956097041803	0.466691393527171	303.16864013671875	303.1701354980469
855	303.2281799316406	14.307133333333333					1	DETECTED	303.2282 m/z @14.31 [CD8149_2.mzXML]	303.2281799316406	14.307133333333333	1.6416666666666666	17.265333333333334	15.623666666666669	498861.75	1.965594283265567E7	1	1178	0.4244163339299938	3.7890784597224503	0.33522964554195434	303.2279357910156	303.2313537597656
856	303.6458435058594	12.883550000000001					1	DETECTED	303.6458 m/z @12.88 [CD8149_2.mzXML]	303.6458435058594	12.883550000000001	12.815633333333333	13.02715	0.21151666666666813	14126.138671875	83770.45430908196	0	1178	0.10502586044161966	1.5571779141103903	2.1143558282207806	303.6449890136719	303.64605712890625
857	304.0481872558594	16.82					1	DETECTED	304.0482 m/z @16.82 [CD8149_2.mzXML]	304.0481872558594	16.82	0.7032	19.779333333333334	19.076133333333335	4164.2265625	1707183.5114067693	0	1178	8.571486031689187	0.591808961249545	0.18014492585412453	304.0465393066406	304.0501708984375
858	304.0884704589844	10.789016666666667					1	DETECTED	304.0885 m/z @10.79 [CD8149_2.mzXML]	304.0884704589844	10.789016666666667	10.772216666666667	16.839000000000002	6.066783333333335	13973.39453125	1195057.1005889901	0	1178	0.09469846227281842	180.55902777777862	360.11805555555725	304.07916259765625	304.0926513671875
859	304.11773681640625	10.655216666666666					1	DETECTED	304.1177 m/z @10.66 [CD8149_2.mzXML]	304.11773681640625	10.655216666666666	10.605783333333333	10.704716666666666	0.0989333333333331	2025.47412109375	8330.082600097701	0	1178	0.0782035300321624	1.0006743088334502	1.0013486176669002	304.11639404296875	304.11773681640625
860	304.1286315917969	9.790633333333334					1	DETECTED	304.1286 m/z @9.79 [CD8149_2.mzXML]	304.1286315917969	9.790633333333334	9.7568	9.825583333333332	0.06878333333333231	2008.1331787109375	6935.410173583923	0	1178	0.08489778094182654	1.0165024630541573	1.0330049261083145	304.1278381347656	304.12896728515625
861	304.1485900878906	12.91615					1	DETECTED	304.1486 m/z @12.92 [CD8149_2.mzXML]	304.1485900878906	12.91615	6.946516666666667	12.91615	5.969633333333333	2663.48486328125	590135.9689501344	0	1178	3.5698831539034845	0.5	null	304.1485900878906	304.1581115722656
862	304.1727294921875	11.854583333333332					1	DETECTED	304.1727 m/z @11.85 [CD8149_2.mzXML]	304.1727294921875	11.854583333333332	8.792933333333334	17.02466666666667	8.231733333333334	11550.171875	1619053.9145891117	0	1178	3.0994487973253477	1.346783002980899	1.686714584566786	304.16937255859375	304.17828369140625
863	304.2110900878906	10.066					1	DETECTED	304.2111 m/z @10.07 [CD8149_2.mzXML]	304.2110900878906	10.066	10.031783333333333	17.43166666666667	7.399883333333335	23777.876953125	1644800.8285892329	0	1178	0.09477563723760696	108.13273258645638	215.26546517291277	304.20477294921875	304.21197509765625
864	304.2317199707031	14.307133333333333					1	DETECTED	304.2317 m/z @14.31 [CD8149_2.mzXML]	304.2317199707031	14.307133333333333	10.956516666666666	16.986833333333333	6.030316666666668	90388.6015625	3755814.5466520386	0	1178	0.38760153580757795	0.7514700532844869	0.37035752695924934	304.2225036621094	304.2360534667969
865	304.29876708984375	11.485449999999998					1	DETECTED	304.2988 m/z @11.49 [CD8149_2.mzXML]	304.29876708984375	11.485449999999998	11.4695	11.655133333333334	0.18563333333333354	20849.22265625	106722.41827356073	0	1178	0.12328555421500198	5.81922675026184	8.877592475868656	304.29827880859375	304.3002014160156
866	304.7806701660156	10.255799999999999					1	DETECTED	304.7807 m/z @10.26 [CD8149_2.mzXML]	304.7806701660156	10.255799999999999	4.6591	10.622283333333334	5.963183333333334	50457.24609375	864615.5246405022	0	1178	0.0910832006730633	2.7932624165029325	3.415737250957879	304.77862548828125	304.7816162109375
867	304.8951416015625	1.6416666666666666					1	DETECTED	304.8951 m/z @1.64 [CD8149_2.mzXML]	304.8951416015625	1.6416666666666666	0.75775	14.8358	14.078050000000001	68205.796875	3474587.210701111	0	1178	0.06650430054796641	7.963448665975301	0.08137602677811266	304.8948059082031	304.9044189453125
868	305.04473876953125	16.6725					1	DETECTED	305.0447 m/z @16.67 [CD8149_2.mzXML]	305.04473876953125	16.6725	0.3202666666666667	19.908166666666666	19.5879	3711.1298828125	1309496.0701644595	0	1178	1.2303268378798045	0.5989365367014088	0.19787307340281757	305.04302978515625	305.0523376464844
869	305.15679931640625	9.403583333333334					1	DETECTED	305.1568 m/z @9.40 [CD8149_2.mzXML]	305.15679931640625	9.403583333333334	7.430766666666667	14.974033333333333	7.543266666666666	17942.05078125	580289.6065511175	0	1178	0.08468384725533262	2.6168283046322016	2.9171514779165086	305.1517639160156	305.16534423828125
870	305.18499755859375	12.097283333333333					1	DETECTED	305.1850 m/z @12.10 [CD8149_2.mzXML]	305.18499755859375	12.097283333333333	9.639299999999999	12.11335	2.474050000000002	7629.8916015625	334329.1346594239	0	1178	0.18632194772706967	0.5032682619220364	0.006536523844072896	305.1836853027344	305.19427490234375
871	305.2440185546875	12.6					1	DETECTED	305.2440 m/z @12.60 [CD8149_2.mzXML]	305.2440185546875	12.6	0.15591666666666668	15.806666666666667	15.65075	187706.703125	4799415.031195916	1	1178	0.2374177387912102	2.960607922660492	16.78908109782146	305.2362060546875	305.25244140625
872	305.6541442871094	10.171383333333333					1	DETECTED	305.6541 m/z @10.17 [CD8149_2.mzXML]	305.6541442871094	10.171383333333333	10.014716666666667	13.322116666666666	3.3073999999999995	13303.390625	479082.06827642774	0	1178	0.3248076933449937	11.499738017328943	2.0689848648798144	305.6475830078125	305.65472412109375
873	305.86383056640625	10.255799999999999					1	DETECTED	305.8638 m/z @10.26 [CD8149_2.mzXML]	305.86383056640625	10.255799999999999	10.224816666666667	10.655216666666666	0.4303999999999988	37556.98828125	244370.47198913505	0	1178	0.09640044000664716	4.32296596862272	5.130515275713326	305.8634033203125	305.86431884765625
874	306.0830993652344	16.248033333333332					1	DETECTED	306.0831 m/z @16.25 [CD8149_2.mzXML]	306.0830993652344	16.248033333333332	9.7568	18.991	9.2342	5692.71484375	1265388.4275737314	0	1178	1.7547098028721635	0.7112823962575167	0.40189983092457754	306.08148193359375	306.0843505859375
875	306.24725341796875	12.6					1	DETECTED	306.2473 m/z @12.60 [CD8149_2.mzXML]	306.24725341796875	12.6	12.6	14.6004	2.000400000000001	38032.03515625	690192.0085723272	0	1178	0.0870046907255908	null	null	306.2464904785156	306.25054931640625
876	306.86041259765625	10.255799999999999					1	DETECTED	306.8604 m/z @10.26 [CD8149_2.mzXML]	306.86041259765625	10.255799999999999	10.224816666666667	10.363033333333334	0.13821666666666665	6429.97314453125	30285.932492492553	0	1178	0.03032164801531323	2.230500268961933	3.461000537923866	306.8600769042969	306.8683166503906
877	306.95361328125	10.270933333333334					1	DETECTED	306.9536 m/z @10.27 [CD8149_2.mzXML]	306.95361328125	10.270933333333334	10.224816666666667	10.379150000000001	0.15433333333333366	4153.03125	26816.983726318296	0	1178	0.11258101840562773	1.673292374412736	2.346584748825472	306.9494323730469	306.9616394042969
878	306.9939880371094	10.255799999999999					1	DETECTED	306.9940 m/z @10.26 [CD8149_2.mzXML]	306.9939880371094	10.255799999999999	9.606183333333332	11.302383333333333	1.696200000000001	6466.75341796875	196660.6089245301	0	1178	0.9574826644870367	1.3055391641224319	1.6110783282448637	306.9855651855469	307.0022277832031
879	307.03082275390625	10.285616666666666					1	DETECTED	307.0308 m/z @10.29 [CD8149_2.mzXML]	307.03082275390625	10.285616666666666	4.498666666666667	11.6875	7.188833333333333	7677.62255859375	1011290.3112297361	0	1178	0.6686735460506856	0.6211245417131075	0.2422490834262149	307.0224609375	307.0347900390625
880	307.0466613769531	10.255799999999999					1	DETECTED	307.0467 m/z @10.26 [CD8149_2.mzXML]	307.0466613769531	10.255799999999999	10.224816666666667	10.395633333333334	0.17081666666666706	14444.595703125	68901.6460349119	0	1178	0.06217461514090061	2.801819622365165	4.4263956572502	307.038818359375	307.0510559082031
881	307.06317138671875	10.255799999999999					1	DETECTED	307.0632 m/z @10.26 [CD8149_2.mzXML]	307.06317138671875	10.255799999999999	10.224816666666667	14.784833333333333	4.560016666666666	17002.8203125	664220.6949318844	0	1178	0.07565221089551954	71.26468360796665	139.8892147687842	307.0550842285156	307.0712890625
882	307.08306884765625	10.270933333333334					1	DETECTED	307.0831 m/z @10.27 [CD8149_2.mzXML]	307.08306884765625	10.270933333333334	9.689733333333333	18.442333333333334	8.752600000000001	22645.876953125	1603637.2350768116	0	1178	0.2365963273434204	7.085747415694112	22.19697999289189	307.0750427246094	307.08306884765625
883	307.1102600097656	10.255799999999999					1	DETECTED	307.1103 m/z @10.26 [CD8149_2.mzXML]	307.1102600097656	10.255799999999999	3.2224500000000003	19.981333333333335	16.758883333333337	1.3673461E7	9.969248082683977E7	1	1178	0.09763581007435995	2.9360930335691413	3.5993188631277495	307.1021423339844	307.1136474609375
884	307.1462707519531	10.240883333333333					1	DETECTED	307.1463 m/z @10.24 [CD8149_2.mzXML]	307.1462707519531	10.240883333333333	10.224816666666667	15.7699	5.5450833333333325	14453.703125	1196418.2164822991	0	1178	2.648453917005117	172.56483402491048	160.91287110304705	307.14239501953125	307.15423583984375
885	307.1675720214844	10.541083333333335					1	DETECTED	307.1676 m/z @10.54 [CD8149_2.mzXML]	307.1675720214844	10.541083333333335	9.963166666666666	18.00183333333333	8.038666666666664	509836.71875	1.0824334219124326E7	0	1178	0.613705579911926	2.388823221150816	8.28483775089213	307.161376953125	307.1773986816406
886	307.18988037109375	10.240883333333333					1	DETECTED	307.1899 m/z @10.24 [CD8149_2.mzXML]	307.18988037109375	10.240883333333333	10.224816666666667	10.395633333333334	0.17081666666666706	9639.115234375	54235.65604708838	0	1178	0.1116794840638029	5.488290854516419	9.614065689394074	307.1816101074219	307.1976318359375
887	307.2017822265625	10.255799999999999					1	DETECTED	307.2018 m/z @10.26 [CD8149_2.mzXML]	307.2017822265625	10.255799999999999	10.224816666666667	10.285616666666666	0.06079999999999863	8519.0791015625	20804.365528075763	0	1178	0.03355092355096723	0.981172673480399	0.9623453469607981	307.2017822265625	307.2098693847656
888	307.22235107421875	10.3006					1	DETECTED	307.2224 m/z @10.30 [CD8149_2.mzXML]	307.22235107421875	10.3006	10.240883333333333	10.3469	0.10601666666666709	4988.15771484375	24388.043599365286	0	1178	0.06377717925825444	0.8876639687412822	0.7753279374825645	307.2147521972656	307.226318359375
889	307.2384948730469	10.255799999999999					1	DETECTED	307.2385 m/z @10.26 [CD8149_2.mzXML]	307.2384948730469	10.255799999999999	10.224816666666667	10.379150000000001	0.15433333333333366	5672.49560546875	27547.872400359985	0	1178	0.02943390868341389	2.4905863367403285	3.68550001945675	307.234375	307.24627685546875
890	307.3417663574219	10.255799999999999					1	DETECTED	307.3418 m/z @10.26 [CD8149_2.mzXML]	307.3417663574219	10.255799999999999	10.224816666666667	10.395633333333334	0.17081666666666706	3991.97998046875	22493.742453613242	0	1178	0.059868363896097065	2.756589564282034	4.513179128564068	307.3363952636719	307.34814453125
891	307.7371520996094	10.285616666666666					1	DETECTED	307.7372 m/z @10.29 [CD8149_2.mzXML]	307.7371520996094	10.285616666666666	10.240883333333333	10.315666666666667	0.07478333333333431	4620.12890625	13790.918852539127	0	1178	0.027916360535238383	0.8358792846497882	0.6717585692995763	307.73394775390625	307.7376403808594
892	308.11322021484375	10.255799999999999					1	DETECTED	308.1132 m/z @10.26 [CD8149_2.mzXML]	308.11322021484375	10.255799999999999	10.189266666666667	11.220083333333333	1.0308166666666665	1810542.375	1.2515295705506083E7	0	1178	0.0954385258665944	2.7320375737929385	3.3633008827448507	308.11322021484375	308.1142883300781
893	308.17132568359375	10.55675					1	DETECTED	308.1713 m/z @10.56 [CD8149_2.mzXML]	308.17132568359375	10.55675	10.509983333333334	14.338933333333333	3.828949999999999	45635.0234375	1730406.94995239	0	1178	0.42884363001779136	11.274201103053551	24.59233911320877	308.1701965332031	308.1720886230469
894	308.36444091796875	10.270933333333334					1	DETECTED	308.3644 m/z @10.27 [CD8149_2.mzXML]	308.36444091796875	10.270933333333334	10.240883333333333	10.4125	0.17161666666666697	30360.884765625	189944.4809291994	0	1178	0.0984731153277334	2.8555185801441123	4.711037160288225	308.36444091796875	308.3646545410156
895	308.87738037109375	2.049533333333333					1	DETECTED	308.8774 m/z @2.05 [CD8149_2.mzXML]	308.87738037109375	2.049533333333333	2.049533333333333	2.2774	0.22786666666666688	4372.53466796875	39737.48333685303	0	1178	0.02185657779832928	null	null	308.87738037109375	308.8796691894531
896	309.1170654296875	10.270933333333334					1	DETECTED	309.1171 m/z @10.27 [CD8149_2.mzXML]	309.1170654296875	10.270933333333334	10.207466666666667	10.906	0.6985333333333337	86469.5546875	674729.3160939013	0	1178	0.10388204448687333	3.0275444936979294	2.6240563165547495	309.1170349121094	309.11859130859375
897	309.15020751953125	13.753066666666665					1	DETECTED	309.1502 m/z @13.75 [CD8149_2.mzXML]	309.15020751953125	13.753066666666665	9.274116666666666	14.242083333333333	4.967966666666667	23041.017578125	1060314.7029346628	0	1178	0.18558729638443694	0.5592048356775587	0.10447464295234743	309.1409912109375	309.1583557128906
898	309.163818359375	10.541083333333335					1	DETECTED	309.1638 m/z @10.54 [CD8149_2.mzXML]	309.163818359375	10.541083333333335	1.8527333333333333	12.51745	10.664716666666667	18549.44921875	3303922.071961059	0	1178	0.6973642550703048	0.6137365936378406	0.20366468625196357	309.162841796875	309.170654296875
899	309.20269775390625	12.764683333333332					1	DETECTED	309.2027 m/z @12.76 [CD8149_2.mzXML]	309.20269775390625	12.764683333333332	11.7536	13.02715	1.2735500000000002	13488.1875	282366.9388713381	0	1178	0.42285691300771333	0.6297947745817203	0.2595895491634407	309.2018737792969	309.2035217285156
900	309.2204895019531	12.129833333333332					1	DETECTED	309.2205 m/z @12.13 [CD8149_2.mzXML]	309.2204895019531	12.129833333333332	9.304883333333333	17.191	7.886116666666666	13351.1689453125	1527051.1689272476	0	1178	0.5706309321543177	1.3143705003007413	1.4850336719150774	309.21875	309.2261962890625
901	309.2386169433594	14.550733333333334					1	DETECTED	309.2386 m/z @14.55 [CD8149_2.mzXML]	309.2386169433594	14.550733333333334	5.762083333333334	14.86945	9.107366666666667	5080.77490234375	832166.233941925	0	1178	0.4016134236708293	0.518132288045756	0.036264576091512006	309.2386169433594	309.2473449707031
902	309.4667663574219	10.255799999999999					1	DETECTED	309.4668 m/z @10.26 [CD8149_2.mzXML]	309.4667663574219	10.255799999999999	10.224816666666667	10.638733333333333	0.4139166666666654	48750.97265625	316894.5110420522	0	1178	0.09570645940804745	6.6796664873591505	5.065708273679586	309.46630859375	309.4683532714844
903	310.1116638183594	1.2506					1	DETECTED	310.1117 m/z @1.25 [CD8149_2.mzXML]	310.1116638183594	1.2506	0.10103333333333334	19.999666666666666	19.898633333333333	1679.5826416015625	890932.0873759763	0	1178	0.5301164934903859	8.654840954562589	16.309681909125178	310.1102294921875	310.1141662597656
904	310.1529235839844	13.82445					1	DETECTED	310.1529 m/z @13.82 [CD8149_2.mzXML]	310.1529235839844	13.82445	13.666133333333333	14.109933333333334	0.4438000000000013	4416.216796875	65957.44639144912	0	1178	0.16760893445689007	1.401621223286656	1.8032424465733121	310.1524658203125	310.1537780761719
905	310.2007141113281	10.605783333333333					1	DETECTED	310.2007 m/z @10.61 [CD8149_2.mzXML]	310.2007141113281	10.605783333333333	10.379150000000001	17.505333333333333	7.126183333333332	78883.671875	1385686.9987330935	1	1178	0.17320140848213406	9.31241517660704	0.836179640321772	310.19775390625	310.201171875
906	310.9117431640625	1.6416666666666666					1	DETECTED	310.9117 m/z @1.64 [CD8149_2.mzXML]	310.9117431640625	1.6416666666666666	1.6114166666666667	1.7818333333333334	0.17041666666666666	51587.2109375	215931.64002319326	0	1178	0.05771800443437436	3.1121555120955926	2.667657498111557	310.9108581542969	310.9122009277344
907	311.0050354003906	12.081016666666667					1	DETECTED	311.0050 m/z @12.08 [CD8149_2.mzXML]	311.0050354003906	12.081016666666667	9.773633333333333	19.028000000000002	9.25436666666667	3201.873779296875	761144.6644908756	0	1178	5.326675125053038	2.0053812760486265	3.010762552097253	310.9955749511719	311.00946044921875
908	311.1230163574219	8.7589					1	DETECTED	311.1230 m/z @8.76 [CD8149_2.mzXML]	311.1230163574219	8.7589	5.4284	9.572266666666668	4.143866666666668	27548.189453125	628354.0869129644	0	1178	0.09174811507858394	0.9859880578761728	0.6264091237139248	311.1163330078125	311.1329040527344
909	311.1331787109375	9.437483333333335					1	DETECTED	311.1332 m/z @9.44 [CD8149_2.mzXML]	311.1331787109375	9.437483333333335	9.337233333333334	9.639299999999999	0.30206666666666493	11516.771484375	85279.40343469246	0	1178	0.10696612689768159	1.0913437179255354	1.1568189104101825	311.133056640625	311.13385009765625
910	311.14813232421875	10.838600000000001					1	DETECTED	311.1481 m/z @10.84 [CD8149_2.mzXML]	311.14813232421875	10.838600000000001	9.877583333333332	13.985416666666667	4.1078333333333354	12394.005859375	588664.0565178838	0	1178	0.9920042702057579	2.128734356240294	3.2063940600841843	311.1477355957031	311.1512451171875
911	311.16583251953125	12.401100000000001					1	DETECTED	311.1658 m/z @12.40 [CD8149_2.mzXML]	311.16583251953125	12.401100000000001	11.92805	14.322766666666666	2.3947166666666657	74445.109375	1646989.2456054091	0	1178	0.37540531946441646	1.3391850734653654	1.7605819499172224	311.16387939453125	311.17529296875
912	311.268310546875	11.421600000000002					1	DETECTED	311.2683 m/z @11.42 [CD8149_2.mzXML]	311.268310546875	11.421600000000002	1.5818833333333333	11.869766666666667	10.287883333333333	52331.3046875	5420637.056922604	0	1178	0.11437766023130891	4.216660764891068	2.725763725209226	311.2674560546875	311.2732849121094
913	311.6317138671875	12.849783333333333					1	DETECTED	311.6317 m/z @12.85 [CD8149_2.mzXML]	311.6317138671875	12.849783333333333	12.781516666666667	13.011583333333334	0.23006666666666753	14130.873046875	112091.5976381842	0	1178	0.10916633246063512	1.6850585937500164	2.370117187500033	311.6312561035156	311.6319885253906
914	311.9829406738281	2.3894499999999996					1	DETECTED	311.9829 m/z @2.39 [CD8149_2.mzXML]	311.9829406738281	2.3894499999999996	2.3894499999999996	19.375666666666667	16.986216666666667	17480.8984375	7341137.682352599	0	1178	14.914507565963213	null	null	311.9829406738281	311.992919921875
915	311.99322509765625	16.469583333333333					1	DETECTED	311.9932 m/z @16.47 [CD8149_2.mzXML]	311.99322509765625	16.469583333333333	9.877583333333332	19.815833333333334	9.938250000000002	2441.868896484375	646745.12615686	0	1178	1.7133953499033936	0.7538114381067962	0.5076228762135924	311.9929504394531	311.9944763183594
916	312.0281677246094	13.154050000000002					1	DETECTED	312.0282 m/z @13.15 [CD8149_2.mzXML]	312.0281677246094	13.154050000000002	11.02215	16.653583333333334	5.631433333333334	23985.763671875	1124708.841162445	0	1178	0.16894968952870038	1.0722813782111713	0.48540745769383586	312.0201721191406	312.0302734375
917	312.1689758300781	12.321216666666666					1	DETECTED	312.1690 m/z @12.32 [CD8149_2.mzXML]	312.1689758300781	12.321216666666666	3.6055166666666665	12.731	9.125483333333333	10940.33203125	856717.2784759521	0	1178	0.25951656813622215	0.5258591423978776	0.04938698847578086	312.1640625	312.1788635253906
918	312.2162170410156	10.509983333333334					1	DETECTED	312.2162 m/z @10.51 [CD8149_2.mzXML]	312.2162170410156	10.509983333333334	10.4788	17.2095	6.730699999999999	42523.27734375	1069385.7617657478	0	1178	0.2572227480112197	7.614987204662118	12.6145749288492	312.2135314941406	312.2165832519531
919	312.2720031738281	11.421600000000002					1	DETECTED	312.2720 m/z @11.42 [CD8149_2.mzXML]	312.2720031738281	11.421600000000002	11.391066666666667	11.485449999999998	0.09438333333333127	11216.26171875	53069.8944169914	0	1178	0.14356436228955616	1.545578602619999	2.091157205239998	312.2711181640625	312.2720031738281
920	312.288818359375	13.666133333333333					1	DETECTED	312.2888 m/z @13.67 [CD8149_2.mzXML]	312.288818359375	13.666133333333333	13.464416666666667	14.0741	0.6096833333333329	6131.16064453125	126474.46375335683	0	1178	0.27665700273033167	1.5112368834173378	2.0224737668346755	312.2879943847656	312.28961181640625
921	312.3616638183594	12.097283333333333					1	DETECTED	312.3617 m/z @12.10 [CD8149_2.mzXML]	312.3616638183594	12.097283333333333	12.03385	12.197333333333335	0.16348333333333542	12854.2578125	89999.62933252002	0	1178	0.14023918120112455	1.2886232264844988	1.5772464529689973	312.3612976074219	312.3617858886719
922	312.6585998535156	2.4175					1	DETECTED	312.6586 m/z @2.42 [CD8149_2.mzXML]	312.6585998535156	2.4175	1.8527333333333333	4.741833333333333	2.8891	18675.919921875	751237.7193042908	0	1178	0.4157986213138001	1.598571879950095	1.7931319080218209	312.6559753417969	312.66748046875
923	313.095458984375	1.5087166666666667					1	DETECTED	313.0955 m/z @1.51 [CD8149_2.mzXML]	313.095458984375	1.5087166666666667	1.4139666666666666	18.534	17.120033333333332	21384.9921875	1931739.7713141479	0	1178	0.16656394791496631	90.34318381706233	176.39511330977805	313.094970703125	313.1017761230469
924	313.1535949707031	12.91615					1	DETECTED	313.1536 m/z @12.92 [CD8149_2.mzXML]	313.1535949707031	12.91615	9.997616666666666	14.020616666666665	4.023	20943.63671875	892639.1109902959	0	1178	0.2323968614339389	0.6885929675941175	0.39246419776646296	313.1454772949219	313.1551513671875
925	313.1659240722656	12.321216666666666					1	DETECTED	313.1659 m/z @12.32 [CD8149_2.mzXML]	313.1659240722656	12.321216666666666	3.8533	13.56325	9.70995	19087.5234375	2200090.6410916145	0	1178	0.29361714369496816	0.5733375977956009	0.1466751955912021	313.1658020019531	313.17449951171875
926	313.27264404296875	14.338933333333333					1	DETECTED	313.2726 m/z @14.34 [CD8149_2.mzXML]	313.27264404296875	14.338933333333333	0.3020833333333333	19.981333333333335	19.679250000000003	4275.59814453125	1327643.0602473454	0	1178	0.489121306953443	0.7009852637878158	0.0866311888964956	313.271484375	313.2752685546875
927	313.7838439941406	2.4175					1	DETECTED	313.7838 m/z @2.42 [CD8149_2.mzXML]	313.7838439941406	2.4175	2.0637	3.698716666666667	1.635016666666667	13893.7216796875	497989.73440386966	0	1178	0.47930783293720536	2.314148672663331	2.9776877138347824	313.7828063964844	313.7846984863281
928	314.029052734375	13.215183333333332					1	DETECTED	314.0291 m/z @13.22 [CD8149_2.mzXML]	314.029052734375	13.215183333333332	11.639333333333333	15.365666666666668	3.7263333333333346	6752.05859375	428822.6288347471	0	1178	0.206405320340453	1.1823248828674482	1.3646497657348966	314.02789306640625	314.029541015625
929	314.23150634765625	10.956516666666666					1	DETECTED	314.2315 m/z @10.96 [CD8149_2.mzXML]	314.23150634765625	10.956516666666666	10.789016666666667	11.6709	0.8818833333333327	285090.78125	2540908.4237230243	1	1178	0.11697636362584696	2.0325524605354874	2.273260946310873	314.2312316894531	314.2325134277344
930	314.7779846191406	1.9926833333333334					1	DETECTED	314.7780 m/z @1.99 [CD8149_2.mzXML]	314.7779846191406	1.9926833333333334	1.93695	19.302	17.36505	7213.27197265625	3069708.181904541	0	1178	0.12968818919619807	155.78693181818159	310.5738636363632	314.77789306640625	314.7864990234375
931	315.07867431640625	2.37565					1	DETECTED	315.0787 m/z @2.38 [CD8149_2.mzXML]	315.07867431640625	2.37565	0.61185	10.52525	9.9134	5045015.5	2.3369031316593096E8	1	1178	0.4948025422130895	1.8296261816934445	2.0229096563987756	315.0781555175781	315.0798645019531
932	315.1197204589844	2.37565					1	DETECTED	315.1197 m/z @2.38 [CD8149_2.mzXML]	315.1197204589844	2.37565	2.2207333333333334	2.9699833333333334	0.74925	8909.490234375	186990.8424488525	0	1178	0.05247026360048812	2.4182356105433076	3.8364712210866148	315.1150207519531	315.1281433105469
933	315.13330078125	11.122816666666667					1	DETECTED	315.1333 m/z @11.12 [CD8149_2.mzXML]	315.13330078125	11.122816666666667	2.3617333333333335	11.854583333333332	9.492849999999999	8468.45703125	1329853.5091372072	0	1178	9.443683583883061	0.5417623391323371	0.08352467826467412	315.1313171386719	315.14068603515625
934	315.16168212890625	12.25905					1	DETECTED	315.1617 m/z @12.26 [CD8149_2.mzXML]	315.16168212890625	12.25905	2.29135	13.666133333333333	11.374783333333333	8851.484375	3319374.3722941894	0	1178	10.204421404508796	0.5705821470014814	0.14116429400296282	315.1531677246094	315.1700439453125
935	315.2349548339844	10.956516666666666					1	DETECTED	315.2350 m/z @10.96 [CD8149_2.mzXML]	315.2349548339844	10.956516666666666	10.838600000000001	11.6709	0.8322999999999983	49560.08984375	430465.46681457554	0	1178	0.12388144627257525	4.73908390733858	2.35301404770625	315.2301025390625	315.2376708984375
936	316.0823669433594	2.37565					1	DETECTED	316.0824 m/z @2.38 [CD8149_2.mzXML]	316.0823669433594	2.37565	1.8384500000000001	10.224816666666667	8.386366666666667	429050.875	2.048002953145604E7	0	1178	0.5165709301153414	2.005062442264277	2.0837174294177787	316.0817565917969	316.0836181640625
937	316.17462158203125	10.4947					1	DETECTED	316.1746 m/z @10.49 [CD8149_2.mzXML]	316.17462158203125	10.4947	0.9042333333333333	10.572750000000001	9.668516666666667	11159.0126953125	1088723.977870423	0	1178	0.06245867221858248	0.5040691450537688	0.008138290107537458	316.17034912109375	316.1750183105469
938	316.2113342285156	9.1096					1	DETECTED	316.2113 m/z @9.11 [CD8149_2.mzXML]	316.2113342285156	9.1096	8.827183333333332	9.157900000000001	0.3307166666666692	6347.173828125	56467.283260009746	0	1178	0.0691265531356482	0.5855119504278564	0.17102390085571276	316.2109069824219	316.2117919921875
939	316.2470397949219	11.122816666666667					1	DETECTED	316.2470 m/z @11.12 [CD8149_2.mzXML]	316.2470397949219	11.122816666666667	10.956516666666666	12.1805	1.2239833333333348	568829.625	3945247.4860616582	1	1178	0.09018533302321785	3.2745369000543985	2.982195421148151	316.2384033203125	316.2479248046875
940	317.08355712890625	2.37565					1	DETECTED	317.0836 m/z @2.38 [CD8149_2.mzXML]	317.08355712890625	2.37565	1.8812333333333333	5.937983333333333	4.05675	64241.6171875	2623979.951651062	0	1178	0.4568920490833399	1.998964605920909	2.3580323421685367	317.08251953125	317.08489990234375
941	317.1139221191406	1.6416666666666666					1	DETECTED	317.1139 m/z @1.64 [CD8149_2.mzXML]	317.1139221191406	1.6416666666666666	0.19276666666666667	10.923	10.730233333333333	20026.8828125	1518259.1520380555	0	1178	0.07092848719877343	2.2492029397862523	35.24731147853114	317.1124572753906	317.11572265625
942	317.150634765625	11.83845					1	DETECTED	317.1506 m/z @11.84 [CD8149_2.mzXML]	317.150634765625	11.83845	10.605783333333333	12.065133333333334	1.4593500000000006	15469.8017578125	283708.5051732175	0	1178	0.09082034558315577	0.5946135768378281	0.17966869171808394	317.1484680175781	317.1514587402344
943	317.17718505859375	13.448200000000002					1	DETECTED	317.1772 m/z @13.45 [CD8149_2.mzXML]	317.17718505859375	13.448200000000002	10.509983333333334	14.617133333333333	4.107149999999999	16987.021484375	1100547.6018031621	0	1178	1.2496125005944947	0.6989188453313514	1.0910996237299868	317.17694091796875	317.1859436035156
944	317.250732421875	11.122816666666667					1	DETECTED	317.2507 m/z @11.12 [CD8149_2.mzXML]	317.250732421875	11.122816666666667	11.02215	14.633483333333334	3.6113333333333344	90292.8828125	2191776.319568789	0	1178	0.09849090828211793	14.913554396742763	26.85011355165341	317.2432861328125	317.2510070800781
945	317.5274658203125	2.4175					1	DETECTED	317.5275 m/z @2.42 [CD8149_2.mzXML]	317.5274658203125	2.4175	1.9786333333333335	5.044700000000001	3.066066666666667	18526.345703125	698644.4032731625	0	1178	0.3892111924018744	2.1389520838415397	1.9697570460960598	317.5267028808594	317.5298767089844
946	318.0639343261719	16.063983333333333					1	DETECTED	318.0639 m/z @16.06 [CD8149_2.mzXML]	318.0639343261719	16.063983333333333	9.706516666666666	19.761000000000003	10.054483333333337	4961.2119140625	1071607.984107025	0	1178	1.8914609919079801	0.7907617814223697	3.536371745756309	318.0623474121094	318.0665283203125
947	318.1907043457031	9.321					1	DETECTED	318.1907 m/z @9.32 [CD8149_2.mzXML]	318.1907043457031	9.321	9.259350000000001	10.446183333333332	1.1868333333333307	14196.390625	199347.13055398542	0	1178	1.0058397135113566	4.35120912315362	16.599120711249846	318.1807861328125	318.1967468261719
948	318.29913330078125	11.332283333333333					1	DETECTED	318.2991 m/z @11.33 [CD8149_2.mzXML]	318.29913330078125	11.332283333333333	11.286483333333333	17.2095	5.9230166666666655	283346.25	2872518.7455716603	1	1178	0.09808279777951867	4.366751905078871	3.8237321661088823	318.2972717285156	318.2999572753906
949	318.96893310546875	1.9786333333333335					1	DETECTED	318.9689 m/z @1.98 [CD8149_2.mzXML]	318.96893310546875	1.9786333333333335	1.7522166666666665	11.592600000000001	9.840383333333335	20768.5546875	5380527.666917969	0	1178	0.20934280259204785	21.730695620169282	0.9551368717649931	318.9682922363281	318.9775695800781
950	319.06854248046875	13.613916666666666					1	DETECTED	319.0685 m/z @13.61 [CD8149_2.mzXML]	319.06854248046875	13.613916666666666	9.722900000000001	19.448666666666668	9.725766666666667	6049.234375	1340067.2645710143	0	1178	3.3907222994546355	1.2497719105118203	1.2707820378224892	319.05865478515625	319.06854248046875
951	319.1357727050781	9.437483333333335					1	DETECTED	319.1358 m/z @9.44 [CD8149_2.mzXML]	319.1357727050781	9.437483333333335	9.337233333333334	19.32016666666667	9.982933333333335	23579.03125	690491.1994951176	0	1178	0.08081862866288247	5.773533522710434	9.834885951562015	319.1266784667969	319.13702392578125
952	319.164794921875	9.555216666666666					1	DETECTED	319.1648 m/z @9.56 [CD8149_2.mzXML]	319.164794921875	9.555216666666666	7.960766666666667	9.825583333333332	1.8648166666666652	10070.4833984375	402382.6557228391	0	1178	0.1147715790020225	0.5847836767119277	0.16956735342385532	319.1647033691406	319.1677551269531
953	319.19342041015625	14.307133333333333					1	DETECTED	319.1934 m/z @14.31 [CD8149_2.mzXML]	319.19342041015625	14.307133333333333	9.321	16.303333333333335	6.982333333333335	121396.9375	6331106.131338684	1	1178	0.5546875984764092	1.050556781647568	5.405490753798752	319.1923522949219	319.20135498046875
954	319.2408447265625	11.973533333333334					1	DETECTED	319.2408 m/z @11.97 [CD8149_2.mzXML]	319.2408447265625	11.973533333333334	11.92805	12.197333333333335	0.269283333333334	27777.40625	181728.08325805725	0	1178	0.12653339444998402	2.960241846830349	3.6994394112693003	319.2408447265625	319.24139404296875
955	319.3026428222656	11.332283333333333					1	DETECTED	319.3026 m/z @11.33 [CD8149_2.mzXML]	319.3026428222656	11.332283333333333	11.302383333333333	11.7706	0.4682166666666667	53124.00390625	440094.5178189706	0	1178	0.08416111923218672	7.829710144927644	4.757851107835576	319.2933044433594	319.3040771484375
956	319.65142822265625	10.255799999999999					1	DETECTED	319.6514 m/z @10.26 [CD8149_2.mzXML]	319.65142822265625	10.255799999999999	9.877583333333332	10.462366666666666	0.5847833333333341	5368.3779296875	96564.94730950934	0	1178	0.20615685264932004	0.7730798043449528	0.5461596086899055	319.6504821777344	319.65216064453125
957	320.1966247558594	14.307133333333333					1	DETECTED	320.1966 m/z @14.31 [CD8149_2.mzXML]	320.1966247558594	14.307133333333333	11.577666666666666	15.972199999999999	4.394533333333333	25229.79296875	1214579.1323446347	0	1178	0.5670776475610122	1.4497445289061053	0.4681814068062646	320.1960144042969	320.1982116699219
958	320.96612548828125	2.007083333333333					1	DETECTED	320.9661 m/z @2.01 [CD8149_2.mzXML]	320.96612548828125	2.007083333333333	1.7522166666666665	2.2066833333333333	0.4544666666666668	15105.380859375	169587.17587109382	0	1178	0.05974633950255659	0.8915772953178138	0.7831545906356276	320.9654541015625	320.96795654296875
959	321.0912170410156	10.789016666666667					1	DETECTED	321.0912 m/z @10.79 [CD8149_2.mzXML]	321.0912170410156	10.789016666666667	9.471916666666667	10.956516666666666	1.4845999999999986	3615.35986328125	92627.29529644773	0	1178	3.35121116719053	0.5635866676789912	8.981127098282368	321.09051513671875	321.0977478027344
960	321.1361999511719	11.106683333333333					1	DETECTED	321.1362 m/z @11.11 [CD8149_2.mzXML]	321.1361999511719	11.106683333333333	9.386866666666666	11.220083333333333	1.833216666666667	8076.4482421875	187885.1150210268	0	1178	0.0901983136388349	0.532968630377269	0.05748479353801039	321.1263122558594	321.1436767578125
961	321.2088928222656	12.648916666666667					1	DETECTED	321.2089 m/z @12.65 [CD8149_2.mzXML]	321.2088928222656	12.648916666666667	1.4329833333333333	15.585466666666667	14.152483333333334	69682.6796875	6005708.192857175	0	1178	0.3602607133209741	4.3207215626635085	3.933751760922525	321.2003173828125	321.2154235839844
962	321.2565002441406	12.321216666666666					1	DETECTED	321.2565 m/z @12.32 [CD8149_2.mzXML]	321.2565002441406	12.321216666666666	12.197333333333335	15.113033333333334	2.9156999999999993	15212.58984375	445455.1523753356	0	1178	0.20682803847607723	11.767926812861708	22.535853625723416	321.2559814453125	321.2583312988281
963	322.21221923828125	12.714599999999999					1	DETECTED	322.2122 m/z @12.71 [CD8149_2.mzXML]	322.21221923828125	12.714599999999999	9.038683333333333	12.964433333333334	3.9257500000000007	15850.451171875	1207592.7249565127	0	1178	0.20313971398919506	0.5339824533563059	0.06796490671261181	322.2095642089844	322.2127685546875
964	322.27288818359375	13.985416666666667					1	DETECTED	322.2729 m/z @13.99 [CD8149_2.mzXML]	322.27288818359375	13.985416666666667	13.860583333333333	14.699866666666667	0.8392833333333343	11274.453125	224069.3461223751	0	1178	0.4451684671270453	3.3616154873163833	5.367364239527524	322.2722473144531	322.2738952636719
965	323.1628112792969	10.4947					1	DETECTED	323.1628 m/z @10.49 [CD8149_2.mzXML]	323.1628112792969	10.4947	9.8084	12.11335	2.30495	5372.32666015625	294300.857075104	0	1178	0.13560536472362017	1.6792583418330194	2.133273168822098	323.1614990234375	323.1665954589844
966	323.1997985839844	11.973533333333334					1	DETECTED	323.1998 m/z @11.97 [CD8149_2.mzXML]	323.1997985839844	11.973533333333334	9.825583333333332	19.338833333333334	9.513250000000001	6013.8037109375	879587.6433564455	0	1178	0.7983393673393433	2.2144952163690945	3.4289904327381895	323.193603515625	323.2002258300781
967	323.2244567871094	13.949816666666667					1	DETECTED	323.2245 m/z @13.95 [CD8149_2.mzXML]	323.2244567871094	13.949816666666667	7.0897	15.383700000000001	8.294	19305.677734375	1226883.4254977726	0	1178	0.3494690032530485	0.817471438775531	0.4742548839793764	323.2213134765625	323.2264099121094
968	324.1292419433594	11.83845					1	DETECTED	324.1292 m/z @11.84 [CD8149_2.mzXML]	324.1292419433594	11.83845	3.283383333333333	11.973533333333334	8.690150000000001	13904.498046875	938957.9607358093	0	1178	0.0632952235359685	0.5078949316584325	0.01578986331686495	324.1272888183594	324.1297302246094
969	324.1785888671875	17.098666666666666					1	DETECTED	324.1786 m/z @17.10 [CD8149_2.mzXML]	324.1785888671875	17.098666666666666	0.39344999999999997	19.981333333333335	19.587883333333334	10078.470703125	2278080.8810603027	0	1178	1.5545756406345888	0.6882403140586231	0.344538851548872	324.177490234375	324.18023681640625
970	324.1913146972656	9.706516666666666					1	DETECTED	324.1913 m/z @9.71 [CD8149_2.mzXML]	324.1913146972656	9.706516666666666	3.899916666666667	10.031783333333333	6.131866666666666	48485.40625	2021712.0215358895	0	1178	0.09770113738898623	0.5155751364987506	2.6413362786392796	324.191162109375	324.1956481933594
971	324.6706237792969	11.973533333333334					1	DETECTED	324.6706 m/z @11.97 [CD8149_2.mzXML]	324.6706237792969	11.973533333333334	11.957783333333333	12.065133333333334	0.10735000000000028	8165.1240234375	33666.29469091822	0	1178	0.044381680560954706	3.4079365079363875	5.815873015872775	324.6680908203125	324.6707763671875
972	325.0549011230469	1.8098833333333333					1	DETECTED	325.0549 m/z @1.81 [CD8149_2.mzXML]	325.0549011230469	1.8098833333333333	1.8098833333333333	11.639333333333333	9.82945	17105.517578125	3120667.0630306397	0	1178	0.053162121370211146	null	null	325.054443359375	325.05889892578125
973	325.1366271972656	11.821766666666667					1	DETECTED	325.1366 m/z @11.82 [CD8149_2.mzXML]	325.1366271972656	11.821766666666667	11.787583333333334	12.097283333333333	0.3096999999999994	18530.60546875	166053.69457665947	0	1178	0.11549579370151086	4.52998537298882	8.05997074597764	325.1363525390625	325.1381530761719
974	325.17523193359375	17.098666666666666					1	DETECTED	325.1752 m/z @17.10 [CD8149_2.mzXML]	325.17523193359375	17.098666666666666	0.10103333333333334	19.963	19.861966666666667	15458.486328125	3092548.624764103	0	1178	2.0490845861736755	0.5842568279113367	0.2729440544926684	325.1687316894531	325.1757507324219
975	325.1948547363281	9.706516666666666					1	DETECTED	325.1949 m/z @9.71 [CD8149_2.mzXML]	325.1948547363281	9.706516666666666	9.672949999999998	14.020616666666665	4.347666666666667	7934.64111328125	706879.991819153	0	1178	0.09727840001223242	64.76166832174677	119.18975096697241	325.1944580078125	325.20465087890625
976	325.2151794433594	11.7203					1	DETECTED	325.2152 m/z @11.72 [CD8149_2.mzXML]	325.2151794433594	11.7203	11.37625	14.991150000000001	3.6149000000000004	9537.1259765625	602231.4255388794	0	1178	0.40772552104047577	5.253451533207394	9.506903066414788	325.2098693847656	325.2171325683594
977	326.1773986816406	17.098666666666666					1	DETECTED	326.1774 m/z @17.10 [CD8149_2.mzXML]	326.1773986816406	17.098666666666666	9.860516666666665	19.4305	9.569983333333333	3960.9814453125	951980.4989405825	0	1178	0.5929879966914271	0.6610793734126352	0.3221587468252705	326.17608642578125	326.17852783203125
978	327.0073547363281	0.92245					1	DETECTED	327.0074 m/z @0.92 [CD8149_2.mzXML]	327.0073547363281	0.92245	0.10103333333333334	19.999666666666666	19.898633333333333	9567.046875	4737717.633492919	0	1178	9.776495931984043	12.112387136045449	15.903009682358237	327.0052185058594	327.0089416503906
979	327.0515441894531	11.532666666666668					1	DETECTED	327.0515 m/z @11.53 [CD8149_2.mzXML]	327.0515441894531	11.532666666666668	1.6416666666666666	11.787583333333334	10.145916666666668	34753.87890625	6497431.858770019	0	1178	0.06555183481910198	0.5147145736409222	0.02447303210023105	327.04931640625	327.0524597167969
980	327.2009582519531	9.606183333333332					1	DETECTED	327.2010 m/z @9.61 [CD8149_2.mzXML]	327.2009582519531	9.606183333333332	9.5387	9.894566666666666	0.35586666666666567	58319.33203125	403432.28121411055	0	1178	0.09944068528273498	1.9923169207993021	1.676256941849846	327.2004089355469	327.2014465332031
981	327.2185363769531	11.6234					1	DETECTED	327.2185 m/z @11.62 [CD8149_2.mzXML]	327.2185363769531	11.6234	11.6234	12.51745	0.89405	19956.76953125	683639.5556855475	0	1178	0.7357907756658975	null	null	327.2185363769531	327.22027587890625
982	327.2312927246094	15.34735					1	DETECTED	327.2313 m/z @15.35 [CD8149_2.mzXML]	327.2312927246094	15.34735	6.731916666666667	17.579166666666666	10.847249999999999	76160.640625	1.0221750420385491E7	1	1178	0.8862881653411758	0.7652097765478887	0.4551236430314317	327.2247314453125	327.2386474609375
983	327.63067626953125	10.100249999999999					1	DETECTED	327.6307 m/z @10.10 [CD8149_2.mzXML]	327.63067626953125	10.100249999999999	9.877583333333332	10.379150000000001	0.5015666666666689	19696.93359375	263571.4860137329	0	1178	0.2442614495126776	1.1262724550898238	1.2617749863439849	327.62982177734375	327.6308898925781
984	328.20458984375	9.589049999999999					1	DETECTED	328.2046 m/z @9.59 [CD8149_2.mzXML]	328.20458984375	9.589049999999999	1.8527333333333333	12.065133333333334	10.2124	8364.2373046875	1437027.1889548951	0	1178	0.12301371476779188	0.660029859170708	0.320059718341416	328.1972961425781	328.21173095703125
985	328.2474670410156	11.122816666666667					1	DETECTED	328.2475 m/z @11.12 [CD8149_2.mzXML]	328.2474670410156	11.122816666666667	0.7763166666666667	11.421600000000002	10.645283333333335	54827.97265625	8827905.56401343	0	1178	0.10654810619177724	0.5142575363938763	0.01428293984289003	328.24542236328125	328.24847412109375
986	328.8974304199219	1.5673666666666668					1	DETECTED	328.8974 m/z @1.57 [CD8149_2.mzXML]	328.8974304199219	1.5673666666666668	1.4491333333333332	1.6416666666666666	0.19253333333333345	88404.1640625	539370.5265710453	0	1178	0.10630326907176646	0.8142091908655186	0.6247798370950604	328.8968505859375	328.8977355957031
987	328.9976501464844	1.7818333333333334					1	DETECTED	328.9977 m/z @1.78 [CD8149_2.mzXML]	328.9976501464844	1.7818333333333334	0.10103333333333334	19.999666666666666	19.898633333333333	24251.986328125	4850661.866344178	0	1178	5.153229058567636	2.735958688159495	1.2867363240336325	328.99700927734375	329.0053405761719
988	329.06732177734375	11.421600000000002					1	DETECTED	329.0673 m/z @11.42 [CD8149_2.mzXML]	329.06732177734375	11.421600000000002	11.13875	11.884183333333334	0.7454333333333345	4012.95556640625	130970.34970184324	0	1178	0.7319903862847212	1.3177184609038894	1.6354369218077789	329.0664978027344	329.06829833984375
989	329.0924377441406	10.255799999999999					1	DETECTED	329.0924 m/z @10.26 [CD8149_2.mzXML]	329.0924377441406	10.255799999999999	10.207466666666667	10.541083333333335	0.3336166666666678	88938.765625	603517.8298475328	0	1178	0.09150884482507315	2.510694065199091	3.337938509343045	329.0924377441406	329.0928649902344
990	329.1578063964844	12.4835					1	DETECTED	329.1578 m/z @12.48 [CD8149_2.mzXML]	329.1578063964844	12.4835	9.94625	12.4835	2.5372500000000002	7269.31689453125	663625.8361584474	0	1178	1.5310735670868425	0.5	null	329.15771484375	329.1593017578125
991	329.17620849609375	12.243733333333333					1	DETECTED	329.1762 m/z @12.24 [CD8149_2.mzXML]	329.17620849609375	12.243733333333333	12.243733333333333	13.513333333333332	1.2695999999999987	10396.88671875	291178.5714600829	0	1178	0.17308422221367792	null	null	329.175048828125	329.17730712890625
992	329.24627685546875	13.735816666666667					1	DETECTED	329.2463 m/z @13.74 [CD8149_2.mzXML]	329.24627685546875	13.735816666666667	11.073166666666667	18.515666666666668	7.442500000000001	54848.046875	3796568.6780856927	0	1178	0.24417982804381033	1.0979458614571276	1.885124781911073	329.2432556152344	329.2514953613281
993	330.1654357910156	9.454616666666668					1	DETECTED	330.1654 m/z @9.45 [CD8149_2.mzXML]	330.1654357910156	9.454616666666668	9.420083333333334	10.939833333333333	1.5197499999999984	2944.71533203125	128940.14520062249	0	1178	0.07359503929698441	22.004102316601887	43.008204633203775	330.16192626953125	330.1661071777344
994	330.2268371582031	10.4947					1	DETECTED	330.2268 m/z @10.49 [CD8149_2.mzXML]	330.2268371582031	10.4947	10.031783333333333	10.75475	0.7229666666666663	3206.376220703125	65609.2120234374	0	1178	0.5254408835054765	0.7808820882088205	0.5617641764176411	330.22589111328125	330.2281799316406
995	330.24542236328125	11.737					1	DETECTED	330.2454 m/z @11.74 [CD8149_2.mzXML]	330.24542236328125	11.737	11.7038	16.63535	4.93155	10464.8427734375	1041294.6756546632	0	1178	0.11302082418483828	74.27033132529944	88.99618238728301	330.2448425292969	330.25091552734375
996	330.262939453125	11.286483333333333					1	DETECTED	330.2629 m/z @11.29 [CD8149_2.mzXML]	330.262939453125	11.286483333333333	11.220083333333333	12.583466666666668	1.363383333333335	17755.630859375	227039.37938085914	0	1178	0.027947879832714406	10.266440763052254	0.4894811337713895	330.26214599609375	330.2638854980469
997	330.9944152832031	11.83845					1	DETECTED	330.9944 m/z @11.84 [CD8149_2.mzXML]	330.9944152832031	11.83845	0.19276666666666667	19.981333333333335	19.788566666666668	2762.61376953125	1882623.9926149615	0	1178	10.81485624905148	0.8496095119650916	0.6992190239301832	330.9940490722656	331.00311279296875
998	331.0530090332031	2.4175					1	DETECTED	331.0530 m/z @2.42 [CD8149_2.mzXML]	331.0530090332031	2.4175	1.7818333333333334	11.608083333333333	9.82625	685245.0625	2.771783872601589E7	1	1178	0.7919132071789874	1.4928273260366745	1.486837237346604	331.0475769042969	331.05389404296875
999	331.1650390625	8.3544					1	DETECTED	331.1650 m/z @8.35 [CD8149_2.mzXML]	331.1650390625	8.3544	8.079166666666667	8.466050000000001	0.38688333333333347	9307.279296875	93045.9054989932	0	1178	0.1193076675683642	0.7028279035969502	0.42564194244084375	331.1644287109375	331.1653747558594
1000	331.1871337890625	12.146516666666667					1	DETECTED	331.1871 m/z @12.15 [CD8149_2.mzXML]	331.1871337890625	12.146516666666667	12.11335	12.352216666666667	0.23886666666666656	10915.140625	90738.68626489243	0	1178	0.14823324032885132	3.6010050251256613	6.202010050251323	331.185791015625	331.1873474121094
1001	331.2046813964844	11.17145					1	DETECTED	331.2047 m/z @11.17 [CD8149_2.mzXML]	331.2046813964844	11.17145	11.13875	11.236683333333334	0.09793333333333365	5441.791015625	22933.845994506803	0	1178	0.05728589899803538	1.4974515800203843	1.9949031600407685	331.2034606933594	331.2046813964844
1002	331.22467041015625	11.485449999999998					1	DETECTED	331.2247 m/z @11.49 [CD8149_2.mzXML]	331.22467041015625	11.485449999999998	10.972883333333334	11.547733333333333	0.5748499999999996	9324.34375	120950.29454150391	0	1178	0.5326168375985869	0.5607563243805703	0.1204625009274008	331.22467041015625	331.2265625
1003	331.26226806640625	14.650383333333334					1	DETECTED	331.2623 m/z @14.65 [CD8149_2.mzXML]	331.26226806640625	14.650383333333334	10.75475	16.321783333333332	5.567033333333333	9271.3369140625	1045680.7902318424	0	1178	0.5402066842054971	0.7145222428531087	0.7452119270620892	331.25885009765625	331.2636413574219
1004	332.1633605957031	10.100249999999999					1	DETECTED	332.1634 m/z @10.10 [CD8149_2.mzXML]	332.1633605957031	10.100249999999999	8.16215	10.572750000000001	2.4106000000000005	90752.015625	2206988.7801380595	1	1178	0.4132393055408574	1.1240299003795406	1.2757546402349171	332.1629333496094	332.1683349609375
1005	332.2422180175781	10.789016666666667					1	DETECTED	332.2422 m/z @10.79 [CD8149_2.mzXML]	332.2422180175781	10.789016666666667	10.671733333333332	11.37625	0.7045166666666685	21606.703125	296342.11582177813	0	1178	0.14909139425638074	3.003481597271536	6.821670656499716	332.2350158691406	332.24560546875
1006	333.05096435546875	2.37565					1	DETECTED	333.0510 m/z @2.38 [CD8149_2.mzXML]	333.05096435546875	2.37565	1.8671166666666668	4.857916666666667	2.9908	43611.51171875	1767375.5515091545	0	1178	0.2688699439245652	2.9406135291033055	4.881227058206611	333.05047607421875	333.05194091796875
1007	333.1151428222656	9.437483333333335					1	DETECTED	333.1151 m/z @9.44 [CD8149_2.mzXML]	333.1151428222656	9.437483333333335	9.003250000000001	11.547733333333333	2.544483333333332	53536.39453125	683919.311989228	0	1178	0.10725722282314543	1.1976423339711626	1.3346676969333457	333.1053161621094	333.1160888671875
1008	333.1498718261719	13.480833333333333					1	DETECTED	333.1499 m/z @13.48 [CD8149_2.mzXML]	333.1498718261719	13.480833333333333	10.255799999999999	15.512083333333333	5.256283333333334	19940.271484375	1324766.4267330326	0	1178	0.7636770890416056	0.815527916733574	0.47075651100559496	333.1412048339844	333.1513366699219
1009	333.16705322265625	10.100249999999999					1	DETECTED	333.1671 m/z @10.10 [CD8149_2.mzXML]	333.16705322265625	10.100249999999999	9.773633333333333	15.4753	5.701666666666668	14430.1865234375	1643120.958200409	0	1178	0.2487244513529312	1.1788939515045918	1.284070219366089	333.1654357910156	333.1722106933594
1010	333.203125	12.352216666666667					1	DETECTED	333.2031 m/z @12.35 [CD8149_2.mzXML]	333.203125	12.352216666666667	9.142716666666667	12.4835	3.3407833333333325	4696.8662109375	696115.961112793	0	1178	0.6281638326172967	0.5204523030586279	0.04090460611725574	333.2012634277344	333.20574951171875
1011	333.3103942871094	12.081016666666667					1	DETECTED	333.3104 m/z @12.08 [CD8149_2.mzXML]	333.3103942871094	12.081016666666667	12.065133333333334	12.1634	0.09826666666666561	5204.20263671875	20501.35328222641	0	1178	0.08613534410152823	3.0933892969570045	5.186778593914009	333.3098449707031	333.31048583984375
1012	334.13922119140625	9.7568					1	DETECTED	334.1392 m/z @9.76 [CD8149_2.mzXML]	334.13922119140625	9.7568	9.706516666666666	10.889116666666666	1.1826000000000008	12935.255859375	235004.71279333503	0	1178	0.0997647867919369	11.759363606231075	22.51872721246215	334.1389465332031	334.1481018066406
1013	334.1685791015625	14.291166666666667					1	DETECTED	334.1686 m/z @14.29 [CD8149_2.mzXML]	334.1685791015625	14.291166666666667	9.894566666666666	15.658966666666666	5.7644	9182.8857421875	1321889.594831207	0	1178	4.692751356918233	0.7118052164072352	0.2874784288081028	334.15887451171875	334.1722412109375
1014	334.9140930175781	1.6114166666666667					1	DETECTED	334.9141 m/z @1.61 [CD8149_2.mzXML]	334.9140930175781	1.6114166666666667	1.0684166666666668	1.6568333333333334	0.5884166666666666	62448.82421875	363684.13548782334	0	1178	0.0559806719261593	0.5418201350521793	0.9648275745552247	334.91357421875	334.91510009765625
1015	335.12310791015625	10.379150000000001					1	DETECTED	335.1231 m/z @10.38 [CD8149_2.mzXML]	335.12310791015625	10.379150000000001	9.773633333333333	10.622283333333334	0.848650000000001	4143.10546875	93517.69767324846	0	1178	0.08207572617937053	0.7007651867551117	0.4015303735102234	335.1222229003906	335.1239318847656
1016	335.1656799316406	14.226066666666666					1	DETECTED	335.1657 m/z @14.23 [CD8149_2.mzXML]	335.1656799316406	14.226066666666666	10.083133333333334	16.63535	6.552216666666665	144526.96875	9024746.430210272	1	1178	2.813479820679847	1.1179747617869382	0.552153699616326	335.158935546875	335.1675109863281
1017	335.2182312011719	12.567350000000001					1	DETECTED	335.2182 m/z @12.57 [CD8149_2.mzXML]	335.2182312011719	12.567350000000001	12.51745	12.748099999999999	0.2306499999999989	31383.04296875	182591.11494824215	0	1178	0.07063734248115061	2.3111222444889234	3.622244488977847	335.2177429199219	335.21875
1018	336.0743713378906	16.56246666666667					1	DETECTED	336.0744 m/z @16.56 [CD8149_2.mzXML]	336.0743713378906	16.56246666666667	9.790633333333334	19.21066666666667	9.420033333333334	2799.091064453125	718660.9827963258	0	1178	7.718908288078394	0.6955305062636902	0.39106101252738035	336.0726013183594	336.0757141113281
1019	336.11468505859375	10.805266666666666					1	DETECTED	336.1147 m/z @10.81 [CD8149_2.mzXML]	336.11468505859375	10.805266666666666	10.75475	11.056000000000001	0.30125000000000135	60992.85546875	426426.3994697282	1	1178	0.09941892333361757	2.9905937127779394	3.1851231141124554	336.1144104003906	336.1149597167969
1020	336.1693115234375	14.177283333333332					1	DETECTED	336.1693 m/z @14.18 [CD8149_2.mzXML]	336.1693115234375	14.177283333333332	1.7522166666666665	17.0435	15.291283333333336	25968.7578125	4806987.8768599825	0	1178	2.871896086011102	0.5557977998289502	0.3886524357085423	336.1603698730469	336.1709899902344
1021	336.251953125	12.197333333333335					1	DETECTED	336.2520 m/z @12.20 [CD8149_2.mzXML]	336.251953125	12.197333333333335	12.129833333333332	19.265333333333334	7.135500000000002	7605.15771484375	977477.1032412114	0	1178	0.1084923524076764	52.85555555555357	104.71111111110714	336.25006103515625	336.2529296875
1022	336.66351318359375	13.230616666666666					1	DETECTED	336.6635 m/z @13.23 [CD8149_2.mzXML]	336.66351318359375	13.230616666666666	12.94825	13.735816666666667	0.7875666666666667	25355.7265625	384125.62212127727	0	1178	0.1861146363728814	1.361692625434893	3.407873436371713	336.6622009277344	336.6640930175781
1023	336.886962890625	1.53835					1	DETECTED	336.8870 m/z @1.54 [CD8149_2.mzXML]	336.886962890625	1.53835	1.4940833333333332	1.5818833333333333	0.0878000000000001	9430.4111328125	29923.502784301745	0	1178	0.04855903903966552	0.9917168674698754	0.983433734939751	336.88568115234375	336.8876953125
1024	337.0611572265625	1.8671166666666668					1	DETECTED	337.0612 m/z @1.87 [CD8149_2.mzXML]	337.0611572265625	1.8671166666666668	1.6725166666666667	18.478833333333334	16.806316666666667	654576.875	1.9373470159909174E7	1	1178	0.513029510840515	6.680521322998641	10.6042208237736	337.0548095703125	337.0711364746094
1025	337.166015625	14.226066666666666					1	DETECTED	337.1660 m/z @14.23 [CD8149_2.mzXML]	337.166015625	14.226066666666666	10.989383333333334	15.7699	4.780516666666665	42169.37109375	2554477.42541272	0	1178	2.7829459159949597	0.7010051271467066	0.3400699770819121	337.1621398925781	337.1676025390625
1026	337.1813049316406	12.583466666666668					1	DETECTED	337.1813 m/z @12.58 [CD8149_2.mzXML]	337.1813049316406	12.583466666666668	10.066	14.0741	4.008099999999999	90437.4296875	2873837.616594114	0	1178	0.3292288697799428	0.6437916571892083	5.712079704811096	337.1739196777344	337.18731689453125
1027	337.20367431640625	14.322766666666666					1	DETECTED	337.2037 m/z @14.32 [CD8149_2.mzXML]	337.20367431640625	14.322766666666666	5.39355	17.154	11.760449999999999	6543.25	1603737.0732506714	0	1178	9.305503151146763	0.6585376096820736	0.31707521936414734	337.1956787109375	337.2071838378906
1028	337.25152587890625	11.988366666666668					1	DETECTED	337.2515 m/z @11.99 [CD8149_2.mzXML]	337.25152587890625	11.988366666666668	11.7038	16.008916666666668	4.3051166666666685	39068.875	1136947.408432344	0	1178	0.1309069346579772	5.8082011154189965	10.966055798612597	337.2514343261719	337.2591857910156
1029	338.0647888183594	1.8671166666666668					1	DETECTED	338.0648 m/z @1.87 [CD8149_2.mzXML]	338.0647888183594	1.8671166666666668	1.7818333333333334	3.960783333333333	2.1789499999999995	74059.59375	1939006.1811199035	0	1178	0.5489661326475221	12.774770373265575	24.549540746531157	338.0633239746094	338.067138671875
1030	338.1694030761719	14.226066666666666					1	DETECTED	338.1694 m/z @14.23 [CD8149_2.mzXML]	338.1694030761719	14.226066666666666	11.1549	14.974033333333333	3.8191333333333333	8012.4248046875	727113.4535991821	0	1178	0.3117834473084571	0.6217723991968307	0.2205147840616548	338.1691589355469	338.170654296875
1031	338.2314147949219	12.4835					1	DETECTED	338.2314 m/z @12.48 [CD8149_2.mzXML]	338.2314147949219	12.4835	0.10103333333333334	19.999666666666666	19.898633333333333	298774.5	1.6278141250059476E7	0	1178	0.7481163394108012	1.989047917595401	2.2512188045188166	338.2309875488281	338.2335205078125
1032	338.3406677246094	12.567350000000001					1	DETECTED	338.3407 m/z @12.57 [CD8149_2.mzXML]	338.3406677246094	12.567350000000001	12.003716666666666	15.130733333333334	3.127016666666668	298128.0	8393032.546948548	1	1178	0.44230492821773026	0.9562432433948069	1.0367946869339582	338.34033203125	338.35028076171875
1033	339.1615295410156	14.193433333333333					1	DETECTED	339.1615 m/z @14.19 [CD8149_2.mzXML]	339.1615295410156	14.193433333333333	11.391066666666667	15.530283333333333	4.139216666666666	17327.37109375	1552062.7027725219	0	1178	0.36208250238640893	0.6714477161273348	0.3087945006869649	339.1609191894531	339.1622619628906
1034	339.19439697265625	11.485449999999998					1	DETECTED	339.1944 m/z @11.49 [CD8149_2.mzXML]	339.19439697265625	11.485449999999998	11.37625	15.732616666666667	4.356366666666666	44357.640625	1347881.61515326	0	1178	0.04224167926346922	12.925041658694377	27.513870543382925	339.1885681152344	339.1981201171875
1035	339.2347717285156	12.500366666666668					1	DETECTED	339.2348 m/z @12.50 [CD8149_2.mzXML]	339.2347717285156	12.500366666666668	0.46606666666666663	19.5775	19.111433333333334	56163.98046875	3380774.775474123	0	1178	0.6476496407144854	1.9529261749086912	2.812979129984307	339.2332458496094	339.2411804199219
1036	339.34405517578125	12.567350000000001					1	DETECTED	339.3441 m/z @12.57 [CD8149_2.mzXML]	339.34405517578125	12.567350000000001	12.129833333333332	13.77095	1.641116666666667	68181.5234375	1692720.247009278	0	1178	0.41851779154420576	1.006539954459714	0.9032636503876054	339.3380432128906	339.3445129394531
1037	340.16448974609375	14.193433333333333					1	DETECTED	340.1645 m/z @14.19 [CD8149_2.mzXML]	340.16448974609375	14.193433333333333	13.666133333333333	18.991	5.324866666666667	4028.549072265625	356410.0852690432	0	1178	0.6113469512084393	5.049181364182309	9.098362728364618	340.1639709472656	340.1693420410156
1038	340.2473449707031	11.18755					1	DETECTED	340.2473 m/z @11.19 [CD8149_2.mzXML]	340.2473449707031	11.18755	11.106683333333333	15.512083333333333	4.4054	22906.1640625	653190.4713055729	0	1178	0.1078770546511354	27.23866446826037	79.37279560780996	340.2380676269531	340.2478942871094
1039	340.63909912109375	11.94305					1	DETECTED	340.6391 m/z @11.94 [CD8149_2.mzXML]	340.63909912109375	11.94305	11.884183333333334	12.129833333333332	0.2456499999999977	9089.4599609375	73099.13573474098	0	1178	0.08637936606994856	2.0864949037372966	3.172989807474593	340.6383972167969	340.6393127441406
1040	340.9310607910156	1.6265333333333334					1	DETECTED	340.9311 m/z @1.63 [CD8149_2.mzXML]	340.9310607910156	1.6265333333333334	1.5818833333333333	1.6725166666666667	0.09063333333333334	37420.12890625	133929.33891699216	0	1178	0.06433906259325783	1.0149309443822305	1.029861888764461	340.9308166503906	340.9317321777344
1041	340.9953918457031	11.437666666666667					1	DETECTED	340.9954 m/z @11.44 [CD8149_2.mzXML]	340.9953918457031	11.437666666666667	2.163883333333333	17.615833333333335	15.451950000000002	5967.37060546875	2015142.1891254275	0	1178	4.812539681731751	0.8330985016902487	0.37880837937447454	340.98779296875	340.9978942871094
1042	341.031005859375	11.577666666666666					1	DETECTED	341.0310 m/z @11.58 [CD8149_2.mzXML]	341.031005859375	11.577666666666666	11.516950000000001	11.854583333333332	0.337633333333331	62896.03515625	506850.83142846404	0	1178	0.10851130825104072	2.7608466913736156	3.229422707479745	341.03070068359375	341.0312194824219
1043	341.1801452636719	9.606183333333332					1	DETECTED	341.1801 m/z @9.61 [CD8149_2.mzXML]	341.1801452636719	9.606183333333332	9.5387	17.098666666666666	7.559966666666666	21105.052734375	1946679.3800840145	0	1178	0.10544871988779292	47.00696666368396	58.76383976340986	341.17547607421875	341.1883544921875
1044	341.1985168457031	12.352216666666667					1	DETECTED	341.1985 m/z @12.35 [CD8149_2.mzXML]	341.1985168457031	12.352216666666667	1.4329833333333333	14.209383333333333	12.7764	7028.4755859375	2584278.740436218	0	1178	0.23337197860878867	0.585041074312299	0.1700821486245981	341.1963806152344	341.19964599609375
1045	341.2101135253906	11.973533333333334					1	DETECTED	341.2101 m/z @11.97 [CD8149_2.mzXML]	341.2101135253906	11.973533333333334	10.655216666666666	12.25905	1.603833333333334	122758.140625	1128489.9055918604	0	1178	10.629701929641982	0.6173291476718531	3.0890229716165454	341.20928955078125	341.21099853515625
1046	341.25103759765625	11.18755					1	DETECTED	341.2510 m/z @11.19 [CD8149_2.mzXML]	341.25103759765625	11.18755	11.1549	13.753066666666665	2.598166666666666	5587.90673828125	521862.5605145873	0	1178	2.2246614281001946	39.78815722307263	78.57631444614526	341.242919921875	341.251708984375
1047	341.35125732421875	13.949816666666667					1	DETECTED	341.3513 m/z @13.95 [CD8149_2.mzXML]	341.35125732421875	13.949816666666667	13.7182	14.716766666666667	0.998566666666667	14056.833984375	273341.0291926269	0	1178	0.20150491208542576	1.6348130558034601	2.4892193277602375	341.3504333496094	341.35272216796875
1048	341.6461486816406	10.224816666666667					1	DETECTED	341.6461 m/z @10.22 [CD8149_2.mzXML]	341.6461486816406	10.224816666666667	10.031783333333333	10.638733333333333	0.6069499999999994	63026.0546875	981569.5065139137	2	1178	0.2453929021431147	1.4000471312399076	1.2851289014672398	341.6459045410156	341.64666748046875
1049	342.0142517089844	8.7589					1	DETECTED	342.0143 m/z @8.76 [CD8149_2.mzXML]	342.0142517089844	8.7589	0.2837166666666667	19.852666666666668	19.56895	8167.8720703125	2301991.3451900636	0	1178	4.024380635245537	0.9124190699586286	1.231832538785988	342.0107116699219	342.01580810546875
1050	342.1540832519531	8.8443					1	DETECTED	342.1541 m/z @8.84 [CD8149_2.mzXML]	342.1540832519531	8.8443	8.775616666666668	10.655216666666666	1.8795999999999982	24994.595703125	849595.5734664302	0	1178	0.0901949920700229	13.683086629459014	23.44195128500356	342.1468811035156	342.1542663574219
1051	342.2136535644531	12.003716666666666					1	DETECTED	342.2137 m/z @12.00 [CD8149_2.mzXML]	342.2136535644531	12.003716666666666	10.73815	12.065133333333334	1.3269833333333345	24443.603515625	257793.31882904138	0	1178	0.08626791455034599	0.524717530240309	0.04636711284726351	342.2107849121094	342.21527099609375
1052	342.2630310058594	11.361433333333334					1	DETECTED	342.2630 m/z @11.36 [CD8149_2.mzXML]	342.2630310058594	11.361433333333334	11.220083333333333	11.898666666666665	0.6785833333333322	129925.3359375	1329204.2841779795	0	1178	0.23095169411678995	2.9841162130180496	1.627669371066837	342.26239013671875	342.2643737792969
1053	342.8676452636719	1.7048166666666666					1	DETECTED	342.8676 m/z @1.70 [CD8149_2.mzXML]	342.8676452636719	1.7048166666666666	1.68835	1.7818333333333334	0.09348333333333336	19388.181640625	82570.23794726553	0	1178	0.09447214658450775	2.8385627530364443	4.677125506072889	342.8671569824219	342.86798095703125
1054	343.16412353515625	11.83845					1	DETECTED	343.1641 m/z @11.84 [CD8149_2.mzXML]	343.16412353515625	11.83845	8.7252	11.94305	3.2178500000000003	18065.201171875	850600.1128388059	0	1178	0.3420938138392895	0.5167991648598731	0.033598329719746106	343.1571044921875	343.1653137207031
1055	343.1919250488281	12.321216666666666					1	DETECTED	343.1919 m/z @12.32 [CD8149_2.mzXML]	343.1919250488281	12.321216666666666	10.4947	17.708333333333332	7.213633333333332	54714.89453125	2696124.583491577	0	1178	0.18599427721724027	1.0297442541806503	1.0184686613982796	343.1842346191406	343.1941223144531
1056	343.2081298828125	12.146516666666667					1	DETECTED	343.2081 m/z @12.15 [CD8149_2.mzXML]	343.2081298828125	12.146516666666667	11.577666666666666	15.622133333333332	4.044466666666667	42299.06640625	2020107.7927873547	0	1178	0.5956477171519108	11.989045095613115	11.768556876650246	343.2072448730469	343.21612548828125
1057	343.2664794921875	11.361433333333334					1	DETECTED	343.2665 m/z @11.36 [CD8149_2.mzXML]	343.2664794921875	11.361433333333334	11.361433333333334	13.2611	1.8996666666666666	25509.65625	1166255.4699322504	0	1178	1.8029223348775307	null	null	343.26165771484375	343.2678527832031
1058	344.1954040527344	12.450349999999998					1	DETECTED	344.1954 m/z @12.45 [CD8149_2.mzXML]	344.1954040527344	12.450349999999998	12.213316666666666	13.860583333333333	1.6472666666666669	6665.61865234375	248445.79979602058	0	1178	1.6159886148344427	3.4747574180846663	5.949514836169333	344.19464111328125	344.1986999511719
1059	344.2275085449219	9.606183333333332					1	DETECTED	344.2275 m/z @9.61 [CD8149_2.mzXML]	344.2275085449219	9.606183333333332	9.5387	16.653583333333334	7.114883333333333	23961.185546875	538686.6087428281	0	1178	0.09573862289352952	47.61005327082538	90.34673190101222	344.2215576171875	344.22808837890625
1060	344.2782287597656	11.485449999999998					1	DETECTED	344.2782 m/z @11.49 [CD8149_2.mzXML]	344.2782287597656	11.485449999999998	11.437666666666667	12.79845	1.360783333333334	151264.703125	1006716.2747491512	1	1178	0.07773945127055804	2.554984696787425	3.582575428868261	344.277587890625	344.2799987792969
1061	344.6493835449219	13.215183333333332					1	DETECTED	344.6494 m/z @13.22 [CD8149_2.mzXML]	344.6493835449219	13.215183333333332	13.1076	13.56325	0.45565000000000033	14141.279296875	181877.16425341766	0	1178	0.2620648732420907	2.1176607281177566	2.526419345840479	344.6484069824219	344.6500549316406
1062	344.8646545410156	1.7048166666666666					1	DETECTED	344.8647 m/z @1.70 [CD8149_2.mzXML]	344.8646545410156	1.7048166666666666	1.68835	1.7673999999999999	0.07904999999999984	14000.2216796875	51757.014748046815	0	1178	0.09006229991474313	2.400303643724697	3.800607287449394	344.8641052246094	344.8650207519531
1063	344.87518310546875	1.5528166666666665					1	DETECTED	344.8752 m/z @1.55 [CD8149_2.mzXML]	344.87518310546875	1.5528166666666665	1.4491333333333332	1.6265333333333334	0.17740000000000022	175412.75	951931.4468808598	0	1178	0.08450257924936166	0.8674750283983999	0.7004505450701051	344.87445068359375	344.87530517578125
1064	345.19183349609375	12.352216666666667					1	DETECTED	345.1918 m/z @12.35 [CD8149_2.mzXML]	345.19183349609375	12.352216666666667	11.94305	12.53435	0.5913000000000004	6099.1474609375	123738.18529406756	0	1178	0.29193091903563584	0.7225661914460274	0.44513238289205476	345.1819152832031	345.1933288574219
1065	345.8784484863281	1.5673666666666668					1	DETECTED	345.8784 m/z @1.57 [CD8149_2.mzXML]	345.8784484863281	1.5673666666666668	1.4643833333333334	1.5673666666666668	0.10298333333333343	10256.4951171875	34103.83454827884	0	1178	0.05588931783391371	0.5	null	345.87823486328125	345.8791198730469
1066	346.00885009765625	4.741833333333333					1	DETECTED	346.0089 m/z @4.74 [CD8149_2.mzXML]	346.00885009765625	4.741833333333333	0.10103333333333334	19.999666666666666	19.898633333333333	18549.314453125	8378888.5321072405	0	1178	4.810823102806622	2.1438796471872665	2.8503256942617186	346.0080261230469	346.009521484375
1067	346.27264404296875	13.735816666666667					1	DETECTED	346.2726 m/z @13.74 [CD8149_2.mzXML]	346.27264404296875	13.735816666666667	13.648266666666666	14.338933333333333	0.690666666666667	18300.068359375	335759.9143735968	0	1178	0.291879255704913	3.944412716542919	15.108159597275561	346.2720031738281	346.27325439453125
1068	346.2944641113281	11.361433333333334					1	DETECTED	346.2945 m/z @11.36 [CD8149_2.mzXML]	346.2944641113281	11.361433333333334	11.317666666666666	12.94825	1.630583333333334	10675.2529296875	422377.66488342325	0	1178	0.044032214280369075	18.628141660319194	36.25628332063839	346.2862243652344	346.2947692871094
1069	346.90704345703125	1.5673666666666668					1	DETECTED	346.9070 m/z @1.57 [CD8149_2.mzXML]	346.90704345703125	1.5673666666666668	1.4940833333333332	1.5966	0.10251666666666681	12860.0029296875	50622.89937792977	0	1178	0.09723695770966989	0.6994541732999758	0.3989083465999516	346.90704345703125	346.9084777832031
1070	347.12322998046875	9.963166666666666					1	DETECTED	347.1232 m/z @9.96 [CD8149_2.mzXML]	347.12322998046875	9.963166666666666	9.7568	9.997616666666666	0.24081666666666557	2805.3681640625	23042.966707519467	0	1178	0.07961137408767982	0.5834679373283793	0.16693587465675871	347.1226501464844	347.12335205078125
1071	347.13385009765625	1.4792666666666667					1	DETECTED	347.1339 m/z @1.48 [CD8149_2.mzXML]	347.13385009765625	1.4792666666666667	1.4329833333333333	1.5528166666666665	0.11983333333333324	6040.54248046875	25271.32784753418	0	1178	0.04853520218053187	1.294562477493694	1.5891249549873876	347.13299560546875	347.1344299316406
1072	347.16900634765625	10.956516666666666					1	DETECTED	347.1690 m/z @10.96 [CD8149_2.mzXML]	347.16900634765625	10.956516666666666	9.656083333333333	11.253166666666667	1.5970833333333339	20427.380859375	543427.2032500616	0	1178	0.2525187367210684	0.7392837892362928	1.2573152354789137	347.1591491699219	347.1698303222656
1073	347.2207336425781	11.655133333333334					1	DETECTED	347.2207 m/z @11.66 [CD8149_2.mzXML]	347.2207336425781	11.655133333333334	8.9319	13.042866666666667	4.110966666666666	15352.0888671875	762941.3219913943	0	1178	0.07640960305261046	0.7547951577169296	0.5095903154338594	347.21673583984375	347.226806640625
1074	348.6535339355469	10.285616666666666					1	DETECTED	348.6535 m/z @10.29 [CD8149_2.mzXML]	348.6535339355469	10.285616666666666	10.224816666666667	10.395633333333334	0.17081666666666706	7755.5224609375	42039.54548052966	0	1178	0.0910103035140164	1.4047423245614383	1.8094846491228767	348.6535339355469	348.6544494628906
1075	348.867919921875	1.53835					1	DETECTED	348.8679 m/z @1.54 [CD8149_2.mzXML]	348.867919921875	1.53835	1.5087166666666667	1.5818833333333333	0.0731666666666666	10872.8212890625	40331.25966503906	0	1178	0.08585924857361449	1.2345331833520772	1.4690663667041541	348.86724853515625	348.86871337890625
1076	349.02325439453125	1.7048166666666666					1	DETECTED	349.0233 m/z @1.70 [CD8149_2.mzXML]	349.02325439453125	1.7048166666666666	0.7396166666666667	19.119333333333334	18.379716666666667	12483.1083984375	1663196.5420743716	0	1178	2.324856128875844	1.9265892236007147	14.323025395662658	349.0152282714844	349.02325439453125
1077	349.0888671875	9.437483333333335					1	DETECTED	349.0889 m/z @9.44 [CD8149_2.mzXML]	349.0888671875	9.437483333333335	9.353616666666666	19.009833333333333	9.656216666666667	7065.07470703125	1011614.8013336485	0	1178	0.11182160778258243	57.56885930047537	91.39677071439237	349.0885925292969	349.0952453613281
1078	349.13153076171875	10.688099999999999					1	DETECTED	349.1315 m/z @10.69 [CD8149_2.mzXML]	349.13153076171875	10.688099999999999	10.589033333333333	11.592600000000001	1.0035666666666678	536809.875	3871331.4448661637	1	1178	0.10067868639383626	2.211193780512394	2.8827883944550408	349.1298828125	349.138671875
1079	349.1829833984375	9.589049999999999					1	DETECTED	349.1830 m/z @9.59 [CD8149_2.mzXML]	349.1829833984375	9.589049999999999	9.521600000000001	10.15315	0.631549999999999	83048.3984375	593778.6207271715	1	1178	0.09812523086918823	2.0929998720858807	2.6763303407425694	349.18206787109375	349.18359375
1080	349.2143859863281	13.82445					1	DETECTED	349.2144 m/z @13.82 [CD8149_2.mzXML]	349.2143859863281	13.82445	12.94825	16.432883333333333	3.484633333333333	10714.88671875	716109.7851249087	0	1178	1.575933288911596	1.988491972913336	1.2709102865777078	349.2110900878906	349.2156982421875
1081	349.23333740234375	12.748099999999999					1	DETECTED	349.2333 m/z @12.75 [CD8149_2.mzXML]	349.23333740234375	12.748099999999999	11.500733333333333	12.781516666666667	1.2807833333333338	7178.21630859375	267667.0679614255	0	1178	0.6626833793215674	0.5133948852248741	0.026789770449748174	349.23297119140625	349.24114990234375
1082	350.0902099609375	16.359283333333334					1	DETECTED	350.0902 m/z @16.36 [CD8149_2.mzXML]	350.0902099609375	16.359283333333334	9.454616666666668	19.761000000000003	10.306383333333335	3252.48046875	856666.9436124881	0	1178	0.75512675265729	0.7463346046152363	0.366841055950381	350.08917236328125	350.09234619140625
1083	350.1358642578125	10.688099999999999					1	DETECTED	350.1359 m/z @10.69 [CD8149_2.mzXML]	350.1358642578125	10.688099999999999	10.622283333333334	16.008916666666668	5.386633333333334	79364.4453125	1294657.8032922999	0	1178	0.10466583122928519	2.7768305718921056	3.081891086313375	350.1329040527344	350.1366271972656
1084	350.8094787597656	1.73695					1	DETECTED	350.8095 m/z @1.74 [CD8149_2.mzXML]	350.8094787597656	1.73695	1.7205166666666665	1.7958166666666666	0.07530000000000014	16157.1650390625	46099.11299072267	0	1178	0.05097619392074493	2.2910750507099173	3.5821501014198347	350.8094787597656	350.8102722167969
1085	350.8917541503906	1.6114166666666667					1	DETECTED	350.8918 m/z @1.61 [CD8149_2.mzXML]	350.8917541503906	1.6114166666666667	1.5673666666666668	9.471916666666667	7.90455	68095.453125	1910550.6274310304	0	1178	0.058830699996110125	1.2879046620129582	1.3579167281695002	350.89129638671875	350.89544677734375
1086	350.98516845703125	1.68835					1	DETECTED	350.9852 m/z @1.69 [CD8149_2.mzXML]	350.98516845703125	1.68835	0.26553333333333334	19.669	19.403466666666667	4543.2705078125	1241792.3855570375	0	1178	4.601755923781729	6.8186812543194835	3.037290247436388	350.9819641113281	350.9949035644531
1087	351.08673095703125	16.082416666666667					1	DETECTED	351.0867 m/z @16.08 [CD8149_2.mzXML]	351.08673095703125	16.082416666666667	4.226733333333334	18.716166666666666	14.489433333333332	3227.5302734375	1053682.709748657	0	1178	1.9763442778724887	0.6110754195245318	0.2221508390490636	351.0849304199219	351.0957336425781
1088	351.1280212402344	10.688099999999999					1	DETECTED	351.1280 m/z @10.69 [CD8149_2.mzXML]	351.1280212402344	10.688099999999999	10.638733333333333	17.542333333333332	6.903599999999999	20380.640625	647792.1688491218	0	1178	0.15227561314361537	2.3920112961437825	3.338427963758941	351.1273193359375	351.13037109375
1089	351.22808837890625	13.735816666666667					1	DETECTED	351.2281 m/z @13.74 [CD8149_2.mzXML]	351.22808837890625	13.735816666666667	12.6	15.71445	3.1144499999999997	45614.7734375	1054327.9196568914	0	1178	0.21340478352405867	4.209618055257456	7.183828787862446	351.2188415527344	351.2370300292969
1090	352.1649169921875	9.997616666666666					1	DETECTED	352.1649 m/z @10.00 [CD8149_2.mzXML]	352.1649169921875	9.997616666666666	8.9319	12.321216666666666	3.389316666666666	5972.43505859375	392592.56274520914	0	1178	2.336020575226394	1.590158422344903	2.180316844689806	352.16339111328125	352.1714782714844
1091	352.8963317871094	1.6725166666666667					1	DETECTED	352.8963 m/z @1.67 [CD8149_2.mzXML]	352.8963317871094	1.6725166666666667	1.4940833333333332	1.73695	0.2428666666666668	33300.7890625	184878.08480859382	0	1178	0.09803154437671857	0.6805529609564729	0.3514689308356807	352.89599609375	352.8998718261719
1092	353.0350036621094	1.8671166666666668					1	DETECTED	353.0350 m/z @1.87 [CD8149_2.mzXML]	353.0350036621094	1.8671166666666668	1.68835	17.818499999999997	16.130149999999997	236184.609375	7030766.739632203	0	1178	0.3020357096489923	5.374620924464519	9.421709251783852	353.0268859863281	353.0395812988281
1093	353.1778869628906	16.008916666666668					1	DETECTED	353.1779 m/z @16.01 [CD8149_2.mzXML]	353.1778869628906	16.008916666666668	9.722900000000001	17.487166666666667	7.764266666666666	3914.475830078125	624802.9121866149	0	1178	1.4291304966597185	0.617582411755192	0.23516482351038404	353.17620849609375	353.1839904785156
1094	353.24462890625	12.003716666666666					1	DETECTED	353.2446 m/z @12.00 [CD8149_2.mzXML]	353.24462890625	12.003716666666666	10.331449999999998	15.184066666666666	4.852616666666668	9328.064453125	762361.9322053527	0	1178	2.78920659071866	1.4509099425928877	1.9018198851857755	353.23480224609375	353.24542236328125
1095	354.89324951171875	1.68835					1	DETECTED	354.8932 m/z @1.69 [CD8149_2.mzXML]	354.89324951171875	1.68835	0.7032	19.228833333333334	18.525633333333335	10483.568359375	3147060.7170952754	0	1178	1.051173404170268	9.402442944390872	17.804885888781744	354.8850402832031	354.903076171875
1096	355.15936279296875	9.62275					1	DETECTED	355.1594 m/z @9.62 [CD8149_2.mzXML]	355.15936279296875	9.62275	9.521600000000001	13.8963	4.374699999999999	26564.43359375	530833.7684959715	0	1178	0.09899188454114238	1.3786932124848206	1.1878985058495792	355.1553649902344	355.1600646972656
1097	355.1861267089844	8.243016666666668					1	DETECTED	355.1861 m/z @8.24 [CD8149_2.mzXML]	355.1861267089844	8.243016666666668	8.243016666666668	12.9959	4.752883333333333	6488.23828125	1379515.320846801	0	1178	4.421495360692685	null	null	355.1861267089844	355.1925048828125
1098	355.2510070800781	14.177283333333332					1	DETECTED	355.2510 m/z @14.18 [CD8149_2.mzXML]	355.2510070800781	14.177283333333332	13.860583333333333	15.148349999999999	1.2877666666666663	2950.832763671875	131763.68360504147	0	1178	1.277830542375984	2.0331017787601358	3.0662035575202715	355.2499694824219	355.2521057128906
1099	355.2623291015625	12.1805					1	DETECTED	355.2623 m/z @12.18 [CD8149_2.mzXML]	355.2623291015625	12.1805	11.655133333333334	16.986833333333333	5.3317	16510.666015625	986682.4942629708	0	1178	0.5034331946158286	2.9965968807964187	5.4513561388953375	355.25335693359375	355.2643127441406
1100	356.2778015136719	11.485449999999998					1	DETECTED	356.2778 m/z @11.49 [CD8149_2.mzXML]	356.2778015136719	11.485449999999998	5.183216666666667	18.82633333333333	13.643116666666664	23620.35546875	1579834.9041290288	0	1178	0.06134510045521857	1.08240332792079	1.5842001255060905	356.2682800292969	356.2855529785156
1101	356.9088439941406	1.6416666666666666					1	DETECTED	356.9088 m/z @1.64 [CD8149_2.mzXML]	356.9088439941406	1.6416666666666666	1.5673666666666668	1.7522166666666665	0.18484999999999974	52203.02734375	261396.4259931638	0	1178	0.08110328337592332	1.2443414275512135	1.5716622765738144	356.9080505371094	356.9088439941406
1102	357.1031494140625	8.810116666666666					1	DETECTED	357.1031 m/z @8.81 [CD8149_2.mzXML]	357.1031494140625	8.810116666666666	8.499666666666666	10.4125	1.9128333333333334	3368.77734375	113963.52255633546	0	1178	0.10658604249652726	3.0807430074622917	5.161486014924583	357.10113525390625	357.1064147949219
1103	357.11700439453125	9.997616666666666					1	DETECTED	357.1170 m/z @10.00 [CD8149_2.mzXML]	357.11700439453125	9.997616666666666	9.911766666666667	10.100249999999999	0.18848333333333223	1508.99755859375	11778.131336334207	0	1178	0.09225451159894149	1.0977480100951351	1.1954960201902702	357.11700439453125	357.1185302734375
1104	357.2144470214844	9.304883333333333					1	DETECTED	357.2144 m/z @9.30 [CD8149_2.mzXML]	357.2144470214844	9.304883333333333	9.259350000000001	11.18755	1.9281999999999986	7417.18994140625	320786.9646629029	0	1178	0.08807389447349045	21.17349926793645	36.06950838316426	357.2046813964844	357.21484375
1105	357.2774658203125	12.698266666666665					1	DETECTED	357.2775 m/z @12.70 [CD8149_2.mzXML]	357.2774658203125	12.698266666666665	0.3020833333333333	16.451216666666667	16.149133333333335	39171.453125	2961436.4189658216	0	1178	1.006872102853528	0.5827947506274106	14.722421673425183	357.2698974609375	357.283203125
1106	358.2067565917969	9.606183333333332					1	DETECTED	358.2068 m/z @9.61 [CD8149_2.mzXML]	358.2067565917969	9.606183333333332	9.521600000000001	9.8084	0.2867999999999995	12294.17578125	82158.55637164292	0	1178	0.0918684426242784	1.4641050426934368	3.567120006131049	358.2058410644531	358.2086181640625
1107	358.25775146484375	11.02215					1	DETECTED	358.2578 m/z @11.02 [CD8149_2.mzXML]	358.25775146484375	11.02215	10.55675	11.253166666666667	0.6964166666666678	15033.10546875	172897.04606426996	0	1178	0.12828973950495026	0.7214290029173354	0.42944179295844254	358.25689697265625	358.2588195800781
1108	358.2943420410156	11.592600000000001					1	DETECTED	358.2943 m/z @11.59 [CD8149_2.mzXML]	358.2943420410156	11.592600000000001	5.1659	11.7536	6.587700000000001	41016.0625	2723440.941710753	0	1178	0.08184960342704706	0.5125258686417601	0.0262866220222187	358.2940673828125	358.3033142089844
1109	358.65216064453125	8.516416666666666					1	DETECTED	358.6522 m/z @8.52 [CD8149_2.mzXML]	358.65216064453125	8.516416666666666	8.466050000000001	9.7568	1.2907499999999992	1360.0279541015625	62575.685358367904	0	1178	0.07125168596673959	12.813534083388815	24.62706816677763	358.65216064453125	358.6544494628906
1110	359.0429992675781	1.8812333333333333					1	DETECTED	359.0430 m/z @1.88 [CD8149_2.mzXML]	359.0429992675781	1.8812333333333333	1.6568333333333334	8.385883333333334	6.729050000000001	330769.28125	7316973.33674472	0	1178	0.490238687945157	2.023396625740439	3.4882454509307275	359.0409240722656	359.04620361328125
1111	359.165283203125	14.109933333333334					1	DETECTED	359.1653 m/z @14.11 [CD8149_2.mzXML]	359.165283203125	14.109933333333334	12.129833333333332	14.338933333333333	2.209100000000001	8149.31103515625	382846.51100286876	0	1178	0.1551388965168634	0.5578253623554363	0.11565072471087268	359.16485595703125	359.1661682128906
1112	359.2210388183594	11.737					1	DETECTED	359.2210 m/z @11.74 [CD8149_2.mzXML]	359.2210388183594	11.737	8.792933333333334	12.1634	3.3704666666666654	95597.3984375	1614052.044984989	1	1178	0.10076744389732717	0.5498698881233057	0.07231921807257594	359.21820068359375	359.2213134765625
1113	360.20086669921875	9.337233333333334					1	DETECTED	360.2009 m/z @9.34 [CD8149_2.mzXML]	360.20086669921875	9.337233333333334	9.126533333333333	10.270933333333334	1.144400000000001	2730.074462890625	92171.6228912353	0	1178	0.25577155470923074	2.715709539629795	4.43141907925959	360.20074462890625	360.2052307128906
1114	360.2381286621094	3.9302833333333336					1	DETECTED	360.2381 m/z @3.93 [CD8149_2.mzXML]	360.2381286621094	3.9302833333333336	3.4986166666666665	5.148183333333334	1.6495666666666673	3423.0810546875	170455.4635617676	0	1178	0.735385783567005	1.9106949806949796	2.821389961389959	360.23614501953125	360.2391357421875
1115	360.27337646484375	11.253166666666667					1	DETECTED	360.2734 m/z @11.25 [CD8149_2.mzXML]	360.27337646484375	11.253166666666667	10.622283333333334	11.391066666666667	0.7687833333333334	11641.150390625	166829.26293695084	0	1178	0.65336704905285	0.6092912054526723	0.24379311503929854	360.27313232421875	360.27490234375
1116	360.32257080078125	12.321216666666666					1	DETECTED	360.3226 m/z @12.32 [CD8149_2.mzXML]	360.32257080078125	12.321216666666666	12.213316666666666	12.8666	0.6532833333333343	18124.685546875	407521.3270679931	0	1178	0.4882789589578991	3.027262897744808	5.054525795489616	360.32208251953125	360.3230285644531
1117	361.2001953125	11.17145					1	DETECTED	361.2002 m/z @11.17 [CD8149_2.mzXML]	361.2001953125	11.17145	11.13875	11.253166666666667	0.11441666666666706	19864.701171875	99406.38173022478	0	1178	0.09979972289581696	1.7494903160040742	2.4989806320081485	361.19976806640625	361.20037841796875
1118	361.21856689453125	12.11335					1	DETECTED	361.2186 m/z @12.11 [CD8149_2.mzXML]	361.21856689453125	12.11335	9.0566	15.622133333333332	6.565533333333333	65013.75	3686338.87504413	0	1178	0.5202823897944668	0.9737020889386505	0.8963127791384207	361.2174987792969	361.22772216796875
1119	361.3125	12.567350000000001					1	DETECTED	361.3125 m/z @12.57 [CD8149_2.mzXML]	361.3125	12.567350000000001	9.201533333333334	14.387216666666665	5.185683333333332	10323.26171875	1054249.619183472	0	1178	1.6142096724826196	0.7703454832655765	0.4064054378950974	361.310791015625	361.31866455078125
1120	362.22186279296875	12.097283333333333					1	DETECTED	362.2219 m/z @12.10 [CD8149_2.mzXML]	362.22186279296875	12.097283333333333	10.379150000000001	15.130733333333334	4.751583333333333	14268.9736328125	1031674.4383202213	0	1178	0.5177909693406679	1.3211227999183344	1.68882813427182	362.2198181152344	362.2233581542969
1121	362.9253845214844	1.6416666666666666					1	DETECTED	362.9254 m/z @1.64 [CD8149_2.mzXML]	362.9253845214844	1.6416666666666666	1.5966	1.7048166666666666	0.10821666666666663	95243.3671875	335049.33483740216	0	1178	0.05681334748565536	1.2353935160678673	1.285297480303012	362.92437744140625	362.926025390625
1122	363.1111755371094	1.4792666666666667					1	DETECTED	363.1112 m/z @1.48 [CD8149_2.mzXML]	363.1111755371094	1.4792666666666667	1.4139666666666666	18.899833333333333	17.485866666666666	10652.01953125	4061174.684801178	0	1178	0.07557179546864168	133.8887187340477	265.16842320066496	363.10723876953125	363.1134948730469
1123	363.16217041015625	9.62275					1	DETECTED	363.1622 m/z @9.62 [CD8149_2.mzXML]	363.16217041015625	9.62275	8.861433333333334	10.73815	1.876716666666665	40692.4453125	360158.5805832208	0	1178	0.09176095852802924	1.2425431727940048	1.0376011946732597	363.1546325683594	363.16619873046875
1124	363.1917419433594	11.988366666666668					1	DETECTED	363.1917 m/z @11.99 [CD8149_2.mzXML]	363.1917419433594	11.988366666666668	11.787583333333334	12.980366666666667	1.1927833333333329	12868.3798828125	272617.3088311766	0	1178	0.10694296650608237	2.9703245621316436	4.940649124263287	363.1820373535156	363.19854736328125
1125	363.2155456542969	11.302383333333333					1	DETECTED	363.2155 m/z @11.30 [CD8149_2.mzXML]	363.2155456542969	11.302383333333333	10.805266666666666	12.197333333333335	1.3920666666666683	182908.28125	1845000.987345094	1	1178	0.23137452362691668	0.9039313412622733	0.2651200699222974	363.2139587402344	363.2166442871094
1126	364.01531982421875	17.061666666666667					1	DETECTED	364.0153 m/z @17.06 [CD8149_2.mzXML]	364.01531982421875	17.061666666666667	15.29295	17.597666666666665	2.304716666666666	1268.212158203125	124385.49600213615	0	1178	0.5785755133136341	0.6515222901727233	0.30304458034544673	364.009521484375	364.0169982910156
1127	364.1963195800781	10.446183333333332					1	DETECTED	364.1963 m/z @10.45 [CD8149_2.mzXML]	364.1963195800781	10.446183333333332	9.929266666666667	14.938633333333334	5.009366666666667	4832.56982421875	656446.3281349486	0	1178	0.5392435806066977	4.845429630823809	0.32092638014593494	364.1902770996094	364.1971740722656
1128	364.2187805175781	11.302383333333333					1	DETECTED	364.2188 m/z @11.30 [CD8149_2.mzXML]	364.2187805175781	11.302383333333333	11.2697	11.547733333333333	0.27803333333333313	45707.89453125	330734.82149023376	0	1178	0.12449885076889089	4.253442121366696	7.506884242733392	364.21820068359375	364.2192077636719
1129	365.12738037109375	9.825583333333332					1	DETECTED	365.1274 m/z @9.83 [CD8149_2.mzXML]	365.12738037109375	9.825583333333332	9.790633333333334	10.55675	0.7661166666666652	9921.568359375	106949.88573016333	0	1178	0.08707620980801067	9.621461505347423	21.792203477540493	365.1205139160156	365.12738037109375
1130	365.21270751953125	11.83845					1	DETECTED	365.2127 m/z @11.84 [CD8149_2.mzXML]	365.21270751953125	11.83845	11.577666666666666	12.433633333333335	0.855966666666669	8580.541015625	222943.90195416263	0	1178	0.3406019561130549	1.6411452674634102	2.2822905349268203	365.2117004394531	365.21435546875
1131	365.231201171875	11.286483333333333					1	DETECTED	365.2312 m/z @11.29 [CD8149_2.mzXML]	365.231201171875	11.286483333333333	11.073166666666667	13.546366666666668	2.4732000000000003	21491.125	471399.5730162348	0	1178	0.34358074471902533	5.797015391827514	4.074371569977414	365.22955322265625	365.2347412109375
1132	365.24359130859375	12.980366666666667					1	DETECTED	365.2436 m/z @12.98 [CD8149_2.mzXML]	365.24359130859375	12.980366666666667	12.931999999999999	13.1076	0.1756000000000011	6130.49267578125	42977.76324536161	0	1178	0.07375910471340674	1.81529979324599	2.63059958649198	365.24298095703125	365.24462890625
1133	366.18408203125	14.193433333333333					1	DETECTED	366.1841 m/z @14.19 [CD8149_2.mzXML]	366.18408203125	14.193433333333333	9.420083333333334	15.89875	6.4786666666666655	12491.9111328125	1332510.8104847409	0	1178	0.6378793700306922	0.6490376930238774	0.2989669769047302	366.1768493652344	366.18585205078125
1134	366.86505126953125	1.6114166666666667					1	DETECTED	366.8651 m/z @1.61 [CD8149_2.mzXML]	366.86505126953125	1.6114166666666667	1.5673666666666668	9.454616666666668	7.887250000000002	7874.55859375	1205778.5007907718	0	1178	7.805150770435704	89.52610669693547	178.05221339387094	366.8603210449219	366.86810302734375
1135	367.1212463378906	2.02125					1	DETECTED	367.1212 m/z @2.02 [CD8149_2.mzXML]	367.1212463378906	2.02125	2.02125	10.4947	8.47345	2736.30908203125	878358.4610493775	0	1178	8.425552174964402	null	null	367.12109375	367.1240234375
1136	367.1361083984375	11.253166666666667					1	DETECTED	367.1361 m/z @11.25 [CD8149_2.mzXML]	367.1361083984375	11.253166666666667	9.740033333333335	11.253166666666667	1.5131333333333323	3330.857177734375	146908.27475366223	0	1178	0.09856674141598987	0.5	null	367.1347351074219	367.1365051269531
1137	367.149658203125	8.16215					1	DETECTED	367.1497 m/z @8.16 [CD8149_2.mzXML]	367.149658203125	8.16215	6.200933333333333	19.889666666666667	13.688733333333333	7138.48583984375	1746219.6256514895	0	1178	4.530924789946308	1.4917592504016317	0.5815234529314215	367.1473083496094	367.1562194824219
1138	367.19293212890625	13.753066666666665					1	DETECTED	367.1929 m/z @13.75 [CD8149_2.mzXML]	367.19293212890625	13.753066666666665	9.437483333333335	14.938633333333334	5.501149999999999	11470.1005859375	1302841.8421791382	0	1178	0.20783460402818044	0.6373587966091879	0.2747175932183758	367.1846008300781	367.1949768066406
1139	367.9911804199219	3.4986166666666665					1	DETECTED	367.9912 m/z @3.50 [CD8149_2.mzXML]	367.9911804199219	3.4986166666666665	2.5415	19.724333333333334	17.182833333333335	4082.726318359375	1389370.2655317683	0	1178	0.8304018027125788	8.976352586762328	14.729384983649126	367.9885559082031	367.9928283691406
1140	368.27813720703125	11.485449999999998					1	DETECTED	368.2781 m/z @11.49 [CD8149_2.mzXML]	368.27813720703125	11.485449999999998	11.421600000000002	12.1634	0.7417999999999978	153936.75	1021472.7156195058	1	1178	0.07675720498414051	2.2098116756510984	2.1565251481670185	368.2774658203125	368.27972412109375
1141	368.62603759765625	10.066					1	DETECTED	368.6260 m/z @10.07 [CD8149_2.mzXML]	368.62603759765625	10.066	9.997616666666666	12.321216666666666	2.3236000000000008	6008.4130859375	349981.27205639647	0	1178	1.3613601153509727	16.98951986351409	1.531543298820711	368.6250305175781	368.6270446777344
1142	368.870361328125	1.68835					1	DETECTED	368.8704 m/z @1.69 [CD8149_2.mzXML]	368.870361328125	1.68835	1.6568333333333334	10.379150000000001	8.722316666666668	26218.388671875	3672267.508240967	0	1178	0.06267291806035402	138.37625594923335	275.7525118984667	368.8697814941406	368.87652587890625
1143	369.0085144042969	1.8671166666666668					1	DETECTED	369.0085 m/z @1.87 [CD8149_2.mzXML]	369.0085144042969	1.8671166666666668	1.7958166666666666	14.974033333333333	13.178216666666666	19537.7109375	1944234.2625894167	0	1178	0.2303538247430834	92.41386161757812	8.879614202758916	369.0002136230469	369.01220703125
1144	369.1509704589844	10.956516666666666					1	DETECTED	369.1510 m/z @10.96 [CD8149_2.mzXML]	369.1509704589844	10.956516666666666	9.877583333333332	11.1549	1.2773166666666675	39829.26953125	1096334.0873444823	0	1178	1.0557824656499974	0.6234657777748013	0.3296754559414114	369.1502685546875	369.1523132324219
1145	369.2816467285156	11.437666666666667					1	DETECTED	369.2816 m/z @11.44 [CD8149_2.mzXML]	369.2816467285156	11.437666666666667	11.106683333333333	11.6234	0.5167166666666674	19188.4609375	433868.4281616221	0	1178	0.44947313426937185	0.7805780754317935	0.5611561508635869	369.2814636230469	369.28594970703125
1146	369.3504333496094	12.6					1	DETECTED	369.3504 m/z @12.60 [CD8149_2.mzXML]	369.3504333496094	12.6	0.13753333333333334	19.852666666666668	19.715133333333334	63945.46875	5754675.610112063	0	1178	0.34411563741671536	0.6469167798291917	2.4270807150077887	369.3490905761719	369.352294921875
1147	370.1543273925781	10.956516666666666					1	DETECTED	370.1543 m/z @10.96 [CD8149_2.mzXML]	370.1543273925781	10.956516666666666	9.980466666666667	11.039233333333334	1.058766666666667	6689.16357421875	194611.38101074254	0	1178	0.5699727761038318	0.542373170773356	0.08474634154671194	370.1541442871094	370.1555480957031
1148	370.2943115234375	11.655133333333334					1	DETECTED	370.2943 m/z @11.66 [CD8149_2.mzXML]	370.2943115234375	11.655133333333334	11.562783333333334	12.049483333333335	0.4867000000000008	236477.234375	1778983.2291845682	1	1178	0.10422357157376005	1.9925762590492682	1.9007678470001843	370.29388427734375	370.29559326171875
1149	370.34173583984375	11.4062					1	DETECTED	370.3417 m/z @11.41 [CD8149_2.mzXML]	370.34173583984375	11.4062	11.391066666666667	11.500733333333333	0.10966666666666569	19840.6875	83116.39702563375	0	1178	0.06281990073042643	3.6233480176211934	6.246696035242387	370.3411560058594	370.34210205078125
1150	370.3534240722656	12.567350000000001					1	DETECTED	370.3534 m/z @12.57 [CD8149_2.mzXML]	370.3534240722656	12.567350000000001	0.5389166666666667	16.248033333333332	15.709116666666665	20860.162109375	1956741.848757965	0	1178	0.2662356713529004	4.990081643914005	1.0455967309147807	370.3529052734375	370.3555908203125
1151	371.2269592285156	9.7568					1	DETECTED	371.2270 m/z @9.76 [CD8149_2.mzXML]	371.2269592285156	9.7568	9.689733333333333	14.127183333333333	4.43745	103728.65625	1244418.1397002556	1	1178	0.09681231480439756	2.1619243815198828	1.6872581253216083	371.2220153808594	371.2275085449219
1152	371.29766845703125	11.655133333333334					1	DETECTED	371.2977 m/z @11.66 [CD8149_2.mzXML]	371.29766845703125	11.655133333333334	11.577666666666666	12.065133333333334	0.48746666666666805	55999.41015625	426373.8824797366	0	1178	0.07960365291573801	3.14629948364884	5.1007423715090585	371.29669189453125	371.29791259765625
1153	371.314453125	0.35705					1	DETECTED	371.3145 m/z @0.36 [CD8149_2.mzXML]	371.314453125	0.35705	0.10103333333333334	19.999666666666666	19.898633333333333	5470.9619140625	3066027.769247987	0	1178	17.057362435253193	38.86198815181303	63.784192489713426	371.3128356933594	371.3172302246094
1154	372.1860046386719	9.62275					1	DETECTED	372.1860 m/z @9.62 [CD8149_2.mzXML]	372.1860046386719	9.62275	9.521600000000001	15.365666666666668	5.8440666666666665	26932.166015625	500894.8940223995	0	1178	0.10006345293436603	28.88811995386426	56.01218863857689	372.185302734375	372.1911926269531
1155	372.2302551269531	9.740033333333335					1	DETECTED	372.2303 m/z @9.74 [CD8149_2.mzXML]	372.2302551269531	9.740033333333335	9.706516666666666	9.94625	0.23973333333333358	19587.240234375	107293.39460858179	0	1178	0.09743183174425951	3.2892439574243015	2.0719436356732137	372.2291259765625	372.23150634765625
1156	372.3099365234375	11.7536					1	DETECTED	372.3099 m/z @11.75 [CD8149_2.mzXML]	372.3099365234375	11.7536	0.3202666666666667	19.908166666666666	19.5879	42045.84375	1958334.8227261044	0	1178	0.23086090811557014	1.1071514353558503	28.35351337108521	372.3001708984375	372.3196105957031
1157	372.7377014160156	2.007083333333333					1	DETECTED	372.7377 m/z @2.01 [CD8149_2.mzXML]	372.7377014160156	2.007083333333333	1.9786333333333335	10.189266666666667	8.210633333333334	7460.59912109375	1015459.7068568114	0	1178	0.06986870495979391	144.29935559461225	287.5987111892245	372.736572265625	372.747314453125
1158	372.88226318359375	1.6416666666666666					1	DETECTED	372.8823 m/z @1.64 [CD8149_2.mzXML]	372.88226318359375	1.6416666666666666	1.5966	9.038683333333333	7.442083333333333	24127.208984375	2063923.6107355957	0	1178	0.06017608627519122	82.56749260355043	164.13498520710087	372.8819885253906	372.888671875
1159	373.27288818359375	12.097283333333333					1	DETECTED	373.2729 m/z @12.10 [CD8149_2.mzXML]	373.27288818359375	12.097283333333333	11.821766666666667	12.53435	0.7125833333333329	12408.025390625	272341.12384887674	0	1178	0.25457626055351845	1.2931764563547279	1.5367481270384333	373.27154541015625	373.2733154296875
1160	375.016845703125	1.8812333333333333					1	DETECTED	375.0168 m/z @1.88 [CD8149_2.mzXML]	375.016845703125	1.8812333333333333	1.6568333333333334	3.5595	1.9026666666666665	135309.890625	3120327.3086826485	0	1178	0.23708200633656973	1.8971360592867805	2.6718679554464875	375.015869140625	375.0203552246094
1161	375.2343444824219	11.83845					1	DETECTED	375.2343 m/z @11.84 [CD8149_2.mzXML]	375.2343444824219	11.83845	4.54625	11.94305	7.3968	12729.2294921875	1421626.6630095213	0	1178	0.08909477844341573	0.5071720468445736	0.01434409368914725	375.2328186035156	375.2402038574219
1162	376.62396240234375	10.605783333333333					1	DETECTED	376.6240 m/z @10.61 [CD8149_2.mzXML]	376.62396240234375	10.605783333333333	10.171383333333333	17.87316666666667	7.701783333333337	15918.2216796875	559251.2684947813	0	1178	0.08924382333809966	0.8449636573629423	0.6199691694972216	376.6224060058594	376.62628173828125
1163	376.9020690917969	1.5673666666666668					1	DETECTED	376.9021 m/z @1.57 [CD8149_2.mzXML]	376.9020690917969	1.5673666666666668	1.4792666666666667	1.5673666666666668	0.08810000000000007	5805.900390625	22118.218457519546	0	1178	0.09626908414410895	0.5	null	376.90106201171875	376.9020690917969
1164	376.9853515625	10.3006					1	DETECTED	376.9854 m/z @10.30 [CD8149_2.mzXML]	376.9853515625	10.3006	10.224816666666667	11.737	1.5121833333333328	17619.2109375	324453.71419970744	0	1178	0.08777219884462717	9.977017813943434	18.905612798596966	376.9762878417969	376.9859313964844
1165	377.14129638671875	9.62275					1	DETECTED	377.1413 m/z @9.62 [CD8149_2.mzXML]	377.14129638671875	9.62275	9.505183333333333	11.005883333333333	1.5007000000000001	86462.0859375	730058.5809801627	1	1178	0.11138604706597732	1.2881709041677918	1.3601802631998412	377.1327819824219	377.1436462402344
1166	378.2392883300781	12.401100000000001					1	DETECTED	378.2393 m/z @12.40 [CD8149_2.mzXML]	378.2392883300781	12.401100000000001	5.445883333333333	15.077566666666666	9.631683333333333	21462.65234375	1018218.5607088623	0	1178	0.2792646430647103	0.6924071380474606	3.992191059569034	378.2389221191406	378.2473449707031
1167	378.8992004394531	1.6416666666666666					1	DETECTED	378.8992 m/z @1.64 [CD8149_2.mzXML]	378.8992004394531	1.6416666666666666	1.6114166666666667	16.931166666666666	15.319749999999999	61558.8046875	2309814.727875946	0	1178	0.04932180946002074	253.21900826446372	505.4380165289275	378.8986511230469	378.9071350097656
1168	378.9830627441406	10.285616666666666					1	DETECTED	378.9831 m/z @10.29 [CD8149_2.mzXML]	378.9830627441406	10.285616666666666	5.044700000000001	10.671733333333332	5.6270333333333316	33551.38671875	632015.7198595889	0	1178	0.10057964565806365	3.653749403423266	6.596873893539963	378.98211669921875	378.9837341308594
1169	379.10650634765625	10.031783333333333					1	DETECTED	379.1065 m/z @10.03 [CD8149_2.mzXML]	379.10650634765625	10.031783333333333	9.454616666666668	10.207466666666667	0.7528499999999987	36126.94140625	293933.8646899124	0	1178	0.09676446829852381	0.7848062565235671	3.1841530823239914	379.09857177734375	379.10760498046875
1170	379.2802429199219	13.985416666666667					1	DETECTED	379.2802 m/z @13.99 [CD8149_2.mzXML]	379.2802429199219	13.985416666666667	12.274816666666668	14.938633333333334	2.6638166666666656	5863.53564453125	300281.56391421496	0	1178	0.23669728401386259	0.7786205619860477	0.38963236507114335	379.2767639160156	379.28204345703125
1171	379.6003723144531	10.395633333333334					1	DETECTED	379.6004 m/z @10.40 [CD8149_2.mzXML]	379.6003723144531	10.395633333333334	2.9552166666666664	10.704716666666666	7.749499999999999	28467.865234375	4032741.444217988	0	1178	0.128203175967597	0.5141392541705373	0.02404177541779641	379.5921325683594	379.6014404296875
1172	380.1018981933594	10.395633333333334					1	DETECTED	380.1019 m/z @10.40 [CD8149_2.mzXML]	380.1018981933594	10.395633333333334	10.363033333333334	10.589033333333333	0.2259999999999991	9643.8115234375	66215.82520947217	0	1178	0.1970438944037909	3.466257668711599	5.932515337423198	380.1004333496094	380.1021423339844
1173	380.25469970703125	12.698266666666665					1	DETECTED	380.2547 m/z @12.70 [CD8149_2.mzXML]	380.25469970703125	12.698266666666665	11.361433333333334	13.432033333333333	2.070599999999999	22340.185546875	667659.9018897696	0	1178	0.13993121911703632	0.7744420895150239	0.13036768360653148	380.253173828125	380.26446533203125
1174	380.98114013671875	10.270933333333334					1	DETECTED	380.9811 m/z @10.27 [CD8149_2.mzXML]	380.98114013671875	10.270933333333334	10.270933333333334	10.446183333333332	0.17524999999999835	15055.443359375	74161.23685424824	0	1178	0.08095188478805149	null	null	380.98077392578125	380.9812927246094
1175	381.0248718261719	1.8812333333333333					1	DETECTED	381.0249 m/z @1.88 [CD8149_2.mzXML]	381.0248718261719	1.8812333333333333	1.6568333333333334	17.836666666666666	16.17983333333333	138737.53125	3109679.8190976866	0	1178	0.28412094684936107	1.6767336343634707	2.2052434651681505	381.02313232421875	381.0320739746094
1176	381.0787048339844	9.142716666666667					1	DETECTED	381.0787 m/z @9.14 [CD8149_2.mzXML]	381.0787048339844	9.142716666666667	9.0566	9.259350000000001	0.20275000000000176	12113.9970703125	93465.19349792504	0	1178	0.1326869037252898	1.1771821172827577	2.033794324269672	381.07794189453125	381.0791320800781
1177	381.1681823730469	9.672949999999998					1	DETECTED	381.1682 m/z @9.67 [CD8149_2.mzXML]	381.1681823730469	9.672949999999998	9.274116666666666	11.391066666666667	2.116950000000001	9063.2802734375	423389.47730621346	0	1178	0.4682818673170246	2.6539281236941163	4.307856247388233	381.16741943359375	381.17083740234375
1178	381.20263671875	11.737					1	DETECTED	381.2026 m/z @11.74 [CD8149_2.mzXML]	381.20263671875	11.737	11.500733333333333	11.92805	0.4273166666666679	10046.6689453125	118510.46639099151	0	1178	0.10793774208986306	0.9043101015801357	0.8086202031602713	381.2008056640625	381.20703125
1179	381.3141174316406	12.081016666666667					1	DETECTED	381.3141 m/z @12.08 [CD8149_2.mzXML]	381.3141174316406	12.081016666666667	7.537616666666667	12.274816666666668	4.737200000000001	10161.6416015625	881461.8977047735	0	1178	0.16070602484068885	0.5213276400933223	0.04265528018664465	381.3133850097656	381.3191223144531
1180	383.11474609375	1.7818333333333334					1	DETECTED	383.1147 m/z @1.78 [CD8149_2.mzXML]	383.11474609375	1.7818333333333334	1.73695	11.485449999999998	9.748499999999998	278659.71875	4217143.078903687	0	1178	0.14668917413996874	5.710937191134118	8.22502116661433	383.1114501953125	383.1169738769531
1181	383.1306457519531	9.790633333333334					1	DETECTED	383.1306 m/z @9.79 [CD8149_2.mzXML]	383.1306457519531	9.790633333333334	7.994833333333333	10.605783333333333	2.61095	16477.876953125	540962.1757136532	0	1178	0.22205382328515988	0.7269601291903327	0.15424152862376153	383.1302185058594	383.13995361328125
1182	383.1654052734375	13.735816666666667					1	DETECTED	383.1654 m/z @13.74 [CD8149_2.mzXML]	383.1654052734375	13.735816666666667	6.696483333333333	14.193433333333333	7.49695	6809.05615234375	1000679.9145376893	0	1178	0.07555294367285725	0.5325042617672128	0.06500852353442559	383.1618347167969	383.1708068847656
1183	384.11871337890625	1.7958166666666666					1	DETECTED	384.1187 m/z @1.80 [CD8149_2.mzXML]	384.11871337890625	1.7958166666666666	1.7958166666666666	9.126533333333333	7.330716666666666	26885.7265625	1075897.602125519	0	1178	7.221988746720395	null	null	384.11383056640625	384.119140625
1184	384.1767578125	11.286483333333333					1	DETECTED	384.1768 m/z @11.29 [CD8149_2.mzXML]	384.1767578125	11.286483333333333	10.3469	11.869766666666667	1.5228666666666673	12981.736328125	581308.8843074958	0	1178	1.3872699501143355	0.8103946784922399	0.6207893569844798	384.1767578125	384.1791687011719
1185	384.273193359375	11.253166666666667					1	DETECTED	384.2732 m/z @11.25 [CD8149_2.mzXML]	384.273193359375	11.253166666666667	11.203516666666667	11.2697	0.06618333333333304	8261.3095703125	24885.09958984369	0	1178	0.11900114580568122	0.6664988251090974	0.33299765021819483	384.273193359375	384.2735595703125
1186	385.12554931640625	9.94625					1	DETECTED	385.1255 m/z @9.95 [CD8149_2.mzXML]	385.12554931640625	9.94625	1.7522166666666665	11.039233333333334	9.287016666666666	2401.901123046875	1261374.7754611815	0	1178	9.13227453785328	0.5666938544713429	0.1333877089426861	385.1177062988281	385.1268615722656
1187	385.14630126953125	9.842966666666666					1	DETECTED	385.1463 m/z @9.84 [CD8149_2.mzXML]	385.14630126953125	9.842966666666666	8.7252	10.509983333333334	1.7847833333333352	10734.3994140625	294944.6723670042	0	1178	0.38476330793172764	0.7983702621298433	0.24376457281262806	385.1444091796875	385.1471862792969
1188	385.2063903808594	9.7568					1	DETECTED	385.2064 m/z @9.76 [CD8149_2.mzXML]	385.2063903808594	9.7568	2.7087166666666667	11.391066666666667	8.68235	26414.892578125	2014070.2989872438	0	1178	1.6400125239412677	9.938796240027282	20.774865932921724	385.1965026855469	385.20654296875
1189	385.30841064453125	14.666716666666668					1	DETECTED	385.3084 m/z @14.67 [CD8149_2.mzXML]	385.30841064453125	14.666716666666668	10.04885	17.690166666666666	7.6413166666666665	44526.85546875	3949899.707501346	0	1178	1.0266341458651613	0.8338738654753209	0.5160564840200681	385.306884765625	385.312744140625
1190	386.0814514160156	13.530149999999999					1	DETECTED	386.0815 m/z @13.53 [CD8149_2.mzXML]	386.0814514160156	13.530149999999999	0.15591666666666668	19.999666666666666	19.84375	3251.48193359375	1729889.3987845758	0	1178	6.42886248279193	0.7418649542528295	0.48372990850565895	386.0716552734375	386.08306884765625
1191	386.2744140625	9.606183333333332					1	DETECTED	386.2744 m/z @9.61 [CD8149_2.mzXML]	386.2744140625	9.606183333333332	9.555216666666666	9.656083333333333	0.10086666666666666	4999.58203125	21481.77619921878	0	1178	0.08837284018865965	0.9895356442119216	0.9790712884238432	386.27423095703125	386.2748107910156
1192	386.2889709472656	11.4062					1	DETECTED	386.2890 m/z @11.41 [CD8149_2.mzXML]	386.2889709472656	11.4062	10.872416666666668	11.516950000000001	0.6445333333333334	21044.322265625	195295.67949755827	0	1178	0.12337483382552605	0.6015511056274497	1.8436595684879258	386.2882385253906	386.29010009765625
1193	386.3121337890625	14.485183333333334					1	DETECTED	386.3121 m/z @14.49 [CD8149_2.mzXML]	386.3121337890625	14.485183333333334	8.48265	16.2297	7.7470500000000015	8611.7138671875	1042220.329812073	0	1178	0.6694836530552308	0.6453150336524579	0.19854643244064848	386.31085205078125	386.31488037109375
1194	386.32513427734375	12.714599999999999					1	DETECTED	386.3251 m/z @12.71 [CD8149_2.mzXML]	386.32513427734375	12.714599999999999	12.68165	12.849783333333333	0.16813333333333347	12398.3681640625	77982.33970324704	0	1178	0.14220375333072433	2.551340414769887	4.102680829539774	386.3240051269531	386.32562255859375
1195	386.96954345703125	10.066					1	DETECTED	386.9695 m/z @10.07 [CD8149_2.mzXML]	386.96954345703125	10.066	9.980466666666667	15.751383333333333	5.7709166666666665	114538.203125	1249216.9987965084	0	1178	0.10767331515356204	1.5012870498469013	1.5641933443528704	386.96826171875	386.970703125
1196	387.1792907714844	11.562783333333334					1	DETECTED	387.1793 m/z @11.56 [CD8149_2.mzXML]	387.1792907714844	11.562783333333334	11.516950000000001	12.049483333333335	0.5325333333333333	179504.71875	1565913.0780329518	0	1178	0.15289473560345357	4.130463246360598	4.520651923925506	387.1787109375	387.1804504394531
1197	387.3243103027344	12.1805					1	DETECTED	387.3243 m/z @12.18 [CD8149_2.mzXML]	387.3243103027344	12.1805	12.129833333333332	15.311316666666666	3.1814833333333343	7521.0859375	430040.76592584245	0	1178	0.13996386865258437	31.396217105262224	61.79243421052445	387.32354736328125	387.326171875
1198	388.07781982421875	12.665233333333333					1	DETECTED	388.0778 m/z @12.67 [CD8149_2.mzXML]	388.07781982421875	12.665233333333333	0.19276666666666667	19.999666666666666	19.8069	3714.5087890625	1486127.2923712467	0	1178	6.855500476135489	0.7940249723390722	0.5880499446781444	388.0747375488281	388.0811767578125
1199	388.1620788574219	12.049483333333335					1	DETECTED	388.1621 m/z @12.05 [CD8149_2.mzXML]	388.1620788574219	12.049483333333335	11.854583333333332	12.097283333333333	0.24270000000000103	8155.2314453125	80612.09544458019	0	1178	0.09457926542245154	0.6226269881990718	0.2452539763981435	388.161376953125	388.1631164550781
1200	388.1827392578125	11.547733333333333					1	DETECTED	388.1827 m/z @11.55 [CD8149_2.mzXML]	388.1827392578125	11.547733333333333	11.516950000000001	11.83845	0.32149999999999856	44027.390625	348374.1756190165	0	1178	0.0953827548246462	5.141870093445267	7.474852357240724	388.1822204589844	388.1832275390625
1201	388.234619140625	9.572266666666668					1	DETECTED	388.2346 m/z @9.57 [CD8149_2.mzXML]	388.234619140625	9.572266666666668	9.572266666666668	9.672949999999998	0.1006833333333308	2871.23974609375	11580.666240234226	0	1178	0.05713009887994325	null	null	388.2340393066406	388.23486328125
1202	388.2535095214844	9.7568					1	DETECTED	388.2535 m/z @9.76 [CD8149_2.mzXML]	388.2535095214844	9.7568	9.689733333333333	14.242083333333333	4.552350000000001	59018.796875	758814.1915246579	0	1178	0.10062240356052676	2.0346292889592537	1.703683123102032	388.25286865234375	388.2587890625
1203	388.7114562988281	2.007083333333333					1	DETECTED	388.7115 m/z @2.01 [CD8149_2.mzXML]	388.7114562988281	2.007083333333333	1.92305	2.10655	0.1835	8958.0576171875	75223.54345410151	0	1178	0.061406435466881515	1.0918286394288	1.1836572788576	388.71063232421875	388.712158203125
1204	388.9673156738281	10.066					1	DETECTED	388.9673 m/z @10.07 [CD8149_2.mzXML]	388.9673156738281	10.066	9.980466666666667	10.805266666666666	0.8247999999999998	220662.859375	1751492.5006646717	0	1178	0.11353540118787997	1.5585165477717215	1.5418168222610056	388.9665222167969	388.96875
1205	389.21356201171875	11.913416666666667					1	DETECTED	389.2136 m/z @11.91 [CD8149_2.mzXML]	389.21356201171875	11.913416666666667	9.142716666666667	12.450349999999998	3.3076333333333316	133288.703125	1713705.817388792	0	1178	0.11566973628854527	2.909949040407895	4.018613702260925	389.2102355957031	389.218994140625
1206	390.7718811035156	13.353083333333332					1	DETECTED	390.7719 m/z @13.35 [CD8149_2.mzXML]	390.7718811035156	13.353083333333332	13.276166666666667	14.802050000000001	1.5258833333333346	5091.6162109375	215464.7347846982	0	1178	0.49752489116313114	9.919068255688115	18.83813651137623	390.77032470703125	390.7719421386719
1207	390.79736328125	1.73695					1	DETECTED	390.7974 m/z @1.74 [CD8149_2.mzXML]	390.79736328125	1.73695	1.68835	1.7673999999999999	0.07904999999999984	12148.1025390625	40889.41960156246	0	1178	0.05570866168638888	0.8132716049382703	0.6265432098765408	390.79736328125	390.79925537109375
1208	390.96527099609375	10.04885					1	DETECTED	390.9653 m/z @10.05 [CD8149_2.mzXML]	390.96527099609375	10.04885	9.980466666666667	10.429366666666665	0.4488999999999983	107667.1640625	811627.5922742912	0	1178	0.11101834688311918	1.2067350628276519	2.1069721333036067	390.9651794433594	390.96575927734375
1209	390.9909973144531	1.8671166666666668					1	DETECTED	390.9910 m/z @1.87 [CD8149_2.mzXML]	390.9909973144531	1.8671166666666668	1.7205166666666665	2.4731333333333336	0.7526166666666672	29152.525390625	500543.08352783223	0	1178	0.0847191822157023	2.5669054115507017	3.7279657898912197	390.9895324707031	390.99151611328125
1210	391.2830505371094	13.011583333333334					1	DETECTED	391.2831 m/z @13.01 [CD8149_2.mzXML]	391.2830505371094	13.011583333333334	0.10103333333333334	19.999666666666666	19.898633333333333	13158.5087890625	7119978.963406995	0	1178	9.310545351170738	0.7706346101960541	0.016019502194538376	391.2796325683594	391.2855529785156
1211	391.96875	10.04885					1	DETECTED	391.9688 m/z @10.05 [CD8149_2.mzXML]	391.96875	10.04885	10.014716666666667	10.135633333333335	0.1209166666666679	16084.537109375	80205.0324748532	0	1178	0.09429775789148032	1.7712402343750286	2.5424804687500573	391.9684753417969	391.9690856933594
1212	392.2782897949219	11.485449999999998					1	DETECTED	392.2783 m/z @11.49 [CD8149_2.mzXML]	392.2782897949219	11.485449999999998	0.26553333333333334	19.852666666666668	19.587133333333334	10661.0908203125	2180244.8932689824	0	1178	0.02982905188764562	1.059241356388565	1.2447585305750561	392.2776794433594	392.28826904296875
1213	392.79473876953125	1.7522166666666665					1	DETECTED	392.7947 m/z @1.75 [CD8149_2.mzXML]	392.79473876953125	1.7522166666666665	1.68835	1.7673999999999999	0.07904999999999984	14804.701171875	48000.73563623043	0	1178	0.057544625056037635	0.6188674321503134	0.22888062317125474	392.7936096191406	392.79473876953125
1214	393.18988037109375	9.606183333333332					1	DETECTED	393.1899 m/z @9.61 [CD8149_2.mzXML]	393.18988037109375	9.606183333333332	9.5387	9.606183333333332	0.06748333333333179	7464.06689453125	19211.081283264077	0	1178	0.0477162970419478	0.5	null	393.18914794921875	393.18988037109375
1215	393.20892333984375	9.7568					1	DETECTED	393.2089 m/z @9.76 [CD8149_2.mzXML]	393.20892333984375	9.7568	9.672949999999998	10.589033333333333	0.9160833333333347	144338.59375	943873.3111067505	1	1178	0.09083427653052922	1.5364710085039124	1.4908667842927816	393.2060852050781	393.20941162109375
1216	393.29766845703125	13.230616666666666					1	DETECTED	393.2977 m/z @13.23 [CD8149_2.mzXML]	393.29766845703125	13.230616666666666	0.5024166666666666	19.761000000000003	19.258583333333338	7285.91845703125	1705142.2390159608	0	1178	7.616360780385241	0.8579187370195037	0.07948025273897126	393.29449462890625	393.29986572265625
1217	394.2163391113281	12.228716666666665					1	DETECTED	394.2163 m/z @12.23 [CD8149_2.mzXML]	394.2163391113281	12.228716666666665	7.856516666666667	12.832783333333333	4.976266666666667	78544.25	1965068.5840203576	0	1178	0.10861238552146446	0.5602671040991901	3.6732739053646637	394.2121887207031	394.22314453125
1218	394.2941589355469	11.655133333333334					1	DETECTED	394.2942 m/z @11.66 [CD8149_2.mzXML]	394.2941589355469	11.655133333333334	4.675716666666667	17.690166666666666	13.01445	17420.544921875	1786625.7940323185	0	1178	0.08435541855449635	0.9323451100259096	0.864690220051819	394.2930908203125	394.3019714355469
1219	394.87286376953125	1.6416666666666666					1	DETECTED	394.8729 m/z @1.64 [CD8149_2.mzXML]	394.87286376953125	1.6416666666666666	1.6265333333333334	1.68835	0.06181666666666663	15460.1474609375	37171.11138867188	0	1178	0.042010895532095915	2.042400881057283	3.0848017621145654	394.87200927734375	394.8732604980469
1220	394.97845458984375	10.224816666666667					1	DETECTED	394.9785 m/z @10.22 [CD8149_2.mzXML]	394.97845458984375	10.224816666666667	1.4329833333333333	10.3006	8.867616666666667	4088.274169921875	489519.8495545652	0	1178	0.1323441904133933	0.5043098709029212	0.008619741805842388	394.9775085449219	394.98046875
1221	395.0947570800781	9.589049999999999					1	DETECTED	395.0948 m/z @9.59 [CD8149_2.mzXML]	395.0947570800781	9.589049999999999	9.521600000000001	9.997616666666666	0.47601666666666453	13491.962890625	133791.30953070018	0	1178	0.10959959761229321	2.911806495824277	5.336664915213571	395.09246826171875	395.0951843261719
1222	395.21966552734375	12.3368					1	DETECTED	395.2197 m/z @12.34 [CD8149_2.mzXML]	395.21966552734375	12.3368	9.722900000000001	12.3368	2.6138999999999992	6820.28515625	619083.7938247069	0	1178	2.6021489748039013	0.5	null	395.2135009765625	395.21966552734375
1223	395.6136169433594	10.395633333333334					1	DETECTED	395.6136 m/z @10.40 [CD8149_2.mzXML]	395.6136169433594	10.395633333333334	10.363033333333334	10.52525	0.1622166666666658	3270.67236328125	22204.209211425605	0	1178	0.11858174110842512	2.4879856850715303	3.97597137014306	395.6124572753906	395.6138916015625
1224	396.25567626953125	12.11335					1	DETECTED	396.2557 m/z @12.11 [CD8149_2.mzXML]	396.25567626953125	12.11335	12.097283333333333	18.534	6.4367166666666655	8408.26953125	1595448.3532897949	0	1178	0.047663255854928366	200.31275933609393	399.62551867218787	396.25469970703125	396.257080078125
1225	396.3099060058594	11.737					1	DETECTED	396.3099 m/z @11.74 [CD8149_2.mzXML]	396.3099060058594	11.737	11.6709	11.92805	0.2571500000000011	18643.97265625	151025.97089794904	0	1178	0.1415222550670645	1.9451588502269228	2.8903177004538456	396.3088684082031	396.3102722167969
1226	396.6128234863281	10.821766666666667					1	DETECTED	396.6128 m/z @10.82 [CD8149_2.mzXML]	396.6128234863281	10.821766666666667	10.789016666666667	10.889116666666666	0.10009999999999941	2073.628173828125	9877.751716247552	0	1178	0.2500503564614913	1.5282442748091487	2.0564885496182974	396.6122741699219	396.6137390136719
1227	396.998779296875	1.8098833333333333					1	DETECTED	396.9988 m/z @1.81 [CD8149_2.mzXML]	396.998779296875	1.8098833333333333	1.6725166666666667	2.4451166666666664	0.7725999999999997	47087.31640625	803081.4897946782	0	1178	0.20880480678733737	2.5665094684525958	6.068443980331771	396.9897155761719	397.0007629394531
1228	397.0522155761719	9.1096					1	DETECTED	397.0522 m/z @9.11 [CD8149_2.mzXML]	397.0522155761719	9.1096	9.074483333333335	9.157900000000001	0.08341666666666647	2312.353515625	7391.311136291482	0	1178	22.88512937478631	1.187707641196055	1.37541528239211	397.0510559082031	397.0543518066406
1229	397.41400146484375	12.368316666666667					1	DETECTED	397.4140 m/z @12.37 [CD8149_2.mzXML]	397.41400146484375	12.368316666666667	2.4175	19.119333333333334	16.701833333333333	39170.33203125	4427141.46472345	0	1178	0.41876472028304335	0.8392192265626439	2.6310472985262883	397.40435791015625	397.41497802734375
1230	398.3255615234375	11.83845					1	DETECTED	398.3256 m/z @11.84 [CD8149_2.mzXML]	398.3255615234375	11.83845	11.787583333333334	12.129833333333332	0.34224999999999817	82108.671875	558374.4686091293	0	1178	0.15303580960071095	3.466980803247091	4.5964316213101535	398.3245544433594	398.3260803222656
1231	398.4171142578125	12.29035					1	DETECTED	398.4171 m/z @12.29 [CD8149_2.mzXML]	398.4171142578125	12.29035	12.243733333333333	18.1495	5.905766666666667	9787.8837890625	1119670.6822257082	0	1178	0.056371342408121805	63.34393993564492	125.68787987128984	398.4087219238281	398.41839599609375
1232	398.76025390625	13.530149999999999					1	DETECTED	398.7603 m/z @13.53 [CD8149_2.mzXML]	398.76025390625	13.530149999999999	11.253166666666667	15.603816666666667	4.35065	27109.662109375	1478067.996069457	0	1178	0.37500233747015166	0.9153023902309549	0.3874190740189104	398.7593078613281	398.7633056640625
1233	399.1256103515625	9.572266666666668					1	DETECTED	399.1256 m/z @9.57 [CD8149_2.mzXML]	399.1256103515625	9.572266666666668	8.861433333333334	10.066	1.2045666666666666	3475.537109375	96660.87596563721	0	1178	null	0.8472919109026962	0.6945838218053924	399.12213134765625	399.1268310546875
1234	399.1855163574219	9.773633333333333					1	DETECTED	399.1855 m/z @9.77 [CD8149_2.mzXML]	399.1855163574219	9.773633333333333	9.672949999999998	9.997616666666666	0.3246666666666673	18361.169921875	125175.52624893156	0	1178	0.09469260748586628	1.2801352071168843	1.163485009767141	399.18463134765625	399.18621826171875
1235	399.32891845703125	11.83845					1	DETECTED	399.3289 m/z @11.84 [CD8149_2.mzXML]	399.32891845703125	11.83845	5.235833333333333	14.991150000000001	9.755316666666669	20838.068359375	2072588.4914397895	0	1178	0.1453277816070102	0.7057986002424945	0.3698358017955585	399.3232116699219	399.32940673828125
1236	400.07562255859375	10.821766666666667					1	DETECTED	400.0756 m/z @10.82 [CD8149_2.mzXML]	400.07562255859375	10.821766666666667	10.75475	11.7706	1.0158500000000004	723870.4375	5354432.219467181	1	1178	0.09854426209494349	1.9749720380587361	2.312039902888691	400.07501220703125	400.0769958496094
1237	400.3409729003906	11.973533333333334					1	DETECTED	400.3410 m/z @11.97 [CD8149_2.mzXML]	400.3409729003906	11.973533333333334	11.92805	12.583466666666668	0.6554166666666674	208229.46875	1846362.05561243	1	1178	0.11288322158984876	5.205758088778324	5.1967344143757765	400.33367919921875	400.3415222167969
1238	401.0801086425781	10.805266666666666					1	DETECTED	401.0801 m/z @10.81 [CD8149_2.mzXML]	401.0801086425781	10.805266666666666	0.8126666666666666	11.13875	10.326083333333333	100663.2265625	1.3523348679318763E7	0	1178	0.1068420366189784	0.511348950529469	0.014540216092213619	401.0705261230469	401.0804443359375
1239	401.34442138671875	11.973533333333334					1	DETECTED	401.3444 m/z @11.97 [CD8149_2.mzXML]	401.34442138671875	11.973533333333334	0.46606666666666663	14.682716666666666	14.21665	57869.5	1476996.7653453688	0	1178	0.08119319841009265	0.5816534799378109	0.14278840800228634	401.33868408203125	401.3458251953125
1240	402.07232666015625	10.821766666666667					1	DETECTED	402.0723 m/z @10.82 [CD8149_2.mzXML]	402.07232666015625	10.821766666666667	10.75475	11.056000000000001	0.30125000000000135	24917.27734375	180401.43656457597	0	1178	0.12184907795647604	1.6871446392599516	2.690719365147117	402.07080078125	402.0732421875
1241	402.2327880859375	9.740033333333335					1	DETECTED	402.2328 m/z @9.74 [CD8149_2.mzXML]	402.2327880859375	9.740033333333335	3.9302833333333336	14.127183333333333	10.1969	16737.44140625	1583090.7784313355	0	1178	0.09387626198286192	30.87137690899282	69.15150310139144	402.2322082519531	402.2397155761719
1242	402.9012145996094	1.6114166666666667					1	DETECTED	402.9012 m/z @1.61 [CD8149_2.mzXML]	402.9012145996094	1.6114166666666667	1.5673666666666668	1.6416666666666666	0.07429999999999981	52020.96484375	150639.02087939446	0	1178	0.05972990722695615	0.8325193037103947	0.6967109386024904	402.89984130859375	402.90167236328125
1243	402.964599609375	9.877583333333332					1	DETECTED	402.9646 m/z @9.88 [CD8149_2.mzXML]	402.964599609375	9.877583333333332	9.825583333333332	10.622283333333334	0.7967000000000013	31911.2578125	327310.2749570626	0	1178	0.16150151864960627	3.3141910803515033	3.9258233447506035	402.9627685546875	402.965087890625
1244	403.0069274902344	1.8098833333333333					1	DETECTED	403.0069 m/z @1.81 [CD8149_2.mzXML]	403.0069274902344	1.8098833333333333	1.6568333333333334	4.338833333333333	2.6819999999999995	132477.34375	2442137.992613648	0	1178	0.18607508564100872	2.1591872389683635	3.487322300595075	403.00567626953125	403.0079650878906
1245	404.12640380859375	11.18755					1	DETECTED	404.1264 m/z @11.19 [CD8149_2.mzXML]	404.12640380859375	11.18755	11.1549	11.253166666666667	0.09826666666666739	15388.361328125	68772.87681054744	0	1178	0.04972009702587954	1.5048494129657966	2.009698825931593	404.1263427734375	404.1267395019531
1246	404.2059326171875	11.577666666666666					1	DETECTED	404.2059 m/z @11.58 [CD8149_2.mzXML]	404.2059326171875	11.577666666666666	11.532666666666668	11.787583333333334	0.25491666666666646	22528.443359375	170284.5554503166	0	1178	0.14839247655752175	2.910719357609893	3.9457228547641225	404.20538330078125	404.20721435546875
1247	404.96240234375	9.894566666666666					1	DETECTED	404.9624 m/z @9.89 [CD8149_2.mzXML]	404.96240234375	9.894566666666666	9.790633333333334	18.130999999999997	8.340366666666663	57258.265625	1004748.21590735	0	1178	0.1674410235258268	2.1722151765870334	2.237293438806589	404.9591064453125	404.9638977050781
1248	405.2080993652344	11.485449999999998					1	DETECTED	405.2081 m/z @11.49 [CD8149_2.mzXML]	405.2080993652344	11.485449999999998	8.861433333333334	11.639333333333333	2.777899999999999	35235.7734375	488793.5197784431	0	1178	0.13498185584934141	0.5293220952610822	0.058644190522164436	405.20068359375	405.21063232421875
1249	406.2444763183594	13.546366666666668					1	DETECTED	406.2445 m/z @13.55 [CD8149_2.mzXML]	406.2444763183594	13.546366666666668	10.789016666666667	13.546366666666668	2.7573500000000006	11223.2666015625	1071202.4873724368	0	1178	2.727140782289686	0.5	null	406.2412414550781	406.2444763183594
1250	406.74652099609375	12.1805					1	DETECTED	406.7465 m/z @12.18 [CD8149_2.mzXML]	406.74652099609375	12.1805	11.18755	15.383700000000001	4.196150000000001	20974.51953125	1801336.7766745305	0	1178	1.4893384178816351	1.9438612479857404	2.5372193765533906	406.7452697753906	406.749267578125
1251	406.96044921875	9.877583333333332					1	DETECTED	406.9604 m/z @9.88 [CD8149_2.mzXML]	406.96044921875	9.877583333333332	9.842966666666666	10.589033333333333	0.7460666666666675	27771.81640625	300363.3539734504	0	1178	0.1527521312890041	5.109698777468999	5.957512941089191	406.95928955078125	406.9613037109375
1252	407.18817138671875	9.7568					1	DETECTED	407.1882 m/z @9.76 [CD8149_2.mzXML]	407.18817138671875	9.7568	9.672949999999998	12.931999999999999	3.2590500000000002	38423.33984375	2056802.6507694088	0	1178	0.09266423547568792	19.241616373483662	40.296483183488895	407.1809997558594	407.18829345703125
1253	407.3663330078125	11.83845					1	DETECTED	407.3663 m/z @11.84 [CD8149_2.mzXML]	407.3663330078125	11.83845	11.639333333333333	12.065133333333334	0.4258000000000006	15014.8125	266932.10539990244	0	1178	0.23738224411979658	1.069222398928602	1.138444797857204	407.3653869628906	407.36700439453125
1254	408.2156066894531	9.403583333333334					1	DETECTED	408.2156 m/z @9.40 [CD8149_2.mzXML]	408.2156066894531	9.403583333333334	7.359333333333334	9.589049999999999	2.229716666666665	3170.79736328125	173996.04669842534	0	1178	2.177277483249892	0.545363010068892	0.07740111476133033	408.2154541015625	408.2199401855469
1255	408.7686767578125	1.7522166666666665					1	DETECTED	408.7687 m/z @1.75 [CD8149_2.mzXML]	408.7686767578125	1.7522166666666665	1.68835	13.842533333333334	12.154183333333334	21344.80859375	1698799.1674189763	0	1178	11.444413355247566	95.15279227557434	0.9289899685670284	408.7596130371094	408.7751770019531
1256	408.9180603027344	1.6416666666666666					1	DETECTED	408.9181 m/z @1.64 [CD8149_2.mzXML]	408.9180603027344	1.6416666666666666	1.5818833333333333	1.6725166666666667	0.09063333333333334	53795.89453125	189156.62180432107	0	1178	0.0579470243719129	0.7583235607278611	0.6235217582419768	408.9162292480469	408.9185485839844
1257	409.1611328125	11.562783333333334					1	DETECTED	409.1611 m/z @11.56 [CD8149_2.mzXML]	409.1611328125	11.562783333333334	11.500733333333333	12.081016666666667	0.5802833333333339	132658.46875	1227522.7127910124	0	1178	0.12080961222346076	3.324850321647926	3.762533048873709	409.1600036621094	409.1625671386719
1258	409.1867370605469	9.201533333333334					1	DETECTED	409.1867 m/z @9.20 [CD8149_2.mzXML]	409.1867370605469	9.201533333333334	1.1051	10.117816666666666	9.012716666666666	43621.375	1653752.3798730168	0	1178	0.05973042807759654	0.53941425947422	1.2260848692419355	409.1768493652344	409.1925048828125
1259	410.16473388671875	11.547733333333333					1	DETECTED	410.1647 m/z @11.55 [CD8149_2.mzXML]	410.16473388671875	11.547733333333333	10.622283333333334	11.787583333333334	1.1653000000000002	31559.0859375	423571.59099938866	0	1178	0.13583680333856485	0.7705018482920061	null	410.1631774902344	410.1736145019531
1260	410.25323486328125	3.960783333333333					1	DETECTED	410.2532 m/z @3.96 [CD8149_2.mzXML]	410.25323486328125	3.960783333333333	3.2224500000000003	4.6591	1.4366499999999993	2451.552734375	117861.23616070552	0	1178	0.30795582619214157	0.9729006772009031	0.9458013544018062	410.25146484375	410.25469970703125
1261	410.7599182128906	13.230616666666666					1	DETECTED	410.7599 m/z @13.23 [CD8149_2.mzXML]	410.7599182128906	13.230616666666666	1.7205166666666665	14.86945	13.148933333333334	7767.2529296875	3331001.5943547967	0	1178	0.6793127301033657	0.5711910988320403	0.1423821976640806	410.7582702636719	410.7654724121094
1262	410.85430908203125	1.7048166666666666					1	DETECTED	410.8543 m/z @1.70 [CD8149_2.mzXML]	410.85430908203125	1.7048166666666666	1.6725166666666667	1.7673999999999999	0.09488333333333321	25091.9453125	104085.21107177727	0	1178	0.08890730525339507	1.4687822497420004	1.9375644994840007	410.8542785644531	410.8553466796875
1263	411.1348876953125	11.317666666666666					1	DETECTED	411.1349 m/z @11.32 [CD8149_2.mzXML]	411.1348876953125	11.317666666666666	10.171383333333333	11.787583333333334	1.616200000000001	17024.607421875	379012.5817283322	0	1178	0.12690438787913827	0.7049740465562623	0.12816285213608614	411.1303405761719	411.13818359375
1264	411.19580078125	11.92805					1	DETECTED	411.1958 m/z @11.93 [CD8149_2.mzXML]	411.19580078125	11.92805	11.869766666666667	12.146516666666667	0.27674999999999983	27177.65234375	215310.53778613286	0	1178	0.25291013564981846	2.3741778667429068	3.748355733485813	411.1949768066406	411.1964111328125
1265	412.2834777832031	11.973533333333334					1	DETECTED	412.2835 m/z @11.97 [CD8149_2.mzXML]	412.2834777832031	11.973533333333334	11.500733333333333	15.88035	4.379616666666667	156214.578125	1752579.6868095447	0	1178	0.10694057564240467	2.8016741559203626	2.775813586848227	412.2789306640625	412.2860412597656
1266	412.3052062988281	11.532666666666668					1	DETECTED	412.3052 m/z @11.53 [CD8149_2.mzXML]	412.3052062988281	11.532666666666668	11.516950000000001	11.639333333333333	0.12238333333333173	8547.0107421875	42086.51257189918	0	1178	0.0968578303800296	3.8934252386002877	6.786850477200575	412.3035888671875	412.3052062988281
1267	413.14154052734375	9.337233333333334					1	DETECTED	413.1415 m/z @9.34 [CD8149_2.mzXML]	413.14154052734375	9.337233333333334	9.289250000000001	14.469	5.1797499999999985	8114.16064453125	398621.88157995616	0	1178	1.7977455092434482	15.420035066649037	25.823006961882594	413.1373596191406	413.1515197753906
1268	413.2643737792969	1.6416666666666666					1	DETECTED	413.2644 m/z @1.64 [CD8149_2.mzXML]	413.2643737792969	1.6416666666666666	0.4116	19.926333333333332	19.514733333333332	13100.79296875	2093566.1063616956	0	1178	11.432814485311177	7.894938445258704	4.83680186815782	413.26251220703125	413.2695007324219
1269	413.2870788574219	11.973533333333334					1	DETECTED	413.2871 m/z @11.97 [CD8149_2.mzXML]	413.2870788574219	11.973533333333334	11.94305	12.305583333333335	0.36253333333333515	43939.03125	328296.09611657856	0	1178	0.14989883883161426	3.780728594367179	6.176826892307462	413.28521728515625	413.2882080078125
1270	413.3394470214844	12.129833333333332					1	DETECTED	413.3394 m/z @12.13 [CD8149_2.mzXML]	413.3394470214844	12.129833333333332	11.655133333333334	16.396	4.740866666666667	5472.79931640625	763299.8438130493	0	1178	2.2272449889692627	4.993539779509882	8.987079559019763	413.33740234375	413.3408508300781
1271	414.1544494628906	9.911766666666667					1	DETECTED	414.1544 m/z @9.91 [CD8149_2.mzXML]	414.1544494628906	9.911766666666667	9.894566666666666	10.014716666666667	0.12015000000000065	6238.8720703125	27418.036048584043	0	1178	0.13553341749960346	3.492732558139397	5.985465116278794	414.1539001464844	414.15447998046875
1272	414.23309326171875	9.62275					1	DETECTED	414.2331 m/z @9.62 [CD8149_2.mzXML]	414.23309326171875	9.62275	9.5387	9.722900000000001	0.18420000000000059	7540.85986328125	48522.07628491212	0	1178	0.09231250062877372	1.0957763236169045	1.1915526472338092	414.2321472167969	414.2338562011719
1273	414.2991027832031	12.25905					1	DETECTED	414.2991 m/z @12.26 [CD8149_2.mzXML]	414.2991027832031	12.25905	11.4062	17.523833333333336	6.117633333333336	455122.21875	9265160.110840937	1	1178	0.15071304555347886	2.1399962296003796	4.360319149578827	414.2975769042969	414.3013916015625
1274	415.2106018066406	11.869766666666667					1	DETECTED	415.2106 m/z @11.87 [CD8149_2.mzXML]	415.2106018066406	11.869766666666667	11.821766666666667	12.6	0.7782333333333327	442345.28125	3613717.537345087	1	1178	0.12884772841259995	3.741351691492049	5.777461899874302	415.2095642089844	415.21087646484375
1275	415.25341796875	9.877583333333332					1	DETECTED	415.2534 m/z @9.88 [CD8149_2.mzXML]	415.25341796875	9.877583333333332	0.9588166666666668	10.255799999999999	9.296983333333332	56191.7421875	1161505.4217927246	0	1178	0.09606995394016593	0.8124703936948188	0.4964444266366874	415.251953125	415.2549133300781
1276	415.28009033203125	12.698266666666665					1	DETECTED	415.2801 m/z @12.70 [CD8149_2.mzXML]	415.28009033203125	12.698266666666665	12.68165	13.24555	0.5639000000000003	15773.76953125	123741.2023729245	0	1178	0.17947409065351216	16.96790371113426	32.93580742226852	415.28009033203125	415.2835388183594
1277	415.3024597167969	12.25905					1	DETECTED	415.3025 m/z @12.26 [CD8149_2.mzXML]	415.3024597167969	12.25905	11.6234	16.321783333333332	4.698383333333332	120404.2265625	2751371.805994142	0	1178	0.17223386848784017	2.4185934395996354	0.4115344762998029	415.301025390625	415.3045654296875
1278	416.07177734375	10.704716666666666					1	DETECTED	416.0718 m/z @10.70 [CD8149_2.mzXML]	416.07177734375	10.704716666666666	10.671733333333332	10.838600000000001	0.16686666666666916	7794.47705078125	42587.49135424825	0	1178	0.08418814437267308	2.5295603840323237	4.303363103604086	416.07012939453125	416.0733947753906
1279	416.2139587402344	11.869766666666667					1	DETECTED	416.2140 m/z @11.87 [CD8149_2.mzXML]	416.2139587402344	11.869766666666667	9.706516666666666	12.305583333333335	2.599066666666669	118186.7421875	2389439.0333712157	0	1178	0.10152668805371157	0.5671919856923845	0.09898827152110973	416.21173095703125	416.21417236328125
1280	416.2569580078125	9.877583333333332					1	DETECTED	416.2570 m/z @9.88 [CD8149_2.mzXML]	416.2569580078125	9.877583333333332	4.908166666666667	14.242083333333333	9.333916666666667	12276.119140625	1355298.016892273	0	1178	0.07390072251081214	0.51063232947588	0.031154838556555424	416.2469787597656	416.262939453125
1281	416.3053894042969	12.25905					1	DETECTED	416.3054 m/z @12.26 [CD8149_2.mzXML]	416.3053894042969	12.25905	7.732966666666667	14.974033333333333	7.241066666666666	21541.4296875	923547.8467797241	0	1178	0.07248385148525394	0.7904544390431625	0.5862715110151482	416.2972106933594	416.31536865234375
1282	416.759033203125	13.184666666666667					1	DETECTED	416.7590 m/z @13.18 [CD8149_2.mzXML]	416.759033203125	13.184666666666667	12.964433333333334	13.700516666666665	0.7360833333333314	8562.24609375	156431.15228979496	0	1178	0.22723502199226964	1.6711442409565607	2.3422884819131213	416.759033203125	416.7608947753906
1283	416.7997741699219	1.7522166666666665					1	DETECTED	416.7998 m/z @1.75 [CD8149_2.mzXML]	416.7997741699219	1.7522166666666665	1.68835	1.7522166666666665	0.06386666666666652	20812.619140625	67561.47821679675	0	1178	0.06717235601865168	0.5	null	416.7995910644531	416.8000183105469
[truncated: 273 more rows]
