# Supplementary material for: MSFC: a new feature construction method for accurate diagnosis of mass spectrometry data
Source: Sci Rep. 2023 Sep 21;13:15694. doi: 10.1038/s41598-023-42395-5 (PMC10514077; doi:10.1038/s41598-023-42395-5)
Supplement: Supplementary file 1 — Supplementary Information. [file 41598_2023_42395_MOESM1_ESM.zip › dataset/CHD dataset/2-batch/P/CD8185_2.mzXML_chromatograms.csv]

row ID	row m/z	row retention time	row identity (main ID)	row identity (all IDs)	row identity (main ID + details)	row comment	row number of detected peaks	CD8185_2.mzXML Peak status	CD8185_2.mzXML Peak name	CD8185_2.mzXML Peak m/z	CD8185_2.mzXML Peak RT	CD8185_2.mzXML Peak RT start	CD8185_2.mzXML Peak RT end	CD8185_2.mzXML Peak duration time	CD8185_2.mzXML Peak height	CD8185_2.mzXML Peak area	CD8185_2.mzXML Peak charge	CD8185_2.mzXML Peak # data points	CD8185_2.mzXML Peak FWHM	CD8185_2.mzXML Peak tailing factor	CD8185_2.mzXML Peak asymmetry factor	CD8185_2.mzXML Peak m/z min	CD8185_2.mzXML Peak m/z max
1	55.05484390258789	12.9149					1	DETECTED	55.0548 m/z @12.91 [CD8185_2.mzXML]	55.05484390258789	12.9149	0.13763333333333333	20.009666666666664	19.87203333333333	3489.709228515625	1280688.364923889	0	1175	11.667762620485071	0.7776324096442118	2.4745889122534788	55.053466796875	55.05574035644531
2	60.080570220947266	15.116316666666668					1	DETECTED	60.0806 m/z @15.12 [CD8185_2.mzXML]	60.080570220947266	15.116316666666668	0.10099999999999999	20.009666666666664	19.908666666666665	127587.71875	3.229137711019446E7	0	1175	7.467695147335284	0.6693355871912511	2.706553079448824	60.0771598815918	60.09046936035156
3	61.03944778442383	1.8379666666666667					1	DETECTED	61.0394 m/z @1.84 [CD8185_2.mzXML]	61.03944778442383	1.8379666666666667	0.10099999999999999	20.009666666666664	19.908666666666665	112785.0859375	4572322.345476594	0	1175	0.05578787187352163	1.7929241319458498	7.562273396040975	61.03494644165039	61.04676818847656
4	61.08382797241211	12.430283333333334					1	DETECTED	61.0838 m/z @12.43 [CD8185_2.mzXML]	61.08382797241211	12.430283333333334	0.33935	19.991333333333333	19.651983333333334	3120.71923828125	1415946.465216706	0	1175	7.535150628659	0.8126743730839637	2.9846887898096157	61.078636169433594	61.0905647277832
5	68.98210144042969	1.5233999999999999					1	DETECTED	68.9821 m/z @1.52 [CD8185_2.mzXML]	68.98210144042969	1.5233999999999999	1.4641	16.922	15.4579	9753.30078125	1886848.718387146	0	1175	0.208702772517684	130.3364249578417	259.67284991568334	68.97559356689453	68.98217010498047
6	69.03336334228516	1.9070833333333332					1	DETECTED	69.0334 m/z @1.91 [CD8185_2.mzXML]	69.03336334228516	1.9070833333333332	1.8931499999999999	11.632483333333333	9.739333333333333	9257.169921875	690504.1823766173	0	1175	0.14439973539099826	87.73140501514364	148.8909941206328	69.02562713623047	69.03346252441406
7	69.06947326660156	11.423683333333335					1	DETECTED	69.0695 m/z @11.42 [CD8185_2.mzXML]	69.06947326660156	11.423683333333335	0.10099999999999999	20.009666666666664	19.908666666666665	9991.033203125	4686788.7019758895	0	1175	11.07912643758609	0.5919819309347787	1.2224301472729364	69.06889343261719	69.0699234008789
8	70.06503295898438	1.8518000000000001					1	DETECTED	70.0650 m/z @1.85 [CD8185_2.mzXML]	70.06503295898438	1.8518000000000001	0.17458333333333334	19.588833333333334	19.41425	14231.392578125	1301892.9442304687	0	1175	1.7098919014501122	0.991595953613028	1.0407351956382829	70.05628204345703	70.07495880126953
9	70.98030090332031	1.5233999999999999					1	DETECTED	70.9803 m/z @1.52 [CD8185_2.mzXML]	70.98030090332031	1.5233999999999999	1.4641	13.205683333333333	11.741583333333333	3596.8583984375	1184085.5608688965	0	1175	0.09234356667688326	99.00154581225422	197.00309162450844	70.972412109375	70.98055267333984
10	72.04895782470703	14.025883333333333					1	DETECTED	72.0490 m/z @14.03 [CD8185_2.mzXML]	72.04895782470703	14.025883333333333	0.4121166666666667	19.991333333333333	19.579216666666667	5072.888671875	1532063.3117404485	0	1175	3.815433156488144	0.7190962334695516	1.3080535560659048	72.04365539550781	72.04930114746094
11	72.08061981201172	1.9070833333333332					1	DETECTED	72.0806 m/z @1.91 [CD8185_2.mzXML]	72.08061981201172	1.9070833333333332	1.6874333333333333	13.205683333333333	11.51825	43480.6328125	1419036.49108461	0	1175	0.6647334455659848	2.747686166530904	16.624924082204267	72.07465362548828	72.08087921142578
12	73.04524993896484	11.345916666666666					1	DETECTED	73.0452 m/z @11.35 [CD8185_2.mzXML]	73.04524993896484	11.345916666666666	0.10099999999999999	20.009666666666664	19.908666666666665	16339.6591796875	5559204.496773097	0	1175	6.133263852719184	1.415018248238272	0.7534254890060686	73.04519653320312	73.04684448242188
13	75.95709991455078	11.282549999999999					1	DETECTED	75.9571 m/z @11.28 [CD8185_2.mzXML]	75.95709991455078	11.282549999999999	2.1767499999999997	15.420833333333333	13.244083333333332	12678.5595703125	1630932.6895037533	0	1175	12.961892855742862	0.7561592427398353	0.4962469198808626	75.94747161865234	75.95709991455078
14	80.94761657714844	1.7519500000000001					1	DETECTED	80.9476 m/z @1.75 [CD8185_2.mzXML]	80.94761657714844	1.7519500000000001	0.7953833333333333	18.7685	17.973116666666666	205211.8125	4478395.999715697	0	1175	0.09198454893223196	3.1141448389918285	4.349981617377321	80.94083404541016	80.95380401611328
15	81.0333251953125	0.15616666666666665					1	DETECTED	81.0333 m/z @0.16 [CD8185_2.mzXML]	81.0333251953125	0.15616666666666665	0.10099999999999999	20.009666666666664	19.908666666666665	4802.884765625	2248124.892693328	0	1175	19.373487506972026	180.44108761329306	182.02757889405837	81.02787017822266	81.0430908203125
16	81.06976318359375	6.060433333333333					1	DETECTED	81.0698 m/z @6.06 [CD8185_2.mzXML]	81.06976318359375	6.060433333333333	0.24783333333333332	19.82633333333333	19.5785	4454.62353515625	2266899.270702012	0	1175	3.6280835188297695	1.684143068506348	1.4819433885548912	81.05992126464844	81.07914733886719
17	82.01741790771484	1.4789666666666668					1	DETECTED	82.0174 m/z @1.48 [CD8185_2.mzXML]	82.01741790771484	1.4789666666666668	1.4140666666666666	15.402416666666666	13.988349999999999	6865.283203125	1088233.646519104	0	1175	0.06699952748186222	107.76848998459137	59.74380023935433	82.01725769042969	82.02732849121094
18	82.94468688964844	1.7519500000000001					1	DETECTED	82.9447 m/z @1.75 [CD8185_2.mzXML]	82.94468688964844	1.7519500000000001	1.6722499999999998	13.1766	11.50435	66044.6875	2097615.1831466677	0	1175	15.301793344051214	72.17283563362581	4.713232354747932	82.93657684326172	82.94483184814453
19	83.02130889892578	1.8237333333333334					1	DETECTED	83.0213 m/z @1.82 [CD8185_2.mzXML]	83.02130889892578	1.8237333333333334	0.6675333333333333	20.009666666666664	19.34213333333333	1251731.25	6584379.074017981	0	1175	0.05108953473460942	1.940174019241736	2.532444512853384	83.02120208740234	83.02613830566406
20	83.08512115478516	11.375933333333334					1	DETECTED	83.0851 m/z @11.38 [CD8185_2.mzXML]	83.08512115478516	11.375933333333334	0.10099999999999999	20.009666666666664	19.908666666666665	14003.9091796875	4677055.667542416	0	1175	5.370487010950787	0.9347227775511507	0.9831295296739027	83.0822982788086	83.0857925415039
21	84.04430389404297	2.4966500000000003					1	DETECTED	84.0443 m/z @2.50 [CD8185_2.mzXML]	84.04430389404297	2.4966500000000003	0.10099999999999999	19.880999999999997	19.779999999999998	19979.830078125	2435888.0390295116	0	1175	0.8006270947417211	1.6761492409354621	1.903318356847985	84.03583526611328	84.05208587646484
22	84.61929321289062	1.53785					1	DETECTED	84.6193 m/z @1.54 [CD8185_2.mzXML]	84.61929321289062	1.53785	1.4325333333333332	15.311933333333334	13.8794	5436.3994140625	948874.3210066223	0	1175	0.12747794829345538	65.89365405918655	120.731280972533	84.61924743652344	84.62201690673828
23	84.95931243896484	1.5233999999999999					1	DETECTED	84.9593 m/z @1.52 [CD8185_2.mzXML]	84.95931243896484	1.5233999999999999	0.10099999999999999	20.009666666666664	19.908666666666665	2015054.75	2.6402265850887567E7	0	1175	0.11358508845878967	1.2194854028761999	1.347839758169308	84.95667266845703	84.9597396850586
24	85.02825927734375	1.9915166666666666					1	DETECTED	85.0283 m/z @1.99 [CD8185_2.mzXML]	85.02825927734375	1.9915166666666666	1.5084166666666665	12.084900000000001	10.576483333333334	40304.9453125	2568891.0885286243	0	1175	0.22725967337189323	2.5695711212263213	4.082439176655801	85.02810668945312	85.03657531738281
25	85.06461334228516	6.1314166666666665					1	DETECTED	85.0646 m/z @6.13 [CD8185_2.mzXML]	85.06461334228516	6.1314166666666665	0.10099999999999999	20.009666666666664	19.908666666666665	5056.044921875	2764520.62840076	0	1175	7.637896300129834	1.650687487044842	2.301374974089684	85.064453125	85.0648422241211
26	86.05992126464844	2.8187333333333333					1	DETECTED	86.0599 m/z @2.82 [CD8185_2.mzXML]	86.05992126464844	2.8187333333333333	0.4484333333333333	19.625666666666667	19.177233333333334	9519.451171875	1447278.6461530149	0	1175	0.4829401467795593	1.237319143098906	4.945941213440866	86.05194091796875	86.06816101074219
27	86.09626770019531	4.092983333333334					1	DETECTED	86.0963 m/z @4.09 [CD8185_2.mzXML]	86.09626770019531	4.092983333333334	2.9804166666666663	18.897333333333332	15.916916666666665	114745.890625	7530371.638068149	1	1175	0.98169552096976	0.912265283967076	0.5376818025816834	86.08808135986328	86.09812927246094
28	87.0802230834961	7.29475					1	DETECTED	87.0802 m/z @7.29 [CD8185_2.mzXML]	87.0802230834961	7.29475	0.10099999999999999	20.009666666666664	19.908666666666665	117354.8046875	7.094614718921939E7	1	1175	14.85108480921358	1.6732756393917507	1.0774655159082467	87.0801010131836	87.0804672241211
29	88.08361053466797	6.7933					1	DETECTED	88.0836 m/z @6.79 [CD8185_2.mzXML]	88.08361053466797	6.7933	0.10099999999999999	20.009666666666664	19.908666666666665	6608.22705078125	3798581.3465412	0	1175	18.35652923491545	1.4874308284645537	1.2247714525505378	88.07523345947266	88.0897445678711
30	88.95262145996094	1.5233999999999999					1	DETECTED	88.9526 m/z @1.52 [CD8185_2.mzXML]	88.95262145996094	1.5233999999999999	0.10099999999999999	19.296666666666667	19.195666666666668	23296.09765625	1887057.985846344	0	1175	0.14740940836800087	6.747633108361455	0.11836788740120657	88.95226287841797	88.9581298828125
31	88.96809387207031	11.585966666666668					1	DETECTED	88.9681 m/z @11.59 [CD8185_2.mzXML]	88.96809387207031	11.585966666666668	0.11933333333333333	19.91783333333333	19.798499999999997	20524.4453125	2424764.1503190002	0	1175	0.6367319378506124	0.8425625345432662	0.442471770952941	88.96803283691406	88.96849060058594
32	89.03854370117188	9.203966666666668					1	DETECTED	89.0385 m/z @9.20 [CD8185_2.mzXML]	89.03854370117188	9.203966666666668	0.28435	19.351333333333333	19.066983333333333	12700.447265625	1372549.5246351012	0	1175	0.08844711625212831	0.5668971259442005	0.07797277333904735	89.0342025756836	89.03865814208984
33	89.05958557128906	10.163583333333333					1	DETECTED	89.0596 m/z @10.16 [CD8185_2.mzXML]	89.05958557128906	10.163583333333333	0.10099999999999999	19.991333333333333	19.890333333333334	21746.267578125	5186783.1997989835	0	1175	0.7965290447359976	1.1939559822665617	0.5736274513658528	89.05924224853516	89.05979919433594
34	90.05480194091797	1.8237333333333334					1	DETECTED	90.0548 m/z @1.82 [CD8185_2.mzXML]	90.05480194091797	1.8237333333333334	0.13763333333333333	20.009666666666664	19.87203333333333	232532.5625	7413913.768678493	0	1175	0.15419193467701708	5.480447082728807	6.562554845576099	90.04634094238281	90.059814453125
35	90.09112548828125	0.19295					1	DETECTED	90.0911 m/z @0.19 [CD8185_2.mzXML]	90.09112548828125	0.19295	0.19295	19.8445	19.65155	3556.106689453125	1353544.385762024	0	1175	0.2009074918993748	null	null	90.09088134765625	90.09159851074219
36	90.97636413574219	1.6572					1	DETECTED	90.9764 m/z @1.66 [CD8185_2.mzXML]	90.97636413574219	1.6572	1.5672833333333334	12.397400000000001	10.830116666666667	433337.5625	7397219.35325189	0	1175	0.09107766599418632	2.0920780839551227	2.944375525530579	90.97635650634766	90.97667694091797
37	91.03885650634766	10.001833333333334					1	DETECTED	91.0389 m/z @10.00 [CD8185_2.mzXML]	91.03885650634766	10.001833333333334	0.10099999999999999	20.009666666666664	19.908666666666665	49919.40625	2.2431407909966327E7	0	1175	8.720958162683065	1.0636378825720734	0.37057801394220086	91.03255462646484	91.04231262207031
38	91.05413818359375	9.203966666666668					1	DETECTED	91.0541 m/z @9.20 [CD8185_2.mzXML]	91.05413818359375	9.203966666666668	0.10099999999999999	20.009666666666664	19.908666666666665	125159.375	1.646180695677123E7	0	1175	0.10185913049941675	0.6905979534915421	1.8829357987268402	91.0474624633789	91.06343841552734
39	91.97975158691406	1.6722499999999998					1	DETECTED	91.9798 m/z @1.67 [CD8185_2.mzXML]	91.97975158691406	1.6722499999999998	1.6267666666666665	1.6874333333333333	0.06066666666666687	5312.048828125	13689.569703369129	0	1175	0.0522482403562059	0.666910956394286	0.3338219127885721	91.97967529296875	91.97980499267578
40	92.0574951171875	9.203966666666668					1	DETECTED	92.0575 m/z @9.20 [CD8185_2.mzXML]	92.0574951171875	9.203966666666668	3.116233333333333	19.4425	16.326266666666665	8915.9384765625	828432.7386836547	0	1175	0.07326870286591713	1.1547186826243692	5.95274921149259	92.05735778808594	92.0605697631836
41	93.06980895996094	8.312966666666666					1	DETECTED	93.0698 m/z @8.31 [CD8185_2.mzXML]	93.06980895996094	8.312966666666666	0.13763333333333333	19.954666666666665	19.81703333333333	5979.89599609375	1173793.7697023922	0	1175	3.673760797520586	0.7505210188542398	4.790733273465216	93.05990600585938	93.07023620605469
42	94.041259765625	8.39435					1	DETECTED	94.0413 m/z @8.39 [CD8185_2.mzXML]	94.041259765625	8.39435	4.219399999999999	19.680166666666665	15.460766666666665	9553.7041015625	893871.2086066287	0	1175	0.04372413006965381	1.0588460418637609	5.8622860914295885	94.03923034667969	94.04988098144531
43	95.0158920288086	2.0484					1	DETECTED	95.0159 m/z @2.05 [CD8185_2.mzXML]	95.0158920288086	2.0484	0.37573333333333336	20.009666666666664	19.63393333333333	5462.146484375	1392009.516707733	0	1175	0.44423157824655	5.869051414906337	10.738102829812672	95.01091766357422	95.0240707397461
44	95.04911041259766	8.362066666666667					1	DETECTED	95.0491 m/z @8.36 [CD8185_2.mzXML]	95.04911041259766	8.362066666666667	3.253	8.618233333333334	5.365233333333334	6355.08740234375	345966.70715615846	0	1175	0.1571987388118803	0.5249803509640667	0.034608253939000584	95.04881286621094	95.04930114746094
45	95.08123779296875	11.360800000000001					1	DETECTED	95.0812 m/z @11.36 [CD8185_2.mzXML]	95.08123779296875	11.360800000000001	0.10099999999999999	19.991333333333333	19.890333333333334	6923.1142578125	1533753.7424615175	0	1175	6.215292396657131	0.9813038180311382	1.1624986266006498	95.07428741455078	95.08574676513672
46	96.9216079711914	1.7519500000000001					1	DETECTED	96.9216 m/z @1.75 [CD8185_2.mzXML]	96.9216079711914	1.7519500000000001	1.6572	5.669449999999999	4.01225	138319.09375	2492569.5242490233	0	1175	0.09150388765444584	3.121407385874593	1.1535670298801746	96.91278076171875	96.92185974121094
47	97.02840423583984	1.8931499999999999					1	DETECTED	97.0284 m/z @1.89 [CD8185_2.mzXML]	97.02840423583984	1.8931499999999999	0.13763333333333333	19.899166666666666	19.761533333333333	9231.431640625	2287265.7200190746	0	1175	0.7200959572920493	5.628409490083641	7.759657915535763	97.02489471435547	97.0344467163086
48	97.0646743774414	6.292216666666667					1	DETECTED	97.0647 m/z @6.29 [CD8185_2.mzXML]	97.0646743774414	6.292216666666667	0.10099999999999999	20.009666666666664	19.908666666666665	3576.943115234375	2094201.111860047	0	1175	7.26572776783514	1.6078153728534779	2.2156307457069553	97.06354522705078	97.06805419921875
49	97.10081481933594	11.732666666666667					1	DETECTED	97.1008 m/z @11.73 [CD8185_2.mzXML]	97.10081481933594	11.732666666666667	0.11933333333333333	20.009666666666664	19.89033333333333	6335.65771484375	2137248.631961822	0	1175	4.279735966768298	0.8563576349024109	0.5978982126987045	97.09882354736328	97.10944366455078
50	98.91858673095703	1.7519500000000001					1	DETECTED	98.9186 m/z @1.75 [CD8185_2.mzXML]	98.91858673095703	1.7519500000000001	1.0501	17.543166666666664	16.493066666666664	39813.4609375	4104444.8286690675	0	1175	0.09119649799552887	0.869430167508534	0.6528728326551579	98.9159927368164	98.92675018310547
51	98.98409271240234	2.0055666666666667					1	DETECTED	98.9841 m/z @2.01 [CD8185_2.mzXML]	98.98409271240234	2.0055666666666667	0.10099999999999999	20.009666666666664	19.908666666666665	12951.318359375	4732657.797240598	0	1175	5.175858154188185	3.8516059710544432	29.5562523917191	98.97509765625	98.98438262939453
52	98.9953842163086	1.8237333333333334					1	DETECTED	98.9954 m/z @1.82 [CD8185_2.mzXML]	98.9953842163086	1.8237333333333334	1.6267666666666665	1.9212500000000001	0.29448333333333365	67812.40625	406838.24439599673	0	1175	0.056287976565085884	0.7475461160940935	1.7737695631236654	98.99529266357422	98.99545288085938
53	99.0439453125	1.963					1	DETECTED	99.0439 m/z @1.96 [CD8185_2.mzXML]	99.0439453125	1.963	0.35753333333333337	19.625666666666667	19.268133333333335	17880.845703125	3606133.8516253666	0	1175	1.296947617932965	2.794541119546554	20.797076244509093	99.03539276123047	99.0442123413086
54	100.0754165649414	8.811466666666666					1	DETECTED	100.0754 m/z @8.81 [CD8185_2.mzXML]	100.0754165649414	8.811466666666666	0.10099999999999999	20.009666666666664	19.908666666666665	435975.59375	7831003.568931666	1	1175	0.15988003673495932	2.2287284467972146	2.207167758323892	100.06665802001953	100.07594299316406
55	101.00811004638672	1.5233999999999999					1	DETECTED	101.0081 m/z @1.52 [CD8185_2.mzXML]	101.00811004638672	1.5233999999999999	1.4140666666666666	20.009666666666664	18.595599999999997	898477.75	1.2266354962973434E7	1	1175	0.12532529926497116	1.2418753734082069	1.4492523155958676	101.00764465332031	101.00859832763672
56	101.09593200683594	7.384116666666667					1	DETECTED	101.0959 m/z @7.38 [CD8185_2.mzXML]	101.09593200683594	7.384116666666667	0.10099999999999999	20.009666666666664	19.908666666666665	19914.8984375	1.1515552531500246E7	0	1175	7.172738468882808	1.3667683477998198	0.2421864654938425	101.095703125	101.09618377685547
57	102.00907135009766	1.5084166666666665					1	DETECTED	102.0091 m/z @1.51 [CD8185_2.mzXML]	102.00907135009766	1.5084166666666665	1.4325333333333332	19.224	17.79146666666667	76986.765625	1791070.5600748297	0	1175	0.13563412584805534	98.54085046504005	183.94702757059088	102.00292205810547	102.00920867919922
58	102.04631042480469	8.362066666666667					1	DETECTED	102.0463 m/z @8.36 [CD8185_2.mzXML]	102.04631042480469	8.362066666666667	0.15616666666666665	10.867666666666667	10.7115	22821.205078125	2702735.043371215	0	1175	0.2124078752717793	0.5666615461185707	0.6020231838649921	102.04608917236328	102.05509948730469
59	102.09119415283203	1.8094999999999999					1	DETECTED	102.0912 m/z @1.81 [CD8185_2.mzXML]	102.09119415283203	1.8094999999999999	0.11933333333333333	20.009666666666664	19.89033333333333	11112.7626953125	2283422.474977784	0	1175	4.241487888031885	2.7720420618750348	22.4066953104209	102.08948516845703	102.0993881225586
60	102.1273422241211	12.792033333333334					1	DETECTED	102.1273 m/z @12.79 [CD8185_2.mzXML]	102.1273422241211	12.792033333333334	0.10099999999999999	19.954666666666665	19.853666666666665	7384.01611328125	2453047.747713869	0	1175	5.078311121523646	0.7821926767192584	0.9456346028404801	102.12699890136719	102.13052368164062
61	102.97015380859375	1.5233999999999999					1	DETECTED	102.9702 m/z @1.52 [CD8185_2.mzXML]	102.97015380859375	1.5233999999999999	1.3596499999999998	10.591983333333333	9.232333333333333	315154.59375	3697471.158896134	0	1175	0.11326483291638367	1.6874037514148275	1.5759552640300332	102.96990966796875	102.97051239013672
62	103.038818359375	1.9351833333333335					1	DETECTED	103.0388 m/z @1.94 [CD8185_2.mzXML]	103.038818359375	1.9351833333333335	0.7591166666666667	19.880999999999997	19.12188333333333	70046.9296875	5420785.433599733	0	1175	0.30496059811398535	3.162932867118017	50.36082445816678	103.03866577148438	103.03909301757812
63	103.05402374267578	8.362066666666667					1	DETECTED	103.0540 m/z @8.36 [CD8185_2.mzXML]	103.05402374267578	8.362066666666667	2.9654000000000003	8.530800000000001	5.5654	165539.984375	6794795.281822263	1	1175	0.16278609061683014	0.5156331068560841	0.46922860651666304	103.04449462890625	103.06084442138672
64	103.07500457763672	10.978233333333332					1	DETECTED	103.0750 m/z @10.98 [CD8185_2.mzXML]	103.07500457763672	10.978233333333332	0.10099999999999999	20.009666666666664	19.908666666666665	94821.734375	1.871252639487914E7	0	1175	0.3448381258039266	0.6083329992974293	1.3384999409280107	103.07490539550781	103.07665252685547
65	104.05747985839844	8.362066666666667					1	DETECTED	104.0575 m/z @8.36 [CD8185_2.mzXML]	104.05747985839844	8.362066666666667	7.9034	9.54615	1.6427500000000004	10477.05078125	273566.99417138647	0	1175	0.33277551801903194	1.7907885174418605	0.47086507278790196	104.04932403564453	104.05764770507812
66	104.0704574584961	1.8792333333333333					1	DETECTED	104.0705 m/z @1.88 [CD8185_2.mzXML]	104.0704574584961	1.8792333333333333	0.11933333333333333	19.973000000000003	19.85366666666667	99800.515625	5639749.135620758	0	1175	0.042536197719021285	4.208602167798814	9.264125798176684	104.07025146484375	104.0788345336914
67	104.10674285888672	1.7954166666666667					1	DETECTED	104.1067 m/z @1.80 [CD8185_2.mzXML]	104.10674285888672	1.7954166666666667	1.73575	14.722199999999999	12.98645	513123.8125	5656052.988328063	1	1175	0.05674757415120357	1.8846916387793717	0.7809644609948043	104.10650634765625	104.1070556640625
68	105.0031967163086	1.5084166666666665					1	DETECTED	105.0032 m/z @1.51 [CD8185_2.mzXML]	105.0031967163086	1.5084166666666665	1.4325333333333332	1.6874333333333333	0.2549000000000001	24893.345703125	207054.66153344722	0	1175	0.15268051693812756	1.6795519437733377	2.1844144957170117	105.00270080566406	105.00330352783203
69	105.033447265625	9.7043					1	DETECTED	105.0334 m/z @9.70 [CD8185_2.mzXML]	105.033447265625	9.7043	9.68745	10.1814	0.4939499999999999	27284.30859375	280159.6990977179	0	1175	0.07474829412353223	14.657270029673754	28.314540059347507	105.03339385986328	105.03656768798828
70	105.07147979736328	14.025883333333333					1	DETECTED	105.0715 m/z @14.03 [CD8185_2.mzXML]	105.07147979736328	14.025883333333333	0.11933333333333333	20.009666666666664	19.89033333333333	92273.4609375	1.981792299844393E7	1	1175	3.154254623490438	0.8196805415301032	0.9649303971589052	105.06393432617188	105.07308197021484
71	106.04967498779297	1.8931499999999999					1	DETECTED	106.0497 m/z @1.89 [CD8185_2.mzXML]	106.04967498779297	1.8931499999999999	0.10099999999999999	19.716666666666665	19.615666666666666	16016.16796875	1447845.2640780641	0	1175	0.11673534512967998	2.644020061318496	0.43374296921717365	106.04927825927734	106.04999542236328
72	106.07495880126953	14.569733333333334					1	DETECTED	106.0750 m/z @14.57 [CD8185_2.mzXML]	106.07495880126953	14.569733333333334	0.63125	18.787	18.155749999999998	3354.630126953125	1193808.094990906	0	1175	0.91869341122616	0.6512814043613065	0.3025628087226132	106.0649642944336	106.07532501220703
73	106.95037841796875	1.6722499999999998					1	DETECTED	106.9504 m/z @1.67 [CD8185_2.mzXML]	106.95037841796875	1.6722499999999998	1.5819166666666669	1.9212500000000001	0.33933333333333326	44756.5703125	426762.68005847145	0	1175	0.1645005080693538	1.9404255032611877	null	106.95024108886719	106.95060729980469
74	106.96321105957031	1.5084166666666665					1	DETECTED	106.9632 m/z @1.51 [CD8185_2.mzXML]	106.96321105957031	1.5084166666666665	1.4325333333333332	19.115000000000002	17.68246666666667	9124.58203125	2272234.9691324467	0	1175	0.054687292407532784	116.51087195255882	216.43614434309103	106.96298217773438	106.97156524658203
75	107.01563262939453	14.7057					1	DETECTED	107.0156 m/z @14.71 [CD8185_2.mzXML]	107.01563262939453	14.7057	12.034566666666667	16.262516666666667	4.22795	2401.522705078125	350709.2606356201	0	1175	0.5976419135067914	0.7914150048668479	0.5828300097336959	107.0087890625	107.01618957519531
76	107.04914093017578	9.7043					1	DETECTED	107.0491 m/z @9.70 [CD8185_2.mzXML]	107.04914093017578	9.7043	0.11933333333333333	19.93616666666667	19.816833333333335	2268.132568359375	1077163.1615593876	0	1175	9.66449432916074	1.0337455529318482	1.0674911058636964	107.04850006103516	107.05254364013672
77	108.08037567138672	10.96195					1	DETECTED	108.0804 m/z @10.96 [CD8185_2.mzXML]	108.08037567138672	10.96195	0.10099999999999999	20.009666666666664	19.908666666666665	2675.092529296875	1665699.550051392	0	1175	12.746137590412825	0.9165251044644652	0.8330502089289302	108.08018493652344	108.08110046386719
78	109.0621566772461	1.6572					1	DETECTED	109.0622 m/z @1.66 [CD8185_2.mzXML]	109.0621566772461	1.6572	1.5672833333333334	10.837983333333334	9.2707	8843.1513671875	751058.1573847044	0	1175	0.08950539711112504	11.847306684559285	71.80996793408292	109.06192016601562	109.0674819946289
79	109.09745788574219	11.31565					1	DETECTED	109.0975 m/z @11.32 [CD8185_2.mzXML]	109.09745788574219	11.31565	0.11933333333333333	19.991333333333333	19.872	7063.357421875	1388655.7769689024	0	1175	5.603448776432288	1.0905311477965536	0.8916919790620194	109.09288024902344	109.10144805908203
80	109.97798919677734	1.5084166666666665					1	DETECTED	109.9780 m/z @1.51 [CD8185_2.mzXML]	109.97798919677734	1.5084166666666665	1.44885	1.5527000000000002	0.10385000000000022	4060.8505859375	17010.83645959474	0	1175	0.0847144683678065	0.8717123670956948	0.7434247341913894	109.9778060913086	109.97817993164062
81	110.05989074707031	2.2756666666666665					1	DETECTED	110.0599 m/z @2.28 [CD8185_2.mzXML]	110.05989074707031	2.2756666666666665	0.19295	19.80816666666667	19.61521666666667	3066.561279296875	1329229.2786785888	0	1175	4.013151525076154	4.709045877579765	8.41809175515953	110.05288696289062	110.06038665771484
82	111.04389190673828	6.936566666666667					1	DETECTED	111.0439 m/z @6.94 [CD8185_2.mzXML]	111.04389190673828	6.936566666666667	0.11933333333333333	20.009666666666664	19.89033333333333	5706.544921875	3455531.420100189	0	1175	18.465866336938625	1.4588273835426881	1.2989993284382733	111.04346466064453	111.05274200439453
83	112.03671264648438	1.7813833333333333					1	DETECTED	112.0367 m/z @1.78 [CD8185_2.mzXML]	112.03671264648438	1.7813833333333333	1.4641	2.2478	0.7836999999999998	204846.703125	1484463.769428345	0	1175	0.09403640533673552	0.7874460308198025	0.583942833680235	112.02808380126953	112.03694915771484
84	112.05037689208984	7.72435					1	DETECTED	112.0504 m/z @7.72 [CD8185_2.mzXML]	112.05037689208984	7.72435	0.10099999999999999	20.009666666666664	19.908666666666665	17246.091796875	1.012701451932093E7	0	1175	14.11836202794212	0.8273151456588265	0.9066649736853067	112.04962158203125	112.05068969726562
85	112.89549255371094	1.7195166666666668					1	DETECTED	112.8955 m/z @1.72 [CD8185_2.mzXML]	112.89549255371094	1.7195166666666668	1.6722499999999998	2.03425	0.3620000000000003	99894.921875	1116149.3364599613	0	1175	0.29295705186319565	3.8293370944992704	6.110548873103004	112.89547729492188	112.89569091796875
86	113.0207748413086	2.233883333333333					1	DETECTED	113.0208 m/z @2.23 [CD8185_2.mzXML]	113.0207748413086	2.233883333333333	0.8135833333333333	20.009666666666664	19.19608333333333	283370.875	1.137760291947869E7	0	1175	0.5127763412137192	1.3027390643468737	2.361133052578754	113.01519012451172	113.02116394042969
87	113.03587341308594	1.49375					1	DETECTED	113.0359 m/z @1.49 [CD8185_2.mzXML]	113.03587341308594	1.49375	0.11933333333333333	19.954666666666665	19.83533333333333	9158.2109375	1522823.3872156367	0	1175	10.428850464010162	5.906104872866702	9.354243531757431	113.03422546386719	113.03841400146484
88	113.05967712402344	10.163583333333333					1	DETECTED	113.0597 m/z @10.16 [CD8185_2.mzXML]	113.05967712402344	10.163583333333333	0.10099999999999999	20.009666666666664	19.908666666666665	3095.873291015625	1221544.5320255132	0	1175	0.9819310371696837	0.98924232511532	4.140649979736094	113.05354309082031	113.06731414794922
89	114.05590057373047	2.4966500000000003					1	DETECTED	114.0559 m/z @2.50 [CD8185_2.mzXML]	114.05590057373047	2.4966500000000003	0.2662	19.991333333333333	19.725133333333332	29138.416015625	2895355.384975037	0	1175	0.47724337296486885	1.8572992570737983	0.7900690076056855	114.04962921142578	114.05590057373047
90	114.06591796875	1.8237333333333334					1	DETECTED	114.0659 m/z @1.82 [CD8185_2.mzXML]	114.06591796875	1.8237333333333334	0.11933333333333333	19.132833333333334	19.0135	976005.75	8363174.937257755	0	1175	0.04486209484387205	5.553692857653203	4.841926459053784	114.06583404541016	114.0716323852539
91	114.08358764648438	3.0857666666666663					1	DETECTED	114.0836 m/z @3.09 [CD8185_2.mzXML]	114.08358764648438	3.0857666666666663	0.28435	19.973000000000003	19.688650000000003	12661.0927734375	2535174.9880976877	0	1175	8.987187665820626	4.4378591134649055	8.810011620233597	114.08358764648438	114.09272003173828
92	114.89241790771484	1.7519500000000001					1	DETECTED	114.8924 m/z @1.75 [CD8185_2.mzXML]	114.89241790771484	1.7519500000000001	1.6722499999999998	17.562	15.889750000000001	37845.47265625	1962092.2067006533	0	1175	0.16074265606400928	99.68475533249647	3.38018076191747	114.89228820800781	114.89700317382812
93	114.98767852783203	1.5233999999999999					1	DETECTED	114.9877 m/z @1.52 [CD8185_2.mzXML]	114.98767852783203	1.5233999999999999	1.4325333333333332	10.001833333333334	8.5693	49131.41015625	3621102.3224295047	0	1175	0.11915071909446096	47.153154805575944	86.34350301481918	114.98734283447266	114.98775482177734
94	115.0364761352539	1.8379666666666667					1	DETECTED	115.0365 m/z @1.84 [CD8185_2.mzXML]	115.0364761352539	1.8379666666666667	0.33935	20.009666666666664	19.670316666666665	23818.64453125	1588748.0208558054	0	1175	0.06302293494206035	1.3496305349767492	1.0662903939484683	115.03610229492188	115.03933715820312
95	115.05426788330078	9.189783333333333					1	DETECTED	115.0543 m/z @9.19 [CD8185_2.mzXML]	115.05426788330078	9.189783333333333	0.13763333333333333	19.369500000000002	19.23186666666667	68872.7578125	2050991.4885589594	0	1175	0.10376698848809518	2.1109751879689966	2.851373994532868	115.0536117553711	115.05806732177734
96	115.0694351196289	1.8237333333333334					1	DETECTED	115.0694 m/z @1.82 [CD8185_2.mzXML]	115.0694351196289	1.8237333333333334	0.6493666666666668	19.607000000000003	18.957633333333337	24726.544921875	2697128.2283116165	0	1175	8.169486855401418	4.0813830387266945	7.203786150317285	115.06504821777344	115.07554626464844
97	115.08650970458984	1.5819166666666669					1	DETECTED	115.0865 m/z @1.58 [CD8185_2.mzXML]	115.08650970458984	1.5819166666666669	1.5527000000000002	1.7954166666666667	0.24271666666666647	5819.498046875	55697.46993701168	0	1175	0.11718560578561354	4.153736451796916	7.3074729035938315	115.0860824584961	115.08665466308594
98	115.11164855957031	11.732666666666667					1	DETECTED	115.1116 m/z @11.73 [CD8185_2.mzXML]	115.11164855957031	11.732666666666667	0.10099999999999999	20.009666666666664	19.908666666666665	4449.7109375	2197492.320068116	0	1175	19.487474113263247	0.8557959593064909	0.2844102341099601	115.11094665527344	115.11195373535156
99	116.05762481689453	9.189783333333333					1	DETECTED	116.0576 m/z @9.19 [CD8185_2.mzXML]	116.05762481689453	9.189783333333333	9.130433333333334	9.340316666666666	0.2098833333333321	7223.84716796875	41470.15818939213	0	1175	0.1032528709309517	1.7681830946363735	2.536366189272747	116.04932403564453	116.05799102783203
100	116.07025909423828	1.8656333333333335					1	DETECTED	116.0703 m/z @1.87 [CD8185_2.mzXML]	116.07025909423828	1.8656333333333335	0.22949999999999998	19.93616666666667	19.706666666666667	2490993.5	1.6848449227988143E7	1	1175	0.051707825818865905	4.417270486131628	3.620759588116111	116.07025909423828	116.07777404785156
101	116.98555755615234	1.5233999999999999					1	DETECTED	116.9856 m/z @1.52 [CD8185_2.mzXML]	116.98555755615234	1.5233999999999999	0.10099999999999999	19.991333333333333	19.890333333333334	3007741.25	4.0398122017354734E7	0	1175	0.12288862372440335	1.189118452602546	1.2837414168234462	116.97672271728516	116.9861068725586
102	117.05728912353516	9.189783333333333					1	DETECTED	117.0573 m/z @9.19 [CD8185_2.mzXML]	117.05728912353516	9.189783333333333	0.15616666666666665	19.80816666666667	19.652	159593.53125	1.425106957378906E7	0	1175	0.09850715354070694	0.5670561108344742	0.022083869526530298	117.05430603027344	117.05852508544922
103	117.07379913330078	1.8656333333333335					1	DETECTED	117.0738 m/z @1.87 [CD8185_2.mzXML]	117.07379913330078	1.8656333333333335	1.8379666666666667	3.9356999999999998	2.0977333333333332	91884.5390625	695330.3625805662	0	1175	0.054711274569188006	36.62718836661669	74.90483742373907	117.07373046875	117.07398223876953
104	117.09066772460938	11.423683333333335					1	DETECTED	117.0907 m/z @11.42 [CD8185_2.mzXML]	117.09066772460938	11.423683333333335	0.7773	19.169	18.3917	71716.6015625	4783637.282492559	0	1175	0.25613810368802525	2.4120434162554725	5.929893375617917	117.09059143066406	117.09130096435547
105	117.98917388916016	1.5084166666666665					1	DETECTED	117.9892 m/z @1.51 [CD8185_2.mzXML]	117.98917388916016	1.5084166666666665	1.4140666666666666	16.35356666666667	14.939500000000002	32552.24609375	9520693.55527173	0	1175	0.125307897540335	79.17064122946482	157.34128245892964	117.9882583618164	117.98943328857422
106	118.06463623046875	9.203966666666668					1	DETECTED	118.0646 m/z @9.20 [CD8185_2.mzXML]	118.06463623046875	9.203966666666668	3.268266666666667	10.127283333333333	6.859016666666665	1442827.75	1.1574208035700513E7	1	1175	0.0935690051574749	1.6434335485113432	1.3264074308864764	118.05713653564453	118.06525421142578
107	118.08590698242188	1.9070833333333332					1	DETECTED	118.0859 m/z @1.91 [CD8185_2.mzXML]	118.08590698242188	1.9070833333333332	0.10099999999999999	20.009666666666664	19.908666666666665	1561545.5	4.602752777511125E7	1	1175	0.4264219399597067	3.235881038959555	5.079623392621402	118.0831298828125	118.08635711669922
108	118.62523651123047	9.203966666666668					1	DETECTED	118.6252 m/z @9.20 [CD8185_2.mzXML]	118.62523651123047	9.203966666666668	9.145999999999999	9.276733333333334	0.13073333333333537	4770.12109375	24742.32246063235	0	1175	0.1246511573018445	1.1276595744680584	1.2553191489361168	118.62516021728516	118.62557220458984
109	118.94696044921875	13.248633333333334					1	DETECTED	118.9470 m/z @13.25 [CD8185_2.mzXML]	118.94696044921875	13.248633333333334	3.9044833333333333	15.768	11.863516666666667	2982.190673828125	1023128.7529570009	0	1175	8.777697814881048	0.6348098364573913	0.26961967291478267	118.94189453125	118.95418548583984
110	118.97874450683594	11.951500000000001					1	DETECTED	118.9787 m/z @11.95 [CD8185_2.mzXML]	118.97874450683594	11.951500000000001	0.11933333333333333	19.973000000000003	19.85366666666667	18224.900390625	2660948.374482972	0	1175	0.3026030324934421	2.656913764807393	2.7632104972721154	118.97689819335938	118.98204803466797
111	119.01878356933594	1.5084166666666665					1	DETECTED	119.0188 m/z @1.51 [CD8185_2.mzXML]	119.01878356933594	1.5084166666666665	1.0863666666666667	18.019833333333334	16.933466666666668	204270.140625	3233618.418644013	0	1175	0.15756400851520347	0.7164225633932112	1.97495946105621	119.0183334350586	119.01912689208984
112	119.05260467529297	11.75005					1	DETECTED	119.0526 m/z @11.75 [CD8185_2.mzXML]	119.05260467529297	11.75005	2.4966500000000003	11.75005	9.2534	11521.1259765625	1362720.3791989142	0	1175	7.8346237403109535	0.5	null	119.04876708984375	119.05260467529297
113	119.06835174560547	9.175166666666666					1	DETECTED	119.0684 m/z @9.18 [CD8185_2.mzXML]	119.06835174560547	9.175166666666666	7.9034	9.966233333333333	2.062833333333333	72001.6640625	845417.3997348619	0	1175	0.09915359404211443	0.6920464189807944	0.20812496929824864	119.06832885742188	119.07327270507812
114	119.08940887451172	1.8931499999999999					1	DETECTED	119.0894 m/z @1.89 [CD8185_2.mzXML]	119.08940887451172	1.8931499999999999	0.37573333333333336	19.93616666666667	19.560433333333336	57107.31640625	2552268.227635497	0	1175	5.016392438220292	1.0181349254112197	0.7321295194448839	119.08489990234375	119.09613037109375
115	119.15425872802734	15.116316666666668					1	DETECTED	119.1543 m/z @15.12 [CD8185_2.mzXML]	119.15425872802734	15.116316666666668	0.10099999999999999	20.009666666666664	19.908666666666665	44512.46875	1.1157423508601831E7	0	1175	1.4376545025574181	0.6635274395519385	2.0841408718387027	119.15374755859375	119.15445709228516
116	120.06536865234375	1.8379666666666667					1	DETECTED	120.0654 m/z @1.84 [CD8185_2.mzXML]	120.06536865234375	1.8379666666666667	1.767	9.113283333333333	7.346283333333334	58056.0625	1415775.359786225	0	1175	0.14527372827213192	12.305449051021325	10.593880651628826	120.05716705322266	120.06586456298828
117	120.08039093017578	8.362066666666667					1	DETECTED	120.0804 m/z @8.36 [CD8185_2.mzXML]	120.08039093017578	8.362066666666667	7.778133333333333	19.643833333333337	11.865700000000004	546823.9375	1.2648534167932525E7	1	1175	0.2722598944273855	0.8280735178894838	0.3901618649119086	120.07174682617188	120.08384704589844
118	120.14830017089844	3.253					1	DETECTED	120.1483 m/z @3.25 [CD8185_2.mzXML]	120.14830017089844	3.253	3.253	18.987833333333334	15.734833333333334	3171.414306640625	1696939.6857387081	0	1175	6.892758926172016	null	null	120.14830017089844	120.15814208984375
119	120.97888946533203	1.5233999999999999					1	DETECTED	120.9789 m/z @1.52 [CD8185_2.mzXML]	120.97888946533203	1.5233999999999999	1.44885	15.063116666666668	13.614266666666667	39555.484375	2058493.0589458619	0	1175	0.11582020804456183	1.5511619969657353	1.9942164655626364	120.9723892211914	120.98036193847656
120	121.02820587158203	12.462766666666665					1	DETECTED	121.0282 m/z @12.46 [CD8185_2.mzXML]	121.02820587158203	12.462766666666665	0.13763333333333333	20.009666666666664	19.87203333333333	17119.513671875	6439607.668177853	0	1175	1.0943621574629798	2.792469391400063	2.583411918423944	121.02775573730469	121.03604125976562
121	121.07179260253906	1.8379666666666667					1	DETECTED	121.0718 m/z @1.84 [CD8185_2.mzXML]	121.07179260253906	1.8379666666666667	0.11933333333333333	19.93616666666667	19.816833333333335	416351.0625	7431025.455480342	0	1175	0.042813331955337874	0.748291330906452	6.773818664259223	121.06426239013672	121.077392578125
122	121.08401489257812	8.362066666666667					1	DETECTED	121.0840 m/z @8.36 [CD8185_2.mzXML]	121.08401489257812	8.362066666666667	7.921166666666666	15.713033333333334	7.791866666666667	34308.38671875	1285210.724640991	0	1175	0.20252054827974497	8.836319649202371	0.45330585749406616	121.0839614868164	121.08496856689453
123	122.05757904052734	8.811466666666666					1	DETECTED	122.0576 m/z @8.81 [CD8185_2.mzXML]	122.05757904052734	8.811466666666666	0.3938833333333333	9.130433333333334	8.736550000000001	14997.34375	572499.748465393	0	1175	0.1436237351177887	0.5189464513765828	0.037892902753165675	122.05137634277344	122.06199645996094
124	122.09632873535156	8.618233333333334					1	DETECTED	122.0963 m/z @8.62 [CD8185_2.mzXML]	122.09632873535156	8.618233333333334	0.15616666666666665	19.973000000000003	19.816833333333335	7070.5107421875	2539403.838539001	0	1175	5.797400006328353	1.171571018121713	41.22396762678625	122.0872802734375	122.09776306152344
125	122.92424011230469	1.6572					1	DETECTED	122.9242 m/z @1.66 [CD8185_2.mzXML]	122.92424011230469	1.6572	1.6116166666666667	19.698333333333334	18.086716666666668	32552.35546875	1485439.5396559753	0	1175	0.09482348956871678	29.815583405454404	2.984550967707827	122.91532897949219	122.9297866821289
126	123.05255889892578	13.349066666666666					1	DETECTED	123.0526 m/z @13.35 [CD8185_2.mzXML]	123.05255889892578	13.349066666666666	0.11933333333333333	19.93616666666667	19.816833333333335	5497.716796875	1686882.7263892824	0	1175	16.742461633747816	0.7489505961319454	1.2579581867849299	123.04297637939453	123.05545043945312
127	124.05054473876953	9.35665					1	DETECTED	124.0505 m/z @9.36 [CD8185_2.mzXML]	124.05054473876953	9.35665	6.864766666666667	18.860666666666667	11.995899999999999	9914.1337890625	1338602.6043257143	0	1175	0.09064546361714676	2.406994709490145	3.81398941898029	124.0494155883789	124.05805969238281
128	124.9994888305664	13.075833333333332					1	DETECTED	124.9995 m/z @13.08 [CD8185_2.mzXML]	124.9994888305664	13.075833333333332	12.59695	13.681700000000001	1.0847500000000014	8066.5439453125	216165.59090386945	0	1175	0.3329688761664986	1.1325827445794077	1.2651654891588153	124.99842071533203	124.99981689453125
129	125.01526641845703	10.444233333333333					1	DETECTED	125.0153 m/z @10.44 [CD8185_2.mzXML]	125.01526641845703	10.444233333333333	1.7813833333333333	11.1637	9.382316666666668	27443.5703125	1066877.324534547	0	1175	8.726334181915695	0.5218472488193144	0.02079600568584119	125.0074234008789	125.02516174316406
130	125.02645874023438	15.22165					1	DETECTED	125.0265 m/z @15.22 [CD8185_2.mzXML]	125.02645874023438	15.22165	0.11933333333333333	20.009666666666664	19.89033333333333	8849.33203125	2086279.0869132376	0	1175	1.320675026890335	0.8302032936447276	0.7185836756615616	125.02562713623047	125.03263854980469
131	125.05706787109375	1.6572					1	DETECTED	125.0571 m/z @1.66 [CD8185_2.mzXML]	125.05706787109375	1.6572	1.6116166666666667	11.31565	9.704033333333333	12315.94921875	846934.2251953427	0	1175	0.09339024948763708	106.4427787934187	211.88555758683742	125.05057525634766	125.0596694946289
132	127.03882598876953	2.0055666666666667					1	DETECTED	127.0388 m/z @2.01 [CD8185_2.mzXML]	127.03882598876953	2.0055666666666667	0.7591166666666667	10.883183333333333	10.124066666666666	29264.91796875	3421680.743204926	0	1175	0.4027665967501013	4.061160362095016	7.122320724190033	127.03636169433594	127.0391616821289
133	127.05006408691406	5.10475					1	DETECTED	127.0501 m/z @5.10 [CD8185_2.mzXML]	127.05006408691406	5.10475	0.10099999999999999	20.009666666666664	19.908666666666665	33415.58984375	1.5819864940165235E7	0	1175	7.4333439988473335	1.4033234679195323	1.6002463943518217	127.04926300048828	127.05367279052734
134	128.01072692871094	1.7813833333333333					1	DETECTED	128.0107 m/z @1.78 [CD8185_2.mzXML]	128.01072692871094	1.7813833333333333	1.73575	19.973000000000003	18.237250000000003	13109.2919921875	3915105.837316041	0	1175	13.724295061500632	191.25111551307748	265.23935755445444	128.01031494140625	128.0200958251953
135	128.0705108642578	2.076783333333333					1	DETECTED	128.0705 m/z @2.08 [CD8185_2.mzXML]	128.0705108642578	2.076783333333333	1.8379666666666667	19.954666666666665	18.116699999999998	16522.7890625	2299886.2884682002	0	1175	0.9781655536523362	13.641413744363186	13.345489910519357	128.06166076660156	128.07672119140625
136	129.01361083984375	17.031333333333333					1	DETECTED	129.0136 m/z @17.03 [CD8185_2.mzXML]	129.01361083984375	17.031333333333333	1.4325333333333332	19.954666666666665	18.522133333333333	10737.53125	5163520.830021542	0	1175	3.34934931469126	0.5937037891803644	0.8469147648134795	129.0127410888672	129.01824951171875
137	129.054443359375	1.8931499999999999					1	DETECTED	129.0544 m/z @1.89 [CD8185_2.mzXML]	129.054443359375	1.8931499999999999	0.10099999999999999	20.009666666666664	19.908666666666665	52510.38671875	6951431.776199892	0	1175	1.2735464015450564	14.928533609512874	20.03870998053364	129.04754638671875	129.05482482910156
138	129.0656280517578	1.8379666666666667					1	DETECTED	129.0656 m/z @1.84 [CD8185_2.mzXML]	129.0656280517578	1.8379666666666667	1.8237333333333334	13.4383	11.614566666666667	194907.609375	8239030.233815306	0	1175	0.046878545953913386	408.00585480093713	815.0117096018743	129.0655517578125	129.06692504882812
139	130.04959106445312	1.8518000000000001					1	DETECTED	130.0496 m/z @1.85 [CD8185_2.mzXML]	130.04959106445312	1.8518000000000001	0.11933333333333333	19.991333333333333	19.872	22357.345703125	3233153.8996668993	0	1175	1.6108500219317379	6.556675286827325	3.672827485072299	130.04151916503906	130.0502166748047
140	130.06442260742188	10.808016666666667					1	DETECTED	130.0644 m/z @10.81 [CD8185_2.mzXML]	130.06442260742188	10.808016666666667	1.0682166666666668	20.009666666666664	18.941449999999996	2107225.5	1.69933098455205E7	1	1175	0.09397023192986254	0.8924936019113647	0.148437983176462	130.05694580078125	130.0721893310547
141	130.0860137939453	1.8931499999999999					1	DETECTED	130.0860 m/z @1.89 [CD8185_2.mzXML]	130.0860137939453	1.8931499999999999	0.21115	19.954666666666665	19.743516666666665	72581.1953125	3218390.666634826	0	1175	0.09312829702842707	3.167271810503777	2.5698965501716993	130.07899475097656	130.0869140625
142	130.3142852783203	1.5084166666666665					1	DETECTED	130.3143 m/z @1.51 [CD8185_2.mzXML]	130.3142852783203	1.5084166666666665	1.4641	6.846883333333333	5.382783333333333	6032.5791015625	1276493.266854004	0	1175	0.0914631652579132	60.73091387739766	120.46182775479534	130.3142852783203	130.31614685058594
143	130.71267700195312	10.822949999999999					1	DETECTED	130.7127 m/z @10.82 [CD8185_2.mzXML]	130.71267700195312	10.822949999999999	6.007216666666666	16.463316666666667	10.456100000000001	7861.88916015625	2041023.2456015628	0	1175	0.08257692250860948	1.085618666592835	1.1712373331856698	130.70716857910156	130.71632385253906
144	130.9329833984375	1.5233999999999999					1	DETECTED	130.9330 m/z @1.52 [CD8185_2.mzXML]	130.9329833984375	1.5233999999999999	1.44885	17.636000000000003	16.187150000000003	17103.869140625	4402875.953586915	0	1175	0.10464835008835593	108.56572769953068	213.41980100606185	130.92779541015625	130.9330291748047
145	130.96470642089844	1.5233999999999999					1	DETECTED	130.9647 m/z @1.52 [CD8185_2.mzXML]	130.96470642089844	1.5233999999999999	0.10099999999999999	19.991333333333333	19.890333333333334	1573694.875	1.5853546591230368E7	0	1175	0.11514384727550553	2.493936291624593	1.302843317260936	130.96231079101562	130.96539306640625
146	131.01881408691406	1.4789666666666668					1	DETECTED	131.0188 m/z @1.48 [CD8185_2.mzXML]	131.01881408691406	1.4789666666666668	1.4325333333333332	1.5819166666666669	0.14938333333333365	39064.2265625	237047.58505419936	0	1175	0.141125426666167	1.6085786073223218	2.2171572146446437	131.01869201660156	131.0188446044922
147	131.0491485595703	8.39435					1	DETECTED	131.0491 m/z @8.39 [CD8185_2.mzXML]	131.0491485595703	8.39435	8.164233333333334	9.247133333333332	1.0828999999999986	4430.42529296875	184923.70797851548	0	1175	0.11071840652669707	2.35293691605708	3.70587383211416	131.03965759277344	131.0491485595703
148	131.0679931640625	10.822949999999999					1	DETECTED	131.0680 m/z @10.82 [CD8185_2.mzXML]	131.0679931640625	10.822949999999999	0.9772166666666667	19.93616666666667	18.95895	134047.28125	2758880.7238519276	0	1175	0.09884828979969562	0.9062573912690148	0.46261673429749145	131.067626953125	131.07296752929688
149	131.44309997558594	4.06155					1	DETECTED	131.4431 m/z @4.06 [CD8185_2.mzXML]	131.44309997558594	4.06155	3.1766	5.016850000000001	1.8402500000000006	6035.9697265625	330716.45513061545	0	1175	1.0135551982436337	1.0397480083620543	0.8038185809681059	131.44244384765625	131.44314575195312
150	131.7495880126953	4.06155					1	DETECTED	131.7496 m/z @4.06 [CD8185_2.mzXML]	131.7495880126953	4.06155	3.14635	4.49175	1.3453999999999997	4587.82421875	239808.90676626583	0	1175	0.6355487658639238	0.7350305944055939	0.47006118881118775	131.74928283691406	131.74969482421875
151	131.95018005371094	1.3959833333333334					1	DETECTED	131.9502 m/z @1.40 [CD8185_2.mzXML]	131.95018005371094	1.3959833333333334	0.10099999999999999	20.009666666666664	19.908666666666665	4985.85400390625	2290015.2922543036	0	1175	5.129822242122655	7.686842816509865	5.834943266862698	131.94569396972656	131.95315551757812
152	131.96839904785156	1.5233999999999999					1	DETECTED	131.9684 m/z @1.52 [CD8185_2.mzXML]	131.96839904785156	1.5233999999999999	1.4325333333333332	19.552333333333333	18.1198	20461.9921875	3052990.828099886	0	1175	10.196860335987065	84.94230262128468	164.08843601695162	131.96063232421875	131.96847534179688
153	132.04421997070312	9.510816666666667					1	DETECTED	132.0442 m/z @9.51 [CD8185_2.mzXML]	132.04421997070312	9.510816666666667	4.39495	10.308133333333334	5.913183333333334	24709.66796875	590715.1510429075	0	1175	0.07962756226242185	1.4148536548650534	10.118211787821126	132.04391479492188	132.049560546875
154	132.0653076171875	2.5242166666666668					1	DETECTED	132.0653 m/z @2.52 [CD8185_2.mzXML]	132.0653076171875	2.5242166666666668	0.7953833333333333	18.75	17.954616666666666	153808.265625	9841863.793713104	0	1175	0.4985370695459559	0.9568480342357987	2.4179848584008545	132.05902099609375	132.07122802734375
155	132.07652282714844	1.8518000000000001					1	DETECTED	132.0765 m/z @1.85 [CD8185_2.mzXML]	132.07652282714844	1.8518000000000001	1.8379666666666667	10.3985	8.560533333333334	120324.4765625	3199414.432552609	0	1175	7.397207210664962	271.4758008116	539.3465946025786	132.0764923095703	132.08596801757812
156	132.10159301757812	4.06155					1	DETECTED	132.1016 m/z @4.06 [CD8185_2.mzXML]	132.10159301757812	4.06155	0.24783333333333332	18.969833333333334	18.722	1596450.625	1.0261556075644226E8	1	1175	1.0285996308286927	0.8847496166679593	0.664677957586364	132.10133361816406	132.1024169921875
157	132.11160278320312	4.06155					1	DETECTED	132.1116 m/z @4.06 [CD8185_2.mzXML]	132.11160278320312	4.06155	3.5296666666666665	4.507833333333334	0.9781666666666675	4294.02001953125	107135.14406152346	0	1175	0.566088866400607	0.9195312255193806	0.8984322092891216	132.11160278320312	132.12071228027344
158	132.45504760742188	4.03					1	DETECTED	132.4550 m/z @4.03 [CD8185_2.mzXML]	132.45504760742188	4.03	3.1007000000000002	4.656733333333333	1.5560333333333332	4592.072265625	253585.9671509094	0	1175	1.1227159006179086	0.8372072169016104	0.6744144338032209	132.45472717285156	132.45523071289062
159	132.53138732910156	5.510716666666666					1	DETECTED	132.5314 m/z @5.51 [CD8185_2.mzXML]	132.53138732910156	5.510716666666666	5.29875	5.7227500000000004	0.4240000000000004	27764.572265625	590501.8696357423	0	1175	0.058525073485393264	1.0001572574304167	1.0003145148608334	132.52517700195312	132.54110717773438
160	132.76499938964844	4.01425					1	DETECTED	132.7650 m/z @4.01 [CD8185_2.mzXML]	132.76499938964844	4.01425	3.1766	4.6734333333333336	1.4968333333333335	5322.76513671875	319807.5520834961	0	1175	1.1303354479171643	0.893471815993156	0.9461548633592778	132.76478576660156	132.76553344726562
161	132.95779418945312	11.766966666666667					1	DETECTED	132.9578 m/z @11.77 [CD8185_2.mzXML]	132.95779418945312	11.766966666666667	0.10099999999999999	20.009666666666664	19.908666666666665	326341.15625	4.584133127753173E7	0	1175	1.030147443600594	1.2979437292262377	5.563704373605917	132.95753479003906	132.96104431152344
162	132.998046875	1.5233999999999999					1	DETECTED	132.9980 m/z @1.52 [CD8185_2.mzXML]	132.998046875	1.5233999999999999	1.4325333333333332	2.7326166666666665	1.3000833333333333	28153.7109375	799231.2180738526	0	1175	0.1037801289473097	7.153796771826853	13.066119094948634	132.9920654296875	132.99806213378906
163	133.03414916992188	1.5233999999999999					1	DETECTED	133.0341 m/z @1.52 [CD8185_2.mzXML]	133.03414916992188	1.5233999999999999	1.4140666666666666	19.880999999999997	18.46693333333333	830468.375	1.2966838267214453E7	0	1175	0.1204310997363991	49.707692279050754	1.4420721567213004	133.03135681152344	133.0432891845703
164	133.04916381835938	2.0625166666666668					1	DETECTED	133.0492 m/z @2.06 [CD8185_2.mzXML]	133.04916381835938	2.0625166666666668	1.9770833333333333	8.263933333333334	6.286850000000001	7436.46435546875	715010.3217999573	0	1175	1.2761500710518625	28.318538365103464	42.829757553993424	133.045654296875	133.05633544921875
165	133.06845092773438	2.56525					1	DETECTED	133.0685 m/z @2.57 [CD8185_2.mzXML]	133.06845092773438	2.56525	1.3050333333333335	9.755316666666666	8.450283333333331	6564.02099609375	853880.6521012879	0	1175	0.4912728299841218	3.352710512742518	3.8585501720799686	133.06039428710938	133.0689697265625
166	133.08396911621094	9.203966666666668					1	DETECTED	133.0840 m/z @9.20 [CD8185_2.mzXML]	133.08396911621094	9.203966666666668	2.44185	10.036900000000001	7.5950500000000005	8524.2861328125	1218438.5399782103	0	1175	0.10484284182764725	0.5615882107919857	0.13220173688190898	133.0755615234375	133.0860137939453
167	133.10498046875	4.03					1	DETECTED	133.1050 m/z @4.03 [CD8185_2.mzXML]	133.10498046875	4.03	1.5233999999999999	10.3439	8.8205	70268.984375	5589032.328144377	0	1175	1.022764726256936	1.0222469084538566	0.3961169806785003	133.09664916992188	133.10543823242188
168	133.9582977294922	11.934533333333333					1	DETECTED	133.9583 m/z @11.93 [CD8185_2.mzXML]	133.9582977294922	11.934533333333333	0.17458333333333334	19.991333333333333	19.81675	6755.61865234375	1814233.9968911433	0	1175	3.0084984960578414	1.292359459582099	0.6857262563192602	133.95773315429688	133.96669006347656
169	134.01844787597656	1.767					1	DETECTED	134.0184 m/z @1.77 [CD8185_2.mzXML]	134.01844787597656	1.767	1.7195166666666668	19.078666666666667	17.35915	32239.900390625	2444362.9599005124	0	1175	0.07129811575503142	182.79203229203318	364.58406458406637	134.01231384277344	134.0212860107422
170	134.03515625	1.5233999999999999					1	DETECTED	134.0352 m/z @1.52 [CD8185_2.mzXML]	134.03515625	1.5233999999999999	1.4140666666666666	18.714	17.299933333333332	79133.9140625	1941169.7173121334	0	1175	0.11418395479494636	2.3582705040339214	2.8995154622431776	134.03199768066406	134.0447998046875
171	134.0598907470703	10.019283333333334					1	DETECTED	134.0599 m/z @10.02 [CD8185_2.mzXML]	134.0598907470703	10.019283333333334	8.987633333333333	19.698333333333334	10.710700000000001	21891.125	1111256.8591784057	0	1175	0.41750198471561895	0.9743947042447739	1.256353861814524	134.05966186523438	134.06675720214844
172	134.1060333251953	3.967					1	DETECTED	134.1060 m/z @3.97 [CD8185_2.mzXML]	134.1060333251953	3.967	3.0557166666666666	4.982233333333334	1.9265166666666675	5040.39697265625	259743.7689580078	0	1175	0.4905727350299536	1.0570349507105368	1.8947120591964137	134.1055908203125	134.10826110839844
173	134.95819091796875	11.766966666666667					1	DETECTED	134.9582 m/z @11.77 [CD8185_2.mzXML]	134.95819091796875	11.766966666666667	0.10099999999999999	20.009666666666664	19.908666666666665	55388.4921875	8406974.25242937	0	1175	1.2298407125843251	0.7933540585956619	0.4831945864667753	134.9578857421875	134.95916748046875
174	134.99623107910156	1.5233999999999999					1	DETECTED	134.9962 m/z @1.52 [CD8185_2.mzXML]	134.99623107910156	1.5233999999999999	1.44885	15.969	14.52015	130131.6328125	2752932.4563096627	0	1175	0.12099074391710896	2.348717008308249	7.837157891380851	134.9954376220703	135.00411987304688
175	135.0603485107422	1.4325333333333332					1	DETECTED	135.0603 m/z @1.43 [CD8185_2.mzXML]	135.0603485107422	1.4325333333333332	0.4121166666666667	19.954666666666665	19.54255	22978.611328125	6214858.1923989905	0	1175	15.851153246738207	9.214473546378203	8.519933959037292	135.0603485107422	135.06365966796875
176	136.04782104492188	1.8094999999999999					1	DETECTED	136.0478 m/z @1.81 [CD8185_2.mzXML]	136.04782104492188	1.8094999999999999	1.7954166666666667	2.1341666666666668	0.3387500000000001	168094.84375	694371.1669528823	0	1175	0.02680933669424368	11.725330528282958	30.711453785574935	136.04776000976562	136.05758666992188
177	136.0615692138672	6.918716666666667					1	DETECTED	136.0616 m/z @6.92 [CD8185_2.mzXML]	136.0615692138672	6.918716666666667	0.10099999999999999	20.009666666666664	19.908666666666665	16070.43359375	7609726.1128509855	0	1175	6.009714144566913	1.4600684980064194	1.2366126465268599	136.06094360351562	136.06187438964844
178	136.95372009277344	11.55535					1	DETECTED	136.9537 m/z @11.56 [CD8185_2.mzXML]	136.95372009277344	11.55535	0.15616666666666665	19.991333333333333	19.835166666666666	27898.923828125	3499876.8872040105	0	1175	0.5679669413740562	0.9028098061453356	0.29197627601170084	136.95339965820312	136.95458984375
179	136.96922302246094	1.6267666666666665					1	DETECTED	136.9692 m/z @1.63 [CD8185_2.mzXML]	136.96922302246094	1.6267666666666665	1.5672833333333334	1.6874333333333333	0.12014999999999998	21676.26953125	105299.761854492	0	1175	0.086782443157845	1.009946763799387	1.0198935275987744	136.96902465820312	136.9693145751953
180	137.04559326171875	3.3294833333333336					1	DETECTED	137.0456 m/z @3.33 [CD8185_2.mzXML]	137.04559326171875	3.3294833333333336	1.4789666666666668	8.706449999999998	7.227483333333332	6324.66259765625	594279.6578175352	0	1175	0.49246548744256646	1.952828489340814	2.905656978681628	137.03602600097656	137.04592895507812
181	137.05955505371094	10.1814					1	DETECTED	137.0596 m/z @10.18 [CD8185_2.mzXML]	137.05955505371094	10.1814	3.8266	10.674533333333333	6.847933333333333	8946.58984375	633542.6888772276	0	1175	1.0648805004931923	0.5429917355806705	0.07716266569516651	137.05812072753906	137.06497192382812
182	137.1321563720703	7.115516666666666					1	DETECTED	137.1322 m/z @7.12 [CD8185_2.mzXML]	137.1321563720703	7.115516666666666	0.10099999999999999	20.009666666666664	19.908666666666665	8371.7451171875	3830156.0987330927	0	1175	3.9099854507792937	1.4191046662754145	0.44054338667293924	137.13153076171875	137.13272094726562
183	138.05230712890625	1.8792333333333333					1	DETECTED	138.0523 m/z @1.88 [CD8185_2.mzXML]	138.05230712890625	1.8792333333333333	0.63125	19.534166666666668	18.902916666666666	264868.09375	2307212.895443481	0	1175	0.053040420021400525	3.4961476022469595	1.8245075356189138	138.04296875	138.05543518066406
184	139.00234985351562	3.268266666666667					1	DETECTED	139.0023 m/z @3.27 [CD8185_2.mzXML]	139.00234985351562	3.268266666666667	2.9804166666666663	5.563616666666666	2.5832	2543.751953125	133344.03787991335	0	1175	0.38755650474836	4.487059232239004	7.974118464478009	139.00210571289062	139.0027618408203
185	139.04165649414062	14.30515					1	DETECTED	139.0417 m/z @14.31 [CD8185_2.mzXML]	139.04165649414062	14.30515	0.10099999999999999	19.991333333333333	19.890333333333334	143919.0	2.2378638660818342E7	1	1175	1.7832721953219721	0.8521687953009973	0.5894936560701738	139.0351104736328	139.05064392089844
186	140.041015625	11.1637					1	DETECTED	140.0410 m/z @11.16 [CD8185_2.mzXML]	140.041015625	11.1637	4.62345	16.57295	11.949499999999999	9546.5126953125	2016248.7764720467	0	1175	5.236519112031095	0.8788738200437856	0.7322436330832773	140.04086303710938	140.04989624023438
187	140.0677490234375	1.7954166666666667					1	DETECTED	140.0677 m/z @1.80 [CD8185_2.mzXML]	140.0677490234375	1.7954166666666667	1.5527000000000002	18.860666666666667	17.307966666666665	989756.0	5310597.621071349	1	1175	0.04832401072382253	2.3206763539324906	2.94800750152506	140.06732177734375	140.07083129882812
188	140.90310668945312	1.7519500000000001					1	DETECTED	140.9031 m/z @1.75 [CD8185_2.mzXML]	140.90310668945312	1.7519500000000001	1.6722499999999998	16.481466666666666	14.809216666666666	34343.4453125	1464413.7624599305	0	1175	0.2775535731446148	87.64024377033547	187.3486451426365	140.89361572265625	140.9033660888672
189	140.9519805908203	18.348833333333335					1	DETECTED	140.9520 m/z @18.35 [CD8185_2.mzXML]	140.9519805908203	18.348833333333335	0.13763333333333333	19.973000000000003	19.83536666666667	1912.020751953125	1038002.5999613649	0	1175	2.6054262203174616	0.5445925218180754	0.08918504363615068	140.95191955566406	140.9527587890625
190	141.01004028320312	10.444233333333333					1	DETECTED	141.0100 m/z @10.44 [CD8185_2.mzXML]	141.01004028320312	10.444233333333333	3.28355	10.640616666666666	7.357066666666666	13937.3642578125	966644.9556474612	0	1175	0.09426059266131936	0.5173701915855285	0.02697944055895305	141.0098419189453	141.01608276367188
191	141.0386505126953	14.2568					1	DETECTED	141.0387 m/z @14.26 [CD8185_2.mzXML]	141.0386505126953	14.2568	2.74695	16.499783333333333	13.752833333333333	5112.904296875	1634394.037196884	0	1175	1.1285441415898418	0.5974375571068838	0.2033589496347392	141.03050231933594	141.04119873046875
192	141.0520782470703	9.324133333333332					1	DETECTED	141.0521 m/z @9.32 [CD8185_2.mzXML]	141.0520782470703	9.324133333333332	2.57895	10.163583333333333	7.584633333333334	30694.48828125	797035.1917672426	0	1175	0.09426703258071001	0.6544231388202897	0.16845645298486173	141.05165100097656	141.0545196533203
193	141.09091186523438	5.563616666666666					1	DETECTED	141.0909 m/z @5.56 [CD8185_2.mzXML]	141.09091186523438	5.563616666666666	0.10099999999999999	20.009666666666664	19.908666666666665	1980.2158203125	1337312.8619087213	0	1175	2.30185226651594	1.8222646655906662	2.644529331181332	141.08860778808594	141.09173583984375
194	142.02322387695312	10.444233333333333					1	DETECTED	142.0232 m/z @10.44 [CD8185_2.mzXML]	142.02322387695312	10.444233333333333	7.27645	18.659499999999998	11.383049999999997	2472.86767578125	711793.1008213502	0	1175	5.873154510521651	1.796690114538557	2.5933802290771144	142.02285766601562	142.03318786621094
195	142.047119140625	1.7813833333333333					1	DETECTED	142.0471 m/z @1.78 [CD8185_2.mzXML]	142.047119140625	1.7813833333333333	1.7813833333333333	14.806099999999999	13.024716666666666	27651.595703125	862070.970143738	0	1175	0.1346978551926319	null	null	142.04141235351562	142.04991149902344
196	142.06497192382812	9.203966666666668					1	DETECTED	142.0650 m/z @9.20 [CD8185_2.mzXML]	142.06497192382812	9.203966666666668	5.81175	12.51345	6.701700000000001	80201.0078125	2460360.026894775	0	1175	0.09126031232261234	0.5398743201672959	0.03800411335735892	142.0599822998047	142.0714569091797
197	143.00135803222656	1.5233999999999999					1	DETECTED	143.0014 m/z @1.52 [CD8185_2.mzXML]	143.00135803222656	1.5233999999999999	1.44885	10.530933333333333	9.082083333333333	5112.81689453125	1992345.6903829956	0	1175	9.062844601233886	60.9126984126985	120.825396825397	143.00135803222656	143.00721740722656
198	143.03121948242188	1.8094999999999999					1	DETECTED	143.0312 m/z @1.81 [CD8185_2.mzXML]	143.03121948242188	1.8094999999999999	0.7773	19.643833333333337	18.866533333333336	289650.125	4461060.968847718	0	1175	0.14770618864000395	2.515700213841386	2.157424138758863	143.0270538330078	143.0342254638672
199	143.07281494140625	9.203966666666668					1	DETECTED	143.0728 m/z @9.20 [CD8185_2.mzXML]	143.07281494140625	9.203966666666668	0.10099999999999999	20.009666666666664	19.908666666666665	100116.9296875	2818785.4210101315	0	1175	0.08936738387407495	1.7361878026873916	1.852404150732826	143.06951904296875	143.08135986328125
200	144.0443115234375	9.189783333333333					1	DETECTED	144.0443 m/z @9.19 [CD8185_2.mzXML]	144.0443115234375	9.189783333333333	1.8237333333333334	9.7043	7.880566666666667	21876.912109375	2000354.6539366147	0	1175	0.08997090216783121	0.515403416774019	0.01866607537043141	144.03469848632812	144.0447998046875
201	144.08038330078125	9.203966666666668					1	DETECTED	144.0804 m/z @9.20 [CD8185_2.mzXML]	144.08038330078125	9.203966666666668	8.3294	19.91783333333333	11.588433333333331	901917.3125	7618820.4318005545	1	1175	0.0964283569692892	1.437571759816665	1.3515265442923257	144.07333374023438	144.08102416992188
202	144.10165405273438	1.8656333333333335					1	DETECTED	144.1017 m/z @1.87 [CD8185_2.mzXML]	144.10165405273438	1.8656333333333335	0.22949999999999998	18.330499999999997	18.100999999999996	112605.65625	4142070.2013983456	0	1175	0.03940151772961875	0.5986330149725249	0.14747531262377186	144.10125732421875	144.1021270751953
203	144.98068237304688	1.5233999999999999					1	DETECTED	144.9807 m/z @1.52 [CD8185_2.mzXML]	144.98068237304688	1.5233999999999999	1.4140666666666666	19.169	17.754933333333334	56905.5859375	3352944.945920806	0	1175	0.15089876959041137	57.863262414832576	1.1224839304031804	144.97207641601562	144.9813232421875
204	145.0342254638672	1.5084166666666665					1	DETECTED	145.0342 m/z @1.51 [CD8185_2.mzXML]	145.0342254638672	1.5084166666666665	1.4789666666666668	1.5672833333333334	0.0883166666666666	4969.7158203125	18121.896275878913	0	1175	0.1066977454899456	1.4994340690435881	1.998868138087176	145.03399658203125	145.03472900390625
205	145.04922485351562	1.9490666666666667					1	DETECTED	145.0492 m/z @1.95 [CD8185_2.mzXML]	145.04922485351562	1.9490666666666667	0.10099999999999999	20.009666666666664	19.908666666666665	184082.625	9710599.91089231	0	1175	0.1569947557438356	1.3379181459224683	0.8784789794660509	145.0476837158203	145.05174255371094
206	145.06466674804688	9.189783333333333					1	DETECTED	145.0647 m/z @9.19 [CD8185_2.mzXML]	145.06466674804688	9.189783333333333	9.145999999999999	9.247133333333332	0.1011333333333333	5883.59814453125	22080.505963623018	0	1175	0.0671999253168103	1.1549295774647779	1.3098591549295557	145.06454467773438	145.06483459472656
207	145.08401489257812	9.203966666666668					1	DETECTED	145.0840 m/z @9.20 [CD8185_2.mzXML]	145.08401489257812	9.203966666666668	0.72275	10.808016666666667	10.085266666666667	79846.9765625	1448967.3215155317	0	1175	0.09717700874346491	0.5149352970446839	0.01401810342086448	145.0837860107422	145.0859832763672
208	146.0596466064453	9.203966666666668					1	DETECTED	146.0596 m/z @9.20 [CD8185_2.mzXML]	146.0596466064453	9.203966666666668	0.46659999999999996	19.024	18.5574	803470.8125	8337973.732120136	0	1175	0.09740374145063946	1.6732070192960289	1.374660983760608	146.059326171875	146.0604248046875
209	146.0808563232422	1.9490666666666667					1	DETECTED	146.0809 m/z @1.95 [CD8185_2.mzXML]	146.0808563232422	1.9490666666666667	0.17458333333333334	19.93616666666667	19.761583333333334	107159.6875	6512879.416165653	0	1175	0.5603211507812744	11.440782321731037	12.945993310411485	146.08018493652344	146.0908203125
210	146.11729431152344	1.8237333333333334					1	DETECTED	146.1173 m/z @1.82 [CD8185_2.mzXML]	146.11729431152344	1.8237333333333334	1.8094999999999999	9.292383333333333	7.4828833333333336	86008.0546875	9142266.19215027	0	1175	7.894528973055182	252.64181605302184	505.676934479326	146.11712646484375	146.11746215820312
211	146.83139038085938	9.203966666666668					1	DETECTED	146.8314 m/z @9.20 [CD8185_2.mzXML]	146.83139038085938	9.203966666666668	9.145999999999999	9.261816666666666	0.11581666666666734	3451.13623046875	13777.270917785638	0	1175	0.05345568567164172	0.9989936745255561	0.9979873490511121	146.83123779296875	146.83184814453125
212	146.93722534179688	7.384116666666667					1	DETECTED	146.9372 m/z @7.38 [CD8185_2.mzXML]	146.93722534179688	7.384116666666667	0.10099999999999999	18.677666666666667	18.576666666666668	3398.67138671875	1412969.9032933044	0	1175	0.1234899445212303	1.275323979889562	1.8729903992074397	146.9368438720703	146.93798828125
213	147.00277709960938	1.5084166666666665					1	DETECTED	147.0028 m/z @1.51 [CD8185_2.mzXML]	147.00277709960938	1.5084166666666665	0.8864	19.2785	18.392100000000003	261917.453125	7585096.903901124	0	1175	0.2897364883401228	67.79893146884993	142.4129006191068	146.99539184570312	147.0084991455078
214	147.02854919433594	3.34485					1	DETECTED	147.0285 m/z @3.34 [CD8185_2.mzXML]	147.02854919433594	3.34485	3.0255333333333336	3.4989666666666666	0.47343333333333293	6158.76171875	115521.49439422599	0	1175	0.30335552549375633	0.7413226160029227	0.48264523200584547	147.02847290039062	147.0289306640625
215	147.06321716308594	9.203966666666668					1	DETECTED	147.0632 m/z @9.20 [CD8185_2.mzXML]	147.06321716308594	9.203966666666668	0.10099999999999999	20.009666666666664	19.908666666666665	70373.3359375	2764742.428957153	0	1175	0.09200078507002374	0.5120100051938782	0.01407646541666843	147.0629119873047	147.0656280517578
216	147.076171875	1.8518000000000001					1	DETECTED	147.0762 m/z @1.85 [CD8185_2.mzXML]	147.076171875	1.8518000000000001	1.7519500000000001	10.591983333333333	8.840033333333333	258971.765625	7758137.177566203	0	1175	0.1629339471189699	7.889915738123254	7.273722766055534	147.07313537597656	147.0782928466797
217	147.11260986328125	1.5967500000000001					1	DETECTED	147.1126 m/z @1.60 [CD8185_2.mzXML]	147.11260986328125	1.5967500000000001	1.5084166666666665	14.873516666666665	13.365099999999998	180310.046875	3370945.256120847	0	1175	0.13441635697832788	5.070419390532883	1.936833776619294	147.11228942871094	147.11672973632812
218	148.0145263671875	1.5084166666666665					1	DETECTED	148.0145 m/z @1.51 [CD8185_2.mzXML]	148.0145263671875	1.5084166666666665	1.4325333333333332	1.6874333333333333	0.2549000000000001	32570.361328125	220034.99599053958	0	1175	0.07253094959219597	1.6795519437733377	2.3591038875466754	148.0144805908203	148.01602172851562
219	148.04248046875	2.12005					1	DETECTED	148.0425 m/z @2.12 [CD8185_2.mzXML]	148.04248046875	2.12005	1.2686	10.055133333333334	8.786533333333335	48829.3359375	2508833.85884317	0	1175	0.5878709084597393	5.164052838696561	9.131733377925277	148.03868103027344	148.04290771484375
220	148.07952880859375	1.8792333333333333					1	DETECTED	148.0795 m/z @1.88 [CD8185_2.mzXML]	148.07952880859375	1.8792333333333333	0.13763333333333333	20.009666666666664	19.87203333333333	13638.2734375	2733394.1406122143	0	1175	17.881833536040936	2.5291528574081106	7.698711145756047	148.075439453125	148.0824737548828
221	148.0965118408203	1.8931499999999999					1	DETECTED	148.0965 m/z @1.89 [CD8185_2.mzXML]	148.0965118408203	1.8931499999999999	1.8931499999999999	7.832033333333333	5.938883333333333	16739.974609375	748667.1292857362	0	1175	0.22667015489417297	null	null	148.09632873535156	148.09689331054688
222	148.93495178222656	1.7519500000000001					1	DETECTED	148.9350 m/z @1.75 [CD8185_2.mzXML]	148.93495178222656	1.7519500000000001	1.6572	14.143416666666667	12.486216666666667	76775.640625	5925912.479848755	0	1175	0.1223962793447011	65.89032541776598	0.9096013180493959	148.93490600585938	148.9352569580078
223	149.01197814941406	1.5233999999999999					1	DETECTED	149.0120 m/z @1.52 [CD8185_2.mzXML]	149.01197814941406	1.5233999999999999	0.11933333333333333	18.897333333333332	18.778	227850.703125	5469151.529172578	0	1175	0.10810966960663349	1.7218735165127657	7.439452981308486	149.00205993652344	149.0120849609375
224	149.02294921875	12.430283333333334					1	DETECTED	149.0229 m/z @12.43 [CD8185_2.mzXML]	149.02294921875	12.430283333333334	0.10099999999999999	20.009666666666664	19.908666666666665	144180.140625	3.999207197700044E7	1	1175	0.1942026065841702	0.5225228300536154	0.11808755708043121	149.02267456054688	149.0233917236328
225	149.0595703125	10.253233333333332					1	DETECTED	149.0596 m/z @10.25 [CD8185_2.mzXML]	149.0595703125	10.253233333333332	7.991983333333334	10.3439	2.351916666666666	32313.171875	1978699.0989133925	0	1175	2.211240786655697	0.5203331510915569	0.04700390018808676	149.05931091308594	149.0596466064453
226	149.07855224609375	17.799666666666667					1	DETECTED	149.0786 m/z @17.80 [CD8185_2.mzXML]	149.07855224609375	17.799666666666667	0.10099999999999999	19.991333333333333	19.890333333333334	9323.8974609375	3952454.4112210395	0	1175	9.034086964760546	0.5619161518758475	0.1295416987170245	149.07794189453125	149.07876586914062
227	149.96067810058594	6.90055					1	DETECTED	149.9607 m/z @6.90 [CD8185_2.mzXML]	149.96067810058594	6.90055	1.17755	8.378083333333333	7.200533333333333	3663.737548828125	904895.7861642453	0	1175	1.804515960916925	0.6290873085211718	0.2581746170423437	149.96043395996094	149.96096801757812
228	149.9924774169922	1.767					1	DETECTED	149.9925 m/z @1.77 [CD8185_2.mzXML]	149.9924774169922	1.767	0.10099999999999999	20.009666666666664	19.908666666666665	14535.689453125	4617073.609120852	0	1175	10.203914005854632	5.974989995998399	7.687554727960196	149.9899444580078	150.00067138671875
229	150.01351928710938	1.767					1	DETECTED	150.0135 m/z @1.77 [CD8185_2.mzXML]	150.01351928710938	1.767	1.44885	19.4975	18.04865	8593.2138671875	6854941.73453833	0	1175	18.01671023297778	28.36500078579287	55.73000157158574	150.00357055664062	150.01551818847656
230	150.02639770507812	12.430283333333334					1	DETECTED	150.0264 m/z @12.43 [CD8185_2.mzXML]	150.02639770507812	12.430283333333334	0.15616666666666665	19.991333333333333	19.835166666666666	12284.6640625	3689783.7098145722	0	1175	18.947518911311818	1.685854751250441	0.8246211792115644	150.02001953125	150.0267791748047
231	150.0581512451172	2.74695					1	DETECTED	150.0582 m/z @2.75 [CD8185_2.mzXML]	150.0581512451172	2.74695	1.6267666666666665	10.271516666666667	8.64475	68416.2265625	2843233.1189938667	0	1175	0.2546992879251091	10.43689560810039	9.377965273307147	150.0520782470703	150.06283569335938
232	150.93203735351562	1.7519500000000001					1	DETECTED	150.9320 m/z @1.75 [CD8185_2.mzXML]	150.93203735351562	1.7519500000000001	1.6572	9.948649999999999	8.29145	23821.6640625	3121893.830875427	0	1175	0.074707929946626	43.75435356200522	84.48740597485056	150.92501831054688	150.93212890625
233	150.96820068359375	11.585966666666668					1	DETECTED	150.9682 m/z @11.59 [CD8185_2.mzXML]	150.96820068359375	11.585966666666668	0.17458333333333334	19.991333333333333	19.81675	17726.04296875	2350611.8712301347	0	1175	9.683982882894068	1.0597517003398162	0.41182867394254746	150.96768188476562	150.9768524169922
234	151.0451202392578	1.49375					1	DETECTED	151.0451 m/z @1.49 [CD8185_2.mzXML]	151.0451202392578	1.49375	1.17755	18.567833333333333	17.390283333333333	8912.5009765625	2162072.6211322937	0	1175	0.29985048898943667	27.49886675100149	53.99773350200299	151.0352783203125	151.04727172851562
235	151.06130981445312	8.513433333333333					1	DETECTED	151.0613 m/z @8.51 [CD8185_2.mzXML]	151.06130981445312	8.513433333333333	2.592633333333333	8.600599999999998	6.007966666666665	4870.583984375	765892.3824746703	0	1175	0.11878506378933373	0.5073610548124126	0.014722109624825166	151.0610809326172	151.06179809570312
236	152.02183532714844	1.8094999999999999					1	DETECTED	152.0218 m/z @1.81 [CD8185_2.mzXML]	152.02183532714844	1.8094999999999999	1.7519500000000001	18.677666666666667	16.925716666666666	106147.7265625	1755168.954679384	0	1175	0.028441916974475623	27.893293726082828	4.5234992963776	152.0159912109375	152.03182983398438
237	152.05384826660156	2.7185333333333332					1	DETECTED	152.0538 m/z @2.72 [CD8185_2.mzXML]	152.05384826660156	2.7185333333333332	0.10099999999999999	19.991333333333333	19.890333333333334	3305.344482421875	1354795.5494283445	0	1175	7.390881224877076	3.7994422229580014	5.939238192165982	152.0465545654297	152.05662536621094
238	152.06785583496094	1.8931499999999999					1	DETECTED	152.0679 m/z @1.89 [CD8185_2.mzXML]	152.06785583496094	1.8931499999999999	1.8931499999999999	12.31195	10.4188	10915.0810546875	826025.0988936768	0	1175	7.90192908275429	null	null	152.06077575683594	152.0706787109375
239	152.94692993164062	1.5967500000000001					1	DETECTED	152.9469 m/z @1.60 [CD8185_2.mzXML]	152.94692993164062	1.5967500000000001	1.5527000000000002	13.6158	12.0631	103828.109375	4019819.692159423	0	1175	0.0819244006663189	2.868291112377586	3.5136184938148576	152.94635009765625	152.94712829589844
240	153.05731201171875	13.075833333333332					1	DETECTED	153.0573 m/z @13.08 [CD8185_2.mzXML]	153.05731201171875	13.075833333333332	0.8864	19.2785	18.392100000000003	80300.6796875	1.340064419019059E7	0	1175	0.48049802083779625	0.8265085949666204	0.40821750206459284	153.0519256591797	153.06600952148438
241	154.02635192871094	1.8792333333333333					1	DETECTED	154.0264 m/z @1.88 [CD8185_2.mzXML]	154.02635192871094	1.8792333333333333	1.8656333333333335	10.545366666666666	8.679733333333333	37959.2578125	1400734.9830040284	0	1175	0.050182425994290236	318.50930663360407	631.4692264613271	154.02291870117188	154.02642822265625
242	154.0608673095703	13.7482					1	DETECTED	154.0609 m/z @13.75 [CD8185_2.mzXML]	154.0608673095703	13.7482	6.506616666666667	16.20725	9.700633333333332	4065.472900390625	1067714.8290001834	0	1175	1.7327559215424433	0.6697867639443491	0.20586342156941437	154.05711364746094	154.0693817138672
243	154.08612060546875	12.885116666666667					1	DETECTED	154.0861 m/z @12.89 [CD8185_2.mzXML]	154.08612060546875	12.885116666666667	3.0255333333333336	12.885116666666667	9.859583333333333	53292.5546875	2561800.8009744855	0	1175	8.899098519993501	0.5	null	154.08335876464844	154.0863494873047
244	154.8800506591797	1.7519500000000001					1	DETECTED	154.8801 m/z @1.75 [CD8185_2.mzXML]	154.8800506591797	1.7519500000000001	1.7195166666666668	2.0914333333333333	0.37191666666666645	10244.447265625	128321.90499902332	0	1175	0.28753059252346125	5.733556012332991	10.467112024665981	154.87998962402344	154.88040161132812
245	155.02818298339844	2.74695					1	DETECTED	155.0282 m/z @2.75 [CD8185_2.mzXML]	155.02818298339844	2.74695	1.21415	19.4975	18.28335	13496.4892578125	1366870.2383026122	0	1175	0.23459447827982993	5.964036403966597	0.5483457938646541	155.02781677246094	155.03147888183594
246	155.06776428222656	10.001833333333334					1	DETECTED	155.0678 m/z @10.00 [CD8185_2.mzXML]	155.06776428222656	10.001833333333334	9.145999999999999	10.3985	1.2525000000000013	14327.9541015625	191743.31396743757	0	1175	0.3314744064562216	0.5792310045007064	2.2365024155036495	155.06031799316406	155.0681915283203
247	155.0787811279297	1.6874333333333333					1	DETECTED	155.0788 m/z @1.69 [CD8185_2.mzXML]	155.0787811279297	1.6874333333333333	1.5672833333333334	1.7954166666666667	0.2281333333333333	19950.650390625	155915.71200927725	0	1175	0.14240629765150103	0.9493688444999306	0.8987376889998613	155.07859802246094	155.07925415039062
248	155.130615234375	15.116316666666668					1	DETECTED	155.1306 m/z @15.12 [CD8185_2.mzXML]	155.130615234375	15.116316666666668	0.10099999999999999	20.009666666666664	19.908666666666665	419780.3125	1.064167521957934E8	0	1175	7.573487840625964	0.8269904070558994	0.32550613924476685	155.13034057617188	155.13111877441406
249	156.041748046875	1.7813833333333333					1	DETECTED	156.0417 m/z @1.78 [CD8185_2.mzXML]	156.041748046875	1.7813833333333333	1.7519500000000001	10.361883333333333	8.609933333333332	388450.0625	4651361.671500608	1	1175	0.048663355589331436	null	null	156.04156494140625	156.0420684814453
250	156.0764617919922	1.8792333333333333					1	DETECTED	156.0765 m/z @1.88 [CD8185_2.mzXML]	156.0764617919922	1.8792333333333333	1.53785	15.384316666666667	13.846466666666666	47549.48046875	1997380.5163584284	0	1175	0.09046978531407923	1.481896133390388	2.1003457786386135	156.06788635253906	156.076904296875
251	156.13404846191406	14.722199999999999					1	DETECTED	156.1340 m/z @14.72 [CD8185_2.mzXML]	156.13404846191406	14.722199999999999	0.10099999999999999	19.93616666666667	19.83516666666667	20337.423828125	6452198.063129237	0	1175	4.54802917899176	0.7667706151775134	0.6865725516225066	156.1336212158203	156.13473510742188
252	157.12783813476562	15.116316666666668					1	DETECTED	157.1278 m/z @15.12 [CD8185_2.mzXML]	157.12783813476562	15.116316666666668	0.10099999999999999	20.009666666666664	19.908666666666665	114003.5703125	3.0461114486182313E7	0	1175	8.261842437195316	1.81000580357625	0.3419469576240295	157.12730407714844	157.128173828125
253	158.13108825683594	14.924733333333334					1	DETECTED	158.1311 m/z @14.92 [CD8185_2.mzXML]	158.13108825683594	14.924733333333334	0.30258333333333337	19.973000000000003	19.670416666666668	7023.45458984375	2229123.307519499	0	1175	5.865657087787092	0.6726239529298587	0.6817670999744941	158.1304931640625	158.13174438476562
254	158.92771911621094	1.5233999999999999					1	DETECTED	158.9277 m/z @1.52 [CD8185_2.mzXML]	158.92771911621094	1.5233999999999999	1.44885	1.9351833333333335	0.4863333333333335	33073.07421875	558636.5190854494	0	1175	0.08145546188129216	3.261792980102845	5.223719846025443	158.92172241210938	158.92779541015625
255	158.96365356445312	1.6572					1	DETECTED	158.9637 m/z @1.66 [CD8185_2.mzXML]	158.96365356445312	1.6572	1.5819166666666669	12.51345	10.931533333333334	409470.65625	5403126.076394896	0	1175	0.07633772638002645	1.5310289173755012	2.03905770670352	158.96353149414062	158.9642791748047
256	159.04161071777344	10.640616666666666					1	DETECTED	159.0416 m/z @10.64 [CD8185_2.mzXML]	159.04161071777344	10.640616666666666	10.640616666666666	10.709200000000001	0.06858333333333455	1569.11767578125	5749.823574584961	0	1175	0.05739423325124804	null	null	159.041259765625	159.04171752929688
257	159.0650634765625	10.308133333333334					1	DETECTED	159.0651 m/z @10.31 [CD8185_2.mzXML]	159.0650634765625	10.308133333333334	1.9351833333333335	18.677666666666667	16.742483333333332	21131.31640625	1277593.369337646	0	1175	0.0891653743478642	0.5391460108665863	0.01782160498004295	159.0598907470703	159.07435607910156
258	159.09156799316406	9.203966666666668					1	DETECTED	159.0916 m/z @9.20 [CD8185_2.mzXML]	159.09156799316406	9.203966666666668	0.8681833333333333	19.042166666666667	18.173983333333332	73399.90625	1737055.1672518298	0	1175	0.1094833496332992	1.887483617980118	1.6773075712493652	159.08343505859375	159.1014862060547
259	159.1490478515625	8.794033333333335					1	DETECTED	159.1490 m/z @8.79 [CD8185_2.mzXML]	159.1490478515625	8.794033333333335	8.65385	19.314833333333336	10.660983333333336	36995.328125	1682588.826331359	0	1175	0.15695729678246728	38.02514564261052	2.6576399510182407	159.1485137939453	159.15481567382812
260	159.9815216064453	11.14705					1	DETECTED	159.9815 m/z @11.15 [CD8185_2.mzXML]	159.9815216064453	11.14705	0.19295	20.009666666666664	19.816716666666665	5934.74658203125	1724340.8613323055	0	1175	18.859547912967592	0.9045342231067209	0.6217175060357936	159.9815216064453	159.98268127441406
261	160.06024169921875	2.5242166666666668					1	DETECTED	160.0602 m/z @2.52 [CD8185_2.mzXML]	160.06024169921875	2.5242166666666668	1.8237333333333334	19.643833333333337	17.820100000000004	283861.25	1.5296982038708974E7	1	1175	0.6154443186428402	1.7360066291241478	2.046290724220592	160.05979919433594	160.0633087158203
262	160.07557678222656	9.203966666666668					1	DETECTED	160.0756 m/z @9.20 [CD8185_2.mzXML]	160.07557678222656	9.203966666666668	0.13763333333333333	13.075833333333332	12.938199999999998	41511.7265625	3232664.480368713	0	1175	0.07530623407922832	0.5208218186051224	0.01507328769877874	160.0749969482422	160.0796661376953
263	160.1331024169922	1.8792333333333333					1	DETECTED	160.1331 m/z @1.88 [CD8185_2.mzXML]	160.1331024169922	1.8792333333333333	1.8792333333333333	13.248633333333334	11.3694	72873.8125	2848729.0619431147	0	1175	9.253506409097373	null	null	160.12530517578125	160.13320922851562
264	161.0121612548828	1.4641					1	DETECTED	161.0122 m/z @1.46 [CD8185_2.mzXML]	161.0121612548828	1.4641	1.4140666666666666	9.824933333333332	8.410866666666665	15112.0537109375	600482.6858255311	0	1175	0.1420170822311846	81.05332562091223	2.8159258329069856	161.00961303710938	161.01284790039062
265	161.023681640625	12.363750000000001					1	DETECTED	161.0237 m/z @12.36 [CD8185_2.mzXML]	161.023681640625	12.363750000000001	1.5233999999999999	16.518416666666667	14.995016666666666	56864.03515625	1.265103636185851E7	0	1175	1.1319434978938965	1.8076420325797318	3.7021307606297222	161.0156707763672	161.03358459472656
266	161.06369018554688	2.56525					1	DETECTED	161.0637 m/z @2.57 [CD8185_2.mzXML]	161.06369018554688	2.56525	0.2662	19.93616666666667	19.669966666666667	16787.37109375	2635854.339916319	0	1175	0.5833794501227976	2.1018982448272396	7.1355441319507	161.0587158203125	161.06393432617188
267	161.1279754638672	1.767					1	DETECTED	161.1280 m/z @1.77 [CD8185_2.mzXML]	161.1279754638672	1.767	1.6572	14.924733333333334	13.267533333333335	7287.39501953125	3503099.0278036506	0	1175	13.120724784563311	60.41681845780212	116.68712799618854	161.1279754638672	161.1325225830078
268	161.98123168945312	0.17458333333333334					1	DETECTED	161.9812 m/z @0.17 [CD8185_2.mzXML]	161.98123168945312	0.17458333333333334	0.10099999999999999	20.009666666666664	19.908666666666665	3853.285888671875	1627129.2504316112	0	1175	1.0076563984392934	135.27972819932046	241.09126103103097	161.9805145263672	161.98780822753906
269	162.05007934570312	1.9070833333333332					1	DETECTED	162.0501 m/z @1.91 [CD8185_2.mzXML]	162.05007934570312	1.9070833333333332	1.9070833333333332	11.214	9.306916666666668	16776.033203125	2181897.3142525638	0	1175	8.333060256335965	null	null	162.04457092285156	162.05833435058594
270	162.09786987304688	15.329749999999999					1	DETECTED	162.0979 m/z @15.33 [CD8185_2.mzXML]	162.09786987304688	15.329749999999999	8.898966666666666	19.552333333333333	10.653366666666667	11129.4599609375	2726042.9976590555	0	1175	6.685678166430687	0.8476251011812745	0.7059013760893693	162.0972442626953	162.09825134277344
271	162.11183166503906	1.8237333333333334					1	DETECTED	162.1118 m/z @1.82 [CD8185_2.mzXML]	162.11183166503906	1.8237333333333334	0.5397	7.974166666666666	7.434466666666666	2804451.25	1.9232336944424726E7	1	1175	0.05561944080658576	2.711664612832322	2.635604988785121	162.11099243164062	162.1126708984375
272	162.50830078125	16.518416666666667					1	DETECTED	162.5083 m/z @16.52 [CD8185_2.mzXML]	162.50830078125	16.518416666666667	5.457933333333333	18.714	13.256066666666666	9902.9482421875	3779577.0870507187	0	1175	1.0728811896026222	0.5992534985662169	0.19850699713243378	162.5001678466797	162.512939453125
273	162.9683380126953	12.001133333333334					1	DETECTED	162.9683 m/z @12.00 [CD8185_2.mzXML]	162.9683380126953	12.001133333333334	0.2662	12.259683333333333	11.993483333333334	3874.861572265625	1520529.147712005	0	1175	7.225617769054363	0.5110162534654366	0.02203250693087303	162.96829223632812	162.97291564941406
274	162.9911651611328	1.5233999999999999					1	DETECTED	162.9912 m/z @1.52 [CD8185_2.mzXML]	162.9911651611328	1.5233999999999999	0.13763333333333333	19.91783333333333	19.780199999999997	498557.78125	7264490.223919937	0	1175	0.19396835055582629	1.2435812660117502	1.3574464876333792	162.98345947265625	162.99574279785156
275	163.03851318359375	10.914166666666667					1	DETECTED	163.0385 m/z @10.91 [CD8185_2.mzXML]	163.03851318359375	10.914166666666667	0.11933333333333333	20.009666666666664	19.89033333333333	30675.33984375	3293662.6890603057	0	1175	0.1307708457733927	0.8832424878701348	0.16254050810764867	163.02940368652344	163.04568481445312
276	163.05987548828125	1.9915166666666666					1	DETECTED	163.0599 m/z @1.99 [CD8185_2.mzXML]	163.05987548828125	1.9915166666666666	0.10099999999999999	19.8445	19.7435	42187.609375	5944398.2034049705	0	1175	0.27090617722273835	4.763273915633176	7.470682758023539	163.05426025390625	163.06976318359375
277	163.09422302246094	15.621566666666666					1	DETECTED	163.0942 m/z @15.62 [CD8185_2.mzXML]	163.09422302246094	15.621566666666666	0.35753333333333337	19.991333333333333	19.6338	22148.90625	6517576.947976834	0	1175	2.5617513670557326	0.645687456962726	0.7318743756182089	163.0858612060547	163.09716796875
278	163.1156005859375	1.8237333333333334					1	DETECTED	163.1156 m/z @1.82 [CD8185_2.mzXML]	163.1156005859375	1.8237333333333334	1.7813833333333333	12.380633333333332	10.599249999999998	153808.359375	6778845.854063966	0	1175	0.08041633184167507	125.13872491145183	249.2774498229037	163.1107635498047	163.11575317382812
279	163.97633361816406	0.10099999999999999					1	DETECTED	163.9763 m/z @0.10 [CD8185_2.mzXML]	163.97633361816406	0.10099999999999999	0.10099999999999999	20.009666666666664	19.908666666666665	53674.796875	1.943543174557738E7	1	1175	8.09672164568902	null	null	163.9759521484375	163.97702026367188
280	163.99452209472656	1.5233999999999999					1	DETECTED	163.9945 m/z @1.52 [CD8185_2.mzXML]	163.99452209472656	1.5233999999999999	1.49375	1.5672833333333334	0.07353333333333345	11010.7919921875	44741.58761035163	0	1175	0.29153109178038883	1.2400224845418812	1.4800449690837627	163.9943389892578	163.99485778808594
281	164.09957885742188	1.8656333333333335					1	DETECTED	164.0996 m/z @1.87 [CD8185_2.mzXML]	164.09957885742188	1.8656333333333335	1.8656333333333335	17.909333333333333	16.043699999999998	37285.09765625	1816838.8634801318	0	1175	0.1040017361067247	null	null	164.09120178222656	164.09957885742188
282	164.90884399414062	1.73575					1	DETECTED	164.9088 m/z @1.74 [CD8185_2.mzXML]	164.90884399414062	1.73575	1.7195166666666668	1.7954166666666667	0.07589999999999986	18408.240234375	70092.50922900373	0	1175	0.11519582331121558	2.3377823408624523	3.6755646817249046	164.90870666503906	164.9090576171875
283	164.92959594726562	1.6722499999999998					1	DETECTED	164.9296 m/z @1.67 [CD8185_2.mzXML]	164.92959594726562	1.6722499999999998	1.6267666666666665	6.149249999999999	4.522483333333333	28658.998046875	1246540.5136308896	0	1175	0.07329457395807326	49.71582997434959	8.894055073608163	164.91986083984375	164.9301300048828
284	164.9840087890625	11.6011					1	DETECTED	164.9840 m/z @11.60 [CD8185_2.mzXML]	164.9840087890625	11.6011	0.10099999999999999	20.009666666666664	19.908666666666665	92597.296875	1.2559686590167562E7	0	1175	0.8915251790975827	0.8946217235488947	0.2660876248287875	164.9836883544922	164.98483276367188
285	165.0305938720703	14.35405					1	DETECTED	165.0306 m/z @14.35 [CD8185_2.mzXML]	165.0305938720703	14.35405	1.4325333333333332	19.296666666666667	17.864133333333335	11706.37890625	4359365.813123842	0	1175	17.81738943452096	0.691255283500002	0.3823492281056809	165.02386474609375	165.03890991210938
286	165.05453491210938	3.967					1	DETECTED	165.0545 m/z @3.97 [CD8185_2.mzXML]	165.05453491210938	3.967	2.2478	10.516266666666667	8.268466666666667	9190.6181640625	1128584.448843933	0	1175	5.665733312560549	2.4047425158988673	8.887350154594765	165.05426025390625	165.05491638183594
287	165.07568359375	1.8792333333333333					1	DETECTED	165.0757 m/z @1.88 [CD8185_2.mzXML]	165.07568359375	1.8792333333333333	1.8792333333333333	19.662	17.782766666666667	26777.95703125	3865179.522594299	0	1175	0.16791919114995157	null	null	165.0687713623047	165.07601928710938
288	165.15968322753906	16.061466666666668					1	DETECTED	165.1597 m/z @16.06 [CD8185_2.mzXML]	165.15968322753906	16.061466666666668	0.11933333333333333	19.954666666666665	19.83533333333333	17828.240234375	5365055.561566957	0	1175	2.366649350836205	0.7595669821235234	0.902556434685067	165.1572723388672	165.1602783203125
289	165.58981323242188	8.39435					1	DETECTED	165.5898 m/z @8.39 [CD8185_2.mzXML]	165.58981323242188	8.39435	7.93895	8.461516666666666	0.5225666666666662	6504.87890625	121489.51413012695	0	1175	0.34557720575447526	0.5737446933099113	0.1584706463708716	165.5895233154297	165.5898895263672
290	166.02615356445312	2.3457833333333338					1	DETECTED	166.0262 m/z @2.35 [CD8185_2.mzXML]	166.02615356445312	2.3457833333333338	1.8518000000000001	8.410416666666666	6.5586166666666665	34799.453125	2060187.42383316	0	1175	0.885483461421606	2.1462100494165797	2.91190524226285	166.02523803710938	166.035400390625
291	166.05320739746094	2.233883333333333					1	DETECTED	166.0532 m/z @2.23 [CD8185_2.mzXML]	166.05320739746094	2.233883333333333	1.9490666666666667	13.46945	11.520383333333333	20541.849609375	1857915.2657427983	0	1175	6.470380258391758	11.174095242613388	21.068617328713692	166.0493927001953	166.06216430664062
292	166.07484436035156	8.378083333333333					1	DETECTED	166.0748 m/z @8.38 [CD8185_2.mzXML]	166.07484436035156	8.378083333333333	0.28435	18.897333333333332	18.612983333333332	7010.1943359375	1236203.4788778683	0	1175	0.20093393290050265	1.1498391759880071	41.8873474473655	166.06546020507812	166.07504272460938
293	166.0858154296875	8.362066666666667					1	DETECTED	166.0858 m/z @8.36 [CD8185_2.mzXML]	166.0858154296875	8.362066666666667	0.4850333333333333	10.777083333333334	10.29205	2386189.25	5.286262743463379E7	1	1175	0.3157049490632815	0.9309247694101088	0.6388078229584301	166.08053588867188	166.08648681640625
294	166.10421752929688	17.817666666666664					1	DETECTED	166.1042 m/z @17.82 [CD8185_2.mzXML]	166.10421752929688	17.817666666666664	8.026566666666666	17.817666666666664	9.791099999999998	7250.17529296875	2606014.3225504146	0	1175	9.473283011906657	0.5	null	166.09654235839844	166.11111450195312
295	166.58412170410156	8.3458					1	DETECTED	166.5841 m/z @8.35 [CD8185_2.mzXML]	166.58412170410156	8.3458	8.009383333333334	8.461516666666666	0.4521333333333324	6542.07177734375	115185.44915338117	0	1175	0.3145457831241938	0.671984146643546	0.3439682932870919	166.58399963378906	166.58425903320312
296	166.98455810546875	11.715499999999999					1	DETECTED	166.9846 m/z @11.72 [CD8185_2.mzXML]	166.98455810546875	11.715499999999999	0.10099999999999999	20.009666666666664	19.908666666666665	50596.58984375	7254876.614074004	0	1175	1.0006741929561915	0.8052217129739092	0.44127256857779656	166.9837188720703	166.98545837402344
297	167.03115844726562	1.9212500000000001					1	DETECTED	167.0312 m/z @1.92 [CD8185_2.mzXML]	167.03115844726562	1.9212500000000001	1.767	9.966233333333333	8.199233333333334	28252.916015625	1245705.6691522826	0	1175	0.13788479282913713	24.9857687621967	42.401734665494146	167.02137756347656	167.0341796875
298	167.06777954101562	10.308133333333334					1	DETECTED	167.0678 m/z @10.31 [CD8185_2.mzXML]	167.06777954101562	10.308133333333334	5.334266666666666	10.41405	5.079783333333333	4300.54541015625	507996.7182601319	0	1175	0.16479515712264536	0.5106473166416469	0.021294633283293788	167.067138671875	167.0678253173828
299	167.08924865722656	8.362066666666667					1	DETECTED	167.0892 m/z @8.36 [CD8185_2.mzXML]	167.08924865722656	8.362066666666667	4.861016666666667	9.7043	4.843283333333333	174932.578125	3736286.7814437537	0	1175	0.2622508311037439	0.9134472332617146	0.49811954117970114	167.08123779296875	167.0901336669922
300	168.03729248046875	9.599216666666667					1	DETECTED	168.0373 m/z @9.60 [CD8185_2.mzXML]	168.03729248046875	9.599216666666667	9.563816666666666	15.420833333333333	5.8570166666666665	1773.2122802734375	338557.3465991517	0	1175	0.09015422605136614	82.72622410545908	164.45244821091816	168.029541015625	168.03750610351562
301	168.0928497314453	8.3294					1	DETECTED	168.0928 m/z @8.33 [CD8185_2.mzXML]	168.0928497314453	8.3294	7.956566666666666	18.823833333333333	10.867266666666666	6018.43505859375	545512.4235357668	0	1175	0.31178418720342016	14.573893607510056	0.47970405145083295	168.08998107910156	168.1016387939453
302	168.97994995117188	11.934533333333333					1	DETECTED	168.9799 m/z @11.93 [CD8185_2.mzXML]	168.97994995117188	11.934533333333333	0.10099999999999999	20.009666666666664	19.908666666666665	18424.162109375	2947083.7946945187	0	1175	1.5943262610805302	0.785920270035418	0.28643018203866843	168.97946166992188	168.98753356933594
303	169.00511169433594	10.444233333333333					1	DETECTED	169.0051 m/z @10.44 [CD8185_2.mzXML]	169.00511169433594	10.444233333333333	1.5967500000000001	18.823833333333333	17.227083333333333	23596.064453125	3910660.4380140393	0	1175	0.0896007291626475	0.9735583941949594	6.080456289806171	168.9956512451172	169.01077270507812
304	169.03549194335938	2.9804166666666663					1	DETECTED	169.0355 m/z @2.98 [CD8185_2.mzXML]	169.03549194335938	2.9804166666666663	1.9915166666666666	19.8445	17.852983333333334	127946.8125	6511400.285649016	1	1175	0.621576708392749	1.2615314913401654	1.0285379451380738	169.0257568359375	169.0363006591797
305	169.047607421875	9.276733333333334					1	DETECTED	169.0476 m/z @9.28 [CD8185_2.mzXML]	169.047607421875	9.276733333333334	9.276733333333334	9.510816666666667	0.23408333333333253	2141.337890625	22255.76028195183	0	1175	0.11133747208540079	null	null	169.04656982421875	169.047607421875
306	169.05816650390625	1.8094999999999999					1	DETECTED	169.0582 m/z @1.81 [CD8185_2.mzXML]	169.05816650390625	1.8094999999999999	1.7195166666666668	11.06205	9.342533333333332	68238.3671875	3558492.5157113047	0	1175	9.11808667933723	51.667119552752354	102.07019432433464	169.04904174804688	169.06581115722656
307	169.09445190429688	1.6722499999999998					1	DETECTED	169.0945 m/z @1.67 [CD8185_2.mzXML]	169.09445190429688	1.6722499999999998	1.6267666666666665	8.8638	7.237033333333333	23270.10546875	3786287.5623435676	0	1175	0.09301329492063881	79.55698057896667	158.11396115793335	169.0944061279297	169.09718322753906
308	170.03895568847656	3.0102333333333333					1	DETECTED	170.0390 m/z @3.01 [CD8185_2.mzXML]	170.03895568847656	3.0102333333333333	2.6900166666666667	10.545366666666666	7.85535	6565.2275390625	640823.4866861574	0	1175	7.558129392912685	12.265679487846773	23.531358975693543	170.0364990234375	170.03941345214844
309	170.05992126464844	9.203966666666668					1	DETECTED	170.0599 m/z @9.20 [CD8185_2.mzXML]	170.05992126464844	9.203966666666668	9.113283333333333	10.1454	1.032116666666667	210771.359375	1588023.5206340603	0	1175	0.09895065428416139	1.6306603008369256	1.3900047062578158	170.0598602294922	170.06031799316406
310	170.09228515625	1.8931499999999999					1	DETECTED	170.0923 m/z @1.89 [CD8185_2.mzXML]	170.09228515625	1.8931499999999999	0.10099999999999999	20.009666666666664	19.908666666666665	14360.1689453125	5638158.54846466	0	1175	4.091727493409328	5.55440857815101	23.88455875280891	170.09201049804688	170.09678649902344
311	170.85397338867188	1.767					1	DETECTED	170.8540 m/z @1.77 [CD8185_2.mzXML]	170.85397338867188	1.767	0.61305	5.740283333333333	5.127233333333333	6998.7724609375	1075030.2341026915	0	1175	0.3072570779311521	2.2216011670060802	3.443202334012161	170.8448944091797	170.8636016845703
312	171.0020751953125	10.429366666666665					1	DETECTED	171.0021 m/z @10.43 [CD8185_2.mzXML]	171.0020751953125	10.429366666666665	10.41405	10.516266666666667	0.10221666666666707	6314.9296875	28072.230810669145	0	1175	0.08992285466774952	3.336779107726097	5.673558215452194	171.00205993652344	171.00250244140625
313	171.0632781982422	9.189783333333333					1	DETECTED	171.0633 m/z @9.19 [CD8185_2.mzXML]	171.0632781982422	9.189783333333333	1.6722499999999998	9.634716666666666	7.962466666666666	18507.107421875	3302199.7232745048	0	1175	0.11052661521227769	0.509353528811722	0.017733192155051834	171.06246948242188	171.0636444091797
314	171.14901733398438	1.1593666666666667					1	DETECTED	171.1490 m/z @1.16 [CD8185_2.mzXML]	171.14901733398438	1.1593666666666667	0.11933333333333333	20.009666666666664	19.89033333333333	7189.60693359375	4597975.8547932105	0	1175	7.155179922045544	9.562353770712475	11.95203896894116	171.14768981933594	171.14967346191406
315	172.03671264648438	9.510816666666667					1	DETECTED	172.0367 m/z @9.51 [CD8185_2.mzXML]	172.03671264648438	9.510816666666667	9.475733333333332	10.5018	1.026066666666667	6597.484375	125412.47351098631	0	1175	0.09682412967544884	14.623277909738249	28.246555819476498	172.0338592529297	172.03695678710938
316	172.07537841796875	10.808016666666667					1	DETECTED	172.0754 m/z @10.81 [CD8185_2.mzXML]	172.07537841796875	10.808016666666667	1.8094999999999999	17.12183333333333	15.312333333333331	131491.90625	4707595.7755804425	0	1175	0.10870875102905586	0.5130746144324394	0.024386547195084686	172.06857299804688	172.0825653076172
317	172.13316345214844	10.21715					1	DETECTED	172.1332 m/z @10.22 [CD8185_2.mzXML]	172.13316345214844	10.21715	10.1454	16.499783333333333	6.354383333333333	13737.7255859375	947361.5481257017	0	1175	0.10367056479395842	44.281416957026856	87.56283391405371	172.13272094726562	172.13818359375
318	173.02053833007812	15.311933333333334					1	DETECTED	173.0205 m/z @15.31 [CD8185_2.mzXML]	173.02053833007812	15.311933333333334	0.11933333333333333	20.009666666666664	19.89033333333333	5152.951171875	2229764.3106426056	0	1175	2.359577888047978	0.6546059704505263	0.7489998342735343	173.02001953125	173.02108764648438
319	173.056884765625	11.06205					1	DETECTED	173.0569 m/z @11.06 [CD8185_2.mzXML]	173.056884765625	11.06205	1.4641	15.694616666666667	14.230516666666666	20134.125	2357855.795853637	0	1175	0.04668790570591952	0.7413310481231236	0.009627867510371582	173.0508270263672	173.0662078857422
320	173.07872009277344	10.822949999999999					1	DETECTED	173.0787 m/z @10.82 [CD8185_2.mzXML]	173.07872009277344	10.822949999999999	0.5397	17.7635	17.2238	16739.05078125	4349855.769568511	0	1175	0.10387885407916286	0.8374686990980479	0.6749373981960959	173.07861328125	173.0855712890625
321	173.1171417236328	5.598833333333333					1	DETECTED	173.1171 m/z @5.60 [CD8185_2.mzXML]	173.1171417236328	5.598833333333333	0.17458333333333334	19.588833333333334	19.41425	1848.9925537109375	1055076.2760713194	0	1175	2.050293538933883	1.7895792044983176	2.5791584089966357	173.11602783203125	173.11766052246094
322	173.9650421142578	11.360800000000001					1	DETECTED	173.9650 m/z @11.36 [CD8185_2.mzXML]	173.9650421142578	11.360800000000001	0.10099999999999999	20.009666666666664	19.908666666666665	7298.341796875	1655171.9534135745	0	1175	10.698500590198428	1.861954263404701	1.8770468530264637	173.95645141601562	173.97036743164062
323	174.07872009277344	16.116216666666666					1	DETECTED	174.0787 m/z @16.12 [CD8185_2.mzXML]	174.07872009277344	16.116216666666666	9.0235	19.534166666666668	10.510666666666667	11807.1904296875	2862927.900078487	0	1175	2.6429170978994865	0.7126412221678822	0.4437673753178917	174.0780792236328	174.0790557861328
324	174.1309051513672	18.075499999999998					1	DETECTED	174.1309 m/z @18.08 [CD8185_2.mzXML]	174.1309051513672	18.075499999999998	0.17458333333333334	19.991333333333333	19.81675	2200.329345703125	1582429.8886148077	0	1175	11.540469680278752	0.5535121571986538	0.10702431439730753	174.126708984375	174.1309051513672
325	174.9376983642578	1.6572					1	DETECTED	174.9377 m/z @1.66 [CD8185_2.mzXML]	174.9376983642578	1.6572	1.5967500000000001	1.8094999999999999	0.21274999999999977	89318.09375	531494.1563452145	0	1175	0.07324981495009308	1.7597187758478094	2.410260008410109	174.9376678466797	174.9380340576172
326	174.9912872314453	1.5084166666666665					1	DETECTED	174.9913 m/z @1.51 [CD8185_2.mzXML]	174.9912872314453	1.5084166666666665	0.22949999999999998	20.009666666666664	19.780166666666663	38805.9375	3138461.921215699	0	1175	0.844851715085283	1.3330067346885361	24.281140085062987	174.98988342285156	174.99600219726562
327	175.0082244873047	13.816633333333334					1	DETECTED	175.0082 m/z @13.82 [CD8185_2.mzXML]	175.0082244873047	13.816633333333334	4.89535	19.424333333333333	14.528983333333333	5045.40576171875	1700918.8077296147	0	1175	4.322106182010517	0.8142877426080327	1.319315106141526	175.0072784423828	175.01097106933594
328	175.02369689941406	3.268266666666667					1	DETECTED	175.0237 m/z @3.27 [CD8185_2.mzXML]	175.02369689941406	3.268266666666667	1.8656333333333335	19.78966666666667	17.924033333333334	9656.9638671875	1677715.258893036	0	1175	0.34222212590227663	6.3894222771453695	0.6273402022012919	175.01864624023438	175.0319061279297
329	175.03414916992188	3.131266666666667					1	DETECTED	175.0341 m/z @3.13 [CD8185_2.mzXML]	175.03414916992188	3.131266666666667	3.131266666666667	13.4383	10.307033333333333	6512.39794921875	2329162.7231113883	0	1175	9.939372939441618	null	null	175.03414916992188	175.0398712158203
330	175.0750732421875	15.4571					1	DETECTED	175.0751 m/z @15.46 [CD8185_2.mzXML]	175.0750732421875	15.4571	0.13763333333333333	19.991333333333333	19.8537	14527.3388671875	3973529.3783037704	0	1175	2.7485783789793885	0.8626550826902998	0.6548391346316111	175.07388305664062	175.07554626464844
331	175.09613037109375	10.852666666666666					1	DETECTED	175.0961 m/z @10.85 [CD8185_2.mzXML]	175.09613037109375	10.852666666666666	0.10099999999999999	19.973000000000003	19.872000000000003	3541.1220703125	1469976.5948999636	0	1175	19.70185221801615	0.9241357929003258	1.6820103360359733	175.0890350341797	175.097412109375
332	175.11883544921875	1.8094999999999999					1	DETECTED	175.1188 m/z @1.81 [CD8185_2.mzXML]	175.11883544921875	1.8094999999999999	1.5819166666666669	13.4078	11.825883333333334	78854.96875	2164547.6659214785	0	1175	0.17064111147355487	3.341469676982127	5.298263686053133	175.11834716796875	175.1244354248047
333	176.07049560546875	10.530933333333333					1	DETECTED	176.0705 m/z @10.53 [CD8185_2.mzXML]	176.07049560546875	10.530933333333333	3.54495	18.14783333333333	14.602883333333331	93575.7109375	1703060.3799683526	0	1175	0.08070609981393062	2.728315914779533	4.648238505149814	176.06605529785156	176.07888793945312
334	176.9706573486328	1.5233999999999999					1	DETECTED	176.9707 m/z @1.52 [CD8185_2.mzXML]	176.9706573486328	1.5233999999999999	1.1408666666666667	1.5967500000000001	0.4558833333333334	36411.69921875	234742.35233593773	0	1175	0.10570505866281388	0.8503882348340303	0.7833848378125884	176.9703369140625	176.9748992919922
335	177.0004425048828	11.375933333333334					1	DETECTED	177.0004 m/z @11.38 [CD8185_2.mzXML]	177.0004425048828	11.375933333333334	1.4325333333333332	18.878833333333333	17.4463	7359.640625	2051979.741813385	0	1175	0.8041258322668163	0.8772804071042098	2.591590448245805	176.99781799316406	177.00694274902344
336	177.0608673095703	1.6722499999999998					1	DETECTED	177.0609 m/z @1.67 [CD8185_2.mzXML]	177.0608673095703	1.6722499999999998	0.9227666666666666	19.588833333333334	18.666066666666666	27513.203125	3006796.1489992673	0	1175	0.05209316084928095	12.452622918010187	0.10165283605362628	177.0526885986328	177.06167602539062
337	177.07521057128906	1.9490666666666667					1	DETECTED	177.0752 m/z @1.95 [CD8185_2.mzXML]	177.07521057128906	1.9490666666666667	1.8931499999999999	15.439	13.54585	10205.0791015625	2021032.1278134463	0	1175	8.682997330719632	121.12533532041692	15.09140503026362	177.07363891601562	177.08267211914062
338	177.08848571777344	11.5395					1	DETECTED	177.0885 m/z @11.54 [CD8185_2.mzXML]	177.08848571777344	11.5395	1.3050333333333335	11.5395	10.234466666666666	3240.88525390625	919856.2070575866	0	1175	8.240320796069591	0.5	null	177.0860595703125	177.08848571777344
339	177.1598358154297	17.433666666666667					1	DETECTED	177.1598 m/z @17.43 [CD8185_2.mzXML]	177.1598358154297	17.433666666666667	0.11933333333333333	20.009666666666664	19.89033333333333	4133.12548828125	1609320.7707853704	0	1175	9.439130845761364	0.5743892343530408	0.308846306680629	177.15895080566406	177.16366577148438
340	177.95587158203125	7.24075					1	DETECTED	177.9559 m/z @7.24 [CD8185_2.mzXML]	177.95587158203125	7.24075	0.10099999999999999	19.973000000000003	19.872000000000003	3298.76416015625	1161743.641466919	0	1175	1.1280599181295052	1.3916453657340946	1.783290731468189	177.95486450195312	177.95628356933594
341	178.05856323242188	1.7813833333333333					1	DETECTED	178.0586 m/z @1.78 [CD8185_2.mzXML]	178.05856323242188	1.7813833333333333	1.6116166666666667	17.031333333333333	15.419716666666666	7950.52099609375	1038798.0397302856	0	1175	0.10194518181304657	45.414441390143345	83.2575060058769	178.05662536621094	178.05874633789062
342	178.96324157714844	11.8354					1	DETECTED	178.9632 m/z @11.84 [CD8185_2.mzXML]	178.96324157714844	11.8354	0.11933333333333333	20.009666666666664	19.89033333333333	3449.7392578125	1637435.9378896179	0	1175	8.195316676863992	0.8488485896859582	0.6976971793719164	178.96234130859375	178.96412658691406
343	179.0400390625	1.5233999999999999					1	DETECTED	179.0400 m/z @1.52 [CD8185_2.mzXML]	179.0400390625	1.5233999999999999	1.4325333333333332	17.817666666666664	16.385133333333332	11544.3857421875	2393345.6082747797	0	1175	0.16070049852414092	90.16030814380045	170.51943029481023	179.03070068359375	179.0401153564453
344	179.05413818359375	15.786416666666666					1	DETECTED	179.0541 m/z @15.79 [CD8185_2.mzXML]	179.05413818359375	15.786416666666666	9.130433333333334	18.897333333333332	9.766899999999998	3951.33154296875	1006258.2366302181	0	1175	1.8570184295102283	0.7336932434225847	0.4673864868451695	179.05308532714844	179.0546417236328
345	179.0703582763672	10.516266666666667					1	DETECTED	179.0704 m/z @10.52 [CD8185_2.mzXML]	179.0703582763672	10.516266666666667	0.13763333333333333	19.991333333333333	19.8537	10142.6875	1597751.423745148	0	1175	0.25113025487949336	5.297278192005635	101.4467874242885	179.06240844726562	179.07070922851562
346	179.1427459716797	12.5471					1	DETECTED	179.1427 m/z @12.55 [CD8185_2.mzXML]	179.1427459716797	12.5471	12.51345	17.708833333333335	5.195383333333334	4587.94482421875	492816.7603838804	0	1175	0.06719124522960307	77.19737493808877	153.39474987617754	179.1420440673828	179.15237426757812
347	180.06527709960938	9.7043					1	DETECTED	180.0653 m/z @9.70 [CD8185_2.mzXML]	180.06527709960938	9.7043	1.9915166666666666	10.487466666666668	8.49595	288891.03125	3422532.683013462	1	1175	0.07780648222731656	0.510707122382892	2.2712964951862564	180.06521606445312	180.07388305664062
348	180.08799743652344	8.846333333333332					1	DETECTED	180.0880 m/z @8.85 [CD8185_2.mzXML]	180.08799743652344	8.846333333333332	0.7591166666666667	19.82633333333333	19.067216666666663	3066.07421875	1072579.7263574214	0	1175	0.0876353118655615	1.1788491302116715	2.3910819611066843	180.07981872558594	180.08802795410156
349	180.90374755859375	1.6572					1	DETECTED	180.9037 m/z @1.66 [CD8185_2.mzXML]	180.90374755859375	1.6572	1.6267666666666665	2.19115	0.5643833333333335	12340.4482421875	176489.71536462402	0	1175	0.08065758062772366	9.272453450164234	17.544906900328467	180.90310668945312	180.90432739257812
350	180.94772338867188	16.35356666666667					1	DETECTED	180.9477 m/z @16.35 [CD8185_2.mzXML]	180.94772338867188	16.35356666666667	9.005483333333332	19.369500000000002	10.36401666666667	2358.923095703125	647617.2060890814	0	1175	0.5325929718610816	0.7052190480510789	0.4104380961021579	180.94692993164062	180.9480438232422
351	181.07174682617188	9.35665					1	DETECTED	181.0717 m/z @9.36 [CD8185_2.mzXML]	181.07174682617188	9.35665	6.2744	10.3985	4.1241	265996.78125	2850771.6740146787	1	1175	0.08044461976582262	1.0392606345619901	0.5354691230848759	181.0687713623047	181.07220458984375
352	181.0854034423828	11.5706					1	DETECTED	181.0854 m/z @11.57 [CD8185_2.mzXML]	181.0854034423828	11.5706	3.2988333333333335	19.078666666666667	15.779833333333332	237857.546875	3417080.69868399	1	1175	0.1075149896027714	1.9385133420665053	1.9371409259959282	181.0827178955078	181.0862274169922
353	182.08099365234375	3.8891833333333334					1	DETECTED	182.0810 m/z @3.89 [CD8185_2.mzXML]	182.08099365234375	3.8891833333333334	1.9770833333333333	9.563816666666666	7.586733333333333	163745.546875	7412192.449634886	1	1175	0.41817906828906404	0.6373619072038399	0.3068247391947431	182.074951171875	182.08140563964844
354	182.14974975585938	17.525					1	DETECTED	182.1497 m/z @17.52 [CD8185_2.mzXML]	182.14974975585938	17.525	0.10099999999999999	20.009666666666664	19.908666666666665	73312.203125	2.0371943574192356E7	1	1175	9.20079877832046	0.6286506507531766	0.38342678851822276	182.1486358642578	182.15029907226562
355	182.96246337890625	1.5084166666666665					1	DETECTED	182.9625 m/z @1.51 [CD8185_2.mzXML]	182.96246337890625	1.5084166666666665	1.4325333333333332	1.5819166666666669	0.14938333333333365	10854.552734375	68921.23549319465	0	1175	0.1326617228511624	0.9742885192283225	1.0070837582367107	182.96197509765625	182.96263122558594
356	183.0488739013672	15.878316666666667					1	DETECTED	183.0489 m/z @15.88 [CD8185_2.mzXML]	183.0488739013672	15.878316666666667	0.10099999999999999	20.009666666666664	19.908666666666665	6173.7236328125	2377600.6961719664	0	1175	3.0534995946560617	0.6309268897647361	0.6085928089233035	183.0481414794922	183.0511474609375
357	183.0800323486328	11.8522					1	DETECTED	183.0800 m/z @11.85 [CD8185_2.mzXML]	183.0800323486328	11.8522	2.10565	15.8235	13.717849999999999	63913.4765625	3442231.5666429764	0	1175	0.1041630383793617	0.5287412344301989	0.02345116270841144	183.0723876953125	183.08460998535156
358	183.15313720703125	17.799666666666667					1	DETECTED	183.1531 m/z @17.80 [CD8185_2.mzXML]	183.15313720703125	17.799666666666667	0.10099999999999999	19.973000000000003	19.872000000000003	5294.90576171875	1888729.1948794858	0	1175	2.9134470305539857	0.5613982220882929	0.12855225601023723	183.1524658203125	183.1536865234375
359	184.0728759765625	12.987433333333334					1	DETECTED	184.0729 m/z @12.99 [CD8185_2.mzXML]	184.0728759765625	12.987433333333334	12.067633333333333	14.924733333333334	2.857100000000001	78701.1015625	2711296.4090464474	0	1175	0.3322079219006113	1.6418600839093607	2.665494300567251	184.07249450683594	184.0736541748047
360	185.04176330566406	1.9070833333333332					1	DETECTED	185.0418 m/z @1.91 [CD8185_2.mzXML]	185.04176330566406	1.9070833333333332	1.53785	18.604333333333333	17.066483333333334	236203.84375	7499094.62437271	0	1175	0.08494318182559435	11.894851373875131	3.212905159159341	185.0320281982422	185.0480499267578
361	185.12832641601562	9.113283333333333					1	DETECTED	185.1283 m/z @9.11 [CD8185_2.mzXML]	185.12832641601562	9.113283333333333	9.05955	9.406916666666666	0.34736666666666594	23397.177734375	164714.81546783468	0	1175	0.09259318756315338	2.0563696941866905	2.5150375197191237	185.12808227539062	185.12884521484375
362	186.922607421875	1.5233999999999999					1	DETECTED	186.9226 m/z @1.52 [CD8185_2.mzXML]	186.922607421875	1.5233999999999999	1.44885	1.6116166666666667	0.16276666666666673	17521.736328125	117623.55481018077	0	1175	0.13140140742877482	1.0916610775765725	1.2562831430611625	186.92222595214844	186.92269897460938
363	186.9521026611328	9.203966666666668					1	DETECTED	186.9521 m/z @9.20 [CD8185_2.mzXML]	186.9521026611328	9.203966666666668	9.130433333333334	9.292383333333333	0.16194999999999915	10118.6181640625	55750.18663378911	0	1175	0.09141253666363625	1.1012012692656283	1.2625367862961794	186.95176696777344	186.95265197753906
364	187.05746459960938	1.8792333333333333					1	DETECTED	187.0575 m/z @1.88 [CD8185_2.mzXML]	187.05746459960938	1.8792333333333333	1.8518000000000001	8.75915	6.90735	500446.65625	3115257.0491654645	0	1175	0.05938739418706218	6.958054143796508	6.09762511775159	187.05682373046875	187.05833435058594
365	187.07101440429688	2.76115					1	DETECTED	187.0710 m/z @2.76 [CD8185_2.mzXML]	187.07101440429688	2.76115	2.592633333333333	3.779933333333333	1.1873	4734.1640625	161838.6284193726	0	1175	0.2097230947374391	3.52279695381267	6.04559390762534	187.0706787109375	187.07156372070312
366	187.12591552734375	11.06205					1	DETECTED	187.1259 m/z @11.06 [CD8185_2.mzXML]	187.12591552734375	11.06205	0.10099999999999999	20.009666666666664	19.908666666666665	4469.001953125	2592993.0422168537	0	1175	11.764704708552038	0.9081550885483903	0.8163101770967806	187.12445068359375	187.1331329345703
367	187.4724884033203	9.203966666666668					1	DETECTED	187.4725 m/z @9.20 [CD8185_2.mzXML]	187.4724884033203	9.203966666666668	9.145999999999999	9.276733333333334	0.13073333333333537	8739.548828125	43138.56209375007	0	1175	0.08821410137556818	1.1276595744680584	1.2553191489361168	187.4723663330078	187.47267150878906
368	188.05508422851562	9.203966666666668					1	DETECTED	188.0551 m/z @9.20 [CD8185_2.mzXML]	188.05508422851562	9.203966666666668	5.1226666666666665	14.738383333333333	9.615716666666668	5676.37451171875	1270517.1591348879	0	1175	0.056333843187422517	1.1780213004026492	1.3560426008052981	188.04551696777344	188.05755615234375
369	188.0701446533203	9.203966666666668					1	DETECTED	188.0701 m/z @9.20 [CD8185_2.mzXML]	188.0701446533203	9.203966666666668	1.8518000000000001	17.96466666666667	16.11286666666667	2837421.75	2.2074052108088393E7	1	1175	0.09731778178191242	1.557310355940894	1.3734516920268802	188.06051635742188	188.0787353515625
370	188.08351135253906	9.203966666666668					1	DETECTED	188.0835 m/z @9.20 [CD8185_2.mzXML]	188.08351135253906	9.203966666666668	2.03425	9.292383333333333	7.258133333333333	6111.37060546875	736249.383119446	0	1175	0.14683937724154283	0.5061659805245674	0.012331961049134735	188.08180236816406	188.09262084960938
371	188.0966033935547	9.189783333333333					1	DETECTED	188.0966 m/z @9.19 [CD8185_2.mzXML]	188.0966033935547	9.189783333333333	9.189783333333333	18.458166666666667	9.268383333333334	4518.07470703125	862567.3105167242	0	1175	6.08605003569577	null	null	188.0937042236328	188.0966033935547
372	189.0234832763672	13.851466666666665					1	DETECTED	189.0235 m/z @13.85 [CD8185_2.mzXML]	189.0234832763672	13.851466666666665	10.1454	15.420833333333333	5.275433333333332	5716.078125	910143.139110443	0	1175	1.1865392278062075	0.7117294166321888	0.42345883326437767	189.02175903320312	189.02426147460938
373	189.052001953125	10.253233333333332					1	DETECTED	189.0520 m/z @10.25 [CD8185_2.mzXML]	189.052001953125	10.253233333333332	1.4140666666666666	10.545366666666666	9.1313	22580.326171875	906536.9574795226	0	1175	0.2511547726931056	0.5165220547970688	0.023799517023741074	189.04660034179688	189.056884765625
374	189.0736083984375	9.203966666666668					1	DETECTED	189.0736 m/z @9.20 [CD8185_2.mzXML]	189.0736083984375	9.203966666666668	5.7940499999999995	10.929983333333332	5.135933333333333	281010.03125	2238189.705139828	0	1175	0.09333786180025783	1.4485080247319484	1.371540998485093	189.0702362060547	189.0777130126953
375	189.08692932128906	2.4966500000000003					1	DETECTED	189.0869 m/z @2.50 [CD8185_2.mzXML]	189.08692932128906	2.4966500000000003	1.8656333333333335	18.878833333333333	17.013199999999998	12826.869140625	2246447.197487183	0	1175	0.4003603833902578	12.552841119085336	23.585274729579325	189.08628845214844	189.09109497070312
376	190.08531188964844	10.808016666666667					1	DETECTED	190.0853 m/z @10.81 [CD8185_2.mzXML]	190.08531188964844	10.808016666666667	2.99525	18.604333333333333	15.609083333333333	2258374.75	1.7943173871845324E7	1	1175	0.09577595444376996	3.3016445306081024	3.9559891294248373	190.07711791992188	190.09080505371094
377	190.1435546875	10.308133333333334					1	DETECTED	190.1436 m/z @10.31 [CD8185_2.mzXML]	190.1435546875	10.308133333333334	0.4850333333333333	19.205499999999997	18.720466666666663	25861.697265625	1394144.6916038506	0	1175	0.2127021781118703	0.9113506652755655	1.3389752924047988	190.14279174804688	190.14398193359375
378	190.9676971435547	13.550166666666666					1	DETECTED	190.9677 m/z @13.55 [CD8185_2.mzXML]	190.9676971435547	13.550166666666666	0.13763333333333333	19.973000000000003	19.83536666666667	5217.2109375	1676441.9217993773	0	1175	2.0295357742594806	0.7394340119689049	0.12325788932980825	190.96209716796875	190.9688262939453
379	191.0174102783203	2.9504333333333337					1	DETECTED	191.0174 m/z @2.95 [CD8185_2.mzXML]	191.0174102783203	2.9504333333333337	2.303916666666667	16.922	14.618083333333335	10571.6162109375	1653892.5058709413	0	1175	0.28602918645890796	10.6304632752897	18.425572888020096	191.01458740234375	191.02125549316406
380	191.03993225097656	1.7954166666666667					1	DETECTED	191.0399 m/z @1.80 [CD8185_2.mzXML]	191.03993225097656	1.7954166666666667	1.4325333333333332	17.140333333333334	15.7078	93781.390625	2913955.8571437076	0	1175	0.0869720521644195	1.1255147266925543	0.7393853094562587	191.03089904785156	191.04800415039062
381	191.07627868652344	1.6722499999999998					1	DETECTED	191.0763 m/z @1.67 [CD8185_2.mzXML]	191.07627868652344	1.6722499999999998	1.5819166666666669	10.726049999999999	9.144133333333333	78771.1796875	5047412.5272752065	0	1175	0.05164291377653907	49.12240911924761	106.10149589522908	191.06942749023438	191.07884216308594
382	191.089111328125	10.837983333333334					1	DETECTED	191.0891 m/z @10.84 [CD8185_2.mzXML]	191.089111328125	10.837983333333334	10.760066666666667	14.22445	3.4643833333333323	206332.84375	2331759.3572695875	0	1175	0.1069153311274551	1.6389506774208231	4.249468763335542	191.080322265625	191.08932495117188
383	192.06512451171875	7.742183333333333					1	DETECTED	192.0651 m/z @7.74 [CD8185_2.mzXML]	192.06512451171875	7.742183333333333	3.5143	15.347766666666667	11.833466666666666	2100.58740234375	636189.5301733704	0	1175	0.23151335730561406	1.399455204140764	1.7989104082815282	192.0642852783203	192.06887817382812
384	192.09310913085938	10.837983333333334					1	DETECTED	192.0931 m/z @10.84 [CD8185_2.mzXML]	192.09310913085938	10.837983333333334	4.758083333333333	10.883183333333333	6.1251	10979.7568359375	740331.399377258	0	1175	0.3776630054594623	0.5037171664007631	0.007434332801526253	192.09251403808594	192.10189819335938
385	192.13424682617188	4.507833333333334					1	DETECTED	192.1342 m/z @4.51 [CD8185_2.mzXML]	192.13424682617188	4.507833333333334	3.654233333333333	4.640066666666667	0.9858333333333338	2277.176025390625	72403.87305804444	0	1175	0.6253258526213266	0.5774562636676035	0.15491252733520688	192.13377380371094	192.13462829589844
386	192.9614715576172	2.12005					1	DETECTED	192.9615 m/z @2.12 [CD8185_2.mzXML]	192.9614715576172	2.12005	2.0625166666666668	18.915333333333333	16.852816666666666	8297.8134765625	2436167.2615962215	0	1175	0.07247885221430161	122.85750577420393	234.645609994083	192.9607696533203	192.96499633789062
387	193.0556640625	1.4789666666666668					1	DETECTED	193.0557 m/z @1.48 [CD8185_2.mzXML]	193.0556640625	1.4789666666666668	1.4325333333333332	10.726049999999999	9.293516666666665	14799.7392578125	1985492.8880892638	0	1175	0.1534476926970867	100.07376166546973	199.14752333093946	193.05039978027344	193.06101989746094
388	193.08578491210938	10.5018					1	DETECTED	193.0858 m/z @10.50 [CD8185_2.mzXML]	193.08578491210938	10.5018	10.473333333333333	10.7432	0.26986666666666714	8644.775390625	58855.161462646385	0	1175	0.08895474971430062	4.7400468384075065	8.480093676815013	193.08425903320312	193.0859832763672
389	194.0332794189453	17.324166666666667					1	DETECTED	194.0333 m/z @17.32 [CD8185_2.mzXML]	194.0332794189453	17.324166666666667	0.3938833333333333	20.009666666666664	19.61578333333333	4277.93310546875	1777810.767487794	0	1175	8.219831818129098	0.5793105451080263	0.15862109021605256	194.03248596191406	194.04273986816406
390	194.11741638183594	8.113066666666667					1	DETECTED	194.1174 m/z @8.11 [CD8185_2.mzXML]	194.11741638183594	8.113066666666667	0.30258333333333337	19.40583333333333	19.103249999999996	4518.623046875	1209185.5654563904	0	1175	0.3372297451694717	1.2229236773652503	0.8781978674760091	194.11634826660156	194.1179656982422
391	194.96307373046875	15.548116666666665					1	DETECTED	194.9631 m/z @15.55 [CD8185_2.mzXML]	194.96307373046875	15.548116666666665	9.877766666666668	17.854499999999998	7.97673333333333	4062.54443359375	1098342.4780936278	0	1175	1.200186874316337	0.7033722198218217	0.4067444396436435	194.96238708496094	194.96331787109375
392	194.97665405273438	11.951500000000001					1	DETECTED	194.9767 m/z @11.95 [CD8185_2.mzXML]	194.97665405273438	11.951500000000001	11.616683333333333	14.22445	2.6077666666666666	8670.7421875	447376.99134722893	0	1175	0.18179154548433019	3.894320274777219	5.402051354757047	194.9756317138672	194.97715759277344
393	195.02967834472656	16.390183333333333					1	DETECTED	195.0297 m/z @16.39 [CD8185_2.mzXML]	195.02967834472656	16.390183333333333	0.17458333333333334	19.991333333333333	19.81675	8295.8291015625	3076891.5820220043	0	1175	8.36383614254742	0.6110396778410914	0.4759692764671533	195.0290069580078	195.03123474121094
394	195.08738708496094	9.895516666666667					1	DETECTED	195.0874 m/z @9.90 [CD8185_2.mzXML]	195.08738708496094	9.895516666666667	0.10099999999999999	20.009666666666664	19.908666666666665	120629.7265625	1.574761157645936E7	1	1175	0.10941501265529574	0.8776449533806875	1.0205430533545596	195.08370971679688	195.087890625
395	195.10101318359375	11.265733333333333					1	DETECTED	195.1010 m/z @11.27 [CD8185_2.mzXML]	195.10101318359375	11.265733333333333	1.6874333333333333	13.9032	12.215766666666667	16462.630859375	6159325.740842654	0	1175	10.452518945935893	0.6376792680677503	0.10755211319081517	195.09902954101562	195.1020050048828
396	195.1127471923828	9.324133333333332					1	DETECTED	195.1127 m/z @9.32 [CD8185_2.mzXML]	195.1127471923828	9.324133333333332	9.276733333333334	9.966233333333333	0.6894999999999989	20954.517578125	176539.3849363395	0	1175	0.12331089241575377	7.273206751055165	5.7518612926597745	195.11241149902344	195.1129608154297
397	195.17376708984375	12.629166666666666					1	DETECTED	195.1738 m/z @12.63 [CD8185_2.mzXML]	195.17376708984375	12.629166666666666	12.5471	12.6931	0.14599999999999902	5737.35888671875	32892.08685021957	0	1175	0.12270346541592758	0.8895207148659632	0.7790414297319264	195.17355346679688	195.17405700683594
398	196.00250244140625	1.2869					1	DETECTED	196.0025 m/z @1.29 [CD8185_2.mzXML]	196.00250244140625	1.2869	0.13763333333333333	20.009666666666664	19.87203333333333	5524.08056640625	2162051.440129577	0	1175	18.0827841858617	8.645527582806427	13.700453945866162	196.001953125	196.0037384033203
399	196.06024169921875	10.127283333333333					1	DETECTED	196.0602 m/z @10.13 [CD8185_2.mzXML]	196.06024169921875	10.127283333333333	8.898966666666666	19.00583333333333	10.106866666666665	29464.912109375	1153741.0170901497	0	1175	0.09618513667835593	3.281414809864179	0.13847178621405634	196.06004333496094	196.0685577392578
400	196.09080505371094	9.895516666666667					1	DETECTED	196.0908 m/z @9.90 [CD8185_2.mzXML]	196.09080505371094	9.895516666666667	0.21115	19.991333333333333	19.780183333333333	9507.5078125	2147265.7746760854	0	1175	3.0338617076870777	0.5557862899442043	0.12459228322265001	196.09017944335938	196.09913635253906
401	196.86485290527344	1.963					1	DETECTED	196.8649 m/z @1.96 [CD8185_2.mzXML]	196.86485290527344	1.963	1.7031666666666667	2.2197833333333334	0.5166166666666667	22048.212890625	340590.244407715	0	1175	0.29848842377379636	0.9941308531109686	0.8528540635920496	196.8642120361328	196.86512756347656
402	196.95565795898438	11.698666666666666					1	DETECTED	196.9557 m/z @11.70 [CD8185_2.mzXML]	196.95565795898438	11.698666666666666	11.095966666666667	16.335266666666666	5.239299999999998	7148.60546875	495729.12620806874	0	1175	0.7604714835056043	4.346523975443844	0.7700014363485134	196.9554443359375	196.9562530517578
403	197.06454467773438	15.841833333333334					1	DETECTED	197.0645 m/z @15.84 [CD8185_2.mzXML]	197.06454467773438	15.841833333333334	0.10099999999999999	19.880999999999997	19.779999999999998	10410.4033203125	3040476.346244998	0	1175	2.323350920023742	0.6325821214836657	0.5884406270746615	197.0637969970703	197.06735229492188
404	197.10044860839844	1.7519500000000001					1	DETECTED	197.1004 m/z @1.75 [CD8185_2.mzXML]	197.10044860839844	1.7519500000000001	1.6874333333333333	2.0484	0.36096666666666666	40054.5390625	170447.65471813953	0	1175	0.03878296682218485	2.7974683544303747	0.6784733455477031	197.10040283203125	197.10142517089844
405	197.1283416748047	9.7375					1	DETECTED	197.1283 m/z @9.74 [CD8185_2.mzXML]	197.1283416748047	9.7375	6.7392666666666665	9.930900000000001	3.1916333333333347	25423.287109375	554895.4813187865	0	1175	0.09065919551653678	0.37072315681885387	0.09955777427044611	197.1240692138672	197.1285400390625
406	198.03152465820312	10.444233333333333					1	DETECTED	198.0315 m/z @10.44 [CD8185_2.mzXML]	198.03152465820312	10.444233333333333	9.423783333333335	10.852666666666666	1.4288833333333315	40905.0859375	474524.2603599862	0	1175	0.09797591864647259	0.8778926257009907	0.6051248273264714	198.03086853027344	198.03175354003906
407	198.05239868164062	10.530933333333333					1	DETECTED	198.0524 m/z @10.53 [CD8185_2.mzXML]	198.05239868164062	10.530933333333333	10.516266666666667	10.607466666666665	0.09119999999999884	23761.36328125	81492.60960546831	0	1175	0.10087312648639468	3.109090909090835	5.21818181818167	198.0523681640625	198.05258178710938
408	198.08460998535156	1.8237333333333334					1	DETECTED	198.0846 m/z @1.82 [CD8185_2.mzXML]	198.08460998535156	1.8237333333333334	1.7954166666666667	13.046083333333334	11.250666666666667	22095.775390625	1173503.4883179932	0	1175	0.11511654931998971	198.65803413772738	396.31606827545477	198.0757293701172	198.08828735351562
409	198.86166381835938	1.7519500000000001					1	DETECTED	198.8617 m/z @1.75 [CD8185_2.mzXML]	198.86166381835938	1.7519500000000001	1.7031666666666667	2.2617333333333334	0.5585666666666667	23140.943359375	371313.20572473126	0	1175	0.34422293119504843	5.724974376494696	9.73002582078711	198.86148071289062	198.86245727539062
410	198.93995666503906	1.5233999999999999					1	DETECTED	198.9400 m/z @1.52 [CD8185_2.mzXML]	198.93995666503906	1.5233999999999999	1.4325333333333332	1.6572	0.2246666666666668	254241.875	1847483.4461284191	0	1175	0.120772361067909	1.14143539580812	1.2084636897450487	198.9395294189453	198.94004821777344
411	199.01675415039062	14.738383333333333					1	DETECTED	199.0168 m/z @14.74 [CD8185_2.mzXML]	199.01675415039062	14.738383333333333	9.406916666666666	18.696	9.289083333333336	1941.5780029296875	702997.0323551941	0	1175	0.5941173752040321	0.8711564672635423	0.7423129345270847	199.00863647460938	199.01815795898438
412	199.14401245117188	8.811466666666666					1	DETECTED	199.1440 m/z @8.81 [CD8185_2.mzXML]	199.14401245117188	8.811466666666666	8.72405	13.956266666666666	5.232216666666666	21759.85546875	487340.9765379939	0	1175	0.10298620100472	29.926882745472092	1.2748823556181517	199.14381408691406	199.14779663085938
413	200.04025268554688	1.6722499999999998					1	DETECTED	200.0403 m/z @1.67 [CD8185_2.mzXML]	200.04025268554688	1.6722499999999998	1.6116166666666667	2.833066666666667	1.2214500000000001	30487.681640625	408897.9875621338	0	1175	0.0763739210499057	10.053717125289253	18.55710854598856	200.03994750976562	200.044189453125
414	200.08436584472656	11.1969					1	DETECTED	200.0844 m/z @11.20 [CD8185_2.mzXML]	200.08436584472656	11.1969	2.9064666666666668	11.1969	8.290433333333333	11993.2783203125	1354312.9999357604	0	1175	1.8983015343064498	0.5	null	200.08436584472656	200.09201049804688
415	200.1280059814453	2.12005					1	DETECTED	200.1280 m/z @2.12 [CD8185_2.mzXML]	200.1280059814453	2.12005	1.9351833333333335	3.1920833333333336	1.2569000000000001	7796.21630859375	198002.97818652348	0	1175	0.05661407036354493	3.3994771006130575	2.8648341477728687	200.12754821777344	200.12847900390625
416	200.20069885253906	10.380166666666666					1	DETECTED	200.2007 m/z @10.38 [CD8185_2.mzXML]	200.20069885253906	10.380166666666666	0.11933333333333333	19.91783333333333	19.798499999999997	32767.458984375	3049551.0617264407	0	1175	0.11342117769391713	11.95353671374342	16.98137583197129	200.1996307373047	200.20147705078125
417	200.93768310546875	1.53785					1	DETECTED	200.9377 m/z @1.54 [CD8185_2.mzXML]	200.93768310546875	1.53785	1.44885	1.6267666666666665	0.1779166666666665	37544.9375	251716.43484997572	0	1175	0.5864838093639366	0.999531835205992	1.0086987698300316	200.93711853027344	200.93768310546875
418	200.97291564941406	1.5084166666666665					1	DETECTED	200.9729 m/z @1.51 [CD8185_2.mzXML]	200.97291564941406	1.5084166666666665	1.4641	1.5819166666666669	0.1178166666666669	48301.01953125	249583.53116113297	0	1175	0.11148185048674475	1.3292591199699193	1.6585182399398388	200.9728240966797	200.9730987548828
419	201.015869140625	1.9070833333333332					1	DETECTED	201.0159 m/z @1.91 [CD8185_2.mzXML]	201.015869140625	1.9070833333333332	1.767	3.0707833333333334	1.3037833333333335	36094.828125	531893.1340116273	0	1175	1.3072666188623019	4.653599048185605	8.30719809637121	201.01487731933594	201.01593017578125
420	201.11192321777344	1.0501					1	DETECTED	201.1119 m/z @1.05 [CD8185_2.mzXML]	201.11192321777344	1.0501	0.10099999999999999	20.009666666666664	19.908666666666665	39215.51953125	2.9219502841382343E7	0	1175	3.13543194182181	0.8353112750700754	0.6185982487772569	201.11117553710938	201.11239624023438
421	202.04747009277344	9.7043					1	DETECTED	202.0475 m/z @9.70 [CD8185_2.mzXML]	202.04747009277344	9.7043	1.8792333333333333	9.895516666666667	8.016283333333334	70615.1484375	4698670.326615356	0	1175	0.09201011278519111	0.512055691525324	2.3700243574445743	202.04718017578125	202.04747009277344
422	202.11508178710938	0.10099999999999999					1	DETECTED	202.1151 m/z @0.10 [CD8185_2.mzXML]	202.11508178710938	0.10099999999999999	0.10099999999999999	20.009666666666664	19.908666666666665	4903.7119140625	3337746.3891051016	0	1175	18.02886689126843	null	null	202.10702514648438	202.11581420898438
423	202.97059631347656	1.5084166666666665					1	DETECTED	202.9706 m/z @1.51 [CD8185_2.mzXML]	202.97059631347656	1.5084166666666665	1.4325333333333332	1.5967500000000001	0.1642166666666669	16279.634765625	83890.30664739996	0	1175	0.08815887359214725	1.065651811624726	1.2080374802056062	202.97023010253906	202.9708251953125
424	203.03143310546875	1.8931499999999999					1	DETECTED	203.0314 m/z @1.89 [CD8185_2.mzXML]	203.03143310546875	1.8931499999999999	1.4325333333333332	18.439666666666668	17.007133333333336	75263.375	2777420.596132599	0	1175	null	9.962216402278976	24.92461362141122	203.02264404296875	203.03797912597656
425	203.05189514160156	1.7954166666666667					1	DETECTED	203.0519 m/z @1.80 [CD8185_2.mzXML]	203.05189514160156	1.7954166666666667	1.7031666666666667	17.158666666666665	15.455499999999999	2526990.5	2.9699397644617107E7	1	1175	0.07403613174537926	4.431061091871565	7.421690765993375	203.05014038085938	203.05335998535156
426	203.8236846923828	9.203966666666668					1	DETECTED	203.8237 m/z @9.20 [CD8185_2.mzXML]	203.8236846923828	9.203966666666668	9.145999999999999	9.324133333333332	0.17813333333333325	15415.6337890625	86603.78232037356	0	1175	0.09628222501129358	1.5365152386428371	2.1155316567862408	203.82345581054688	203.82435607910156
427	204.0556182861328	1.7954166666666667					1	DETECTED	204.0556 m/z @1.80 [CD8185_2.mzXML]	204.0556182861328	1.7954166666666667	0.28435	10.624216666666666	10.339866666666666	130270.015625	2782574.7723547663	0	1175	0.08140824683982317	0.6653704871733742	0.3173539108374336	204.0550537109375	204.06558227539062
428	204.12271118164062	1.8792333333333333					1	DETECTED	204.1227 m/z @1.88 [CD8185_2.mzXML]	204.12271118164062	1.8792333333333333	1.8518000000000001	10.473333333333333	8.621533333333332	1102967.875	6962616.308618864	1	1175	0.06114660222233437	8.484805863093307	7.505659555788369	204.12196350097656	204.1234893798828
429	204.41612243652344	9.203966666666668					1	DETECTED	204.4161 m/z @9.20 [CD8185_2.mzXML]	204.41612243652344	9.203966666666668	9.130433333333334	9.340316666666666	0.2098833333333321	12266.345703125	77106.03931970186	0	1175	0.0965509482019975	1.4271305530371563	1.8542611060743126	204.4160919189453	204.41641235351562
430	204.95654296875	1.6267666666666665					1	DETECTED	204.9565 m/z @1.63 [CD8185_2.mzXML]	204.95654296875	1.6267666666666665	1.5819166666666669	1.6874333333333333	0.10551666666666648	44432.44140625	186790.36392065394	0	1175	0.0722287488138984	1.176328502415467	1.356210235133357	204.9564971923828	204.9568328857422
431	205.0562286376953	1.7954166666666667					1	DETECTED	205.0562 m/z @1.80 [CD8185_2.mzXML]	205.0562286376953	1.7954166666666667	1.7519500000000001	18.3125	16.56055	24115.537109375	2696187.7261506957	0	1175	0.12196592506315418	88.60838933678306	171.35592133506512	205.04684448242188	205.06622314453125
432	205.08546447753906	12.446633333333333					1	DETECTED	205.0855 m/z @12.45 [CD8185_2.mzXML]	205.08546447753906	12.446633333333333	0.11933333333333333	20.009666666666664	19.89033333333333	17052.779296875	4614404.6854431145	0	1175	0.7227137312741867	0.5705233968281124	0.24203760351321296	205.07931518554688	205.0863494873047
433	205.09677124023438	9.203966666666668					1	DETECTED	205.0968 m/z @9.20 [CD8185_2.mzXML]	205.09677124023438	9.203966666666668	9.09545	10.852666666666666	1.7572166666666664	4550587.5	3.195993961926559E7	1	1175	0.09141166923199684	1.623092550878477	1.415166692155446	205.09669494628906	205.09739685058594
434	205.1261444091797	1.8792333333333333					1	DETECTED	205.1261 m/z @1.88 [CD8185_2.mzXML]	205.1261444091797	1.8792333333333333	1.8518000000000001	9.276733333333334	7.4249333333333345	98547.65625	1509283.1296372684	0	1175	0.06216666553429717	6.799370502521632	6.93159194502602	205.1181640625	205.13168334960938
435	205.98736572265625	11.616683333333333					1	DETECTED	205.9874 m/z @11.62 [CD8185_2.mzXML]	205.98736572265625	11.616683333333333	0.10099999999999999	20.009666666666664	19.908666666666665	14585.419921875	3400219.24930069	0	1175	0.9714834678785742	1.161090111756801	0.5376756387574183	205.98606872558594	205.9950408935547
436	206.08099365234375	10.308133333333334					1	DETECTED	206.0810 m/z @10.31 [CD8185_2.mzXML]	206.08099365234375	10.308133333333334	3.268266666666667	19.643833333333337	16.37556666666667	50723.4765625	2184934.8551758416	0	1175	0.0854201129029164	0.5245579798596567	2.0162335820393396	206.0806121826172	206.08938598632812
437	206.10006713867188	9.203966666666668					1	DETECTED	206.1001 m/z @9.20 [CD8185_2.mzXML]	206.10006713867188	9.203966666666668	9.09545	10.055133333333334	0.9596833333333343	474954.46875	3286149.951135191	0	1175	0.09263406170994415	1.7261507673330385	1.4063693138321411	206.10006713867188	206.10072326660156
438	206.3817901611328	9.203966666666668					1	DETECTED	206.3818 m/z @9.20 [CD8185_2.mzXML]	206.3817901611328	9.203966666666668	9.145999999999999	9.30805	0.1620500000000007	15113.689453125	84334.73584130846	0	1175	0.09183293676077575	1.397786083956248	2.4830823453582824	206.3812255859375	206.38221740722656
439	206.8934783935547	1.7519500000000001					1	DETECTED	206.8935 m/z @1.75 [CD8185_2.mzXML]	206.8934783935547	1.7519500000000001	1.6722499999999998	2.076783333333333	0.4045333333333334	98516.65625	655039.8885758056	0	1175	0.09085218326683164	2.5378502718527716	1.0241240613530092	206.893310546875	206.89376831054688
440	206.99081420898438	16.116216666666666					1	DETECTED	206.9908 m/z @16.12 [CD8185_2.mzXML]	206.99081420898438	16.116216666666666	0.11933333333333333	19.991333333333333	19.872	6596.14794921875	2293713.7174652684	0	1175	6.6097015361375515	0.6211209891926865	0.5178152959454494	206.9903106689453	206.99172973632812
441	207.0164337158203	13.632283333333334					1	DETECTED	207.0164 m/z @13.63 [CD8185_2.mzXML]	207.0164337158203	13.632283333333334	1.4325333333333332	15.063116666666668	13.630583333333334	10071.80859375	2430726.0869509904	0	1175	1.2281513063519611	0.5586419120610395	0.07497144822101003	207.01271057128906	207.02627563476562
442	207.10435485839844	9.203966666666668					1	DETECTED	207.1044 m/z @9.20 [CD8185_2.mzXML]	207.10435485839844	9.203966666666668	2.8768499999999997	10.001833333333334	7.124983333333335	17320.4921875	962838.0887979739	0	1175	0.0934782695533034	0.5114818367937057	0.8191771563342586	207.10418701171875	207.11293029785156
443	208.04885864257812	15.932683333333333					1	DETECTED	208.0489 m/z @15.93 [CD8185_2.mzXML]	208.04885864257812	15.932683333333333	0.22949999999999998	19.93616666666667	19.706666666666667	14395.0439453125	4302815.960914549	0	1175	3.2880730028949348	0.6274736226518827	0.22005662943305543	208.04763793945312	208.04925537109375
444	208.13307189941406	8.75915					1	DETECTED	208.1331 m/z @8.76 [CD8185_2.mzXML]	208.13307189941406	8.75915	8.026566666666666	8.811466666666666	0.7849000000000004	2383.4248046875	46046.08198281856	0	1175	0.08650007780694402	0.5357069730406093	0.0714139460812186	208.12962341308594	208.13328552246094
445	208.8905487060547	1.7519500000000001					1	DETECTED	208.8905 m/z @1.75 [CD8185_2.mzXML]	208.8905487060547	1.7519500000000001	1.6722499999999998	2.8187333333333333	1.1464833333333335	57620.59765625	506518.6964669801	0	1175	0.10113548719303189	2.159220700010318	2.414638081559356	208.8834991455078	208.89096069335938
446	208.93524169921875	2.12005					1	DETECTED	208.9352 m/z @2.12 [CD8185_2.mzXML]	208.93524169921875	2.12005	2.12005	2.2617333333333334	0.14168333333333338	5915.36328125	37637.789601074255	0	1175	0.02721995781442299	null	null	208.93484497070312	208.9356231689453
447	208.97837829589844	14.008999999999999					1	DETECTED	208.9784 m/z @14.01 [CD8185_2.mzXML]	208.97837829589844	14.008999999999999	4.4595	15.713033333333334	11.253533333333333	7062.47900390625	2377533.921112	0	1175	2.301431108121072	0.5892210761470933	0.17844215229418664	208.97776794433594	208.98178100585938
448	209.03321838378906	1.4789666666666668					1	DETECTED	209.0332 m/z @1.48 [CD8185_2.mzXML]	209.03321838378906	1.4789666666666668	1.4325333333333332	5.8645499999999995	4.432016666666666	58737.59375	1096760.5769762571	0	1175	0.07673560931843704	35.284448529683026	71.86289400256972	209.03245544433594	209.0337677001953
449	209.04531860351562	16.061466666666668					1	DETECTED	209.0453 m/z @16.06 [CD8185_2.mzXML]	209.04531860351562	16.061466666666668	0.15616666666666665	20.009666666666664	19.853499999999997	28304.69140625	7141820.485693456	0	1175	2.8372585450947714	0.7720206808886979	0.5443738802307286	209.04440307617188	209.04588317871094
450	209.091796875	7.653083333333333					1	DETECTED	209.0918 m/z @7.65 [CD8185_2.mzXML]	209.091796875	7.653083333333333	5.882233333333334	8.39435	2.5121166666666657	13075.9921875	747524.0503582455	0	1175	0.7803478829443318	0.6645506552967418	0.2678425899811973	209.09129333496094	209.09242248535156
451	209.11671447753906	12.0512					1	DETECTED	209.1167 m/z @12.05 [CD8185_2.mzXML]	209.11671447753906	12.0512	5.069366666666666	12.709750000000001	7.640383333333335	178950.125	3078966.0216976963	1	1175	0.12018408376400913	0.7070550885159982	null	209.1142578125	209.1173553466797
452	210.04505920410156	16.116216666666666					1	DETECTED	210.0451 m/z @16.12 [CD8185_2.mzXML]	210.04505920410156	16.116216666666666	8.263933333333334	17.817666666666664	9.55373333333333	1973.074462890625	540701.6566128539	0	1175	2.021221858938839	0.6083410982368185	0.2166821964736369	210.03704833984375	210.0507354736328
453	210.06649780273438	11.698666666666666					1	DETECTED	210.0665 m/z @11.70 [CD8185_2.mzXML]	210.06649780273438	11.698666666666666	3.116233333333333	11.698666666666666	8.582433333333332	9094.421875	1036848.0737211606	0	1175	1.8537428819466406	0.5	null	210.0604705810547	210.07630920410156
454	210.9348907470703	11.68205					1	DETECTED	210.9349 m/z @11.68 [CD8185_2.mzXML]	210.9348907470703	11.68205	10.624216666666666	17.836166666666667	7.211950000000002	11796.509765625	1110938.003995485	0	1175	0.36137454052341766	2.2223489807667782	4.105941148834156	210.9343719482422	210.93666076660156
455	211.00367736816406	10.559949999999999					1	DETECTED	211.0037 m/z @10.56 [CD8185_2.mzXML]	211.00367736816406	10.559949999999999	10.473333333333333	13.648716666666667	3.1753833333333343	3866.369384765625	321512.9606326294	0	1175	0.16236556875336738	18.33009428516464	35.66018857032928	211.00254821777344	211.01170349121094
456	211.04188537597656	2.303916666666667					1	DETECTED	211.0419 m/z @2.30 [CD8185_2.mzXML]	211.04188537597656	2.303916666666667	2.10565	18.38533333333333	16.27968333333333	21656.005859375	2511574.189680176	0	1175	0.5798073513790918	2.958927413168628	5.290789328490166	211.04153442382812	211.0508575439453
457	211.07980346679688	14.519633333333333					1	DETECTED	211.0798 m/z @14.52 [CD8185_2.mzXML]	211.07980346679688	14.519633333333333	12.446633333333333	17.415333333333333	4.9687	4563.22314453125	570842.0858007201	0	1175	0.5177897747260349	1.1984322238301977	1.396864447660395	211.07489013671875	211.08058166503906
458	211.13246154785156	12.119166666666667					1	DETECTED	211.1325 m/z @12.12 [CD8185_2.mzXML]	211.13246154785156	12.119166666666667	0.10099999999999999	19.973000000000003	19.872000000000003	8412.0849609375	3388621.215272523	0	1175	11.95689247608058	0.8267483947912191	0.058660303482367664	211.1226043701172	211.133544921875
459	211.14393615722656	10.29015					1	DETECTED	211.1439 m/z @10.29 [CD8185_2.mzXML]	211.14393615722656	10.29015	10.21715	19.862666666666666	9.645516666666666	22541.62109375	1781253.4065162356	0	1175	0.12266144952021385	1.5744591974104476	1.840658362938266	211.13958740234375	211.1441650390625
460	212.0190887451172	11.345916666666666					1	DETECTED	212.0191 m/z @11.35 [CD8185_2.mzXML]	212.0190887451172	11.345916666666666	11.31565	11.585966666666668	0.27031666666666787	35171.9609375	167790.26092187676	0	1175	0.0358761064551647	4.465583700440647	3.9034822215650666	212.01878356933594	212.0197296142578
461	212.0677032470703	10.808016666666667					1	DETECTED	212.0677 m/z @10.81 [CD8185_2.mzXML]	212.0677032470703	10.808016666666667	10.760066666666667	12.676333333333334	1.916266666666667	312902.0	2679194.5881179743	1	1175	0.11094866335361253	3.804912419860715	4.630084687729738	212.0672607421875	212.0693817138672
462	212.83892822265625	1.9490666666666667					1	DETECTED	212.8389 m/z @1.95 [CD8185_2.mzXML]	212.83892822265625	1.9490666666666667	1.7031666666666667	2.1484	0.44523333333333337	16590.376953125	286907.43433959957	0	1175	0.311358922683435	0.9053138132031991	0.8396190282909586	212.83836364746094	212.8392791748047
463	213.03260803222656	14.7548					1	DETECTED	213.0326 m/z @14.75 [CD8185_2.mzXML]	213.03260803222656	14.7548	8.987633333333333	17.012833333333333	8.0252	1474.00244140625	489343.13052401727	0	1175	1.5264362136383074	0.6957662630407768	0.3915325260815537	213.0236053466797	213.0353240966797
464	213.17808532714844	10.530933333333333					1	DETECTED	213.1781 m/z @10.53 [CD8185_2.mzXML]	213.17808532714844	10.530933333333333	7.4018999999999995	12.59695	5.19505	3645.793212890625	330280.03547976696	0	1175	2.0646060643654334	0.8301365703998038	0.6602731407996076	213.17787170410156	213.18499755859375
465	213.95863342285156	18.860666666666667					1	DETECTED	213.9586 m/z @18.86 [CD8185_2.mzXML]	213.95863342285156	18.860666666666667	0.21115	20.009666666666664	19.798516666666664	3673.498291015625	1225695.0576076657	0	1175	2.3026594009358803	0.5308050878887834	0.6261779046873178	213.9581756591797	213.95994567871094
466	214.0585174560547	1.8518000000000001					1	DETECTED	214.0585 m/z @1.85 [CD8185_2.mzXML]	214.0585174560547	1.8518000000000001	1.8094999999999999	13.234383333333334	11.424883333333334	13470.5830078125	1713675.9842216186	0	1175	0.09774443713180414	135.04590228526328	269.0918045705265	214.05308532714844	214.05914306640625
467	214.8358612060547	1.7519500000000001					1	DETECTED	214.8359 m/z @1.75 [CD8185_2.mzXML]	214.8358612060547	1.7519500000000001	1.6874333333333333	1.963	0.27556666666666674	17452.23046875	172248.67453393553	0	1175	0.0723179355281589	2.1356238698010817	3.154676947008083	214.8356170654297	214.8359832763672
468	214.91726684570312	1.5527000000000002					1	DETECTED	214.9173 m/z @1.55 [CD8185_2.mzXML]	214.91726684570312	1.5527000000000002	1.4325333333333332	1.6572	0.2246666666666668	989388.5	6714740.238850591	0	1175	0.11206588850362631	0.8534982338199165	0.6627629292907391	214.91653442382812	214.9175262451172
469	214.9887237548828	1.5084166666666665					1	DETECTED	214.9887 m/z @1.51 [CD8185_2.mzXML]	214.9887237548828	1.5084166666666665	1.4325333333333332	13.205683333333333	11.77315	50064.51171875	2068609.1036219485	0	1175	0.094593796243168	78.31024767850565	167.7321534313473	214.98849487304688	214.99562072753906
470	215.01583862304688	1.9490666666666667					1	DETECTED	215.0158 m/z @1.95 [CD8185_2.mzXML]	215.01583862304688	1.9490666666666667	1.8931499999999999	10.487466666666668	8.594316666666668	68064.859375	2721162.3588921814	0	1175	1.2368929583934503	16.74734510595813	138.31696763527106	215.01548767089844	215.0232391357422
471	215.1635284423828	12.189566666666668					1	DETECTED	215.1635 m/z @12.19 [CD8185_2.mzXML]	215.1635284423828	12.189566666666668	7.921166666666666	15.529633333333333	7.608466666666667	4927.814453125	742666.9472130126	0	1175	4.303536727079285	0.8912551151094864	0.7825102302189729	215.15542602539062	215.1641082763672
472	215.92091369628906	1.5527000000000002					1	DETECTED	215.9209 m/z @1.55 [CD8185_2.mzXML]	215.92091369628906	1.5527000000000002	1.4325333333333332	1.5819166666666669	0.14938333333333365	29387.21875	157810.36525836206	0	1175	0.155113351800092	0.6241589145179395	0.2640612120311834	215.92041015625	215.92098999023438
473	216.9222412109375	1.6874333333333333					1	DETECTED	216.9222 m/z @1.69 [CD8185_2.mzXML]	216.9222412109375	1.6874333333333333	1.4789666666666668	1.8237333333333334	0.34476666666666667	201169.3125	1523475.8826538087	0	1175	0.12769430246626268	1.0418855150483357	2.967260735146869	216.9128875732422	216.92242431640625
474	216.95050048828125	1.5084166666666665					1	DETECTED	216.9505 m/z @1.51 [CD8185_2.mzXML]	216.95050048828125	1.5084166666666665	1.4325333333333332	17.214	15.781466666666665	139284.921875	8529932.028924987	0	1175	0.1183626112888374	104.83399426149141	1.6840632853564719	216.95016479492188	216.95799255371094
475	217.0817108154297	1.8792333333333333					1	DETECTED	217.0817 m/z @1.88 [CD8185_2.mzXML]	217.0817108154297	1.8792333333333333	1.8792333333333333	15.275816666666666	13.396583333333332	36269.73046875	1450109.0636823124	0	1175	0.013781801679665806	null	null	217.08084106445312	217.0898895263672
476	217.12142944335938	18.860666666666667					1	DETECTED	217.1214 m/z @18.86 [CD8185_2.mzXML]	217.12142944335938	18.860666666666667	0.15616666666666665	20.009666666666664	19.853499999999997	13212.6630859375	2619133.565801484	0	1175	1.02198379725413	0.5316382958238104	0.06215840787440649	217.11900329589844	217.12266540527344
477	218.02166748046875	9.7043					1	DETECTED	218.0217 m/z @9.70 [CD8185_2.mzXML]	218.02166748046875	9.7043	9.670033333333333	17.799666666666667	8.129633333333334	6627.87451171875	473261.1037312927	0	1175	0.06883534355769783	118.62305447470588	236.24610894941176	218.01914978027344	218.0217742919922
478	218.042236328125	10.1454					1	DETECTED	218.0422 m/z @10.15 [CD8185_2.mzXML]	218.042236328125	10.1454	4.475633333333334	10.253233333333332	5.777599999999999	6953.19140625	1230822.3600119632	0	1175	0.12644860224436627	0.5095095036244877	0.020524409137897607	218.04208374023438	218.0447235107422
479	218.08558654785156	16.720333333333333					1	DETECTED	218.0856 m/z @16.72 [CD8185_2.mzXML]	218.08558654785156	16.720333333333333	10.3985	18.969833333333334	8.571333333333333	3230.302734375	845038.6839809568	0	1175	2.268200459648341	0.6779151617410563	0.3558303234821125	218.08493041992188	218.0859832763672
480	218.13841247558594	1.963					1	DETECTED	218.1384 m/z @1.96 [CD8185_2.mzXML]	218.13841247558594	1.963	0.10099999999999999	20.009666666666664	19.908666666666665	20484.15625	3312747.9136055885	0	1175	3.1265918523602956	3.82739595957537	2.8913507439572808	218.1376495361328	218.13954162597656
481	218.21124267578125	10.380166666666666					1	DETECTED	218.2112 m/z @10.38 [CD8185_2.mzXML]	218.21124267578125	10.380166666666666	0.35753333333333337	10.45935	10.101816666666668	6571.33056640625	1638524.9715561522	0	1175	0.07824041510269986	0.5039502259885127	0.00790045197702547	218.2038116455078	218.21287536621094
482	218.91932678222656	1.7519500000000001					1	DETECTED	218.9193 m/z @1.75 [CD8185_2.mzXML]	218.91932678222656	1.7519500000000001	1.44885	1.7813833333333333	0.33253333333333335	58875.06640625	671303.540397827	0	1175	0.249008230548174	0.5480470327977384	0.09766221196554839	218.90948486328125	218.91937255859375
483	219.0258331298828	1.7813833333333333					1	DETECTED	219.0258 m/z @1.78 [CD8185_2.mzXML]	219.0258331298828	1.7813833333333333	1.7031666666666667	18.7685	17.06533333333333	1704398.0	1.4847697181146147E7	1	1175	0.0785818157750946	3.773044819551653	5.62557008309529	219.0160675048828	219.02703857421875
484	219.06251525878906	10.1814					1	DETECTED	219.0625 m/z @10.18 [CD8185_2.mzXML]	219.06251525878906	10.1814	10.127283333333333	10.3985	0.27121666666666755	7576.74462890625	60413.779029907106	0	1175	0.07357371957998993	2.5058515552817795	1.323135286818549	219.0623779296875	219.0627899169922
485	219.11705017089844	14.722199999999999					1	DETECTED	219.1171 m/z @14.72 [CD8185_2.mzXML]	219.11705017089844	14.722199999999999	4.557116666666667	19.224	14.666883333333333	11579.892578125	1887558.7336201791	0	1175	0.611669102631776	0.9317488670535411	0.717137239506544	219.1098175048828	219.12696838378906
486	219.17391967773438	10.709200000000001					1	DETECTED	219.1739 m/z @10.71 [CD8185_2.mzXML]	219.17391967773438	10.709200000000001	0.15616666666666665	19.973000000000003	19.816833333333335	27099.349609375	2448537.0686858837	0	1175	0.08553909489644518	3.0694589332998867	0.2136857066266687	219.17283630371094	219.17503356933594
487	220.0294647216797	1.7813833333333333					1	DETECTED	220.0295 m/z @1.78 [CD8185_2.mzXML]	220.0294647216797	1.7813833333333333	1.73575	15.950866666666666	14.215116666666667	98638.3125	2063576.4046906736	0	1175	0.06836463028662432	155.7536523009493	6.190532729837881	220.02935791015625	220.0374298095703
488	220.1178436279297	8.898966666666666					1	DETECTED	220.1178 m/z @8.90 [CD8185_2.mzXML]	220.1178436279297	8.898966666666666	2.6202666666666667	19.698333333333334	17.07806666666667	10386.7470703125	1503377.3046899415	0	1175	0.07344162286683265	0.5093963904614816	0.719495350588157	220.11749267578125	220.1277313232422
489	220.93418884277344	1.6267666666666665					1	DETECTED	220.9342 m/z @1.63 [CD8185_2.mzXML]	220.93418884277344	1.6267666666666665	1.5527000000000002	12.346466666666666	10.793766666666667	142748.671875	4168652.15993518	0	1175	0.0676103946218447	72.86521152115249	144.73042304230498	220.93173217773438	220.93487548828125
490	220.9810028076172	1.49375					1	DETECTED	220.9810 m/z @1.49 [CD8185_2.mzXML]	220.9810028076172	1.49375	1.4641	1.5672833333333334	0.1031833333333334	5562.65087890625	25665.710467285156	0	1175	0.0867560354011192	1.7400224845418812	2.4800449690837625	220.980712890625	220.9813232421875
491	221.00643920898438	15.347766666666667					1	DETECTED	221.0064 m/z @15.35 [CD8185_2.mzXML]	221.00643920898438	15.347766666666667	1.4140666666666666	18.238999999999997	16.82493333333333	2458.12255859375	1201471.5662915956	0	1175	0.7536183257471656	0.603749662090232	0.20749932418046393	220.99671936035156	221.00733947753906
492	221.02420043945312	1.7813833333333333					1	DETECTED	221.0242 m/z @1.78 [CD8185_2.mzXML]	221.02420043945312	1.7813833333333333	1.7519500000000001	18.348833333333335	16.596883333333334	119383.9609375	2484793.9398318785	0	1175	0.0690887276377592	7.9073548577929476	10.361351815306024	221.0209503173828	221.02618408203125
493	221.05267333984375	11.5706					1	DETECTED	221.0527 m/z @11.57 [CD8185_2.mzXML]	221.05267333984375	11.5706	11.5395	13.39265	1.8531499999999994	21827.5078125	342187.89250854426	0	1175	0.10462541849326357	29.79340836012827	58.58681672025654	221.0436248779297	221.05294799804688
494	221.09201049804688	9.203966666666668					1	DETECTED	221.0920 m/z @9.20 [CD8185_2.mzXML]	221.09201049804688	9.203966666666668	4.6901166666666665	9.261816666666666	4.5717	3723.266845703125	310133.41864105215	0	1175	0.6655797525601734	0.50640805520786	0.012816110415720146	221.09153747558594	221.0926055908203
495	221.11656188964844	12.207133333333333					1	DETECTED	221.1166 m/z @12.21 [CD8185_2.mzXML]	221.11656188964844	12.207133333333333	0.85005	19.387666666666668	18.53761666666667	5918.03125	1354249.2966755063	0	1175	3.454378377772114	0.8161257658583116	0.6322515317166234	221.11622619628906	221.12591552734375
496	222.06460571289062	15.639683333333332					1	DETECTED	222.0646 m/z @15.64 [CD8185_2.mzXML]	222.06460571289062	15.639683333333332	8.987633333333333	19.82633333333333	10.838699999999998	12949.1220703125	3298405.3010596316	0	1175	6.149348491001447	0.8190515551269818	0.5301565708655785	222.0637969970703	222.06500244140625
497	222.8673858642578	1.7519500000000001					1	DETECTED	222.8674 m/z @1.75 [CD8185_2.mzXML]	222.8673858642578	1.7519500000000001	1.6874333333333333	9.599216666666667	7.911783333333334	91978.8203125	2363999.113488525	0	1175	0.0856288174654547	1.707777885723815	3.1986883323991457	222.8621368408203	222.86793518066406
498	222.99407958984375	13.7482					1	DETECTED	222.9941 m/z @13.75 [CD8185_2.mzXML]	222.99407958984375	13.7482	1.5819166666666669	16.903833333333335	15.321916666666668	21594.072265625	5371334.280897826	0	1175	1.852306230256632	0.6296876476930096	5.0573332736207215	222.99102783203125	222.9947509765625
499	223.0609893798828	15.878316666666667					1	DETECTED	223.0610 m/z @15.88 [CD8185_2.mzXML]	223.0609893798828	15.878316666666667	9.563816666666666	19.771333333333335	10.207516666666669	24802.60546875	6528932.325126034	0	1175	2.5065150633989557	0.7881960528528527	0.5273252630288225	223.05992126464844	223.06129455566406
500	223.09593200683594	11.55535					1	DETECTED	223.0959 m/z @11.56 [CD8185_2.mzXML]	223.09593200683594	11.55535	0.10099999999999999	20.009666666666664	19.908666666666665	188598.640625	6042162.336649415	1	1175	0.10019014243776958	0.5119725402638395	0.017939536907293156	223.09188842773438	223.09657287597656
501	223.16880798339844	11.984683333333333					1	DETECTED	223.1688 m/z @11.98 [CD8185_2.mzXML]	223.16880798339844	11.984683333333333	9.670033333333333	15.257766666666667	5.587733333333334	7191.150390625	1175458.2061625975	0	1175	4.163294125412568	1.2070363409874783	1.3686642200143815	223.16294860839844	223.16944885253906
502	224.864501953125	1.7519500000000001					1	DETECTED	224.8645 m/z @1.75 [CD8185_2.mzXML]	224.864501953125	1.7519500000000001	1.6874333333333333	2.0914333333333333	0.4039999999999999	60921.86328125	574734.1558325198	0	1175	0.07026692963508285	3.130973908550756	5.261947817101512	224.86436462402344	224.86573791503906
503	224.95065307617188	11.616683333333333					1	DETECTED	224.9507 m/z @11.62 [CD8185_2.mzXML]	224.95065307617188	11.616683333333333	1.4325333333333332	16.7385	15.305966666666665	30852.47265625	3136312.076494051	0	1175	0.7335113983003652	0.7030730909739807	6.393759132008246	224.94961547851562	224.95362854003906
504	225.0052032470703	6.435149999999999					1	DETECTED	225.0052 m/z @6.44 [CD8185_2.mzXML]	225.0052032470703	6.435149999999999	0.8681833333333333	7.9034	7.035216666666667	1934.8309326171875	410680.49376937846	0	1175	2.5360212280063053	0.6318716356603538	0.2637432713207075	225.004150390625	225.00640869140625
505	225.10784912109375	1.8656333333333335					1	DETECTED	225.1078 m/z @1.87 [CD8185_2.mzXML]	225.10784912109375	1.8656333333333335	1.8656333333333335	12.207133333333333	10.3415	31148.212890625	3836148.6012857663	0	1175	0.05522877343370047	null	null	225.10101318359375	225.10804748535156
506	225.14820861816406	12.397400000000001					1	DETECTED	225.1482 m/z @12.40 [CD8185_2.mzXML]	225.14820861816406	12.397400000000001	12.346466666666666	17.287166666666668	4.940700000000001	7333.85498046875	457817.40010662825	0	1175	0.04087543620689438	48.50163612565304	96.00327225130609	225.1479034423828	225.1486053466797
507	226.0449676513672	2.03425					1	DETECTED	226.0450 m/z @2.03 [CD8185_2.mzXML]	226.0449676513672	2.03425	1.9770833333333333	14.857116666666666	12.880033333333333	15172.0986328125	782131.0973644408	0	1175	0.13402450623976625	17.52867025230661	34.68396801871251	226.0445098876953	226.05137634277344
508	226.11830139160156	8.263933333333334					1	DETECTED	226.1183 m/z @8.26 [CD8185_2.mzXML]	226.11830139160156	8.263933333333334	8.009383333333334	8.478633333333333	0.46924999999999883	2642.60595703125	45473.878183349545	0	1175	0.2651939234747278	0.9217246120604964	0.8434492241209929	226.11801147460938	226.1192626953125
509	226.9509735107422	1.6572					1	DETECTED	226.9510 m/z @1.66 [CD8185_2.mzXML]	226.9509735107422	1.6572	1.5672833333333334	19.93616666666667	18.368883333333336	595185.3125	7935246.887431177	0	1175	0.06833748881069135	1.4023414674300994	1.5190840617093286	226.94662475585938	226.9517822265625
510	227.07901000976562	9.203966666666668					1	DETECTED	227.0790 m/z @9.20 [CD8185_2.mzXML]	227.07901000976562	9.203966666666668	9.130433333333334	9.652433333333333	0.5219999999999985	36761.015625	271251.011722656	0	1175	0.09766636437332998	3.5494106980960747	1.6672991493298677	227.07864379882812	227.0792694091797
511	227.17523193359375	9.807116666666667					1	DETECTED	227.1752 m/z @9.81 [CD8185_2.mzXML]	227.17523193359375	9.807116666666667	8.741633333333334	19.954666666666665	11.21303333333333	81054.8359375	2273134.667832766	1	1175	0.7971010346457614	1.0802639114960069	1.0929712340390876	227.1658935546875	227.1759490966797
512	227.93797302246094	0.10099999999999999					1	DETECTED	227.9380 m/z @0.10 [CD8185_2.mzXML]	227.93797302246094	0.10099999999999999	0.10099999999999999	20.009666666666664	19.908666666666665	1762.098876953125	1027595.0257563167	0	1175	0.43899747606014095	null	null	227.93722534179688	227.9390106201172
513	227.974853515625	18.238999999999997					1	DETECTED	227.9749 m/z @18.24 [CD8185_2.mzXML]	227.974853515625	18.238999999999997	8.881433333333332	19.954666666666665	11.073233333333333	1594.6396484375	643799.2459152828	0	1175	3.5225244055160285	0.5916726926872015	0.18334538537440298	227.9731903076172	227.9755096435547
514	228.03286743164062	10.837983333333334					1	DETECTED	228.0329 m/z @10.84 [CD8185_2.mzXML]	228.03286743164062	10.837983333333334	10.777083333333334	18.075499999999998	7.2984166666666646	26212.5859375	1100741.1919395751	0	1175	0.11130066275591055	59.921319102353394	118.84263820470679	228.03103637695312	228.0328826904297
515	228.0630340576172	10.308133333333334					1	DETECTED	228.0630 m/z @10.31 [CD8185_2.mzXML]	228.0630340576172	10.308133333333334	10.253233333333332	10.41405	0.16081666666666727	16575.091796875	95248.66025256319	0	1175	0.09061558494443922	1.4646326654522972	1.8338470040643584	228.0628662109375	228.0630340576172
516	229.1430206298828	0.5948833333333333					1	DETECTED	229.1430 m/z @0.59 [CD8185_2.mzXML]	229.1430206298828	0.5948833333333333	0.10099999999999999	20.009666666666664	19.908666666666665	78933.375	6.005590382270562E7	1	1175	14.568499313420897	20.15523234232106	2.0742874148136003	229.1424560546875	229.1436004638672
517	229.1543426513672	1.8792333333333333					1	DETECTED	229.1543 m/z @1.88 [CD8185_2.mzXML]	229.1543426513672	1.8792333333333333	1.8656333333333335	5.669449999999999	3.803816666666666	85208.921875	4066142.0260263663	0	1175	0.11993151374070066	139.84620098039383	278.69240196078766	229.154296875	229.15545654296875
518	230.1465301513672	1.3596499999999998					1	DETECTED	230.1465 m/z @1.36 [CD8185_2.mzXML]	230.1465301513672	1.3596499999999998	0.21115	19.880999999999997	19.669849999999997	10358.2861328125	7328408.002324347	0	1175	10.174078527147195	8.563278188942098	16.126556377884196	230.14561462402344	230.1470184326172
519	230.24713134765625	11.407433333333334					1	DETECTED	230.2471 m/z @11.41 [CD8185_2.mzXML]	230.24713134765625	11.407433333333334	11.330883333333333	11.901816666666667	0.5709333333333344	147565.375	1075738.765908204	1	1175	0.07995833093142046	2.2753263182091983	2.3932998362094398	230.24679565429688	230.2473907470703
520	230.96607971191406	1.5084166666666665					1	DETECTED	230.9661 m/z @1.51 [CD8185_2.mzXML]	230.96607971191406	1.5084166666666665	1.4325333333333332	1.6417166666666667	0.2091833333333335	169996.703125	1078583.8370126958	0	1175	0.10805191619549381	1.3998957811127195	1.6559502741694678	230.96575927734375	230.96624755859375
521	230.98968505859375	1.9490666666666667					1	DETECTED	230.9897 m/z @1.95 [CD8185_2.mzXML]	230.98968505859375	1.9490666666666667	1.9212500000000001	3.795533333333333	1.874283333333333	11688.05859375	371394.8673843689	0	1175	1.3400077033957367	33.689934092270896	66.37986818454179	230.9892578125	230.99105834960938
522	231.136962890625	14.907900000000001					1	DETECTED	231.1370 m/z @14.91 [CD8185_2.mzXML]	231.136962890625	14.907900000000001	0.10099999999999999	20.009666666666664	19.908666666666665	271125.90625	2.3003242349875186E7	1	1175	0.5644269509173707	1.9067022488940963	0.5807078941024391	231.13623046875	231.14675903320312
523	232.1405487060547	14.907900000000001					1	DETECTED	232.1405 m/z @14.91 [CD8185_2.mzXML]	232.1405487060547	14.907900000000001	9.510816666666667	19.060166666666664	9.549349999999997	18052.75	1591412.40717636	0	1175	0.673516759219277	0.8518532612546288	2.5030166157596234	232.1396942138672	232.14111328125
524	232.15420532226562	8.4442					1	DETECTED	232.1542 m/z @8.44 [CD8185_2.mzXML]	232.15420532226562	8.4442	7.93895	9.09545	1.1564999999999994	41706.02734375	718961.5548489995	0	1175	0.2180166936339063	0.8232654989618706	0.6798108967616615	232.15380859375	232.15443420410156
525	232.89613342285156	1.6874333333333333					1	DETECTED	232.8961 m/z @1.69 [CD8185_2.mzXML]	232.89613342285156	1.6874333333333333	1.6572	1.9070833333333332	0.24988333333333324	127069.09375	940882.6869179682	0	1175	0.12991675499064526	4.132579933847849	4.247351414774645	232.89569091796875	232.8962860107422
526	232.92800903320312	1.5084166666666665					1	DETECTED	232.9280 m/z @1.51 [CD8185_2.mzXML]	232.92800903320312	1.5084166666666665	1.4325333333333332	1.6267666666666665	0.19423333333333326	81004.46875	539403.5254685062	0	1175	0.1356619786321358	1.302245935966553	1.790853595762364	232.92787170410156	232.9281463623047
527	232.98544311523438	10.607466666666665					1	DETECTED	232.9854 m/z @10.61 [CD8185_2.mzXML]	232.98544311523438	10.607466666666665	1.9490666666666667	18.622166666666665	16.673099999999998	13635.80859375	1411117.1838191529	0	1175	0.20048630396131095	0.9628280051741662	36.90913213418842	232.9842071533203	232.98822021484375
528	233.06924438476562	10.29015					1	DETECTED	233.0692 m/z @10.29 [CD8185_2.mzXML]	233.06924438476562	10.29015	3.28355	10.3985	7.11495	1746.668212890625	342255.6519893798	0	1175	0.16287684350553633	0.5077319955470556	0.015463991094111226	233.06307983398438	233.06980895996094
529	233.1468505859375	14.722199999999999					1	DETECTED	233.1469 m/z @14.72 [CD8185_2.mzXML]	233.1468505859375	14.722199999999999	6.078266666666667	19.73483333333333	13.656566666666663	10713.1376953125	1600896.5246719657	0	1175	0.8187622552117197	0.8918188952754412	0.7095062574192755	233.14566040039062	233.15005493164062
530	234.8934326171875	1.6874333333333333					1	DETECTED	234.8934 m/z @1.69 [CD8185_2.mzXML]	234.8934326171875	1.6874333333333333	1.6572	1.7954166666666667	0.13821666666666665	45051.04296875	301874.2442265623	0	1175	0.11816923109554822	2.2858324145534725	3.5716648291069455	234.89288330078125	234.8934326171875
531	235.0382537841797	8.706449999999998					1	DETECTED	235.0383 m/z @8.71 [CD8185_2.mzXML]	235.0382537841797	8.706449999999998	8.618233333333334	17.854499999999998	9.236266666666664	2606.2548828125	776889.6108097536	0	1175	8.50214003990468	52.34989608917585	103.6997921783517	235.03575134277344	235.04266357421875
532	235.06837463378906	11.885349999999999					1	DETECTED	235.0684 m/z @11.89 [CD8185_2.mzXML]	235.06837463378906	11.885349999999999	11.8354	12.001133333333334	0.16573333333333373	11643.1181640625	71647.46481054676	0	1175	0.1407139779475166	1.6589923256590278	2.3179846513180555	235.06813049316406	235.0690155029297
533	235.09242248535156	2.6202666666666667					1	DETECTED	235.0924 m/z @2.62 [CD8185_2.mzXML]	235.09242248535156	2.6202666666666667	1.8237333333333334	15.439	13.615266666666667	25630.875	2754017.935974181	0	1175	0.65840723440538	5.766990118254911	7.221266753873608	235.0834503173828	235.09695434570312
534	235.10731506347656	9.175166666666666					1	DETECTED	235.1073 m/z @9.18 [CD8185_2.mzXML]	235.10731506347656	9.175166666666666	9.145999999999999	9.324133333333332	0.17813333333333325	2150.344482421875	15880.465125518771	0	1175	0.15577700488543478	3.053714285714272	5.107428571428544	235.10731506347656	235.1084747314453
535	235.14398193359375	10.530933333333333					1	DETECTED	235.1440 m/z @10.53 [CD8185_2.mzXML]	235.14398193359375	10.530933333333333	10.5018	10.607466666666665	0.10566666666666613	4436.2822265625	13711.210743225123	0	1175	0.04260888941971963	1.8135011441647015	4.129712508893683	235.1437225341797	235.14442443847656
536	235.16842651367188	12.277166666666666					1	DETECTED	235.1684 m/z @12.28 [CD8185_2.mzXML]	235.16842651367188	12.277166666666666	0.10099999999999999	19.973000000000003	19.872000000000003	11891.1337890625	1345739.137694244	0	1175	0.1142112473665513	0.7969043422553789	0.5903690605343976	235.1669921875	235.16993713378906
537	236.0802459716797	14.975966666666666					1	DETECTED	236.0802 m/z @14.98 [CD8185_2.mzXML]	236.0802459716797	14.975966666666666	7.061716666666666	17.854499999999998	10.792783333333333	3721.998046875	843938.8162932738	0	1175	0.5213809997618188	0.681857619694433	0.36371523938886585	236.0795440673828	236.0894012451172
538	236.1127471923828	10.326183333333335					1	DETECTED	236.1127 m/z @10.33 [CD8185_2.mzXML]	236.1127471923828	10.326183333333335	10.271516666666667	19.534166666666668	9.26265	6047.52734375	808326.4970321042	0	1175	0.09680981565801083	84.71935975609588	129.47415170185468	236.10476684570312	236.114990234375
539	236.9977569580078	2.0055666666666667					1	DETECTED	236.9978 m/z @2.01 [CD8185_2.mzXML]	236.9977569580078	2.0055666666666667	1.9070833333333332	18.403333333333332	16.49625	22923.412109375	1347850.9092069394	0	1175	0.18492719273167135	72.43357337365472	10.238819925484158	236.9878387451172	237.00775146484375
540	237.02044677734375	11.06205					1	DETECTED	237.0204 m/z @11.06 [CD8185_2.mzXML]	237.02044677734375	11.06205	1.4325333333333332	11.1131	9.680566666666666	8128.4765625	1959669.571623901	0	1175	0.03507956061965878	0.502650704171722	0.005301408343444033	237.01992797851562	237.02847290039062
541	237.07640075683594	14.857116666666666					1	DETECTED	237.0764 m/z @14.86 [CD8185_2.mzXML]	237.07640075683594	14.857116666666666	9.670033333333333	19.314833333333336	9.644800000000004	7025.44482421875	1648476.4091525874	0	1175	0.9515130394132925	0.9296939513213915	1.0614579439903338	237.06735229492188	237.07913208007812
542	237.11180114746094	11.81845					1	DETECTED	237.1118 m/z @11.82 [CD8185_2.mzXML]	237.11180114746094	11.81845	0.2662	19.973000000000003	19.7068	16495.673828125	2747953.8906902154	0	1175	2.2197442087535073	2.0960289594833457	3.6822526831710145	237.1089324951172	237.1215057373047
543	237.14797973632812	11.951500000000001					1	DETECTED	237.1480 m/z @11.95 [CD8185_2.mzXML]	237.14797973632812	11.951500000000001	11.68205	15.365716666666666	3.6836666666666655	17263.6796875	964403.277979126	0	1175	0.06984454062014578	6.835529164347103	12.671058328694206	237.1396026611328	237.15097045898438
544	238.10687255859375	16.061466666666668					1	DETECTED	238.1069 m/z @16.06 [CD8185_2.mzXML]	238.10687255859375	16.061466666666668	0.37573333333333336	19.716666666666665	19.340933333333332	10854.63671875	3122706.1430639303	0	1175	0.9152503017398121	0.7511980956050661	0.47668802261820653	238.10606384277344	238.10752868652344
545	238.8412628173828	1.7519500000000001					1	DETECTED	238.8413 m/z @1.75 [CD8185_2.mzXML]	238.8412628173828	1.7519500000000001	1.6874333333333333	1.767	0.07956666666666656	23762.55859375	83205.38996972653	0	1175	0.08073666491100773	0.6166365280289312	0.23327305605786247	238.84117126464844	238.84149169921875
546	238.96624755859375	11.951500000000001					1	DETECTED	238.9662 m/z @11.95 [CD8185_2.mzXML]	238.96624755859375	11.951500000000001	9.440866666666667	19.862666666666666	10.4218	68095.8359375	5089198.11094815	1	1175	0.8062245169689035	2.4021153734110983	2.9730887389129674	238.9655303955078	238.97145080566406
547	239.0316162109375	1.6116166666666667					1	DETECTED	239.0316 m/z @1.61 [CD8185_2.mzXML]	239.0316162109375	1.6116166666666667	0.10099999999999999	20.009666666666664	19.908666666666665	4215.41064453125	1921802.656851653	0	1175	15.372459155198765	6.589582620784006	5.1757591019401294	239.03146362304688	239.03834533691406
548	239.06361389160156	1.8656333333333335					1	DETECTED	239.0636 m/z @1.87 [CD8185_2.mzXML]	239.06361389160156	1.8656333333333335	1.6267666666666665	10.429366666666665	8.802599999999998	78294.28125	959765.1593321224	0	1175	0.045337971682700706	1.2176215778858863	0.33781197808120395	239.0542449951172	239.06837463378906
549	239.0913543701172	10.5018					1	DETECTED	239.0914 m/z @10.50 [CD8185_2.mzXML]	239.0913543701172	10.5018	4.49175	11.078783333333332	6.587033333333332	118405.609375	3061998.8234488796	1	1175	0.09360644467818702	0.5212217885650859	3.151808275881451	239.0843963623047	239.1011962890625
550	239.13909912109375	9.7043					1	DETECTED	239.1391 m/z @9.70 [CD8185_2.mzXML]	239.13909912109375	9.7043	9.652433333333333	10.036900000000001	0.3844666666666683	19756.369140625	118005.77268844651	0	1175	0.10640070668890367	2.9643106156037877	2.167415202810776	239.13848876953125	239.13967895507812
551	239.16368103027344	12.563733333333333					1	DETECTED	239.1637 m/z @12.56 [CD8185_2.mzXML]	239.16368103027344	12.563733333333333	3.795533333333333	12.6931	8.897566666666666	44195.18359375	1186955.5083515013	0	1175	0.09719013094052364	0.8743525525996264	null	239.1607208251953	239.16665649414062
552	240.09878540039062	12.943783333333332					1	DETECTED	240.0988 m/z @12.94 [CD8185_2.mzXML]	240.09878540039062	12.943783333333332	10.45935	14.636666666666667	4.177316666666666	19448.66796875	1057960.6283985893	0	1175	0.24557259680030796	0.7173027137650626	0.3258837218739427	240.0940704345703	240.0996551513672
553	240.9670867919922	11.698666666666666					1	DETECTED	240.9671 m/z @11.70 [CD8185_2.mzXML]	240.9670867919922	11.698666666666666	11.698666666666666	19.5705	7.871833333333333	9161.9619140625	838116.4723128667	0	1175	0.2869680898636151	null	null	240.96018981933594	240.96783447265625
554	241.06817626953125	10.326183333333335					1	DETECTED	241.0682 m/z @10.33 [CD8185_2.mzXML]	241.06817626953125	10.326183333333335	10.271516666666667	10.444233333333333	0.17271666666666619	11217.1044921875	60321.918504668705	0	1175	0.08163804665872654	1.5565444218997273	1.8207027780365606	241.0679168701172	241.06842041015625
555	241.10643005371094	11.55535					1	DETECTED	241.1064 m/z @11.56 [CD8185_2.mzXML]	241.10643005371094	11.55535	1.8379666666666667	11.732666666666667	9.8947	52984.66015625	1.4513607074446898E7	0	1175	0.08211846821160584	0.5091236838449308	0.013819344643103807	241.1020965576172	241.10662841796875
556	242.0185089111328	2.0625166666666668					1	DETECTED	242.0185 m/z @2.06 [CD8185_2.mzXML]	242.0185089111328	2.0625166666666668	2.0625166666666668	18.915333333333333	16.852816666666666	2638.931640625	1350173.1791005256	0	1175	13.521810194459036	null	null	242.01742553710938	242.02828979492188
557	242.210693359375	11.490383333333334					1	DETECTED	242.2107 m/z @11.49 [CD8185_2.mzXML]	242.210693359375	11.490383333333334	11.490383333333334	12.726750000000001	1.236366666666667	43404.0625	466060.39665881346	0	1175	0.09539471940426125	null	null	242.21018981933594	242.21170043945312
558	242.92483520507812	1.6572					1	DETECTED	242.9248 m/z @1.66 [CD8185_2.mzXML]	242.92483520507812	1.6572	1.5819166666666669	1.7954166666666667	0.2134999999999998	200032.515625	1012881.2364833977	0	1175	0.06711479817705301	1.4276468359165195	1.826301695773355	242.92477416992188	242.92552185058594
559	242.99465942382812	1.5084166666666665					1	DETECTED	242.9947 m/z @1.51 [CD8185_2.mzXML]	242.99465942382812	1.5084166666666665	1.44885	1.53785	0.08899999999999997	16200.7490234375	57677.658614990214	0	1175	0.07332980251854981	0.7470621152770018	0.49868923868811665	242.99436950683594	242.9964141845703
560	243.0160675048828	15.4571					1	DETECTED	243.0161 m/z @15.46 [CD8185_2.mzXML]	243.0160675048828	15.4571	14.143416666666667	18.019833333333334	3.8764166666666675	1900.260498046875	245454.9568228151	0	1175	2.3620257993991434	1.4753999568642875	1.950799913728575	243.0146484375	243.02487182617188
561	243.05282592773438	9.203966666666668					1	DETECTED	243.0528 m/z @9.20 [CD8185_2.mzXML]	243.05282592773438	9.203966666666668	9.145999999999999	16.097833333333334	6.951833333333335	4081.04638671875	517674.02781588753	0	1175	0.29954366571322133	59.96405980448299	118.92811960896599	243.04962158203125	243.0535125732422
562	243.0974884033203	6.363583333333334					1	DETECTED	243.0975 m/z @6.36 [CD8185_2.mzXML]	243.0974884033203	6.363583333333334	0.10099999999999999	20.009666666666664	19.908666666666665	8259.0205078125	3811500.5607443596	0	1175	5.9879183950401496	1.393129662071699	1.7444296889777244	243.0961151123047	243.0984649658203
563	244.1897735595703	11.473600000000001					1	DETECTED	244.1898 m/z @11.47 [CD8185_2.mzXML]	244.1897735595703	11.473600000000001	11.456999999999999	13.4383	1.981300000000001	16228.2080078125	299130.44866931194	0	1175	0.06629826225266022	59.67771084336572	118.35542168673145	244.1806182861328	244.1900177001953
564	244.2018585205078	9.113283333333333					1	DETECTED	244.2019 m/z @9.11 [CD8185_2.mzXML]	244.2018585205078	9.113283333333333	9.05955	13.147983333333334	4.0884333333333345	29676.537109375	570123.5635314338	0	1175	0.09020530640571955	3.042875241465929	3.6871594902519678	244.20159912109375	244.20274353027344
565	244.92288208007812	1.6572					1	DETECTED	244.9229 m/z @1.66 [CD8185_2.mzXML]	244.92288208007812	1.6572	1.2323333333333333	1.7031666666666667	0.47083333333333344	16154.12890625	169962.65250378416	0	1175	0.07481518355436134	0.5540954024792092	0.1277177797211877	244.91543579101562	244.92835998535156
566	245.225830078125	14.370383333333333					1	DETECTED	245.2258 m/z @14.37 [CD8185_2.mzXML]	245.225830078125	14.370383333333333	0.2662	16.609666666666666	16.343466666666664	22834.095703125	2065595.837427185	0	1175	0.5561874448184714	1.3902682174054624	1.6183387828602853	245.2245635986328	245.22714233398438
567	246.1699981689453	9.2328					1	DETECTED	246.1700 m/z @9.23 [CD8185_2.mzXML]	246.1699981689453	9.2328	0.10099999999999999	20.009666666666664	19.908666666666665	53220.94921875	3791819.9231877434	0	1175	0.09021900485600831	0.5819882852731876	1.2293419205504594	246.1611785888672	246.1706085205078
568	246.22943115234375	14.35405					1	DETECTED	246.2294 m/z @14.35 [CD8185_2.mzXML]	246.22943115234375	14.35405	14.0933	14.823083333333333	0.7297833333333337	3852.462890625	109494.9009644776	0	1175	0.41543529476495955	1.3993927772451185	1.7987855544902367	246.22854614257812	246.22984313964844
569	246.24203491210938	10.9461					1	DETECTED	246.2420 m/z @10.95 [CD8185_2.mzXML]	246.24203491210938	10.9461	10.914166666666667	15.439	4.5248333333333335	9760.7900390625	693239.6913819576	0	1175	0.14475610882929502	70.84812108559589	140.69624217119178	246.24127197265625	246.24365234375
570	246.94387817382812	1.5233999999999999					1	DETECTED	246.9439 m/z @1.52 [CD8185_2.mzXML]	246.94387817382812	1.5233999999999999	1.44885	1.6417166666666667	0.19286666666666674	74768.71875	499348.39767248573	0	1175	0.12840834432999682	1.2837317771925254	1.3338010333074082	246.94300842285156	246.9438934326172
571	247.09239196777344	2.5242166666666668					1	DETECTED	247.0924 m/z @2.52 [CD8185_2.mzXML]	247.09239196777344	2.5242166666666668	1.8379666666666667	10.1089	8.270933333333334	58693.5703125	3412935.8516762694	0	1175	0.6013702174611373	2.0576704385916558	1.8941503013328185	247.0829315185547	247.09771728515625
572	247.13185119628906	11.265733333333333					1	DETECTED	247.1319 m/z @11.27 [CD8185_2.mzXML]	247.13185119628906	11.265733333333333	7.384116666666667	11.265733333333333	3.881616666666666	8753.2216796875	876865.3572352292	0	1175	3.0001247583247785	0.5	null	247.12451171875	247.13185119628906
573	247.2415008544922	12.6449					1	DETECTED	247.2415 m/z @12.64 [CD8185_2.mzXML]	247.2415008544922	12.6449	12.53025	18.915333333333333	6.385083333333332	16495.3828125	564559.3736172785	0	1175	0.09496706315166925	27.845980520424657	52.612579864939434	247.2333984375	247.24203491210938
574	248.87008666992188	1.7031666666666667					1	DETECTED	248.8701 m/z @1.70 [CD8185_2.mzXML]	248.87008666992188	1.7031666666666667	1.6572	1.7813833333333333	0.12418333333333331	35914.09765625	207960.91463964837	0	1175	0.1155025999800865	1.3507976794778809	1.701595358955762	248.86996459960938	248.8702850341797
575	248.97589111328125	1.9070833333333332					1	DETECTED	248.9759 m/z @1.91 [CD8185_2.mzXML]	248.97589111328125	1.9070833333333332	1.44885	10.3439	8.89505	12562.6767578125	751912.9418918763	0	1175	0.4562177518335262	9.705808540045101	0.503272903807122	248.9756317138672	248.977294921875
576	249.00247192382812	11.715499999999999					1	DETECTED	249.0025 m/z @11.72 [CD8185_2.mzXML]	249.00247192382812	11.715499999999999	11.130066666666666	19.607000000000003	8.476933333333337	7900.154296875	872970.029678986	0	1175	0.18362270471033781	5.2677043688913425	9.477870727813237	249.0018768310547	249.01173400878906
577	249.0570068359375	15.603250000000001					1	DETECTED	249.0570 m/z @15.60 [CD8185_2.mzXML]	249.0570068359375	15.603250000000001	9.247133333333332	18.659499999999998	9.412366666666665	2703.314453125	737713.8137513122	0	1175	0.7515762918890836	0.7404180225347234	0.4808360450694469	249.05638122558594	249.06106567382812
578	249.15740966796875	9.772549999999999					1	DETECTED	249.1574 m/z @9.77 [CD8185_2.mzXML]	249.15740966796875	9.772549999999999	9.390016666666666	10.867666666666667	1.4776500000000006	15878.453125	329424.49227417016	0	1175	0.15129081946569833	0.8695755659612789	1.1814737525872756	249.1566619873047	249.15963745117188
579	249.21707153320312	10.308133333333334					1	DETECTED	249.2171 m/z @10.31 [CD8185_2.mzXML]	249.21707153320312	10.308133333333334	0.5582499999999999	10.5756	10.01735	14561.607421875	650151.750809509	0	1175	0.1762124037234738	1.1260033455402254	0.8442900240404018	249.21656799316406	249.22108459472656
580	251.12506103515625	1.6267666666666665					1	DETECTED	251.1251 m/z @1.63 [CD8185_2.mzXML]	251.12506103515625	1.6267666666666665	0.10099999999999999	20.009666666666664	19.908666666666665	64725.3515625	1.0637122160260983E7	0	1175	0.24066910319043422	5.469001526893615	12.319667792713982	251.1231689453125	251.1275177001953
581	252.1088104248047	7.3304					1	DETECTED	252.1088 m/z @7.33 [CD8185_2.mzXML]	252.1088104248047	7.3304	0.10099999999999999	19.991333333333333	19.890333333333334	9620.55859375	4185777.045914001	0	1175	8.119233546761405	1.3756558866111526	0.6572548773903152	252.1079559326172	252.11033630371094
582	252.98831176757812	2.9804166666666663					1	DETECTED	252.9883 m/z @2.98 [CD8185_2.mzXML]	252.98831176757812	2.9804166666666663	2.9064666666666668	18.294	15.387533333333334	3488.092529296875	1057025.8709343872	0	1175	0.13338987344420739	104.0401171963045	207.080234392609	252.98504638671875	252.9961700439453
583	253.0471954345703	1.6116166666666667					1	DETECTED	253.0472 m/z @1.61 [CD8185_2.mzXML]	253.0471954345703	1.6116166666666667	1.1408666666666667	20.009666666666664	18.868799999999997	7990.86474609375	3308529.1612407174	0	1175	15.830323886568864	8.67093517123213	19.145326971730878	253.046875	253.0530242919922
584	253.12698364257812	1.8094999999999999					1	DETECTED	253.1270 m/z @1.81 [CD8185_2.mzXML]	253.12698364257812	1.8094999999999999	1.7954166666666667	9.041416666666667	7.246	35666.703125	7816818.2307770075	0	1175	8.876444819425295	255.44150591574603	523.4516759755475	253.1173553466797	253.12698364257812
585	254.17532348632812	14.008999999999999					1	DETECTED	254.1753 m/z @14.01 [CD8185_2.mzXML]	254.17532348632812	14.008999999999999	9.475733333333332	18.348833333333335	8.873100000000003	6409.80517578125	1203566.9372561644	0	1175	1.612265736713482	0.978665127428345	0.9573302548566899	254.1739501953125	254.1763153076172
586	254.82333374023438	1.9770833333333333					1	DETECTED	254.8233 m/z @1.98 [CD8185_2.mzXML]	254.82333374023438	1.9770833333333333	1.7031666666666667	2.19115	0.4879833333333332	13072.2666015625	218064.73853063965	0	1175	null	0.8907514450867052	0.7815028901734105	254.81521606445312	254.82394409179688
587	255.1221160888672	11.55535					1	DETECTED	255.1221 m/z @11.56 [CD8185_2.mzXML]	255.1221160888672	11.55535	11.214	11.698666666666666	0.4846666666666657	29710.62890625	408664.24579321267	0	1175	0.321277795624761	0.7099262731311928	0.41985254626238555	255.12025451660156	255.12313842773438
588	255.17178344726562	14.008999999999999					1	DETECTED	255.1718 m/z @14.01 [CD8185_2.mzXML]	255.17178344726562	14.008999999999999	8.881433333333332	19.8445	10.963066666666668	27865.310546875	4501590.879938935	0	1175	1.0416248031074744	1.0112005894373675	1.10587805103722	255.1708526611328	255.17327880859375
589	255.2313690185547	13.851466666666665					1	DETECTED	255.2314 m/z @13.85 [CD8185_2.mzXML]	255.2313690185547	13.851466666666665	0.13763333333333333	19.899166666666666	19.761533333333333	5538.44921875	1602908.9941407165	0	1175	7.338379735289701	0.7204963358166329	1.1738382042981363	255.22901916503906	255.23268127441406
590	256.0577392578125	2.2756666666666665					1	DETECTED	256.0577 m/z @2.28 [CD8185_2.mzXML]	256.0577392578125	2.2756666666666665	1.8518000000000001	3.5912	1.7394	13430.32421875	358482.09971707163	0	1175	0.1638240979562604	1.8512745638005887	2.0919886863407355	256.0560607910156	256.058349609375
591	256.1751403808594	14.059933333333333					1	DETECTED	256.1751 m/z @14.06 [CD8185_2.mzXML]	256.1751403808594	14.059933333333333	14.059933333333333	17.470333333333333	3.410399999999999	2878.188232421875	250522.4067157897	0	1175	0.6779751930202575	null	null	256.17449951171875	256.17608642578125
592	256.2628479003906	11.360800000000001					1	DETECTED	256.2628 m/z @11.36 [CD8185_2.mzXML]	256.2628479003906	11.360800000000001	0.22949999999999998	19.91783333333333	19.68833333333333	79486.6640625	2573200.38125632	0	1175	0.05838761137481008	0.6802747563356081	20.982022065014643	256.2621765136719	256.26483154296875
593	256.820556640625	1.9490666666666667					1	DETECTED	256.8206 m/z @1.95 [CD8185_2.mzXML]	256.820556640625	1.9490666666666667	1.7195166666666668	2.19115	0.4716333333333331	18757.158203125	259767.21616320795	0	1175	0.1781990394061237	1.0272997894431133	1.0545995788862266	256.8197326660156	256.821044921875
594	257.03125	15.603250000000001					1	DETECTED	257.0312 m/z @15.60 [CD8185_2.mzXML]	257.03125	15.603250000000001	10.3985	17.690833333333334	7.292333333333334	1687.595703125	442993.14220776386	0	1175	0.8093454584667192	0.7005459756312342	0.40109195126246844	257.0300598144531	257.031982421875
595	257.24713134765625	6.82905					1	DETECTED	257.2471 m/z @6.83 [CD8185_2.mzXML]	257.24713134765625	6.82905	0.11933333333333333	20.009666666666664	19.89033333333333	5643.46826171875	2530491.134506073	0	1175	3.270974052749999	1.4822036698022518	1.9272245966047783	257.2455749511719	257.2485656738281
596	257.9807434082031	10.019283333333334					1	DETECTED	257.9807 m/z @10.02 [CD8185_2.mzXML]	257.9807434082031	10.019283333333334	9.772549999999999	10.41405	0.6415000000000006	5809.9462890625	131077.2977218628	0	1175	0.44868699443398796	1.2999864901377929	1.599972980275586	257.9802551269531	257.98126220703125
597	258.0222473144531	12.3291					1	DETECTED	258.0222 m/z @12.33 [CD8185_2.mzXML]	258.0222473144531	12.3291	4.124583333333333	17.891166666666667	13.766583333333333	4945.79736328125	1274177.2702128598	0	1175	10.314979733760328	0.8389637008883318	0.5943388032639967	258.0222473144531	258.0317077636719
598	258.8175048828125	1.9490666666666667					1	DETECTED	258.8175 m/z @1.95 [CD8185_2.mzXML]	258.8175048828125	1.9490666666666667	1.767	2.1484	0.3814000000000002	8954.138671875	107522.34766076657	0	1175	0.1304576679771281	1.047418528011717	1.094837056023434	258.8165283203125	258.8180236816406
599	258.8990478515625	1.6572					1	DETECTED	258.8990 m/z @1.66 [CD8185_2.mzXML]	258.8990478515625	1.6572	1.6267666666666665	1.7519500000000001	0.12518333333333365	38440.24609375	137141.33596118173	0	1175	0.0987604269637663	2.056681270536684	3.2407349988738385	258.8981628417969	258.8990478515625
600	258.9726257324219	1.5084166666666665					1	DETECTED	258.9726 m/z @1.51 [CD8185_2.mzXML]	258.9726257324219	1.5084166666666665	1.4325333333333332	2.0055666666666667	0.5730333333333335	13260.13671875	294136.0827888184	0	1175	0.5691400735806951	3.7757522512629063	6.5515045025258125	258.97222900390625	258.9801330566406
601	259.02740478515625	14.569733333333334					1	DETECTED	259.0274 m/z @14.57 [CD8185_2.mzXML]	259.02740478515625	14.569733333333334	9.528566666666668	18.696	9.167433333333333	3403.393798828125	878416.5106622617	0	1175	1.502741875918046	0.909257116408239	0.8185142328164781	259.02545166015625	259.0281677246094
602	259.0932922363281	11.81845					1	DETECTED	259.0933 m/z @11.82 [CD8185_2.mzXML]	259.0932922363281	11.81845	6.632066666666666	18.604333333333333	11.972266666666666	6867.03564453125	1429118.9899964603	0	1175	5.2564028630533	1.1542018683539907	1.3084037367079817	259.09173583984375	259.0943298339844
603	259.2449035644531	14.30515					1	DETECTED	259.2449 m/z @14.31 [CD8185_2.mzXML]	259.2449035644531	14.30515	14.176666666666668	15.293933333333333	1.1172666666666657	4557.74267578125	122879.89559582516	0	1175	0.2129736846298087	4.347905046050122	7.695810092100244	259.2439880371094	259.24560546875
604	259.6576232910156	13.147983333333334					1	DETECTED	259.6576 m/z @13.15 [CD8185_2.mzXML]	259.6576232910156	13.147983333333334	12.9727	13.7482	0.775500000000001	12348.0126953125	196062.53233752443	0	1175	0.25762284488279974	2.2121327374726505	2.068307527840546	259.6478576660156	259.65802001953125
605	260.0587158203125	10.822949999999999					1	DETECTED	260.0587 m/z @10.82 [CD8185_2.mzXML]	260.0587158203125	10.822949999999999	10.808016666666667	10.929983333333332	0.12196666666666545	7449.17578125	32428.7061965331	0	1175	0.14223044217859915	4.083705357143266	7.167410714286532	260.0577392578125	260.0592346191406
606	260.1854553222656	9.860183333333334					1	DETECTED	260.1855 m/z @9.86 [CD8185_2.mzXML]	260.1854553222656	9.860183333333334	9.824933333333332	12.613216666666666	2.788283333333334	28788.8203125	429480.66304071085	0	1175	0.07719125836586471	4.050187637763503	4.104502345882466	260.1840515136719	260.1860656738281
607	260.65667724609375	13.6653					1	DETECTED	260.6567 m/z @13.67 [CD8185_2.mzXML]	260.65667724609375	13.6653	13.234383333333334	13.956266666666666	0.7218833333333325	4368.87451171875	132914.62802148447	0	1175	0.5874398775086433	0.8376136143879319	0.6752272287758637	260.65435791015625	260.65704345703125
608	261.0107727050781	1.7954166666666667					1	DETECTED	261.0108 m/z @1.80 [CD8185_2.mzXML]	261.0107727050781	1.7954166666666667	1.44885	16.683	15.23415	69785.53125	1774017.1529017338	0	1175	0.23118165335768825	1.2227835820882564	7.718556612622139	261.0054931640625	261.01885986328125
609	261.1443786621094	9.528566666666668					1	DETECTED	261.1444 m/z @9.53 [CD8185_2.mzXML]	261.1443786621094	9.528566666666668	0.46659999999999996	12.6931	12.2265	51404.9453125	1574231.1308851913	1	1175	0.0974807807007565	0.5805569677498361	0.8150139975060045	261.14349365234375	261.1459655761719
610	261.18914794921875	9.860183333333334					1	DETECTED	261.1891 m/z @9.86 [CD8185_2.mzXML]	261.18914794921875	9.860183333333334	0.10099999999999999	20.009666666666664	19.908666666666665	4084.411865234375	1735273.605618135	0	1175	13.193599403996757	1.0199965502577915	0.15510260412464996	261.18267822265625	261.1893005371094
611	262.0390930175781	3.2224999999999997					1	DETECTED	262.0391 m/z @3.22 [CD8185_2.mzXML]	262.0390930175781	3.2224999999999997	2.99525	10.530933333333333	7.535683333333333	2625.83740234375	421009.6930123291	0	1175	0.10716272557913564	16.5801613494683	32.1603226989366	262.0368957519531	262.0447998046875
612	263.0077819824219	1.9770833333333333					1	DETECTED	263.0078 m/z @1.98 [CD8185_2.mzXML]	263.0077819824219	1.9770833333333333	1.7031666666666667	19.042166666666667	17.339	15384.8857421875	1553642.4526003725	0	1175	0.130805680725538	31.650136902951026	62.30027380590206	263.0049133300781	263.0177001953125
613	263.0183410644531	11.8522					1	DETECTED	263.0183 m/z @11.85 [CD8185_2.mzXML]	263.0183410644531	11.8522	2.0199333333333334	17.891166666666667	15.871233333333333	8256.17578125	2971000.529484741	0	1175	1.2389662711055287	0.7741715832989828	0.5644016328308024	263.0177917480469	263.0247497558594
614	263.084716796875	1.8237333333333334					1	DETECTED	263.0847 m/z @1.82 [CD8185_2.mzXML]	263.084716796875	1.8237333333333334	1.7813833333333333	11.8354	10.054016666666666	140615.171875	2714980.650350954	0	1175	0.06061371107585112	117.55470574555083	222.9524689276139	263.0842590332031	263.0925598144531
615	263.13897705078125	9.634716666666666					1	DETECTED	263.1390 m/z @9.63 [CD8185_2.mzXML]	263.13897705078125	9.634716666666666	9.616916666666667	9.7375	0.12058333333333415	12421.4296875	64645.8213277588	0	1175	0.09286814000776289	3.3871722846443375	5.774344569288675	263.13885498046875	263.1390380859375
616	263.23651123046875	14.30515					1	DETECTED	263.2365 m/z @14.31 [CD8185_2.mzXML]	263.23651123046875	14.30515	0.9590666666666666	19.516000000000002	18.556933333333337	54976.609375	3719732.657788087	0	1175	0.5717824037799595	2.1253730728433027	0.7225058803472177	263.2319641113281	263.2378845214844
617	264.1705627441406	9.203966666666668					1	DETECTED	264.1706 m/z @9.20 [CD8185_2.mzXML]	264.1705627441406	9.203966666666668	9.130433333333334	11.1637	2.033266666666666	35626.7109375	591895.0424577638	0	1175	0.05090917066316969	1.3372648132637435	1.3605807931147442	264.1700439453125	264.17401123046875
618	264.23992919921875	14.27265					1	DETECTED	264.2399 m/z @14.27 [CD8185_2.mzXML]	264.23992919921875	14.27265	10.657416666666668	15.786416666666666	5.128999999999998	9483.8486328125	1372806.5335012206	0	1175	3.6664371186390614	0.6735870274593742	0.3423505369477846	264.2310485839844	264.2407531738281
619	265.0228271484375	1.7954166666666667					1	DETECTED	265.0228 m/z @1.80 [CD8185_2.mzXML]	265.0228271484375	1.7954166666666667	1.767	18.622166666666665	16.855166666666666	35239.9375	1386126.1402407538	0	1175	0.09253314105790977	20.909669090055793	21.80999274464089	265.0133056640625	265.0327453613281
620	265.0788269042969	1.6572					1	DETECTED	265.0788 m/z @1.66 [CD8185_2.mzXML]	265.0788269042969	1.6572	0.10099999999999999	20.009666666666664	19.908666666666665	26688.62890625	2197100.8582774955	0	1175	0.21682656614377027	6.209561950708874	12.592493661740125	265.0744323730469	265.0859680175781
621	265.11822509765625	9.7043					1	DETECTED	265.1182 m/z @9.70 [CD8185_2.mzXML]	265.11822509765625	9.7043	9.634716666666666	10.234933333333334	0.6002166666666682	133884.9375	816524.488215883	1	1175	0.08687269217116977	1.8802179541574666	2.2756846723146857	265.11749267578125	265.11883544921875
622	265.251953125	12.660616666666666					1	DETECTED	265.2520 m/z @12.66 [CD8185_2.mzXML]	265.251953125	12.660616666666666	0.7591166666666667	14.823083333333333	14.063966666666666	30304.6953125	1317502.8437908632	0	1175	0.16138993571910554	6.397544435765781	8.46364654299405	265.2509765625	265.2538146972656
623	265.9811706542969	10.198933333333335					1	DETECTED	265.9812 m/z @10.20 [CD8185_2.mzXML]	265.9811706542969	10.198933333333335	10.1814	10.326183333333335	0.1447833333333346	10591.603515625	54069.22920068353	0	1175	0.08872690038495534	4.12880228136858	7.25760456273716	265.9808349609375	265.98126220703125
624	266.12158203125	9.7043					1	DETECTED	266.1216 m/z @9.70 [CD8185_2.mzXML]	266.12158203125	9.7043	9.652433333333333	9.807116666666667	0.15468333333333462	17375.666015625	96416.94973706076	0	1175	0.09192193483596789	1.491163239074548	1.982326478149096	266.1213073730469	266.1217956542969
625	266.1387634277344	9.30805					1	DETECTED	266.1388 m/z @9.31 [CD8185_2.mzXML]	266.1387634277344	9.30805	9.261816666666666	10.41405	1.1522333333333332	6618.5595703125	192422.70657971193	0	1175	0.07796472398441523	12.461067051189612	23.922134102379225	266.1385192871094	266.1448669433594
626	266.6385192871094	12.760466666666668					1	DETECTED	266.6385 m/z @12.76 [CD8185_2.mzXML]	266.6385192871094	12.760466666666668	12.760466666666668	12.943783333333332	0.18331666666666457	9373.431640625	59097.84669872976	0	1175	0.01724733232187603	null	null	266.6377868652344	266.6388854980469
627	266.92742919921875	1.5967500000000001					1	DETECTED	266.9274 m/z @1.60 [CD8185_2.mzXML]	266.92742919921875	1.5967500000000001	1.5672833333333334	1.6267666666666665	0.05948333333333311	30272.673828125	83220.58674511686	0	1175	0.12924342320285076	1.0093325791855137	1.0186651583710273	266.9268798828125	266.9277648925781
628	267.0679931640625	16.061466666666668					1	DETECTED	267.0680 m/z @16.06 [CD8185_2.mzXML]	267.0679931640625	16.061466666666668	1.9351833333333335	19.991333333333333	18.05615	8445.1513671875	2513524.7516093734	0	1175	2.524861942622314	0.6371931060081962	0.31038406663247936	267.05804443359375	267.06854248046875
629	267.09893798828125	1.6572					1	DETECTED	267.0989 m/z @1.66 [CD8185_2.mzXML]	267.09893798828125	1.6572	1.5819166666666669	8.794033333333335	7.2121166666666685	8355.5830078125	631225.5537102966	0	1175	0.1088364011031	22.599856283953343	50.011381586221525	267.0982360839844	267.10003662109375
630	267.6464538574219	13.147983333333334					1	DETECTED	267.6465 m/z @13.15 [CD8185_2.mzXML]	267.6464538574219	13.147983333333334	12.943783333333332	15.4571	2.513316666666668	197943.609375	3775772.088591921	2	1175	0.2321311396480823	2.147591665873515	1.3615455409757853	267.6454772949219	267.647216796875
631	267.97906494140625	10.21715					1	DETECTED	267.9791 m/z @10.22 [CD8185_2.mzXML]	267.97906494140625	10.21715	10.163583333333333	10.253233333333332	0.0896499999999989	9840.30859375	40746.2979438165	0	1175	0.12928024937774296	0.8269878532788169	0.6748404587279065	267.9785461425781	267.9793395996094
632	268.1543273925781	9.175166666666666					1	DETECTED	268.1543 m/z @9.18 [CD8185_2.mzXML]	268.1543273925781	9.175166666666666	9.145999999999999	14.959016666666667	5.813016666666668	41987.84765625	2024335.5890484306	0	1175	0.07291431476878252	4.478104458028483	4.146712422506184	268.14630126953125	268.15472412109375
633	268.1906433105469	9.824933333333332					1	DETECTED	268.1906 m/z @9.82 [CD8185_2.mzXML]	268.1906433105469	9.824933333333332	9.78965	9.877766666666668	0.08811666666666795	8510.7958984375	30981.069500244306	0	1175	0.07186782055629237	1.248700991969826	1.4974019839396522	268.1903076171875	268.1907043457031
634	268.956298828125	11.391783333333333					1	DETECTED	268.9563 m/z @11.39 [CD8185_2.mzXML]	268.956298828125	11.391783333333333	1.2686	18.549500000000002	17.280900000000003	11371.7060546875	2178367.643558135	0	1175	0.7327890936411325	0.7767786244360457	0.50418589792285	268.950927734375	268.9590759277344
635	269.0868225097656	1.49375					1	DETECTED	269.0868 m/z @1.49 [CD8185_2.mzXML]	269.0868225097656	1.49375	1.4325333333333332	1.5527000000000002	0.12016666666666698	4802.43505859375	28609.22313269045	0	1175	0.14242084934637012	0.9814865232779765	0.962973046555953	269.0867614746094	269.0873107910156
636	269.13775634765625	12.0512					1	DETECTED	269.1378 m/z @12.05 [CD8185_2.mzXML]	269.13775634765625	12.0512	12.001133333333334	12.171766666666667	0.17063333333333297	26102.349609375	156548.6483256847	0	1175	0.10549720985234501	1.704061251664465	2.92056101061092	269.1374206542969	269.1378479003906
637	269.2258605957031	14.008999999999999					1	DETECTED	269.2259 m/z @14.01 [CD8185_2.mzXML]	269.2258605957031	14.008999999999999	11.8354	15.529633333333333	3.694233333333333	61080.33203125	2302978.3166320818	0	1175	0.3029091528599963	0.7442730613852236	4.8527778066772855	269.22552490234375	269.2265319824219
638	269.283447265625	12.6449					1	DETECTED	269.2834 m/z @12.64 [CD8185_2.mzXML]	269.283447265625	12.6449	0.2662	19.954666666666665	19.688466666666663	21374.732421875	2663387.4008453987	0	1175	0.24945582796047816	0.7307768948741493	0.38458960172065754	269.28204345703125	269.2861022949219
639	270.2291564941406	14.008999999999999					1	DETECTED	270.2292 m/z @14.01 [CD8185_2.mzXML]	270.2291564941406	14.008999999999999	13.833933333333333	14.992816666666666	1.1588833333333337	14404.7451171875	315134.22017877264	0	1175	0.12297615935506379	3.30983434881951	5.61966869763902	270.2286376953125	270.2297058105469
640	270.7975158691406	1.9915166666666666					1	DETECTED	270.7975 m/z @1.99 [CD8185_2.mzXML]	270.7975158691406	1.9915166666666666	1.7195166666666668	9.930900000000001	8.211383333333334	10530.44140625	2293587.8746549073	0	1175	0.09642641396632334	15.094454656862757	29.188909313725517	270.7962951660156	270.8000793457031
641	271.03955078125	1.7954166666666667					1	DETECTED	271.0396 m/z @1.80 [CD8185_2.mzXML]	271.03955078125	1.7954166666666667	1.73575	16.720333333333333	14.984583333333333	67447.28125	3688237.820345368	0	1175	0.06673364162037454	125.5691340782121	2.2594826984056438	271.0394592285156	271.0434265136719
642	271.2049255371094	14.469883333333334					1	DETECTED	271.2049 m/z @14.47 [CD8185_2.mzXML]	271.2049255371094	14.469883333333334	14.025883333333333	14.823083333333333	0.7972000000000001	6232.3701171875	186029.1825881346	0	1175	0.5220593412321222	0.8977477477477462	0.7954954954954924	271.2043762207031	271.20587158203125
643	271.24139404296875	12.119166666666667					1	DETECTED	271.2414 m/z @12.12 [CD8185_2.mzXML]	271.24139404296875	12.119166666666667	12.067633333333333	12.259683333333333	0.19205000000000005	33462.60546875	227720.31833276365	0	1175	0.09862621950582451	1.8633570504527783	2.7267141009055567	271.24102783203125	271.24151611328125
644	271.26263427734375	12.613216666666666					1	DETECTED	271.2626 m/z @12.61 [CD8185_2.mzXML]	271.26263427734375	12.613216666666666	0.10099999999999999	20.009666666666664	19.908666666666665	19489.380859375	5458532.2414389625	0	1175	0.31532334665481443	0.5606370733571527	0.1289039586514834	271.26080322265625	271.2642822265625
645	271.6573486328125	12.9727					1	DETECTED	271.6573 m/z @12.97 [CD8185_2.mzXML]	271.6573486328125	12.9727	12.792033333333334	13.517866666666666	0.7258333333333322	35998.390625	385621.06839343143	0	1175	0.08259439136502778	2.008763837638387	0.7275025734680174	271.6567687988281	271.6579895019531
646	272.6651611328125	13.276783333333332					1	DETECTED	272.6652 m/z @13.28 [CD8185_2.mzXML]	272.6651611328125	13.276783333333332	12.885116666666667	13.6653	0.7801833333333335	13630.6044921875	248434.48116455064	0	1175	0.1585938398633484	0.9959787234042579	1.0018036680894735	272.65625	272.66607666015625
647	272.7942810058594	1.9915166666666666					1	DETECTED	272.7943 m/z @1.99 [CD8185_2.mzXML]	272.7942810058594	1.9915166666666666	1.7195166666666668	2.1767499999999997	0.45723333333333294	12886.984375	181304.96135278314	0	1175	0.11839465477949651	0.840502450980392	0.6810049019607841	272.7938232421875	272.7950439453125
648	272.9439392089844	1.6267666666666665					1	DETECTED	272.9439 m/z @1.63 [CD8185_2.mzXML]	272.9439392089844	1.6267666666666665	1.5819166666666669	16.097833333333334	14.515916666666667	55871.5078125	5945954.832833098	0	1175	0.069073854135689	161.82738758825857	322.6547751765171	272.9438171386719	272.9509582519531
649	274.0030212402344	11.14705					1	DETECTED	274.0030 m/z @11.15 [CD8185_2.mzXML]	274.0030212402344	11.14705	10.9461	19.80816666666667	8.862066666666669	9210.0205078125	1157753.0347785645	0	1175	3.050433923940421	16.99807727359286	32.79921139103454	274.0003356933594	274.0042724609375
650	274.0380859375	10.837983333333334					1	DETECTED	274.0381 m/z @10.84 [CD8185_2.mzXML]	274.0380859375	10.837983333333334	10.808016666666667	10.929983333333332	0.12196666666666545	12246.6337890625	59168.79830346659	0	1175	0.06772441500504911	2.0350389321468074	3.070077864293615	274.036865234375	274.03851318359375
651	274.2010803222656	10.198933333333335					1	DETECTED	274.2011 m/z @10.20 [CD8185_2.mzXML]	274.2010803222656	10.198933333333335	10.163583333333333	10.429366666666665	0.2657833333333315	2582.117431640625	20605.354756591667	0	1175	0.2245048561887426	3.759311645450116	6.518623290900232	274.2005615234375	274.2020263671875
652	274.2731628417969	11.345916666666666					1	DETECTED	274.2732 m/z @11.35 [CD8185_2.mzXML]	274.2731628417969	11.345916666666666	11.282549999999999	12.792033333333334	1.5094833333333355	1827383.125	1.2041697744715773E7	1	1175	0.07281103824032797	2.245907439833388	2.535516015600601	274.27276611328125	274.2737731933594
653	274.8807678222656	1.7519500000000001					1	DETECTED	274.8808 m/z @1.75 [CD8185_2.mzXML]	274.8807678222656	1.7519500000000001	1.6722499999999998	1.7954166666666667	0.12316666666666687	22334.833984375	137147.02935107422	0	1175	0.124717622244223	0.772689251359262	0.5453785027185241	274.8805236816406	274.8810729980469
654	274.941162109375	1.6267666666666665					1	DETECTED	274.9412 m/z @1.63 [CD8185_2.mzXML]	274.941162109375	1.6267666666666665	1.4325333333333332	1.6417166666666667	0.2091833333333335	8647.646484375	61103.958445251475	0	1175	0.18507855668105577	0.5384846404667931	0.07595947821503125	274.93695068359375	274.9510192871094
655	274.9990539550781	11.75005					1	DETECTED	274.9991 m/z @11.75 [CD8185_2.mzXML]	274.9990539550781	11.75005	9.860183333333334	19.259999999999998	9.399816666666664	9647.548828125	1678856.5766764523	0	1175	4.263094296656625	2.3264384294704388	3.181896902736668	274.9975891113281	275.0030517578125
656	275.2001953125	12.363750000000001					1	DETECTED	275.2002 m/z @12.36 [CD8185_2.mzXML]	275.2001953125	12.363750000000001	12.3291	12.6449	0.3157999999999994	9089.904296875	68181.09718518054	0	1175	0.09278682761844337	4.556998556998423	8.113997113996845	275.19952392578125	275.2002868652344
657	275.6324462890625	13.220266666666667					1	DETECTED	275.6324 m/z @13.22 [CD8185_2.mzXML]	275.6324462890625	13.220266666666667	12.943783333333332	14.907900000000001	1.9641166666666692	75503.9140625	1401447.9737316894	0	1175	0.20124514722147246	1.3811853268706944	1.5075616690903384	275.6312255859375	275.6330871582031
658	276.1342468261719	13.1621					1	DETECTED	276.1342 m/z @13.16 [CD8185_2.mzXML]	276.1342468261719	13.1621	4.187666666666667	14.6884	10.500733333333333	18883.146484375	2087729.4864374395	0	1175	0.2603856739105286	0.5880126248832036	0.17623441824204586	276.1329650878906	276.14422607421875
659	276.65155029296875	13.1621					1	DETECTED	276.6516 m/z @13.16 [CD8185_2.mzXML]	276.65155029296875	13.1621	13.01655	13.868516666666666	0.8519666666666659	27369.478515625	460650.96537683054	0	1175	0.2552100054356181	2.9405650508115158	3.420716289930811	276.6503601074219	276.65216064453125
660	276.9849548339844	1.7954166666666667					1	DETECTED	276.9850 m/z @1.80 [CD8185_2.mzXML]	276.9849548339844	1.7954166666666667	0.37573333333333336	18.1115	17.735766666666667	19285.19140625	1891585.5730766302	0	1175	0.14709195839686307	5.511713232331117	10.011374481376901	276.9841003417969	276.9947814941406
661	277.1533508300781	13.1621					1	DETECTED	277.1534 m/z @13.16 [CD8185_2.mzXML]	277.1533508300781	13.1621	9.895516666666667	19.954666666666665	10.059149999999997	8222.8515625	1154115.770275696	0	1175	4.91435580127029	1.2148855987420548	1.5018388449804847	277.1529846191406	277.15899658203125
662	277.2153625488281	12.5471					1	DETECTED	277.2154 m/z @12.55 [CD8185_2.mzXML]	277.2153625488281	12.5471	6.095916666666667	14.176666666666668	8.080750000000002	28995.9921875	1132683.299908447	0	1175	0.14534949420698773	5.07524097661332	7.55728064651014	277.21002197265625	277.2163391113281
663	278.05230712890625	16.262516666666667					1	DETECTED	278.0523 m/z @16.26 [CD8185_2.mzXML]	278.05230712890625	16.262516666666667	9.276733333333334	20.009666666666664	10.73293333333333	3481.38671875	817228.3321073297	0	1175	6.209821734501341	0.7681982693422593	1.4443173376123772	278.0510559082031	278.0538635253906
664	278.15985107421875	10.308133333333334					1	DETECTED	278.1599 m/z @10.31 [CD8185_2.mzXML]	278.15985107421875	10.308133333333334	10.29015	15.133216666666668	4.843066666666667	3976.62939453125	361426.6396823121	0	1175	0.08561574134857253	134.65430954587487	268.30861909174973	278.15911865234375	278.1618347167969
665	278.62701416015625	12.9149					1	DETECTED	278.6270 m/z @12.91 [CD8185_2.mzXML]	278.62701416015625	12.9149	12.760466666666668	13.090416666666666	0.3299499999999984	28350.681640625	287173.4459450679	0	1175	0.16581518949824492	1.0682603064968768	1.1820715549741143	278.6263732910156	278.62744140625
666	278.9817810058594	1.7813833333333333					1	DETECTED	278.9818 m/z @1.78 [CD8185_2.mzXML]	278.9817810058594	1.7813833333333333	1.7813833333333333	19.024	17.242616666666667	7835.96630859375	2387115.0954145803	0	1175	14.019967155898193	null	null	278.9801940917969	278.98297119140625
667	279.05694580078125	2.0625166666666668					1	DETECTED	279.0569 m/z @2.06 [CD8185_2.mzXML]	279.05694580078125	2.0625166666666668	2.0625166666666668	19.752833333333335	17.690316666666668	3949.021484375	1795081.5674478149	0	1175	15.794285214572845	null	null	279.0472717285156	279.05694580078125
668	279.0838623046875	10.5018					1	DETECTED	279.0839 m/z @10.50 [CD8185_2.mzXML]	279.0838623046875	10.5018	1.8518000000000001	17.909333333333333	16.057533333333332	29486.728515625	3440279.179412323	0	1175	0.08153427991295459	0.7860471762664105	0.5787442315367871	279.0837707519531	279.0936279296875
669	279.15826416015625	12.430283333333334					1	DETECTED	279.1583 m/z @12.43 [CD8185_2.mzXML]	279.15826416015625	12.430283333333334	0.10099999999999999	20.009666666666664	19.908666666666665	130939.96875	3.459950604875265E7	1	1175	0.2105133774517629	0.5347505457385724	0.060545648180201785	279.15765380859375	279.15936279296875
670	279.2310791015625	13.46945					1	DETECTED	279.2311 m/z @13.47 [CD8185_2.mzXML]	279.2310791015625	13.46945	12.242166666666666	15.0105	2.7683333333333344	30224.41796875	1494179.3220278923	0	1175	0.12526310121598705	1.0456809444468858	0.9441019571092737	279.22882080078125	279.2320251464844
671	279.6460876464844	12.9149					1	DETECTED	279.6461 m/z @12.91 [CD8185_2.mzXML]	279.6460876464844	12.9149	12.760466666666668	14.453100000000001	1.6926333333333332	209269.921875	2756783.2135540745	2	1175	0.16358823768613995	1.468900692486976	4.203584100737437	279.6455993652344	279.64703369140625
672	280.0915832519531	1.7519500000000001					1	DETECTED	280.0916 m/z @1.75 [CD8185_2.mzXML]	280.0915832519531	1.7519500000000001	1.7031666666666667	19.042166666666667	17.339	53216.53125	5141793.165342712	0	1175	0.04338246387362066	132.56740874300527	269.68282723180477	280.0858459472656	280.09197998046875
673	280.1479187011719	12.9292					1	DETECTED	280.1479 m/z @12.93 [CD8185_2.mzXML]	280.1479187011719	12.9292	9.340316666666666	13.938633333333334	4.598316666666667	54855.8671875	4938892.445686037	0	1175	3.717379700473911	0.556338717010037	0.14080699082116627	280.1464538574219	280.15435791015625
674	280.16168212890625	12.430283333333334					1	DETECTED	280.1617 m/z @12.43 [CD8185_2.mzXML]	280.16168212890625	12.430283333333334	0.13763333333333333	20.009666666666664	19.87203333333333	19453.033203125	5953300.924712222	0	1175	5.407388386345271	0.5816899369666861	0.20273128194526874	280.16046142578125	280.1628723144531
675	280.6541748046875	13.276783333333332					1	DETECTED	280.6542 m/z @13.28 [CD8185_2.mzXML]	280.6541748046875	13.276783333333332	12.899949999999999	17.580333333333332	4.680383333333333	91360.4375	2518930.953727234	0	1175	0.2277583392978002	2.066860024665604	2.648106211232328	280.6484069824219	280.6548767089844
676	281.0834045410156	15.566383333333333					1	DETECTED	281.0834 m/z @15.57 [CD8185_2.mzXML]	281.0834045410156	15.566383333333333	5.8645499999999995	19.424333333333333	13.559783333333334	14285.11328125	3143773.8782866197	0	1175	6.488003536439695	0.6988258232980021	0.5579971822482489	281.0735168457031	281.0841064453125
677	281.11297607421875	9.475733333333332					1	DETECTED	281.1130 m/z @9.48 [CD8185_2.mzXML]	281.11297607421875	9.475733333333332	9.423783333333335	9.599216666666667	0.17543333333333244	3577.021728515625	28658.62168774399	0	1175	0.14144614812927614	1.6884825152390701	2.3769650304781402	281.1122741699219	281.1131286621094
678	281.2466735839844	14.30515					1	DETECTED	281.2467 m/z @14.31 [CD8185_2.mzXML]	281.2466735839844	14.30515	1.2686	19.80816666666667	18.53956666666667	114167.0625	6345337.8896772135	0	1175	0.4146064916382368	0.9497130988181206	0.4865692321938986	281.24542236328125	281.248046875
679	281.6618347167969	14.0933					1	DETECTED	281.6618 m/z @14.09 [CD8185_2.mzXML]	281.6618347167969	14.0933	13.276783333333332	16.024316666666667	2.747533333333335	38341.96484375	1829876.35534485	0	1175	0.15343515806491936	2.2943730504007265	10.144737010864885	281.6562194824219	281.6714172363281
680	282.1636657714844	14.337233333333334					1	DETECTED	282.1637 m/z @14.34 [CD8185_2.mzXML]	282.1636657714844	14.337233333333334	9.670033333333333	15.203616666666667	5.533583333333334	7551.8056640625	1414212.1628782959	0	1175	5.312922567508856	0.5928161781510685	0.18563235630213684	282.1580505371094	282.16448974609375
681	282.2212829589844	18.915333333333333					1	DETECTED	282.2213 m/z @18.92 [CD8185_2.mzXML]	282.2212829589844	18.915333333333333	0.11933333333333333	20.009666666666664	19.89033333333333	4050.210205078125	2543118.777758696	0	1175	14.465272545607693	0.5291108037171028	0.058221607434205756	282.2185974121094	282.2226257324219
682	282.25885009765625	11.330883333333333					1	DETECTED	282.2589 m/z @11.33 [CD8185_2.mzXML]	282.25885009765625	11.330883333333333	11.29945	15.621566666666666	4.322116666666666	23457.779296875	1900942.354889589	0	1175	3.2688165301562346	64.24375436088212	133.08121556026722	282.249267578125	282.2589111328125
683	282.2784423828125	13.938633333333334					1	DETECTED	282.2784 m/z @13.94 [CD8185_2.mzXML]	282.2784423828125	13.938633333333334	11.8354	14.240583333333332	2.4051833333333317	45537.4375	1179375.5728265375	0	1175	0.24096294655546302	1.0194130988484744	1.7382566854637256	282.2777099609375	282.2791442871094
684	282.8230895996094	1.7519500000000001					1	DETECTED	282.8231 m/z @1.75 [CD8185_2.mzXML]	282.8230895996094	1.7519500000000001	1.6874333333333333	1.8094999999999999	0.12206666666666655	16375.7646484375	86318.82196655266	0	1175	0.09554965469091403	0.9460087832601369	0.8920175665202739	282.822021484375	282.8236389160156
685	282.904541015625	1.5967500000000001					1	DETECTED	282.9045 m/z @1.60 [CD8185_2.mzXML]	282.904541015625	1.5967500000000001	1.5672833333333334	17.525	15.957716666666665	72101.609375	1.0797600625682984E7	0	1175	0.05678292782876615	270.7757352941168	540.5514705882337	282.8954162597656	282.9051208496094
686	283.00762939453125	10.198933333333335					1	DETECTED	283.0076 m/z @10.20 [CD8185_2.mzXML]	283.00762939453125	10.198933333333335	10.1814	10.308133333333334	0.12673333333333403	7806.005859375	38552.18407110594	0	1175	0.07341091590039817	3.6140684410644157	6.228136882128831	283.0071105957031	283.00762939453125
687	283.0271911621094	1.9915166666666666					1	DETECTED	283.0272 m/z @1.99 [CD8185_2.mzXML]	283.0271911621094	1.9915166666666666	1.963	17.379166666666666	15.416166666666665	3911.87158203125	1662193.6153684692	0	1175	13.730210334213353	270.30099357101244	539.601987142025	283.02655029296875	283.0281066894531
688	283.2623291015625	12.629166666666666					1	DETECTED	283.2623 m/z @12.63 [CD8185_2.mzXML]	283.2623291015625	12.629166666666666	0.10099999999999999	20.009666666666664	19.908666666666665	87293.9765625	3124052.2394111305	1	1175	0.12461928413464207	2.2161998698069407	3.247937610113203	283.26129150390625	283.26434326171875
689	283.2877502441406	12.85545					1	DETECTED	283.2878 m/z @12.86 [CD8185_2.mzXML]	283.2877502441406	12.85545	12.85545	14.337233333333334	1.4817833333333343	26749.623046875	905852.7382738043	0	1175	1.089745159453713	null	null	283.2813720703125	283.2967529296875
690	283.6297912597656	11.934533333333333					1	DETECTED	283.6298 m/z @11.93 [CD8185_2.mzXML]	283.6297912597656	11.934533333333333	11.934533333333333	12.034566666666667	0.10003333333333408	5794.77880859375	30042.116286010547	0	1175	0.08506370015819087	null	null	283.6297912597656	283.6300354003906
691	284.188720703125	9.510816666666667					1	DETECTED	284.1887 m/z @9.51 [CD8185_2.mzXML]	284.188720703125	9.510816666666667	6.524483333333333	18.421833333333332	11.89735	3864.3251953125	780956.1340028078	0	1175	0.5737295168560568	1.991966179261078	0.11172852906966639	284.1837158203125	284.1984558105469
692	284.293701171875	12.6449					1	DETECTED	284.2937 m/z @12.64 [CD8185_2.mzXML]	284.293701171875	12.6449	0.2662	19.625666666666667	19.359466666666666	19545.376953125	2688766.325695434	0	1175	0.1477511481889362	0.5382217638100082	5.873589995787647	284.2911682128906	284.2961730957031
693	284.33013916015625	11.86855					1	DETECTED	284.3301 m/z @11.87 [CD8185_2.mzXML]	284.33013916015625	11.86855	11.8522	12.346466666666666	0.4942666666666664	12114.6162109375	126806.21979565478	0	1175	0.4427178877241804	15.115188583077583	29.230377166155165	284.3299255371094	284.33087158203125
694	284.9093322753906	1.6722499999999998					1	DETECTED	284.9093 m/z @1.67 [CD8185_2.mzXML]	284.9093322753906	1.6722499999999998	1.6417166666666667	1.7813833333333333	0.1396666666666666	35540.2578125	165458.70655737293	0	1175	0.09257933023462028	2.2871179039301492	3.4840592498351186	284.9088439941406	284.9095764160156
695	285.0052185058594	10.21715					1	DETECTED	285.0052 m/z @10.22 [CD8185_2.mzXML]	285.0052185058594	10.21715	10.1814	10.326183333333335	0.1447833333333346	7990.1171875	41299.72227099593	0	1175	0.08499165842555989	2.024941724941733	3.049883449883466	285.0048828125	285.0058288574219
696	285.0642395019531	1.5084166666666665					1	DETECTED	285.0642 m/z @1.51 [CD8185_2.mzXML]	285.0642395019531	1.5084166666666665	1.4140666666666666	18.640666666666668	17.2266	12613.3720703125	2025417.5080356444	0	1175	0.12303455022221943	91.29093799682042	179.25873648536148	285.0570068359375	285.07025146484375
697	285.27838134765625	7.043716666666667					1	DETECTED	285.2784 m/z @7.04 [CD8185_2.mzXML]	285.27838134765625	7.043716666666667	0.10099999999999999	19.899166666666666	19.798166666666667	2876.214599609375	1436325.610367035	0	1175	3.1080203097872214	1.4258227446988812	1.851645489397762	285.27691650390625	285.27984619140625
698	286.2008972167969	10.3439					1	DETECTED	286.2009 m/z @10.34 [CD8185_2.mzXML]	286.2008972167969	10.3439	10.253233333333332	10.852666666666666	0.5994333333333337	127833.328125	1072288.2164830258	1	1175	0.11716934378830857	1.8841801656217547	1.918827500311189	286.19964599609375	286.20147705078125
699	286.24859619140625	9.807116666666667					1	DETECTED	286.2486 m/z @9.81 [CD8185_2.mzXML]	286.24859619140625	9.807116666666667	9.0235	19.314833333333336	10.291333333333336	90458.828125	2025323.6195048874	1	1175	0.6693370412017501	1.1578338431996138	1.0463873090775326	286.2469787597656	286.2502136230469
700	286.7711486816406	2.0055666666666667					1	DETECTED	286.7711 m/z @2.01 [CD8185_2.mzXML]	286.7711486816406	2.0055666666666667	1.9490666666666667	2.1627	0.21363333333333334	5933.97314453125	54678.95372717285	0	1175	0.1754037646505724	1.8905604719764015	2.781120943952803	286.7707214355469	286.7716064453125
701	287.0132141113281	1.7954166666666667					1	DETECTED	287.0132 m/z @1.80 [CD8185_2.mzXML]	287.0132141113281	1.7954166666666667	1.7519500000000001	19.73483333333333	17.98288333333333	24625.939453125	4696877.159975586	0	1175	0.06765153868484552	206.8583205521478	412.71664110429555	287.0128479003906	287.0165100097656
702	287.10009765625	9.7043					1	DETECTED	287.1001 m/z @9.70 [CD8185_2.mzXML]	287.10009765625	9.7043	9.670033333333333	9.984316666666667	0.3142833333333339	83898.3359375	636307.2668483908	1	1175	0.08050686067482182	3.691915946232082	2.650163659197084	287.0997314453125	287.1004333496094
703	287.20428466796875	10.3439					1	DETECTED	287.2043 m/z @10.34 [CD8185_2.mzXML]	287.20428466796875	10.3439	10.271516666666667	10.640616666666666	0.36909999999999954	20598.8671875	158754.4682196646	0	1175	0.12490396861656095	2.5496200782869143	2.353406143229717	287.2042236328125	287.2051696777344
704	287.2364196777344	14.008999999999999					1	DETECTED	287.2364 m/z @14.01 [CD8185_2.mzXML]	287.2364196777344	14.008999999999999	10.994666666666665	14.941283333333333	3.9466166666666673	7923.720703125	833058.9721323246	0	1175	0.1398010492973416	0.829260770011038	0.2374107667327471	287.2348937988281	287.23785400390625
705	287.2517395019531	9.807116666666667					1	DETECTED	287.2517 m/z @9.81 [CD8185_2.mzXML]	287.2517395019531	9.807116666666667	9.599216666666667	10.1814	0.582183333333333	15146.88671875	186989.73741314752	0	1175	0.17306217016825443	1.5004171663500216	1.2009156339333467	287.251220703125	287.2522888183594
706	287.63232421875	12.899949999999999					1	DETECTED	287.6323 m/z @12.90 [CD8185_2.mzXML]	287.63232421875	12.899949999999999	12.743266666666667	13.7826	1.0393333333333334	117729.734375	1467097.2024236429	0	1175	0.16417018127140182	1.5113863940470624	1.6660543303496638	287.6311950683594	287.63311767578125
707	288.1033020019531	9.68745					1	DETECTED	288.1033 m/z @9.69 [CD8185_2.mzXML]	288.1033020019531	9.68745	9.670033333333333	15.257766666666667	5.587733333333334	11104.32421875	1832968.3901459964	0	1175	0.14589931099532727	160.41339712917875	319.8267942583575	288.10321044921875	288.1056823730469
708	288.2166442871094	10.640616666666666					1	DETECTED	288.2166 m/z @10.64 [CD8185_2.mzXML]	288.2166442871094	10.640616666666666	1.0319833333333333	19.82633333333333	18.794349999999998	87959.9921875	2151096.4751266507	1	1175	0.10149350120286194	2.2582910283389532	3.5758474603660915	288.214599609375	288.2179870605469
709	288.271240234375	11.616683333333333					1	DETECTED	288.2712 m/z @11.62 [CD8185_2.mzXML]	288.271240234375	11.616683333333333	11.5706	16.024316666666667	4.453716666666667	14388.6728515625	879355.2345790404	0	1175	0.11962948301608556	48.32242314647526	95.64484629295052	288.2657470703125	288.271484375
710	288.6400146484375	13.349066666666666					1	DETECTED	288.6400 m/z @13.35 [CD8185_2.mzXML]	288.6400146484375	13.349066666666666	12.760466666666668	14.78895	2.028483333333332	39370.75390625	771561.1562425238	0	1175	0.24170154058989546	2.1391432895535116	1.2584759108105243	288.633056640625	288.640869140625
711	288.9212951660156	1.6267666666666665					1	DETECTED	288.9213 m/z @1.63 [CD8185_2.mzXML]	288.9212951660156	1.6267666666666665	1.5672833333333334	15.239716666666668	13.672433333333334	277877.96875	4079693.4529504376	0	1175	0.06566369588913501	1.1081570624277997	1.0318272433795503	288.9197082519531	288.92205810546875
712	289.1751403808594	1.3959833333333334					1	DETECTED	289.1751 m/z @1.40 [CD8185_2.mzXML]	289.1751403808594	1.3959833333333334	0.10099999999999999	20.009666666666664	19.908666666666665	4720.9365234375	1648873.482137939	0	1175	7.093921269950365	7.686842816509865	5.7601271058966095	289.17413330078125	289.1767272949219
713	289.6480712890625	14.0933					1	DETECTED	289.6481 m/z @14.09 [CD8185_2.mzXML]	289.6480712890625	14.0933	11.1131	15.713033333333334	4.599933333333334	20690.0625	1140076.3544564517	0	1175	0.21958320851154234	2.157981458661993	1.650569762936591	289.6458435058594	289.6492614746094
714	289.6591796875	13.378116666666667					1	DETECTED	289.6592 m/z @13.38 [CD8185_2.mzXML]	289.6591796875	13.378116666666667	13.234383333333334	13.582366666666667	0.34798333333333353	10022.3583984375	106086.92904577623	0	1175	0.18307523180530438	1.2105171614100179	0.9063407731868174	289.6582336425781	289.6601867675781
715	290.00994873046875	10.867666666666667					1	DETECTED	290.0099 m/z @10.87 [CD8185_2.mzXML]	290.00994873046875	10.867666666666667	10.777083333333334	16.683	5.905916666666666	7766.14990234375	595453.7515088805	0	1175	0.2007477842081986	32.59935602575908	64.19871205151816	290.00836181640625	290.0132751464844
716	290.0330810546875	10.361883333333333					1	DETECTED	290.0331 m/z @10.36 [CD8185_2.mzXML]	290.0330810546875	10.361883333333333	9.913183333333334	19.752833333333335	9.83965	1863.395263671875	672292.7298236083	0	1175	6.694576806959576	10.964620013371995	20.92924002674399	290.0311279296875	290.0348205566406
717	290.1575012207031	2.414266666666667					1	DETECTED	290.1575 m/z @2.41 [CD8185_2.mzXML]	290.1575012207031	2.414266666666667	2.414266666666667	15.186233333333332	12.771966666666666	23034.439453125	5101187.231437379	0	1175	6.025359508942897	null	null	290.1490478515625	290.15960693359375
718	290.6265869140625	12.870633333333334					1	DETECTED	290.6266 m/z @12.87 [CD8185_2.mzXML]	290.6265869140625	12.870633333333334	12.726750000000001	13.090416666666666	0.36366666666666525	25238.61328125	203811.65976379273	0	1175	0.06517241228596227	1.2637553573497013	0.4738157904642467	290.6263427734375	290.62823486328125
719	290.6672668457031	14.076483333333334					1	DETECTED	290.6673 m/z @14.08 [CD8185_2.mzXML]	290.6672668457031	14.076483333333334	13.956266666666666	15.365716666666666	1.4094499999999996	5644.14794921875	175732.2380758058	0	1175	0.4177056952288982	5.862123942880856	7.414417056955471	290.6654052734375	290.6684265136719
720	290.8540954589844	1.7519500000000001					1	DETECTED	290.8541 m/z @1.75 [CD8185_2.mzXML]	290.8540954589844	1.7519500000000001	1.6722499999999998	1.7813833333333333	0.10913333333333353	23271.474609375	107890.62307495119	0	1175	0.11672148296157814	0.6846507737348374	0.3693015474696748	290.8537902832031	290.85479736328125
721	290.9250793457031	2.4966500000000003					1	DETECTED	290.9251 m/z @2.50 [CD8185_2.mzXML]	290.9250793457031	2.4966500000000003	1.8518000000000001	16.4267	14.5749	34704.6640625	2783580.211611603	0	1175	0.6242215541186669	1.7497033159239015	2.4863130151348156	290.922607421875	290.9280700683594
722	291.1193542480469	12.0512					1	DETECTED	291.1194 m/z @12.05 [CD8185_2.mzXML]	291.1193542480469	12.0512	10.055133333333334	12.760466666666668	2.705333333333334	81439.9453125	1676528.5744617619	0	1175	0.11370448292927904	0.5832720094365724	2.975095526655143	291.1185302734375	291.12908935546875
723	291.1734924316406	9.860183333333334					1	DETECTED	291.1735 m/z @9.86 [CD8185_2.mzXML]	291.1734924316406	9.860183333333334	9.7043	10.001833333333334	0.29753333333333387	4834.85302734375	45834.59083264158	0	1175	0.09796714626068592	0.954346199080509	0.9086923981610181	291.1730041503906	291.174072265625
724	291.2647705078125	12.629166666666666					1	DETECTED	291.2648 m/z @12.63 [CD8185_2.mzXML]	291.2647705078125	12.629166666666666	11.96755	14.907900000000001	2.9403500000000022	6117.31494140625	513906.9203325501	0	1175	1.827758262511221	2.2220948686298714	3.4441897372597423	291.2641906738281	291.26708984375
725	291.64605712890625	12.870633333333334					1	DETECTED	291.6461 m/z @12.87 [CD8185_2.mzXML]	291.64605712890625	12.870633333333334	12.726750000000001	14.873516666666665	2.1467666666666645	88212.1171875	1060322.213275327	0	1175	0.11696612239867932	1.866933258044015	2.9887416306793004	291.6445617675781	291.6473083496094
726	291.93511962890625	2.4966500000000003					1	DETECTED	291.9351 m/z @2.50 [CD8185_2.mzXML]	291.93511962890625	2.4966500000000003	0.7591166666666667	19.991333333333333	19.232216666666666	27584.923828125	2330920.978130523	0	1175	0.6897023098333688	1.0220150514658486	0.8047091317225454	291.93414306640625	291.93743896484375
727	292.06793212890625	16.408583333333333					1	DETECTED	292.0679 m/z @16.41 [CD8185_2.mzXML]	292.06793212890625	16.408583333333333	8.934416666666667	19.5705	10.636083333333332	4018.20751953125	1104971.811163422	0	1175	2.4188385080201265	0.711523023748467	0.3280755985315161	292.0660095214844	292.0692443847656
728	292.65380859375	13.090416666666666					1	DETECTED	292.6538 m/z @13.09 [CD8185_2.mzXML]	292.65380859375	13.090416666666666	2.7901000000000002	13.7826	10.9925	16721.576171875	5265976.936734682	0	1175	0.1266002375843822	0.533600099673311	0.06720019934662212	292.6529235839844	292.66259765625
729	292.85162353515625	1.7519500000000001					1	DETECTED	292.8516 m/z @1.75 [CD8185_2.mzXML]	292.85162353515625	1.7519500000000001	1.6874333333333333	1.767	0.07956666666666656	18461.7890625	68559.19390722658	0	1175	0.08817879603358159	0.6166365280289312	0.23327305605786247	292.85113525390625	292.8519287109375
730	292.9402770996094	1.8931499999999999					1	DETECTED	292.9403 m/z @1.89 [CD8185_2.mzXML]	292.9402770996094	1.8931499999999999	1.8931499999999999	17.36116666666667	15.468016666666669	4575.919921875	1896258.1306364746	0	1175	0.7115518571765231	null	null	292.93115234375	292.9474182128906
731	292.9737854003906	2.55165					1	DETECTED	292.9738 m/z @2.55 [CD8185_2.mzXML]	292.9737854003906	2.55165	2.400516666666667	17.433666666666667	15.033150000000001	3988.8076171875	1544408.76054187	0	1175	0.2076360535475157	49.734726510807306	98.46945302161461	292.96551513671875	292.97784423828125
732	292.9884338378906	2.6202666666666667					1	DETECTED	292.9884 m/z @2.62 [CD8185_2.mzXML]	292.9884338378906	2.6202666666666667	2.414266666666667	3.46835	1.0540833333333333	4471.1357421875	128860.42986752323	0	1175	0.24449471896979125	2.5584546925566345	4.116909385113269	292.9794921875	292.9927673339844
733	293.00372314453125	2.56525					1	DETECTED	293.0037 m/z @2.57 [CD8185_2.mzXML]	293.00372314453125	2.56525	2.332	16.170949999999998	13.838949999999997	5489.29443359375	1112026.4197171018	0	1175	0.28994629778293746	29.665487674169345	58.3309753483387	292.9960021972656	293.0116271972656
734	293.0306091308594	2.6202666666666667					1	DETECTED	293.0306 m/z @2.62 [CD8185_2.mzXML]	293.0306091308594	2.6202666666666667	2.3457833333333338	3.74845	1.4026666666666663	7532.0009765625	282892.7228770142	0	1175	0.3513115154927755	2.5551035278401875	3.0207932909963713	293.0224914550781	293.0345458984375
735	293.04559326171875	2.4830666666666668					1	DETECTED	293.0456 m/z @2.48 [CD8185_2.mzXML]	293.04559326171875	2.4830666666666668	2.2898666666666667	4.378699999999999	2.0888333333333327	9026.029296875	390714.4874012149	0	1175	0.48439223553001165	5.405883367839887	5.113022572224375	293.0374755859375	293.0495300292969
736	293.06072998046875	2.5379833333333335					1	DETECTED	293.0607 m/z @2.54 [CD8185_2.mzXML]	293.06072998046875	2.5379833333333335	2.10565	4.03	1.9243500000000004	14426.5556640625	547037.2311538084	0	1175	0.1599645886289851	1.753037614125586	2.6848007657735753	293.05084228515625	293.0609130859375
737	293.0716552734375	2.6340166666666667					1	DETECTED	293.0717 m/z @2.63 [CD8185_2.mzXML]	293.0716552734375	2.6340166666666667	2.19115	19.552333333333333	17.361183333333333	22697.939453125	2251270.756044312	0	1175	0.05238957855959736	18.71278150395228	16.660028603094087	293.062744140625	293.07183837890625
738	293.0971984863281	2.4966500000000003					1	DETECTED	293.0972 m/z @2.50 [CD8185_2.mzXML]	293.0971984863281	2.4966500000000003	0.10099999999999999	19.991333333333333	19.890333333333334	9276079.0	5.3644072628508335E8	1	1175	0.6762537426930324	1.8306871773746822	2.2828296969050097	293.09637451171875	293.1065368652344
739	293.1385498046875	10.361883333333333					1	DETECTED	293.1385 m/z @10.36 [CD8185_2.mzXML]	293.1385498046875	10.361883333333333	2.0625166666666668	16.408583333333333	14.346066666666665	30810.173828125	4338076.928136778	0	1175	9.698133024758407	0.9414802907917158	0.27902141032807226	293.130126953125	293.1419677734375
740	293.15277099609375	9.7043					1	DETECTED	293.1528 m/z @9.70 [CD8185_2.mzXML]	293.15277099609375	9.7043	2.19115	13.205683333333333	11.014533333333333	114119.484375	1.5875958910545409E7	0	1175	0.20677309815459743	0.7521525459145978	0.4885543036445861	293.144287109375	293.16180419921875
741	293.1778869628906	13.731533333333335					1	DETECTED	293.1779 m/z @13.73 [CD8185_2.mzXML]	293.1778869628906	13.731533333333335	2.3181166666666666	14.975966666666666	12.65785	16140.09375	3027307.3394422317	0	1175	0.2495448707122545	0.5207200614166688	0.035978440960982676	293.16790771484375	293.1869201660156
742	293.1971435546875	9.930900000000001					1	DETECTED	293.1971 m/z @9.93 [CD8185_2.mzXML]	293.1971435546875	9.930900000000001	2.2756666666666665	14.636666666666667	12.361	29370.6484375	1.0022401125278812E7	0	1175	13.307205711224446	0.8531810177497033	0.6783302166119282	293.18719482421875	293.2061767578125
743	293.2105407714844	12.363750000000001					1	DETECTED	293.2105 m/z @12.36 [CD8185_2.mzXML]	293.2105407714844	12.363750000000001	2.400516666666667	12.676333333333334	10.275816666666667	6951.21142578125	2338358.3410992124	0	1175	9.797533207373402	0.51568684195559	0.034042928544794696	293.2085266113281	293.2203674316406
744	293.2433776855469	2.592633333333333					1	DETECTED	293.2434 m/z @2.59 [CD8185_2.mzXML]	293.2433776855469	2.592633333333333	2.4278666666666666	12.629166666666666	10.2013	4155.1220703125	1047182.9046289063	0	1175	0.41802375394714986	30.9568076067166	60.9136152134332	293.2340087890625	293.2467956542969
745	294.100341796875	2.6202666666666667					1	DETECTED	294.1003 m/z @2.62 [CD8185_2.mzXML]	294.100341796875	2.6202666666666667	0.6860833333333333	18.640666666666668	17.954583333333336	874137.8125	5.3342434736001864E7	0	1175	0.6460483855391406	0.9189652573952063	1.5713529124612553	294.099365234375	294.1039123535156
746	294.156494140625	9.7043					1	DETECTED	294.1565 m/z @9.70 [CD8185_2.mzXML]	294.156494140625	9.7043	9.5816	18.897333333333332	9.315733333333332	13850.255859375	919132.1747341617	0	1175	0.2383017139418655	37.96142352621569	74.92284705243138	294.1557922363281	294.1610107421875
747	294.919189453125	14.126816666666667					1	DETECTED	294.9192 m/z @14.13 [CD8185_2.mzXML]	294.919189453125	14.126816666666667	0.10099999999999999	20.009666666666664	19.908666666666665	14275.4990234375	4867733.231931183	0	1175	0.5531565896281805	0.7067069847736615	0.2854026084459746	294.9180603027344	294.92059326171875
748	294.93804931640625	1.6267666666666665					1	DETECTED	294.9380 m/z @1.63 [CD8185_2.mzXML]	294.93804931640625	1.6267666666666665	1.5819166666666669	1.7031666666666667	0.12124999999999986	92337.859375	389121.53644091747	0	1175	0.06683267030684048	1.3873955788718526	2.0712338148991067	294.93792724609375	294.9383850097656
749	295.1015625	2.5242166666666668					1	DETECTED	295.1016 m/z @2.52 [CD8185_2.mzXML]	295.1015625	2.5242166666666668	1.8656333333333335	18.294	16.428366666666665	105743.90625	7874001.957629571	0	1175	0.6311314587099832	10.527436080011105	2.077697160138003	295.09490966796875	295.10284423828125
750	295.1284484863281	9.634716666666666					1	DETECTED	295.1284 m/z @9.63 [CD8185_2.mzXML]	295.1284484863281	9.634716666666666	9.599216666666667	10.21715	0.6179333333333332	34500.8359375	295057.55641638214	0	1175	0.08330701577766142	8.703286384976774	16.40657276995355	295.12823486328125	295.12860107421875
751	295.1483459472656	9.807116666666667					1	DETECTED	295.1483 m/z @9.81 [CD8185_2.mzXML]	295.1483459472656	9.807116666666667	9.49335	9.984316666666667	0.490966666666667	3735.351318359375	61144.426110412554	0	1175	0.3769995269395565	0.7823754382237307	0.5647508764474614	295.14776611328125	295.14874267578125
752	295.193603515625	12.31195					1	DETECTED	295.1936 m/z @12.31 [CD8185_2.mzXML]	295.193603515625	12.31195	1.0863666666666667	15.511116666666668	14.424750000000001	35753.515625	4037566.2868316355	0	1175	0.27914228700708144	0.6424944509194029	0.29215858311130716	295.18707275390625	295.2021789550781
753	295.2253723144531	12.563733333333333					1	DETECTED	295.2254 m/z @12.56 [CD8185_2.mzXML]	295.2253723144531	12.563733333333333	11.766966666666667	13.334466666666666	1.567499999999999	14721.703125	474439.05290527316	0	1175	0.8942989534187777	0.9836631385181771	0.9673262770363541	295.2223815917969	295.2264404296875
754	295.29364013671875	2.4966500000000003					1	DETECTED	295.2936 m/z @2.50 [CD8185_2.mzXML]	295.29364013671875	2.4966500000000003	1.9770833333333333	4.34675	2.369666666666667	33766.13671875	1594909.6225942995	0	1175	0.6180213279670035	1.9017971250158776	2.7733412827779973	295.2926330566406	295.295654296875
755	296.1318054199219	9.634716666666666					1	DETECTED	296.1318 m/z @9.63 [CD8185_2.mzXML]	296.1318054199219	9.634716666666666	9.599216666666667	9.720916666666666	0.12169999999999881	5670.5859375	25775.40791198732	0	1175	0.07667810261500563	1.714084507042286	2.428169014084572	296.1315002441406	296.13214111328125
756	296.1844787597656	11.8354					1	DETECTED	296.1845 m/z @11.84 [CD8185_2.mzXML]	296.1844787597656	11.8354	9.373033333333332	19.899166666666666	10.526133333333334	21089.52734375	2303404.3122567427	0	1175	0.1675302875740723	2.2298974691386064	3.2978210685022704	296.18206787109375	296.1852111816406
757	296.1966552734375	12.294416666666667					1	DETECTED	296.1967 m/z @12.29 [CD8185_2.mzXML]	296.1966552734375	12.294416666666667	12.224833333333333	12.4961	0.27126666666666743	5489.9453125	68420.67176660147	0	1175	0.2514888928120431	1.9492215568862146	2.898443113772429	296.1954650878906	296.19720458984375
758	296.25750732421875	13.4383					1	DETECTED	296.2575 m/z @13.44 [CD8185_2.mzXML]	296.25750732421875	13.4383	13.39265	13.681700000000001	0.28905000000000136	15628.876953125	154160.88465124543	0	1175	0.1308710976647216	3.1659364731653907	5.3318729463307815	296.25689697265625	296.2581481933594
759	297.1181640625	1.5084166666666665					1	DETECTED	297.1182 m/z @1.51 [CD8185_2.mzXML]	297.1181640625	1.5084166666666665	1.4140666666666666	9.54615	8.132083333333334	8992.416015625	1452117.381697571	0	1175	0.11210185848070697	43.09530118353651	83.90288034519055	297.1173095703125	297.127197265625
760	297.1802062988281	15.439					1	DETECTED	297.1802 m/z @15.44 [CD8185_2.mzXML]	297.1802062988281	15.439	9.261816666666666	19.973000000000003	10.711183333333336	9971.1689453125	2448691.2763429275	0	1175	1.9990695207218891	0.8649991830098255	0.5925107613816158	297.1783142089844	297.1874694824219
761	297.24176025390625	12.726750000000001					1	DETECTED	297.2418 m/z @12.73 [CD8185_2.mzXML]	297.24176025390625	12.726750000000001	5.316666666666666	12.85545	7.538783333333333	5765.4345703125	784835.4692775882	0	1175	0.4864765126408006	0.5086841128642277	0.017368225728455387	297.24041748046875	297.2427673339844
762	298.2549743652344	13.0607					1	DETECTED	298.2550 m/z @13.06 [CD8185_2.mzXML]	298.2549743652344	13.0607	12.9292	13.319783333333334	0.3905833333333337	9287.146484375	127272.18398522951	0	1175	0.10930870383295854	1.485107731305442	1.9702154626108839	298.2544860839844	298.2561340332031
763	298.2731628417969	14.30515					1	DETECTED	298.2732 m/z @14.31 [CD8185_2.mzXML]	298.2731628417969	14.30515	11.011316666666666	16.35356666666667	5.3422500000000035	80794.40625	3790173.8047782616	0	1175	0.4050332365715068	0.7856635971441582	0.4001078273992893	298.2725830078125	298.27459716796875
764	299.13787841796875	11.29945					1	DETECTED	299.1379 m/z @11.30 [CD8185_2.mzXML]	299.13787841796875	11.29945	10.380166666666666	14.924733333333334	4.544566666666668	101135.1953125	2916162.395878052	1	1175	0.14556526417479	0.9047966384803073	4.020845999470481	299.1361999511719	299.1397399902344
765	299.2764587402344	14.30515					1	DETECTED	299.2765 m/z @14.31 [CD8185_2.mzXML]	299.2764587402344	14.30515	14.1096	15.4571	1.3475000000000001	16037.5458984375	441890.3086661376	0	1175	0.2922643320277025	3.4454103809767505	1.2306310979780517	299.276123046875	299.2777099609375
766	299.2936096191406	13.97435					1	DETECTED	299.2936 m/z @13.97 [CD8185_2.mzXML]	299.2936096191406	13.97435	0.13763333333333333	20.009666666666664	19.87203333333333	3658.260009765625	1817596.190358367	0	1175	13.600520046914925	0.7180906356638075	0.2543748704894678	299.2922668457031	299.3015441894531
767	299.6320495605469	12.85545					1	DETECTED	299.6320 m/z @12.86 [CD8185_2.mzXML]	299.6320495605469	12.85545	12.726750000000001	13.533816666666667	0.8070666666666657	65566.71875	603264.8334737527	0	1175	0.09218908690235494	2.310848594803725	2.123003227843634	299.630859375	299.632568359375
768	300.1793212890625	11.6011					1	DETECTED	300.1793 m/z @11.60 [CD8185_2.mzXML]	300.1793212890625	11.6011	9.0235	16.940166666666666	7.916666666666666	11142.146484375	1617801.5286794738	0	1175	2.103329036225622	1.5356662528450236	2.3365962171705537	300.17889404296875	300.18408203125
769	300.2170715332031	10.559949999999999					1	DETECTED	300.2171 m/z @10.56 [CD8185_2.mzXML]	300.2170715332031	10.559949999999999	10.530933333333333	10.674533333333333	0.14359999999999928	11400.9873046875	69596.73373913555	0	1175	0.1345389666179102	2.474439977024798	3.9488799540495956	300.216552734375	300.2170715332031
770	301.1091003417969	4.7239					1	DETECTED	301.1091 m/z @4.72 [CD8185_2.mzXML]	301.1091003417969	4.7239	4.44315	10.777083333333334	6.333933333333333	17911.447265625	5021952.083898438	0	1175	6.076178798707668	11.280379934698713	21.560759869397426	301.099609375	301.1184387207031
771	301.14007568359375	12.430283333333334					1	DETECTED	301.1401 m/z @12.43 [CD8185_2.mzXML]	301.14007568359375	12.430283333333334	0.10099999999999999	20.009666666666664	19.908666666666665	117786.125	1.2692210697945554E7	1	1175	10.93097959553958	1.0607290703478836	0.05647057279726021	301.13916015625	301.1412048339844
772	301.2126159667969	13.46945					1	DETECTED	301.2126 m/z @13.47 [CD8185_2.mzXML]	301.2126159667969	13.46945	13.39265	13.956266666666666	0.5636166666666664	37584.421875	475471.3103627939	0	1175	0.21245294749169474	3.669379340277756	3.5391745406993236	301.2124328613281	301.2129821777344
773	302.1434326171875	12.430283333333334					1	DETECTED	302.1434 m/z @12.43 [CD8185_2.mzXML]	302.1434326171875	12.430283333333334	0.4121166666666667	19.954666666666665	19.54255	21397.23046875	3360493.3861608887	0	1175	10.894776841074219	1.36167989127172	0.7200248683897633	302.14251708984375	302.1455993652344
774	302.2317199707031	10.822949999999999					1	DETECTED	302.2317 m/z @10.82 [CD8185_2.mzXML]	302.2317199707031	10.822949999999999	7.813983333333334	10.883183333333333	3.0691999999999995	9922.021484375	758648.6055429685	0	1175	0.12213761488938601	0.5100089731801617	0.020017946360323422	302.2308349609375	302.2359313964844
775	302.2861633300781	11.6011					1	DETECTED	302.2862 m/z @11.60 [CD8185_2.mzXML]	302.2861633300781	11.6011	11.456999999999999	15.511116666666668	4.054116666666669	405974.65625	4207108.200120904	1	1175	0.09483253695091243	1.8290623558318966	2.2253654425749883	302.28558349609375	302.2880859375
776	303.02691650390625	1.44885					1	DETECTED	303.0269 m/z @1.45 [CD8185_2.mzXML]	303.02691650390625	1.44885	1.4325333333333332	10.127283333333333	8.694749999999999	7207.41845703125	780236.1304559631	0	1175	0.04991087740364586	95.17000706748443	185.94997288688188	303.0217590332031	303.0274353027344
777	303.0519714355469	16.20725					1	DETECTED	303.0520 m/z @16.21 [CD8185_2.mzXML]	303.0519714355469	16.20725	9.599216666666667	19.771333333333335	10.172116666666668	2921.974365234375	718819.5939639283	0	1175	1.0885355880810899	0.7696780686134557	0.5393561372269112	303.0513000488281	303.05364990234375
778	303.07403564453125	9.7043					1	DETECTED	303.0740 m/z @9.70 [CD8185_2.mzXML]	303.07403564453125	9.7043	9.652433333333333	9.807116666666667	0.15468333333333462	7517.95361328125	36661.492817871236	0	1175	0.07632455705364904	1.491163239074548	1.8859087365937834	303.0732421875	303.0741882324219
779	303.1330871582031	10.709200000000001					1	DETECTED	303.1331 m/z @10.71 [CD8185_2.mzXML]	303.1330871582031	10.709200000000001	10.163583333333333	10.726049999999999	0.5624666666666656	5953.56591796875	58525.20965026846	0	1175	0.07433982456387511	0.5154412438525198	0.03088248770503957	303.1329040527344	303.1341857910156
780	303.2284240722656	14.30515					1	DETECTED	303.2284 m/z @14.31 [CD8185_2.mzXML]	303.2284240722656	14.30515	10.127283333333333	16.57295	6.445666666666666	225958.6875	7834657.990358643	1	1175	0.306039657847915	0.6758866145519642	0.350579614642832	303.2271423339844	303.2303466796875
781	303.2900085449219	11.585966666666668					1	DETECTED	303.2900 m/z @11.59 [CD8185_2.mzXML]	303.2900085449219	11.585966666666668	11.5395	11.75005	0.21054999999999957	65822.03125	413048.18788671884	0	1175	0.08776630876569769	2.265602582496377	3.531205164992753	303.2900085449219	303.29058837890625
782	303.6457214355469	12.839383333333334					1	DETECTED	303.6457 m/z @12.84 [CD8185_2.mzXML]	303.6457214355469	12.839383333333334	12.776383333333333	13.046083333333334	0.2697000000000003	15285.4853515625	118976.71112329134	0	1175	0.14553483056823424	2.1404761904761718	3.2809523809523435	303.6446838378906	303.6461181640625
783	304.0188293457031	10.1089					1	DETECTED	304.0188 m/z @10.11 [CD8185_2.mzXML]	304.0188293457031	10.1089	10.055133333333334	10.429366666666665	0.374233333333331	47951.27734375	307653.8507592779	0	1175	0.09247293500810372	2.353098992877968	3.8839739521730126	304.0185241699219	304.0196533203125
784	304.04827880859375	16.756833333333333					1	DETECTED	304.0483 m/z @16.76 [CD8185_2.mzXML]	304.04827880859375	16.756833333333333	0.11933333333333333	19.991333333333333	19.872	4847.1689453125	1743870.8514548028	0	1175	2.254267233015492	0.5972051089406462	0.38631817351611125	304.0469055175781	304.0503234863281
785	304.14996337890625	9.324133333333332					1	DETECTED	304.1500 m/z @9.32 [CD8185_2.mzXML]	304.14996337890625	9.324133333333332	7.115516666666666	13.517866666666666	6.40235	6543.58935546875	504779.2635882263	0	1175	0.10632859605297185	1.4494027181418239	0.047029033117663946	304.1483459472656	304.1572570800781
786	304.21148681640625	10.073216666666667					1	DETECTED	304.2115 m/z @10.07 [CD8185_2.mzXML]	304.21148681640625	10.073216666666667	10.019283333333334	16.4267	6.407416666666666	24749.771484375	1270619.2428730452	0	1175	0.17568080214494053	59.4012669962919	4.430727849192262	304.2107238769531	304.2116394042969
787	304.2318420410156	14.30515					1	DETECTED	304.2318 m/z @14.31 [CD8185_2.mzXML]	304.2318420410156	14.30515	11.698666666666666	16.8305	5.131833333333335	41582.28125	2308596.6618886697	0	1175	0.30330969416115217	0.757639939891732	0.4749193958747109	304.23095703125	304.2331848144531
788	304.2834167480469	11.585966666666668					1	DETECTED	304.2834 m/z @11.59 [CD8185_2.mzXML]	304.2834167480469	11.585966666666668	3.857966666666667	16.463316666666667	12.605350000000001	13590.357421875	3757538.8528273925	0	1175	0.1153300078505275	0.8155635351966873	0.6311270703933747	304.27630615234375	304.2915344238281
789	304.895263671875	1.6267666666666665					1	DETECTED	304.8953 m/z @1.63 [CD8185_2.mzXML]	304.895263671875	1.6267666666666665	0.7042833333333333	14.126816666666667	13.422533333333334	87679.046875	2585502.343666656	0	1175	0.06860504922127819	7.2752172577643694	1.3978244624780765	304.8879089355469	304.90423583984375
790	305.0370788574219	11.391783333333333					1	DETECTED	305.0371 m/z @11.39 [CD8185_2.mzXML]	305.0370788574219	11.391783333333333	0.28435	19.82633333333333	19.54198333333333	13258.234375	2799804.583408447	0	1175	6.124427484672308	5.505249451893691	8.470688476790423	305.0370788574219	305.04571533203125
791	305.0868225097656	15.402416666666666					1	DETECTED	305.0868 m/z @15.40 [CD8185_2.mzXML]	305.0868225097656	15.402416666666666	10.657416666666668	16.280683333333332	5.623266666666664	2357.62890625	456469.34550122044	0	1175	0.6369298007941175	0.5925465402177732	0.18509308043554631	305.0860595703125	305.087890625
792	305.2440490722656	12.6449					1	DETECTED	305.2440 m/z @12.64 [CD8185_2.mzXML]	305.2440490722656	12.6449	12.189566666666668	15.257766666666667	3.068199999999999	167340.3125	3160758.0474042357	1	1175	0.20681254547312022	1.834250806383531	10.872740733726324	305.2427978515625	305.24798583984375
793	305.70989990234375	10.444233333333333					1	DETECTED	305.7099 m/z @10.44 [CD8185_2.mzXML]	305.70989990234375	10.444233333333333	3.28355	10.624216666666666	7.340666666666666	10969.283203125	771876.5080732425	0	1175	0.10906007924090133	0.5113804347192148	0.02035933478965587	305.70745849609375	305.7126159667969
794	306.0158386230469	10.1089					1	DETECTED	306.0158 m/z @10.11 [CD8185_2.mzXML]	306.0158386230469	10.1089	10.073216666666667	10.308133333333334	0.23491666666666688	16998.123046875	116781.71685214246	0	1175	0.07446287668967422	8.050776113553031	null	306.0158386230469	306.0175476074219
795	306.0833435058594	16.244416666666666					1	DETECTED	306.0833 m/z @16.24 [CD8185_2.mzXML]	306.0833435058594	16.244416666666666	9.324133333333332	19.314833333333336	9.990700000000004	5761.7763671875	1661000.5630573113	0	1175	2.334075688280649	0.7218418321022504	0.4436836642045008	306.081298828125	306.08642578125
796	306.2473449707031	12.6449					1	DETECTED	306.2473 m/z @12.64 [CD8185_2.mzXML]	306.2473449707031	12.6449	12.580666666666668	14.502716666666666	1.9220499999999987	32869.09375	690822.2333374016	0	1175	0.20198272281776397	13.852805975749453	22.938164015113117	306.24700927734375	306.25146484375
797	306.79791259765625	10.45935					1	DETECTED	306.7979 m/z @10.46 [CD8185_2.mzXML]	306.79791259765625	10.45935	10.3985	15.0105	4.612	8066.5419921875	845031.3123273319	0	1175	0.10601896469506222	37.896466721446	74.792933442892	306.79132080078125	306.79833984375
798	306.82830810546875	1.7519500000000001					1	DETECTED	306.8283 m/z @1.75 [CD8185_2.mzXML]	306.82830810546875	1.7519500000000001	1.7031666666666667	1.767	0.06383333333333319	8400.5869140625	28569.475436035144	0	1175	0.12361529312680108	0.6542535018790546	0.3085070037581093	306.82830810546875	306.828857421875
799	307.0785217285156	10.1089					1	DETECTED	307.0785 m/z @10.11 [CD8185_2.mzXML]	307.0785217285156	10.1089	1.1960000000000002	18.842	17.645999999999997	8541.787109375	1771763.6344290457	0	1175	6.300039147560987	58.65204692184763	117.21179381672587	307.07135009765625	307.0812072753906
800	307.1676940917969	10.545366666666666					1	DETECTED	307.1677 m/z @10.55 [CD8185_2.mzXML]	307.1676940917969	10.545366666666666	9.634716666666666	17.96466666666667	8.329950000000004	756606.3125	9949278.170529746	1	1175	0.08177265807947265	6.139593752039503	5.262303284927857	307.166748046875	307.1689453125
801	307.26226806640625	12.171766666666667					1	DETECTED	307.2623 m/z @12.17 [CD8185_2.mzXML]	307.26226806640625	12.171766666666667	12.119166666666667	14.959016666666667	2.83985	6161.32421875	361304.3137877809	0	1175	0.19046916804593472	26.994771863117883	42.20583792580513	307.2527160644531	307.2628173828125
802	307.6833190917969	10.45935					1	DETECTED	307.6833 m/z @10.46 [CD8185_2.mzXML]	307.6833190917969	10.45935	10.429366666666665	10.516266666666667	0.08690000000000175	4119.45556640625	16105.858270508004	0	1175	0.07839671901031764	1.4491384102278195	1.898276820455639	307.6824951171875	307.6833190917969
803	307.9945983886719	10.45935					1	DETECTED	307.9946 m/z @10.46 [CD8185_2.mzXML]	307.9945983886719	10.45935	1.5819166666666669	10.516266666666667	8.93435	2588.1298828125	984097.4890216676	0	1175	0.10202823388117999	0.5032056938379336	0.006411387675867205	307.9866027832031	308.004150390625
804	308.0500183105469	10.45935					1	DETECTED	308.0500 m/z @10.46 [CD8185_2.mzXML]	308.0500183105469	10.45935	9.324133333333332	17.94633333333333	8.6222	3001870.0	2.4255356819141567E7	1	1175	0.10227920502408239	2.1589702699496645	2.1055761483989364	308.04815673828125	308.0509338378906
805	308.12603759765625	10.45935					1	DETECTED	308.1260 m/z @10.46 [CD8185_2.mzXML]	308.12603759765625	10.45935	10.41405	10.487466666666668	0.07341666666666846	2496.497314453125	8026.968371826334	0	1175	0.058321330946071726	0.8103384841795456	0.6206769683590913	308.1216125488281	308.1300964355469
806	308.1716613769531	10.545366666666666					1	DETECTED	308.1717 m/z @10.55 [CD8185_2.mzXML]	308.1716613769531	10.545366666666666	3.6698666666666666	10.657416666666668	6.9875500000000015	86743.28125	1466037.5408886108	0	1175	0.07898500768921224	0.9843438084796993	0.8841561694530693	308.1622314453125	308.1720886230469
807	309.0532531738281	10.45935					1	DETECTED	309.0533 m/z @10.46 [CD8185_2.mzXML]	309.0532531738281	10.45935	2.2197833333333334	18.057000000000002	15.837216666666668	424483.875	5188540.655488599	1	1175	0.09652345717235278	5.157986878107395	2.098370334733389	309.0481262207031	309.05450439453125
808	309.1501159667969	13.715133333333334					1	DETECTED	309.1501 m/z @13.72 [CD8185_2.mzXML]	309.1501159667969	13.715133333333334	9.145999999999999	14.160283333333332	5.014283333333333	8076.94873046875	750706.9969024049	0	1175	4.426772713261984	0.5487127391044251	0.10592108835492968	309.1470031738281	309.1510925292969
809	309.2024841308594	12.760466666666668					1	DETECTED	309.2025 m/z @12.76 [CD8185_2.mzXML]	309.2024841308594	12.760466666666668	11.918000000000001	14.35405	2.43605	11587.4970703125	417371.64255377173	0	1175	0.12020568093828388	1.4457842051119727	8.807851965737278	309.2020263671875	309.20526123046875
810	309.30975341796875	10.444233333333333					1	DETECTED	309.3098 m/z @10.44 [CD8185_2.mzXML]	309.30975341796875	10.444233333333333	10.3985	10.5018	0.10329999999999906	8095.19970703125	38642.62536865234	0	1175	0.09339058110665377	1.12937317784257	1.2587463556851402	309.3095703125	309.31011962890625
811	310.0461120605469	10.45935					1	DETECTED	310.0461 m/z @10.46 [CD8185_2.mzXML]	310.0461120605469	10.45935	10.380166666666666	11.784383333333333	1.4042166666666667	1068163.625	8161094.163280064	0	1175	0.09747929759900487	1.9255814868537373	1.9942144430416788	310.0459289550781	310.0471496582031
812	310.2008972167969	10.607466666666665					1	DETECTED	310.2009 m/z @10.61 [CD8185_2.mzXML]	310.2008972167969	10.607466666666665	10.198933333333335	16.646783333333335	6.447850000000001	36651.4765625	1566452.6058932503	0	1175	7.518964706706692	4.722466084080873	19.044496351211826	310.1982727050781	310.2052001953125
813	310.9119567871094	1.6572					1	DETECTED	310.9120 m/z @1.66 [CD8185_2.mzXML]	310.9119567871094	1.6572	1.6116166666666667	1.767	0.1553833333333332	62562.59765625	255777.6080356443	0	1175	0.06366852529877609	1.7043875685557581	2.6827861698728213	310.91143798828125	310.91241455078125
814	311.0049133300781	11.732666666666667					1	DETECTED	311.0049 m/z @11.73 [CD8185_2.mzXML]	311.0049133300781	11.732666666666667	9.7043	18.860666666666667	9.156366666666667	4004.32177734375	856944.5271623839	0	1175	2.1160963837180997	2.2570787661665377	1.8792465641351914	310.9963684082031	311.0086364746094
815	311.0503234863281	10.45935					1	DETECTED	311.0503 m/z @10.46 [CD8185_2.mzXML]	311.0503234863281	10.45935	10.380166666666666	10.9461	0.5659333333333336	142325.359375	1072706.407372929	1	1175	0.0989521390877055	2.160873015127421	2.1932972824457666	311.04962158203125	311.0509033203125
816	311.1232604980469	8.741633333333334					1	DETECTED	311.1233 m/z @8.74 [CD8185_2.mzXML]	311.1232604980469	8.741633333333334	8.461516666666666	14.670666666666667	6.209150000000001	16825.642578125	524415.8336710206	0	1175	0.1085555887628562	11.083149878026957	22.510845399344152	311.1226806640625	311.1266174316406
817	311.166015625	12.31195					1	DETECTED	311.1660 m/z @12.31 [CD8185_2.mzXML]	311.166015625	12.31195	12.171766666666667	15.7315	3.559733333333334	51086.38671875	1151118.5954660042	0	1175	0.27193461119597195	1.5237913307859674	2.534577603957374	311.16522216796875	311.17559814453125
818	311.6316833496094	12.85545					1	DETECTED	311.6317 m/z @12.86 [CD8185_2.mzXML]	311.6316833496094	12.85545	12.726750000000001	12.885116666666667	0.15836666666666588	15061.453125	74687.45209216286	0	1175	0.08351427932566757	0.6152551152551194	0.2305102305102389	311.63153076171875	311.6328125
819	311.9933776855469	18.549500000000002					1	DETECTED	311.9934 m/z @18.55 [CD8185_2.mzXML]	311.9933776855469	18.549500000000002	14.857116666666666	20.009666666666664	5.152549999999998	2187.260009765625	368556.515552124	0	1175	1.5367577453181056	0.6977268521235148	0.39545370424702964	311.991455078125	311.9944763183594
820	312.02850341796875	13.1766					1	DETECTED	312.0285 m/z @13.18 [CD8185_2.mzXML]	312.02850341796875	13.1766	8.410416666666666	18.696	10.285583333333335	25414.607421875	1335753.8854720148	0	1175	0.2555354239409482	0.6591932454587033	0.24838451203153616	312.0215759277344	312.02996826171875
821	312.0428771972656	10.45935					1	DETECTED	312.0429 m/z @10.46 [CD8185_2.mzXML]	312.0428771972656	10.45935	10.3985	10.822949999999999	0.42444999999999844	35259.37109375	253224.95197314554	0	1175	0.10009286537754924	3.487674609695944	1.9831474061231606	312.0419006347656	312.0437316894531
822	312.16961669921875	12.363750000000001					1	DETECTED	312.1696 m/z @12.36 [CD8185_2.mzXML]	312.16961669921875	12.363750000000001	3.795533333333333	12.53025	8.734716666666667	9541.8046875	1130390.9801192929	0	1175	0.44024302128038606	0.5102151586591175	0.021101264166390635	312.16424560546875	312.1784973144531
823	312.2157287597656	10.7432					1	DETECTED	312.2157 m/z @10.74 [CD8185_2.mzXML]	312.2157287597656	10.7432	10.657416666666668	10.837983333333334	0.18056666666666565	15923.55859375	94397.19040881332	0	1175	0.11050060422234509	1.0524577423742119	1.1049154847484237	312.2152404785156	312.2165222167969
824	312.361572265625	12.084900000000001					1	DETECTED	312.3616 m/z @12.08 [CD8185_2.mzXML]	312.361572265625	12.084900000000001	12.034566666666667	12.9727	0.938133333333333	17051.939453125	203808.5583227546	0	1175	0.08839428122319681	9.319205298013035	17.63841059602607	312.3556213378906	312.3625793457031
825	312.6573486328125	1.8656333333333335					1	DETECTED	312.6573 m/z @1.87 [CD8185_2.mzXML]	312.6573486328125	1.8656333333333335	1.8237333333333334	4.39495	2.5712166666666665	22321.638671875	891891.6989731445	0	1175	0.7833234861094243	22.216873936643548	39.79343758921634	312.65576171875	312.6590576171875
826	313.0464782714844	10.429366666666665					1	DETECTED	313.0465 m/z @10.43 [CD8185_2.mzXML]	313.0464782714844	10.429366666666665	10.3985	10.591983333333333	0.193483333333333	6716.8291015625	41017.53029440335	0	1175	0.11158937370445088	3.1341792656589518	5.002840822196523	313.0458984375	313.048095703125
827	313.09552001953125	1.49375					1	DETECTED	313.0955 m/z @1.49 [CD8185_2.mzXML]	313.09552001953125	1.49375	1.4140666666666666	17.982833333333335	16.56876666666667	22677.384765625	1968435.8660126957	0	1175	0.1441540745676353	103.96632503660324	205.37707819690453	313.0949401855469	313.0975341796875
828	313.1661071777344	12.31195					1	DETECTED	313.1661 m/z @12.31 [CD8185_2.mzXML]	313.1661071777344	12.31195	12.224833333333333	13.50135	1.2765166666666676	11169.384765625	243100.44809637446	0	1175	0.04360427869611527	7.32647790319495	13.6529558063899	313.1656799316406	313.16796875
829	313.23614501953125	12.5471					1	DETECTED	313.2361 m/z @12.55 [CD8185_2.mzXML]	313.23614501953125	12.5471	12.067633333333333	12.660616666666666	0.5929833333333328	9038.3251953125	158386.50122009215	0	1175	0.08664384433042116	0.6183780589543926	0.2367561179087851	313.2358703613281	313.23687744140625
830	313.2721862792969	13.6653					1	DETECTED	313.2722 m/z @13.67 [CD8185_2.mzXML]	313.2721862792969	13.6653	0.15616666666666665	19.991333333333333	19.835166666666666	2792.48046875	1409806.7147986756	0	1175	10.491722374328802	0.7341391256285871	0.46827825125717415	313.2711181640625	313.2809753417969
831	313.7838439941406	2.400516666666667					1	DETECTED	313.7838 m/z @2.40 [CD8185_2.mzXML]	313.7838439941406	2.400516666666667	1.8518000000000001	3.779933333333333	1.928133333333333	16867.765625	711903.9321626589	0	1175	0.5594723401678126	1.6993365585158968	1.7245767261120715	313.7825012207031	313.7841491699219
832	314.2314147949219	10.9461					1	DETECTED	314.2314 m/z @10.95 [CD8185_2.mzXML]	314.2314147949219	10.9461	10.852666666666666	11.1637	0.3110333333333344	110286.0546875	954956.0764565436	1	1175	0.14992853928165495	2.0854962042919194	2.56166567935338	314.2311706542969	314.23175048828125
833	315.0785217285156	1.8656333333333335					1	DETECTED	315.0785 m/z @1.87 [CD8185_2.mzXML]	315.0785217285156	1.8656333333333335	1.6572	10.429366666666665	8.772166666666665	6453922.0	2.767177892272373E8	1	1175	0.7623113800871788	19.118528991930013	37.512179008403635	315.0782165527344	315.0799560546875
834	315.13311767578125	11.44015					1	DETECTED	315.1331 m/z @11.44 [CD8185_2.mzXML]	315.13311767578125	11.44015	2.2478	11.8522	9.6044	11545.447265625	1299845.3240383912	0	1175	9.518716693770317	0.7294576695928289	0.5355728566528931	315.12353515625	315.1409606933594
835	315.15753173828125	2.2756666666666665					1	DETECTED	315.1575 m/z @2.28 [CD8185_2.mzXML]	315.15753173828125	2.2756666666666665	2.2756666666666665	14.288649999999999	12.012983333333333	5876.24560546875	1624263.143320984	0	1175	10.071843584260463	null	null	315.1487731933594	315.1662292480469
836	316.0824890136719	1.8656333333333335					1	DETECTED	316.0825 m/z @1.87 [CD8185_2.mzXML]	316.0824890136719	1.8656333333333335	1.8518000000000001	9.616916666666667	7.765116666666667	529997.75	2.3804191643479507E7	0	1175	0.8579473777248812	77.35428879267104	113.4891031158403	316.0818176269531	316.0833740234375
837	316.2471618652344	11.1131					1	DETECTED	316.2472 m/z @11.11 [CD8185_2.mzXML]	316.2471618652344	11.1131	11.06205	11.265733333333333	0.2036833333333341	151965.90625	865357.7759799805	1	1175	0.41281234832153757	2.3537534240033433	2.979563813646044	316.2461853027344	316.24822998046875
838	317.083251953125	1.8656333333333335					1	DETECTED	317.0833 m/z @1.87 [CD8185_2.mzXML]	317.083251953125	1.8656333333333335	1.8379666666666667	19.588833333333334	17.750866666666667	75122.0390625	4355230.417337279	0	1175	0.37584662752939346	36.48072476383501	58.45757109728219	317.0823059082031	317.08502197265625
839	317.1143798828125	1.6267666666666665					1	DETECTED	317.1144 m/z @1.63 [CD8185_2.mzXML]	317.1143798828125	1.6267666666666665	0.33935	12.462766666666665	12.123416666666666	18568.181640625	1953963.829270629	0	1175	0.09833159469402708	2.3884074908361317	52.297538580258575	317.1117248535156	317.11688232421875
840	317.17791748046875	13.46945					1	DETECTED	317.1779 m/z @13.47 [CD8185_2.mzXML]	317.17791748046875	13.46945	12.101816666666668	13.9032	1.801383333333332	14654.2724609375	423270.9090706789	0	1175	0.17079467007200577	0.6585768602695655	0.3321652189399911	317.1711120605469	317.17828369140625
841	317.5279235839844	1.8518000000000001					1	DETECTED	317.5279 m/z @1.85 [CD8185_2.mzXML]	317.5279235839844	1.8518000000000001	1.8518000000000001	13.0312	11.1794	19789.025390625	1533332.1266520992	0	1175	0.34035151985784906	null	null	317.52655029296875	317.52960205078125
842	318.0635986328125	16.499783333333333					1	DETECTED	318.0636 m/z @16.50 [CD8185_2.mzXML]	318.0635986328125	16.499783333333333	9.510816666666667	19.333166666666667	9.82235	4865.66455078125	1238378.3631963506	0	1175	2.128014797752506	0.7027040239615776	1.6883596376734584	318.062744140625	318.0655212402344
843	318.19091796875	9.30805					1	DETECTED	318.1909 m/z @9.31 [CD8185_2.mzXML]	318.19091796875	9.30805	8.934416666666667	17.049333333333333	8.114916666666666	4354.6103515625	1795981.7829859008	0	1175	0.07574420017571626	10.859465607993604	20.718931215987208	318.1809997558594	318.1974182128906
844	318.29913330078125	11.345916666666666					1	DETECTED	318.2991 m/z @11.35 [CD8185_2.mzXML]	318.29913330078125	11.345916666666666	11.29945	13.921033333333332	2.621583333333332	237781.125	1852249.7470401092	1	1175	0.08137586978672218	2.5629274151129557	3.172538440845142	318.2982482910156	318.3001708984375
845	318.96893310546875	1.8237333333333334					1	DETECTED	318.9689 m/z @1.82 [CD8185_2.mzXML]	318.96893310546875	1.8237333333333334	1.7519500000000001	19.680166666666665	17.928216666666664	22911.255859375	2766020.0334959715	0	1175	0.1555450302657415	124.87729277919668	8.050164835648824	318.9605407714844	318.9723205566406
846	319.05999755859375	16.499783333333333					1	DETECTED	319.0600 m/z @16.50 [CD8185_2.mzXML]	319.05999755859375	16.499783333333333	9.755316666666666	19.351333333333333	9.596016666666667	4485.48193359375	1228571.8751945195	0	1175	1.2410730471688858	0.7113992210898811	0.2592504208183178	319.0574951171875	319.0620422363281
847	319.1936340332031	14.2568					1	DETECTED	319.1936 m/z @14.26 [CD8185_2.mzXML]	319.1936340332031	14.2568	11.14705	15.675866666666668	4.528816666666668	75072.234375	3255157.6206692513	0	1175	0.43367316492396135	1.861681023938871	0.45044589659834167	319.1927185058594	319.19439697265625
848	320.6991882324219	9.09545					1	DETECTED	320.6992 m/z @9.10 [CD8185_2.mzXML]	320.6991882324219	9.09545	9.05955	9.145999999999999	0.08644999999999925	2788.115234375	8877.092247741733	0	1175	0.05210615046928524	1.2040389972144803	1.4080779944289605	320.6988525390625	320.700439453125
849	320.86865234375	1.6417166666666667					1	DETECTED	320.8687 m/z @1.64 [CD8185_2.mzXML]	320.86865234375	1.6417166666666667	1.5967500000000001	1.6572	0.06044999999999989	9250.162109375	27118.82761865233	0	1175	0.07593218876969177	0.6721645663454409	0.3443291326908818	320.8683776855469	320.86920166015625
850	320.9661560058594	1.9490666666666667					1	DETECTED	320.9662 m/z @1.95 [CD8185_2.mzXML]	320.9661560058594	1.9490666666666667	1.9070833333333332	8.095766666666666	6.188683333333333	11563.4521484375	594192.6248809814	0	1175	0.18878903798846092	73.70404922588301	4.544743282881569	320.95880126953125	320.9671630859375
851	321.1839904785156	10.530933333333333					1	DETECTED	321.1840 m/z @10.53 [CD8185_2.mzXML]	321.1839904785156	10.530933333333333	10.473333333333333	10.591983333333333	0.11865000000000059	4951.4482421875	22125.495863159158	0	1175	0.4026328307945324	1.029947916666658	1.0598958333333164	321.1832275390625	321.184326171875
852	321.209228515625	12.629166666666666					1	DETECTED	321.2092 m/z @12.63 [CD8185_2.mzXML]	321.209228515625	12.629166666666666	1.5084166666666665	14.823083333333333	13.314666666666666	76064.7578125	3523815.986544006	0	1175	0.26088700982973023	3.6706351451015995	3.648514616694222	321.2077941894531	321.2102966308594
853	322.0652770996094	12.018116666666666					1	DETECTED	322.0653 m/z @12.02 [CD8185_2.mzXML]	322.0652770996094	12.018116666666666	9.930900000000001	19.899166666666666	9.968266666666665	57626.734375	1345530.9552340698	0	1175	0.2152792944844144	2.868852581091495	4.1955810534302405	322.0565185546875	322.0653991699219
854	322.2122802734375	12.629166666666666					1	DETECTED	322.2123 m/z @12.63 [CD8185_2.mzXML]	322.2122802734375	12.629166666666666	12.53025	12.85545	0.3251999999999988	15457.69140625	182086.88481884715	0	1175	0.1943833770828487	1.6438079191238488	2.2876158382476977	322.2119140625	322.2125549316406
855	323.1634826660156	10.326183333333335					1	DETECTED	323.1635 m/z @10.33 [CD8185_2.mzXML]	323.1634826660156	10.326183333333335	9.670033333333333	10.5756	0.9055666666666671	4260.91845703125	107421.8093144529	0	1175	0.5002036938302137	0.6900607076633882	0.36355535345557266	323.16204833984375	323.1641540527344
856	323.2248840332031	14.008999999999999					1	DETECTED	323.2249 m/z @14.01 [CD8185_2.mzXML]	323.2248840332031	14.008999999999999	1.4325333333333332	16.042666666666666	14.610133333333332	13359.2373046875	2670857.1392269265	0	1175	0.3892896317362755	0.580852067618356	0.05466734561459756	323.2197570800781	323.22601318359375
857	323.2545166015625	12.870633333333334					1	DETECTED	323.2545 m/z @12.87 [CD8185_2.mzXML]	323.2545166015625	12.870633333333334	11.698666666666666	14.008999999999999	2.3103333333333325	13540.62890625	664829.1053513181	0	1175	0.6759765524359178	0.9856651213060653	0.19542473828177082	323.2532043457031	323.2552490234375
858	324.0455017089844	9.30805					1	DETECTED	324.0455 m/z @9.31 [CD8185_2.mzXML]	324.0455017089844	9.30805	9.247133333333332	10.444233333333333	1.1971000000000007	31146.8671875	369193.3534919122	0	1175	0.09559708694813196	9.707116268473577	1.78930538628554	324.0440979003906	324.0457458496094
859	324.06231689453125	12.001133333333334					1	DETECTED	324.0623 m/z @12.00 [CD8185_2.mzXML]	324.06231689453125	12.001133333333334	11.984683333333333	12.242166666666666	0.25748333333333306	18053.783203125	157628.8721464842	0	1175	0.1644844217689787	7.826241134751412	14.652482269502825	324.0616760253906	324.0625305175781
860	324.1787109375	15.493133333333333					1	DETECTED	324.1787 m/z @15.49 [CD8185_2.mzXML]	324.1787109375	15.493133333333333	0.10099999999999999	19.880999999999997	19.779999999999998	8831.1689453125	2891453.9140144656	0	1175	7.971567406062183	0.6425360140677921	0.6909064713319826	324.177490234375	324.180908203125
861	324.1914367675781	9.7043					1	DETECTED	324.1914 m/z @9.70 [CD8185_2.mzXML]	324.1914367675781	9.7043	9.670033333333333	9.842433333333334	0.17240000000000144	27664.291015625	140331.07323901387	0	1175	0.07833489950338723	2.5155642023346023	4.088493658472722	324.1911926269531	324.1916809082031
862	324.8076171875	1.7519500000000001					1	DETECTED	324.8076 m/z @1.75 [CD8185_2.mzXML]	324.8076171875	1.7519500000000001	1.7031666666666667	15.027866666666666	13.3247	14514.7236328125	3083123.014080597	0	1175	0.058062266559495646	136.57020840450954	272.1404168090191	324.80706787109375	324.81719970703125
863	325.0547180175781	1.8379666666666667					1	DETECTED	325.0547 m/z @1.84 [CD8185_2.mzXML]	325.0547180175781	1.8379666666666667	0.6493666666666668	9.340316666666666	8.690949999999999	9299.9609375	2367683.3193696286	0	1175	8.64402858847861	3.6559607942116767	6.311921588423354	325.0485534667969	325.0547180175781
864	325.17523193359375	15.749983333333335					1	DETECTED	325.1752 m/z @15.75 [CD8185_2.mzXML]	325.17523193359375	15.749983333333335	0.13763333333333333	19.991333333333333	19.8537	12619.1220703125	3827878.680501375	0	1175	3.61603701468969	0.6361208025626124	1.0534375736630037	325.17315673828125	325.17584228515625
865	326.0425720214844	9.324133333333332					1	DETECTED	326.0426 m/z @9.32 [CD8185_2.mzXML]	326.0425720214844	9.324133333333332	9.276733333333334	16.390183333333333	7.1134499999999985	10667.005859375	634346.0105698237	0	1175	0.10667888237594703	75.03639240506662	149.07278481013324	326.0376281738281	326.0445861816406
866	326.177978515625	15.896466666666667					1	DETECTED	326.1780 m/z @15.90 [CD8185_2.mzXML]	326.177978515625	15.896466666666667	9.842433333333334	19.00583333333333	9.163399999999998	3636.214111328125	908587.700243957	0	1175	1.2364753529781698	0.7568012509566624	0.5136025019133247	326.17547607421875	326.17919921875
867	327.00897216796875	11.180200000000001					1	DETECTED	327.0090 m/z @11.18 [CD8185_2.mzXML]	327.00897216796875	11.180200000000001	0.10099999999999999	19.991333333333333	19.890333333333334	10619.48046875	4427796.504867003	0	1175	13.093239892667121	0.8976430307844129	2.323770717009119	327.0056457519531	327.01416015625
868	327.0506286621094	1.6267666666666665					1	DETECTED	327.0506 m/z @1.63 [CD8185_2.mzXML]	327.0506286621094	1.6267666666666665	1.6267666666666665	11.68205	10.055283333333334	22618.78125	2962631.078733765	0	1175	0.05877604972569572	null	null	327.04541015625	327.05230712890625
869	327.1736755371094	15.749983333333335					1	DETECTED	327.1737 m/z @15.75 [CD8185_2.mzXML]	327.1736755371094	15.749983333333335	4.092983333333334	19.698333333333334	15.605350000000001	5161.2294921875	2170170.251379915	0	1175	1.5927598604459057	0.6693553229818994	0.5581321720137359	327.16845703125	327.17413330078125
870	327.2284851074219	13.8859					1	DETECTED	327.2285 m/z @13.89 [CD8185_2.mzXML]	327.2284851074219	13.8859	12.259683333333333	14.890866666666666	2.6311833333333325	34355.359375	1136073.808160217	0	1175	1.4122834632424741	0.8274843965018661	0.6683822513762269	327.21923828125	327.22943115234375
871	328.2110595703125	12.0512					1	DETECTED	328.2111 m/z @12.05 [CD8185_2.mzXML]	328.2110595703125	12.0512	9.475733333333332	14.823083333333333	5.3473500000000005	16356.7001953125	884226.7941212774	0	1175	0.027520189885999358	1.038132247877407	1.0762644957548144	328.2024841308594	328.2210388183594
872	328.24713134765625	11.1131					1	DETECTED	328.2471 m/z @11.11 [CD8185_2.mzXML]	328.24713134765625	11.1131	11.06205	17.654166666666665	6.592116666666666	40484.6328125	4171513.365410156	0	1175	0.07824839179857968	64.56529546196533	120.47484803518353	328.23809814453125	328.24725341796875
873	328.6744079589844	13.234383333333334					1	DETECTED	328.6744 m/z @13.23 [CD8185_2.mzXML]	328.6744079589844	13.234383333333334	13.0017	13.50135	0.4996500000000008	9169.458984375	136927.61157055656	0	1175	0.22483451839390156	1.0736695079149043	1.1473390158298087	328.6739807128906	328.6756286621094
874	328.897705078125	1.5672833333333334					1	DETECTED	328.8977 m/z @1.57 [CD8185_2.mzXML]	328.897705078125	1.5672833333333334	1.44885	1.6116166666666667	0.16276666666666673	66955.3828125	467485.2027717288	0	1175	0.12340204140081168	0.6840954365845728	0.3790502210918144	328.8971252441406	328.8979187011719
875	328.9981994628906	1.7954166666666667					1	DETECTED	328.9982 m/z @1.80 [CD8185_2.mzXML]	328.9981994628906	1.7954166666666667	0.11933333333333333	19.991333333333333	19.872	22520.12109375	4267041.500841735	0	1175	0.06605379471687223	4.428440685399386	9.638126572245312	328.9976501464844	329.0063171386719
876	329.24652099609375	13.7482					1	DETECTED	329.2465 m/z @13.75 [CD8185_2.mzXML]	329.24652099609375	13.7482	11.1131	14.823083333333333	3.7099833333333336	24285.2265625	1177345.492587861	0	1175	0.24250038749864977	0.6329874695072427	0.321109252934753	329.2431335449219	329.2508544921875
877	330.0323181152344	10.444233333333333					1	DETECTED	330.0323 m/z @10.44 [CD8185_2.mzXML]	330.0323181152344	10.444233333333333	10.41405	10.607466666666665	0.1934166666666659	12537.7470703125	72949.44102655072	0	1175	0.10305036507313403	3.2040309221424375	5.423065075019811	330.0317687988281	330.0327453613281
878	330.2447509765625	11.732666666666667					1	DETECTED	330.2448 m/z @11.73 [CD8185_2.mzXML]	330.2447509765625	11.732666666666667	11.715499999999999	14.176666666666668	2.461166666666669	8673.5498046875	458197.82086938515	0	1175	0.06840014114703052	71.68446601941153	142.36893203882306	330.2442932128906	330.2505187988281
879	330.26312255859375	12.53025					1	DETECTED	330.2631 m/z @12.53 [CD8185_2.mzXML]	330.26312255859375	12.53025	12.51345	12.792033333333334	0.2785833333333336	5316.73779296875	59081.66201110846	0	1175	0.10521157250563462	8.29117063492068	15.58234126984136	330.26190185546875	330.2639465332031
880	330.3357238769531	11.885349999999999					1	DETECTED	330.3357 m/z @11.89 [CD8185_2.mzXML]	330.3357238769531	11.885349999999999	11.8522	12.018116666666666	0.16591666666666605	13706.42578125	90576.90901275689	0	1175	0.1599766702317975	2.5025138260432946	4.056168390859491	330.33544921875	330.3368225097656
881	331.0530700683594	1.8656333333333335					1	DETECTED	331.0531 m/z @1.87 [CD8185_2.mzXML]	331.0530700683594	1.8656333333333335	1.7813833333333333	9.130433333333334	7.349050000000001	778558.9375	3.0716831820683446E7	1	1175	0.3349846239201806	15.280576600811447	27.40231604898826	331.0520324707031	331.0538635253906
882	331.1872253417969	12.136433333333335					1	DETECTED	331.1872 m/z @12.14 [CD8185_2.mzXML]	331.1872253417969	12.136433333333335	12.101816666666668	19.73483333333333	7.633016666666663	9119.8056640625	999598.3524332884	0	1175	0.1460097095935886	110.25060182956229	219.50120365912457	331.1800537109375	331.187255859375
883	331.2628479003906	14.722199999999999					1	DETECTED	331.2628 m/z @14.72 [CD8185_2.mzXML]	331.2628479003906	14.722199999999999	10.7432	15.749983333333335	5.006783333333335	4432.427734375	683311.9139592893	0	1175	0.3372556585713333	0.62915095920248	0.25830191840496	331.25927734375	331.26812744140625
884	332.0569152832031	2.3457833333333338					1	DETECTED	332.0569 m/z @2.35 [CD8185_2.mzXML]	332.0569152832031	2.3457833333333338	1.8094999999999999	18.787	16.9775	76158.3984375	3592849.078047455	0	1175	0.36390715680197516	1.6420684441575704	2.788509144268065	332.0543212890625	332.063720703125
885	332.1633605957031	9.948649999999999					1	DETECTED	332.1634 m/z @9.95 [CD8185_2.mzXML]	332.1633605957031	9.948649999999999	8.23095	10.624216666666666	2.3932666666666655	219575.890625	5205908.82513687	1	1175	0.3871293909113991	1.4320749943400193	2.0942343284050207	332.1632080078125	332.16888427734375
886	332.2420349121094	10.7432					1	DETECTED	332.2420 m/z @10.74 [CD8185_2.mzXML]	332.2420349121094	10.7432	10.198933333333335	10.883183333333333	0.6842499999999987	16997.69921875	222471.4132180171	0	1175	0.10662863434925818	0.62859811366977	0.2571962273395401	332.2418518066406	332.2425537109375
887	333.051513671875	2.303916666666667					1	DETECTED	333.0515 m/z @2.30 [CD8185_2.mzXML]	333.051513671875	2.303916666666667	1.9070833333333332	4.124583333333333	2.2174999999999994	47505.81640625	1851401.518898255	0	1175	0.49541852989385093	2.65328484378861	4.5495840431829935	333.05078125	333.0517578125
888	333.14971923828125	13.4383					1	DETECTED	333.1497 m/z @13.44 [CD8185_2.mzXML]	333.14971923828125	13.4383	10.640616666666666	15.675866666666668	5.035250000000001	10696.9990234375	762507.0559760138	0	1175	0.16788893729490795	0.7691454988151701	0.499895911586519	333.1398010253906	333.1513366699219
889	333.16705322265625	10.001833333333334					1	DETECTED	333.1671 m/z @10.00 [CD8185_2.mzXML]	333.16705322265625	10.001833333333334	9.599216666666667	14.6884	5.089183333333333	30508.82421875	1182667.8010362545	0	1175	0.2892627419263647	1.032771488458475	10.23523573151812	333.16650390625	333.17169189453125
890	333.20263671875	12.363750000000001					1	DETECTED	333.2026 m/z @12.36 [CD8185_2.mzXML]	333.20263671875	12.363750000000001	7.18715	12.53025	5.343100000000001	14340.677734375	925832.4618363956	0	1175	0.11451937308374127	0.5160819843140284	0.032163968628056865	333.199462890625	333.2030029296875
891	334.0544128417969	2.359583333333333					1	DETECTED	334.0544 m/z @2.36 [CD8185_2.mzXML]	334.0544128417969	2.359583333333333	2.2197833333333334	3.1007000000000002	0.8809166666666668	6875.9599609375	146183.1722552184	0	1175	0.0679531653465566	3.150631855031004	5.301263710062008	334.0539855957031	334.0553894042969
892	334.1392822265625	9.7375					1	DETECTED	334.1393 m/z @9.74 [CD8185_2.mzXML]	334.1392822265625	9.7375	6.435149999999999	9.807116666666667	3.371966666666668	8982.775390625	555990.4412518919	0	1175	0.1312575378772607	0.51054047370307	0.021080947406140062	334.1390380859375	334.14837646484375
893	334.9144592285156	1.5967500000000001					1	DETECTED	334.9145 m/z @1.60 [CD8185_2.mzXML]	334.9144592285156	1.5967500000000001	1.5672833333333334	1.6572	0.08991666666666664	50440.85546875	178701.6046240231	0	1175	0.06072177025417336	1.5257352941176423	2.001220024465311	334.9140930175781	334.9146423339844
894	335.12335205078125	10.326183333333335					1	DETECTED	335.1234 m/z @10.33 [CD8185_2.mzXML]	335.12335205078125	10.326183333333335	8.164233333333334	10.559949999999999	2.395716666666665	7402.00537109375	175166.84358160367	0	1175	0.10942807031860191	0.5540638466816217	0.09731186629014774	335.114501953125	335.1251220703125
895	335.1658020019531	14.208633333333333					1	DETECTED	335.1658 m/z @14.21 [CD8185_2.mzXML]	335.1658020019531	14.208633333333333	9.895516666666667	16.280683333333332	6.385166666666665	73299.9453125	3656717.160469174	0	1175	2.6838789983952775	3.656446824798018	0.2951865513775338	335.16180419921875	335.1679992675781
896	335.2182922363281	12.5471					1	DETECTED	335.2183 m/z @12.55 [CD8185_2.mzXML]	335.2182922363281	12.5471	12.430283333333334	12.743266666666667	0.3129833333333334	46114.9765625	384197.26697570726	0	1175	0.13957109790325006	1.6852409297505029	3.004171963299857	335.2181091308594	335.2215576171875
897	336.074462890625	16.720333333333333					1	DETECTED	336.0745 m/z @16.72 [CD8185_2.mzXML]	336.074462890625	16.720333333333333	8.987633333333333	19.73483333333333	10.747199999999998	3482.1552734375	804879.0291292117	0	1175	0.8205776440539019	0.6949189804337423	0.3898379608674846	336.0647888183594	336.07684326171875
898	336.1693420410156	14.27265					1	DETECTED	336.1693 m/z @14.27 [CD8185_2.mzXML]	336.1693420410156	14.27265	1.32345	17.598833333333335	16.275383333333334	10329.189453125	5125670.620597902	0	1175	12.61562242424607	0.6284320009472915	0.06327143132420887	336.1602478027344	336.1725158691406
899	336.663330078125	13.147983333333334					1	DETECTED	336.6633 m/z @13.15 [CD8185_2.mzXML]	336.663330078125	13.147983333333334	12.987433333333334	13.956266666666666	0.9688333333333325	29326.66015625	465999.9669521491	0	1175	0.14964167360770375	2.0765678101894003	3.2226530125724677	336.66241455078125	336.6640930175781
900	337.061279296875	1.8792333333333333					1	DETECTED	337.0613 m/z @1.88 [CD8185_2.mzXML]	337.061279296875	1.8792333333333333	1.6572	18.294	16.6368	899160.1875	2.2397863439070396E7	1	1175	0.3499738965924224	5.105404451284818	8.525921625130081	337.0523986816406	337.0712585449219
901	337.1663818359375	14.176666666666668					1	DETECTED	337.1664 m/z @14.18 [CD8185_2.mzXML]	337.1663818359375	14.176666666666668	11.55535	15.384316666666667	3.828966666666666	21161.236328125	1053661.6892414547	0	1175	2.671563153552661	4.11844873759113	0.4712092288520905	337.1645812988281	337.1670227050781
902	337.1814880371094	12.629166666666666					1	DETECTED	337.1815 m/z @12.63 [CD8185_2.mzXML]	337.1814880371094	12.629166666666666	12.067633333333333	13.97435	1.9067166666666662	75408.484375	1319294.060265318	0	1175	0.24506280472696673	2.0350312044321637	3.058950070985481	337.1780090332031	337.1822204589844
903	338.2314453125	12.430283333333334					1	DETECTED	338.2314 m/z @12.43 [CD8185_2.mzXML]	338.2314453125	12.430283333333334	0.10099999999999999	20.009666666666664	19.908666666666665	580465.8125	2.0168372802901424E7	0	1175	0.1215692353694866	2.2383610607856377	0.7581883902121344	338.2307434082031	338.23382568359375
904	338.3407287597656	12.629166666666666					1	DETECTED	338.3407 m/z @12.63 [CD8185_2.mzXML]	338.3407287597656	12.629166666666666	4.79235	13.956266666666666	9.163916666666665	317462.4375	9330862.174736997	0	1175	0.4047128622089158	0.9535366438503315	0.5886642250350739	338.3395690917969	338.3417053222656
905	339.1617431640625	14.176666666666668					1	DETECTED	339.1617 m/z @14.18 [CD8185_2.mzXML]	339.1617431640625	14.176666666666668	14.143416666666667	14.654083333333334	0.5106666666666673	7978.7529296875	127856.62721826186	0	1175	0.42800110016010073	7.679197994987323	14.358395989974646	339.1609191894531	339.1627502441406
906	339.19854736328125	11.1969					1	DETECTED	339.1985 m/z @11.20 [CD8185_2.mzXML]	339.19854736328125	11.1969	11.1969	14.126816666666667	2.929916666666667	11808.7587890625	924667.7885588382	0	1175	2.9130332089332516	null	null	339.1961975097656	339.19854736328125
907	339.23480224609375	12.430283333333334					1	DETECTED	339.2348 m/z @12.43 [CD8185_2.mzXML]	339.23480224609375	12.430283333333334	0.11933333333333333	20.009666666666664	19.89033333333333	109061.1171875	4568598.4099303	0	1175	0.1450835071688612	2.4447361337964	0.880887340413085	339.23419189453125	339.237060546875
908	339.343994140625	12.629166666666666					1	DETECTED	339.3440 m/z @12.63 [CD8185_2.mzXML]	339.343994140625	12.629166666666666	12.224833333333333	14.519633333333333	2.2948000000000004	75663.3984375	1704360.3819552308	0	1175	0.3305000284841846	0.9630946945384685	0.6684348061666329	339.3343811035156	339.34521484375
909	340.0401611328125	10.429366666666665					1	DETECTED	340.0402 m/z @10.43 [CD8185_2.mzXML]	340.0401611328125	10.429366666666665	9.720916666666666	11.1131	1.3921833333333336	109446.5	983212.2693295936	1	1175	0.0991206517416714	3.478754726334798	4.131271994406783	340.03887939453125	340.0406799316406
910	340.7818603515625	1.767					1	DETECTED	340.7819 m/z @1.77 [CD8185_2.mzXML]	340.7818603515625	1.767	1.7031666666666667	1.7813833333333333	0.0782166666666666	10762.48828125	33553.86758386226	0	1175	0.06566585766036082	0.612663185378591	0.22532637075718195	340.78082275390625	340.7818603515625
911	340.9309997558594	1.6267666666666665					1	DETECTED	340.9310 m/z @1.63 [CD8185_2.mzXML]	340.9309997558594	1.6267666666666665	1.5819166666666669	1.6572	0.07528333333333315	34860.75	101913.53703881826	0	1175	0.07128403298143149	0.8392790784095183	0.6749789591176024	340.9307861328125	340.931396484375
912	341.0306701660156	11.5706					1	DETECTED	341.0307 m/z @11.57 [CD8185_2.mzXML]	341.0306701660156	11.5706	11.5395	11.766966666666667	0.22746666666666648	19332.17578125	122115.11678100607	0	1175	0.07541115092572248	3.6570203644158186	5.303878805699417	341.0301818847656	341.0314025878906
913	341.1769714355469	12.629166666666666					1	DETECTED	341.1770 m/z @12.63 [CD8185_2.mzXML]	341.1769714355469	12.629166666666666	12.59695	17.982833333333335	5.385883333333336	6517.99267578125	455003.1128109132	0	1175	0.131098514899465	83.58846352819425	166.1769270563885	341.1745910644531	341.18670654296875
914	341.19830322265625	12.31195					1	DETECTED	341.1983 m/z @12.31 [CD8185_2.mzXML]	341.19830322265625	12.31195	11.784383333333333	15.91455	4.130166666666668	6279.09765625	495343.7961789857	0	1175	0.7105132332182418	3.9143552157705175	6.828710431541035	341.1883544921875	341.199462890625
915	341.35150146484375	13.938633333333334					1	DETECTED	341.3515 m/z @13.94 [CD8185_2.mzXML]	341.35150146484375	13.938633333333334	13.715133333333334	14.839933333333333	1.1247999999999987	14362.5048828125	301834.82621640066	0	1175	0.24356904453962613	1.7959296643200917	2.5189555061091347	341.3507995605469	341.353271484375
916	342.0147705078125	8.881433333333332					1	DETECTED	342.0148 m/z @8.88 [CD8185_2.mzXML]	342.0147705078125	8.881433333333332	2.92105	18.075499999999998	15.154449999999997	4603.40087890625	1923011.109480286	0	1175	1.8134364618647378	1.2712647117215616	1.5425294234431233	342.0126647949219	342.0163269042969
917	342.03704833984375	10.429366666666665					1	DETECTED	342.0370 m/z @10.43 [CD8185_2.mzXML]	342.03704833984375	10.429366666666665	10.3985	10.9461	0.5475999999999992	36834.20703125	288316.50378552335	0	1175	0.10891818002932574	4.257873086797049	5.250719075486354	342.0365905761719	342.0374450683594
918	342.2626647949219	11.360800000000001					1	DETECTED	342.2627 m/z @11.36 [CD8185_2.mzXML]	342.2626647949219	11.360800000000001	11.282549999999999	11.423683333333335	0.141133333333336	30235.201171875	204991.0386093767	0	1175	0.13113942185480099	0.9018104366347075	0.8036208732694149	342.2615661621094	342.2631530761719
919	342.8680114746094	1.6874333333333333					1	DETECTED	342.8680 m/z @1.69 [CD8185_2.mzXML]	342.8680114746094	1.6874333333333333	1.6722499999999998	1.8094999999999999	0.1372500000000001	20536.34375	115757.33979687504	0	1175	0.11846659657631875	4.519758507134956	8.039517014269911	342.86761474609375	342.8681640625
920	342.94342041015625	17.08566666666667					1	DETECTED	342.9434 m/z @17.09 [CD8185_2.mzXML]	342.94342041015625	17.08566666666667	15.439	18.001166666666666	2.5621666666666663	1547.4722900390625	138212.49677401735	0	1175	2.014490817823379	0.7779858299595133	0.5559716599190265	342.9337158203125	342.9452819824219
921	343.19207763671875	12.363750000000001					1	DETECTED	343.1921 m/z @12.36 [CD8185_2.mzXML]	343.19207763671875	12.363750000000001	11.715499999999999	16.994666666666667	5.279166666666669	30986.01953125	1079333.871716797	0	1175	0.8233359220273186	2.0148575541033735	0.7323395015233652	343.1842041015625	343.19525146484375
922	343.2944641113281	12.084900000000001					1	DETECTED	343.2945 m/z @12.08 [CD8185_2.mzXML]	343.2944641113281	12.084900000000001	2.303916666666667	14.839933333333333	12.536016666666665	7518.98583984375	2160395.845852539	0	1175	0.11364897913879979	0.6408362144910444	0.28167242898208916	343.2845764160156	343.3021545410156
923	344.195556640625	12.31195					1	DETECTED	344.1956 m/z @12.31 [CD8185_2.mzXML]	344.195556640625	12.31195	12.242166666666666	14.176666666666668	1.9345000000000017	5226.21240234375	241111.54878796404	0	1175	0.1567124161735567	13.860759493670859	26.721518987341717	344.19512939453125	344.1971130371094
924	344.2781982421875	11.5068					1	DETECTED	344.2782 m/z @11.51 [CD8185_2.mzXML]	344.2781982421875	11.5068	11.456999999999999	11.8522	0.3952000000000009	34529.8984375	256347.74601733434	0	1175	0.12160146649109826	3.2947722207723853	6.020657016191862	344.2777099609375	344.2794494628906
925	344.6495056152344	13.147983333333334					1	DETECTED	344.6495 m/z @13.15 [CD8185_2.mzXML]	344.6495056152344	13.147983333333334	13.046083333333334	13.648716666666667	0.6026333333333334	10212.8212890625	184241.1977580564	0	1175	0.3272088378307956	2.9569839712135924	4.913967942427185	344.6470947265625	344.65057373046875
926	344.864501953125	1.767					1	DETECTED	344.8645 m/z @1.77 [CD8185_2.mzXML]	344.864501953125	1.767	1.7031666666666667	1.767	0.06383333333333319	12435.1962890625	39210.429803222636	0	1175	0.17565234504394978	0.5	null	344.864501953125	344.86480712890625
927	344.8753662109375	1.5527000000000002					1	DETECTED	344.8754 m/z @1.55 [CD8185_2.mzXML]	344.8753662109375	1.5527000000000002	1.44885	1.6417166666666667	0.19286666666666674	158705.203125	1016243.3287937021	0	1175	0.10270833322455486	0.8690476420088227	0.6803147101188227	344.8737487792969	344.87548828125
928	345.19134521484375	12.363750000000001					1	DETECTED	345.1913 m/z @12.36 [CD8185_2.mzXML]	345.19134521484375	12.363750000000001	12.294416666666667	12.446633333333333	0.152216666666666	4432.59814453125	24919.69575463874	0	1175	0.10053380928611766	1.0977163461538215	1.1954326923076433	345.19061279296875	345.19244384765625
929	345.87890625	1.53785					1	DETECTED	345.8789 m/z @1.54 [CD8185_2.mzXML]	345.87890625	1.53785	1.4641	1.5819166666666669	0.1178166666666669	9808.150390625	49413.712703125064	0	1175	0.1052851926610523	0.7987570621468945	0.5975141242937889	345.87799072265625	345.8792724609375
930	346.0090637207031	4.524283333333333					1	DETECTED	346.0091 m/z @4.52 [CD8185_2.mzXML]	346.0090637207031	4.524283333333333	0.10099999999999999	20.009666666666664	19.908666666666665	52267.08203125	1.1403046936414354E7	0	1175	4.814253506582984	2.3727561913400814	8.355098040892814	346.00653076171875	346.0101623535156
931	346.2728576660156	13.715133333333334					1	DETECTED	346.2729 m/z @13.72 [CD8185_2.mzXML]	346.2728576660156	13.715133333333334	13.632283333333334	14.387016666666666	0.7547333333333324	11820.2529296875	181236.65928973374	0	1175	1.2452362260230068	4.554817944075603	3.850883905219341	346.2724609375	346.274169921875
932	346.2938537597656	12.760466666666668					1	DETECTED	346.2939 m/z @12.76 [CD8185_2.mzXML]	346.2938537597656	12.760466666666668	11.407433333333334	12.85545	1.4480166666666658	10307.5439453125	433420.4323133543	0	1175	0.23547573332118787	0.5351001453524173	0.07020029070483476	346.2936706542969	346.2942199707031
933	346.9084777832031	1.5672833333333334					1	DETECTED	346.9085 m/z @1.57 [CD8185_2.mzXML]	346.9084777832031	1.5672833333333334	1.4789666666666668	1.6116166666666667	0.13264999999999993	10129.8134765625	55994.15395800783	0	1175	0.10122302111870551	0.7509907529722591	0.5019815059445183	346.9077453613281	346.9088439941406
934	347.0189514160156	4.44315					1	DETECTED	347.0190 m/z @4.44 [CD8185_2.mzXML]	347.0189514160156	4.44315	3.2224999999999997	18.238999999999997	15.016499999999997	3403.12255859375	1110253.6639768984	0	1175	6.254254006982265	6.151026092655549	11.3020521853111	347.00970458984375	347.01947021484375
935	348.8126525878906	1.767					1	DETECTED	348.8127 m/z @1.77 [CD8185_2.mzXML]	348.8126525878906	1.767	1.6874333333333333	1.8094999999999999	0.12206666666666655	19185.26171875	86185.09760595695	0	1175	0.07100960740881002	0.7670716380393802	0.5341432760787604	348.8121643066406	348.8133544921875
936	348.8688049316406	1.53785					1	DETECTED	348.8688 m/z @1.54 [CD8185_2.mzXML]	348.8688049316406	1.53785	1.44885	18.987833333333334	17.538983333333334	9393.4970703125	3932341.8181249695	0	1175	0.08616483402950825	98.53361423220977	196.06722846441957	348.8677673339844	348.8739318847656
937	349.0169372558594	3.2224999999999997					1	DETECTED	349.0169 m/z @3.22 [CD8185_2.mzXML]	349.0169372558594	3.2224999999999997	2.57895	19.8445	17.26555	2849.527587890625	1027040.700484558	0	1175	0.4443686685942776	13.414303472923631	25.82860694584726	349.0126647949219	349.01849365234375
938	349.2724609375	12.870633333333334					1	DETECTED	349.2725 m/z @12.87 [CD8185_2.mzXML]	349.2724609375	12.870633333333334	12.807649999999999	12.885116666666667	0.0774666666666679	4414.41162109375	15462.633786743176	0	1175	0.11529444416714085	0.6149775072770494	0.2299550145540987	349.2721862792969	349.2732849121094
939	350.09027099609375	16.720333333333333					1	DETECTED	350.0903 m/z @16.72 [CD8185_2.mzXML]	350.09027099609375	16.720333333333333	9.475733333333332	19.132833333333334	9.657100000000002	3538.188720703125	912204.4613814397	0	1175	1.2988439386245982	0.6665033266156862	0.3330066532313725	350.0888977050781	350.0924072265625
940	350.678955078125	14.025883333333333					1	DETECTED	350.6790 m/z @14.03 [CD8185_2.mzXML]	350.678955078125	14.025883333333333	13.59905	16.20725	2.6081999999999983	2850.309326171875	244540.35094519035	0	1175	1.4846332742697577	3.055290901991412	5.110581803982824	350.67724609375	350.68023681640625
941	350.8103942871094	1.7519500000000001					1	DETECTED	350.8104 m/z @1.75 [CD8185_2.mzXML]	350.8103942871094	1.7519500000000001	1.6874333333333333	1.7954166666666667	0.10798333333333332	18644.666015625	77153.196902832	0	1175	0.06921510990638824	0.8368638594678363	0.6737277189356724	350.8095703125	350.8108825683594
942	350.89190673828125	1.5967500000000001					1	DETECTED	350.8919 m/z @1.60 [CD8185_2.mzXML]	350.89190673828125	1.5967500000000001	1.5672833333333334	1.6572	0.08991666666666664	82045.625	250493.32227587837	0	1175	0.05399077747932757	1.5257352941176423	1.9763743142166332	350.8912048339844	350.89276123046875
943	350.9864196777344	4.6734333333333336					1	DETECTED	350.9864 m/z @4.67 [CD8185_2.mzXML]	350.9864196777344	4.6734333333333336	3.0255333333333336	18.640666666666668	15.615133333333334	1609.7548828125	827444.2534030761	0	1175	0.3837998991521028	4.737888625927949	8.475777251855899	350.9842529296875	350.9880065917969
944	351.0863037109375	16.499783333333333					1	DETECTED	351.0863 m/z @16.50 [CD8185_2.mzXML]	351.0863037109375	16.499783333333333	9.807116666666667	18.714	8.906883333333331	3489.640380859375	697044.5350621337	0	1175	1.4925497365314673	0.6654211076800477	0.33084221536009545	351.0847473144531	351.0894775390625
945	351.2283935546875	13.698283333333334					1	DETECTED	351.2284 m/z @13.70 [CD8185_2.mzXML]	351.2283935546875	13.698283333333334	9.05955	14.959016666666667	5.899466666666667	22098.01953125	916986.921470734	0	1175	0.2719049606027628	0.5759301878829907	5.953022957789908	351.21844482421875	351.2369079589844
946	352.1649169921875	9.984316666666667					1	DETECTED	352.1649 m/z @9.98 [CD8185_2.mzXML]	352.1649169921875	9.984316666666667	7.4018999999999995	19.588833333333334	12.186933333333334	15265.0234375	1014769.2861812743	0	1175	0.08041929474549825	0.5293839518486969	2.710669709350425	352.1647644042969	352.1748046875
947	352.2314147949219	13.698283333333334					1	DETECTED	352.2314 m/z @13.70 [CD8185_2.mzXML]	352.2314147949219	13.698283333333334	12.259683333333333	14.04265	1.7829666666666668	5115.67041015625	235461.86053021217	0	1175	1.6719158279461652	0.6196881227118954	0.2393762454237909	352.2227783203125	352.2323303222656
948	352.896484375	1.6572					1	DETECTED	352.8965 m/z @1.66 [CD8185_2.mzXML]	352.896484375	1.6572	1.4641	1.73575	0.27164999999999995	40481.01171875	189687.57108959949	0	1175	0.18305928145449046	1.0189611167774626	0.8644447477384629	352.896240234375	352.9001159667969
949	353.0351257324219	1.8792333333333333					1	DETECTED	353.0351 m/z @1.88 [CD8185_2.mzXML]	353.0351257324219	1.8792333333333333	1.6572	17.67233333333333	16.01513333333333	351087.4375	7947365.543554139	0	1175	0.32821207454148293	4.716137556918413	8.004271369996742	353.0258483886719	353.0373840332031
950	353.2356872558594	12.629166666666666					1	DETECTED	353.2357 m/z @12.63 [CD8185_2.mzXML]	353.2356872558594	12.629166666666666	11.901816666666667	15.150633333333333	3.2488166666666665	12351.47265625	389374.8270804746	0	1175	0.030776581459853958	2.09091594711846	4.388002755140389	353.2279357910156	353.24542236328125
951	354.05474853515625	10.7432					1	DETECTED	354.0547 m/z @10.74 [CD8185_2.mzXML]	354.05474853515625	10.7432	10.429366666666665	10.929983333333332	0.5006166666666676	15023.560546875	106829.30313555912	0	1175	0.07978666680473268	2.228903995739697	2.2909615109433252	354.0542297363281	354.0579528808594
952	355.2619323730469	12.259683333333333					1	DETECTED	355.2619 m/z @12.26 [CD8185_2.mzXML]	355.2619323730469	12.259683333333333	0.7409333333333333	14.553033333333333	13.812100000000001	29146.322265625	1965993.1842216498	0	1175	0.11871525027643948	0.5137460632265127	0.6702853720949727	355.25286865234375	355.27105712890625
953	356.0351257324219	10.234933333333334					1	DETECTED	356.0351 m/z @10.23 [CD8185_2.mzXML]	356.0351257324219	10.234933333333334	10.198933333333335	17.6175	7.418566666666665	8598.1298828125	620187.3595492247	0	1175	0.13559628294776616	103.0356481481493	205.0712962962986	356.0304870605469	356.0361328125
954	356.05206298828125	10.760066666666667					1	DETECTED	356.0521 m/z @10.76 [CD8185_2.mzXML]	356.05206298828125	10.760066666666667	9.324133333333332	10.883183333333333	1.559050000000001	8464.8359375	155519.79990924062	0	1175	0.17262036920975632	0.5428699103950971	2.224296196470445	356.0519104003906	356.060791015625
955	356.0713806152344	10.090816666666665					1	DETECTED	356.0714 m/z @10.09 [CD8185_2.mzXML]	356.0713806152344	10.090816666666665	10.036900000000001	10.516266666666667	0.4793666666666656	18649.451171875	171497.84045190387	0	1175	0.0893420579491977	4.175617528570537	6.305236791911532	356.0711669921875	356.0721130371094
956	356.9088439941406	1.6267666666666665					1	DETECTED	356.9088 m/z @1.63 [CD8185_2.mzXML]	356.9088439941406	1.6267666666666665	1.5819166666666669	19.314833333333336	17.732916666666668	71286.5703125	7587569.666746796	0	1175	0.062396671917310575	197.69137866964127	1.009553005812633	356.906494140625	356.9160461425781
957	357.1052551269531	10.361883333333333					1	DETECTED	357.1053 m/z @10.36 [CD8185_2.mzXML]	357.1052551269531	10.361883333333333	8.741633333333334	19.771333333333335	11.0297	2720.486572265625	592566.2317013548	0	1175	0.07779382087680986	3.403703132232683	5.807406264465366	357.1037902832031	357.1057434082031
958	357.2145690917969	9.292383333333333					1	DETECTED	357.2146 m/z @9.29 [CD8185_2.mzXML]	357.2145690917969	9.292383333333333	7.545866666666667	9.35665	1.8107833333333332	2646.56494140625	84120.47595178217	0	1175	0.05932104146118178	0.518398526591024	0.036797053182048095	357.2135009765625	357.2220458984375
959	357.27789306640625	12.629166666666666					1	DETECTED	357.2779 m/z @12.63 [CD8185_2.mzXML]	357.27789306640625	12.629166666666666	11.8354	15.133216666666668	3.2978166666666677	92384.984375	1672245.0095082992	0	1175	0.5136867106840306	2.068009468722841	0.2383208607942242	357.2763671875	357.28094482421875
960	357.29864501953125	13.991866666666665					1	DETECTED	357.2986 m/z @13.99 [CD8185_2.mzXML]	357.29864501953125	13.991866666666665	0.22949999999999998	15.063116666666668	14.833616666666668	4239.91748046875	877118.7318202213	0	1175	0.24397697067946567	0.5389195414548371	0.07783908290967417	357.2950439453125	357.3017578125
961	358.03179931640625	10.234933333333334					1	DETECTED	358.0318 m/z @10.23 [CD8185_2.mzXML]	358.03179931640625	10.234933333333334	10.198933333333335	10.308133333333334	0.10919999999999952	3152.81298828125	16146.46809759528	0	1175	0.24837416925345046	1.5166666666666773	2.0333333333333545	358.031494140625	358.03240966796875
962	358.068359375	10.073216666666667					1	DETECTED	358.0684 m/z @10.07 [CD8185_2.mzXML]	358.068359375	10.073216666666667	10.055133333333334	17.470333333333333	7.415199999999999	6892.86328125	330329.9961308899	0	1175	0.08670689252337382	205.02857142857258	409.05714285714515	358.0594482421875	358.07476806640625
963	358.2381591796875	15.896466666666667					1	DETECTED	358.2382 m/z @15.90 [CD8185_2.mzXML]	358.2381591796875	15.896466666666667	14.857116666666666	17.397333333333332	2.540216666666666	1789.08984375	163123.39251382436	0	1175	0.9540358044732127	1.2220217764307808	1.4440435528615618	358.23681640625	358.23968505859375
964	358.2576904296875	11.011316666666666					1	DETECTED	358.2577 m/z @11.01 [CD8185_2.mzXML]	358.2576904296875	11.011316666666666	10.640616666666666	11.14705	0.5064333333333337	11202.9892578125	125608.95314975	0	1175	0.4522495822900865	0.6830770614153421	0.3661541228306841	358.25689697265625	358.25927734375
965	358.2940673828125	11.6011					1	DETECTED	358.2941 m/z @11.60 [CD8185_2.mzXML]	358.2940673828125	11.6011	11.55535	11.75005	0.1946999999999992	18986.654296875	115680.29058166455	0	1175	0.07607970744682824	2.12786885245901	2.7549484126140427	358.2933349609375	358.29486083984375
966	359.0432434082031	1.8792333333333333					1	DETECTED	359.0432 m/z @1.88 [CD8185_2.mzXML]	359.0432434082031	1.8792333333333333	1.6572	17.598833333333335	15.941633333333336	400962.3125	8626479.612422455	0	1175	0.40470249224876587	2.335911757451308	2.8555104824679067	359.03936767578125	359.0444030761719
967	359.1654968261719	14.076483333333334					1	DETECTED	359.1655 m/z @14.08 [CD8185_2.mzXML]	359.1654968261719	14.076483333333334	5.245916666666667	14.208633333333333	8.962716666666665	5710.7861328125	951328.7758740843	0	1175	0.20850995776224046	0.5074825322648225	0.014965064529645059	359.157958984375	359.1687316894531
968	360.12847900390625	9.616916666666667					1	DETECTED	360.1285 m/z @9.62 [CD8185_2.mzXML]	360.12847900390625	9.616916666666667	9.5816	17.96466666666667	8.38306666666667	2075.158203125	452589.53933276376	0	1175	0.08275963969553679	118.68428504011332	236.36857008022665	360.12762451171875	360.1374816894531
969	360.2380676269531	4.299016666666666					1	DETECTED	360.2381 m/z @4.30 [CD8185_2.mzXML]	360.2380676269531	4.299016666666666	3.4375166666666668	5.193183333333334	1.755666666666667	4010.032958984375	205577.8392951354	0	1175	0.5572101040228894	1.0189591797252866	0.3596616137336247	360.23065185546875	360.2398986816406
970	360.32293701171875	12.629166666666666					1	DETECTED	360.3229 m/z @12.63 [CD8185_2.mzXML]	360.32293701171875	12.629166666666666	12.242166666666666	12.899949999999999	0.6577833333333327	21901.603515625	452450.00969140616	0	1175	0.18263265170429044	0.8498492678725219	0.6996985357450438	360.3215637207031	360.3231506347656
971	361.3121643066406	12.613216666666666					1	DETECTED	361.3122 m/z @12.61 [CD8185_2.mzXML]	361.3121643066406	12.613216666666666	11.698666666666666	15.402416666666666	3.7037499999999994	21647.11328125	995643.9228240656	0	1175	0.38342782919322005	1.6987487768039953	5.023412590514437	361.31024169921875	361.31427001953125
972	362.92547607421875	1.6417166666666667					1	DETECTED	362.9255 m/z @1.64 [CD8185_2.mzXML]	362.92547607421875	1.6417166666666667	1.5967500000000001	2.1767499999999997	0.5799999999999996	111676.8359375	500171.4418627925	0	1175	0.05646106218559632	1.2041348821165236	1.0842680124707798	362.92510986328125	362.9327087402344
973	363.1116638183594	1.4641					1	DETECTED	363.1117 m/z @1.46 [CD8185_2.mzXML]	363.1116638183594	1.4641	1.4325333333333332	15.969	14.536466666666666	11187.466796875	2915130.815010254	0	1175	10.821847954960823	221.80398174424553	439.5888466068443	363.1082763671875	363.1170349121094
974	363.2152404785156	11.29945					1	DETECTED	363.2152 m/z @11.30 [CD8185_2.mzXML]	363.2152404785156	11.29945	8.75915	11.5395	2.7803500000000003	81812.3828125	4872156.868314087	0	1175	0.10159335626331156	0.5488800139089264	0.08793078292009927	363.2063293457031	363.2162780761719
975	365.07171630859375	10.640616666666666					1	DETECTED	365.0717 m/z @10.64 [CD8185_2.mzXML]	365.07171630859375	10.640616666666666	10.624216666666666	10.726049999999999	0.10183333333333344	4621.17822265625	23452.820200927785	0	1175	0.1214823520509789	3.1046747967478083	5.209349593495617	365.07049560546875	365.0718078613281
976	365.0836486816406	9.599216666666667					1	DETECTED	365.0836 m/z @9.60 [CD8185_2.mzXML]	365.0836486816406	9.599216666666667	9.563816666666666	9.68745	0.12363333333333415	4189.9482421875	21659.324976287924	0	1175	0.09054604278996159	1.7462335216572134	2.4924670433144267	365.0827941894531	365.0841064453125
977	365.1988525390625	14.30515					1	DETECTED	365.1989 m/z @14.31 [CD8185_2.mzXML]	365.1988525390625	14.30515	10.3985	15.584916666666667	5.186416666666666	4684.828125	624740.8979113466	0	1175	4.111275660183054	0.663793360893178	0.32758672178635595	365.197265625	365.20037841796875
978	367.1236877441406	10.45935					1	DETECTED	367.1237 m/z @10.46 [CD8185_2.mzXML]	367.1236877441406	10.45935	1.8518000000000001	10.837983333333334	8.986183333333333	126710.5234375	8767504.917608157	1	1175	0.09853279944091398	0.5095648122237337	0.01627863540704087	367.1198425292969	367.12408447265625
979	367.14959716796875	8.197966666666666					1	DETECTED	367.1496 m/z @8.20 [CD8185_2.mzXML]	367.14959716796875	8.197966666666666	6.488816666666667	12.5471	6.058283333333334	6179.92724609375	530251.1818819277	0	1175	0.04477864035790091	1.772308847477792	2.544617694955584	367.1483459472656	367.15679931640625
980	367.193603515625	13.715133333333334					1	DETECTED	367.1936 m/z @13.72 [CD8185_2.mzXML]	367.193603515625	13.715133333333334	13.632283333333334	16.335266666666666	2.702983333333332	8169.9072265625	249519.1290581054	0	1175	0.27568005852961797	16.31251257292284	4.011345505574213	367.1892395019531	367.19427490234375
981	367.99102783203125	4.5737000000000005					1	DETECTED	367.9910 m/z @4.57 [CD8185_2.mzXML]	367.99102783203125	4.5737000000000005	2.2197833333333334	18.696	16.47621666666667	8431.3505859375	1882110.827481446	0	1175	1.3283271170577686	0.8810387529641304	0.9892453388039498	367.9879150390625	367.99261474609375
982	368.4239196777344	12.380633333333332					1	DETECTED	368.4239 m/z @12.38 [CD8185_2.mzXML]	368.4239196777344	12.380633333333332	12.363750000000001	12.563733333333333	0.19998333333333207	12183.810546875	80355.38427392518	0	1175	0.14289987158724493	5.922507403752121	10.845014807504242	368.4237365722656	368.424560546875
983	368.62579345703125	12.259683333333333					1	DETECTED	368.6258 m/z @12.26 [CD8185_2.mzXML]	368.62579345703125	12.259683333333333	9.984316666666667	12.3291	2.344783333333334	10706.771484375	696361.1196290284	0	1175	0.08877263953573156	0.5152539517440413	0.03050790348808271	368.6257019042969	368.6269226074219
984	368.8706970214844	1.6722499999999998					1	DETECTED	368.8707 m/z @1.67 [CD8185_2.mzXML]	368.8706970214844	1.6722499999999998	1.6572	1.7954166666666667	0.13821666666666665	31228.474609375	106820.96147485335	0	1175	0.05098968994728503	4.591915836101948	8.19860182222405	368.8702392578125	368.8714904785156
985	369.00885009765625	1.8656333333333335					1	DETECTED	369.0089 m/z @1.87 [CD8185_2.mzXML]	369.00885009765625	1.8656333333333335	0.4121166666666667	2.7326166666666665	2.3205	25124.162109375	730054.7102309265	0	1175	0.2955400876531322	0.7982364609968925	0.41585877015873984	368.9997863769531	369.00970458984375
986	369.1207580566406	10.45935					1	DETECTED	369.1208 m/z @10.46 [CD8185_2.mzXML]	369.1207580566406	10.45935	9.913183333333334	10.607466666666665	0.6942833333333311	47242.7421875	391857.41630389506	0	1175	0.09437989618479037	0.6474336411293858	0.26074120552206825	369.11669921875	369.1287841796875
987	369.3504333496094	12.613216666666666					1	DETECTED	369.3504 m/z @12.61 [CD8185_2.mzXML]	369.3504333496094	12.613216666666666	0.11933333333333333	19.973000000000003	19.85366666666667	213744.6875	1.207203196214584E7	1	1175	0.3615242363875204	1.049816148581457	1.0291067259354183	369.3486022949219	369.3528747558594
988	370.0860595703125	11.8013					1	DETECTED	370.0861 m/z @11.80 [CD8185_2.mzXML]	370.0860595703125	11.8013	10.5756	12.0512	1.4756	180493.484375	2682926.2540043327	0	1175	0.10582411592630336	0.5769574767226735	0.11930723564155267	370.0860290527344	370.0888671875
989	370.12420654296875	10.444233333333333					1	DETECTED	370.1242 m/z @10.44 [CD8185_2.mzXML]	370.12420654296875	10.444233333333333	10.429366666666665	10.516266666666667	0.08690000000000175	8727.5830078125	33211.806832275804	0	1175	0.08121855216042029	2.9226457399100836	4.845291479820167	370.12408447265625	370.12469482421875
990	370.29412841796875	11.616683333333333					1	DETECTED	370.2941 m/z @11.62 [CD8185_2.mzXML]	370.29412841796875	11.616683333333333	11.6011	11.75005	0.14894999999999925	65407.15234375	411047.89611523366	0	1175	0.1200369313850107	4.779144385027138	8.558288770054276	370.293701171875	370.2942199707031
991	370.353759765625	12.660616666666666					1	DETECTED	370.3538 m/z @12.66 [CD8185_2.mzXML]	370.353759765625	12.660616666666666	10.3439	16.812166666666666	6.468266666666667	56232.97265625	3883798.3688529055	0	1175	0.36025619650354734	1.2364667519433832	2.213156999672879	370.3530578613281	370.35498046875
992	371.0896301269531	11.8013					1	DETECTED	371.0896 m/z @11.80 [CD8185_2.mzXML]	371.0896301269531	11.8013	11.784383333333333	11.934533333333333	0.15015	34828.9921875	167250.56741210958	0	1175	0.08029773609921698	4.437931034482694	7.875862068965389	371.0893249511719	371.0898742675781
993	371.31475830078125	7.151183333333334					1	DETECTED	371.3148 m/z @7.15 [CD8185_2.mzXML]	371.31475830078125	7.151183333333334	0.10099999999999999	20.009666666666664	19.908666666666665	20886.78125	1.1355723802859377E7	0	1175	3.5105610408630135	1.643087154778148	0.9244913174621233	371.3128967285156	371.31671142578125
994	372.0828857421875	11.8013					1	DETECTED	372.0829 m/z @11.80 [CD8185_2.mzXML]	372.0828857421875	11.8013	9.218483333333333	12.067633333333333	2.84915	55317.875	4786190.070625855	0	1175	2.6784965544038535	0.5602903795170876	0.07685552565271446	372.082763671875	372.0918273925781
995	372.30975341796875	11.75005					1	DETECTED	372.3098 m/z @11.75 [CD8185_2.mzXML]	372.30975341796875	11.75005	0.15616666666666665	19.862666666666666	19.7065	30839.28125	3075633.511471375	0	1175	8.361468313089246	1.3705639103811065	0.16473505549014184	372.30120849609375	372.3196105957031
996	372.88262939453125	1.6267666666666665					1	DETECTED	372.8826 m/z @1.63 [CD8185_2.mzXML]	372.88262939453125	1.6267666666666665	1.5967500000000001	1.6572	0.06044999999999989	23466.462890625	57374.33699902338	0	1175	0.046291477137497594	1.0069405885619187	1.0138811771238372	372.8823547363281	372.88323974609375
997	373.2726135253906	12.259683333333333					1	DETECTED	373.2726 m/z @12.26 [CD8185_2.mzXML]	373.2726135253906	12.259683333333333	11.918000000000001	12.59695	0.6789499999999986	24679.697265625	311245.47423242155	0	1175	2.511167374117772	0.8044748266204828	0.5269259098024376	373.271484375	373.2735595703125
998	374.32476806640625	12.277166666666666					1	DETECTED	374.3248 m/z @12.28 [CD8185_2.mzXML]	374.32476806640625	12.277166666666666	11.66545	14.288649999999999	2.623199999999999	7967.38037109375	467590.7929034423	0	1175	0.45092799990860044	2.1441299076369784	3.288259815273957	374.3228454589844	374.3260192871094
999	374.8157653808594	1.7519500000000001					1	DETECTED	374.8158 m/z @1.75 [CD8185_2.mzXML]	374.8157653808594	1.7519500000000001	1.6722499999999998	1.767	0.09475000000000011	8914.0078125	35717.222634277365	0	1175	0.09856439297517738	0.594416562107903	0.18883312421580584	374.8154602050781	374.8165283203125
1000	375.01702880859375	1.8792333333333333					1	DETECTED	375.0170 m/z @1.88 [CD8185_2.mzXML]	375.01702880859375	1.8792333333333333	1.6572	3.62265	1.9654500000000001	187600.5625	3582028.748957061	0	1175	0.11307656835415414	2.015994525047393	3.0490879792198045	375.0155944824219	375.0184631347656
1001	376.6241149902344	10.591983333333333					1	DETECTED	376.6241 m/z @10.59 [CD8185_2.mzXML]	376.6241149902344	10.591983333333333	10.163583333333333	10.852666666666666	0.6890833333333326	69959.7578125	499314.64526568755	2	1175	0.0920578081781418	1.9895331089603323	2.3753051316742346	376.6228332519531	376.6246032714844
1002	376.90069580078125	1.5672833333333334					1	DETECTED	376.9007 m/z @1.57 [CD8185_2.mzXML]	376.90069580078125	1.5672833333333334	1.4641	1.5672833333333334	0.1031833333333334	5092.82470703125	19966.985061401374	0	1175	0.025512152045332304	0.5	null	376.900390625	376.9037780761719
1003	377.63043212890625	12.277166666666666					1	DETECTED	377.6304 m/z @12.28 [CD8185_2.mzXML]	377.63043212890625	12.277166666666666	9.670033333333333	12.363750000000001	2.6937166666666688	7201.91552734375	360891.35532238794	0	1175	1.7161253400551288	0.5166050834888898	0.032872067584513595	377.62890625	377.6324462890625
1004	378.02960205078125	8.811466666666666					1	DETECTED	378.0296 m/z @8.81 [CD8185_2.mzXML]	378.02960205078125	8.811466666666666	8.811466666666666	17.1955	8.384033333333333	2244.3740234375	658793.9945284422	0	1175	7.10316991783912	null	null	378.0263977050781	378.0330810546875
1005	378.23919677734375	12.363750000000001					1	DETECTED	378.2392 m/z @12.36 [CD8185_2.mzXML]	378.23919677734375	12.363750000000001	9.807116666666667	12.885116666666667	3.0779999999999994	31479.427734375	1101405.505094787	0	1175	0.11379769260443773	0.5661057830077495	0.08816207799293438	378.2369384765625	378.2419128417969
1006	378.8993225097656	1.6417166666666667					1	DETECTED	378.8993 m/z @1.64 [CD8185_2.mzXML]	378.8993225097656	1.6417166666666667	1.5967500000000001	5.616466666666667	4.019716666666667	60085.53125	1075153.6929053955	0	1175	0.11773870331019154	41.29227896759264	89.1212701798506	378.8985595703125	378.89947509765625
1007	379.24267578125	12.380633333333332					1	DETECTED	379.2427 m/z @12.38 [CD8185_2.mzXML]	379.24267578125	12.380633333333332	11.8013	13.7482	1.9469000000000012	6358.490234375	338331.47050689696	0	1175	1.8149859273849724	1.6802934407364818	2.3605868814729636	379.2420349121094	379.2510070800781
1008	379.28045654296875	14.008999999999999					1	DETECTED	379.2805 m/z @14.01 [CD8185_2.mzXML]	379.28045654296875	14.008999999999999	4.03	14.569733333333334	10.539733333333334	5606.71875	1068267.3381140744	0	1175	0.2236888448336991	0.5280956675685607	0.05619133513712147	379.2751159667969	379.2825012207031
1009	380.2549133300781	12.660616666666666					1	DETECTED	380.2549 m/z @12.66 [CD8185_2.mzXML]	380.2549133300781	12.660616666666666	0.63125	13.334466666666666	12.703216666666666	64001.91015625	4391431.331324797	0	1175	0.08096887727066004	0.5068281530135107	3.231144354346102	380.24658203125	380.2638854980469
1010	381.02496337890625	1.8792333333333333					1	DETECTED	381.0250 m/z @1.88 [CD8185_2.mzXML]	381.02496337890625	1.8792333333333333	1.6572	10.516266666666667	8.859066666666667	116859.96875	2743887.357382721	0	1175	0.3914215997067594	1.670178032334295	2.8112651749522546	381.02197265625	381.0295715332031
1011	383.11517333984375	1.7954166666666667					1	DETECTED	383.1152 m/z @1.80 [CD8185_2.mzXML]	383.11517333984375	1.7954166666666667	1.73575	9.340316666666666	7.604566666666667	296757.03125	2983322.628478271	0	1175	0.057155031458196115	3.863356452263671	4.850139147455819	383.1137390136719	383.11907958984375
1012	383.9647521972656	4.23515					1	DETECTED	383.9648 m/z @4.24 [CD8185_2.mzXML]	383.9647521972656	4.23515	2.9064666666666668	6.82905	3.922583333333333	1744.4212646484375	211313.80401309207	0	1175	1.9301725810516488	1.4761167070157173	1.9522334140314346	383.96282958984375	383.9663391113281
1013	384.11846923828125	1.9212500000000001					1	DETECTED	384.1185 m/z @1.92 [CD8185_2.mzXML]	384.11846923828125	1.9212500000000001	1.9212500000000001	9.130433333333334	7.209183333333334	15094.7294921875	3929163.95230719	0	1175	7.13100166878883	null	null	384.1140441894531	384.11846923828125
1014	385.3083801269531	14.30515					1	DETECTED	385.3084 m/z @14.31 [CD8185_2.mzXML]	385.3083801269531	14.30515	3.0557166666666666	17.87316666666667	14.817450000000003	75931.8125	6785632.172682653	0	1175	1.1413020189612375	2.0972771132826136	3.195680955502349	385.3059997558594	385.3109436035156
1015	386.08160400390625	10.9461					1	DETECTED	386.0816 m/z @10.95 [CD8185_2.mzXML]	386.08160400390625	10.9461	0.10099999999999999	19.954666666666665	19.853666666666665	3292.8486328125	1539499.9789489135	0	1175	8.681572340626976	0.9153288889298701	0.83065777785974	386.07806396484375	386.0835876464844
1016	386.3123779296875	14.486366666666667					1	DETECTED	386.3124 m/z @14.49 [CD8185_2.mzXML]	386.3123779296875	14.486366666666667	13.6158	16.793666666666667	3.1778666666666666	13987.771484375	1014350.2263758547	0	1175	0.8261237623300168	1.8251713443351067	1.7671744965179517	386.3109436035156	386.3137512207031
1017	386.3253173828125	12.760466666666668					1	DETECTED	386.3253 m/z @12.76 [CD8185_2.mzXML]	386.3253173828125	12.760466666666668	12.6449	12.760466666666668	0.11556666666666793	5213.48046875	26078.29258642607	0	1175	0.08993387296538558	0.5	null	386.3247985839844	386.327880859375
1018	386.9242858886719	1.6267666666666665					1	DETECTED	386.9243 m/z @1.63 [CD8185_2.mzXML]	386.9242858886719	1.6267666666666665	1.5819166666666669	1.6417166666666667	0.05979999999999985	9797.716796875	24411.616546386664	0	1175	0.03369473204083406	0.6666666666666707	0.3209264980353437	386.9237976074219	386.9242858886719
1019	387.17877197265625	11.5395					1	DETECTED	387.1788 m/z @11.54 [CD8185_2.mzXML]	387.17877197265625	11.5395	11.490383333333334	12.294416666666667	0.8040333333333329	221107.28125	1903375.2130656727	1	1175	0.11203346131612335	4.381687019039696	4.989549268108975	387.1773681640625	387.1803283691406
1020	387.3048095703125	14.27265					1	DETECTED	387.3048 m/z @14.27 [CD8185_2.mzXML]	387.3048095703125	14.27265	11.885349999999999	15.548116666666665	3.6627666666666663	3524.10595703125	402296.19270166004	0	1175	0.5513535881683609	0.7671358159147706	0.5342716318295413	387.30255126953125	387.3068542480469
1021	388.0771789550781	12.154166666666667					1	DETECTED	388.0772 m/z @12.15 [CD8185_2.mzXML]	388.0771789550781	12.154166666666667	0.33935	19.82633333333333	19.48698333333333	2687.70703125	1527276.845328828	0	1175	7.6115002705483	0.8246841183880691	0.6493682367761382	388.0743713378906	388.0796203613281
1022	388.711669921875	2.0055666666666667					1	DETECTED	388.7117 m/z @2.01 [CD8185_2.mzXML]	388.711669921875	2.0055666666666667	1.9070833333333332	8.548333333333334	6.64125	11041.671875	1233691.3749508057	0	1175	0.17697647548246098	33.717634117447915	66.43526823489583	388.705078125	388.71197509765625
1023	390.79779052734375	1.7519500000000001					1	DETECTED	390.7978 m/z @1.75 [CD8185_2.mzXML]	390.79779052734375	1.7519500000000001	1.6874333333333333	1.7519500000000001	0.06451666666666678	16382.9775390625	42685.15775244152	0	1175	0.4726175969225437	0.5	null	390.7973327636719	390.79779052734375
1024	390.9910888671875	1.8518000000000001					1	DETECTED	390.9911 m/z @1.85 [CD8185_2.mzXML]	390.9910888671875	1.8518000000000001	1.7813833333333333	2.400516666666667	0.6191333333333335	23373.333984375	490189.68879370135	0	1175	0.44773023141914026	4.396213017751473	7.6845792076841395	390.9900817871094	390.99188232421875
1025	391.2803039550781	11.1637					1	DETECTED	391.2803 m/z @11.16 [CD8185_2.mzXML]	391.2803039550781	11.1637	0.10099999999999999	20.009666666666664	19.908666666666665	10835.9951171875	6461921.76593682	0	1175	5.55586865150209	0.8998104742362473	0.17514282398580422	391.2803039550781	391.2880859375
1026	393.2962951660156	1.7954166666666667					1	DETECTED	393.2963 m/z @1.80 [CD8185_2.mzXML]	393.2962951660156	1.7954166666666667	0.13763333333333333	20.009666666666664	19.87203333333333	18524.1875	4824441.786539731	0	1175	3.4609825744288596	7.96411756070483	13.395552404681236	393.2942199707031	393.29864501953125
1027	394.07489013671875	9.276733333333334					1	DETECTED	394.0749 m/z @9.28 [CD8185_2.mzXML]	394.07489013671875	9.276733333333334	9.113283333333333	9.30805	0.1947666666666663	8533.7919921875	61685.34455602983	0	1175	0.12863167605510561	0.5957989191393855	0.1915978382787711	394.0736999511719	394.0749816894531
1028	395.0941162109375	9.49335					1	DETECTED	395.0941 m/z @9.49 [CD8185_2.mzXML]	395.0941162109375	9.49335	9.406916666666666	9.807116666666667	0.40020000000000167	6493.9228515625	59157.561659912055	0	1175	0.2780420701768911	2.3150790590050105	3.4228646568578487	395.09283447265625	395.0953369140625
1029	396.30963134765625	11.75005					1	DETECTED	396.3096 m/z @11.75 [CD8185_2.mzXML]	396.30963134765625	11.75005	11.66545	11.8522	0.18674999999999997	11706.740234375	78764.07298413059	0	1175	0.04014017032371875	1.1037234042553188	1.2074468085106378	396.30877685546875	396.31085205078125
1030	396.88507080078125	1.5967500000000001					1	DETECTED	396.8851 m/z @1.60 [CD8185_2.mzXML]	396.88507080078125	1.5967500000000001	1.5672833333333334	1.6267666666666665	0.05948333333333311	21391.708984375	52139.502317382656	0	1175	0.055738245184988156	1.0093325791855137	1.0186651583710273	396.88330078125	396.88507080078125
1031	396.9985656738281	1.8931499999999999					1	DETECTED	396.9986 m/z @1.89 [CD8185_2.mzXML]	396.9985656738281	1.8931499999999999	1.6572	2.3869166666666666	0.7297166666666666	42539.984375	733031.3417487794	0	1175	0.22073450799622574	1.447755222929173	1.6935318216324475	396.9895324707031	397.00006103515625
1032	397.4140930175781	12.363750000000001					1	DETECTED	397.4141 m/z @12.36 [CD8185_2.mzXML]	397.4140930175781	12.363750000000001	12.101816666666668	15.186233333333332	3.084416666666664	52556.7265625	1222407.999257507	0	1175	0.39776833984944915	2.1560460699398654	4.027678518836024	397.4129638671875	397.4156799316406
1033	398.3251647949219	11.8354					1	DETECTED	398.3252 m/z @11.84 [CD8185_2.mzXML]	398.3251647949219	11.8354	11.8013	12.242166666666666	0.4408666666666665	37022.4453125	268673.8368077398	0	1175	0.11445365051130985	6.464320625610858	10.455595876541643	398.32489013671875	398.32586669921875
1034	398.4171142578125	12.346466666666666					1	DETECTED	398.4171 m/z @12.35 [CD8185_2.mzXML]	398.4171142578125	12.346466666666666	12.31195	12.726750000000001	0.4148000000000014	8684.7314453125	168924.51518566924	0	1175	0.408581863063759	6.0086914534041584	11.017382906808317	398.41668701171875	398.4178466796875
1035	398.76043701171875	13.517866666666666					1	DETECTED	398.7604 m/z @13.52 [CD8185_2.mzXML]	398.76043701171875	13.517866666666666	13.305516666666668	15.4571	2.151583333333333	13993.9404296875	515510.9545754397	0	1175	0.33627674537224195	3.7328420392149426	7.159151478080136	398.75872802734375	398.7637634277344
1036	400.34088134765625	11.984683333333333					1	DETECTED	400.3409 m/z @11.98 [CD8185_2.mzXML]	400.34088134765625	11.984683333333333	11.934533333333333	12.53025	0.595716666666668	251910.546875	1792654.593710202	1	1175	0.09964303959540644	3.5462280008429268	4.954330453034277	400.3406677246094	400.3415832519531
1037	400.8262939453125	1.7519500000000001					1	DETECTED	400.8263 m/z @1.75 [CD8185_2.mzXML]	400.8262939453125	1.7519500000000001	1.6722499999999998	1.7954166666666667	0.12316666666666687	20062.771484375	121609.71689013674	0	1175	0.15314306673479905	0.772689251359262	0.5453785027185241	400.8258972167969	400.8270568847656
1038	401.8650817871094	1.5233999999999999					1	DETECTED	401.8651 m/z @1.52 [CD8185_2.mzXML]	401.8650817871094	1.5233999999999999	1.44885	1.5672833333333334	0.11843333333333339	6329.68408203125	26180.58003887944	0	1175	0.03748574411823902	0.7943214844623311	0.5886429689246621	401.86444091796875	401.86846923828125
1039	402.9016418457031	1.5967500000000001					1	DETECTED	402.9016 m/z @1.60 [CD8185_2.mzXML]	402.9016418457031	1.5967500000000001	1.5672833333333334	1.6417166666666667	0.07443333333333335	53488.25	153954.2759804684	0	1175	0.05288736484056167	1.2630090497737523	1.5047824912092267	402.901123046875	402.9021911621094
1040	403.0069885253906	1.8094999999999999					1	DETECTED	403.0070 m/z @1.81 [CD8185_2.mzXML]	403.0069885253906	1.8094999999999999	1.6572	6.990166666666667	5.3329666666666675	143206.8125	2765196.5540477308	0	1175	0.18550807863593133	2.2707187244874802	6.27355220520475	403.00091552734375	403.0078430175781
1041	404.20501708984375	11.5706					1	DETECTED	404.2050 m/z @11.57 [CD8185_2.mzXML]	404.20501708984375	11.5706	11.52365	11.698666666666666	0.17501666666666615	17132.466796875	116931.19774121106	0	1175	null	1.8638622648206975	2.727724529641395	404.2040100097656	404.2055358886719
1042	405.1353759765625	10.530933333333333					1	DETECTED	405.1354 m/z @10.53 [CD8185_2.mzXML]	405.1353759765625	10.530933333333333	10.5018	15.584916666666667	5.083116666666667	12085.1689453125	403915.4771374209	0	1175	0.09099523267409282	4.524174056680636	4.936854942543945	405.13238525390625	405.1391906738281
1043	405.3725891113281	10.5756					1	DETECTED	405.3726 m/z @10.58 [CD8185_2.mzXML]	405.3725891113281	10.5756	8.043916666666666	13.9032	5.859283333333334	6526.8017578125	1167583.144959717	0	1175	4.50404607867214	1.1571911968979796	1.3143823937959593	405.3698425292969	405.37286376953125
1044	405.4197998046875	12.136433333333335					1	DETECTED	405.4198 m/z @12.14 [CD8185_2.mzXML]	405.4197998046875	12.136433333333335	12.136433333333335	12.413733333333333	0.27729999999999855	7500.7568359375	54175.09238708471	0	1175	0.08661601341415093	null	null	405.4188232421875	405.4198913574219
1045	406.2007751464844	10.994666666666665					1	DETECTED	406.2008 m/z @10.99 [CD8185_2.mzXML]	406.2007751464844	10.994666666666665	10.9461	11.1131	0.16699999999999982	8873.6826171875	45535.33290563973	0	1175	0.08283954526815585	1.7192862045298782	2.4385724090597565	406.199951171875	406.20208740234375
1046	406.7467956542969	13.6158					1	DETECTED	406.7468 m/z @13.62 [CD8185_2.mzXML]	406.7467956542969	13.6158	12.430283333333334	15.439	3.0087166666666665	7397.35595703125	417668.04914691165	0	1175	0.6955826293023133	1.2689474350142695	0.8017102132671301	406.7416687011719	406.75018310546875
1047	407.7662353515625	14.208633333333333					1	DETECTED	407.7662 m/z @14.21 [CD8185_2.mzXML]	407.7662353515625	14.208633333333333	12.8234	14.586483333333332	1.7630833333333324	3227.12451171875	233526.15140466308	0	1175	0.5132800863702514	0.6363849652284809	0.2727699304569617	407.7630920410156	407.766845703125
1048	408.7687683105469	1.7519500000000001					1	DETECTED	408.7688 m/z @1.75 [CD8185_2.mzXML]	408.7687683105469	1.7519500000000001	1.6874333333333333	13.248633333333334	11.561200000000001	30820.359375	3586474.024549926	0	1175	0.040560831805114494	89.59855334538864	163.3940146528826	408.76837158203125	408.7747497558594
1049	408.9184875488281	1.6267666666666665					1	DETECTED	408.9185 m/z @1.63 [CD8185_2.mzXML]	408.9184875488281	1.6267666666666665	1.5819166666666669	1.6722499999999998	0.09033333333333293	67544.796875	191617.74410595666	0	1175	0.044803725817905926	1.0116485337945529	1.0128589177251495	408.9181823730469	408.9190979003906
1050	409.1607666015625	11.55535					1	DETECTED	409.1608 m/z @11.56 [CD8185_2.mzXML]	409.1607666015625	11.55535	11.5068	12.294416666666667	0.7876166666666666	177063.984375	1441105.3311765727	0	1175	0.11536986623547918	3.888987553806951	5.08970841748865	409.1600036621094	409.162109375
1051	409.1867980957031	9.203966666666668					1	DETECTED	409.1868 m/z @9.20 [CD8185_2.mzXML]	409.1867980957031	9.203966666666668	9.130433333333334	9.292383333333333	0.16194999999999915	58577.35546875	231617.5481492928	0	1175	0.05263218021926974	1.0565508148464309	0.8399113802901709	409.186767578125	409.1876220703125
1052	410.2538146972656	4.44315					1	DETECTED	410.2538 m/z @4.44 [CD8185_2.mzXML]	410.2538146972656	4.44315	3.3141333333333334	4.999483333333333	1.6853499999999997	2559.552978515625	130447.66398379514	0	1175	0.9441065184786042	0.746379592861044	0.4927591857220881	410.2515869140625	410.2547607421875
1053	410.3258056640625	12.6449					1	DETECTED	410.3258 m/z @12.64 [CD8185_2.mzXML]	410.3258056640625	12.6449	12.613216666666666	12.709750000000001	0.09653333333333514	4283.20849609375	15677.93714483644	0	1175	0.09687347385640521	1.5234087322462062	2.0468174644924124	410.3236389160156	410.3258056640625
1054	410.7600402832031	13.305516666666668					1	DETECTED	410.7600 m/z @13.31 [CD8185_2.mzXML]	410.7600402832031	13.305516666666668	1.7031666666666667	14.907900000000001	13.204733333333335	10974.484375	2776774.0259952387	0	1175	0.18796262056946134	0.5496969144418725	0.09036576988408516	410.75830078125	410.7656555175781
1055	410.8556823730469	1.6722499999999998					1	DETECTED	410.8557 m/z @1.67 [CD8185_2.mzXML]	410.8556823730469	1.6722499999999998	1.6572	1.7954166666666667	0.13821666666666665	35108.93359375	144254.20345019523	0	1175	0.09625884245871363	4.591915836101948	8.183831672203896	410.85504150390625	410.8558654785156
1056	412.8521423339844	1.6874333333333333					1	DETECTED	412.8521 m/z @1.69 [CD8185_2.mzXML]	412.8521423339844	1.6874333333333333	1.6874333333333333	1.7519500000000001	0.06451666666666678	17512.84375	42206.50688183606	0	1175	0.04031556738145725	null	null	412.85198974609375	412.8521728515625
1057	412.86248779296875	1.5967500000000001					1	DETECTED	412.8625 m/z @1.60 [CD8185_2.mzXML]	412.86248779296875	1.5967500000000001	1.44885	14.975966666666666	13.527116666666666	21192.189453125	3949168.5196770625	0	1175	0.04011121793089689	45.730617534370026	90.46123506874005	412.8541564941406	412.8681945800781
1058	413.1412353515625	9.35665					1	DETECTED	413.1412 m/z @9.36 [CD8185_2.mzXML]	413.1412353515625	9.35665	9.292383333333333	14.553033333333333	5.26065	6299.41943359375	542030.3799048461	0	1175	0.06074219132905334	40.92829356846471	2.681813898716799	413.1353759765625	413.14764404296875
1059	413.2646484375	1.767					1	DETECTED	413.2646 m/z @1.77 [CD8185_2.mzXML]	413.2646484375	1.767	0.11933333333333333	19.973000000000003	19.85366666666667	9248.04296875	1942220.1563616318	0	1175	11.277264100104727	0.5291556650426767	null	413.2596740722656	413.26947021484375
1060	413.3395690917969	12.613216666666666					1	DETECTED	413.3396 m/z @12.61 [CD8185_2.mzXML]	413.3395690917969	12.613216666666666	10.516266666666667	16.7385	6.222233333333332	5924.2001953125	787876.231458984	0	1175	2.2683537014233295	1.4836389359148603	1.317545904171076	413.3379821777344	413.3438415527344
1061	414.2990417480469	12.207133333333333					1	DETECTED	414.2990 m/z @12.21 [CD8185_2.mzXML]	414.2990417480469	12.207133333333333	11.632483333333333	15.257766666666667	3.625283333333334	100191.578125	1669443.4737597038	1	1175	0.14594260167822704	0.7596078356999665	0.43780948240109757	414.2978210449219	414.30133056640625
1062	415.2101745605469	11.86855					1	DETECTED	415.2102 m/z @11.87 [CD8185_2.mzXML]	415.2101745605469	11.86855	11.231633333333333	12.189566666666668	0.9579333333333349	111185.2734375	1874781.0671005868	1	1175	1.7438570811210408	0.7358531627463151	0.3548602404963773	415.2100524902344	415.2130432128906
1063	415.280517578125	12.629166666666666					1	DETECTED	415.2805 m/z @12.63 [CD8185_2.mzXML]	415.280517578125	12.629166666666666	12.580666666666668	13.090416666666666	0.5097499999999986	19812.25390625	216759.39082580525	0	1175	0.11178220737257405	5.255154639175365	2.6208851733588117	415.2778625488281	415.28375244140625
1064	415.3023376464844	12.224833333333333					1	DETECTED	415.3023 m/z @12.22 [CD8185_2.mzXML]	415.3023376464844	12.224833333333333	11.698666666666666	14.654083333333334	2.955416666666668	28230.671875	479400.4910051267	0	1175	0.11685056380205872	0.6696734684510065	2.903270919540564	415.30145263671875	415.304443359375
1065	415.3565673828125	12.563733333333333					1	DETECTED	415.3566 m/z @12.56 [CD8185_2.mzXML]	415.3565673828125	12.563733333333333	12.189566666666668	14.370383333333333	2.180816666666665	8436.1552734375	343855.5012713011	0	1175	0.16984449077843777	2.9142316258351952	4.8284632516703905	415.35369873046875	415.3583984375
1066	416.2137145996094	11.901816666666667					1	DETECTED	416.2137 m/z @11.90 [CD8185_2.mzXML]	416.2137145996094	11.901816666666667	11.8522	12.154166666666667	0.30196666666666694	30387.390625	233596.06838598743	0	1175	0.16947147279685382	2.2666032033137102	3.333274595329301	416.212646484375	416.2138977050781
1067	416.283447265625	12.629166666666666					1	DETECTED	416.2834 m/z @12.63 [CD8185_2.mzXML]	416.283447265625	12.629166666666666	12.613216666666666	12.676333333333334	0.0631166666666676	6554.7275390625	21336.348907470812	0	1175	0.36146535975347227	1.978578892372009	2.957157784744018	416.283447265625	416.284912109375
1068	417.002197265625	1.8792333333333333					1	DETECTED	417.0022 m/z @1.88 [CD8185_2.mzXML]	417.002197265625	1.8792333333333333	1.7813833333333333	2.661783333333333	0.8803999999999998	67653.8515625	1253100.73575177	0	1175	0.32735893061995847	15.487650032884886	5.071515398291148	417.00030517578125	417.00433349609375
1069	417.1108093261719	10.808016666666667					1	DETECTED	417.1108 m/z @10.81 [CD8185_2.mzXML]	417.1108093261719	10.808016666666667	10.792633333333333	10.883183333333333	0.09055000000000035	10211.685546875	41432.62969238269	0	1175	0.0770112587102787	2.9431202600215154	4.886240520043031	417.10955810546875	417.112060546875
1070	417.2622985839844	12.363750000000001					1	DETECTED	417.2623 m/z @12.36 [CD8185_2.mzXML]	417.2622985839844	12.363750000000001	12.3291	12.943783333333332	0.6146833333333319	7687.984375	109044.80570739724	0	1175	0.052609714343700986	8.869889369889105	16.73977873977821	417.2586669921875	417.2629089355469
1071	418.7469787597656	12.987433333333334					1	DETECTED	418.7470 m/z @12.99 [CD8185_2.mzXML]	418.7469787597656	12.987433333333334	12.792033333333334	16.408583333333333	3.6165499999999984	5757.98046875	374453.641417175	0	1175	0.7641913206325555	9.254222108495421	17.508444216990842	418.7449951171875	418.7557373046875
1072	418.8794250488281	1.5967500000000001					1	DETECTED	418.8794 m/z @1.60 [CD8185_2.mzXML]	418.8794250488281	1.5967500000000001	1.5672833333333334	1.6572	0.08991666666666664	62240.7109375	183929.71095361293	0	1175	0.055076322498520236	1.4656634183236867	2.067259189090715	418.8773498535156	418.88006591796875
1073	418.9809265136719	1.8237333333333334					1	DETECTED	418.9809 m/z @1.82 [CD8185_2.mzXML]	418.9809265136719	1.8237333333333334	1.6722499999999998	2.19115	0.5189000000000001	25304.091796875	503438.03686914063	0	1175	0.34477065577130706	1.7127296732313757	2.4254593464627514	418.98046875	418.9817810058594
1074	419.27642822265625	13.046083333333334					1	DETECTED	419.2764 m/z @13.05 [CD8185_2.mzXML]	419.27642822265625	13.046083333333334	12.943783333333332	13.10485	0.16106666666666847	9538.4169921875	51031.82384729062	0	1175	0.07653217211603192	0.7872271098077531	0.5744542196155061	419.2746887207031	419.2768249511719
1075	419.31610107421875	13.42355					1	DETECTED	419.3161 m/z @13.42 [CD8185_2.mzXML]	419.31610107421875	13.42355	0.13763333333333333	20.009666666666664	19.87203333333333	4295.64501953125	1437799.746486419	0	1175	11.730323695524245	0.747860830076961	0.3531590449379414	419.3117370605469	419.31903076171875
1076	420.88409423828125	1.6722499999999998					1	DETECTED	420.8841 m/z @1.67 [CD8185_2.mzXML]	420.88409423828125	1.6722499999999998	1.6572	1.7195166666666668	0.0623166666666668	67487.5859375	119899.45886157197	0	1175	0.035655015202140206	2.0703211517165343	3.524196003617357	420.8840026855469	420.8843078613281
1077	421.78167724609375	14.2568					1	DETECTED	421.7817 m/z @14.26 [CD8185_2.mzXML]	421.78167724609375	14.2568	14.059933333333333	14.975966666666666	0.916033333333333	13014.21875	276211.39444384753	0	1175	0.2527051064587784	1.9045219545460033	2.505332192611393	421.7811279296875	421.78375244140625
1078	422.3259582519531	11.8354					1	DETECTED	422.3260 m/z @11.84 [CD8185_2.mzXML]	422.3259582519531	11.8354	11.766966666666667	11.8522	0.08523333333333305	9960.009765625	43351.33604077091	0	1175	0.09313504125504402	0.6227471992206526	0.24549439844130508	422.3244934082031	422.3259582519531
1079	422.7254638671875	11.5068					1	DETECTED	422.7255 m/z @11.51 [CD8185_2.mzXML]	422.7254638671875	11.5068	9.634716666666666	11.5068	1.8720833333333342	3055.09765625	232113.6959074403	0	1175	1.7491581424279676	0.5	null	422.7254638671875	422.7354431152344
1080	424.3410339355469	11.901816666666667					1	DETECTED	424.3410 m/z @11.90 [CD8185_2.mzXML]	424.3410339355469	11.901816666666667	11.86855	12.479633333333334	0.6110833333333332	179284.90625	1391624.0774028911	1	1175	0.11240095510037129	5.287454327309891	6.073179433018028	424.34039306640625	424.3417053222656
1081	424.8957824707031	1.6267666666666665					1	DETECTED	424.8958 m/z @1.63 [CD8185_2.mzXML]	424.8957824707031	1.6267666666666665	1.5819166666666669	3.2074166666666666	1.6254999999999997	121619.8203125	1892045.0436915278	0	1175	0.044285638399903515	18.121516164994578	33.621235910895976	424.8956298828125	424.9020080566406
1082	426.3566589355469	12.018116666666666					1	DETECTED	426.3567 m/z @12.02 [CD8185_2.mzXML]	426.3566589355469	12.018116666666666	11.885349999999999	12.743266666666667	0.857916666666668	216116.15625	1947866.7772197905	1	1175	0.10878378401108435	3.0112656923797014	2.615131456983626	426.3468933105469	426.3583679199219
1083	427.054443359375	9.390016666666666					1	DETECTED	427.0544 m/z @9.39 [CD8185_2.mzXML]	427.054443359375	9.390016666666666	9.2328	10.1454	0.9126000000000012	40667.68359375	264792.4259413161	0	1175	0.08625756698435438	1.6235636015253196	1.8414100864076999	427.04827880859375	427.0572509765625
1084	427.43170166015625	12.613216666666666					1	DETECTED	427.4317 m/z @12.61 [CD8185_2.mzXML]	427.43170166015625	12.613216666666666	12.446633333333333	14.620133333333333	2.1735000000000007	12906.58984375	382131.12798437517	0	1175	0.14527165816721954	6.602276331434088	7.556204788714214	427.4274597167969	427.43408203125
1085	428.37237548828125	12.136433333333335					1	DETECTED	428.3724 m/z @12.14 [CD8185_2.mzXML]	428.37237548828125	12.136433333333335	12.067633333333333	15.257766666666667	3.1901333333333337	63526.18359375	796214.3395673524	0	1175	0.10309748932229468	4.550452460962643	3.8223027492221915	428.36322021484375	428.3728332519531
1086	429.051025390625	9.390016666666666					1	DETECTED	429.0510 m/z @9.39 [CD8185_2.mzXML]	429.051025390625	9.390016666666666	9.340316666666666	9.528566666666668	0.1882500000000018	15201.888671875	85004.64619580137	0	1175	0.08249206786677732	1.8938631790744789	2.0325729608423595	429.0508728027344	429.05230712890625
1087	429.298095703125	12.580666666666668					1	DETECTED	429.2981 m/z @12.58 [CD8185_2.mzXML]	429.298095703125	12.580666666666668	12.5471	12.726750000000001	0.17965000000000053	7711.24755859375	49192.16532922372	0	1175	0.054789578216789536	2.676017874875835	4.35203574975167	429.2978515625	429.2999267578125
1088	429.3758850097656	12.136433333333335					1	DETECTED	429.3759 m/z @12.14 [CD8185_2.mzXML]	429.3758850097656	12.136433333333335	11.901816666666667	14.975966666666666	3.0741499999999995	17933.79296875	1033556.4753652345	0	1175	0.6725653146005257	6.370594620941204	9.690197754911194	429.3702392578125	429.3765563964844
1089	429.7425842285156	9.895516666666667					1	DETECTED	429.7426 m/z @9.90 [CD8185_2.mzXML]	429.7425842285156	9.895516666666667	8.147233333333334	10.019283333333334	1.8720499999999998	4569.51025390625	167316.75515307605	0	1175	0.10638398515722791	0.5353966271676025	0.07079325433520496	429.7417297363281	429.75177001953125
1090	429.7679443359375	14.2568					1	DETECTED	429.7679 m/z @14.26 [CD8185_2.mzXML]	429.7679443359375	14.2568	14.1096	14.387016666666666	0.27741666666666553	11232.2294921875	110503.21945239254	0	1175	0.4356893905204231	0.9423120471014469	0.8846240942028938	429.7673645019531	429.7685546875
1091	430.38848876953125	13.42355					1	DETECTED	430.3885 m/z @13.42 [CD8185_2.mzXML]	430.38848876953125	13.42355	0.11933333333333333	20.009666666666664	19.89033333333333	21594.779296875	2630120.6352084354	0	1175	0.3861695538637999	1.1669495414678444	1.3608032737469518	430.38494873046875	430.3920593261719
1092	430.9128112792969	1.6417166666666667					1	DETECTED	430.9128 m/z @1.64 [CD8185_2.mzXML]	430.9128112792969	1.6417166666666667	1.5819166666666669	1.6874333333333333	0.10551666666666648	141942.9375	448071.63291113236	0	1175	0.04989455640664597	0.9295727253570206	0.9278999778098224	430.91259765625	430.9139404296875
1093	431.1776428222656	12.629166666666666					1	DETECTED	431.1776 m/z @12.63 [CD8185_2.mzXML]	431.1776428222656	12.629166666666666	9.1608	18.2575	9.0967	51379.140625	2706719.67066391	0	1175	0.2717762465188418	1.3114552509963322	0.07225499357215837	431.1681213378906	431.1796875
1094	431.32904052734375	14.30515					1	DETECTED	431.3290 m/z @14.31 [CD8185_2.mzXML]	431.32904052734375	14.30515	5.2283833333333325	15.186233333333332	9.95785	2894.549072265625	751475.9541103514	0	1175	0.6222187852679166	0.548535087751512	0.09707017550302413	431.327392578125	431.3307800292969
1095	431.3505554199219	12.6449					1	DETECTED	431.3506 m/z @12.64 [CD8185_2.mzXML]	431.3505554199219	12.6449	12.136433333333335	14.387016666666666	2.2505833333333314	8559.65234375	429345.1072352292	0	1175	0.5424929526572093	2.2131080372361387	3.426216074472278	431.34954833984375	431.35235595703125
1096	432.1812438964844	12.629166666666666					1	DETECTED	432.1812 m/z @12.63 [CD8185_2.mzXML]	432.1812438964844	12.629166666666666	12.346466666666666	12.839383333333334	0.4929166666666678	15629.5830078125	198566.41752563472	0	1175	0.14439894322939217	0.8718016743308586	1.2828024231518176	432.1800231933594	432.1824645996094
1097	432.2367248535156	11.86855					1	DETECTED	432.2367 m/z @11.87 [CD8185_2.mzXML]	432.2367248535156	11.86855	11.8354	11.96755	0.13214999999999932	15543.82421875	91631.98804443372	0	1175	0.10823033460856024	1.9932126696831935	2.986425339366387	432.2361755371094	432.23748779296875
1098	432.3094177246094	12.207133333333333					1	DETECTED	432.3094 m/z @12.21 [CD8185_2.mzXML]	432.3094177246094	12.207133333333333	11.632483333333333	12.760466666666668	1.1279833333333347	71859.5546875	764800.237814696	1	1175	0.1267021078797672	0.9854842598321398	0.3920257617794361	432.30694580078125	432.3185729980469
1099	432.9761047363281	1.8931499999999999					1	DETECTED	432.9761 m/z @1.89 [CD8185_2.mzXML]	432.9761047363281	1.8931499999999999	1.767	2.4966500000000003	0.7296500000000004	34605.8671875	681795.5161840819	0	1175	0.4030174672274034	2.5375918289698536	3.6561321160655016	432.97467041015625	432.97796630859375
1100	433.0838623046875	10.822949999999999					1	DETECTED	433.0839 m/z @10.82 [CD8185_2.mzXML]	433.0838623046875	10.822949999999999	10.808016666666667	10.867666666666667	0.05964999999999954	6495.71826171875	18357.10372998028	0	1175	0.07799123185094992	1.997209821428776	2.994419642857552	433.0835876464844	433.08428955078125
1101	435.14898681640625	11.984683333333333					1	DETECTED	435.1490 m/z @11.98 [CD8185_2.mzXML]	435.14898681640625	11.984683333333333	11.55535	12.171766666666667	0.616416666666666	22818.474609375	253257.88430859367	0	1175	0.05588975075738567	0.717876552795032	4.307815402524266	435.1485290527344	435.1578674316406
1102	435.33294677734375	10.487466666666668					1	DETECTED	435.3329 m/z @10.49 [CD8185_2.mzXML]	435.33294677734375	10.487466666666668	10.45935	10.674533333333333	0.21518333333333217	6367.7060546875	41335.60951721168	0	1175	0.08701307949605663	3.8266152934201445	6.653230586840289	435.33233642578125	435.33416748046875
1103	437.19219970703125	11.86855					1	DETECTED	437.1922 m/z @11.87 [CD8185_2.mzXML]	437.19219970703125	11.86855	11.8354	12.363750000000001	0.5283500000000014	69811.5703125	619804.5216608891	0	1175	0.1267144352125591	7.337750576883379	6.578535960974249	437.19171142578125	437.19488525390625
1104	438.9837951660156	1.8094999999999999					1	DETECTED	438.9838 m/z @1.81 [CD8185_2.mzXML]	438.9837951660156	1.8094999999999999	1.6874333333333333	2.3457833333333338	0.6583500000000004	31727.4140625	576512.9625880127	0	1175	0.3461633454775941	2.696682140906613	3.212724138218177	438.98187255859375	438.9847412109375
1105	440.8701171875	1.6267666666666665					1	DETECTED	440.8701 m/z @1.63 [CD8185_2.mzXML]	440.8701171875	1.6267666666666665	1.5967500000000001	1.6572	0.06044999999999989	38298.49609375	97401.55548242178	0	1175	0.04876510330259132	1.0069405885619187	1.0138811771238372	440.869873046875	440.8706970214844
1106	442.8782958984375	1.5233999999999999					1	DETECTED	442.8783 m/z @1.52 [CD8185_2.mzXML]	442.8782958984375	1.5233999999999999	1.4641	1.5967500000000001	0.13265000000000016	12272.3515625	67141.52733801278	0	1175	0.12055519889922461	1.1184654300168664	1.1501450258191828	442.8775939941406	442.88079833984375
1107	444.2377014160156	8.362066666666667					1	DETECTED	444.2377 m/z @8.36 [CD8185_2.mzXML]	444.2377014160156	8.362066666666667	7.974166666666666	8.530800000000001	0.5566333333333349	1958.6417236328125	38450.77457534791	0	1175	0.17885901773709634	0.717495918191974	0.43499183638394795	444.23687744140625	444.24017333984375
1108	445.36651611328125	12.9149					1	DETECTED	445.3665 m/z @12.91 [CD8185_2.mzXML]	445.36651611328125	12.9149	11.984683333333333	15.293933333333333	3.3092500000000005	17976.490234375	1113898.5519224852	0	1175	0.32613912601738093	1.77875226201781	1.6015616543505282	445.36529541015625	445.3686828613281
1109	446.2524108886719	11.5706					1	DETECTED	446.2524 m/z @11.57 [CD8185_2.mzXML]	446.2524108886719	11.5706	8.828783333333332	12.242166666666666	3.413383333333334	271365.71875	6435207.846069365	1	1175	0.1108163186119473	0.5745041553501505	3.8598890569848665	446.25006103515625	446.2532653808594
1110	446.8867492675781	1.6417166666666667					1	DETECTED	446.8867 m/z @1.64 [CD8185_2.mzXML]	446.8867492675781	1.6417166666666667	1.5967500000000001	4.23515	2.6384	56826.63671875	725428.9007172849	0	1175	0.05787263344813054	27.828064924326092	1.0293087518434187	446.88604736328125	446.8890380859375
1111	447.3457336425781	12.101816666666668					1	DETECTED	447.3457 m/z @12.10 [CD8185_2.mzXML]	447.3457336425781	12.101816666666668	4.171983333333333	15.566383333333333	11.3944	7919.01123046875	2729395.1360494373	0	1175	2.407752730181393	0.7038189317944984	0.4067457592860802	447.3436584472656	447.34832763671875
1112	448.3406066894531	11.901816666666667					1	DETECTED	448.3406 m/z @11.90 [CD8185_2.mzXML]	448.3406066894531	11.901816666666667	11.86855	14.370383333333333	2.501833333333332	12887.6552734375	386170.47241210885	0	1175	0.10024021553104667	37.60270541082225	71.46184324121482	448.3393249511719	448.3502197265625
1113	449.20025634765625	12.397400000000001					1	DETECTED	449.2003 m/z @12.40 [CD8185_2.mzXML]	449.20025634765625	12.397400000000001	12.224833333333333	12.53025	0.3054166666666678	11634.673828125	141062.90169348178	0	1175	0.18788348088527762	0.8849237009851213	0.7698474019702426	449.198486328125	449.20220947265625
1114	449.3613586425781	12.807649999999999					1	DETECTED	449.3614 m/z @12.81 [CD8185_2.mzXML]	449.3613586425781	12.807649999999999	12.294416666666667	12.839383333333334	0.5449666666666673	7223.8623046875	144434.7415406498	0	1175	0.2478120907074981	0.5309151133337682	0.06183022666753636	449.36114501953125	449.3631591796875
1115	450.3204345703125	12.207133333333333					1	DETECTED	450.3204 m/z @12.21 [CD8185_2.mzXML]	450.3204345703125	12.207133333333333	9.2328	12.4961	3.263300000000001	33628.8984375	793587.0482345264	0	1175	0.10770152126640298	0.5485767118682058	7.970556430513369	450.3193054199219	450.3268737792969
1116	450.3569030761719	12.9727					1	DETECTED	450.3569 m/z @12.97 [CD8185_2.mzXML]	450.3569030761719	12.9727	0.10099999999999999	20.009666666666664	19.908666666666665	58637.609375	3328296.537954648	0	1175	0.37616528147182926	4.0669214616546325	1.0432204838351815	450.3492736816406	450.3603210449219
1117	451.3229064941406	12.277166666666666					1	DETECTED	451.3229 m/z @12.28 [CD8185_2.mzXML]	451.3229064941406	12.277166666666666	12.189566666666668	15.027866666666666	2.8382999999999985	8606.4541015625	329155.208708862	0	1175	0.11096135152161146	16.20034246575372	31.400684931507445	451.3222961425781	451.3282775878906
1118	452.8316650390625	1.6722499999999998					1	DETECTED	452.8317 m/z @1.67 [CD8185_2.mzXML]	452.8316650390625	1.6722499999999998	1.6572	1.7195166666666668	0.0623166666666668	11477.21484375	21907.272062499967	0	1175	0.03304654297584153	2.0703211517165343	2.4657128651787272	452.8311767578125	452.832275390625
1119	453.34381103515625	10.5018					1	DETECTED	453.3438 m/z @10.50 [CD8185_2.mzXML]	453.34381103515625	10.5018	10.055133333333334	17.87316666666667	7.818033333333336	105812.65625	1622584.4221275314	0	1175	0.09824235600396669	2.5168890756942477	3.4047692828355283	453.3416442871094	453.3460388183594
1120	454.29132080078125	13.075833333333332					1	DETECTED	454.2913 m/z @13.08 [CD8185_2.mzXML]	454.29132080078125	13.075833333333332	12.899949999999999	14.857116666666666	1.9571666666666676	35658.0546875	404219.07558309933	0	1175	0.08900280538686545	3.1674482489270233	7.2165798607224865	454.289794921875	454.2936096191406
1121	454.9577331542969	1.8792333333333333					1	DETECTED	454.9577 m/z @1.88 [CD8185_2.mzXML]	454.9577331542969	1.8792333333333333	1.6874333333333333	2.2898666666666667	0.6024333333333334	25468.408203125	389141.456628296	0	1175	0.08327593766998675	1.5704727146332988	1.822694817109528	454.95684814453125	454.95953369140625
1122	456.3293151855469	11.5068					1	DETECTED	456.3293 m/z @11.51 [CD8185_2.mzXML]	456.3293151855469	11.5068	11.473600000000001	11.55535	0.08174999999999955	13322.345703125	38828.583670165615	0	1175	0.037892773850781936	1.2311746987952106	1.4623493975904214	456.3276672363281	456.3307189941406
1123	456.40380859375	12.31195					1	DETECTED	456.4038 m/z @12.31 [CD8185_2.mzXML]	456.40380859375	12.31195	12.277166666666666	12.462766666666665	0.1855999999999991	5228.1279296875	34611.98958416751	0	1175	0.07337324533524381	2.6679444178246117	4.335888835649223	456.4031677246094	456.4049987792969
1124	458.3463134765625	11.5706					1	DETECTED	458.3463 m/z @11.57 [CD8185_2.mzXML]	458.3463134765625	11.5706	11.5706	12.9727	1.402099999999999	11765.3232421875	534503.7181959226	0	1175	0.08177370272666984	null	null	458.3455505371094	458.3473205566406
1125	458.85614013671875	1.5527000000000002					1	DETECTED	458.8561 m/z @1.55 [CD8185_2.mzXML]	458.85614013671875	1.5527000000000002	1.44885	1.6116166666666667	0.16276666666666673	36240.64453125	204550.31993249536	0	1175	0.09543184387701897	0.7854346153973222	0.6342343701548527	458.85369873046875	458.8563537597656
1126	459.2471923828125	13.147983333333334					1	DETECTED	459.2472 m/z @13.15 [CD8185_2.mzXML]	459.2471923828125	13.147983333333334	12.59695	16.793666666666667	4.196716666666667	28234.0390625	609247.9281058351	0	1175	1.4657986075164011	1.0014618372426392	0.6150309843891251	459.2435302734375	459.24951171875
1127	460.96612548828125	1.7954166666666667					1	DETECTED	460.9661 m/z @1.80 [CD8185_2.mzXML]	460.96612548828125	1.7954166666666667	1.6874333333333333	9.54615	7.858716666666668	19216.814453125	685962.7333937988	0	1175	0.1822117636171694	36.38856304985338	3.898341269472433	460.9585266113281	460.9700012207031
1128	461.06024169921875	9.218483333333333					1	DETECTED	461.0602 m/z @9.22 [CD8185_2.mzXML]	461.06024169921875	9.218483333333333	9.005483333333332	9.930900000000001	0.9254166666666688	6413.7431640625	77911.27500747668	0	1175	0.07064005833727904	2.172339593114236	2.007509689671755	461.0584716796875	461.06146240234375
1129	463.3021240234375	13.046083333333334					1	DETECTED	463.3021 m/z @13.05 [CD8185_2.mzXML]	463.3021240234375	13.046083333333334	12.958216666666667	13.220266666666667	0.26205000000000034	12282.2109375	110882.9854575194	0	1175	0.13666494421097752	1.4911798179059184	1.9823596358118367	463.3011779785156	463.30401611328125
1130	464.21807861328125	10.591983333333333					1	DETECTED	464.2181 m/z @10.59 [CD8185_2.mzXML]	464.21807861328125	10.591983333333333	10.545366666666666	10.674533333333333	0.12916666666666643	10971.0244140625	57089.72608703645	0	1175	0.09484926938754157	1.3854129424383153	1.7708258848766303	464.2176513671875	464.2183837890625
1131	464.8721008300781	1.5967500000000001					1	DETECTED	464.8721 m/z @1.60 [CD8185_2.mzXML]	464.8721008300781	1.5967500000000001	1.3596499999999998	1.6267666666666665	0.26711666666666667	13874.662109375	48941.96551000968	0	1175	0.04971934015576651	0.5632995922957957	1.0068696341335985	464.8713684082031	464.88092041015625
1132	465.2835998535156	12.119166666666667					1	DETECTED	465.2836 m/z @12.12 [CD8185_2.mzXML]	465.2835998535156	12.119166666666667	12.084900000000001	12.3291	0.2441999999999993	9005.328125	64554.265366759966	0	1175	0.0690482398990806	3.563229571984541	6.5088089138460115	465.28216552734375	465.2856140136719
1133	466.3158874511719	11.951500000000001					1	DETECTED	466.3159 m/z @11.95 [CD8185_2.mzXML]	466.3158874511719	11.951500000000001	11.918000000000001	12.363750000000001	0.4457500000000003	14320.7880859375	128782.72967504847	0	1175	0.10134711903777571	6.652985074626853	12.305970149253707	466.31488037109375	466.32366943359375
1134	468.30718994140625	12.660616666666666					1	DETECTED	468.3072 m/z @12.66 [CD8185_2.mzXML]	468.30718994140625	12.660616666666666	12.4961	13.46945	0.9733499999999999	260942.484375	1992960.8873816559	1	1175	0.08934311983363585	1.4726304459227795	3.345998874347171	468.305419921875	468.308349609375
1135	469.3272705078125	12.136433333333335					1	DETECTED	469.3273 m/z @12.14 [CD8185_2.mzXML]	469.3272705078125	12.136433333333335	11.715499999999999	15.239716666666668	3.5242166666666694	10067.8974609375	680363.9457397462	0	1175	2.35247252677118	4.132633626483818	6.662769730383632	469.32525634765625	469.3302001953125
1136	469.3878173828125	12.31195					1	DETECTED	469.3878 m/z @12.31 [CD8185_2.mzXML]	469.3878173828125	12.31195	12.119166666666667	12.807649999999999	0.6884833333333322	19621.84765625	403557.2509493407	0	1175	0.2903121443866308	1.7856401832800222	2.5712803665600443	469.38677978515625	469.3893127441406
1137	470.888671875	1.6116166666666667					1	DETECTED	470.8887 m/z @1.61 [CD8185_2.mzXML]	470.888671875	1.6116166666666667	1.5819166666666669	1.6417166666666667	0.05979999999999985	20791.369140625	57643.55611669907	0	1175	0.0536911195683083	1.0067340067340098	1.0134680134680196	470.888671875	470.8898010253906
1138	472.3019714355469	12.224833333333333					1	DETECTED	472.3020 m/z @12.22 [CD8185_2.mzXML]	472.3019714355469	12.224833333333333	11.698666666666666	18.512666666666668	6.814000000000002	58679.296875	1133653.7726288442	0	1175	0.1184188006711473	0.733991241151267	4.089278020561649	472.2994079589844	472.3079528808594
1139	474.28369140625	11.885349999999999					1	DETECTED	474.2837 m/z @11.89 [CD8185_2.mzXML]	474.28369140625	11.885349999999999	3.2377333333333334	12.987433333333334	9.7497	267292.46875	4546416.906897437	1	1175	0.42910991831756107	2.7992006583384965	3.9611455531254443	474.28173828125	474.2933044433594
1140	474.76312255859375	8.811466666666666					1	DETECTED	474.7631 m/z @8.81 [CD8185_2.mzXML]	474.76312255859375	8.811466666666666	1.7195166666666668	10.019283333333334	8.299766666666667	25634.525390625	4425599.580731933	0	1175	0.08487074676079587	0.5152205768758471	0.039148629926710796	474.7579650878906	474.7648620605469
1141	474.83349609375	1.5527000000000002					1	DETECTED	474.8335 m/z @1.55 [CD8185_2.mzXML]	474.83349609375	1.5527000000000002	1.44885	1.6116166666666667	0.16276666666666673	40748.50390625	201301.4592972414	0	1175	0.09147631959296754	0.8137570080767392	0.6352432233069651	474.8328857421875	474.8341064453125
1142	475.3261413574219	10.487466666666668					1	DETECTED	475.3261 m/z @10.49 [CD8185_2.mzXML]	475.3261413574219	10.487466666666668	9.78965	10.898633333333333	1.1089833333333328	34418.0703125	300800.6851009208	0	1175	0.10149919713774302	2.4139307603402647	3.923545137032413	475.3209228515625	475.3262634277344
1143	476.41168212890625	12.660616666666666					1	DETECTED	476.4117 m/z @12.66 [CD8185_2.mzXML]	476.41168212890625	12.660616666666666	12.31195	13.550166666666666	1.2382166666666663	5281.873046875	193705.73179888923	0	1175	0.1922862677129089	1.7756453154875722	2.5512906309751444	476.4103698730469	476.4130554199219
1144	476.9056701660156	1.6267666666666665					1	DETECTED	476.9057 m/z @1.63 [CD8185_2.mzXML]	476.9056701660156	1.6267666666666665	1.5967500000000001	1.6572	0.06044999999999989	22725.291015625	48347.55174023432	0	1175	0.031006338708133185	1.0069405885619187	1.0138811771238372	476.9056701660156	476.9065856933594
1145	476.94036865234375	1.8237333333333334					1	DETECTED	476.9404 m/z @1.82 [CD8185_2.mzXML]	476.94036865234375	1.8237333333333334	1.6874333333333333	2.4278666666666666	0.7404333333333333	10829.4140625	184873.3475026856	0	1175	0.2890691022187497	2.7161897774516977	3.247483626633551	476.9371032714844	476.94171142578125
1146	477.10400390625	4.330766666666666					1	DETECTED	477.1040 m/z @4.33 [CD8185_2.mzXML]	477.10400390625	4.330766666666666	3.6068333333333333	4.656733333333333	1.0499	2115.2392578125	68794.01358828734	0	1175	0.13107794227630265	0.7251358320287322	0.4502716640574644	477.1015625	477.10589599609375
1147	478.29150390625	12.870633333333334					1	DETECTED	478.2915 m/z @12.87 [CD8185_2.mzXML]	478.29150390625	12.870633333333334	12.709750000000001	13.45385	0.7440999999999978	121611.59375	1154900.942046139	0	1175	0.10874606349860194	2.358387120339023	2.2589339431465882	478.29083251953125	478.2919006347656
1148	478.32879638671875	13.220266666666667					1	DETECTED	478.3288 m/z @13.22 [CD8185_2.mzXML]	478.32879638671875	13.220266666666667	12.259683333333333	15.493133333333333	3.2334499999999995	66204.7421875	1702700.76385611	0	1175	0.2980002797000729	1.3624144403783949	1.6311639039775487	478.3260192871094	478.3309631347656
1149	478.8429870605469	1.6722499999999998					1	DETECTED	478.8430 m/z @1.67 [CD8185_2.mzXML]	478.8429870605469	1.6722499999999998	1.6572	1.7519500000000001	0.09475000000000011	15741.6865234375	42382.884831542964	0	1175	0.026005326711330046	3.1478405315615103	5.295681063123021	478.8406066894531	478.8434143066406
1150	479.2947082519531	12.870633333333334					1	DETECTED	479.2947 m/z @12.87 [CD8185_2.mzXML]	479.2947082519531	12.870633333333334	12.726750000000001	12.943783333333332	0.2170333333333314	26730.982421875	142402.9478691394	0	1175	0.09929584643194111	0.7541990038225358	0.5720834766009933	479.29364013671875	479.29547119140625
1151	480.3072204589844	13.262833333333333					1	DETECTED	480.3072 m/z @13.26 [CD8185_2.mzXML]	480.3072204589844	13.262833333333333	13.01655	13.334466666666666	0.3179166666666653	34758.98046875	373174.1047866205	0	1175	0.14860943289485107	0.6454287067740401	0.29085741354808015	480.30706787109375	480.3083190917969
1152	480.3436279296875	13.42355					1	DETECTED	480.3436 m/z @13.42 [CD8185_2.mzXML]	480.3436279296875	13.42355	12.171766666666667	14.670666666666667	2.498900000000001	97638.3359375	1968901.67806891	0	1175	0.167574976147991	0.7659563764983051	0.3254669585236281	480.3380126953125	480.346435546875
1153	481.3674011230469	12.660616666666666					1	DETECTED	481.3674 m/z @12.66 [CD8185_2.mzXML]	481.3674011230469	12.660616666666666	12.294416666666667	12.6931	0.3986833333333326	8116.89111328125	78453.947543274	0	1175	0.046871747954391196	0.5443519024212636	0.08870380484252728	481.36602783203125	481.3699951171875
1154	482.3222961425781	12.870633333333334					1	DETECTED	482.3223 m/z @12.87 [CD8185_2.mzXML]	482.3222961425781	12.870633333333334	12.709750000000001	15.439	2.7292499999999986	62363.734375	921700.7539349034	0	1175	0.12010941959834831	5.635737860886648	4.7813139267563765	482.32135009765625	482.3249816894531
1155	482.3594055175781	13.715133333333334					1	DETECTED	482.3594 m/z @13.72 [CD8185_2.mzXML]	482.3594055175781	13.715133333333334	12.31195	15.133216666666668	2.821266666666668	56905.18359375	1489008.7577418215	0	1175	0.3268690410151205	4.801645325945343	5.978931275383855	482.3506164550781	482.3611145019531
1156	482.9961853027344	4.187666666666667					1	DETECTED	482.9962 m/z @4.19 [CD8185_2.mzXML]	482.9961853027344	4.187666666666667	2.8918833333333334	10.692	7.800116666666667	2520.687255859375	507350.49432861333	0	1175	2.464986960693278	3.0098074523775833	5.019614904755167	482.99127197265625	483.0035400390625
1157	483.3628845214844	13.7826					1	DETECTED	483.3629 m/z @13.78 [CD8185_2.mzXML]	483.3628845214844	13.7826	0.6493666666666668	14.320933333333333	13.671566666666665	14536.7568359375	5794122.361235658	0	1175	0.3320887358734623	0.5204950799117759	0.04099015982355187	483.3610534667969	483.36419677734375
1158	484.0811767578125	11.1637					1	DETECTED	484.0812 m/z @11.16 [CD8185_2.mzXML]	484.0811767578125	11.1637	10.709200000000001	12.101816666666668	1.392616666666667	247433.90625	2624912.072460084	1	1175	0.26061610439194105	0.9243230392318592	0.8450447573233174	484.0799255371094	484.08355712890625
1159	486.0777282714844	11.1637					1	DETECTED	486.0777 m/z @11.16 [CD8185_2.mzXML]	486.0777282714844	11.1637	0.2662	11.330883333333333	11.064683333333333	75964.828125	1355552.9189335632	0	1175	0.07243666863415754	0.6960937490267491	0.43591009613705284	486.0729064941406	486.0790100097656
1160	486.86669921875	1.5967500000000001					1	DETECTED	486.8667 m/z @1.60 [CD8185_2.mzXML]	486.86669921875	1.5967500000000001	1.5819166666666669	3.253	1.6710833333333333	29991.900390625	496622.90696420276	0	1175	0.05204752614367392	56.32865168539356	111.65730337078712	486.85821533203125	486.86669921875
1161	487.31915283203125	14.486366666666667					1	DETECTED	487.3192 m/z @14.49 [CD8185_2.mzXML]	487.31915283203125	14.486366666666667	13.7482	16.1892	2.440999999999999	41649.80859375	1242776.3925201728	0	1175	0.3134749692358003	1.0015198036481678	0.7644519183996269	487.3169250488281	487.32086181640625
1162	488.2966003417969	11.951500000000001					1	DETECTED	488.2966 m/z @11.95 [CD8185_2.mzXML]	488.2966003417969	11.951500000000001	11.918000000000001	12.084900000000001	0.16690000000000005	6940.48583984375	46576.3574973143	0	1175	0.12439095572009684	2.4910447761193972	3.982089552238795	488.2950134277344	488.3014831542969
1163	489.33563232421875	15.186233333333332					1	DETECTED	489.3356 m/z @15.19 [CD8185_2.mzXML]	489.33563232421875	15.186233333333332	13.956266666666666	17.140333333333334	3.184066666666668	4416.47021484375	317693.0139690552	0	1175	0.5486242717644778	1.2943711211685967	1.0022220950580445	489.331787109375	489.3386535644531
1164	490.28851318359375	12.726750000000001					1	DETECTED	490.2885 m/z @12.73 [CD8185_2.mzXML]	490.28851318359375	12.726750000000001	12.709750000000001	12.792033333333334	0.08228333333333282	8505.55078125	27409.333633300746	0	1175	0.15709102423969767	2.420098039215748	3.840196078431496	490.2878112792969	490.2901306152344
1165	490.4239501953125	12.870633333333334					1	DETECTED	490.4240 m/z @12.87 [CD8185_2.mzXML]	490.4239501953125	12.870633333333334	1.0863666666666667	13.938633333333334	12.852266666666667	19629.599609375	2097044.2677377926	0	1175	0.7565347248830747	0.5453146568305763	0.06916139989216198	490.4225158691406	490.4255676269531
1166	491.36944580078125	12.363750000000001					1	DETECTED	491.3694 m/z @12.36 [CD8185_2.mzXML]	491.36944580078125	12.363750000000001	12.084900000000001	16.940166666666666	4.855266666666665	13471.736328125	693177.2621877439	0	1175	0.41484862743090645	8.705875321259926	47.5156613469946	491.36212158203125	491.37066650390625
1167	491.5559387207031	13.147983333333334					1	DETECTED	491.5559 m/z @13.15 [CD8185_2.mzXML]	491.5559387207031	13.147983333333334	12.987433333333334	13.731533333333335	0.7441000000000013	22224.16015625	295033.08742590324	0	1175	0.1813150864338482	1.5736931857407515	2.002641584604208	491.5552062988281	491.56195068359375
1168	492.30731201171875	12.563733333333333					1	DETECTED	492.3073 m/z @12.56 [CD8185_2.mzXML]	492.30731201171875	12.563733333333333	0.72275	12.6449	11.92215	7660.5859375	1263341.456554687	0	1175	0.10870022750863662	0.5034273617478278	0.006854723495655602	492.3065185546875	492.3115539550781
1169	492.8829040527344	1.6267666666666665					1	DETECTED	492.8829 m/z @1.63 [CD8185_2.mzXML]	492.8829040527344	1.6267666666666665	1.5967500000000001	1.6572	0.06044999999999989	48575.20703125	109746.94474072251	0	1175	0.03656352279078168	1.0069405885619187	1.0138811771238372	492.8829040527344	492.8835754394531
1170	493.7781982421875	13.147983333333334					1	DETECTED	493.7782 m/z @13.15 [CD8185_2.mzXML]	493.7781982421875	13.147983333333334	13.10485	13.59905	0.4941999999999993	17868.55078125	242584.9439328605	0	1175	0.15156670848361387	5.728748068006157	10.457496136012313	493.7775573730469	493.7801513671875
1171	494.3226013183594	12.792033333333334					1	DETECTED	494.3226 m/z @12.79 [CD8185_2.mzXML]	494.3226013183594	12.792033333333334	7.832033333333333	14.873516666666665	7.041483333333332	319744.1875	4420891.889448048	1	1175	0.24132358871790593	1.2429118885983752	1.1955425283212804	494.31524658203125	494.3254699707031
1172	496.33740234375	13.147983333333334					1	DETECTED	496.3374 m/z @13.15 [CD8185_2.mzXML]	496.33740234375	13.147983333333334	10.5756	18.531	7.955399999999999	6872981.0	1.0355546437634434E8	1	1175	0.2011164834476311	1.8727680760731584	2.2844143339266876	496.3359375	496.34234619140625
1173	497.3416442871094	13.147983333333334					1	DETECTED	497.3416 m/z @13.15 [CD8185_2.mzXML]	497.3416442871094	13.147983333333334	11.75005	15.749983333333335	3.9999333333333347	1475802.5	2.445484496033118E7	0	1175	0.17461770938392185	0.678947440547892	3.740147080969372	497.3413391113281	497.3441467285156
1174	498.3444519042969	13.147983333333334					1	DETECTED	498.3445 m/z @13.15 [CD8185_2.mzXML]	498.3444519042969	13.147983333333334	12.3291	14.436566666666666	2.1074666666666655	228051.359375	7423920.902874271	0	1175	0.1834095493612491	1.3521392742930898	1.944496666394237	498.3437194824219	498.3461608886719
1175	498.900146484375	1.6417166666666667					1	DETECTED	498.9001 m/z @1.64 [CD8185_2.mzXML]	498.900146484375	1.6417166666666667	1.5967500000000001	1.6722499999999998	0.07549999999999968	44401.796875	114827.59478710928	0	1175	0.04156881174406157	0.8395107487027405	0.6224211600136693	498.8998718261719	498.90045166015625
1176	499.07135009765625	2.9358500000000003					1	DETECTED	499.0714 m/z @2.94 [CD8185_2.mzXML]	499.07135009765625	2.9358500000000003	2.76115	3.1007000000000002	0.33955	1788.250244140625	26575.84356430052	0	1175	0.8976348647457977	0.9718088151116195	0.9436176302232391	499.07098388671875	499.0777587890625
1177	499.3465270996094	13.220266666666667					1	DETECTED	499.3465 m/z @13.22 [CD8185_2.mzXML]	499.3465270996094	13.220266666666667	0.7042833333333333	14.7057	14.001416666666668	26761.732421875	2577271.2543090535	0	1175	0.08612864627296979	0.515049004262357	1.7741194306252737	499.3407897949219	499.3526611328125
1178	500.0771484375	9.423783333333335					1	DETECTED	500.0771 m/z @9.42 [CD8185_2.mzXML]	500.0771484375	9.423783333333335	9.09545	11.06205	1.9665999999999997	12611.119140625	285064.06514935364	0	1175	1.0079679045965495	1.386310012568181	3.8109064441296354	500.07513427734375	500.0815734863281
1179	500.27374267578125	12.870633333333334					1	DETECTED	500.2737 m/z @12.87 [CD8185_2.mzXML]	500.27374267578125	12.870633333333334	8.8638	13.046083333333334	4.182283333333334	20935.21484375	1676548.7133869627	0	1175	0.9672248961695438	0.7613641063923041	0.5588853847742004	500.2675476074219	500.2816162109375
1180	501.18914794921875	13.147983333333334					1	DETECTED	501.1891 m/z @13.15 [CD8185_2.mzXML]	501.18914794921875	13.147983333333334	5.21075	13.648716666666667	8.437966666666668	22135.87109375	3438369.1398612056	0	1175	0.15617001036198452	0.5315433169408317	0.06308663388166315	501.1830749511719	501.19073486328125
1181	502.0736389160156	9.440866666666667					1	DETECTED	502.0736 m/z @9.44 [CD8185_2.mzXML]	502.0736389160156	9.440866666666667	2.1767499999999997	10.9461	8.76935	4410.32861328125	1079125.527548828	0	1175	0.15191656484234706	0.6036074585806487	0.2072149171612974	502.0716247558594	502.0774841308594
1182	502.1107482910156	10.253233333333332					1	DETECTED	502.1107 m/z @10.25 [CD8185_2.mzXML]	502.1107482910156	10.253233333333332	10.1454	19.424333333333333	9.278933333333333	8729.796875	847751.3170515136	0	1175	0.11949870020449183	43.02442040185529	96.33705072611644	502.1086120605469	502.1202697753906
1183	502.291259765625	12.807649999999999					1	DETECTED	502.2913 m/z @12.81 [CD8185_2.mzXML]	502.291259765625	12.807649999999999	12.6931	14.240583333333332	1.5474833333333322	93175.6328125	1054423.5453605317	0	1175	0.09630244860271375	2.3593784537799407	7.069137413827432	502.28802490234375	502.29541015625
1184	502.3280944824219	12.9292					1	DETECTED	502.3281 m/z @12.93 [CD8185_2.mzXML]	502.3280944824219	12.9292	12.9149	13.833933333333333	0.9190333333333331	34082.17578125	345093.0149086913	0	1175	0.07986972322254715	23.885806851574813	40.02524787053676	502.3237609863281	502.330322265625
1185	502.4109191894531	4.171983333333333					1	DETECTED	502.4109 m/z @4.17 [CD8185_2.mzXML]	502.4109191894531	4.171983333333333	3.5757499999999998	18.2025	14.626750000000001	1955.655517578125	602049.0744558106	0	1175	0.37121151123854723	12.265961312685185	23.53192262537037	502.401611328125	502.4126892089844
1186	503.2945861816406	12.807649999999999					1	DETECTED	503.2946 m/z @12.81 [CD8185_2.mzXML]	503.2945861816406	12.807649999999999	12.277166666666666	12.9149	0.6377333333333333	24559.953125	244689.6534927976	0	1175	0.1257226605489663	0.6010870589713789	1.5409941671979617	503.29150390625	503.2959899902344
1187	503.32745361328125	12.9727					1	DETECTED	503.3275 m/z @12.97 [CD8185_2.mzXML]	503.32745361328125	12.9727	12.259683333333333	13.01655	0.7568666666666672	8707.3203125	149606.96814288315	0	1175	0.07623426152977153	0.5307496318459135	0.061499263691827004	503.32745361328125	503.33489990234375
1188	504.1263122558594	8.987633333333333					1	DETECTED	504.1263 m/z @8.99 [CD8185_2.mzXML]	504.1263122558594	8.987633333333333	8.969716666666667	9.113283333333333	0.14356666666666662	1369.703857421875	9200.687959564228	0	1175	0.1325991358220726	4.006511627907044	7.013023255814089	504.1246032714844	504.1285705566406
1189	504.3422546386719	13.291216666666665					1	DETECTED	504.3423 m/z @13.29 [CD8185_2.mzXML]	504.3422546386719	13.291216666666665	13.220266666666667	13.956266666666666	0.7359999999999989	15336.4921875	205548.02157531786	0	1175	0.06567260889644722	5.186751233262994	6.580429986173867	504.3385009765625	504.3465270996094
1190	504.9775085449219	2.8918833333333334					1	DETECTED	504.9775 m/z @2.89 [CD8185_2.mzXML]	504.9775085449219	2.8918833333333334	2.7326166666666665	6.417283333333333	3.6846666666666663	2034.7362060546875	221074.73781103516	0	1175	0.46706409707360397	11.567601506906637	22.135203013813275	504.9725036621094	504.9815368652344
1191	505.2755126953125	12.101816666666668					1	DETECTED	505.2755 m/z @12.10 [CD8185_2.mzXML]	505.2755126953125	12.101816666666668	12.067633333333333	12.31195	0.2443166666666663	22539.294921875	157271.67667016573	0	1175	0.15312342491461095	3.5736226231105204	6.147245246221041	505.2748718261719	505.2765808105469
1192	505.34686279296875	12.446633333333333					1	DETECTED	505.3469 m/z @12.45 [CD8185_2.mzXML]	505.34686279296875	12.446633333333333	0.33935	13.485366666666666	13.146016666666666	5276.056640625	1329627.628629455	0	1175	12.183695023330237	0.5428970440657621	0.08579408813152412	505.3417053222656	505.35455322265625
1193	506.3590087890625	14.2568					1	DETECTED	506.3590 m/z @14.26 [CD8185_2.mzXML]	506.3590087890625	14.2568	11.5706	15.621566666666666	4.050966666666666	9343.671875	697685.4413874816	0	1175	0.5888341390641934	0.7540329585784131	0.8869974827660889	506.34979248046875	506.3636779785156
1194	508.3394775390625	13.075833333333332					1	DETECTED	508.3395 m/z @13.08 [CD8185_2.mzXML]	508.3394775390625	13.075833333333332	12.885116666666667	13.133683333333332	0.24856666666666527	12459.4482421875	116738.09940740946	0	1175	0.11615147450148555	0.6516647732238067	0.30332954644761334	508.3365173339844	508.3415222167969
1195	508.3748779296875	14.008999999999999					1	DETECTED	508.3749 m/z @14.01 [CD8185_2.mzXML]	508.3748779296875	14.008999999999999	12.224833333333333	16.061466666666668	3.836633333333335	28456.595703125	1240975.1135279248	0	1175	0.427841081315222	0.9442538721735848	4.841053650673073	508.3729553222656	508.37725830078125
1196	509.39263916015625	12.224833333333333					1	DETECTED	509.3926 m/z @12.22 [CD8185_2.mzXML]	509.39263916015625	12.224833333333333	12.224833333333333	12.346466666666666	0.12163333333333348	8210.607421875	31507.751443420315	0	1175	0.05798349916552503	null	null	509.39117431640625	509.39337158203125
1197	510.3538513183594	13.517866666666666					1	DETECTED	510.3539 m/z @13.52 [CD8185_2.mzXML]	510.3538513183594	13.517866666666666	13.220266666666667	15.080783333333333	1.8605166666666655	74095.1171875	1529110.677380739	0	1175	0.502263835385282	1.237609024213674	1.5877804334097574	510.35302734375	510.3573913574219
1198	510.3902893066406	12.676333333333334					1	DETECTED	510.3903 m/z @12.68 [CD8185_2.mzXML]	510.3902893066406	12.676333333333334	5.475633333333334	17.158666666666665	11.68303333333333	12717.0947265625	958992.4274451905	0	1175	0.1768840117198387	0.8112428884228846	43.936434313701014	510.3835144042969	510.3915100097656
1199	512.3331298828125	11.951500000000001					1	DETECTED	512.3331 m/z @11.95 [CD8185_2.mzXML]	512.3331298828125	11.951500000000001	11.8522	12.85545	1.0032499999999995	63357.3359375	734998.6445480344	0	1175	0.08873213691556714	1.6223315102960407	8.255267370721283	512.3322143554688	512.3345336914062
1200	515.2075805664062	12.9149					1	DETECTED	515.2076 m/z @12.91 [CD8185_2.mzXML]	515.2075805664062	12.9149	8.461516666666666	13.046083333333334	4.584566666666667	10667.271484375	1181134.4994990237	0	1175	0.45382502529302826	0.5147285022997498	0.02945700459949948	515.2064208984375	515.215087890625
1201	515.3115234375	13.191266666666667					1	DETECTED	515.3115 m/z @13.19 [CD8185_2.mzXML]	515.3115234375	13.191266666666667	13.0607	13.550166666666666	0.48946666666666516	66991.9609375	635297.0822832028	0	1175	0.13343353299363692	1.4319233164033094	1.4903394202983364	515.3106689453125	515.3125
1202	515.4110107421875	12.726750000000001					1	DETECTED	515.4110 m/z @12.73 [CD8185_2.mzXML]	515.4110107421875	12.726750000000001	12.51345	14.502716666666666	1.9892666666666656	18187.58984375	446306.2631838378	0	1175	0.12085348187623701	4.663072355055469	3.7904370845705464	515.4077758789062	515.4156494140625
1203	515.8135986328125	13.133683333333332					1	DETECTED	515.8136 m/z @13.13 [CD8185_2.mzXML]	515.8135986328125	13.133683333333332	13.090416666666666	13.42355	0.3331333333333344	31310.1796875	323156.0343740241	0	1175	0.1974798741950785	3.8497688751926846	5.263001087029889	515.8106079101562	515.8140258789062
1204	516.0718994140625	9.7375					1	DETECTED	516.0719 m/z @9.74 [CD8185_2.mzXML]	516.0718994140625	9.7375	7.008083333333333	10.726049999999999	3.7179666666666655	15403.2373046875	303517.4288947144	0	1175	0.12184752184004033	2.030719326526061	15.10142323332958	516.0698852539062	516.0765991210938
1205	516.3043212890625	12.792033333333334					1	DETECTED	516.3043 m/z @12.79 [CD8185_2.mzXML]	516.3043212890625	12.792033333333334	12.760466666666668	13.0607	0.3002333333333329	26975.294921875	201282.35510497956	0	1175	0.10547172907912916	4.7555438225976925	5.89011241569811	516.3027954101562	516.3058471679688
1206	517.3663940429688	14.7057					1	DETECTED	517.3664 m/z @14.71 [CD8185_2.mzXML]	517.3663940429688	14.7057	14.636666666666667	15.365716666666666	0.7290499999999991	4366.4267578125	107867.11911352526	0	1175	0.40989420252896913	5.280420086914514	9.560840173829028	517.3643798828125	517.368408203125
1207	518.0679321289062	9.7375					1	DETECTED	518.0679 m/z @9.74 [CD8185_2.mzXML]	518.0679321289062	9.7375	9.68745	10.692	1.00455	5584.33544921875	85794.61820169071	0	1175	0.10424182556852912	10.035464535464417	2.377768500190339	518.0659790039062	518.0696411132812
1208	518.3202514648438	13.147983333333334					1	DETECTED	518.3203 m/z @13.15 [CD8185_2.mzXML]	518.3202514648438	13.147983333333334	12.660616666666666	14.553033333333333	1.8924166666666675	429469.46875	8436120.698930671	1	1175	0.20407197884276052	0.9169750114664272	0.3911887318507997	518.3198852539062	518.3226318359375
1209	518.4580688476562	12.870633333333334					1	DETECTED	518.4581 m/z @12.87 [CD8185_2.mzXML]	518.4580688476562	12.870633333333334	11.698666666666666	14.959016666666667	3.2603500000000007	76640.1484375	5226848.296431879	0	1175	0.41358961886957957	1.1953473948552291	1.253875589852085	518.4503784179688	518.4615478515625
1210	519.32373046875	13.147983333333334					1	DETECTED	519.3237 m/z @13.15 [CD8185_2.mzXML]	519.32373046875	13.147983333333334	12.987433333333334	13.319783333333334	0.3323499999999999	103427.8359375	1241710.7545800793	0	1175	0.19120908743334653	1.0350358143880367	1.0700716287760734	519.3231811523438	519.323974609375
1211	520.3367919921875	12.9149					1	DETECTED	520.3368 m/z @12.91 [CD8185_2.mzXML]	520.3367919921875	12.9149	11.649033333333334	17.891166666666667	6.242133333333333	3361721.25	4.1888696547766015E7	1	1175	2.7883476959435587	1.577938570790918	1.447882777058203	520.336669921875	520.3416137695312
1212	521.3414306640625	12.9149					1	DETECTED	521.3414 m/z @12.91 [CD8185_2.mzXML]	521.3414306640625	12.9149	1.3596499999999998	14.839933333333333	13.480283333333333	855116.5625	1.16773969850869E7	0	1175	0.12706033380411874	0.5200040584344244	3.3342727147822733	521.3351440429688	521.350830078125
1213	521.4185180664062	11.951500000000001					1	DETECTED	521.4185 m/z @11.95 [CD8185_2.mzXML]	521.4185180664062	11.951500000000001	11.784383333333333	12.363750000000001	0.5793666666666688	8196.708984375	158801.16944812046	0	1175	0.388338978047722	1.7334197666300852	2.4668395332601705	521.4164428710938	521.42041015625
1214	522.3535766601562	13.305516666666668					1	DETECTED	522.3536 m/z @13.31 [CD8185_2.mzXML]	522.3535766601562	13.305516666666668	11.918000000000001	15.511116666666668	3.593116666666667	1489745.875	2.2188226449799534E7	1	1175	0.15128660437388852	2.1654201054627675	3.3180488374638744	522.3436889648438	522.3565063476562
1215	523.357177734375	13.305516666666668					1	DETECTED	523.3572 m/z @13.31 [CD8185_2.mzXML]	523.357177734375	13.305516666666668	12.259683333333333	15.080783333333333	2.8210999999999995	399188.4375	6044970.987602234	0	1175	0.13281916700743146	3.0693743959551543	7.610107482885456	523.3472900390625	523.3598022460938
1216	524.369384765625	14.176666666666668					1	DETECTED	524.3694 m/z @14.18 [CD8185_2.mzXML]	524.369384765625	14.176666666666668	6.470933333333333	17.543166666666664	11.072233333333331	784354.3125	4.065984034519932E7	1	1175	0.48927230547644385	0.8983923598027357	0.42462392596491344	524.3594360351562	524.37451171875
1217	525.5435180664062	12.9727					1	DETECTED	525.5435 m/z @12.97 [CD8185_2.mzXML]	525.5435180664062	12.9727	4.1562	13.0607	8.9045	11525.861328125	2766804.81382782	0	1175	0.12838230639015613	0.5049906425452277	0.009981285090455505	525.5419921875	525.5532836914062
1218	526.2909545898438	12.807649999999999					1	DETECTED	526.2910 m/z @12.81 [CD8185_2.mzXML]	526.2909545898438	12.807649999999999	12.709750000000001	13.075833333333332	0.36608333333333043	56968.56640625	381755.04354821576	0	1175	0.1590088315425504	1.8696799455226762	0.9930853766542653	526.2904052734375	526.2913208007812
1219	527.3118896484375	12.9727					1	DETECTED	527.3119 m/z @12.97 [CD8185_2.mzXML]	527.3118896484375	12.9727	12.958216666666667	13.291216666666665	0.3329999999999984	10348.3701171875	136147.09791125415	0	1175	0.24833047420791132	11.49597238204875	21.9919447640975	527.3099975585938	527.314453125
1220	527.3779907226562	14.126816666666667					1	DETECTED	527.3780 m/z @14.13 [CD8185_2.mzXML]	527.3779907226562	14.126816666666667	13.765116666666668	15.063116666666668	1.298	5082.96533203125	172265.3746341552	0	1175	0.35037984080986995	1.7943046723804306	1.4974778800658601	527.3760986328125	527.3807983398438
1221	528.4602661132812	12.363750000000001					1	DETECTED	528.4603 m/z @12.36 [CD8185_2.mzXML]	528.4602661132812	12.363750000000001	12.018116666666666	12.792033333333334	0.7739166666666684	18347.787109375	316345.9260924072	0	1175	0.4804535518299087	1.1195631208409638	1.0994555718206431	528.4586791992188	528.4617919921875
1222	532.4710083007812	12.776383333333333					1	DETECTED	532.4710 m/z @12.78 [CD8185_2.mzXML]	532.4710083007812	12.776383333333333	12.31195	14.419866666666667	2.107916666666668	7250.697265625	379192.58326556406	0	1175	0.4498479357967238	2.269342568004018	2.649084011061167	532.468017578125	532.4737548828125
1223	534.2958374023438	13.220266666666667					1	DETECTED	534.2958 m/z @13.22 [CD8185_2.mzXML]	534.2958374023438	13.220266666666667	13.10485	13.45385	0.3489999999999984	16249.9521484375	154515.19487463305	0	1175	0.09146758533853827	1.5119133574007173	2.0238267148014346	534.2919311523438	534.297119140625
1224	534.3157958984375	11.96755					1	DETECTED	534.3158 m/z @11.97 [CD8185_2.mzXML]	534.3157958984375	11.96755	11.68205	12.067633333333333	0.38558333333333294	4257.99072265625	70149.46649493401	0	1175	0.15329776575237375	0.6752772913018115	0.3505545826036229	534.3131103515625	534.3162231445312
1225	535.90185546875	1.9351833333333335					1	DETECTED	535.9019 m/z @1.94 [CD8185_2.mzXML]	535.90185546875	1.9351833333333335	0.11933333333333333	20.009666666666664	19.89033333333333	3995.499755859375	1079511.1224253238	0	1175	18.14333068843514	5.476865746987176	9.94120279939526	535.9012451171875	535.911376953125
1226	536.3065185546875	13.262833333333333					1	DETECTED	536.3065 m/z @13.26 [CD8185_2.mzXML]	536.3065185546875	13.262833333333333	4.656733333333333	13.4078	8.751066666666667	12491.2216796875	1177884.384108887	0	1175	0.06492105871282838	0.5084223206020536	0.016844641204107193	536.3016967773438	536.3067626953125
1227	537.212890625	12.119166666666667					1	DETECTED	537.2129 m/z @12.12 [CD8185_2.mzXML]	537.212890625	12.119166666666667	9.458133333333334	12.154166666666667	2.6960333333333324	4049.04345703125	268185.0934565429	0	1175	0.05532398079653511	0.5065763926294297	0.0131527852588594	537.2119750976562	537.2146606445312
1228	537.392578125	12.629166666666666					1	DETECTED	537.3926 m/z @12.63 [CD8185_2.mzXML]	537.392578125	12.629166666666666	8.3458	14.772016666666667	6.426216666666667	12142.8466796875	702113.773918152	0	1175	0.2575921133870871	0.7127052956660216	0.35268211040172637	537.3895874023438	537.3975219726562
1229	539.1070556640625	1.8518000000000001					1	DETECTED	539.1071 m/z @1.85 [CD8185_2.mzXML]	539.1070556640625	1.8518000000000001	1.8094999999999999	17.817666666666664	16.008166666666664	10413.0439453125	1196540.8378490296	0	1175	0.20043807536088654	189.22182821118886	42.14154405177138	539.0978393554688	539.1092529296875
1230	539.3115234375	12.987433333333334					1	DETECTED	539.3115 m/z @12.99 [CD8185_2.mzXML]	539.3115234375	12.987433333333334	8.741633333333334	13.090416666666666	4.348783333333332	17692.7109375	1127924.930884735	0	1175	0.1204738320668195	0.5121276712672915	0.01823675551748884	539.3102416992188	539.3201904296875
1231	540.3640747070312	12.31195					1	DETECTED	540.3641 m/z @12.31 [CD8185_2.mzXML]	540.3640747070312	12.31195	8.078616666666667	12.446633333333333	4.368016666666666	10351.3603515625	1220921.3720807496	0	1175	0.08316003504537406	0.5159074803149606	0.03181496062992125	540.3633422851562	540.3703002929688
1232	542.31982421875	12.9149					1	DETECTED	542.3198 m/z @12.91 [CD8185_2.mzXML]	542.31982421875	12.9149	1.44885	14.857116666666666	13.408266666666666	259512.265625	5810733.767381314	0	1175	0.2048282463599449	1.0386509026264659	1.8170611184797874	542.3175659179688	542.3235473632812
1233	542.3663330078125	12.136433333333335					1	DETECTED	542.3663 m/z @12.14 [CD8185_2.mzXML]	542.3663330078125	12.136433333333335	12.084900000000001	12.154166666666667	0.0692666666666657	4074.392578125	12883.26877581773	0	1175	0.08248458462251129	0.6720569210866646	0.34411384217332924	542.3660278320312	542.3670654296875
1234	544.3378295898438	12.870633333333334					1	DETECTED	544.3378 m/z @12.87 [CD8185_2.mzXML]	544.3378295898438	12.870633333333334	12.294416666666667	16.518416666666667	4.224	1136301.625	1.1067198420025479E7	1	1175	0.065381666335103	1.385741449420837	2.4769063444688584	544.3338623046875	544.341064453125
1235	546.3538208007812	13.075833333333332					1	DETECTED	546.3538 m/z @13.08 [CD8185_2.mzXML]	546.3538208007812	13.075833333333332	10.9461	15.950866666666666	5.004766666666667	142312.65625	3351255.8380003977	0	1175	0.2212235300797758	1.1360860227669194	24.81313769676707	546.3438720703125	546.3583984375
1236	547.2971801757812	12.943783333333332					1	DETECTED	547.2972 m/z @12.94 [CD8185_2.mzXML]	547.2971801757812	12.943783333333332	12.943783333333332	13.0017	0.05791666666666728	14756.9892578125	28804.413013183985	0	1175	0.0405183564124556	null	null	547.2960205078125	547.2991943359375
1237	548.3697509765625	13.46945					1	DETECTED	548.3698 m/z @13.47 [CD8185_2.mzXML]	548.3697509765625	13.46945	13.4078	13.9032	0.49540000000000006	22896.953125	279249.7452823492	0	1175	0.14149810800233453	4.017842660178414	7.191747955095629	548.3690185546875	548.3707885742188
1238	548.91064453125	9.458133333333334					1	DETECTED	548.9106 m/z @9.46 [CD8185_2.mzXML]	548.91064453125	9.458133333333334	9.423783333333335	9.807116666666667	0.38333333333333286	5981.39599609375	55743.8030119628	0	1175	0.17640282575305655	5.579815623483758	10.159631246967516	548.9085693359375	548.9127197265625
1239	550.4490966796875	12.870633333333334					1	DETECTED	550.4491 m/z @12.87 [CD8185_2.mzXML]	550.4490966796875	12.870633333333334	11.951500000000001	14.536183333333334	2.5846833333333326	12649.5673828125	638213.1912725216	0	1175	0.7421733023767949	1.4060437368535579	1.5332123604611023	550.4447021484375	550.4517822265625
1240	555.4113159179688	13.133683333333332					1	DETECTED	555.4113 m/z @13.13 [CD8185_2.mzXML]	555.4113159179688	13.133683333333332	8.548333333333334	13.220266666666667	4.6719333333333335	7013.0556640625	645740.2450924683	0	1175	0.19860472991141442	0.5094413003732905	0.018882600746581015	555.4090576171875	555.4209594726562
1241	566.3197021484375	12.870633333333334					1	DETECTED	566.3197 m/z @12.87 [CD8185_2.mzXML]	566.3197021484375	12.870633333333334	12.726750000000001	13.305516666666668	0.5787666666666667	97102.0703125	708866.3598908668	0	1175	0.056657153103081725	1.8108024834263956	1.8305762334188678	566.316650390625	566.320556640625
1242	567.4078979492188	12.363750000000001					1	DETECTED	567.4079 m/z @12.36 [CD8185_2.mzXML]	567.4078979492188	12.363750000000001	4.6067	12.4961	7.8894	5114.17626953125	935740.117244873	0	1175	0.06312984316811487	0.5085309492655068	0.017061898531013572	567.4033813476562	567.4122924804688
1243	568.3380737304688	12.807649999999999					1	DETECTED	568.3381 m/z @12.81 [CD8185_2.mzXML]	568.3380737304688	12.807649999999999	9.634716666666666	14.436566666666666	4.80185	125033.3828125	1650414.52889935	1	1175	0.10384690878181146	2.11444787852543	2.7038952945045964	568.3289794921875	568.3433837890625
1244	570.3536376953125	13.075833333333332					1	DETECTED	570.3536 m/z @13.08 [CD8185_2.mzXML]	570.3536376953125	13.075833333333332	10.994666666666665	13.868516666666666	2.873850000000001	21217.3125	1073002.5132052007	0	1175	0.14428732388709697	0.6904420597421321	0.38088411948426426	570.3490600585938	570.3564453125
1245	574.4840698242188	12.870633333333334					1	DETECTED	574.4841 m/z @12.87 [CD8185_2.mzXML]	574.4840698242188	12.870633333333334	5.9895499999999995	15.045666666666667	9.056116666666668	41468.703125	2316640.8731552707	0	1175	0.3329968632642082	2.5815505272304438	4.091737727979141	574.48046875	574.4884643554688
1246	576.185546875	9.203966666666668					1	DETECTED	576.1855 m/z @9.20 [CD8185_2.mzXML]	576.185546875	9.203966666666668	8.427216666666666	9.247133333333332	0.819916666666666	2042.073974609375	57485.9460551453	0	1175	0.06046219413768128	0.5277867181632857	0.05557343632657131	576.180908203125	576.1937255859375
1247	583.2540893554688	11.1637					1	DETECTED	583.2541 m/z @11.16 [CD8185_2.mzXML]	583.2540893554688	11.1637	10.5756	11.951500000000001	1.3759000000000015	16649.603515625	394045.8593762213	0	1175	0.8033200301325856	1.2057333467710751	1.3316216152838842	583.2495727539062	583.2570190429688
1248	585.2684936523438	10.994666666666665					1	DETECTED	585.2685 m/z @10.99 [CD8185_2.mzXML]	585.2684936523438	10.994666666666665	10.308133333333334	13.119466666666666	2.811333333333332	43948.93359375	1144206.146418182	0	1175	0.10348916063215796	1.9677956332347148	2.74562706973641	585.2670288085938	585.2714233398438
1249	588.81396484375	1.5672833333333334					1	DETECTED	588.8140 m/z @1.57 [CD8185_2.mzXML]	588.81396484375	1.5672833333333334	1.5084166666666665	7.455616666666667	5.9472000000000005	4132.75927734375	579830.6835646973	0	1175	5.950647442189805	50.51415628539056	100.02831257078113	588.806884765625	588.81396484375
1250	590.3206787109375	12.870633333333334					1	DETECTED	590.3207 m/z @12.87 [CD8185_2.mzXML]	590.3206787109375	12.870633333333334	12.792033333333334	12.9292	0.13716666666666555	11420.6865234375	59219.33537194776	0	1175	0.09510699438365577	0.8725614927904958	0.7451229855809914	590.319091796875	590.3214111328125
1251	596.6072387695312	13.42355					1	DETECTED	596.6072 m/z @13.42 [CD8185_2.mzXML]	596.6072387695312	13.42355	13.234383333333334	14.0933	0.8589166666666657	4025.535400390625	97028.43451928707	0	1175	0.26549478045860475	2.270264317180611	3.540528634361222	596.6033325195312	596.6117553710938
1252	616.174560546875	11.282549999999999					1	DETECTED	616.1746 m/z @11.28 [CD8185_2.mzXML]	616.174560546875	11.282549999999999	11.248883333333334	11.632483333333333	0.3835999999999995	72776.8125	492881.479202516	0	1175	0.0931885067039282	5.697029702970541	2.988774976264083	616.172119140625	616.1769409179688
1253	619.4363403320312	12.6449					1	DETECTED	619.4363 m/z @12.64 [CD8185_2.mzXML]	619.4363403320312	12.6449	12.580666666666668	14.337233333333334	1.7565666666666662	7008.5361328125	149225.75177435292	0	1175	1.0016924265761062	13.673326414115431	1.5780059036161695	619.4341430664062	619.4384155273438
1254	629.151611328125	1.8656333333333335					1	DETECTED	629.1516 m/z @1.87 [CD8185_2.mzXML]	629.151611328125	1.8656333333333335	1.8518000000000001	3.74845	1.89665	18693.390625	543466.0080910339	0	1175	0.5380136376712892	46.200816408288105	74.5674840733112	629.1495971679688	629.1599731445312
1255	637.092041015625	9.895516666666667					1	DETECTED	637.0920 m/z @9.90 [CD8185_2.mzXML]	637.092041015625	9.895516666666667	9.78965	10.019283333333334	0.22963333333333402	2154.76611328125	17990.38597772218	0	1175	0.11630331101920177	1.084540302266998	1.1690806045339956	637.0889282226562	637.0941772460938
1256	651.1339111328125	2.2478					1	DETECTED	651.1339 m/z @2.25 [CD8185_2.mzXML]	651.1339111328125	2.2478	1.8379666666666667	3.2074166666666666	1.3694499999999998	13801.8349609375	303300.22013259865	0	1175	0.5477077284920697	1.6808150573451002	null	651.13037109375	651.140869140625
1257	663.4495239257812	12.629166666666666					1	DETECTED	663.4495 m/z @12.63 [CD8185_2.mzXML]	663.4495239257812	12.629166666666666	12.259683333333333	12.839383333333334	0.5797000000000008	7002.51416015625	101183.37944262697	0	1175	0.07954619232370064	0.7844738147864149	0.5689476295728297	663.4456176757812	663.4537963867188
1258	673.1165771484375	1.8792333333333333					1	DETECTED	673.1166 m/z @1.88 [CD8185_2.mzXML]	673.1165771484375	1.8792333333333333	1.8379666666666667	11.632483333333333	9.794516666666667	10676.54296875	2001284.369310974	0	1175	0.2771595052096554	118.67346526655926	5.755945075197908	673.1088256835938	673.1262817382812
1259	675.5392456054688	13.378116666666667					1	DETECTED	675.5392 m/z @13.38 [CD8185_2.mzXML]	675.5392456054688	13.378116666666667	12.189566666666668	14.04265	1.8530833333333323	4514.92626953125	245235.43898703	0	1175	0.20350624804056316	0.7795563221292051	0.5591126442584101	675.535888671875	675.5453491210938
1260	701.5571899414062	12.629166666666666					1	DETECTED	701.5572 m/z @12.63 [CD8185_2.mzXML]	701.5571899414062	12.629166666666666	11.8354	13.4078	1.5724	39616.62109375	776729.0311812127	0	1175	0.08575700946671283	0.9602714999642464	0.9685931446664379	701.5556640625	701.5629272460938
1261	703.57275390625	12.629166666666666					1	DETECTED	703.5728 m/z @12.63 [CD8185_2.mzXML]	703.57275390625	12.629166666666666	7.27645	15.275816666666666	7.999366666666666	34887.546875	2474067.2306717206	0	1175	0.7452079895332719	2.2544034886815543	2.845696560988874	703.5679931640625	703.5764770507812
1262	722.5250854492188	12.987433333333334					1	DETECTED	722.5251 m/z @12.99 [CD8185_2.mzXML]	722.5250854492188	12.987433333333334	11.1131	14.7057	3.592600000000001	34463.92578125	2128199.0954019167	0	1175	0.6953058797551694	1.1518190567571587	1.2470684177564837	722.5222778320312	722.5311279296875
1263	729.588623046875	12.629166666666666					1	DETECTED	729.5886 m/z @12.63 [CD8185_2.mzXML]	729.588623046875	12.629166666666666	12.53025	13.550166666666666	1.0199166666666653	14520.220703125	275275.05049157667	0	1175	0.19101400733664953	5.155433866891356	9.310867733782713	729.5849609375	729.592041015625
1264	732.5529174804688	12.660616666666666					1	DETECTED	732.5529 m/z @12.66 [CD8185_2.mzXML]	732.5529174804688	12.660616666666666	10.271516666666667	14.370383333333333	4.098866666666666	11953.9560546875	595290.9035924685	0	1175	0.7835152489820274	0.8162222947624491	3.9068470767325807	732.5432739257812	732.5562744140625
1265	758.5670776367188	13.566166666666668					1	DETECTED	758.5671 m/z @13.57 [CD8185_2.mzXML]	758.5670776367188	13.566166666666668	0.9409166666666666	15.621566666666666	14.68065	71458.265625	3916356.0692381314	0	1175	0.6529731894283408	2.368256388183882	3.3087911617953765	758.5639038085938	758.5729370117188
1266	780.5506591796875	12.629166666666666					1	DETECTED	780.5507 m/z @12.63 [CD8185_2.mzXML]	780.5506591796875	12.629166666666666	12.001133333333334	14.722199999999999	2.7210666666666654	15777.5966796875	733302.9623150022	0	1175	0.8570377910426661	1.574083211738512	3.115881674014298	780.5476684570312	780.5564575195312
1267	782.566162109375	13.075833333333332					1	DETECTED	782.5662 m/z @13.08 [CD8185_2.mzXML]	782.566162109375	13.075833333333332	12.189566666666668	15.713033333333334	3.523466666666666	52178.859375	2713833.155414122	0	1175	0.7553630222684955	1.6712641591137471	2.1118318559312783	782.5643310546875	782.5745849609375
1268	806.566650390625	12.629166666666666					1	DETECTED	806.5667 m/z @12.63 [CD8185_2.mzXML]	806.566650390625	12.629166666666666	7.3304	14.975966666666666	7.645566666666666	73335.4140625	2842735.462660705	0	1175	0.21132415730394705	1.9411702858638327	2.5650360775633994	806.5650634765625	806.572265625
1269	991.6697387695312	13.147983333333334					1	DETECTED	991.6697 m/z @13.15 [CD8185_2.mzXML]	991.6697387695312	13.147983333333334	13.090416666666666	13.349066666666666	0.2586499999999994	26533.119140625	208157.69734338424	0	1175	0.13455184250282848	2.246525767226343	3.5852140657278526	991.6636962890625	991.6715698242188
1270	1017.6836547851562	13.262833333333333					1	DETECTED	1017.6837 m/z @13.26 [CD8185_2.mzXML]	1017.6836547851562	13.262833333333333	13.133683333333332	18.677666666666667	5.543983333333335	10911.337890625	737621.6649376834	0	1175	0.1264189747986002	21.463350109691415	41.92670021938283	1017.6788940429688	1017.6898803710938
1271	1039.668212890625	12.9727					1	DETECTED	1039.6682 m/z @12.97 [CD8185_2.mzXML]	1039.668212890625	12.9727	12.870633333333334	13.0312	0.16056666666666608	10422.9638671875	61952.004796996654	0	1175	0.13966573460832166	0.7865774003919057	0.5731548007838115	1039.663818359375	1039.67236328125
