# Supplementary material for: MSFC: a new feature construction method for accurate diagnosis of mass spectrometry data
Source: Sci Rep. 2023 Sep 21;13:15694. doi: 10.1038/s41598-023-42395-5 (PMC10514077; doi:10.1038/s41598-023-42395-5)
Supplement: Supplementary file 1 — Supplementary Information. [file 41598_2023_42395_MOESM1_ESM.zip › dataset/CHD dataset/2-batch/P/CD8196_2.mzXML_chromatograms.csv]

row ID	row m/z	row retention time	row identity (main ID)	row identity (all IDs)	row identity (main ID + details)	row comment	row number of detected peaks	CD8196_2.mzXML Peak status	CD8196_2.mzXML Peak name	CD8196_2.mzXML Peak m/z	CD8196_2.mzXML Peak RT	CD8196_2.mzXML Peak RT start	CD8196_2.mzXML Peak RT end	CD8196_2.mzXML Peak duration time	CD8196_2.mzXML Peak height	CD8196_2.mzXML Peak area	CD8196_2.mzXML Peak charge	CD8196_2.mzXML Peak # data points	CD8196_2.mzXML Peak FWHM	CD8196_2.mzXML Peak tailing factor	CD8196_2.mzXML Peak asymmetry factor	CD8196_2.mzXML Peak m/z min	CD8196_2.mzXML Peak m/z max
1	55.05995559692383	11.423483333333333					1	DETECTED	55.0600 m/z @11.42 [CD8196_2.mzXML]	55.05995559692383	11.423483333333333	0.11906666666666667	19.9415	19.822433333333336	4353.81787109375	1115734.331886154	0	1179	9.931138181798381	0.8767561351389208	1.457339740073326	55.05058670043945	55.068885803222656
2	60.08056640625	14.805100000000001					1	DETECTED	60.0806 m/z @14.81 [CD8196_2.mzXML]	60.08056640625	14.805100000000001	0.10088333333333334	19.996333333333332	19.89545	112764.2890625	2.6183723764255892E7	0	1179	6.413525497731328	0.8765865775568449	0.3564201452808536	60.079322814941406	60.089149475097656
3	61.039451599121094	1.8403166666666666					1	DETECTED	61.0395 m/z @1.84 [CD8196_2.mzXML]	61.039451599121094	1.8403166666666666	0.11906666666666667	19.977833333333333	19.858766666666668	245847.390625	3224882.2462359294	0	1179	0.04859174768371943	0.6563554399780405	0.1892644717354688	61.039058685302734	61.04742431640625
4	61.08389663696289	12.450716666666667					1	DETECTED	61.0839 m/z @12.45 [CD8196_2.mzXML]	61.08389663696289	12.450716666666667	8.754216666666668	19.503833333333333	10.749616666666665	3017.00048828125	818169.076609558	0	1179	5.90156695325766	1.4540263312142119	1.204464882414288	61.08356857299805	61.084205627441406
5	68.9820785522461	1.5236166666666666					1	DETECTED	68.9821 m/z @1.52 [CD8196_2.mzXML]	68.9820785522461	1.5236166666666666	1.4492666666666667	13.575283333333335	12.126016666666668	13945.0634765625	2185589.5651837164	0	1179	0.3568195841922164	81.54685048195482	162.09370096390964	68.97361755371094	68.98214721679688
6	69.06974029541016	6.901933333333333					1	DETECTED	69.0697 m/z @6.90 [CD8196_2.mzXML]	69.06974029541016	6.901933333333333	0.10088333333333334	19.996333333333332	19.89545	8229.6533203125	4602225.786090395	0	1179	14.784999170920475	1.4626748810845385	1.4711365841914026	69.06934356689453	69.06993103027344
7	70.06498718261719	1.8685					1	DETECTED	70.0650 m/z @1.87 [CD8196_2.mzXML]	70.06498718261719	1.8685	0.9039166666666667	19.12066666666667	18.21675	14750.7001953125	1560095.58909021	0	1179	0.04482978327770537	9.44280777537797	17.88561555075594	70.05785369873047	70.07415771484375
8	72.04883575439453	11.3794					1	DETECTED	72.0488 m/z @11.38 [CD8196_2.mzXML]	72.04883575439453	11.3794	0.24675	19.977833333333333	19.731083333333334	5382.44677734375	1546981.9477575694	0	1179	5.214493704114668	0.8861808883479375	6.787029057291966	72.04269409179688	72.04920196533203
9	72.08061981201172	1.92495					1	DETECTED	72.0806 m/z @1.92 [CD8196_2.mzXML]	72.08061981201172	1.92495	1.8685	19.175333333333334	17.306833333333334	55138.38671875	1590145.7869591676	0	1179	0.15752358786500253	7.6933764352836755	11.825701849026215	72.07167053222656	72.08094024658203
10	73.04524993896484	11.487150000000002					1	DETECTED	73.0452 m/z @11.49 [CD8196_2.mzXML]	73.04524993896484	11.487150000000002	0.10088333333333334	19.996333333333332	19.89545	17169.658203125	5622356.681919618	0	1179	1.0362465652270867	1.4801880744486628	2.9643209194360214	73.03580474853516	73.04691314697266
11	75.94772338867188	2.5928166666666663					1	DETECTED	75.9477 m/z @2.59 [CD8196_2.mzXML]	75.94772338867188	2.5928166666666663	2.29225	14.157900000000001	11.865650000000002	4786.89794921875	703581.8687977754	0	1179	0.5044103079998221	19.738798935344384	2.379800689241055	75.94192504882812	75.95177459716797
12	80.94766235351562	1.7538666666666667					1	DETECTED	80.9477 m/z @1.75 [CD8196_2.mzXML]	80.94766235351562	1.7538666666666667	1.6572333333333333	15.7649	14.107666666666667	160807.5625	2860568.6560863648	0	1179	0.10278260596720279	3.4387344415755687	4.602177013433941	80.93775177001953	80.95451354980469
13	81.06959533691406	11.321983333333332					1	DETECTED	81.0696 m/z @11.32 [CD8196_2.mzXML]	81.06959533691406	11.321983333333332	0.10088333333333334	19.996333333333332	19.89545	4930.07373046875	2174656.866146788	0	1179	18.142065594819723	0.8865195925533149	6.310408952938057	81.06929779052734	81.07258605957031
14	82.01740264892578	1.4492666666666667					1	DETECTED	82.0174 m/z @1.45 [CD8196_2.mzXML]	82.01740264892578	1.4492666666666667	1.4331	14.6553	13.2222	5208.13818359375	829422.2045374145	0	1179	0.09115462673503161	408.9340206185568	816.8680412371136	82.0080337524414	82.02587127685547
15	82.94475555419922	1.7538666666666667					1	DETECTED	82.9448 m/z @1.75 [CD8196_2.mzXML]	82.94475555419922	1.7538666666666667	1.6881666666666668	4.763766666666667	3.0756000000000006	62746.1171875	1217141.7215177002	0	1179	0.15730850305243216	23.406392694063978	45.81278538812795	82.93927764892578	82.94482421875
16	83.02128601074219	1.8262					1	DETECTED	83.0213 m/z @1.83 [CD8196_2.mzXML]	83.02128601074219	1.8262	0.10088333333333334	19.959666666666667	19.858783333333335	2095730.75	1.1079356001059458E7	0	1179	0.053066168261690194	1.9866445759681353	2.4355748182119994	83.02127075195312	83.02175903320312
17	83.08527374267578	11.321983333333332					1	DETECTED	83.0853 m/z @11.32 [CD8196_2.mzXML]	83.08527374267578	11.321983333333332	0.10088333333333334	19.996333333333332	19.89545	14055.177734375	4399675.814472472	0	1179	0.39385205108907506	0.556158270335973	0.13477625972938012	83.0850601196289	83.08636474609375
18	84.02482604980469	1.8118666666666667					1	DETECTED	84.0248 m/z @1.81 [CD8196_2.mzXML]	84.02482604980469	1.8118666666666667	0.6117833333333333	12.800033333333333	12.18825	13163.2802734375	2681620.38270874	0	1179	0.08463108363995597	5.078084855218387	9.156169710436775	84.01753234863281	84.03193664550781
19	84.04432678222656	2.5105500000000003					1	DETECTED	84.0443 m/z @2.51 [CD8196_2.mzXML]	84.04432678222656	2.5105500000000003	0.17366666666666666	19.850166666666667	19.6765	15848.599609375	2443366.3147216192	0	1179	0.8106014454508563	3.1476293404041247	3.3505950449320467	84.04387664794922	84.0444564819336
20	84.61944580078125	1.5236166666666666					1	DETECTED	84.6194 m/z @1.52 [CD8196_2.mzXML]	84.61944580078125	1.5236166666666666	1.47945	6.621666666666667	5.142216666666667	6020.9765625	375750.96889447025	0	1179	0.1151310575161748	58.21377358490564	115.42754716981128	84.61133575439453	84.61959838867188
21	84.95934295654297	1.5236166666666666					1	DETECTED	84.9593 m/z @1.52 [CD8196_2.mzXML]	84.95934295654297	1.5236166666666666	0.10088333333333334	19.996333333333332	19.89545	1872364.5	2.729282561476692E7	0	1179	0.12853594037421967	1.1766659461741216	1.1496595787674262	84.9522933959961	84.95977783203125
22	85.02828979492188	1.93895					1	DETECTED	85.0283 m/z @1.94 [CD8196_2.mzXML]	85.02828979492188	1.93895	1.8118666666666667	8.39195	6.580083333333333	33126.30078125	2328777.1279302374	0	1179	0.2248451259020139	25.683297678102456	24.15262325211664	85.02819061279297	85.02848815917969
23	85.0568618774414	19.813499999999998					1	DETECTED	85.0569 m/z @19.81 [CD8196_2.mzXML]	85.0568618774414	19.813499999999998	0.10088333333333334	19.996333333333332	19.89545	5548.0283203125	2621152.4977572006	0	1179	11.310338915044149	0.5046374699114019	0.020046234962627994	85.0568618774414	85.06485748291016
24	85.96302795410156	1.5236166666666666					1	DETECTED	85.9630 m/z @1.52 [CD8196_2.mzXML]	85.96302795410156	1.5236166666666666	1.4331	16.836	15.402899999999999	10454.2763671875	1117734.8631305236	0	1179	0.11494834648524987	85.08322592524405	169.16645185048807	85.95774841308594	85.96308135986328
25	86.05997467041016	2.6340999999999997					1	DETECTED	86.0600 m/z @2.63 [CD8196_2.mzXML]	86.05997467041016	2.6340999999999997	0.5209166666666667	19.12066666666667	18.59975	10814.232421875	1444635.2128798824	0	1179	0.9296360110392754	4.400884132154491	0.5524907086407579	86.05967712402344	86.06396484375
26	86.0963363647461	3.9678666666666667					1	DETECTED	86.0963 m/z @3.97 [CD8196_2.mzXML]	86.0963363647461	3.9678666666666667	1.0682666666666667	17.487333333333332	16.419066666666666	113623.0078125	8159015.159767881	1	1179	1.0315736302518848	0.9943871181611359	0.721161578373464	86.08692169189453	86.10311889648438
27	86.9556655883789	1.5236166666666666					1	DETECTED	86.9557 m/z @1.52 [CD8196_2.mzXML]	86.9556655883789	1.5236166666666666	0.30196666666666666	19.066166666666668	18.764200000000002	8237.37109375	3036889.355444246	0	1179	1.2692943478688798	7.6798592068104625	12.23110793164211	86.95240783691406	86.95574951171875
28	87.08025360107422	7.2349					1	DETECTED	87.0803 m/z @7.23 [CD8196_2.mzXML]	87.08025360107422	7.2349	0.10088333333333334	19.996333333333332	19.89545	118241.6171875	7.128446224857041E7	1	1179	6.348899725007552	1.6835253752922767	1.1026613958479623	87.08000946044922	87.0804672241211
29	88.03923797607422	2.5514666666666668					1	DETECTED	88.0392 m/z @2.55 [CD8196_2.mzXML]	88.03923797607422	2.5514666666666668	2.29225	4.439633333333333	2.147383333333333	5778.99755859375	263598.6631407471	0	1179	0.7550103883759793	4.142062624574037	7.284125249148073	88.0390625	88.0394515991211
30	88.0836181640625	6.37585					1	DETECTED	88.0836 m/z @6.38 [CD8196_2.mzXML]	88.0836181640625	6.37585	0.10088333333333334	19.996333333333332	19.89545	6824.857421875	3668989.5632510358	0	1179	13.926733151260564	1.5853032419826931	1.3458327541185628	88.07482147216797	88.08390808105469
31	88.9525146484375	1.5524					1	DETECTED	88.9525 m/z @1.55 [CD8196_2.mzXML]	88.9525146484375	1.5524	1.4331	14.040883333333333	12.607783333333334	26400.0234375	2802057.86210022	0	1179	0.12339825187849751	52.84066778429731	104.6813355685946	88.94493865966797	88.95259094238281
32	88.96818542480469	11.503483333333332					1	DETECTED	88.9682 m/z @11.50 [CD8196_2.mzXML]	88.96818542480469	11.503483333333332	0.17366666666666666	19.996333333333332	19.822666666666667	21348.064453125	2898092.891244263	0	1179	0.35341972739296246	0.7702501236092468	0.3824716415100256	88.96798706054688	88.96849822998047
33	89.03855895996094	9.214883333333335					1	DETECTED	89.0386 m/z @9.21 [CD8196_2.mzXML]	89.03855895996094	9.214883333333335	0.6117833333333333	19.9415	19.32971666666667	16113.0859375	2208974.355605774	0	1179	0.13617058128325077	2.092483832734531	2.896992310276675	89.03426361083984	89.04512023925781
34	89.05960083007812	10.1625					1	DETECTED	89.0596 m/z @10.16 [CD8196_2.mzXML]	89.05960083007812	10.1625	0.10088333333333334	19.996333333333332	19.89545	20887.224609375	5049773.422564541	0	1179	0.8504671287306635	1.8868196660742822	0.5913033925703933	89.05111694335938	89.05980682373047
35	90.05485534667969	1.8262					1	DETECTED	90.0549 m/z @1.83 [CD8196_2.mzXML]	90.05485534667969	1.8262	0.10088333333333334	19.977833333333333	19.87695	185682.359375	6786953.354353597	0	1179	0.11018738325274757	6.572817534021787	6.471202876313078	90.04627990722656	90.0598373413086
36	90.9764175415039	1.64225					1	DETECTED	90.9764 m/z @1.64 [CD8196_2.mzXML]	90.9764175415039	1.64225	1.5524	12.450716666666667	10.898316666666666	382092.9375	1.1326410376883486E7	0	1179	0.10039668762429188	1.8679631095314462	2.8964712832919544	90.9764175415039	90.98590087890625
37	91.03885650634766	9.896600000000001					1	DETECTED	91.0389 m/z @9.90 [CD8196_2.mzXML]	91.03885650634766	9.896600000000001	0.10088333333333334	19.996333333333332	19.89545	43559.81640625	2.1338841023436386E7	0	1179	8.619745835646961	1.1846629406583353	0.39545217930691806	91.03032684326172	91.0435562133789
38	91.05414581298828	9.214883333333335					1	DETECTED	91.0541 m/z @9.21 [CD8196_2.mzXML]	91.05414581298828	9.214883333333335	0.17366666666666666	19.977833333333333	19.804166666666667	171353.296875	1.6199565164729659E7	0	1179	0.12265382537612801	3.9902573051355086	0.7170395123030575	91.04650115966797	91.05805969238281
39	92.05762481689453	9.20075					1	DETECTED	92.0576 m/z @9.20 [CD8196_2.mzXML]	92.05762481689453	9.20075	0.3748666666666667	18.298833333333334	17.92396666666667	10032.0830078125	1026017.4336222841	0	1179	0.09701090422801784	1.0633728116218342	1.2079401842461035	92.05167388916016	92.05964660644531
40	92.9495620727539	1.47945					1	DETECTED	92.9496 m/z @1.48 [CD8196_2.mzXML]	92.9495620727539	1.47945	1.4646166666666667	16.134	14.669383333333334	2189.97314453125	918151.6823667907	0	1179	0.0642437055470404	494.47359550562066	987.9471910112412	92.94620513916016	92.95635223388672
41	93.06970977783203	11.321983333333332					1	DETECTED	93.0697 m/z @11.32 [CD8196_2.mzXML]	93.06970977783203	11.321983333333332	0.39338333333333336	19.832	19.438616666666668	6882.1396484375	1356939.447343079	0	1179	3.4610782210013973	1.090503089581407	0.3419743531778577	93.06027221679688	93.0781021118164
42	94.0412826538086	8.375983333333334					1	DETECTED	94.0413 m/z @8.38 [CD8196_2.mzXML]	94.0412826538086	8.375983333333334	4.3612	15.132533333333333	10.771333333333333	6395.1962890625	662594.9754742126	0	1179	0.1805984952563957	1.3414588583028555	0.1046651180818726	94.04104614257812	94.050048828125
43	95.01599884033203	2.009716666666667					1	DETECTED	95.0160 m/z @2.01 [CD8196_2.mzXML]	95.01599884033203	2.009716666666667	1.92495	14.705516666666666	12.780566666666665	5464.90283203125	704572.4052886963	0	1179	0.2856343783656723	75.38674793550905	149.7734958710181	95.00634002685547	95.01781463623047
44	95.04913330078125	8.3277					1	DETECTED	95.0491 m/z @8.33 [CD8196_2.mzXML]	95.04913330078125	8.3277	3.1830166666666666	17.710833333333333	14.527816666666666	4428.25927734375	848024.2501268005	0	1179	0.09329179518600306	1.41192525617061	1.8238505123412196	95.04871368408203	95.04934692382812
45	95.08548736572266	14.319016666666666					1	DETECTED	95.0855 m/z @14.32 [CD8196_2.mzXML]	95.08548736572266	14.319016666666666	0.10088333333333334	19.977833333333333	19.87695	2737.224365234375	1314517.597076354	0	1179	13.193595786060728	0.6989999859334559	0.3979999718669118	95.07849884033203	95.08576965332031
46	96.92162322998047	1.7538666666666667					1	DETECTED	96.9216 m/z @1.75 [CD8196_2.mzXML]	96.92162322998047	1.7538666666666667	1.6572333333333333	16.520533333333333	14.863299999999999	136823.71875	3742648.5132596437	0	1179	0.09663021257268833	2.9767701095049444	4.566987587274549	96.92125701904297	96.9276123046875
47	97.02828979492188	2.496966666666667					1	DETECTED	97.0283 m/z @2.50 [CD8196_2.mzXML]	97.02828979492188	2.496966666666667	0.5025833333333334	19.084333333333333	18.58175	8604.734375	2205126.982579285	0	1179	0.2897127896990499	4.658520177498475	2.8295029112321832	97.02024841308594	97.02867889404297
48	97.06462860107422	1.1776666666666666					1	DETECTED	97.0646 m/z @1.18 [CD8196_2.mzXML]	97.06462860107422	1.1776666666666666	0.15545	19.996333333333332	19.840883333333334	3307.154296875	2119213.12450647	0	1179	18.20217122990747	9.704832634959974	18.409665269919945	97.06151580810547	97.07257843017578
49	97.10091400146484	11.650716666666666					1	DETECTED	97.1009 m/z @11.65 [CD8196_2.mzXML]	97.10091400146484	11.650716666666666	0.11906666666666667	19.959666666666667	19.840600000000002	6032.58203125	2059025.4309743964	0	1179	7.663982793749558	0.8602671777239165	3.100210830798289	97.09574127197266	97.10684204101562
50	98.91869354248047	1.7538666666666667					1	DETECTED	98.9187 m/z @1.75 [CD8196_2.mzXML]	98.91869354248047	1.7538666666666667	1.6881666666666668	5.4855833333333335	3.797416666666667	38956.80078125	1717214.3728278806	0	1179	0.3256688288162284	28.89967021816343	6.373948018606753	98.91785430908203	98.92305755615234
51	98.98403930664062	2.080433333333333					1	DETECTED	98.9840 m/z @2.08 [CD8196_2.mzXML]	98.98403930664062	2.080433333333333	0.10088333333333334	19.996333333333332	19.89545	11101.091796875	4671589.655324586	0	1179	19.329592772740064	3.7682067009801763	6.133404427203137	98.97428894042969	98.98452758789062
52	98.99539184570312	1.8262					1	DETECTED	98.9954 m/z @1.83 [CD8196_2.mzXML]	98.99539184570312	1.8262	1.7975999999999999	7.163799999999999	5.366199999999999	81714.25	3022031.8999726563	0	1179	0.07605076730601823	93.81468531468471	186.62937062936942	98.99203491210938	98.99906921386719
53	99.04389953613281	1.9531666666666667					1	DETECTED	99.0439 m/z @1.95 [CD8196_2.mzXML]	99.04389953613281	1.9531666666666667	0.2652833333333333	19.449	19.18371666666667	12924.673828125	2908492.4197561042	0	1179	1.8435745724405639	5.682773295942651	10.3655465918853	99.04146575927734	99.0442123413086
54	100.07561492919922	8.843116666666667					1	DETECTED	100.0756 m/z @8.84 [CD8196_2.mzXML]	100.07561492919922	8.843116666666667	0.15545	19.886833333333335	19.731383333333337	33073.16796875	1357546.510794221	0	1179	0.1244355212393593	1.2501023784541212	1.6964993288839585	100.0751953125	100.08424377441406
55	100.11198425292969	5.798516666666667					1	DETECTED	100.1120 m/z @5.80 [CD8196_2.mzXML]	100.11198425292969	5.798516666666667	0.30196666666666666	19.904999999999998	19.603033333333332	3626.31201171875	1182253.7804779974	0	1179	0.8199059229527617	1.7832124999620973	2.4798071707267644	100.11154174804688	100.11223602294922
56	100.57298278808594	13.829966666666667					1	DETECTED	100.5730 m/z @13.83 [CD8196_2.mzXML]	100.57298278808594	13.829966666666667	1.4646166666666667	13.829966666666667	12.365350000000001	8734.7001953125	4039731.0908447267	0	1179	12.294572378657742	0.5	null	100.56737518310547	100.57298278808594
57	101.00806427001953	1.5236166666666666					1	DETECTED	101.0081 m/z @1.52 [CD8196_2.mzXML]	101.00806427001953	1.5236166666666666	0.13726666666666668	19.959666666666667	19.822400000000002	964824.875	1.4010172223953823E7	1	1179	0.14395693658461162	1.228222601650589	1.3595372512212605	101.00782775878906	101.00860595703125
58	101.0959701538086	7.02435					1	DETECTED	101.0960 m/z @7.02 [CD8196_2.mzXML]	101.0959701538086	7.02435	0.10088333333333334	19.996333333333332	19.89545	19521.59375	1.0994182618573982E7	0	1179	12.188761797640218	1.4368127238762853	0.30735252331369506	101.09016418457031	101.09620666503906
59	101.5592269897461	8.0567					1	DETECTED	101.5592 m/z @8.06 [CD8196_2.mzXML]	101.5592269897461	8.0567	3.4411666666666667	8.15945	4.718283333333333	12129.71875	2553140.8989904784	0	1179	4.468608599325998	0.5111308913379459	0.02226178267589163	101.55850219726562	101.5689926147461
60	102.00907897949219	1.5236166666666666					1	DETECTED	102.0091 m/z @1.52 [CD8196_2.mzXML]	102.00907897949219	1.5236166666666666	1.4331	17.820666666666668	16.387566666666668	75976.84375	7706288.8241326	0	1179	0.15681068678122356	61.98955182065183	130.900181210472	102.00869750976562	102.01241302490234
61	102.04635620117188	8.359933333333334					1	DETECTED	102.0464 m/z @8.36 [CD8196_2.mzXML]	102.04635620117188	8.359933333333334	0.83045	18.974666666666668	18.14421666666667	23081.861328125	3084897.3008918744	0	1179	6.259392241342302	0.5872786600290792	0.17280929261115321	102.04618072509766	102.05501556396484
62	102.09124755859375	1.8262					1	DETECTED	102.0912 m/z @1.83 [CD8196_2.mzXML]	102.09124755859375	1.8262	0.10088333333333334	19.996333333333332	19.89545	12690.19140625	2765716.221868348	0	1179	5.047929376047788	8.738998515793073	10.923061078446093	102.08273315429688	102.0993881225586
63	102.12747955322266	12.8505					1	DETECTED	102.1275 m/z @12.85 [CD8196_2.mzXML]	102.12747955322266	12.8505	0.2652833333333333	19.9415	19.67621666666667	7126.5322265625	2341807.187615176	0	1179	1.9181800826893465	0.7740235280038297	3.0325724395489297	102.1249771118164	102.13060760498047
64	102.97010803222656	1.5380166666666668					1	DETECTED	102.9701 m/z @1.54 [CD8196_2.mzXML]	102.97010803222656	1.5380166666666668	1.4142666666666666	7.884783333333333	6.470516666666667	283834.625	2705326.374889466	0	1179	0.11859702366683189	1.0542688353309655	1.0537799497765876	102.96990203857422	102.97059631347656
65	103.03878784179688	2.0380333333333334					1	DETECTED	103.0388 m/z @2.04 [CD8196_2.mzXML]	103.03878784179688	2.0380333333333334	0.33838333333333337	19.3215	18.983116666666668	52001.03125	4976776.620206482	0	1179	0.30790751570303754	2.335783395008981	15.232196996472181	103.03868103027344	103.03933715820312
66	103.05408477783203	8.375983333333334					1	DETECTED	103.0541 m/z @8.38 [CD8196_2.mzXML]	103.05408477783203	8.375983333333334	7.936616666666667	8.527366666666667	0.5907500000000008	123016.6015625	1694838.4903437486	1	1179	0.1523317845772052	0.6958812441105544	0.32495233426924314	103.05406951904297	103.05419921875
67	103.07508087158203	10.962666666666667					1	DETECTED	103.0751 m/z @10.96 [CD8196_2.mzXML]	103.07508087158203	10.962666666666667	0.10088333333333334	19.996333333333332	19.89545	94718.140625	1.947979516013357E7	1	1179	0.4687877150161661	0.6288595743844024	1.3494341470972762	103.07488250732422	103.08368682861328
68	104.05755615234375	8.39195					1	DETECTED	104.0576 m/z @8.39 [CD8196_2.mzXML]	104.05755615234375	8.39195	7.901750000000001	9.521383333333334	1.6196333333333337	9762.3125	227831.96698947123	0	1179	0.22801902818237174	1.652012783897733	2.4639664144423783	104.04926300048828	104.05763244628906
69	104.07512664794922	13.675233333333333					1	DETECTED	104.0751 m/z @13.68 [CD8196_2.mzXML]	104.07512664794922	13.675233333333333	0.13726666666666668	19.996333333333332	19.859066666666667	23949.80078125	4917325.203970672	0	1179	1.829462289581791	0.8670706438996897	1.1058180927517687	104.07018280029297	104.0789566040039
70	104.10674285888672	1.7831833333333333					1	DETECTED	104.1067 m/z @1.78 [CD8196_2.mzXML]	104.10674285888672	1.7831833333333333	1.7378833333333332	14.925133333333333	13.18725	656810.125	8337265.911342651	1	1179	0.052395356830242434	2.8760594163204605	2.2464087941716917	104.10663604736328	104.1072998046875
71	105.00320434570312	1.5524					1	DETECTED	105.0032 m/z @1.55 [CD8196_2.mzXML]	105.00320434570312	1.5524	1.4331	7.340416666666667	5.9073166666666665	26520.560546875	945477.3528790894	0	1179	0.15470967961272408	24.758242525845215	47.457922221196334	104.99464416503906	105.00325012207031
72	105.07147216796875	13.675233333333333					1	DETECTED	105.0715 m/z @13.68 [CD8196_2.mzXML]	105.07147216796875	13.675233333333333	0.10088333333333334	19.996333333333332	19.89545	105109.140625	2.169443150345369E7	1	1179	1.9170234926363587	1.1419088446627748	1.3477579018279024	105.07002258300781	105.07317352294922
73	106.0496826171875	1.8685					1	DETECTED	106.0497 m/z @1.87 [CD8196_2.mzXML]	106.0496826171875	1.8685	0.11906666666666667	19.904999999999998	19.785933333333332	8426.1474609375	1777771.5486986388	0	1179	0.39552961229729244	2.3505447867070717	4.722947252304524	106.0416030883789	106.0546875
74	106.07485961914062	13.794749999999999					1	DETECTED	106.0749 m/z @13.79 [CD8196_2.mzXML]	106.07485961914062	13.794749999999999	8.772	19.613166666666665	10.841166666666664	3430.275390625	837213.976022461	0	1179	1.5043299924257205	1.0792062781013059	1.7883105584914676	106.06486511230469	106.0763931274414
75	106.9504165649414	1.67265					1	DETECTED	106.9504 m/z @1.67 [CD8196_2.mzXML]	106.9504165649414	1.67265	1.5967166666666666	13.476283333333333	11.879566666666665	44655.3046875	1696425.094190552	0	1179	0.17960402929477848	2.273924121516705	3.172196651048843	106.94220733642578	106.95069885253906
76	106.96312713623047	1.5236166666666666					1	DETECTED	106.9631 m/z @1.52 [CD8196_2.mzXML]	106.96312713623047	1.5236166666666666	1.4331	16.317966666666667	14.884866666666667	5801.52197265625	1982893.1796423339	0	1179	0.14528885720535056	82.22169029644641	163.44338059289282	106.96296691894531	106.9638442993164
77	107.01589965820312	14.705516666666666					1	DETECTED	107.0159 m/z @14.71 [CD8196_2.mzXML]	107.01589965820312	14.705516666666666	9.12705	19.102666666666668	9.975616666666667	2876.90185546875	708143.3813166504	0	1179	1.4620501776742003	0.89411815672168	0.1849735379927144	107.01094818115234	107.01605224609375
78	108.08070373535156	5.694083333333333					1	DETECTED	108.0807 m/z @5.69 [CD8196_2.mzXML]	108.08070373535156	5.694083333333333	0.10088333333333334	19.996333333333332	19.89545	2746.728759765625	1575965.956493379	0	1179	13.172584073231391	1.7785391189301294	2.4216763550614817	108.07415771484375	108.08460998535156
79	109.0622787475586	1.6572333333333333					1	DETECTED	109.0623 m/z @1.66 [CD8196_2.mzXML]	109.0622787475586	1.6572333333333333	0.6663166666666667	13.172883333333335	12.506566666666668	8933.4775390625	1043346.962905121	0	1179	0.04464237574867802	6.310604658985788	6.651604723624497	109.06037139892578	109.07084655761719
80	111.04386901855469	2.0380333333333334					1	DETECTED	111.0439 m/z @2.04 [CD8196_2.mzXML]	111.04386901855469	2.0380333333333334	0.10088333333333334	19.996333333333332	19.89545	6070.94189453125	3442707.5327730407	0	1179	3.4634210261451996	5.135237333195675	6.682650988053675	111.03461456298828	111.04481506347656
81	112.03678131103516	1.7831833333333333					1	DETECTED	112.0368 m/z @1.78 [CD8196_2.mzXML]	112.03678131103516	1.7831833333333333	1.4492666666666667	14.206233333333333	12.756966666666667	150878.859375	2616279.600009033	0	1179	3.896566274824564	0.8555513058319741	0.5526831965268384	112.02802276611328	112.04157257080078
82	112.05052947998047	8.896466666666667					1	DETECTED	112.0505 m/z @8.90 [CD8196_2.mzXML]	112.05052947998047	8.896466666666667	0.10088333333333334	19.996333333333332	19.89545	3813.941162109375	2244239.5841069324	0	1179	19.29255081901067	1.1309909329493022	0.9918002024984395	112.0487289428711	112.05107879638672
83	112.89553833007812	1.7378833333333332					1	DETECTED	112.8955 m/z @1.74 [CD8196_2.mzXML]	112.89553833007812	1.7378833333333332	1.6572333333333333	13.276483333333335	11.619250000000001	103853.578125	5667631.572984742	0	1179	0.1663012816000662	72.0350278983262	138.02123253259407	112.89551544189453	112.9013671875
84	113.02079010009766	2.1658					1	DETECTED	113.0208 m/z @2.17 [CD8196_2.mzXML]	113.02079010009766	2.1658	0.15545	19.9415	19.786050000000003	248714.359375	1.0674037696730986E7	0	1179	0.33307720704395116	1.5061647903768522	2.4959422136069738	113.01513671875	113.02227783203125
85	113.03601837158203	1.5236166666666666					1	DETECTED	113.0360 m/z @1.52 [CD8196_2.mzXML]	113.03601837158203	1.5236166666666666	1.2503833333333332	17.468666666666664	16.218283333333332	6888.9091796875	2120692.961924345	0	1179	0.8418012427512019	26.00232125177643	50.977627454089024	113.0344467163086	113.03825378417969
86	113.05973052978516	10.19735					1	DETECTED	113.0597 m/z @10.20 [CD8196_2.mzXML]	113.05973052978516	10.19735	0.2103833333333333	19.923166666666667	19.712783333333334	4337.4306640625	1170754.3843879395	0	1179	0.14013580904173928	0.9869254595155685	0.8831245226617038	113.0572738647461	113.0599594116211
87	114.0659408569336	1.8262					1	DETECTED	114.0659 m/z @1.83 [CD8196_2.mzXML]	114.0659408569336	1.8262	0.11906666666666667	19.9415	19.822433333333336	1182380.875	9439217.217065245	1	1179	0.049389060145715424	4.807543535862185	3.6268545391705707	114.0560531616211	114.0665054321289
88	114.09134674072266	9.7108					1	DETECTED	114.0913 m/z @9.71 [CD8196_2.mzXML]	114.09134674072266	9.7108	0.19223333333333334	19.959666666666667	19.767433333333333	16550.97265625	1191846.801062957	0	1179	0.109257772393212	41.956133437248184	1.6132207456193133	114.09077453613281	114.09186553955078
89	114.89241790771484	1.7378833333333332					1	DETECTED	114.8924 m/z @1.74 [CD8196_2.mzXML]	114.89241790771484	1.7378833333333332	1.67265	2.2081333333333335	0.5354833333333335	29004.6328125	375947.9398608399	0	1179	0.3554173884528784	4.104368932038842	4.6596941569165775	114.89229583740234	114.89266204833984
90	114.98768615722656	1.4942					1	DETECTED	114.9877 m/z @1.49 [CD8196_2.mzXML]	114.98768615722656	1.4942	1.4142666666666666	19.467166666666667	18.0529	52636.7421875	1890822.5428634337	0	1179	0.14789596442167707	1.634775816374137	2.434027149901338	114.9798355102539	114.99225616455078
91	115.03652954101562	1.8685					1	DETECTED	115.0365 m/z @1.87 [CD8196_2.mzXML]	115.03652954101562	1.8685	0.17366666666666666	19.923166666666667	19.7495	49025.12890625	1851935.6725723871	0	1179	2.1373130235131272	2.341182263668247	0.3762231340198811	115.03624725341797	115.03935241699219
92	115.05425262451172	9.20075					1	DETECTED	115.0543 m/z @9.20 [CD8196_2.mzXML]	115.05425262451172	9.20075	2.469466666666667	17.654833333333332	15.185366666666665	102263.03125	3176915.2113083834	0	1179	0.10200500453514927	1.8299163436127355	2.4820571040620876	115.05326080322266	115.05829620361328
93	115.0694580078125	1.8262					1	DETECTED	115.0695 m/z @1.83 [CD8196_2.mzXML]	115.0694580078125	1.8262	1.7975999999999999	17.930833333333332	16.133233333333333	39492.46484375	1533940.6123306572	0	1179	0.03846956086921938	123.7361910348809	7.895671730968127	115.06704711914062	115.07559967041016
94	115.11161041259766	7.6752					1	DETECTED	115.1116 m/z @7.68 [CD8196_2.mzXML]	115.11161041259766	7.6752	0.11906666666666667	19.996333333333332	19.877266666666667	3288.477294921875	1980273.9441324454	0	1179	10.009262590137713	1.3153067706587143	1.6306135413174285	115.11078643798828	115.11204528808594
95	116.0497055053711	9.20075					1	DETECTED	116.0497 m/z @9.20 [CD8196_2.mzXML]	116.0497055053711	9.20075	9.12705	9.77615	0.6490999999999989	9567.755859375	79393.88672021503	0	1179	0.1027291238877357	4.403663500678492	2.6470516280987137	116.04945373535156	116.057861328125
96	116.07027435302734	1.85445					1	DETECTED	116.0703 m/z @1.85 [CD8196_2.mzXML]	116.07027435302734	1.85445	0.10088333333333334	19.886833333333335	19.785950000000003	3345482.0	1.7984926696299028E7	1	1179	0.030217197898449566	4.443679497302842	4.17529515878417	116.06253051757812	116.07081604003906
97	116.43661499023438	1.5380166666666668					1	DETECTED	116.4366 m/z @1.54 [CD8196_2.mzXML]	116.43661499023438	1.5380166666666668	1.39615	1.5672333333333335	0.17108333333333348	9559.880859375	60204.63406250004	0	1179	0.11053953912694614	0.6029722744360901	0.2633293889064026	116.43650817871094	116.44065856933594
98	116.98550415039062	1.5380166666666668					1	DETECTED	116.9855 m/z @1.54 [CD8196_2.mzXML]	116.98550415039062	1.5380166666666668	0.10088333333333334	19.996333333333332	19.89545	2515054.0	3.5937490615687795E7	0	1179	0.1308289075146385	0.9840847542461844	0.911739069618079	116.98543548583984	116.9861068725586
99	117.05724334716797	9.20075					1	DETECTED	117.0572 m/z @9.20 [CD8196_2.mzXML]	117.05724334716797	9.20075	0.2834333333333333	19.7955	19.512066666666666	242957.65625	1.3959537475611515E7	0	1179	0.10844173427153159	0.5287975973124313	0.021546027310579578	117.05436706542969	117.0574722290039
100	117.09081268310547	11.3794					1	DETECTED	117.0908 m/z @11.38 [CD8196_2.mzXML]	117.09081268310547	11.3794	0.3201	19.65	19.3299	68764.078125	4245613.265016539	0	1179	0.30664201433606664	3.413113645904048	5.199519162451073	117.09056091308594	117.09137725830078
101	117.98912048339844	1.5380166666666668					1	DETECTED	117.9891 m/z @1.54 [CD8196_2.mzXML]	117.98912048339844	1.5380166666666668	1.4331	14.771983333333333	13.338883333333333	30176.0234375	1832309.9465107727	0	1179	0.14070510615732323	63.56894360603648	126.13788721207294	117.9888916015625	117.989501953125
102	118.06468963623047	9.20075					1	DETECTED	118.0647 m/z @9.20 [CD8196_2.mzXML]	118.06468963623047	9.20075	3.0058333333333334	10.3225	7.316666666666666	1731406.75	1.4898908606747907E7	1	1179	0.10175568579892769	1.5250071602797484	1.5101181024593948	118.05773162841797	118.06522369384766
103	118.08595275878906	1.911					1	DETECTED	118.0860 m/z @1.91 [CD8196_2.mzXML]	118.08595275878906	1.911	0.10088333333333334	19.996333333333332	19.89545	1604083.75	4.652777342806833E7	1	1179	0.13878917754893116	3.2915959147673806	5.15048217702641	118.0855712890625	118.08641815185547
104	118.62528991699219	9.214883333333335					1	DETECTED	118.6253 m/z @9.21 [CD8196_2.mzXML]	118.62528991699219	9.214883333333335	9.142733333333332	9.318383333333333	0.17565000000000097	5300.5859375	32356.179729492367	0	1179	0.10028563644952371	1.217255717255684	1.4345114345113676	118.62527465820312	118.6258773803711
105	118.978759765625	11.745866666666666					1	DETECTED	118.9788 m/z @11.75 [CD8196_2.mzXML]	118.978759765625	11.745866666666666	1.47945	19.996333333333332	18.516883333333332	11433.5849609375	2147208.1305067427	0	1179	0.9522217387745116	0.7272879558366093	0.5592252163235201	118.97844696044922	118.9819564819336
106	119.01876068115234	1.5380166666666668					1	DETECTED	119.0188 m/z @1.54 [CD8196_2.mzXML]	119.01876068115234	1.5380166666666668	1.4331	19.7955	18.3624	215703.0	2961230.084882874	0	1179	0.1520385456407609	1.1864485159154141	1.2508959110330606	119.00924682617188	119.01947784423828
107	119.0492172241211	3.7493666666666665					1	DETECTED	119.0492 m/z @3.75 [CD8196_2.mzXML]	119.0492172241211	3.7493666666666665	3.1982500000000003	4.077716666666666	0.8794666666666662	1997.63623046875	68789.30876879879	0	1179	0.12651552960770163	0.797895182508241	0.595790365016482	119.04875946044922	119.04953002929688
108	119.0683822631836	9.20075					1	DETECTED	119.0684 m/z @9.20 [CD8196_2.mzXML]	119.0683822631836	9.20075	7.884783333333333	10.093266666666667	2.2084833333333336	85137.6484375	834940.5882059342	0	1179	0.11715101786114879	3.9252691821455596	0.1711254422083912	119.0682373046875	119.07319641113281
109	119.08943939208984	1.92495					1	DETECTED	119.0894 m/z @1.92 [CD8196_2.mzXML]	119.08943939208984	1.92495	0.3748666666666667	18.884	18.509133333333335	64075.25	3693586.3933785083	0	1179	0.08971854360050546	0.7526273271843494	0.5937318529794604	119.08502960205078	119.08992004394531
110	119.15422058105469	14.705516666666666					1	DETECTED	119.1542 m/z @14.71 [CD8196_2.mzXML]	119.15422058105469	14.705516666666666	0.15545	19.996333333333332	19.840883333333334	52094.390625	1.1229479638015762E7	0	1179	5.645099343996433	0.8802232561548126	2.4737701389305733	119.15379333496094	119.15455627441406
111	120.06538391113281	1.8685					1	DETECTED	120.0654 m/z @1.87 [CD8196_2.mzXML]	120.06538391113281	1.8685	0.8121666666666666	8.719183333333332	7.9070166666666655	45931.484375	1534871.1974008784	0	1179	0.14077918277994605	0.9061120036382982	0.899445525478911	120.06475067138672	120.06583404541016
112	120.08052062988281	8.375983333333334					1	DETECTED	120.0805 m/z @8.38 [CD8196_2.mzXML]	120.08052062988281	8.375983333333334	7.604833333333334	19.33966666666667	11.734833333333336	418127.0625	1.1010003571086055E7	1	1179	0.2090514415303737	0.779908399322218	0.33436728116193715	120.07183837890625	120.08171081542969
113	121.02830505371094	10.128449999999999					1	DETECTED	121.0283 m/z @10.13 [CD8196_2.mzXML]	121.02830505371094	10.128449999999999	0.15545	19.996333333333332	19.840883333333334	35796.1875	6785846.913355657	0	1179	4.02355247579607	0.8349111374568279	0.8717392334179366	121.02230834960938	121.03620910644531
114	121.07177734375	1.8403166666666666					1	DETECTED	121.0718 m/z @1.84 [CD8196_2.mzXML]	121.07177734375	1.8403166666666666	0.17366666666666666	19.977833333333333	19.804166666666667	771071.875	9235819.959976101	0	1179	0.052006215748275464	4.0030241039316765	5.658633123517367	121.06429290771484	121.07238006591797
115	121.08407592773438	8.359933333333334					1	DETECTED	121.0841 m/z @8.36 [CD8196_2.mzXML]	121.08407592773438	8.359933333333334	7.919	11.895266666666666	3.9762666666666666	29351.94140625	1685220.1432681882	0	1179	0.20459956105985633	4.508920471726628	0.8212151391332306	121.08396911621094	121.0903549194336
116	121.10094451904297	11.79655					1	DETECTED	121.1009 m/z @11.80 [CD8196_2.mzXML]	121.10094451904297	11.79655	3.15305	11.880016666666668	8.726966666666668	13746.3916015625	1672770.1422192384	0	1179	0.08884000852462925	0.5048282910086579	0.009656582017315687	121.10088348388672	121.10184478759766
117	122.09635925292969	8.614316666666667					1	DETECTED	122.0964 m/z @8.61 [CD8196_2.mzXML]	122.09635925292969	8.614316666666667	0.33838333333333337	19.923166666666667	19.584783333333334	12698.6767578125	2391445.0855650925	0	1179	4.299816985374104	3.996345046243784	141.68743791027532	122.08709716796875	122.09680938720703
118	122.92439270019531	1.64225					1	DETECTED	122.9244 m/z @1.64 [CD8196_2.mzXML]	122.92439270019531	1.64225	1.6272666666666666	18.0595	16.432233333333333	34227.62890625	1633510.3260350344	0	1179	0.14692653782076115	442.6493499370263	10.458888336384167	122.91957092285156	122.92994689941406
119	123.04409790039062	3.9056166666666665					1	DETECTED	123.0441 m/z @3.91 [CD8196_2.mzXML]	123.04409790039062	3.9056166666666665	0.17366666666666666	19.977833333333333	19.804166666666667	2037.836181640625	1029996.6435270999	0	1179	0.35972343053978184	2.6533269023790065	4.306653804758013	123.04341125488281	123.04735565185547
120	123.0633316040039	11.45505					1	DETECTED	123.0633 m/z @11.46 [CD8196_2.mzXML]	123.0633316040039	11.45505	0.48445	11.45505	10.9706	5874.60791015625	1045079.013750824	0	1179	8.060316342213646	0.5	null	123.05512237548828	123.0633316040039
121	124.03682708740234	1.911					1	DETECTED	124.0368 m/z @1.91 [CD8196_2.mzXML]	124.03682708740234	1.911	1.76875	19.959666666666667	18.190916666666666	15157.119140625	1294310.3601152345	0	1179	0.4088559715723119	7.818352006451155	84.97989712840304	124.03612518310547	124.04253387451172
122	124.97590637207031	1.5236166666666666					1	DETECTED	124.9759 m/z @1.52 [CD8196_2.mzXML]	124.97590637207031	1.5236166666666666	1.47945	16.836	15.356549999999999	4361.7685546875	1803369.2046788025	0	1179	0.05604664749856658	173.8477358490565	346.695471698113	124.97381591796875	124.97599029541016
123	124.99954986572266	13.172883333333335					1	DETECTED	124.9995 m/z @13.17 [CD8196_2.mzXML]	124.99954986572266	13.172883333333335	12.383066666666668	13.829966666666667	1.4468999999999994	7086.98681640625	295271.6541088255	0	1179	0.5021713485108457	0.91597206102682	0.83194412205364	124.99919128417969	124.99993896484375
124	125.01519775390625	10.441083333333333					1	DETECTED	125.0152 m/z @10.44 [CD8196_2.mzXML]	125.01519775390625	10.441083333333333	1.3596166666666667	10.97875	9.619133333333334	32949.765625	1147708.2661899116	0	1179	0.10464580756337405	0.516861314096437	0.02430824411616135	125.0147705078125	125.02388000488281
125	125.02641296386719	14.839033333333333					1	DETECTED	125.0264 m/z @14.84 [CD8196_2.mzXML]	125.02641296386719	14.839033333333333	0.13726666666666668	19.996333333333332	19.859066666666667	9660.9638671875	2365033.838967652	0	1179	1.6089477738593914	0.6379629502018703	0.3098822612660644	125.0255126953125	125.02690887451172
126	125.0572280883789	1.6572333333333333					1	DETECTED	125.0572 m/z @1.66 [CD8196_2.mzXML]	125.0572280883789	1.6572333333333333	1.5672333333333335	1.76875	0.20151666666666657	9829.5390625	71509.85895849607	0	1179	0.13035552341924528	1.1195370370370383	1.1419354821967407	125.05680084228516	125.05747985839844
127	126.05243682861328	1.8685					1	DETECTED	126.0524 m/z @1.87 [CD8196_2.mzXML]	126.05243682861328	1.8685	0.10088333333333334	19.613166666666665	19.512283333333333	21207.568359375	1991505.1236930236	0	1179	0.11796920975670488	3.685687853276669	8.302515317975192	126.0460433959961	126.05536651611328
128	127.01226043701172	10.441083333333333					1	DETECTED	127.0123 m/z @10.44 [CD8196_2.mzXML]	127.01226043701172	10.441083333333333	3.1681833333333334	15.856866666666667	12.688683333333334	11031.203125	1190941.901899811	0	1179	0.055633382332393566	0.872326261417958	0.02050047561833789	127.00435638427734	127.02185821533203
129	127.03885650634766	1.9674166666666666					1	DETECTED	127.0389 m/z @1.97 [CD8196_2.mzXML]	127.03885650634766	1.9674166666666666	1.7211833333333333	18.555666666666664	16.83448333333333	23175.46875	4190842.8441933915	0	1179	1.0217585987352111	16.944439576956707	36.94052247701157	127.03623962402344	127.04769897460938
130	127.05430603027344	9.20075					1	DETECTED	127.0543 m/z @9.20 [CD8196_2.mzXML]	127.05430603027344	9.20075	0.10088333333333334	19.996333333333332	19.89545	8639.2041015625	2802447.508155548	0	1179	12.505779087721063	0.8639654843340907	0.9318219874769713	127.049560546875	127.05979919433594
131	128.01724243164062	16.244383333333335					1	DETECTED	128.0172 m/z @16.24 [CD8196_2.mzXML]	128.01724243164062	16.244383333333335	0.17366666666666666	19.996333333333332	19.822666666666667	4731.69970703125	2618964.5243031927	0	1179	7.917317004924675	0.6167325041509245	0.23346500830184902	128.01043701171875	128.01768493652344
132	128.07054138183594	2.2081333333333335					1	DETECTED	128.0705 m/z @2.21 [CD8196_2.mzXML]	128.07054138183594	2.2081333333333335	0.13726666666666668	19.777333333333335	19.64006666666667	17610.326171875	3060400.3236470353	0	1179	0.6353534060410011	2.6881696487388793	3.6728442360171476	128.0613250732422	128.07095336914062
133	129.00318908691406	1.47945					1	DETECTED	129.0032 m/z @1.48 [CD8196_2.mzXML]	129.00318908691406	1.47945	1.4492666666666667	17.505499999999998	16.05623333333333	10034.5927734375	4582150.303803954	0	1179	0.1053313221448069	265.9784649365001	530.9569298730001	128.99588012695312	129.01316833496094
134	129.0136260986328	16.354683333333334					1	DETECTED	129.0136 m/z @16.35 [CD8196_2.mzXML]	129.0136260986328	16.354683333333334	1.4331	19.996333333333332	18.563233333333333	10000.9345703125	4413478.089054138	0	1179	6.120943154602966	0.6220262595010583	0.2440525190021165	129.01321411132812	129.02252197265625
135	129.054443359375	2.06635					1	DETECTED	129.0544 m/z @2.07 [CD8196_2.mzXML]	129.054443359375	2.06635	0.10088333333333334	19.996333333333332	19.89545	17142.064453125	5807192.58688196	0	1179	4.076262456742894	3.3662569147904655	6.250552342553449	129.05361938476562	129.0548858642578
136	129.06568908691406	1.8403166666666666					1	DETECTED	129.0657 m/z @1.84 [CD8196_2.mzXML]	129.06568908691406	1.8403166666666666	1.8118666666666667	2.3061833333333337	0.49431666666666696	154985.890625	759564.2994020992	0	1179	0.05548706066400788	7.452770056763743	3.5461556342291454	129.0656280517578	129.0684356689453
137	130.0496826171875	1.8403166666666666					1	DETECTED	130.0497 m/z @1.84 [CD8196_2.mzXML]	130.0496826171875	1.8403166666666666	0.13726666666666668	19.813499999999998	19.676233333333332	18035.78515625	2469526.3085603947	0	1179	3.3548274189177762	6.917764475918259	1.3592411702682543	130.0491485595703	130.0501708984375
138	130.06504821777344	10.554016666666666					1	DETECTED	130.0650 m/z @10.55 [CD8196_2.mzXML]	130.06504821777344	10.554016666666666	0.3201	19.613166666666665	19.293066666666665	118382.8515625	4634966.629387823	1	1179	0.0776366912119002	0.5678967508463744	0.07109377962587701	130.06460571289062	130.07211303710938
139	130.08607482910156	1.8968333333333334					1	DETECTED	130.0861 m/z @1.90 [CD8196_2.mzXML]	130.08607482910156	1.8968333333333334	0.11906666666666667	19.977833333333333	19.858766666666668	46076.92578125	3218642.7517579934	0	1179	0.16768162585442115	null	8.68699448472833	130.08164978027344	130.08651733398438
140	130.3146209716797	1.5236166666666666					1	DETECTED	130.3146 m/z @1.52 [CD8196_2.mzXML]	130.3146209716797	1.5236166666666666	1.4492666666666667	5.55515	4.105883333333334	5147.4345703125	986858.9383279419	0	1179	4.353915694658228	27.611858327729244	54.22371665545849	130.31443786621094	130.32200622558594
141	130.9327392578125	1.5524					1	DETECTED	130.9327 m/z @1.55 [CD8196_2.mzXML]	130.9327392578125	1.5524	1.4492666666666667	1.5672333333333335	0.11796666666666678	15475.75	70790.08128527839	0	1179	0.10482551397534179	0.5719133807369109	0.13884060817661	130.93247985839844	130.9330291748047
142	130.96469116210938	1.5236166666666666					1	DETECTED	130.9647 m/z @1.52 [CD8196_2.mzXML]	130.96469116210938	1.5236166666666666	0.11906666666666667	19.996333333333332	19.877266666666667	1312100.375	1.463918166151141E7	0	1179	0.12486557225888273	1.1870022138794916	1.2005820061227763	130.95640563964844	130.97093200683594
143	131.018798828125	1.5236166666666666					1	DETECTED	131.0188 m/z @1.52 [CD8196_2.mzXML]	131.018798828125	1.5236166666666666	1.4331	14.705516666666666	13.272416666666667	38134.9296875	4873128.907745605	0	1179	0.602984128143861	73.31476707788627	145.62953415577255	131.0110626220703	131.01882934570312
144	131.04904174804688	8.39195					1	DETECTED	131.0490 m/z @8.39 [CD8196_2.mzXML]	131.04904174804688	8.39195	8.244083333333332	17.912666666666667	9.668583333333334	4968.46484375	864604.6163567507	0	1179	6.960048616354824	32.69358656447237	64.38717312894474	131.0418701171875	131.05101013183594
145	131.068359375	10.554016666666666					1	DETECTED	131.0684 m/z @10.55 [CD8196_2.mzXML]	131.068359375	10.554016666666666	0.42991666666666667	19.65	19.22008333333333	10593.330078125	1760010.7880530087	0	1179	1.6189715994790443	6.685803031503199	21.01626585809617	131.06744384765625	131.07284545898438
146	131.08132934570312	2.44245					1	DETECTED	131.0813 m/z @2.44 [CD8196_2.mzXML]	131.08132934570312	2.44245	2.080433333333333	14.587383333333333	12.50695	5531.0078125	1692358.7194831544	0	1179	0.7285273875695175	17.273997513926606	4.529895837701268	131.0811309814453	131.087890625
147	131.44293212890625	4.030366666666667					1	DETECTED	131.4429 m/z @4.03 [CD8196_2.mzXML]	131.44293212890625	4.030366666666667	3.138316666666667	19.23033333333333	16.092016666666662	5471.0654296875	2241807.905253174	0	1179	1.1789512989061817	9.019683126880032	17.03936625376007	131.44265747070312	131.44320678710938
148	131.95018005371094	0.9584166666666667					1	DETECTED	131.9502 m/z @0.96 [CD8196_2.mzXML]	131.95018005371094	0.9584166666666667	0.10088333333333334	19.977833333333333	19.87695	5753.0478515625	1988885.8712290346	0	1179	18.14368116419506	11.589607789784653	9.470165929523878	131.94741821289062	131.95066833496094
149	131.9683074951172	1.5524					1	DETECTED	131.9683 m/z @1.55 [CD8196_2.mzXML]	131.9683074951172	1.5524	1.4331	19.72283333333333	18.28973333333333	16359.6142578125	3396510.613253021	0	1179	10.810412847998187	32.39555026148642	124.38170619943524	131.96058654785156	131.96923828125
150	132.04432678222656	9.538866666666667					1	DETECTED	132.0443 m/z @9.54 [CD8196_2.mzXML]	132.04432678222656	9.538866666666667	9.142733333333332	10.339866666666667	1.1971333333333352	16095.8349609375	228715.61151641895	0	1179	0.08577840167616202	0.9672705382432821	2.5884639660164552	132.04408264160156	132.04457092285156
151	132.0653533935547	2.5928166666666663					1	DETECTED	132.0654 m/z @2.59 [CD8196_2.mzXML]	132.0653533935547	2.5928166666666663	1.7975999999999999	10.470116666666666	8.672516666666667	158278.640625	9930840.434609614	0	1179	0.7954204271180876	1.9081437864956092	2.0016147381103377	132.0651092529297	132.06565856933594
152	132.07650756835938	1.85445					1	DETECTED	132.0765 m/z @1.85 [CD8196_2.mzXML]	132.07650756835938	1.85445	1.8262	16.538833333333333	14.712633333333333	332941.6875	3956425.136309541	0	1179	0.041340772215348265	129.23140249783324	258.10520873711926	132.06832885742188	132.08615112304688
153	132.09158325195312	4.030366666666667					1	DETECTED	132.0916 m/z @4.03 [CD8196_2.mzXML]	132.09158325195312	4.030366666666667	3.471783333333333	4.550816666666666	1.0790333333333328	3387.52294921875	113788.6333002319	0	1179	0.20021626844898854	0.9658660301357594	0.931732060271519	132.08718872070312	132.0915985107422
154	132.1016387939453	4.3456					1	DETECTED	132.1016 m/z @4.35 [CD8196_2.mzXML]	132.1016387939453	4.3456	0.17366666666666666	19.959666666666667	19.786	1603863.625	1.0614097478379756E8	1	1179	1.0768964043092932	0.6957450263183088	0.2975336164993078	132.10142517089844	132.1024932861328
155	132.1116485595703	4.282266666666667					1	DETECTED	132.1116 m/z @4.28 [CD8196_2.mzXML]	132.1116485595703	4.282266666666667	3.3954333333333335	4.583483333333334	1.18805	3899.058349609375	129944.07431616214	0	1179	0.45768488796147366	0.6698271001691413	0.33965420033828264	132.1116485595703	132.12164306640625
156	132.45506286621094	4.3456					1	DETECTED	132.4551 m/z @4.35 [CD8196_2.mzXML]	132.45506286621094	4.3456	3.1830166666666666	4.616033333333333	1.4330166666666666	4652.82763671875	268065.2511460571	0	1179	0.8784164938890817	0.6163070747616657	0.2326141495233314	132.45484924316406	132.45526123046875
157	132.5364227294922	6.37585					1	DETECTED	132.5364 m/z @6.38 [CD8196_2.mzXML]	132.5364227294922	6.37585	6.37585	8.754216666666668	2.3783666666666683	10933.1552734375	1086041.6632746588	0	1179	1.849644435890644	null	null	132.5284423828125	132.54623413085938
158	132.76513671875	4.156066666666667					1	DETECTED	132.7651 m/z @4.16 [CD8196_2.mzXML]	132.76513671875	4.156066666666667	3.0204166666666667	4.486916666666667	1.4665	5192.796875	305769.5411532288	0	1179	0.7765067864372122	0.6456654779201337	0.37503120147479085	132.76475524902344	132.7655487060547
159	132.957763671875	11.713383333333333					1	DETECTED	132.9578 m/z @11.71 [CD8196_2.mzXML]	132.957763671875	11.713383333333333	0.10088333333333334	19.996333333333332	19.89545	414115.125	5.191557366268546E7	0	1179	0.8900004257709533	4.457188893720697	5.470525844023368	132.95404052734375	132.96099853515625
160	132.9980010986328	1.5236166666666666					1	DETECTED	132.9980 m/z @1.52 [CD8196_2.mzXML]	132.9980010986328	1.5236166666666666	1.4331	15.309833333333334	13.876733333333334	28861.6328125	3939713.734727051	0	1179	0.16207143833503967	76.65291843122822	141.63403272428621	132.9925537109375	132.9981231689453
161	133.03407287597656	1.4942					1	DETECTED	133.0341 m/z @1.49 [CD8196_2.mzXML]	133.03407287597656	1.4942	0.22861666666666666	19.850166666666667	19.62155	782425.375	1.3434131284660598E7	1	1179	0.13865461136222645	1.6869568879604266	2.284512797173521	133.02578735351562	133.04229736328125
162	133.04736328125	2.2220500000000003					1	DETECTED	133.0474 m/z @2.22 [CD8196_2.mzXML]	133.04736328125	2.2220500000000003	2.194033333333333	7.936616666666667	5.742583333333334	7161.8125	629882.8450233762	0	1179	1.1249967092316502	102.48512790005739	86.14961029978262	133.04736328125	133.05471801757812
163	133.06875610351562	2.5928166666666663					1	DETECTED	133.0688 m/z @2.59 [CD8196_2.mzXML]	133.06875610351562	2.5928166666666663	0.2834333333333333	19.047666666666665	18.76423333333333	8435.5654296875	1316522.4489278253	0	1179	0.582420977824825	4.062606900832113	0.3417467381769594	133.06024169921875	133.0690155029297
164	133.08399963378906	9.214883333333335					1	DETECTED	133.0840 m/z @9.21 [CD8196_2.mzXML]	133.08399963378906	9.214883333333335	8.931733333333334	10.003716666666666	1.071983333333332	9189.4462890625	121985.93035729999	0	1179	0.10062367089390811	1.8929601506857294	31.880264929004003	133.08384704589844	133.0857696533203
165	133.10501098632812	4.3456					1	DETECTED	133.1050 m/z @4.35 [CD8196_2.mzXML]	133.10501098632812	4.3456	0.30196666666666666	15.72795	15.425983333333333	69991.5	6281785.380844507	0	1179	1.0646635100341655	0.6595208874415565	0.2042589014407043	133.09669494628906	133.10560607910156
166	133.9611358642578	11.3794					1	DETECTED	133.9611 m/z @11.38 [CD8196_2.mzXML]	133.9611358642578	11.3794	0.17366666666666666	19.977833333333333	19.804166666666667	9093.18359375	1871911.4198187867	0	1179	0.8914969250772522	1.6844635352980097	0.47516121247192905	133.95748901367188	133.9667205810547
167	134.01853942871094	1.76875					1	DETECTED	134.0185 m/z @1.77 [CD8196_2.mzXML]	134.01853942871094	1.76875	1.7044	2.009716666666667	0.3053166666666669	25358.0078125	175129.21414526377	0	1179	0.06097435003971885	2.3723128723128695	3.744625744625739	134.0183868408203	134.01882934570312
168	134.0351104736328	1.5380166666666668					1	DETECTED	134.0351 m/z @1.54 [CD8196_2.mzXML]	134.0351104736328	1.5380166666666668	1.4142666666666666	18.097166666666666	16.6829	72090.9609375	2081300.420905669	0	1179	0.1534674248672807	5.787466357012789	4.015008004759243	134.03460693359375	134.04505920410156
169	134.05992126464844	10.057316666666667					1	DETECTED	134.0599 m/z @10.06 [CD8196_2.mzXML]	134.05992126464844	10.057316666666667	0.33838333333333337	19.23033333333333	18.891949999999998	14126.2978515625	1241530.1272102655	0	1179	0.4014757066420458	4.32483986365157	1.1972306029612887	134.05970764160156	134.0672149658203
170	134.1061248779297	4.014633333333333					1	DETECTED	134.1061 m/z @4.01 [CD8196_2.mzXML]	134.1061248779297	4.014633333333333	3.064583333333333	4.6485	1.583916666666667	4228.91943359375	243992.4233182373	0	1179	0.8061248816534148	0.8335964773783837	0.6671929547567675	134.10565185546875	134.10745239257812
171	134.95822143554688	11.713383333333333					1	DETECTED	134.9582 m/z @11.71 [CD8196_2.mzXML]	134.95822143554688	11.713383333333333	0.10088333333333334	19.996333333333332	19.89545	60074.5859375	9743404.299629422	0	1179	1.8651671896266286	0.8081584679846643	5.115859443494402	134.9580535888672	134.95896911621094
172	134.99615478515625	1.5380166666666668					1	DETECTED	134.9962 m/z @1.54 [CD8196_2.mzXML]	134.99615478515625	1.5380166666666668	1.4142666666666666	3.3954333333333335	1.981166666666667	107589.9921875	1615384.4927114872	0	1179	0.7231342626431894	4.800243664670025	4.218091275656073	134.99603271484375	135.004150390625
173	135.0317840576172	1.4942					1	DETECTED	135.0318 m/z @1.49 [CD8196_2.mzXML]	135.0317840576172	1.4942	1.4492666666666667	18.115666666666666	16.6664	78147.875	2145756.5375794666	0	1179	0.15563391038479413	119.04048005954125	3.9313256625124984	135.02854919433594	135.03250122070312
174	135.0436553955078	11.831466666666667					1	DETECTED	135.0437 m/z @11.83 [CD8196_2.mzXML]	135.0436553955078	11.831466666666667	4.550816666666666	12.073	7.522183333333334	4047.0283203125	503541.54281185917	0	1179	2.240524141300302	0.5165873468257184	0.033174693651436736	135.04331970214844	135.05079650878906
175	135.06289672851562	18.573833333333333					1	DETECTED	135.0629 m/z @18.57 [CD8196_2.mzXML]	135.06289672851562	18.573833333333333	0.17366666666666666	19.467166666666667	19.2935	2595.5	1251258.9049628295	0	1179	8.685252894290736	0.524275142435304	0.04855028487060811	135.06234741210938	135.06349182128906
176	135.0799560546875	11.621133333333335					1	DETECTED	135.0800 m/z @11.62 [CD8196_2.mzXML]	135.0799560546875	11.621133333333335	2.647866666666667	15.7649	13.117033333333334	9420.083984375	1757333.6610612797	0	1179	0.3433988687825469	0.7308951032325648	0.46179020646512964	135.079833984375	135.0863037109375
177	136.04782104492188	1.8118666666666667					1	DETECTED	136.0478 m/z @1.81 [CD8196_2.mzXML]	136.04782104492188	1.8118666666666667	1.5967166666666666	2.29225	0.6955333333333336	183274.765625	1199633.6240742195	0	1179	0.05409290027026081	1.090816291420118	5.720138332106224	136.04763793945312	136.0482940673828
178	136.0615692138672	7.499300000000001					1	DETECTED	136.0616 m/z @7.50 [CD8196_2.mzXML]	136.0615692138672	7.499300000000001	0.10088333333333334	19.996333333333332	19.89545	5016.90380859375	2602382.149606169	0	1179	4.035994293009082	1.3445748527274979	1.2281515416960191	136.06114196777344	136.06207275390625
179	136.0755157470703	3.8744333333333336					1	DETECTED	136.0755 m/z @3.87 [CD8196_2.mzXML]	136.0755157470703	3.8744333333333336	2.009716666666667	16.631233333333334	14.621516666666668	6854.27880859375	1377432.8805151365	0	1179	0.23614055877230244	3.9205732774416133	3.1744660324369547	136.06735229492188	136.075927734375
180	136.9537811279297	11.942200000000001					1	DETECTED	136.9538 m/z @11.94 [CD8196_2.mzXML]	136.9537811279297	11.942200000000001	0.19223333333333334	19.904999999999998	19.712766666666663	24628.462890625	4011487.7771459636	0	1179	1.3735486144814786	2.978570125648043	3.1489226455437214	136.95321655273438	136.95458984375
181	136.96925354003906	1.6272666666666666					1	DETECTED	136.9693 m/z @1.63 [CD8196_2.mzXML]	136.96925354003906	1.6272666666666666	1.5672333333333335	15.363316666666666	13.796083333333332	29070.14453125	2203669.4582600095	0	1179	0.06948338182736036	114.90352581898976	1.0339554894416092	136.96884155273438	136.9730987548828
182	137.0456085205078	3.2883166666666668					1	DETECTED	137.0456 m/z @3.29 [CD8196_2.mzXML]	137.0456085205078	3.2883166666666668	1.9957500000000001	16.465516666666666	14.469766666666665	12943.1513671875	1531114.3892663573	0	1179	0.35960400763779665	5.597299945844186	0.5198874895648066	137.0425262451172	137.04608154296875
183	137.05979919433594	9.318383333333333					1	DETECTED	137.0598 m/z @9.32 [CD8196_2.mzXML]	137.05979919433594	9.318383333333333	0.19223333333333334	10.21485	10.022616666666666	7617.95556640625	781152.6579327085	0	1179	0.07262757229748118	0.5491152713174048	0.16983423642151949	137.05899047851562	137.059814453125
184	137.13223266601562	6.691366666666667					1	DETECTED	137.1322 m/z @6.69 [CD8196_2.mzXML]	137.13223266601562	6.691366666666667	0.10088333333333334	19.996333333333332	19.89545	7887.439453125	3861853.301707338	0	1179	4.244291739375638	1.5094075042548725	0.571244255870357	137.1244659423828	137.1327362060547
185	138.0522918701172	1.8685					1	DETECTED	138.0523 m/z @1.87 [CD8196_2.mzXML]	138.0522918701172	1.8685	0.13726666666666668	19.959666666666667	19.822400000000002	304345.6875	3139789.006683597	0	1179	0.05912166597132873	0.601300972173972	0.07859313818389381	138.04693603515625	138.06141662597656
186	138.9061737060547	1.7538666666666667					1	DETECTED	138.9062 m/z @1.75 [CD8196_2.mzXML]	138.9061737060547	1.7538666666666667	1.6881666666666668	2.2780666666666667	0.5898999999999999	32332.91015625	562228.9460804444	0	1179	0.33398908625791224	4.489345509893463	7.87887681431921	138.90591430664062	138.90689086914062
187	139.0026092529297	3.2883166666666668					1	DETECTED	139.0026 m/z @3.29 [CD8196_2.mzXML]	139.0026092529297	3.2883166666666668	3.0058333333333334	5.207533333333333	2.2016999999999998	2436.717529296875	129919.43639855957	0	1179	0.16588981186383034	3.897044073396659	6.794088146793318	139.00198364257812	139.0028076171875
188	139.04176330566406	14.124516666666667					1	DETECTED	139.0418 m/z @14.12 [CD8196_2.mzXML]	139.04176330566406	14.124516666666667	0.19223333333333334	19.996333333333332	19.8041	144768.5625	2.3524874434842426E7	1	1179	3.5495351309000664	0.886281135738765	0.7161105714128321	139.0355682373047	139.04995727539062
189	140.04141235351562	14.434733333333332					1	DETECTED	140.0414 m/z @14.43 [CD8196_2.mzXML]	140.04141235351562	14.434733333333332	1.4646166666666667	16.26305	14.798433333333334	7366.1962890625	1809323.4356877753	0	1179	3.2013406638425064	0.5704818897799686	0.3123399996958304	140.04075622558594	140.04965209960938
190	140.0678253173828	1.7831833333333333					1	DETECTED	140.0678 m/z @1.78 [CD8196_2.mzXML]	140.0678253173828	1.7831833333333333	0.6299666666666667	18.847166666666666	18.2172	749504.0625	5102374.666920458	1	1179	0.04568644410459677	1.1359049136356179	4.379170011703381	140.06732177734375	140.07090759277344
191	141.01004028320312	10.441083333333333					1	DETECTED	141.0100 m/z @10.44 [CD8196_2.mzXML]	141.01004028320312	10.441083333333333	3.0496166666666666	11.256416666666667	8.2068	21864.12890625	620083.4595428469	0	1179	0.07623543769527608	0.5143665416547561	0.026089250771386224	141.0099334716797	141.0164031982422
192	141.03858947753906	14.5531					1	DETECTED	141.0386 m/z @14.55 [CD8196_2.mzXML]	141.03858947753906	14.5531	1.47945	16.447183333333335	14.967733333333335	5695.07275390625	1693109.688057404	0	1179	3.0419771831447964	0.5724389643800062	0.12888590052621748	141.03805541992188	141.04098510742188
193	141.0521240234375	9.350916666666667					1	DETECTED	141.0521 m/z @9.35 [CD8196_2.mzXML]	141.0521240234375	9.350916666666667	2.29225	19.72283333333333	17.43058333333333	102039.1015625	2671627.685246152	0	1179	0.095657986882701	0.8883997562347117	1.6383742170565025	141.04574584960938	141.05496215820312
194	141.0906524658203	0.9221333333333334					1	DETECTED	141.0907 m/z @0.92 [CD8196_2.mzXML]	141.0906524658203	0.9221333333333334	0.10088333333333334	19.977833333333333	19.87695	1935.215576171875	1251555.7114073802	0	1179	6.757356065211309	12.101643835616438	23.203287671232875	141.0902099609375	141.09136962890625
195	142.04722595214844	1.7975999999999999					1	DETECTED	142.0472 m/z @1.80 [CD8196_2.mzXML]	142.04722595214844	1.7975999999999999	1.7538666666666667	6.919433333333333	5.165566666666667	32593.55078125	540666.8374854736	0	1179	0.11994005471103009	59.05754573170753	4.567377830486743	142.04693603515625	142.05238342285156
196	142.0650177001953	9.20075					1	DETECTED	142.0650 m/z @9.20 [CD8196_2.mzXML]	142.0650177001953	9.20075	7.18145	12.467516666666667	5.286066666666667	99556.9921875	1265009.3809706143	0	1179	0.11914613590691836	2.341004753506847	1.628036438138097	142.0638427734375	142.0701141357422
197	142.94772338867188	1.6572333333333333					1	DETECTED	142.9477 m/z @1.66 [CD8196_2.mzXML]	142.94772338867188	1.6572333333333333	1.4646166666666667	19.540166666666668	18.07555	23112.091796875	1677409.0635416575	0	1179	0.06014823695480387	12.960102334124965	34.34892835708392	142.93775939941406	142.9502716064453
198	143.01449584960938	1.93895					1	DETECTED	143.0145 m/z @1.94 [CD8196_2.mzXML]	143.01449584960938	1.93895	1.93895	15.6728	13.73385	43150.35546875	3363219.0945145274	0	1179	0.029765367275617072	null	null	143.00692749023438	143.018798828125
199	143.03118896484375	1.7975999999999999					1	DETECTED	143.0312 m/z @1.80 [CD8196_2.mzXML]	143.03118896484375	1.7975999999999999	0.5572666666666667	19.7045	19.147233333333332	222923.328125	3561006.4728961173	0	1179	null	0.6213130390596703	3.0639965992495672	143.02865600585938	143.0380401611328
200	143.05364990234375	1.8262					1	DETECTED	143.0536 m/z @1.83 [CD8196_2.mzXML]	143.05364990234375	1.8262	1.8118666666666667	7.884783333333333	6.072916666666666	586773.875	6769586.452642698	0	1179	0.05944767848428478	211.8459302325585	5.407302278302487	143.05093383789062	143.0578155517578
201	143.0728759765625	9.20075					1	DETECTED	143.0729 m/z @9.20 [CD8196_2.mzXML]	143.0728759765625	9.20075	0.10088333333333334	19.996333333333332	19.89545	133515.703125	3341653.4565482177	0	1179	0.1059799062063469	0.5156406077006405	0.020510906768746878	143.06900024414062	143.08163452148438
202	143.10638427734375	11.110733333333334					1	DETECTED	143.1064 m/z @11.11 [CD8196_2.mzXML]	143.10638427734375	11.110733333333334	0.3201	14.485066666666667	14.164966666666666	4854.7470703125	1239419.8361018677	0	1179	0.6178322130198808	0.6563547397588649	0.3127094795177298	143.10604858398438	143.1067352294922
203	144.04434204101562	9.20075					1	DETECTED	144.0443 m/z @9.20 [CD8196_2.mzXML]	144.04434204101562	9.20075	1.76875	9.759816666666667	7.991066666666668	24441.5546875	2395419.3339246535	0	1179	0.1118443640484994	0.5233371355415068	0.01800464082247893	144.03448486328125	144.04458618164062
204	144.05706787109375	1.8262					1	DETECTED	144.0571 m/z @1.83 [CD8196_2.mzXML]	144.05706787109375	1.8262	0.11906666666666667	19.959666666666667	19.840600000000002	12462.326171875	1694437.3817051996	0	1179	7.313932526755622	2.126080161721499	30.77908714645321	144.05641174316406	144.06573486328125
205	144.0804443359375	9.20075					1	DETECTED	144.0804 m/z @9.20 [CD8196_2.mzXML]	144.0804443359375	9.20075	2.0238	19.047666666666665	17.023866666666663	1074767.875	9546845.85566915	1	1179	0.11049128001389619	1.6973948995382844	1.761749163536787	144.0734100341797	144.08689880371094
206	144.10166931152344	1.8685					1	DETECTED	144.1017 m/z @1.87 [CD8196_2.mzXML]	144.10166931152344	1.8685	0.4116	19.9415	19.5299	91877.8046875	3550319.28045813	0	1179	1.4825735129114543	0.6097229770529737	0.14702051115393863	144.0946807861328	144.10227966308594
207	144.13792419433594	10.962666666666667					1	DETECTED	144.1379 m/z @10.96 [CD8196_2.mzXML]	144.13792419433594	10.962666666666667	10.897483333333334	15.507133333333334	4.60965	4377.00439453125	291278.5122447814	0	1179	0.12354931656748924	35.359115315775874	69.71823063155175	144.1332244873047	144.1380615234375
208	144.98072814941406	1.5236166666666666					1	DETECTED	144.9807 m/z @1.52 [CD8196_2.mzXML]	144.98072814941406	1.5236166666666666	1.5236166666666666	19.959666666666667	18.43605	52313.03125	2547058.251663361	0	1179	0.058639619040427915	null	null	144.9744110107422	144.9813690185547
209	144.9918212890625	1.8118666666666667					1	DETECTED	144.9918 m/z @1.81 [CD8196_2.mzXML]	144.9918212890625	1.8118666666666667	1.4142666666666666	18.7745	17.360233333333333	78714.65625	3309039.7359090885	0	1179	0.3749007162706741	21.848403236195033	569.201860684052	144.99154663085938	144.99842834472656
210	145.03451538085938	1.5236166666666666					1	DETECTED	145.0345 m/z @1.52 [CD8196_2.mzXML]	145.03451538085938	1.5236166666666666	1.4492666666666667	1.5672333333333335	0.11796666666666678	5004.4873046875	27627.162230346687	0	1179	0.12021087419534626	0.7933198834342092	0.5866397668684185	145.03427124023438	145.03457641601562
211	145.04933166503906	1.9957500000000001					1	DETECTED	145.0493 m/z @2.00 [CD8196_2.mzXML]	145.04933166503906	1.9957500000000001	0.13726666666666668	19.996333333333332	19.859066666666667	120159.921875	1.0214296445635073E7	0	1179	0.2683572254201516	4.460193660713491	4.443655955385605	145.04591369628906	145.05197143554688
212	145.06471252441406	9.20075					1	DETECTED	145.0647 m/z @9.20 [CD8196_2.mzXML]	145.06471252441406	9.20075	9.186483333333333	13.202599999999999	4.016116666666665	6655.49462890625	585816.9231088869	0	1179	0.07193154518149036	140.7517523364553	280.5035046729106	145.06468200683594	145.0667724609375
213	145.0840301513672	9.20075					1	DETECTED	145.0840 m/z @9.20 [CD8196_2.mzXML]	145.0840301513672	9.20075	9.12705	10.305	1.1779499999999992	91795.8359375	729077.4573447899	0	1179	0.10687781514292283	2.5784000760615737	1.7932589532545535	145.08383178710938	145.08612060546875
214	146.0596923828125	9.20075					1	DETECTED	146.0597 m/z @9.20 [CD8196_2.mzXML]	146.0596923828125	9.20075	1.1595	19.813499999999998	18.653999999999996	787980.0	7644406.41145086	0	1179	0.10496525672197166	1.7181711254569179	1.6944389469751173	146.05224609375	146.06039428710938
215	146.08096313476562	2.0380333333333334					1	DETECTED	146.0810 m/z @2.04 [CD8196_2.mzXML]	146.08096313476562	2.0380333333333334	0.19223333333333334	19.741	19.548766666666666	78221.6015625	7104330.461689717	0	1179	0.7262278349038411	2.468050900585751	2.3074606483997218	146.07757568359375	146.0877227783203
216	146.1173553466797	1.8262					1	DETECTED	146.1174 m/z @1.83 [CD8196_2.mzXML]	146.1173553466797	1.8262	1.8262	9.367333333333333	7.541133333333333	100730.09375	1.1628767174580107E7	0	1179	0.028802295513141507	null	null	146.1171875	146.1175537109375
217	147.0059814453125	1.5236166666666666					1	DETECTED	147.0060 m/z @1.52 [CD8196_2.mzXML]	147.0059814453125	1.5236166666666666	1.4142666666666666	19.813499999999998	18.39923333333333	254877.75	5015409.255966496	0	1179	0.11849211492103118	47.40526617484208	98.45841961191519	146.9960174560547	147.01412963867188
218	147.02877807617188	3.3338166666666664					1	DETECTED	147.0288 m/z @3.33 [CD8196_2.mzXML]	147.02877807617188	3.3338166666666664	3.12365	3.51765	0.39400000000000013	5479.3359375	87257.1858227539	0	1179	0.29908472620553983	0.9373513084853307	0.8747026169706613	147.028564453125	147.02894592285156
219	147.0632781982422	9.20075					1	DETECTED	147.0633 m/z @9.20 [CD8196_2.mzXML]	147.0632781982422	9.20075	0.10088333333333334	19.996333333333332	19.89545	68003.765625	2655572.7874897155	0	1179	0.09757574966356941	0.5641927047161305	0.07311519154154057	147.05606079101562	147.06541442871094
220	147.07627868652344	1.85445					1	DETECTED	147.0763 m/z @1.85 [CD8196_2.mzXML]	147.07627868652344	1.85445	1.76875	18.041333333333334	16.272583333333333	212377.484375	7047028.132104092	0	1179	0.19063954715047315	10.293609695331599	8.69307980207777	147.06689453125	147.08609008789062
221	147.11264038085938	1.5967166666666666					1	DETECTED	147.1126 m/z @1.60 [CD8196_2.mzXML]	147.11264038085938	1.5967166666666666	1.4942	15.097133333333334	13.602933333333334	212091.328125	4291222.7526583895	0	1179	0.17104596255843774	9.323351043583862	4.337393845943041	147.10374450683594	147.12098693847656
222	147.9832000732422	10.568283333333333					1	DETECTED	147.9832 m/z @10.57 [CD8196_2.mzXML]	147.9832000732422	10.568283333333333	10.539866666666667	11.14335	0.6034833333333331	2325.627685546875	48149.64268142699	0	1179	0.179487039009393	10.618475073313746	20.236950146627493	147.9825897216797	147.98329162597656
223	148.01454162597656	1.5236166666666666					1	DETECTED	148.0145 m/z @1.52 [CD8196_2.mzXML]	148.01454162597656	1.5236166666666666	1.4331	11.577566666666666	10.144466666666666	28408.498046875	1785438.9433600463	0	1179	0.10386917713419308	56.036457374332585	104.60631869575366	148.0060272216797	148.01473999023438
224	148.0391845703125	9.950083333333334					1	DETECTED	148.0392 m/z @9.95 [CD8196_2.mzXML]	148.0391845703125	9.950083333333334	0.83045	10.357249999999999	9.526799999999998	49800.94140625	2132447.006667907	0	1179	7.9535942490788605	2.1214572923996275	1.4161515506887068	148.036865234375	148.04281616210938
225	148.06024169921875	1.85445					1	DETECTED	148.0602 m/z @1.85 [CD8196_2.mzXML]	148.06024169921875	1.85445	1.7975999999999999	9.2578	7.4601999999999995	26659.7578125	882872.3286968997	0	1179	0.08107336624496253	65.47052763856156	130.5879823147569	148.05992126464844	148.06838989257812
226	148.07962036132812	2.2081333333333335					1	DETECTED	148.0796 m/z @2.21 [CD8196_2.mzXML]	148.07962036132812	2.2081333333333335	0.11906666666666667	19.996333333333332	19.877266666666667	6840.57470703125	2283489.4034768078	0	1179	16.289447504099638	4.757451493489916	3.5875271084597236	148.075439453125	148.0828399658203
227	148.0967254638672	1.911					1	DETECTED	148.0967 m/z @1.91 [CD8196_2.mzXML]	148.0967254638672	1.911	1.3596166666666667	15.543650000000001	14.184033333333335	13499.76171875	1147730.6205318603	0	1179	0.41208152326277525	2.0699508095166683	2.4761408238142497	148.09078979492188	148.097412109375
228	148.93505859375	1.7538666666666667					1	DETECTED	148.9351 m/z @1.75 [CD8196_2.mzXML]	148.93505859375	1.7538666666666667	1.6572333333333333	12.08985	10.432616666666666	69786.9609375	2131941.591629029	0	1179	0.11082252177801344	1.5046357577105807	1.8102613863550114	148.93472290039062	148.935302734375
229	149.01194763183594	1.5380166666666668					1	DETECTED	149.0119 m/z @1.54 [CD8196_2.mzXML]	149.01194763183594	1.5380166666666668	0.2652833333333333	19.977833333333333	19.71255	169392.640625	4883671.9091782225	0	1179	0.12578683778594613	0.6383580310120416	0.9525177035274419	149.00201416015625	149.01210021972656
230	149.02304077148438	12.450716666666667					1	DETECTED	149.0230 m/z @12.45 [CD8196_2.mzXML]	149.02304077148438	12.450716666666667	0.10088333333333334	19.996333333333332	19.89545	107140.640625	3.716897219730538E7	1	1179	11.413180244396683	0.5515408862627488	0.09132027718235446	149.02276611328125	149.02337646484375
231	149.05960083007812	8.375983333333334					1	DETECTED	149.0596 m/z @8.38 [CD8196_2.mzXML]	149.05960083007812	8.375983333333334	7.936616666666667	8.457666666666666	0.5210499999999998	7324.39111328125	110926.35828533921	0	1179	0.261137859114724	0.592955769668461	0.17764429795227138	149.05931091308594	149.05978393554688
232	149.08021545410156	11.880016666666668					1	DETECTED	149.0802 m/z @11.88 [CD8196_2.mzXML]	149.08021545410156	11.880016666666668	0.11906666666666667	19.923166666666667	19.804100000000002	21488.271484375	6603558.289561188	0	1179	8.451489146577998	0.8795434058363569	0.7185495847066949	149.07821655273438	149.08021545410156
233	149.99253845214844	1.7831833333333333					1	DETECTED	149.9925 m/z @1.78 [CD8196_2.mzXML]	149.99253845214844	1.7831833333333333	0.10088333333333334	19.996333333333332	19.89545	13748.2578125	6477388.410427181	0	1179	10.524694956723463	5.913169470367949	5.581578521055455	149.9925079345703	149.9973907470703
234	150.02635192871094	12.434283333333333					1	DETECTED	150.0264 m/z @12.43 [CD8196_2.mzXML]	150.02635192871094	12.434283333333333	0.11906666666666667	19.923166666666667	19.804100000000002	11909.1015625	3757434.5108006625	0	1179	5.370927681841922	0.8040500031803475	1.7539857794098666	150.026123046875	150.03225708007812
235	150.05819702148438	2.662116666666667					1	DETECTED	150.0582 m/z @2.66 [CD8196_2.mzXML]	150.05819702148438	2.662116666666667	1.8824333333333334	16.134	14.251566666666667	80033.46875	4910624.368473998	0	1179	0.33875767053911376	4.867633168876179	0.5860225745940534	150.0523681640625	150.0585479736328
236	150.93202209472656	1.7538666666666667					1	DETECTED	150.9320 m/z @1.75 [CD8196_2.mzXML]	150.93202209472656	1.7538666666666667	1.6572333333333333	1.8824333333333334	0.22520000000000007	23410.607421875	163451.47047119145	0	1179	0.08350761563370934	1.1652293894446362	1.3304587788892726	150.9319610595703	150.93211364746094
237	150.9766082763672	2.194033333333333					1	DETECTED	150.9766 m/z @2.19 [CD8196_2.mzXML]	150.9766082763672	2.194033333333333	0.10088333333333334	19.904999999999998	19.804116666666665	12673.9912109375	3319428.641539827	0	1179	9.920718166624848	7.084090420541352	9.679626437942293	150.9678192138672	150.97683715820312
238	151.0450439453125	1.5524					1	DETECTED	151.0450 m/z @1.55 [CD8196_2.mzXML]	151.0450439453125	1.5524	0.3748666666666667	10.66035	10.285483333333332	10161.0595703125	1180680.2216255493	0	1179	0.10055750255540685	4.367385212025137	7.734770424050274	151.03512573242188	151.0451202392578
239	151.06129455566406	8.544683333333333					1	DETECTED	151.0613 m/z @8.54 [CD8196_2.mzXML]	151.06129455566406	8.544683333333333	2.469466666666667	8.614316666666667	6.14485	5949.84716796875	467021.5811979982	0	1179	0.07587360033553558	0.5057309341504967	0.015325610340337189	151.06085205078125	151.0617218017578
240	151.1113739013672	10.81355					1	DETECTED	151.1114 m/z @10.81 [CD8196_2.mzXML]	151.1113739013672	10.81355	0.13726666666666668	19.868666666666666	19.7314	4841.16796875	1225902.9490823674	0	1179	0.10957955086274751	0.9240762624945948	0.7457586204262472	151.1110076904297	151.11257934570312
241	152.0218505859375	1.7975999999999999					1	DETECTED	152.0219 m/z @1.80 [CD8196_2.mzXML]	152.0218505859375	1.7975999999999999	1.7831833333333333	11.044016666666666	9.260833333333332	125261.6328125	2661080.799095552	0	1179	0.03020151346894906	14.731868316876005	551.1829394775395	152.0216827392578	152.03184509277344
242	152.03619384765625	9.69465					1	DETECTED	152.0362 m/z @9.69 [CD8196_2.mzXML]	152.03619384765625	9.69465	2.9914666666666667	9.77615	6.784683333333333	5364.95849609375	559095.1950890501	0	1179	6.630797781387995	0.5060792011755608	0.012158402351121752	152.03187561035156	152.03627014160156
243	152.04678344726562	11.563283333333334					1	DETECTED	152.0468 m/z @11.56 [CD8196_2.mzXML]	152.04678344726562	11.563283333333334	0.15545	19.996333333333332	19.840883333333334	7043.08056640625	1467453.1333156752	0	1179	17.87197109070126	2.443845580533825	1.0594971034551965	152.03746032714844	152.05422973632812
244	152.94696044921875	1.5967166666666666					1	DETECTED	152.9470 m/z @1.60 [CD8196_2.mzXML]	152.94696044921875	1.5967166666666666	1.4142666666666666	2.1370833333333334	0.7228166666666669	89198.421875	636756.6746806636	0	1179	0.0824880158227872	1.030488789536325	3.835030938936928	152.94412231445312	152.95248413085938
245	153.04087829589844	3.7808					1	DETECTED	153.0409 m/z @3.78 [CD8196_2.mzXML]	153.04087829589844	3.7808	3.4411666666666667	10.81355	7.372383333333333	1937.5443115234375	421643.07461355586	0	1179	0.156851966098968	10.853444891549705	20.70688978309941	153.04042053222656	153.0430145263672
246	153.05734252929688	13.725933333333334					1	DETECTED	153.0573 m/z @13.73 [CD8196_2.mzXML]	153.05734252929688	13.725933333333334	2.0522	19.686333333333334	17.634133333333335	79745.9296875	1.2480722237720547E7	0	1179	2.3587831826306385	0.6706803274923199	0.3413820888573788	153.0519561767578	153.066162109375
247	154.02626037597656	1.8685					1	DETECTED	154.0263 m/z @1.87 [CD8196_2.mzXML]	154.02626037597656	1.8685	1.7975999999999999	10.554016666666666	8.756416666666667	46388.94921875	2819897.419212647	0	1179	0.05411376295685133	61.263770001151286	1.7889060922065014	154.02003479003906	154.02651977539062
248	154.0649871826172	11.365033333333335					1	DETECTED	154.0650 m/z @11.37 [CD8196_2.mzXML]	154.0649871826172	11.365033333333335	6.7266	15.9862	9.259599999999999	8069.10009765625	895310.5236095279	0	1179	3.9200949162405365	1.030034557657677	0.895634909167863	154.05508422851562	154.0692138671875
249	154.08383178710938	3.7338333333333336					1	DETECTED	154.0838 m/z @3.73 [CD8196_2.mzXML]	154.08383178710938	3.7338333333333336	2.7037166666666668	9.5727	6.8689833333333326	8872.04296875	718715.289215149	0	1179	1.2945463339853625	1.0774876115039165	1.820151939803474	154.08331298828125	154.08642578125
250	154.8802032470703	1.7538666666666667					1	DETECTED	154.8802 m/z @1.75 [CD8196_2.mzXML]	154.8802032470703	1.7538666666666667	1.7211833333333333	4.0461833333333335	2.325	10145.1845703125	703907.6604876709	0	1179	0.08569297939328901	35.56858745537984	70.13717491075968	154.87954711914062	154.88040161132812
251	155.02825927734375	2.74655					1	DETECTED	155.0283 m/z @2.75 [CD8196_2.mzXML]	155.02825927734375	2.74655	2.151216666666667	17.61733333333333	15.466116666666665	9628.125	1246418.8734392088	0	1179	0.1040662203876015	12.989459686450173	10.238192435320615	155.02540588378906	155.03614807128906
252	155.06773376464844	10.3225					1	DETECTED	155.0677 m/z @10.32 [CD8196_2.mzXML]	155.06773376464844	10.3225	9.12705	10.484066666666667	1.3570166666666665	10298.2861328125	220368.75974249226	0	1179	0.3630699676970295	0.5675756688555219	0.15328463959509567	155.0602264404297	155.06858825683594
253	155.130615234375	14.805100000000001					1	DETECTED	155.1306 m/z @14.81 [CD8196_2.mzXML]	155.130615234375	14.805100000000001	0.10088333333333334	19.996333333333332	19.89545	324163.15625	6.84640833573323E7	0	1179	5.488297129180436	0.6882029389624646	3.9322577846894946	155.13031005859375	155.13116455078125
254	156.04183959960938	1.7831833333333333					1	DETECTED	156.0418 m/z @1.78 [CD8196_2.mzXML]	156.04183959960938	1.7831833333333333	1.7378833333333332	10.42615	8.688266666666667	304245.875	3221038.65558612	1	1179	0.048365936538540044	118.68251636173514	315.7174268420779	156.0416259765625	156.04351806640625
255	156.07650756835938	1.8824333333333334					1	DETECTED	156.0765 m/z @1.88 [CD8196_2.mzXML]	156.07650756835938	1.8824333333333334	1.5380166666666668	15.543650000000001	14.005633333333334	44953.76953125	2119472.7486512135	0	1179	0.37426998047308335	1.4516279631124331	1.8290114854495305	156.0676727294922	156.07713317871094
256	156.1017303466797	10.128449999999999					1	DETECTED	156.1017 m/z @10.13 [CD8196_2.mzXML]	156.1017303466797	10.128449999999999	9.142733333333332	10.305	1.1622666666666674	21192.150390625	185033.75864495887	0	1179	0.10098170937402529	0.6911973774901922	null	156.10154724121094	156.10191345214844
257	156.1341552734375	14.805100000000001					1	DETECTED	156.1342 m/z @14.81 [CD8196_2.mzXML]	156.1341552734375	14.805100000000001	0.19223333333333334	19.9415	19.749266666666667	17446.42578125	4237921.698016264	0	1179	0.7396198371141391	0.857577812878665	0.7715946729324313	156.1331329345703	156.13470458984375
258	157.1278076171875	14.805100000000001					1	DETECTED	157.1278 m/z @14.81 [CD8196_2.mzXML]	157.1278076171875	14.805100000000001	0.10088333333333334	19.996333333333332	19.89545	89977.03125	2.0040870984029405E7	0	1179	8.034556438984309	0.7734155597362076	4.326470532892362	157.1219024658203	157.1282958984375
259	158.04010009765625	1.7831833333333333					1	DETECTED	158.0401 m/z @1.78 [CD8196_2.mzXML]	158.04010009765625	1.7831833333333333	1.7538666666666667	4.763766666666667	3.0099000000000005	21602.47265625	390009.0585632934	0	1179	0.05494313009292995	24.36677376330031	40.75025237920619	158.03663635253906	158.04026794433594
260	158.1312713623047	15.04505					1	DETECTED	158.1313 m/z @15.05 [CD8196_2.mzXML]	158.1312713623047	15.04505	0.24675	19.996333333333332	19.749583333333334	5187.81494140625	1727968.2902450867	0	1179	5.661532925283604	0.6672923015932011	0.7226077362051138	158.13046264648438	158.13839721679688
261	158.92770385742188	1.5672333333333335					1	DETECTED	158.9277 m/z @1.57 [CD8196_2.mzXML]	158.92770385742188	1.5672333333333335	1.4492666666666667	2.1229	0.6736333333333333	32633.990234375	654579.3706608887	0	1179	0.6453701992514007	2.855185080531221	4.710370161062442	158.92147827148438	158.92787170410156
262	158.96371459960938	1.64225					1	DETECTED	158.9637 m/z @1.64 [CD8196_2.mzXML]	158.96371459960938	1.64225	1.58175	12.816583333333334	11.234833333333334	391703.1875	9438151.68588861	0	1179	0.07412926604540537	2.6245543235701443	2.6559547278670235	158.9627685546875	158.9640655517578
263	159.01376342773438	1.4331					1	DETECTED	159.0138 m/z @1.43 [CD8196_2.mzXML]	159.01376342773438	1.4331	1.4142666666666666	2.9044499999999998	1.4901833333333332	9416.3076171875	444270.3198216553	0	1179	0.7601738041843342	39.56238938053066	78.12477876106132	159.00531005859375	159.01409912109375
264	159.0651092529297	1.911					1	DETECTED	159.0651 m/z @1.91 [CD8196_2.mzXML]	159.0651092529297	1.911	1.1048833333333334	19.066166666666668	17.961283333333334	7256.05810546875	1341866.1522977902	0	1179	0.9615609616095613	11.140622738644119	4.918700587979176	159.0623321533203	159.0666046142578
265	159.0916290283203	9.20075					1	DETECTED	159.0916 m/z @9.20 [CD8196_2.mzXML]	159.0916290283203	9.20075	0.5754	17.358	16.782600000000002	75565.640625	1943526.8128839126	0	1179	0.1224143690779318	1.955112484302825	1.9245271205066736	159.08853149414062	159.1016082763672
266	159.9817657470703	11.4084					1	DETECTED	159.9818 m/z @11.41 [CD8196_2.mzXML]	159.9817657470703	11.4084	0.10088333333333334	19.996333333333332	19.89545	6328.74072265625	1877732.4992416396	0	1179	8.697470889907466	0.8797444472776959	0.3864043229720198	159.9813232421875	159.98251342773438
267	160.060302734375	2.5378666666666665					1	DETECTED	160.0603 m/z @2.54 [CD8196_2.mzXML]	160.060302734375	2.5378666666666665	1.8262	19.084333333333333	17.258133333333333	290858.5	1.9029755680749286E7	1	1179	0.6521959483297368	2.345774472561288	2.2617162221459446	160.06011962890625	160.0635223388672
268	160.0756378173828	9.20075					1	DETECTED	160.0756 m/z @9.20 [CD8196_2.mzXML]	160.0756378173828	9.20075	0.22861666666666666	19.2485	19.019883333333333	44122.62109375	1554327.8802106036	0	1179	0.09472990395741654	6.107369153005067	2.0279384497045383	160.0750732421875	160.0813446044922
269	160.1330108642578	1.8824333333333334					1	DETECTED	160.1330 m/z @1.88 [CD8196_2.mzXML]	160.1330108642578	1.8824333333333334	1.8824333333333334	10.232733333333334	8.3503	24750.58984375	7010663.410222106	0	1179	8.245240084509545	null	null	160.1270294189453	160.13327026367188
270	160.95297241210938	11.813883333333333					1	DETECTED	160.9530 m/z @11.81 [CD8196_2.mzXML]	160.95297241210938	11.813883333333333	1.47945	16.983999999999998	15.504549999999998	6330.54736328125	1466884.9286319274	0	1179	0.3367285258946957	0.75014030764467	0.2227799267449998	160.9462890625	160.96096801757812
271	161.0237579345703	12.297483333333334					1	DETECTED	161.0238 m/z @12.30 [CD8196_2.mzXML]	161.0237579345703	12.297483333333334	1.4646166666666667	16.928333333333335	15.463716666666668	61149.96875	9751778.579503596	0	1179	2.455540910220183	1.9740695462745825	4.012839340267913	161.01593017578125	161.02952575683594
272	161.06375122070312	2.5928166666666663					1	DETECTED	161.0638 m/z @2.59 [CD8196_2.mzXML]	161.06375122070312	2.5928166666666663	0.2103833333333333	19.959666666666667	19.749283333333334	14813.23046875	2497497.973676086	0	1179	0.6471273594504066	2.434625391916938	4.906340649979012	161.05894470214844	161.0642547607422
273	161.1282958984375	1.7538666666666667					1	DETECTED	161.1283 m/z @1.75 [CD8196_2.mzXML]	161.1282958984375	1.7538666666666667	1.5967166666666666	16.520533333333333	14.923816666666667	14942.728515625	1880939.979590973	0	1179	null	41.7779506361856	82.68265254605754	161.12802124023438	161.13670349121094
274	161.98118591308594	0.42991666666666667					1	DETECTED	161.9812 m/z @0.43 [CD8196_2.mzXML]	161.98118591308594	0.42991666666666667	0.10088333333333334	19.996333333333332	19.89545	3623.96923828125	1703440.09875586	0	1179	19.273946122965313	30.233183061493264	46.043494188003436	161.98046875	161.98794555664062
275	162.02354431152344	12.124500000000001					1	DETECTED	162.0235 m/z @12.12 [CD8196_2.mzXML]	162.02354431152344	12.124500000000001	11.926016666666667	15.3277	3.4016833333333327	3672.8642578125	386777.55261834734	0	1179	0.16895686296327384	8.569191367873016	16.13838273574603	162.02264404296875	162.02731323242188
276	162.04998779296875	1.93895					1	DETECTED	162.0500 m/z @1.94 [CD8196_2.mzXML]	162.04998779296875	1.93895	1.92495	10.76315	8.8382	17582.232421875	1248613.6422857058	0	1179	4.3052810594913655	89.21011513698946	242.14099921756963	162.0419921875	162.0587615966797
277	162.09793090820312	15.580433333333334					1	DETECTED	162.0979 m/z @15.58 [CD8196_2.mzXML]	162.09793090820312	15.580433333333334	0.11906666666666667	19.759166666666665	19.6401	11202.4931640625	3606638.7923378306	0	1179	3.4934587172349456	0.6351346689921762	0.5861938896539336	162.0970458984375	162.09841918945312
278	162.1120147705078	1.8262					1	DETECTED	162.1120 m/z @1.83 [CD8196_2.mzXML]	162.1120147705078	1.8262	1.76875	8.614316666666667	6.8455666666666675	1952225.25	1.3049569064805193E7	1	1179	0.04435879318347569	3.479449444951953	2.4624109244558086	162.11181640625	162.1129913330078
279	162.99119567871094	1.5236166666666666					1	DETECTED	162.9912 m/z @1.52 [CD8196_2.mzXML]	162.99119567871094	1.5236166666666666	0.2103833333333333	19.996333333333332	19.78595	365423.59375	6589761.423864467	0	1179	0.12433353757851395	1.2010615542864405	1.2282467429961397	162.9834442138672	162.9962158203125
280	163.03872680664062	10.91385					1	DETECTED	163.0387 m/z @10.91 [CD8196_2.mzXML]	163.03872680664062	10.91385	0.22861666666666666	19.996333333333332	19.767716666666665	30487.578125	3316986.811234984	0	1179	0.11814796235777969	3.4906119066059955	34.675686839581864	163.03407287597656	163.04513549804688
281	163.0599365234375	2.0380333333333334					1	DETECTED	163.0599 m/z @2.04 [CD8196_2.mzXML]	163.0599365234375	2.0380333333333334	0.10088333333333334	19.959666666666667	19.858783333333335	41064.8203125	6345030.284656308	0	1179	0.6481316569959086	5.259769166941682	9.455771777421466	163.05270385742188	163.06045532226562
282	163.07498168945312	11.534083333333333					1	DETECTED	163.0750 m/z @11.53 [CD8196_2.mzXML]	163.07498168945312	11.534083333333333	6.025633333333333	11.745866666666666	5.720233333333333	40448.98046875	2845991.042367919	0	1179	0.0793495151698238	0.5192234960227771	0.027665622406204134	163.07125854492188	163.07655334472656
283	163.0942840576172	16.391650000000002					1	DETECTED	163.0943 m/z @16.39 [CD8196_2.mzXML]	163.0942840576172	16.391650000000002	0.2652833333333333	19.977833333333333	19.71255	20888.9765625	6778986.487934388	0	1179	3.6832655703739636	0.6111900593438074	0.5502661154775129	163.08560180664062	163.09698486328125
284	163.11561584472656	1.8262					1	DETECTED	163.1156 m/z @1.83 [CD8196_2.mzXML]	163.11561584472656	1.8262	1.7831833333333333	12.314483333333333	10.5313	97800.3046875	3017457.4158951417	0	1179	0.02815026284932176	4.228324862214675	6.104881046961184	163.11135864257812	163.1209259033203
285	163.9764862060547	0.9584166666666667					1	DETECTED	163.9765 m/z @0.96 [CD8196_2.mzXML]	163.9764862060547	0.9584166666666667	0.10088333333333334	19.996333333333332	19.89545	51211.453125	1.8043725557673514E7	1	1179	17.556819706694426	5.853501738431689	3.837550166592499	163.97610473632812	163.9771270751953
286	163.99484252929688	1.5088000000000001					1	DETECTED	163.9948 m/z @1.51 [CD8196_2.mzXML]	163.99484252929688	1.5088000000000001	1.5088000000000001	16.928333333333335	15.419533333333334	9546.220703125	3141128.045928833	0	1179	0.06311814788171133	null	null	163.98756408691406	163.99485778808594
287	164.0917510986328	2.0380333333333334					1	DETECTED	164.0918 m/z @2.04 [CD8196_2.mzXML]	164.0917510986328	2.0380333333333334	1.9674166666666666	18.974666666666668	17.007250000000003	8830.46875	1249726.547454224	0	1179	0.25007734930337944	103.5616007667229	47.94334726844362	164.09080505371094	164.09828186035156
288	164.92982482910156	1.6572333333333333					1	DETECTED	164.9298 m/z @1.66 [CD8196_2.mzXML]	164.92982482910156	1.6572333333333333	1.6272666666666666	2.2220500000000003	0.5947833333333337	28844.20703125	368985.64454345714	0	1179	0.28825743638999013	9.924082313681865	15.655785395607763	164.9294891357422	164.9301300048828
289	164.98416137695312	11.745866666666666					1	DETECTED	164.9842 m/z @11.75 [CD8196_2.mzXML]	164.98416137695312	11.745866666666666	0.10088333333333334	19.977833333333333	19.87695	98281.3671875	1.3348850586053804E7	1	1179	1.2971488725313662	0.8638596248300026	5.997348257899895	164.97666931152344	164.9849090576172
290	165.02439880371094	1.5236166666666666					1	DETECTED	165.0244 m/z @1.52 [CD8196_2.mzXML]	165.02439880371094	1.5236166666666666	1.4331	1.6117	0.17859999999999987	8586.298828125	61612.52462585449	0	1179	0.4986616731868576	0.9865586448167927	0.9731172896335855	165.02413940429688	165.02471923828125
291	165.0547637939453	3.8436166666666667					1	DETECTED	165.0548 m/z @3.84 [CD8196_2.mzXML]	165.0547637939453	3.8436166666666667	2.194033333333333	10.643433333333332	8.449399999999999	10155.2802734375	1166940.6526715085	0	1179	5.679292160467624	2.561070977519575	13.205893497288184	165.05416870117188	165.05548095703125
292	165.15980529785156	16.060266666666667					1	DETECTED	165.1598 m/z @16.06 [CD8196_2.mzXML]	165.15980529785156	16.060266666666667	0.17366666666666666	19.996333333333332	19.822666666666667	16803.349609375	4939501.127910859	0	1179	3.3079360367496893	0.6266217620320902	0.4414338504145057	165.15513610839844	165.1675567626953
293	166.0261688232422	2.334033333333333					1	DETECTED	166.0262 m/z @2.33 [CD8196_2.mzXML]	166.0261688232422	2.334033333333333	1.8403166666666666	8.359933333333334	6.519616666666668	41190.23828125	2397975.0868215635	0	1179	0.5765092945892478	2.8440466067361636	6.563643131014488	166.02320861816406	166.03309631347656
294	166.05323791503906	2.06635					1	DETECTED	166.0532 m/z @2.07 [CD8196_2.mzXML]	166.05323791503906	2.06635	2.0380333333333334	18.7745	16.736466666666665	6614.86962890625	1516942.2740908507	0	1179	6.339963556262942	295.52324896998357	217.3974871101435	166.04800415039062	166.06248474121094
295	166.0748748779297	8.343716666666667					1	DETECTED	166.0749 m/z @8.34 [CD8196_2.mzXML]	166.0748748779297	8.343716666666667	3.0349833333333334	8.474666666666668	5.439683333333335	4534.41015625	478933.56745855726	0	1179	0.13128772880228468	0.5123334505406186	0.024666901081237265	166.06533813476562	166.0748748779297
296	166.08592224121094	8.359933333333334					1	DETECTED	166.0859 m/z @8.36 [CD8196_2.mzXML]	166.08592224121094	8.359933333333334	0.2103833333333333	19.886833333333335	19.676450000000003	2500510.5	5.709954016999248E7	1	1179	0.306334497041826	0.8281558692371346	0.4736136346093262	166.08558654785156	166.0867462158203
297	166.09683227539062	8.39195					1	DETECTED	166.0968 m/z @8.39 [CD8196_2.mzXML]	166.09683227539062	8.39195	8.0737	8.596916666666667	0.5232166666666664	4602.5458984375	74472.40301943963	0	1179	0.24293974916800742	0.8220214715894234	0.6440429431788469	166.09669494628906	166.1064910888672
298	166.1161651611328	8.359933333333334					1	DETECTED	166.1162 m/z @8.36 [CD8196_2.mzXML]	166.1161651611328	8.359933333333334	8.09075	8.440866666666667	0.35011666666666663	2759.174560546875	39027.05099136357	0	1179	0.31606511106513047	0.650331248839079	0.30066249767815795	166.10801696777344	166.123779296875
299	166.5842742919922	8.359933333333334					1	DETECTED	166.5843 m/z @8.36 [CD8196_2.mzXML]	166.5842742919922	8.359933333333334	7.919	12.65135	4.732350000000001	7488.8564453125	605369.6381363526	0	1179	0.370110116987977	5.366287420622908	8.915624618832911	166.583740234375	166.58885192871094
300	166.90609741210938	1.7538666666666667					1	DETECTED	166.9061 m/z @1.75 [CD8196_2.mzXML]	166.90609741210938	1.7538666666666667	1.6881666666666668	1.76875	0.08058333333333323	6980.892578125	22337.24979565428	0	1179	0.07573027181388703	0.6132673769660075	0.22653475393201505	166.90574645996094	166.90625
301	166.98452758789062	11.745866666666666					1	DETECTED	166.9845 m/z @11.75 [CD8196_2.mzXML]	166.98452758789062	11.745866666666666	0.10088333333333334	19.996333333333332	19.89545	51998.765625	8287884.791763588	0	1179	1.578926747752524	0.8252812824834916	5.091746219970127	166.9835968017578	166.98538208007812
302	167.0313262939453	1.8824333333333334					1	DETECTED	167.0313 m/z @1.88 [CD8196_2.mzXML]	167.0313262939453	1.8824333333333334	1.7831833333333333	9.660316666666667	7.877133333333333	26980.6171875	1122183.4948594058	0	1179	0.09453444861339566	38.797871874752374	62.060649127924364	167.02157592773438	167.03421020507812
303	167.07302856445312	10.21485					1	DETECTED	167.0730 m/z @10.21 [CD8196_2.mzXML]	167.07302856445312	10.21485	1.7211833333333333	15.29215	13.570966666666667	4247.28125	998225.5190776064	0	1179	0.1795142021315197	0.7988874063027355	0.5977748126054707	167.0635528564453	167.07302856445312
304	167.0893096923828	8.375983333333334					1	DETECTED	167.0893 m/z @8.38 [CD8196_2.mzXML]	167.0893096923828	8.375983333333334	6.884033333333333	9.7932	2.9091666666666676	177796.875	3820924.5575838927	0	1179	0.25560676201418	0.8294823903608307	0.444334375087763	167.08103942871094	167.09022521972656
305	168.09288024902344	8.359933333333334					1	DETECTED	168.0929 m/z @8.36 [CD8196_2.mzXML]	168.09288024902344	8.359933333333334	7.850533333333333	11.159066666666666	3.308533333333333	6077.85888671875	276994.0375209653	0	1179	null	3.2474806962439393	2.037007837388632	168.0900421142578	168.1012725830078
306	168.9801025390625	11.942200000000001					1	DETECTED	168.9801 m/z @11.94 [CD8196_2.mzXML]	168.9801025390625	11.942200000000001	0.13726666666666668	19.996333333333332	19.859066666666667	20609.30078125	3363497.085108549	0	1179	1.3827956176039464	0.7908961256191656	0.3302133601286272	168.97943115234375	168.98072814941406
307	169.0050506591797	10.441083333333333					1	DETECTED	169.0051 m/z @10.44 [CD8196_2.mzXML]	169.0050506591797	10.441083333333333	1.58175	10.779633333333333	9.197883333333333	26166.4140625	4268718.839726504	0	1179	0.08397141026603983	0.5130645491962978	0.01667974924974633	168.99566650390625	169.00531005859375
308	169.0355682373047	2.9914666666666667					1	DETECTED	169.0356 m/z @2.99 [CD8196_2.mzXML]	169.0355682373047	2.9914666666666667	0.19223333333333334	18.519333333333336	18.3271	104910.765625	5011969.081645448	0	1179	0.3074309966168758	1.378856439895554	0.9960105821049329	169.03237915039062	169.03599548339844
309	169.04925537109375	10.863666666666667					1	DETECTED	169.0493 m/z @10.86 [CD8196_2.mzXML]	169.04925537109375	10.863666666666667	0.17366666666666666	11.044016666666666	10.870349999999998	62408.1484375	4055571.111591279	0	1179	9.027148429208133	0.5580131137905401	0.02264090067429428	169.0459747314453	169.0585174560547
310	169.09457397460938	1.67265					1	DETECTED	169.0946 m/z @1.67 [CD8196_2.mzXML]	169.09457397460938	1.67265	1.6117	10.111083333333333	8.499383333333334	24619.232421875	3427711.36404193	0	1179	0.09184122924366811	69.72422750888701	113.40914778897827	169.08584594726562	169.09718322753906
311	170.0213623046875	9.950083333333334					1	DETECTED	170.0214 m/z @9.95 [CD8196_2.mzXML]	170.0213623046875	9.950083333333334	9.77615	10.021466666666667	0.24531666666666752	6762.15185546875	55920.810887023974	0	1179	0.09144429224838824	0.705203142966653	0.41040628593330597	170.01614379882812	170.0213623046875
312	170.0368194580078	10.441083333333333					1	DETECTED	170.0368 m/z @10.44 [CD8196_2.mzXML]	170.0368194580078	10.441083333333333	1.8403166666666666	10.470116666666666	8.6298	6377.51953125	1620156.344359009	0	1179	7.553721163158051	0.5016878340302996	0.003375668060599161	170.03663635253906	170.04190063476562
313	170.05992126464844	9.20075					1	DETECTED	170.0599 m/z @9.20 [CD8196_2.mzXML]	170.05992126464844	9.20075	4.140416666666667	10.929816666666666	6.789399999999999	258967.734375	4244007.293520819	0	1179	0.09906404537478153	1.7397507891430861	1.674198370912425	170.05255126953125	170.06021118164062
314	170.09226989746094	1.8262					1	DETECTED	170.0923 m/z @1.83 [CD8196_2.mzXML]	170.09226989746094	1.8262	0.11906666666666667	19.996333333333332	19.877266666666667	8905.17578125	5178831.680366326	0	1179	17.652071724400503	5.821826063185847	0.6169754134900189	170.0921173095703	170.0968780517578
315	170.8542022705078	1.7538666666666667					1	DETECTED	170.8542 m/z @1.75 [CD8196_2.mzXML]	170.8542022705078	1.7538666666666667	1.7044	4.714133333333334	3.009733333333334	8018.9208984375	688245.4694730225	0	1179	0.32213855793144797	30.42183288409698	59.84366576819395	170.8495330810547	170.85455322265625
316	171.00222778320312	10.45585					1	DETECTED	171.0022 m/z @10.46 [CD8196_2.mzXML]	171.00222778320312	10.45585	10.410616666666666	10.568283333333333	0.1576666666666675	8088.8935546875	47348.44573535195	0	1179	0.07243228301006077	1.7428150331613728	2.4856300663227455	171.0019073486328	171.00222778320312
317	171.0327606201172	1.5380166666666668					1	DETECTED	171.0328 m/z @1.54 [CD8196_2.mzXML]	171.0327606201172	1.5380166666666668	1.47945	18.847166666666666	17.367716666666666	9445.544921875	1875505.8952600707	0	1179	0.21279211744608428	148.2730506545242	295.5461013090484	171.02720642089844	171.03314208984375
318	171.06333923339844	9.20075					1	DETECTED	171.0633 m/z @9.20 [CD8196_2.mzXML]	171.06333923339844	9.20075	5.867916666666667	10.145433333333333	4.277516666666666	26801.61328125	1397388.5181340345	0	1179	0.14482543753771715	0.6417237585637847	1.4699477214298624	171.0603485107422	171.06455993652344
319	171.13771057128906	12.142016666666667					1	DETECTED	171.1377 m/z @12.14 [CD8196_2.mzXML]	171.13771057128906	12.142016666666667	6.569216666666667	14.303133333333333	7.7339166666666666	4226.12353515625	806147.9221068724	0	1179	0.04959297840631649	0.6938986386257058	0.3877972772514116	171.13743591308594	171.13821411132812
320	171.14918518066406	0.22861666666666666					1	DETECTED	171.1492 m/z @0.23 [CD8196_2.mzXML]	171.14918518066406	0.22861666666666666	0.10088333333333334	19.959666666666667	19.858783333333335	7498.00927734375	5018109.5449106395	0	1179	16.60116401310644	77.73532098121088	108.9564773355139	171.14785766601562	171.14962768554688
321	172.0369110107422	9.521383333333334					1	DETECTED	172.0369 m/z @9.52 [CD8196_2.mzXML]	172.0369110107422	9.521383333333334	1.9674166666666666	10.45585	8.488433333333333	3891.73388671875	1207827.676484802	0	1179	0.10923389155150609	0.5618527131440876	0.12370542628817513	172.03384399414062	172.041015625
322	172.13314819335938	10.268766666666666					1	DETECTED	172.1331 m/z @10.27 [CD8196_2.mzXML]	172.13314819335938	10.268766666666666	10.07515	14.502199999999998	4.427049999999998	13335.330078125	599871.2243419187	0	1179	0.10464224313017034	11.432512696909768	21.865025393819536	172.12945556640625	172.13339233398438
323	173.0206298828125	15.856866666666667					1	DETECTED	173.0206 m/z @15.86 [CD8196_2.mzXML]	173.0206298828125	15.856866666666667	0.24675	19.977833333333333	19.731083333333334	5261.05029296875	2291810.7513412503	0	1179	2.9468581422741753	0.631996664556212	0.5409232705859547	173.01171875	173.0210418701172
324	173.96115112304688	11.290249999999999					1	DETECTED	173.9612 m/z @11.29 [CD8196_2.mzXML]	173.96115112304688	11.290249999999999	0.10088333333333334	19.996333333333332	19.89545	8193.8388671875	1698897.723287476	0	1179	0.6697634856768868	0.7582606415783482	0.545592612451864	173.96055603027344	173.9620361328125
325	174.0786895751953	15.875283333333334					1	DETECTED	174.0787 m/z @15.88 [CD8196_2.mzXML]	174.0786895751953	15.875283333333334	9.383999999999999	19.485333333333333	10.101333333333335	9835.056640625	2492820.090351928	0	1179	6.944687008278608	0.7780690515742905	0.4206786246138949	174.0780029296875	174.0883331298828
326	174.9377899169922	1.67265					1	DETECTED	174.9378 m/z @1.67 [CD8196_2.mzXML]	174.9377899169922	1.67265	1.5967166666666666	1.8118666666666667	0.21515000000000017	72087.953125	513927.4906430666	0	1179	0.16362408001187068	1.4279563476841424	1.7698012123793774	174.9374542236328	174.9381103515625
327	174.99134826660156	1.4646166666666667					1	DETECTED	174.9913 m/z @1.46 [CD8196_2.mzXML]	174.99134826660156	1.4646166666666667	0.10088333333333334	19.977833333333333	19.87695	61097.09765625	3292565.0301531986	0	1179	0.837145402439468	3.854625862684867	10.859074141426568	174.9878387451172	174.99205017089844
328	175.00814819335938	13.829966666666667					1	DETECTED	175.0081 m/z @13.83 [CD8196_2.mzXML]	175.00814819335938	13.829966666666667	9.538866666666667	18.956666666666667	9.4178	5065.24951171875	1230523.415131866	0	1179	1.8498311026262932	1.0973643121810257	1.0723637299081488	175.00753784179688	175.00955200195312
329	175.0237579345703	3.3034000000000003					1	DETECTED	175.0238 m/z @3.30 [CD8196_2.mzXML]	175.0237579345703	3.3034000000000003	1.85445	19.741	17.88655	9120.93359375	2118364.4556815494	0	1179	0.4661440829136274	6.172245419096585	31.238900882102673	175.01611328125	175.0331573486328
330	175.0580291748047	1.8968333333333334					1	DETECTED	175.0580 m/z @1.90 [CD8196_2.mzXML]	175.0580291748047	1.8968333333333334	1.8968333333333334	9.1092	7.212366666666666	3506.626708984375	1143871.2577882688	0	1179	7.169341750758123	null	null	175.05313110351562	175.0580291748047
331	175.0750732421875	15.7649					1	DETECTED	175.0751 m/z @15.76 [CD8196_2.mzXML]	175.0750732421875	15.7649	9.318383333333333	19.923166666666667	10.604783333333334	13439.6142578125	3123071.549944763	0	1179	2.9712134746640917	0.7597573438033682	0.5991445635228547	175.07427978515625	175.07559204101562
332	175.09413146972656	18.500666666666667					1	DETECTED	175.0941 m/z @18.50 [CD8196_2.mzXML]	175.09413146972656	18.500666666666667	0.10088333333333334	19.996333333333332	19.89545	3090.228515625	1841169.9458847956	0	1179	13.594202323402381	0.5406435945350805	0.08128718907016105	175.0862579345703	175.09666442871094
333	175.1188201904297	1.8262					1	DETECTED	175.1188 m/z @1.83 [CD8196_2.mzXML]	175.1188201904297	1.8262	1.5672333333333335	13.901016666666667	12.333783333333333	105107.9921875	2859804.762524202	0	1179	0.16731677912833964	3.1849641802318143	2.9621209522555154	175.11131286621094	175.12698364257812
334	176.07057189941406	10.554016666666666					1	DETECTED	176.0706 m/z @10.55 [CD8196_2.mzXML]	176.07057189941406	10.554016666666666	3.6868833333333333	15.856866666666667	12.169983333333334	104671.359375	1707068.4058978276	0	1179	0.08675088298946143	0.565866472283653	0.07872150698644967	176.06654357910156	176.07821655273438
335	176.97061157226562	1.5380166666666668					1	DETECTED	176.9706 m/z @1.54 [CD8196_2.mzXML]	176.97061157226562	1.5380166666666668	1.4142666666666666	16.631233333333334	15.216966666666668	27415.365234375	3133640.1290303348	0	1179	0.11343000109843948	61.48269360269349	121.96538720538696	176.96080017089844	176.97860717773438
336	177.00155639648438	11.635983333333334					1	DETECTED	177.0016 m/z @11.64 [CD8196_2.mzXML]	177.00155639648438	11.635983333333334	9.590216666666667	18.7745	9.184283333333333	7618.94921875	1021753.8838270261	0	1179	0.5691027362376655	2.2447045117559834	1.336003932934995	176.9986572265625	177.0025177001953
337	177.06082153320312	1.67265					1	DETECTED	177.0608 m/z @1.67 [CD8196_2.mzXML]	177.06082153320312	1.67265	1.6272666666666666	11.503483333333332	9.876216666666664	17488.544921875	2660869.8451660154	0	1179	0.07073875018598352	108.8088505325009	1.2725615025977681	177.05398559570312	177.0610809326172
338	177.07376098632812	10.525866666666667					1	DETECTED	177.0738 m/z @10.53 [CD8196_2.mzXML]	177.07376098632812	10.525866666666667	1.92495	10.81355	8.8886	9451.8515625	997506.326515564	0	1179	0.10592873400384484	0.5167239925976883	0.013844885824176536	177.07330322265625	177.0758514404297
339	177.08717346191406	2.9769333333333337					1	DETECTED	177.0872 m/z @2.98 [CD8196_2.mzXML]	177.08717346191406	2.9769333333333337	2.334033333333333	11.591966666666668	9.257933333333334	5693.28271484375	1161555.5131690984	0	1179	1.1859636282834929	7.200134805827755	6.957988232095212	177.0862579345703	177.0908660888672
340	177.10215759277344	5.6071					1	DETECTED	177.1022 m/z @5.61 [CD8196_2.mzXML]	177.10215759277344	5.6071	2.31995	8.860700000000001	6.540750000000001	10634.693359375	1047520.1733793941	0	1179	0.8556410690259062	0.9719892006914694	2.1365656759481437	177.09686279296875	177.1027069091797
341	177.16293334960938	12.619200000000001					1	DETECTED	177.1629 m/z @12.62 [CD8196_2.mzXML]	177.16293334960938	12.619200000000001	0.10088333333333334	19.996333333333332	19.89545	3878.35498046875	1481793.52039508	0	1179	5.728360822137914	0.7946535676388865	0.3208726533980137	177.15850830078125	177.16419982910156
342	177.95578002929688	7.5874500000000005					1	DETECTED	177.9558 m/z @7.59 [CD8196_2.mzXML]	177.95578002929688	7.5874500000000005	0.2103833333333333	19.2485	19.038116666666667	2869.382080078125	1245071.717797577	0	1179	0.8067654702815403	1.2903581821139387	1.5807163642278772	177.94776916503906	177.95635986328125
343	178.08619689941406	10.676833333333333					1	DETECTED	178.0862 m/z @10.68 [CD8196_2.mzXML]	178.08619689941406	10.676833333333333	8.825466666666667	17.636166666666668	8.8107	1690.93994140625	708281.6004499209	0	1179	0.12917376229466448	2.379512432257253	3.7590248645145063	178.0770721435547	178.09532165527344
344	179.04014587402344	1.5236166666666666					1	DETECTED	179.0401 m/z @1.52 [CD8196_2.mzXML]	179.04014587402344	1.5236166666666666	1.4331	1.6272666666666666	0.1941666666666666	11274.8369140625	75564.84216894531	0	1179	0.16128480254553423	1.0725464923586823	1.0696067460942642	179.0397491455078	179.04046630859375
345	179.0540008544922	14.805100000000001					1	DETECTED	179.0540 m/z @14.81 [CD8196_2.mzXML]	179.0540008544922	14.805100000000001	9.590216666666667	19.522	9.931783333333332	4054.436279296875	917698.0525053713	0	1179	2.466061554520188	0.9522536458150227	0.9633075297894286	179.05055236816406	179.0551300048828
346	179.07020568847656	10.498133333333334					1	DETECTED	179.0702 m/z @10.50 [CD8196_2.mzXML]	179.07020568847656	10.498133333333334	0.10088333333333334	19.996333333333332	19.89545	94709.984375	2069926.1962029734	0	1179	0.09567710615386282	0.9908169568966085	0.29962766075150404	179.06195068359375	179.07058715820312
347	180.06549072265625	9.726949999999999					1	DETECTED	180.0655 m/z @9.73 [CD8196_2.mzXML]	180.06549072265625	9.726949999999999	3.8436166666666667	10.628250000000001	6.784633333333335	97492.8984375	1633433.5854204996	1	1179	0.0845995189967308	1.8755026345029953	1.4562412454113354	180.06497192382812	180.0738067626953
348	180.90359497070312	1.67265					1	DETECTED	180.9036 m/z @1.67 [CD8196_2.mzXML]	180.90359497070312	1.67265	1.6117	6.954316666666667	5.342616666666667	12266.7900390625	517353.6823515626	0	1179	0.06368859255210335	43.827864369701906	86.65572873940381	180.89382934570312	180.90460205078125
349	180.94732666015625	15.580433333333334					1	DETECTED	180.9473 m/z @15.58 [CD8196_2.mzXML]	180.94732666015625	15.580433333333334	1.4142666666666666	19.522	18.107733333333332	2131.585693359375	1512401.7423885514	0	1179	2.944779770680505	0.6391190277303904	0.27823805546078084	180.94615173339844	180.9480743408203
350	181.07208251953125	9.350916666666667					1	DETECTED	181.0721 m/z @9.35 [CD8196_2.mzXML]	181.07208251953125	9.350916666666667	0.8121666666666666	10.232733333333334	9.420566666666668	53303.4375	976537.9269854892	0	1179	0.3629178173306098	0.5175710494076232	4.701437922135217	181.068603515625	181.07235717773438
351	181.08529663085938	11.534083333333333					1	DETECTED	181.0853 m/z @11.53 [CD8196_2.mzXML]	181.08529663085938	11.534083333333333	5.0518	18.445333333333334	13.393533333333334	1393493.75	1.373298083984505E7	1	1179	0.10517442167519064	0.553838103779582	7.229431911388264	181.08273315429688	181.08639526367188
352	182.0810089111328	3.92105					1	DETECTED	182.0810 m/z @3.92 [CD8196_2.mzXML]	182.0810089111328	3.92105	1.911	11.762383333333334	9.851383333333334	156958.828125	1.3435697564107116E7	1	1179	7.917218931144185	0.6617551358469069	0.1990986401132415	182.07516479492188	182.08905029296875
353	182.1498565673828	16.060266666666667					1	DETECTED	182.1499 m/z @16.06 [CD8196_2.mzXML]	182.1498565673828	16.060266666666667	0.10088333333333334	19.996333333333332	19.89545	73694.140625	2.0902118892701343E7	1	1179	4.385884762123155	0.6340398605591013	0.5178209408542715	182.14866638183594	182.1503143310547
354	182.9623565673828	1.5524					1	DETECTED	182.9624 m/z @1.55 [CD8196_2.mzXML]	182.9623565673828	1.5524	1.4492666666666667	7.111516666666666	5.662249999999999	16210.62890625	559674.9470794067	0	1179	0.09854744560087902	27.451115061409183	53.902230122818374	182.9579620361328	182.9627227783203
355	183.04885864257812	15.7649					1	DETECTED	183.0489 m/z @15.76 [CD8196_2.mzXML]	183.04885864257812	15.7649	0.19223333333333334	19.923166666666667	19.730933333333333	6799.57373046875	2189665.4974619146	0	1179	0.7128092160994868	0.6335117085491673	0.8182384271168378	183.04830932617188	183.0495147705078
356	183.15097045898438	14.19045					1	DETECTED	183.1510 m/z @14.19 [CD8196_2.mzXML]	183.15097045898438	14.19045	0.17366666666666666	19.996333333333332	19.822666666666667	13886.40625	1966312.4623719181	0	1179	7.900943008082185	0.7093682227220032	1.2752037335312247	183.15087890625	183.15374755859375
357	184.07278442382812	13.036383333333333					1	DETECTED	184.0728 m/z @13.04 [CD8196_2.mzXML]	184.07278442382812	13.036383333333333	9.05545	15.01	5.954549999999999	77283.2578125	3301203.207599368	0	1179	0.3009716418799897	1.3221419545891346	2.1669492330369997	184.06710815429688	184.0755615234375
358	185.04185485839844	1.8968333333333334					1	DETECTED	185.0419 m/z @1.90 [CD8196_2.mzXML]	185.04185485839844	1.8968333333333334	0.9765999999999999	10.582833333333333	9.606233333333334	225461.484375	4191275.304516756	0	1179	0.11418205271209336	2.745868112021725	3.922451890436218	185.04119873046875	185.0446319580078
359	185.12828063964844	9.1092					1	DETECTED	185.1283 m/z @9.11 [CD8196_2.mzXML]	185.12828063964844	9.1092	9.0025	16.947	7.9445	39435.3984375	801995.5494280995	0	1179	0.0981384252993216	2.199613428932598	3.7724209912951636	185.12808227539062	185.12887573242188
360	186.05230712890625	10.07515					1	DETECTED	186.0523 m/z @10.08 [CD8196_2.mzXML]	186.05230712890625	10.07515	9.401066666666667	16.7425	7.341433333333333	3983.9541015625	523306.8361222534	0	1179	0.08986272331107692	5.445493880578559	8.193040513789159	186.04566955566406	186.05999755859375
361	186.22116088867188	11.439116666666667					1	DETECTED	186.2212 m/z @11.44 [CD8196_2.mzXML]	186.22116088867188	11.439116666666667	1.4492666666666667	11.548433333333332	10.099166666666665	11498.6943359375	1795395.9015252683	0	1179	0.20617826883435875	0.5054713867909261	0.010942773581852052	186.2146453857422	186.22171020507812
362	186.91165161132812	1.6572333333333333					1	DETECTED	186.9117 m/z @1.66 [CD8196_2.mzXML]	186.91165161132812	1.6572333333333333	1.64225	1.7044	0.06214999999999993	16439.80859375	43783.32841357425	0	1179	0.06727757750023788	2.073971078976636	3.1479421579532723	186.91131591796875	186.91165161132812
363	186.92259216308594	1.5380166666666668					1	DETECTED	186.9226 m/z @1.54 [CD8196_2.mzXML]	186.92259216308594	1.5380166666666668	1.4331	1.5967166666666666	0.16361666666666652	17468.1015625	110670.54678656004	0	1179	0.127648323308587	0.779745830023827	0.5594916600476539	186.9215850830078	186.92274475097656
364	186.9521942138672	9.20075					1	DETECTED	186.9522 m/z @9.20 [CD8196_2.mzXML]	186.9521942138672	9.20075	9.142733333333332	9.287466666666667	0.1447333333333347	9218.7841796875	51722.42800317435	0	1179	0.09685515094009034	1.247342717609886	1.4946854352197718	186.95162963867188	186.9527130126953
365	187.05738830566406	1.8824333333333334					1	DETECTED	187.0574 m/z @1.88 [CD8196_2.mzXML]	187.05738830566406	1.8824333333333334	1.85445	9.2578	7.40335	191150.03125	3999216.036103821	0	1179	0.08238617826598049	7.130614646088848	12.814888093920349	187.0569305419922	187.05751037597656
366	187.0712890625	2.647866666666667					1	DETECTED	187.0713 m/z @2.65 [CD8196_2.mzXML]	187.0712890625	2.647866666666667	1.47945	8.98485	7.5054	14377.685546875	1641508.3936063845	0	1179	0.9898647914519505	3.211782326510234	1.632700392530908	187.07073974609375	187.0812530517578
367	187.12579345703125	11.256416666666667					1	DETECTED	187.1258 m/z @11.26 [CD8196_2.mzXML]	187.12579345703125	11.256416666666667	0.10088333333333334	19.996333333333332	19.89545	5773.72802734375	2966383.52306281	0	1179	17.721201318467468	0.8917301130081933	14.918242005223712	187.11801147460938	187.13253784179688
368	187.4724578857422	9.20075					1	DETECTED	187.4725 m/z @9.20 [CD8196_2.mzXML]	187.4724578857422	9.20075	9.142733333333332	9.287466666666667	0.1447333333333347	8369.6318359375	44421.636633057075	0	1179	0.21931984258967496	1.247342717609886	1.626225903448925	187.47230529785156	187.47264099121094
369	188.0701904296875	9.20075					1	DETECTED	188.0702 m/z @9.20 [CD8196_2.mzXML]	188.0701904296875	9.20075	1.85445	15.61725	13.7628	2777973.75	2.208484513133682E7	1	1179	0.10571169412276937	2.370555255581677	1.730925674245227	188.0607452392578	188.079345703125
370	188.0853729248047	9.214883333333335					1	DETECTED	188.0854 m/z @9.21 [CD8196_2.mzXML]	188.0853729248047	9.214883333333335	3.3034000000000003	17.802333333333333	14.498933333333333	5057.84423828125	1443090.4715240484	0	1179	7.145376990331837	1.226336311529255	1.4526726230585099	188.08177185058594	188.09507751464844
371	188.67088317871094	9.20075					1	DETECTED	188.6709 m/z @9.20 [CD8196_2.mzXML]	188.67088317871094	9.20075	9.12705	9.318383333333333	0.1913333333333327	8282.30078125	48801.512217529445	0	1179	0.08295978065475573	1.3525114017031759	1.5634722477959668	188.67059326171875	188.67160034179688
372	189.02357482910156	13.625916666666665					1	DETECTED	189.0236 m/z @13.63 [CD8196_2.mzXML]	189.02357482910156	13.625916666666665	11.02745	18.938499999999998	7.911049999999998	6656.24609375	899910.2730596011	0	1179	0.8898981343384591	1.52225350847936	2.04450701695872	189.02310180664062	189.0274658203125
373	189.04673767089844	1.4646166666666667					1	DETECTED	189.0467 m/z @1.46 [CD8196_2.mzXML]	189.04673767089844	1.4646166666666667	1.4142666666666666	10.42615	9.011883333333333	8572.52734375	1628776.6886806944	0	1179	9.007830530448429	89.49238662694451	177.98477325388905	189.04640197753906	189.05213928222656
374	189.07369995117188	9.20075					1	DETECTED	189.0737 m/z @9.20 [CD8196_2.mzXML]	189.07369995117188	9.20075	9.12705	11.926016666666667	2.798966666666667	272703.625	2066362.737270513	0	1179	0.09981809107436312	2.113062795505929	1.6242770787759762	189.0695037841797	189.07423400878906
375	189.08677673339844	2.44245					1	DETECTED	189.0868 m/z @2.44 [CD8196_2.mzXML]	189.08677673339844	2.44245	1.911	18.829	16.918	55302.328125	6090536.608928809	0	1179	1.0397296841280919	5.124418613325167	7.683149060591767	189.08616638183594	189.0914306640625
376	190.0496368408203	10.003716666666666					1	DETECTED	190.0496 m/z @10.00 [CD8196_2.mzXML]	190.0496368408203	10.003716666666666	9.809916666666668	19.613166666666665	9.803249999999997	5177.08544921875	569439.0386894224	0	1179	0.15524100935187235	25.292182662538984	49.58436532507797	190.04945373535156	190.0545654296875
377	190.08580017089844	10.81355					1	DETECTED	190.0858 m/z @10.81 [CD8196_2.mzXML]	190.08580017089844	10.81355	2.009716666666667	11.159066666666666	9.149349999999998	42489.890625	1318757.801126465	0	1179	0.079221331015777	0.5617114231772119	0.13959918144337735	190.077392578125	190.09063720703125
378	190.1436004638672	10.339866666666667					1	DETECTED	190.1436 m/z @10.34 [CD8196_2.mzXML]	190.1436004638672	10.339866666666667	10.021466666666667	19.886833333333335	9.865366666666668	20005.787109375	868151.3404814756	0	1179	0.31123213026390495	0.9041328689326888	0.9398141105652776	190.1431121826172	190.1442108154297
379	190.96788024902344	13.642050000000001					1	DETECTED	190.9679 m/z @13.64 [CD8196_2.mzXML]	190.96788024902344	13.642050000000001	0.10088333333333334	19.996333333333332	19.89545	5531.18798828125	1572851.1926007087	0	1179	0.8095250433501135	0.734628355508511	0.4738201596898461	190.9617919921875	190.96859741210938
380	190.98004150390625	11.4084					1	DETECTED	190.9800 m/z @11.41 [CD8196_2.mzXML]	190.98004150390625	11.4084	1.4331	18.865666666666666	17.432566666666666	7018.982421875	2103224.628145416	0	1179	0.7464931207563978	0.8737865862012504	0.3878359185313748	190.9796600341797	190.98971557617188
381	191.01744079589844	2.9914666666666667					1	DETECTED	191.0174 m/z @2.99 [CD8196_2.mzXML]	191.01744079589844	2.9914666666666667	2.2081333333333335	16.64995	14.441816666666668	12616.654296875	1593964.604118164	0	1179	0.20518910019864922	8.665564447927506	32.55766995039419	191.00990295410156	191.01812744140625
382	191.0399932861328	1.7831833333333333					1	DETECTED	191.0400 m/z @1.78 [CD8196_2.mzXML]	191.0399932861328	1.7831833333333333	1.4331	17.208000000000002	15.774900000000002	83159.328125	2595445.043140656	0	1179	0.0732164850671626	1.1206517572088852	0.609826807355494	191.03086853027344	191.04910278320312
383	191.07635498046875	1.6881666666666668					1	DETECTED	191.0764 m/z @1.69 [CD8196_2.mzXML]	191.07635498046875	1.6881666666666668	1.58175	1.7044	0.12264999999999993	84220.8515625	357907.9570976563	0	1179	0.07181668301768962	0.5750921722324307	0.1572764782335269	191.07627868652344	191.07647705078125
384	192.0652313232422	7.74545					1	DETECTED	192.0652 m/z @7.75 [CD8196_2.mzXML]	192.0652313232422	7.74545	5.7637	9.5727	3.8089999999999993	2182.4638671875	251164.30603839114	0	1179	0.5401205943387666	0.9610193011227449	0.9220386022454898	192.06478881835938	192.06887817382812
385	192.9612579345703	2.1087833333333332					1	DETECTED	192.9613 m/z @2.11 [CD8196_2.mzXML]	192.9612579345703	2.1087833333333332	1.0133	19.65	18.636699999999998	10078.80078125	1587684.7962912295	0	1179	0.16847653563501064	6.525031235598651	12.918842443588545	192.9573516845703	192.9652557373047
386	193.05552673339844	1.5380166666666668					1	DETECTED	193.0555 m/z @1.54 [CD8196_2.mzXML]	193.05552673339844	1.5380166666666668	1.4331	17.114166666666666	15.681066666666666	13031.779296875	3990317.928106263	0	1179	15.676689255754999	74.73105639396339	148.46211278792677	193.04991149902344	193.0558624267578
387	193.08578491210938	10.498133333333334					1	DETECTED	193.0858 m/z @10.50 [CD8196_2.mzXML]	193.08578491210938	10.498133333333334	9.538866666666667	11.159066666666666	1.6201999999999988	101088.3828125	793915.7789544689	0	1179	0.08902844078515493	2.9097551509152293	4.7095726747896	193.08499145507812	193.0921173095703
388	193.09707641601562	2.401883333333333					1	DETECTED	193.0971 m/z @2.40 [CD8196_2.mzXML]	193.09707641601562	2.401883333333333	2.2780666666666667	8.343716666666667	6.065650000000001	4595.06103515625	349520.9362550964	0	1179	0.17968615707859348	24.4944810876296	47.9889621752592	193.0966796875	193.098388671875
389	194.03240966796875	1.7538666666666667					1	DETECTED	194.0324 m/z @1.75 [CD8196_2.mzXML]	194.03240966796875	1.7538666666666667	0.2103833333333333	19.996333333333332	19.78595	4580.16064453125	2101954.2052312633	0	1179	15.439508498754373	6.409512034467492	8.664032497607726	194.03240966796875	194.03407287597656
390	194.0890655517578	10.525866666666667					1	DETECTED	194.0891 m/z @10.53 [CD8196_2.mzXML]	194.0890655517578	10.525866666666667	3.8744333333333336	10.628250000000001	6.753816666666667	11293.197265625	490701.21801767	0	1179	0.09196800616786405	0.5076963361280526	1.5964720863362927	194.07931518554688	194.0894317626953
391	194.96200561523438	11.239883333333333					1	DETECTED	194.9620 m/z @11.24 [CD8196_2.mzXML]	194.96200561523438	11.239883333333333	2.2641833333333334	17.37633333333333	15.112149999999998	4130.61865234375	1588716.4837390748	0	1179	3.8033958604048834	0.8418368483795134	0.683673696759027	194.95826721191406	194.96371459960938
392	194.97650146484375	12.142016666666667					1	DETECTED	194.9765 m/z @12.14 [CD8196_2.mzXML]	194.97650146484375	12.142016666666667	10.91385	14.222483333333335	3.3086333333333346	7124.36962890625	620741.499581726	0	1179	1.2866391298391378	1.3469805943818707	1.6939611887637411	194.9730224609375	194.97703552246094
393	195.02969360351562	17.449833333333334					1	DETECTED	195.0297 m/z @17.45 [CD8196_2.mzXML]	195.02969360351562	17.449833333333334	0.11906666666666667	19.977833333333333	19.858766666666668	7527.7939453125	2647755.080492735	0	1179	2.991705661111398	0.5729338767471337	1.001415261464736	195.02870178222656	195.0352020263672
394	195.064697265625	10.897483333333334					1	DETECTED	195.0647 m/z @10.90 [CD8196_2.mzXML]	195.064697265625	10.897483333333334	10.745650000000001	14.536483333333333	3.7908333333333317	14708.626953125	579732.7276384276	0	1179	0.13106161792891236	12.483534577387559	23.967069154775118	195.06451416015625	195.0655517578125
395	195.08758544921875	9.914183333333334					1	DETECTED	195.0876 m/z @9.91 [CD8196_2.mzXML]	195.08758544921875	9.914183333333334	0.10088333333333334	19.996333333333332	19.89545	58296.8671875	8200670.838235275	0	1179	0.10331326292734211	0.9299750862462274	1.2145766579665653	195.07786560058594	195.09146118164062
396	195.10105895996094	11.534083333333333					1	DETECTED	195.1011 m/z @11.53 [CD8196_2.mzXML]	195.10105895996094	11.534083333333333	1.64225	18.500666666666667	16.858416666666667	51025.27734375	2593966.424916046	0	1179	0.10818853055450184	0.5226406913681693	7.984770682842189	195.09860229492188	195.10232543945312
397	195.1375732421875	12.08985					1	DETECTED	195.1376 m/z @12.09 [CD8196_2.mzXML]	195.1375732421875	12.08985	12.08985	16.873166666666666	4.783316666666666	8992.123046875	1178433.935801514	0	1179	0.11588073841212321	null	null	195.13612365722656	195.13783264160156
398	195.18284606933594	16.983999999999998					1	DETECTED	195.1828 m/z @16.98 [CD8196_2.mzXML]	195.18284606933594	16.983999999999998	12.58625	17.505499999999998	4.919249999999998	5646.1396484375	1266073.7127811278	0	1179	4.882295690118207	0.559291683247115	0.11858336649422996	195.17356872558594	195.1871337890625
399	196.06004333496094	10.128449999999999					1	DETECTED	196.0600 m/z @10.13 [CD8196_2.mzXML]	196.06004333496094	10.128449999999999	8.896466666666667	17.61733333333333	8.720866666666664	325690.375	3495515.903554301	1	1179	0.09437656532675653	0.608400970732548	0.16548436567667943	196.0541534423828	196.0686492919922
400	196.0981903076172	14.2706					1	DETECTED	196.0982 m/z @14.27 [CD8196_2.mzXML]	196.0981903076172	14.2706	0.7031333333333334	19.595000000000002	18.89186666666667	6397.3095703125	1757241.340558257	0	1179	4.571919319669311	0.6962193875545424	0.2763477422585118	196.0900421142578	196.10531616210938
401	196.86477661132812	1.9957500000000001					1	DETECTED	196.8648 m/z @2.00 [CD8196_2.mzXML]	196.86477661132812	1.9957500000000001	1.7044	2.2220500000000003	0.5176500000000004	18283.296875	299422.71974609385	0	1179	0.16221995522103172	0.8883645100394714	0.7767290200789428	196.8644561767578	196.86509704589844
402	196.9558563232422	11.393883333333333					1	DETECTED	196.9559 m/z @11.39 [CD8196_2.mzXML]	196.9558563232422	11.393883333333333	10.929816666666666	16.022983333333332	5.093166666666667	6393.65283203125	711474.2611548769	0	1179	0.6703025926251556	5.487537710099113	9.975075420198227	196.95529174804688	196.95663452148438
403	197.06365966796875	10.1625					1	DETECTED	197.0637 m/z @10.16 [CD8196_2.mzXML]	197.06365966796875	10.1625	6.131333333333333	19.996333333333332	13.864999999999998	26812.646484375	2722384.986075319	0	1179	0.11111579764697943	7.772154868930464	15.213151625299396	197.0590362548828	197.0652313232422
404	197.10067749023438	1.7538666666666667					1	DETECTED	197.1007 m/z @1.75 [CD8196_2.mzXML]	197.10067749023438	1.7538666666666667	1.64225	12.7335	11.091249999999999	71926.7109375	8094994.337052613	0	1179	0.02938726189626184	70.54049496398989	330.5496212893113	197.10040283203125	197.10665893554688
405	197.1283721923828	9.743066666666666					1	DETECTED	197.1284 m/z @9.74 [CD8196_2.mzXML]	197.1283721923828	9.743066666666666	9.142733333333332	10.093266666666667	0.9505333333333343	22545.26171875	289705.8668773198	0	1179	0.1405121058698917	0.615576571092978	0.2544050061889888	197.128173828125	197.1288604736328
406	198.0315399169922	10.441083333333333					1	DETECTED	198.0315 m/z @10.44 [CD8196_2.mzXML]	198.0315399169922	10.441083333333333	10.07515	10.897483333333334	0.8223333333333329	53455.71484375	556916.7740991219	0	1179	0.06955285631401864	1.019370909772653	1.3458054561079456	198.0308380126953	198.03164672851562
407	198.05255126953125	10.554016666666666					1	DETECTED	198.0526 m/z @10.55 [CD8196_2.mzXML]	198.05255126953125	10.554016666666666	10.525866666666667	10.6129	0.08703333333333241	25518.3515625	91036.04679272421	0	1179	3.3956457630456587	1.5458851391356578	2.0917702782713157	198.0523681640625	198.05262756347656
408	198.0640411376953	10.145433333333333					1	DETECTED	198.0640 m/z @10.15 [CD8196_2.mzXML]	198.0640411376953	10.145433333333333	10.111083333333333	17.820666666666668	7.709583333333335	2544.2666015625	419192.72072946175	0	1179	0.15019134829584502	112.22100921882623	223.44201843765245	198.06382751464844	198.06854248046875
409	198.0847930908203	1.8262					1	DETECTED	198.0848 m/z @1.83 [CD8196_2.mzXML]	198.0847930908203	1.8262	1.8118666666666667	2.8754166666666667	1.06355	27357.267578125	308869.0033999632	0	1179	0.5502745418135033	37.1005813953489	73.2011627906978	198.07553100585938	198.08489990234375
410	198.8619384765625	2.0238					1	DETECTED	198.8619 m/z @2.02 [CD8196_2.mzXML]	198.8619384765625	2.0238	1.7044	2.2081333333333335	0.5037333333333336	18838.890625	309584.90974206536	0	1179	0.19909019038234987	0.788561886871217	0.47727048203433137	198.86172485351562	198.8623046875
411	198.93991088867188	1.5524					1	DETECTED	198.9399 m/z @1.55 [CD8196_2.mzXML]	198.93991088867188	1.5524	1.4331	1.64225	0.20914999999999995	291447.125	1981628.9860634764	0	1179	0.12305693182513422	0.8606836301044509	0.6794154302793015	198.93978881835938	198.94007873535156
412	199.00584411621094	9.09125					1	DETECTED	199.0058 m/z @9.09 [CD8196_2.mzXML]	199.00584411621094	9.09125	9.020216666666666	14.890533333333334	5.8703166666666675	1934.951171875	369460.6461286011	0	1179	5.866796556715007	41.32085875175925	81.6417175035185	199.00132751464844	199.0061798095703
413	199.0167236328125	15.239183333333333					1	DETECTED	199.0167 m/z @15.24 [CD8196_2.mzXML]	199.0167236328125	15.239183333333333	9.487166666666667	19.376166666666666	9.889	1854.84033203125	699606.3260638429	0	1179	1.479975383351226	0.8596115565265516	0.7192231130531032	199.01597595214844	199.0182342529297
414	200.02862548828125	10.441083333333333					1	DETECTED	200.0286 m/z @10.44 [CD8196_2.mzXML]	200.02862548828125	10.441083333333333	9.69465	10.66035	0.9657	16835.08203125	359401.37733935576	0	1179	0.07000649306623608	0.6673974725904721	0.30642274975227113	200.0281982421875	200.03033447265625
415	200.0403594970703	1.6881666666666668					1	DETECTED	200.0404 m/z @1.69 [CD8196_2.mzXML]	200.0403594970703	1.6881666666666668	1.6272666666666666	2.93295	1.3056833333333333	37449.234375	461004.468209961	0	1179	0.04477171463473528	10.719896004378732	5.02272758521563	200.04017639160156	200.04421997070312
416	200.12779235839844	2.0380333333333334					1	DETECTED	200.1278 m/z @2.04 [CD8196_2.mzXML]	200.12779235839844	2.0380333333333334	1.93895	11.191283333333333	9.252333333333333	8045.2587890625	697044.8349129029	0	1179	0.18480248250373377	46.68965517241375	11.03591427049911	200.12745666503906	200.12893676757812
417	200.9375	1.5524					1	DETECTED	200.9375 m/z @1.55 [CD8196_2.mzXML]	200.9375	1.5524	1.4492666666666667	1.5967166666666666	0.14744999999999986	37779.3046875	235407.5601274414	0	1179	0.12122676894039941	0.7148513251454424	0.42970265029088467	200.93740844726562	200.9376220703125
418	200.972900390625	1.5380166666666668					1	DETECTED	200.9729 m/z @1.54 [CD8196_2.mzXML]	200.972900390625	1.5380166666666668	1.4492666666666667	18.974666666666668	17.5254	51186.18359375	3914869.1777259526	0	1179	0.12037629275383765	98.73464788732383	196.46929577464766	200.972900390625	200.97479248046875
419	201.01568603515625	1.8968333333333334					1	DETECTED	201.0157 m/z @1.90 [CD8196_2.mzXML]	201.01568603515625	1.8968333333333334	1.76875	3.6249833333333332	1.8562333333333332	34681.42578125	615702.8821744081	0	1179	0.30420143761081486	2.2326556992640256	6.922701099693809	201.01544189453125	201.01722717285156
420	201.11180114746094	0.2103833333333333					1	DETECTED	201.1118 m/z @0.21 [CD8196_2.mzXML]	201.11180114746094	0.2103833333333333	0.10088333333333334	19.996333333333332	19.89545	39651.83984375	2.8213369357136335E7	0	1179	2.890489482268454	90.84680365296806	120.20334314968058	201.11138916015625	201.11241149902344
421	201.97372436523438	1.5236166666666666					1	DETECTED	201.9737 m/z @1.52 [CD8196_2.mzXML]	201.97372436523438	1.5236166666666666	1.4331	1.5380166666666668	0.10491666666666677	10905.05859375	45677.119312011775	0	1179	0.2873958810193189	0.5738191975513506	0.1600302354230807	201.97352600097656	201.973876953125
422	202.0474395751953	9.726949999999999					1	DETECTED	202.0474 m/z @9.73 [CD8196_2.mzXML]	202.0474395751953	9.726949999999999	1.7538666666666667	10.057316666666667	8.30345	29490.06640625	2723043.7491690675	0	1179	0.09883875274162612	0.5207176228351642	0.04204649117725255	202.047119140625	202.0479278564453
423	202.11520385742188	0.6299666666666667					1	DETECTED	202.1152 m/z @0.63 [CD8196_2.mzXML]	202.11520385742188	0.6299666666666667	0.13726666666666668	19.996333333333332	19.859066666666667	4701.7734375	3074922.2334426865	0	1179	17.23469627942916	20.153304918476422	39.30660983695284	202.10726928710938	202.11581420898438
424	202.970703125	1.4942					1	DETECTED	202.9707 m/z @1.49 [CD8196_2.mzXML]	202.970703125	1.4942	1.4492666666666667	1.58175	0.1324833333333333	14324.4248046875	89266.25633996585	0	1179	0.10459680313273934	1.4742210682492598	1.9484421364985194	202.970458984375	202.970703125
425	203.0316162109375	1.911					1	DETECTED	203.0316 m/z @1.91 [CD8196_2.mzXML]	203.0316162109375	1.911	1.4331	9.41785	7.98475	18094.296875	1587787.073300415	0	1179	7.935888266876184	8.353996652019251	15.707993304038503	203.0227813720703	203.037841796875
426	203.052001953125	1.7975999999999999					1	DETECTED	203.0520 m/z @1.80 [CD8196_2.mzXML]	203.052001953125	1.7975999999999999	1.67265	10.498133333333334	8.825483333333334	2075123.125	3.040959410188526E7	1	1179	0.0950871886265392	4.4174061069147	7.921311764362233	203.052001953125	203.05319213867188
427	203.150146484375	1.8403166666666666					1	DETECTED	203.1501 m/z @1.84 [CD8196_2.mzXML]	203.150146484375	1.8403166666666666	0.9584166666666667	19.303333333333335	18.344916666666666	47054.26953125	2652209.4422572027	0	1179	0.05609564879842721	0.5605473045534305	0.11049889962405678	203.14199829101562	203.15036010742188
428	203.8236846923828	9.214883333333335					1	DETECTED	203.8237 m/z @9.21 [CD8196_2.mzXML]	203.8236846923828	9.214883333333335	6.4812	9.334783333333332	2.853583333333332	16900.46875	605642.3047639163	0	1179	0.1139945684171284	1.0743620573193318	1.2740763647882356	203.81788635253906	203.82437133789062
429	204.0555877685547	1.7831833333333333					1	DETECTED	204.0556 m/z @1.78 [CD8196_2.mzXML]	204.0555877685547	1.7831833333333333	1.76875	12.24635	10.477599999999999	116357.5859375	2280621.383706604	0	1179	0.19373212565998466	73.59657881605132	34.599714719977065	204.0476531982422	204.06553649902344
430	204.12274169921875	1.8685					1	DETECTED	204.1227 m/z @1.87 [CD8196_2.mzXML]	204.12274169921875	1.8685	1.85445	5.2774	3.42295	781332.5625	5519012.517859961	0	1179	0.05798962840677113	18.03615768498755	18.28188433667149	204.12135314941406	204.12327575683594
431	204.41624450683594	9.20075					1	DETECTED	204.4162 m/z @9.20 [CD8196_2.mzXML]	204.41624450683594	9.20075	9.12705	11.350683333333334	2.223633333333334	14779.4267578125	691817.8523103948	0	1179	0.11855861163751413	1.9672122966169017	1.179271296456228	204.40841674804688	204.41661071777344
432	204.956787109375	1.6272666666666666					1	DETECTED	204.9568 m/z @1.63 [CD8196_2.mzXML]	204.956787109375	1.6272666666666666	1.58175	1.6881666666666668	0.10641666666666683	59513.51953125	231740.1795322265	0	1179	0.06662712279451366	1.2441527024128487	1.3022702253466645	204.95652770996094	204.95687866210938
433	204.99618530273438	12.142016666666667					1	DETECTED	204.9962 m/z @12.14 [CD8196_2.mzXML]	204.99618530273438	12.142016666666667	1.4646166666666667	15.29215	13.827533333333333	6506.12646484375	2074037.3726673585	0	1179	2.4161067202940245	0.647514063973127	0.3130265508522787	204.99562072753906	204.99977111816406
434	205.05641174316406	1.7975999999999999					1	DETECTED	205.0564 m/z @1.80 [CD8196_2.mzXML]	205.05641174316406	1.7975999999999999	1.7378833333333332	16.612716666666667	14.874833333333335	20977.25	1867456.0773170772	0	1179	7.547695242161511	67.88794244325604	112.97983584229806	205.04690551757812	205.0662841796875
435	205.07530212402344	9.186483333333333					1	DETECTED	205.0753 m/z @9.19 [CD8196_2.mzXML]	205.07530212402344	9.186483333333333	9.142733333333332	17.133	7.990266666666667	7656.59326171875	630834.2835424808	0	1179	0.08027568923611028	91.3173333333311	181.6346666666622	205.06654357910156	205.07530212402344
436	205.08563232421875	12.450716666666667					1	DETECTED	205.0856 m/z @12.45 [CD8196_2.mzXML]	205.08563232421875	12.450716666666667	0.10088333333333334	19.996333333333332	19.89545	20020.734375	4680320.110817011	0	1179	0.23120438332706428	0.6222378445905337	0.15532143807906668	205.07762145996094	205.08636474609375
437	205.0968475341797	9.20075					1	DETECTED	205.0968 m/z @9.20 [CD8196_2.mzXML]	205.0968475341797	9.20075	1.7378833333333332	10.779633333333333	9.04175	5069072.5	4.29201243944569E7	1	1179	0.10532008010680016	1.7455781687069951	1.5898807685808818	205.09194946289062	205.0972442626953
438	205.12608337402344	1.8824333333333334					1	DETECTED	205.1261 m/z @1.88 [CD8196_2.mzXML]	205.12608337402344	1.8824333333333334	1.8403166666666666	9.302850000000001	7.462533333333335	65954.0703125	1086748.7545760812	0	1179	0.07841794516914269	88.0725180093688	7.3274653734588995	205.1179656982422	205.13583374023438
439	205.7809295654297	9.22905					1	DETECTED	205.7809 m/z @9.23 [CD8196_2.mzXML]	205.7809295654297	9.22905	9.142733333333332	18.756333333333334	9.613600000000002	10954.4814453125	1434140.717822144	0	1179	0.12555581036105146	55.687970650703534	1.2712482928353148	205.78057861328125	205.78648376464844
440	205.98739624023438	11.256416666666667					1	DETECTED	205.9874 m/z @11.26 [CD8196_2.mzXML]	205.98739624023438	11.256416666666667	0.15545	19.977833333333333	19.822383333333335	18755.03125	4073429.139847446	0	1179	0.661271294523873	1.7442158271751813	0.9470000547491321	205.98655700683594	205.9951629638672
441	206.08106994628906	10.305					1	DETECTED	206.0811 m/z @10.30 [CD8196_2.mzXML]	206.08106994628906	10.305	1.0682666666666667	19.923166666666667	18.8549	74413.8359375	1680499.9854256273	1	1179	0.07818988104990154	2.126415017127275	2.3374530935230298	206.08058166503906	206.09007263183594
442	206.10011291503906	9.20075					1	DETECTED	206.1001 m/z @9.20 [CD8196_2.mzXML]	206.10011291503906	9.20075	9.1092	10.179783333333335	1.0705833333333352	536641.8125	4010495.9057552614	0	1179	0.10554729787049766	1.6905999219086636	1.5670886396881325	206.10011291503906	206.10052490234375
443	206.3819122314453	9.214883333333335					1	DETECTED	206.3819 m/z @9.21 [CD8196_2.mzXML]	206.3819122314453	9.214883333333335	8.142433333333333	9.334783333333332	1.1923499999999994	16710.28515625	207594.9031760259	0	1179	0.10609072421432764	0.555900041959997	1.2848941778619154	206.3815155029297	206.38845825195312
444	206.8935546875	1.7538666666666667					1	DETECTED	206.8936 m/z @1.75 [CD8196_2.mzXML]	206.8935546875	1.7538666666666667	1.6572333333333333	11.350683333333334	9.69345	76140.0703125	3254527.1226320807	0	1179	0.08359962353127015	49.6002474953605	0.6527543788845901	206.88967895507812	206.8938446044922
445	206.9909210205078	16.42888333333333					1	DETECTED	206.9909 m/z @16.43 [CD8196_2.mzXML]	206.9909210205078	16.42888333333333	0.11906666666666667	19.904999999999998	19.785933333333332	6366.29052734375	2137989.0785940234	0	1179	2.7348386474423396	0.6065651667860562	0.43234140965653894	206.98654174804688	206.99661254882812
446	207.01431274414062	1.8262					1	DETECTED	207.0143 m/z @1.83 [CD8196_2.mzXML]	207.01431274414062	1.8262	1.4331	15.256916666666665	13.823816666666666	10126.1767578125	2399350.5319914855	0	1179	10.67789815123159	17.583078945136943	31.957970768595132	207.00889587402344	207.01805114746094
447	207.0264434814453	10.232733333333334					1	DETECTED	207.0264 m/z @10.23 [CD8196_2.mzXML]	207.0264434814453	10.232733333333334	9.5727	10.268766666666666	0.6960666666666668	8625.3046875	147232.6060203858	0	1179	0.08118182182638911	0.5272966011817576	0.05459320236351525	207.02615356445312	207.02645874023438
448	207.10423278808594	9.186483333333333					1	DETECTED	207.1042 m/z @9.19 [CD8196_2.mzXML]	207.10423278808594	9.186483333333333	9.037783333333334	19.959666666666667	10.921883333333334	20265.30859375	1302311.9515924072	0	1179	0.15512493105245184	1.1467298267290627	0.9772328030613532	207.09559631347656	207.11288452148438
449	208.04898071289062	15.72795					1	DETECTED	208.0490 m/z @15.73 [CD8196_2.mzXML]	208.04898071289062	15.72795	0.2652833333333333	19.9415	19.67621666666667	13836.0673828125	3792761.8597064526	0	1179	2.698856794000367	0.6362491377080279	0.6271466572171059	208.04827880859375	208.04933166503906
450	208.133056640625	8.789733333333334					1	DETECTED	208.1331 m/z @8.79 [CD8196_2.mzXML]	208.133056640625	8.789733333333334	8.596916666666667	8.967033333333335	0.370116666666668	15835.1630859375	165336.77292822258	0	1179	0.17523796175445483	0.9419176329837633	1.032797506569373	208.13282775878906	208.13999938964844
451	208.89064025878906	1.7538666666666667					1	DETECTED	208.8906 m/z @1.75 [CD8196_2.mzXML]	208.89064025878906	1.7538666666666667	1.67265	2.0238	0.3511500000000001	52601.9765625	347408.71622924804	0	1179	0.08932402385828997	2.208753163941567	3.315871074589991	208.890380859375	208.89089965820312
452	208.97854614257812	12.0075					1	DETECTED	208.9785 m/z @12.01 [CD8196_2.mzXML]	208.97854614257812	12.0075	11.159066666666666	16.3363	5.177233333333335	6971.31201171875	940238.7232590942	0	1179	2.200000187618622	3.0510548854751876	5.102109770950375	208.97802734375	208.97897338867188
453	208.98916625976562	10.962666666666667					1	DETECTED	208.9892 m/z @10.96 [CD8196_2.mzXML]	208.98916625976562	10.962666666666667	10.91385	11.077466666666668	0.16361666666666785	10020.494140625	51145.731477905334	0	1179	0.06462281585665863	1.675827927620343	2.351655855240686	208.98895263671875	208.98916625976562
454	209.033203125	1.5380166666666668					1	DETECTED	209.0332 m/z @1.54 [CD8196_2.mzXML]	209.033203125	1.5380166666666668	1.4142666666666666	11.577566666666666	10.1633	47654.875	1190174.7136474913	0	1179	0.08679264882469573	40.62842404937204	0.3596666716000246	209.0255889892578	209.03387451171875
455	209.04537963867188	16.11563333333333					1	DETECTED	209.0454 m/z @16.12 [CD8196_2.mzXML]	209.04537963867188	16.11563333333333	0.13726666666666668	19.996333333333332	19.859066666666667	27718.9375	6599789.611282008	0	1179	2.492492887843028	0.6216003844515855	0.4844829005864115	209.04412841796875	209.04588317871094
456	209.091796875	7.657566666666667					1	DETECTED	209.0918 m/z @7.66 [CD8196_2.mzXML]	209.091796875	7.657566666666667	5.658883333333334	12.159266666666667	6.500383333333334	17598.9375	1341271.4489818423	0	1179	0.576482799494328	0.6486970993085676	0.23166878353561507	209.0850372314453	209.0926055908203
457	209.1168212890625	12.039983333333334					1	DETECTED	209.1168 m/z @12.04 [CD8196_2.mzXML]	209.1168212890625	12.039983333333334	0.5572666666666667	12.535433333333334	11.978166666666667	176479.3125	3123554.94960107	1	1179	0.0914450583654034	0.5153781227045302	0.01873402660723471	209.11367797851562	209.12472534179688
458	209.1282501220703	10.21485					1	DETECTED	209.1283 m/z @10.21 [CD8196_2.mzXML]	209.1282501220703	10.21485	3.8123333333333336	10.268766666666666	6.456433333333333	2047.971923828125	337947.6032614745	0	1179	1.5325309922849666	0.5042105838589512	0.008421167717902482	209.1282501220703	209.13665771484375
459	210.93487548828125	11.439116666666667					1	DETECTED	210.9349 m/z @11.44 [CD8196_2.mzXML]	210.93487548828125	11.439116666666667	3.98335	18.372333333333334	14.388983333333334	10976.052734375	1945054.7270405886	0	1179	0.49814070295633783	0.9002535683249185	0.6496327132921712	210.93264770507812	210.93605041503906
460	211.00302124023438	10.779633333333333					1	DETECTED	211.0030 m/z @10.78 [CD8196_2.mzXML]	211.00302124023438	10.779633333333333	10.441083333333333	11.1753	0.7342166666666667	6551.470703125	173988.73098504636	0	1179	0.2455821632237445	1.0843548466499298	1.1687096932998595	211.0023956298828	211.00552368164062
461	211.04188537597656	2.3061833333333337					1	DETECTED	211.0419 m/z @2.31 [CD8196_2.mzXML]	211.04188537597656	2.3061833333333337	2.1087833333333332	17.449833333333334	15.341050000000001	20598.939453125	1450512.5947642212	0	1179	0.4551969255991919	35.4545835498429	4.892368892055184	211.04100036621094	211.04307556152344
462	211.080078125	14.434733333333332					1	DETECTED	211.0801 m/z @14.43 [CD8196_2.mzXML]	211.080078125	14.434733333333332	13.592616666666666	17.0955	3.502883333333335	4869.08642578125	431318.81176660146	0	1179	0.818033292100699	2.0798088150889655	3.159617630177931	211.07948303222656	211.0821075439453
463	211.1324005126953	12.142016666666667					1	DETECTED	211.1324 m/z @12.14 [CD8196_2.mzXML]	211.1324005126953	12.142016666666667	0.10088333333333334	19.996333333333332	19.89545	8592.671875	3478326.0833856813	0	1179	13.94363181290947	0.8261452410348971	0.33112988182667047	211.12240600585938	211.13369750976562
464	211.14405822753906	10.268766666666666					1	DETECTED	211.1441 m/z @10.27 [CD8196_2.mzXML]	211.14405822753906	10.268766666666666	10.232733333333334	10.410616666666666	0.17788333333333206	15381.6787109375	105217.52639184492	0	1179	0.21151182674299562	2.468316373728086	3.936632747456172	211.14381408691406	211.1441650390625
465	211.16860961914062	14.254850000000001					1	DETECTED	211.1686 m/z @14.25 [CD8196_2.mzXML]	211.16860961914062	14.254850000000001	14.19045	14.925133333333333	0.7346833333333329	2981.179931640625	80708.21701910402	0	1179	0.2058380451504238	5.7040631469978464	10.408126293995693	211.1682586669922	211.16937255859375
466	212.01910400390625	11.393883333333333					1	DETECTED	212.0191 m/z @11.39 [CD8196_2.mzXML]	212.01910400390625	11.393883333333333	11.02745	14.72185	3.6944	25103.06640625	594344.0033438724	0	1179	null	5.041026107522971	9.082052215045943	212.0183563232422	212.02401733398438
467	212.06759643554688	10.83065					1	DETECTED	212.0676 m/z @10.83 [CD8196_2.mzXML]	212.06759643554688	10.83065	9.7108	10.945733333333333	1.2349333333333323	6755.99462890625	231994.64551031508	0	1179	0.11090167040398846	0.5513833697965499	0.10825261071596437	212.06719970703125	212.0744171142578
468	212.8387908935547	1.9814666666666667					1	DETECTED	212.8388 m/z @1.98 [CD8196_2.mzXML]	212.8387908935547	1.9814666666666667	1.7044	2.151216666666667	0.4468166666666671	15836.7724609375	244828.66970666504	0	1179	0.40098323680249304	0.8063342155919156	0.6237435784195781	212.83851623535156	212.8393096923828
469	213.11233520507812	10.597716666666667					1	DETECTED	213.1123 m/z @10.60 [CD8196_2.mzXML]	213.11233520507812	10.597716666666667	10.568283333333333	10.628250000000001	0.059966666666667834	1365.2772216796875	4095.8956774903027	0	1179	0.1340358774185919	1.0186862967157586	1.037372593431517	213.11184692382812	213.11306762695312
470	213.9588623046875	19.376166666666666					1	DETECTED	213.9589 m/z @19.38 [CD8196_2.mzXML]	213.9588623046875	19.376166666666666	0.13726666666666668	19.977833333333333	19.840566666666668	2946.4453125	1321106.5862566223	0	1179	0.6576154133148862	0.5156367221272179	0.031273444254435886	213.95823669433594	213.9595489501953
471	214.0265655517578	10.554016666666666					1	DETECTED	214.0266 m/z @10.55 [CD8196_2.mzXML]	214.0265655517578	10.554016666666666	9.555683333333333	10.582833333333333	1.0271500000000007	2140.738525390625	81686.80099023439	0	1179	0.15204365199216063	0.5144323873121874	0.0288647746243749	214.0263214111328	214.03248596191406
472	214.0587921142578	1.85445					1	DETECTED	214.0588 m/z @1.85 [CD8196_2.mzXML]	214.0587921142578	1.85445	1.8118666666666667	4.313933333333334	2.502066666666667	26432.0234375	374093.06392517086	0	1179	0.06070408981331599	29.378473581213406	57.75694716242681	214.05099487304688	214.0591583251953
473	214.8359375	1.9957500000000001					1	DETECTED	214.8359 m/z @2.00 [CD8196_2.mzXML]	214.8359375	1.9957500000000001	1.7044	16.022983333333332	14.318583333333333	17044.96484375	7600342.779140624	0	1179	14.302145812918736	24.57282192094272	48.14564384188543	214.8355712890625	214.839111328125
474	214.91722106933594	1.5524					1	DETECTED	214.9172 m/z @1.55 [CD8196_2.mzXML]	214.91722106933594	1.5524	1.4331	6.778733333333333	5.345633333333334	1008315.375	7266304.865455809	0	1179	0.10768942931092784	0.8264209981836114	0.5727441883396905	214.9159393310547	214.91749572753906
475	214.98867797851562	1.5380166666666668					1	DETECTED	214.9887 m/z @1.54 [CD8196_2.mzXML]	214.98867797851562	1.5380166666666668	1.4331	2.8898333333333333	1.4567333333333332	50229.921875	1817631.3469382322	0	1179	0.13059979300211766	6.852281320641744	13.521006178952407	214.98095703125	214.98886108398438
476	215.01605224609375	1.9531666666666667					1	DETECTED	215.0161 m/z @1.95 [CD8196_2.mzXML]	215.01605224609375	1.9531666666666667	1.8685	10.880083333333333	9.011583333333334	67426.4921875	2567412.5836028433	0	1179	1.499293669711547	49.690093412846345	11.120897162135977	215.01531982421875	215.02301025390625
477	215.14205932617188	15.2214					1	DETECTED	215.1421 m/z @15.22 [CD8196_2.mzXML]	215.14205932617188	15.2214	14.805100000000001	17.747166666666665	2.9420666666666637	1446.918212890625	165435.29500585928	0	1179	2.73806516816512	3.5335895588117685	6.067179117623537	215.14169311523438	215.14273071289062
478	215.92083740234375	1.5672333333333335					1	DETECTED	215.9208 m/z @1.57 [CD8196_2.mzXML]	215.92083740234375	1.5672333333333335	1.4492666666666667	12.684	11.234733333333333	26753.1015625	3786238.7727810666	0	1179	0.11488631802257454	47.61825374399543	94.23650748799086	215.9194793701172	215.92092895507812
479	216.9224090576172	1.7538666666666667					1	DETECTED	216.9224 m/z @1.75 [CD8196_2.mzXML]	216.9224090576172	1.7538666666666667	1.4492666666666667	1.8262	0.37693333333333334	181191.71875	1313381.502354249	0	1179	0.1430324913043226	0.6760881156161627	0.5917053916674481	216.91342163085938	216.92279052734375
480	216.95045471191406	1.5380166666666668					1	DETECTED	216.9505 m/z @1.54 [CD8196_2.mzXML]	216.95045471191406	1.5380166666666668	1.4331	1.6272666666666666	0.1941666666666666	121820.015625	879541.6953496091	0	1179	0.1479452939166357	0.9435573897184648	0.8651922354567557	216.95034790039062	216.95065307617188
481	217.0283966064453	11.350683333333334					1	DETECTED	217.0284 m/z @11.35 [CD8196_2.mzXML]	217.0283966064453	11.350683333333334	10.003716666666666	17.967666666666666	7.9639500000000005	38350.87109375	1803417.598427003	0	1179	0.042764694862725605	2.956253557375828	4.912507114751656	217.01870727539062	217.03829956054688
482	217.0467071533203	10.91385					1	DETECTED	217.0467 m/z @10.91 [CD8196_2.mzXML]	217.0467071533203	10.91385	9.844600000000002	17.020833333333332	7.176233333333331	4967.43603515625	502073.5143549803	0	1179	0.7007923182104268	3.3557322110513637	5.711464422102727	217.03842163085938	217.05426025390625
483	217.0817413330078	1.8685					1	DETECTED	217.0817 m/z @1.87 [CD8196_2.mzXML]	217.0817413330078	1.8685	1.8685	15.488933333333334	13.620433333333335	55963.32421875	1673240.327578949	0	1179	0.013896569037878281	null	null	217.08108520507812	217.089599609375
484	217.1215057373047	18.6465					1	DETECTED	217.1215 m/z @18.65 [CD8196_2.mzXML]	217.1215057373047	18.6465	0.10088333333333334	19.996333333333332	19.89545	8992.7744140625	2548110.5603761626	0	1179	1.9749312800038936	0.7039190219125733	0.14047866595024178	217.11825561523438	217.12208557128906
485	217.2269744873047	11.6974					1	DETECTED	217.2270 m/z @11.70 [CD8196_2.mzXML]	217.2269744873047	11.6974	11.6974	11.79655	0.09914999999999985	3362.7998046875	14866.119546386577	0	1179	0.07073445609456641	null	null	217.2267303466797	217.22743225097656
486	218.02154541015625	9.7108					1	DETECTED	218.0215 m/z @9.71 [CD8196_2.mzXML]	218.02154541015625	9.7108	7.09415	18.1895	11.09535	2471.539306640625	854124.0854587706	0	1179	0.14899671758320387	2.1201440773508105	3.2402881547016205	218.01422119140625	218.02178955078125
487	218.0421905517578	10.128449999999999					1	DETECTED	218.0422 m/z @10.13 [CD8196_2.mzXML]	218.0421905517578	10.128449999999999	8.914066666666667	10.525866666666667	1.6118000000000006	70158.7109375	972264.4182656879	1	1179	0.09698522625325268	0.6103852522453571	4.0805636500587825	218.04139709472656	218.0425262451172
488	218.07330322265625	3.6249833333333332					1	DETECTED	218.0733 m/z @3.62 [CD8196_2.mzXML]	218.07330322265625	3.6249833333333332	3.6249833333333332	10.582833333333333	6.9578500000000005	4976.486328125	1256029.7548828735	0	1179	5.618371093903187	null	null	218.07235717773438	218.0826416015625
489	218.08534240722656	16.225783333333332					1	DETECTED	218.0853 m/z @16.23 [CD8196_2.mzXML]	218.08534240722656	16.225783333333332	10.145433333333333	19.047666666666665	8.902233333333331	3292.0927734375	821945.6211822813	0	1179	1.697285044705609	0.7320494160149772	0.4640988320299543	218.08485412597656	218.08602905273438
490	218.1383514404297	1.9531666666666667					1	DETECTED	218.1384 m/z @1.95 [CD8196_2.mzXML]	218.1383514404297	1.9531666666666667	0.10088333333333334	19.996333333333332	19.89545	28307.42578125	3080505.4590028967	0	1179	5.470885289933214	3.5149371319049254	13.681350930565705	218.1373748779297	218.13973999023438
491	218.21131896972656	10.392750000000001					1	DETECTED	218.2113 m/z @10.39 [CD8196_2.mzXML]	218.21131896972656	10.392750000000001	10.357249999999999	10.525866666666667	0.16861666666666864	7224.908203125	40628.97400708035	0	1179	0.0895985671508921	2.3748826291078395	3.7497652582156795	218.21107482910156	218.2117462158203
492	218.9194793701172	1.7538666666666667					1	DETECTED	218.9195 m/z @1.75 [CD8196_2.mzXML]	218.9194793701172	1.7538666666666667	1.4492666666666667	1.76875	0.31948333333333334	54607.2265625	556107.5138073731	0	1179	0.11598547013322613	0.5244309476909609	0.048847638061159875	218.91026306152344	218.91957092285156
493	218.98374938964844	1.5380166666666668					1	DETECTED	218.9837 m/z @1.54 [CD8196_2.mzXML]	218.98374938964844	1.5380166666666668	0.19223333333333334	6.884033333333333	6.6918	20477.681640625	3288706.890577026	0	1179	0.14194054359649977	24.733009255682212	51.26577281261832	218.98178100585938	218.99026489257812
494	219.0260009765625	1.76875					1	DETECTED	219.0260 m/z @1.77 [CD8196_2.mzXML]	219.0260009765625	1.76875	1.7044	16.538833333333333	14.834433333333333	1625900.875	1.6131266237362772E7	1	1179	0.1694924485753262	4.673027872035135	8.575896511717849	219.01622009277344	219.02691650390625
495	219.0431365966797	8.70155					1	DETECTED	219.0431 m/z @8.70 [CD8196_2.mzXML]	219.0431365966797	8.70155	8.408066666666667	11.159066666666666	2.7509999999999994	6528.68505859375	455744.29715255747	0	1179	1.5488047701639172	4.686807882332908	8.373615764665816	219.0430145263672	219.0472869873047
496	219.11721801757812	14.805100000000001					1	DETECTED	219.1172 m/z @14.81 [CD8196_2.mzXML]	219.11721801757812	14.805100000000001	7.393633333333333	19.904999999999998	12.511366666666664	14818.2939453125	1757413.708326599	0	1179	0.6509983264417887	0.932206425655458	1.060218656923861	219.11544799804688	219.1216583251953
497	219.17359924316406	11.350683333333334					1	DETECTED	219.1736 m/z @11.35 [CD8196_2.mzXML]	219.17359924316406	11.350683333333334	0.10088333333333334	19.977833333333333	19.87695	10965.2041015625	1761832.8900816345	0	1179	1.6594187397372462	2.0092040098211834	2.362026802145274	219.1732635498047	219.17535400390625
498	220.02963256835938	1.7831833333333333					1	DETECTED	220.0296 m/z @1.78 [CD8196_2.mzXML]	220.02963256835938	1.7831833333333333	1.7044	3.9678666666666667	2.263466666666667	89787.265625	1080010.7229726561	0	1179	0.4849048267280278	14.775436416964375	4.734266213922598	220.0293731689453	220.0375213623047
499	220.11790466308594	8.896466666666667					1	DETECTED	220.1179 m/z @8.90 [CD8196_2.mzXML]	220.11790466308594	8.896466666666667	8.772	19.503833333333333	10.731833333333332	9322.537109375	755909.4599173889	0	1179	0.09755060245995573	24.612603704776692	47.972368294746886	220.1081085205078	220.12103271484375
500	220.93431091308594	1.6117					1	DETECTED	220.9343 m/z @1.61 [CD8196_2.mzXML]	220.93431091308594	1.6117	1.5672333333333335	1.7211833333333333	0.1539499999999998	103511.96875	496549.2025317378	0	1179	0.07129186851183134	1.8483462901576628	2.140964223773502	220.93405151367188	220.9344940185547
501	221.00656127929688	15.580433333333334					1	DETECTED	221.0066 m/z @15.58 [CD8196_2.mzXML]	221.00656127929688	15.580433333333334	10.111083333333333	17.747166666666665	7.636083333333332	2447.7587890625	529118.1222439574	0	1179	0.14537590014537294	0.698079601171376	0.3961592023427521	221.0064697265625	221.01434326171875
502	221.02444458007812	1.7831833333333333					1	DETECTED	221.0244 m/z @1.78 [CD8196_2.mzXML]	221.02444458007812	1.7831833333333333	1.7211833333333333	15.691233333333335	13.97005	113037.8046875	3549986.358265564	0	1179	0.11774763206038785	4.02828787574189	6.593523823088942	221.01712036132812	221.02874755859375
503	221.0529327392578	11.577566666666666					1	DETECTED	221.0529 m/z @11.58 [CD8196_2.mzXML]	221.0529327392578	11.577566666666666	11.534083333333333	11.779216666666667	0.24513333333333343	16802.91015625	126349.03663049375	0	1179	0.11754127098232914	2.8187044844768563	4.637408968953713	221.0526580810547	221.05337524414062
504	221.08067321777344	10.511966666666666					1	DETECTED	221.0807 m/z @10.51 [CD8196_2.mzXML]	221.08067321777344	10.511966666666666	1.5088000000000001	17.0955	15.5867	29190.0234375	2290104.873981171	0	1179	0.08955613634947746	60.26069890956986	3.1406032640101467	221.07183837890625	221.08116149902344
505	221.09190368652344	8.614316666666667					1	DETECTED	221.0919 m/z @8.61 [CD8196_2.mzXML]	221.09190368652344	8.614316666666667	5.433916666666667	9.302850000000001	3.8689333333333344	15948.306640625	478724.0004805297	0	1179	0.22302107206341582	0.5700869153170808	0.21595079376003395	221.09140014648438	221.09288024902344
506	221.11700439453125	12.142016666666667					1	DETECTED	221.1170 m/z @12.14 [CD8196_2.mzXML]	221.11700439453125	12.142016666666667	0.7031333333333334	19.7045	19.001366666666666	6387.51513671875	1322944.0640238037	0	1179	0.09724373513400764	0.8305603839535619	0.6611207679071238	221.1166229248047	221.11790466308594
507	222.06455993652344	15.435					1	DETECTED	222.0646 m/z @15.44 [CD8196_2.mzXML]	222.06455993652344	15.435	9.334783333333332	19.72283333333333	10.388049999999998	11834.0751953125	2394642.7798865363	0	1179	2.9120829170993883	0.7652452829455096	0.5456103147926584	222.06362915039062	222.06515502929688
508	222.86761474609375	1.7538666666666667					1	DETECTED	222.8676 m/z @1.75 [CD8196_2.mzXML]	222.86761474609375	1.7538666666666667	1.6881666666666668	19.175333333333334	17.487166666666667	74519.0234375	1.0189397852200681E7	0	1179	0.19227775662586222	133.08346017250153	0.9565413747568507	222.86318969726562	222.8678741455078
509	222.99404907226562	13.81225					1	DETECTED	222.9940 m/z @13.81 [CD8196_2.mzXML]	222.99404907226562	13.81225	1.4492666666666667	14.5531	13.103833333333334	21821.203125	3847473.8508791537	0	1179	1.9718620114835321	0.5299624281625659	0.3289674395553046	222.99053955078125	222.9945068359375
510	223.06103515625	15.856866666666667					1	DETECTED	223.0610 m/z @15.86 [CD8196_2.mzXML]	223.06103515625	15.856866666666667	9.50425	19.576666666666664	10.072416666666664	23008.958984375	4911187.269475956	0	1179	2.729311409788126	0.7554814723743114	0.43578497342624317	223.05995178222656	223.0704345703125
511	223.09585571289062	11.563283333333334					1	DETECTED	223.0959 m/z @11.56 [CD8196_2.mzXML]	223.09585571289062	11.563283333333334	0.10088333333333334	19.996333333333332	19.89545	1130385.375	1.3566516347153755E7	1	1179	0.11479125843948168	0.5149539216322622	3.1565150423839947	223.09136962890625	223.09646606445312
512	223.13246154785156	12.3662					1	DETECTED	223.1325 m/z @12.37 [CD8196_2.mzXML]	223.13246154785156	12.3662	10.779633333333333	12.569233333333333	1.7896	25722.046875	847446.3327733154	0	1179	0.09823915536148853	0.5623444107165101	0.13140869988171494	223.12977600097656	223.13262939453125
513	224.0994110107422	11.548433333333332					1	DETECTED	224.0994 m/z @11.55 [CD8196_2.mzXML]	224.0994110107422	11.548433333333332	1.0133	12.02365	11.010349999999999	125649.65625	9677403.292524207	0	1179	10.639677315789424	0.5225538990172566	0.045107798034513244	224.08995056152344	224.10023498535156
514	224.86460876464844	1.7378833333333332					1	DETECTED	224.8646 m/z @1.74 [CD8196_2.mzXML]	224.86460876464844	1.7378833333333332	1.67265	6.166016666666667	4.493366666666667	40519.796875	2203747.110580719	0	1179	4.473378396502516	34.44072560040883	67.88145120081766	224.86439514160156	224.86749267578125
515	224.95089721679688	11.762383333333334					1	DETECTED	224.9509 m/z @11.76 [CD8196_2.mzXML]	224.95089721679688	11.762383333333334	11.12725	16.836	5.708749999999998	30284.2734375	2441780.9969612425	0	1179	0.7187802333401176	3.8584644024280066	5.837211100107235	224.95016479492188	224.95156860351562
516	224.98402404785156	10.97875					1	DETECTED	224.9840 m/z @10.98 [CD8196_2.mzXML]	224.98402404785156	10.97875	10.897483333333334	13.476283333333333	2.5787999999999993	18537.3203125	714464.4225643921	0	1179	0.17423144889869846	15.866283839212565	28.67109207751668	224.98387145996094	224.99085998535156
517	225.03428649902344	1.7975999999999999					1	DETECTED	225.0343 m/z @1.80 [CD8196_2.mzXML]	225.03428649902344	1.7975999999999999	1.7378833333333332	13.882916666666667	12.145033333333334	68222.984375	1884685.0049724737	0	1179	0.06120500584223443	2.7192623517125063	2.6331658349372553	225.02651977539062	225.03475952148438
518	225.0757598876953	10.19735					1	DETECTED	225.0758 m/z @10.20 [CD8196_2.mzXML]	225.0757598876953	10.19735	10.1625	10.305	0.14250000000000007	5712.466796875	32964.408745971734	0	1179	0.09185655156022676	2.0444763271161843	3.088952654232369	225.07559204101562	225.07589721679688
519	225.14834594726562	12.383066666666668					1	DETECTED	225.1483 m/z @12.38 [CD8196_2.mzXML]	225.14834594726562	12.383066666666668	7.111516666666666	12.484533333333333	5.373016666666667	7235.98291015625	703583.7542103273	0	1179	0.07340061049082358	0.5096239878846511	2.770708103742456	225.14569091796875	225.1487274169922
520	226.0449981689453	1.9957500000000001					1	DETECTED	226.0450 m/z @2.00 [CD8196_2.mzXML]	226.0449981689453	1.9957500000000001	1.7975999999999999	10.45585	8.65825	19626.798828125	737279.7417444154	0	1179	0.15438733790091463	5.313200682021601	10.189739410927277	226.03768920898438	226.0472412109375
521	226.9510498046875	1.64225					1	DETECTED	226.9510 m/z @1.64 [CD8196_2.mzXML]	226.9510498046875	1.64225	0.30196666666666666	19.5585	19.256533333333334	628177.375	1.1128496410909118E7	0	1179	0.06248025687062442	1.745846621993561	1.3709999396224783	226.9439239501953	226.9523162841797
522	227.0791778564453	9.20075					1	DETECTED	227.0792 m/z @9.20 [CD8196_2.mzXML]	227.0791778564453	9.20075	9.1092	12.0075	2.8983000000000008	36772.015625	681153.8515379647	0	1179	0.11919910565802283	15.126459023046582	29.610972111691062	227.07891845703125	227.08294677734375
523	227.12493896484375	1.8262					1	DETECTED	227.1249 m/z @1.83 [CD8196_2.mzXML]	227.12493896484375	1.8262	1.8118666666666667	11.207249999999998	9.395383333333331	131633.140625	1884806.849148559	0	1179	0.035499733234483966	4.709340229283131	8.815610524253946	227.12478637695312	227.12734985351562
524	227.17530822753906	9.7932					1	DETECTED	227.1753 m/z @9.79 [CD8196_2.mzXML]	227.17530822753906	9.7932	0.5754	19.759166666666665	19.183766666666667	80978.59375	2380587.4334139423	1	1179	0.15599620470024966	1.8215427177518548	1.042472720167386	227.17449951171875	227.17855834960938
525	228.0631561279297	10.305					1	DETECTED	228.0632 m/z @10.30 [CD8196_2.mzXML]	228.0631561279297	10.305	10.268766666666666	10.525866666666667	0.2571000000000012	26652.689453125	148597.25786438	0	1179	0.07761449760486094	3.5478380864765353	3.477067623945248	228.06288146972656	228.0631561279297
526	228.19520568847656	11.503483333333332					1	DETECTED	228.1952 m/z @11.50 [CD8196_2.mzXML]	228.19520568847656	11.503483333333332	11.47115	12.3662	0.8950499999999995	104520.0625	690747.357650635	0	1179	0.07988782680342155	5.468159492422379	4.554883331316652	228.1947784423828	228.19601440429688
527	229.14306640625	0.30196666666666666					1	DETECTED	229.1431 m/z @0.30 [CD8196_2.mzXML]	229.14306640625	0.30196666666666666	0.10088333333333334	19.996333333333332	19.89545	85645.921875	6.4623570117362835E7	1	1179	14.736282634140037	49.470658930791544	6.607517153907211	229.1425323486328	229.14366149902344
528	229.1543731689453	1.8824333333333334					1	DETECTED	229.1544 m/z @1.88 [CD8196_2.mzXML]	229.1543731689453	1.8824333333333334	1.85445	2.0522	0.1977500000000001	102231.0078125	703092.1701855474	0	1179	0.07865501802250874	3.533353186420473	6.066706372840946	229.15432739257812	229.154541015625
529	230.07298278808594	10.21485					1	DETECTED	230.0730 m/z @10.21 [CD8196_2.mzXML]	230.07298278808594	10.21485	10.21485	10.339866666666667	0.12501666666666722	58856.2265625	269830.7011523475	0	1179	0.07363638914159232	null	null	230.07284545898438	230.07302856445312
530	230.1464385986328	0.6117833333333333					1	DETECTED	230.1464 m/z @0.61 [CD8196_2.mzXML]	230.1464385986328	0.6117833333333333	0.10088333333333334	19.977833333333333	19.87695	12274.798828125	7988487.935066901	0	1179	15.142646932058323	19.45287727539636	23.38424847893725	230.1457061767578	230.1472625732422
531	230.2471466064453	11.393883333333333					1	DETECTED	230.2471 m/z @11.39 [CD8196_2.mzXML]	230.2471466064453	11.393883333333333	11.350683333333334	11.926016666666667	0.575333333333333	250400.21875	1584144.3902023835	1	1179	0.0872055474629505	2.7951868686289454	3.5687561744819853	230.2470245361328	230.248046875
532	230.9661102294922	1.5380166666666668					1	DETECTED	230.9661 m/z @1.54 [CD8196_2.mzXML]	230.9661102294922	1.5380166666666668	1.4331	1.6572333333333333	0.2241333333333333	158651.703125	1106092.6291882326	0	1179	0.12639986591730556	0.9788784097916857	0.8820951607130473	230.9657745361328	230.9662322998047
533	230.99000549316406	1.9674166666666666					1	DETECTED	230.9900 m/z @1.97 [CD8196_2.mzXML]	230.99000549316406	1.9674166666666666	1.911	3.5944333333333334	1.6834333333333333	15604.662109375	443038.45056271367	0	1179	1.391900257717309	14.919645494830162	3.916849186326353	230.9893035888672	230.99337768554688
534	231.13687133789062	15.04505					1	DETECTED	231.1369 m/z @15.05 [CD8196_2.mzXML]	231.13687133789062	15.04505	0.11906666666666667	19.996333333333332	19.877266666666667	312775.71875	2.5728993218907483E7	1	1179	0.4721290468065238	0.9086308948796828	0.4915277032735772	231.13616943359375	231.14639282226562
535	232.0700225830078	10.232733333333334					1	DETECTED	232.0700 m/z @10.23 [CD8196_2.mzXML]	232.0700225830078	10.232733333333334	10.19735	11.060883333333333	0.8635333333333328	17256.525390625	325194.3413273931	0	1179	0.08976286672469058	12.202543570419062	23.405087140838123	232.06558227539062	232.07009887695312
536	232.14048767089844	14.925133333333333					1	DETECTED	232.1405 m/z @14.93 [CD8196_2.mzXML]	232.14048767089844	14.925133333333333	9.350916666666667	19.2485	9.897583333333333	18863.470703125	1822363.2125675043	0	1179	0.4719782083407331	0.8622756191722922	0.6332448344605494	232.1394500732422	232.14144897460938
537	232.15419006347656	8.440866666666667					1	DETECTED	232.1542 m/z @8.44 [CD8196_2.mzXML]	232.15419006347656	8.440866666666667	4.455316666666667	9.1092	4.653883333333333	70805.984375	1433903.437877198	1	1179	0.24877284420212042	0.8298626866818617	0.6880365193837563	232.1538543701172	232.15457153320312
538	232.8963165283203	1.7538666666666667					1	DETECTED	232.8963 m/z @1.75 [CD8196_2.mzXML]	232.8963165283203	1.7538666666666667	1.64225	1.92495	0.28269999999999995	127242.125	887439.9142937016	0	1179	0.12288688773401191	1.0617761278093891	1.282654567558472	232.89602661132812	232.8965301513672
539	232.92796325683594	1.5672333333333335					1	DETECTED	232.9280 m/z @1.57 [CD8196_2.mzXML]	232.92796325683594	1.5672333333333335	1.4331	13.067450000000001	11.634350000000001	68953.0078125	1414983.6404498594	0	1179	0.12078018715036265	0.7219507706404343	0.43902894786182556	232.91915893554688	232.9281463623047
540	232.9854736328125	10.582833333333333					1	DETECTED	232.9855 m/z @10.58 [CD8196_2.mzXML]	232.9854736328125	10.582833333333333	1.0133	18.097166666666666	17.083866666666665	17145.134765625	1497311.1562689513	0	1179	0.12184293854166484	0.7961128928471336	4.569511860168476	232.984619140625	232.9878692626953
541	232.99911499023438	1.5672333333333335					1	DETECTED	232.9991 m/z @1.57 [CD8196_2.mzXML]	232.99911499023438	1.5672333333333335	0.83045	11.14335	10.312899999999999	19038.818359375	2583333.1080118106	0	1179	0.11926586111552862	6.998597507182119	12.997195014364237	232.998291015625	233.001220703125
542	233.0729522705078	10.21485					1	DETECTED	233.0730 m/z @10.21 [CD8196_2.mzXML]	233.0729522705078	10.21485	10.21485	10.392750000000001	0.17790000000000106	2372.800048828125	14187.29489648459	0	1179	0.10101372891028682	null	null	233.06887817382812	233.07359313964844
543	233.1470184326172	14.705516666666666					1	DETECTED	233.1470 m/z @14.71 [CD8196_2.mzXML]	233.1470184326172	14.705516666666666	1.1776666666666666	19.868666666666666	18.691	11375.4677734375	1783432.0459943835	0	1179	0.3537177222511172	0.8475595779485453	0.7056961214199056	233.1452178955078	233.15692138671875
544	234.01611328125	10.128449999999999					1	DETECTED	234.0161 m/z @10.13 [CD8196_2.mzXML]	234.01611328125	10.128449999999999	10.111083333333333	10.21485	0.103766666666667	3859.19140625	17393.147877929754	0	1179	0.07535386099700325	2.9875239923226045	4.975047984645209	234.01600646972656	234.01666259765625
545	235.06845092773438	11.910716666666668					1	DETECTED	235.0685 m/z @11.91 [CD8196_2.mzXML]	235.06845092773438	11.910716666666668	10.1625	12.22895	2.0664499999999997	32160.41796875	929784.9417651057	0	1179	0.4037193390883491	1.175128679083843	0.5493535854007267	235.0631103515625	235.0757598876953
546	235.09243774414062	2.5928166666666663					1	DETECTED	235.0924 m/z @2.59 [CD8196_2.mzXML]	235.09243774414062	2.5928166666666663	0.5936166666666666	19.813499999999998	19.219883333333332	56657.33984375	7575487.464214781	0	1179	1.1435221377883535	5.260419970996583	7.156862790753337	235.09088134765625	235.09310913085938
547	235.14385986328125	10.539866666666667					1	DETECTED	235.1439 m/z @10.54 [CD8196_2.mzXML]	235.14385986328125	10.539866666666667	0.11906666666666667	10.582833333333333	10.463766666666666	2831.496826171875	1110219.7370036007	0	1179	0.4513237677590727	0.5020615819642765	0.004123163928553143	235.14344787597656	235.14431762695312
548	235.16897583007812	12.28055					1	DETECTED	235.1690 m/z @12.28 [CD8196_2.mzXML]	235.16897583007812	12.28055	0.17366666666666666	19.996333333333332	19.822666666666667	14719.18359375	1220954.138356507	0	1179	0.09934415555929377	0.7345399240184208	0.4871982265042445	235.16818237304688	235.17001342773438
549	236.07994079589844	14.738933333333334					1	DETECTED	236.0799 m/z @14.74 [CD8196_2.mzXML]	236.07994079589844	14.738933333333334	9.950083333333334	18.519333333333336	8.569250000000002	3519.68017578125	892573.6167301332	0	1179	2.3186117011110756	0.8947085417166962	0.7894170834333926	236.07901000976562	236.08094787597656
550	236.9710693359375	11.974716666666666					1	DETECTED	236.9711 m/z @11.97 [CD8196_2.mzXML]	236.9710693359375	11.974716666666666	11.72935	14.124516666666667	2.3951666666666664	4751.89404296875	307282.1503916017	0	1179	1.4915563449830902	4.880790653443846	8.761581306887692	236.97056579589844	236.97215270996094
551	236.9978485107422	1.9531666666666667					1	DETECTED	236.9978 m/z @1.95 [CD8196_2.mzXML]	236.9978485107422	1.9531666666666667	1.8968333333333334	18.592	16.695166666666665	23997.470703125	1195339.6653599853	0	1179	0.1569348964236661	148.18195266272184	23.336974817243153	236.98806762695312	236.99908447265625
552	237.07666015625	15.16845					1	DETECTED	237.0767 m/z @15.17 [CD8196_2.mzXML]	237.07666015625	15.16845	1.5967166666666666	17.967666666666666	16.37095	7298.939453125	2894656.041089478	0	1179	0.3067890839162235	0.6031267192596377	0.6165233291366038	237.06932067871094	237.0865936279297
553	237.11167907714844	11.831466666666667					1	DETECTED	237.1117 m/z @11.83 [CD8196_2.mzXML]	237.11167907714844	11.831466666666667	0.10088333333333334	19.959666666666667	19.858783333333335	17328.375	2529582.0724780583	0	1179	4.281887143250012	2.039139245604921	3.4426439846001444	237.10940551757812	237.12098693847656
554	237.14801025390625	11.910716666666668					1	DETECTED	237.1480 m/z @11.91 [CD8196_2.mzXML]	237.14801025390625	11.910716666666668	11.895266666666666	12.552133333333334	0.6568666666666676	12430.064453125	154727.9010279542	0	1179	0.14126973769217344	21.257820927722086	41.51564185544417	237.1479949951172	237.14883422851562
555	237.4892120361328	10.498133333333334					1	DETECTED	237.4892 m/z @10.50 [CD8196_2.mzXML]	237.4892120361328	10.498133333333334	10.498133333333334	10.6129	0.11476666666666624	4162.77587890625	17690.606015899488	0	1179	0.07008176816121114	null	null	237.4887237548828	237.4892120361328
556	238.10704040527344	16.060266666666667					1	DETECTED	238.1070 m/z @16.06 [CD8196_2.mzXML]	238.10704040527344	16.060266666666667	6.919433333333333	19.996333333333332	13.076899999999998	11212.458984375	2764893.944228394	0	1179	1.7427223799155698	0.7423037533252935	0.45660164226806044	238.10470581054688	238.1100616455078
557	238.84141540527344	1.7538666666666667					1	DETECTED	238.8414 m/z @1.75 [CD8196_2.mzXML]	238.84141540527344	1.7538666666666667	1.6881666666666668	1.7975999999999999	0.10943333333333305	26099.935546875	99834.25587744132	0	1179	0.054046390693077484	0.8328259766615926	0.6656519533231852	238.8412322998047	238.8417510986328
558	238.96633911132812	12.142016666666667					1	DETECTED	238.9663 m/z @12.14 [CD8196_2.mzXML]	238.96633911132812	12.142016666666667	9.538866666666667	17.358	7.819133333333333	68100.046875	6119454.988947939	1	1179	0.791338868343896	1.1380442310919343	3.343663038146529	238.9620361328125	238.97080993652344
559	239.0636749267578	1.85445					1	DETECTED	239.0637 m/z @1.85 [CD8196_2.mzXML]	239.0636749267578	1.85445	1.5967166666666666	18.956666666666667	17.35995	125723.296875	1634858.798569397	0	1179	0.035934819578677724	1.1771125248215162	13.385094352632885	239.0576934814453	239.07205200195312
560	239.09075927734375	10.498133333333334					1	DETECTED	239.0908 m/z @10.50 [CD8196_2.mzXML]	239.09075927734375	10.498133333333334	10.45585	11.191283333333333	0.7354333333333329	1284466.625	8372445.145738787	1	1179	0.08642421771434527	2.8391608677779443	3.9844056638516054	239.08114624023438	239.09149169921875
561	239.13906860351562	9.69465					1	DETECTED	239.1391 m/z @9.69 [CD8196_2.mzXML]	239.13906860351562	9.69465	4.2032	9.985583333333333	5.782383333333333	7462.68408203125	488506.3237468259	0	1179	0.0867106617382909	0.5264896642356147	0.02502746027216244	239.1379852294922	239.13987731933594
562	239.96575927734375	12.142016666666667					1	DETECTED	239.9658 m/z @12.14 [CD8196_2.mzXML]	239.96575927734375	12.142016666666667	11.223450000000001	18.555666666666664	7.332216666666662	4417.11865234375	544851.936175598	0	1179	0.1211802460301179	3.9911184091156553	6.982236818231311	239.96475219726562	239.97073364257812
563	240.0945587158203	10.498133333333334					1	DETECTED	240.0946 m/z @10.50 [CD8196_2.mzXML]	240.0945587158203	10.498133333333334	2.8034166666666667	14.485066666666667	11.68165	136524.015625	2850313.137556641	0	1179	0.08758774420424231	35.39560487538707	70.30711519867846	240.09275817871094	240.09996032714844
564	240.83872985839844	1.7538666666666667					1	DETECTED	240.8387 m/z @1.75 [CD8196_2.mzXML]	240.83872985839844	1.7538666666666667	1.6881666666666668	1.7538666666666667	0.06569999999999987	18267.17578125	47494.658714843725	0	1179	0.047456019258754756	0.5	null	240.83843994140625	240.83872985839844
565	240.96713256835938	11.942200000000001					1	DETECTED	240.9671 m/z @11.94 [CD8196_2.mzXML]	240.96713256835938	11.942200000000001	4.665116666666666	19.522	14.856883333333332	13052.2763671875	1476665.8847671498	0	1179	0.5226675294332708	0.8321908720232452	5.473956685728289	240.96153259277344	240.97027587890625
566	241.03106689453125	1.911					1	DETECTED	241.0311 m/z @1.91 [CD8196_2.mzXML]	241.03106689453125	1.911	1.911	18.829	16.918	5353.8857421875	1002667.8957053528	0	1179	6.9010957685565355	null	null	241.02438354492188	241.03892517089844
567	241.04286193847656	10.410616666666666					1	DETECTED	241.0429 m/z @10.41 [CD8196_2.mzXML]	241.04286193847656	10.410616666666666	10.357249999999999	10.470116666666666	0.11286666666666711	4473.005859375	19859.83413751227	0	1179	0.15911088611523638	1.0574640849469013	1.1149281698938025	241.04237365722656	241.0432891845703
568	241.09487915039062	10.498133333333334					1	DETECTED	241.0949 m/z @10.50 [CD8196_2.mzXML]	241.09487915039062	10.498133333333334	8.375983333333334	10.6129	2.2369166666666658	8659.154296875	322552.96933233633	0	1179	0.08001632905944511	0.5270401872315026	0.05408037446300509	241.09352111816406	241.09597778320312
569	241.10658264160156	11.563283333333334					1	DETECTED	241.1066 m/z @11.56 [CD8196_2.mzXML]	241.10658264160156	11.563283333333334	1.85445	13.642050000000001	11.787600000000001	280291.6875	4924517.951371893	1	1179	0.11738628269778495	0.5171201063481254	3.3451357033650804	241.09690856933594	241.10702514648438
570	242.2108154296875	11.519366666666667					1	DETECTED	242.2108 m/z @11.52 [CD8196_2.mzXML]	242.2108154296875	11.519366666666667	11.487150000000002	12.619200000000001	1.1320499999999996	34207.19140625	734721.4928778686	0	1179	0.7477602535671188	18.23411344332913	18.22001992900804	242.2104949951172	242.21173095703125
571	242.9250030517578	1.64225					1	DETECTED	242.9250 m/z @1.64 [CD8196_2.mzXML]	242.9250030517578	1.64225	1.5967166666666666	1.7831833333333333	0.18646666666666678	210915.34375	967297.7055107425	0	1179	0.06960021906075009	2.0475841874084892	4.641150948043692	242.92489624023438	242.92530822753906
572	242.9624481201172	11.991083333333334					1	DETECTED	242.9624 m/z @11.99 [CD8196_2.mzXML]	242.9624481201172	11.991083333333334	1.4492666666666667	15.29215	13.842883333333333	4362.1005859375	1571112.4544096068	0	1179	2.694744770696854	0.6565701041408106	0.25892456125415475	242.96066284179688	242.96603393554688
573	242.9948272705078	1.4942					1	DETECTED	242.9948 m/z @1.49 [CD8196_2.mzXML]	242.9948272705078	1.4942	1.4331	1.5380166666666668	0.10491666666666677	17577.783203125	79890.55637060553	0	1179	0.0832583863029348	0.8585651936715785	0.7295893263628193	242.9942626953125	242.99502563476562
574	243.01734924316406	1.8118666666666667					1	DETECTED	243.0173 m/z @1.81 [CD8196_2.mzXML]	243.01734924316406	1.8118666666666667	1.8118666666666667	18.555666666666664	16.743799999999997	6591.2880859375	2267633.422170226	0	1179	13.95278093666512	null	null	243.0135955810547	243.0254364013672
575	244.05186462402344	11.110733333333334					1	DETECTED	244.0519 m/z @11.11 [CD8196_2.mzXML]	244.05186462402344	11.110733333333334	11.077466666666668	15.185866666666668	4.1084	10447.7724609375	499281.8643622742	0	1179	0.08147786057219086	61.749498997997016	122.49899799599403	244.05113220214844	244.05218505859375
576	244.11807250976562	9.555683333333333					1	DETECTED	244.1181 m/z @9.56 [CD8196_2.mzXML]	244.11807250976562	9.555683333333333	9.521383333333334	9.6076	0.08621666666666528	4434.7587890625	18271.51700176998	0	1179	0.1035391337694751	1.2568027210884802	1.5136054421769607	244.11764526367188	244.11807250976562
577	244.19017028808594	11.487150000000002					1	DETECTED	244.1902 m/z @11.49 [CD8196_2.mzXML]	244.19017028808594	11.487150000000002	11.423483333333333	12.331816666666667	0.9083333333333332	25733.880859375	243909.41799420124	0	1179	0.13816812109148913	7.133507853402981	13.267015706805962	244.1898193359375	244.1904754638672
578	244.20166015625	9.1092					1	DETECTED	244.2017 m/z @9.11 [CD8196_2.mzXML]	244.20166015625	9.1092	6.411183333333333	10.179783333333335	3.768600000000002	43522.8984375	1373986.0757233272	0	1179	0.11491600964304816	0.5730759515202073	0.0872293297263847	244.2010955810547	244.20233154296875
579	245.225830078125	14.254850000000001					1	DETECTED	245.2258 m/z @14.25 [CD8196_2.mzXML]	245.225830078125	14.254850000000001	10.745650000000001	18.390833333333333	7.645183333333332	29951.072265625	1719554.7975549626	0	1179	0.6458699084922959	4.416152216052102	5.774164831843204	245.2242431640625	245.22698974609375
580	246.1517791748047	11.84855					1	DETECTED	246.1518 m/z @11.85 [CD8196_2.mzXML]	246.1517791748047	11.84855	11.79655	12.0075	0.21095000000000041	7442.4208984375	53936.57985839851	0	1179	0.14463844147203453	2.028365384615404	3.0567307692308083	246.15127563476562	246.1522979736328
581	246.17005920410156	9.22905					1	DETECTED	246.1701 m/z @9.23 [CD8196_2.mzXML]	246.17005920410156	9.22905	0.10088333333333334	19.996333333333332	19.89545	101133.9296875	4347833.05781259	0	1179	0.19275184410898305	1.0643691645410784	0.11091937331604923	246.16714477539062	246.1707000732422
582	246.22906494140625	14.254850000000001					1	DETECTED	246.2291 m/z @14.25 [CD8196_2.mzXML]	246.22906494140625	14.254850000000001	14.107949999999999	15.01	0.9020500000000009	6127.4921875	167307.15743627932	0	1179	0.3740847027317251	3.07028590878144	5.14057181756288	246.22840881347656	246.22988891601562
583	246.2422332763672	10.929816666666666					1	DETECTED	246.2422 m/z @10.93 [CD8196_2.mzXML]	246.2422332763672	10.929816666666666	3.5788333333333333	14.942116666666667	11.363283333333333	10791.93359375	1636857.8168361206	0	1179	0.0915806370446326	0.7729090665874635	0.545818133174927	246.2334747314453	246.24398803710938
584	246.94378662109375	1.5524					1	DETECTED	246.9438 m/z @1.55 [CD8196_2.mzXML]	246.94378662109375	1.5524	1.4331	1.6272666666666666	0.1941666666666666	63361.75390625	405596.8211086425	0	1179	0.11771531668613577	0.8317513864654886	0.6478283674588444	246.94337463378906	246.9438934326172
585	247.09246826171875	2.5928166666666663					1	DETECTED	247.0925 m/z @2.59 [CD8196_2.mzXML]	247.09246826171875	2.5928166666666663	1.85445	11.223450000000001	9.369000000000002	86901.78125	6427688.025448705	0	1179	0.8739623191971084	2.568296719919907	2.6403617526068213	247.0889892578125	247.09689331054688
586	247.10775756835938	9.743066666666666					1	DETECTED	247.1078 m/z @9.74 [CD8196_2.mzXML]	247.10775756835938	9.743066666666666	8.107866666666666	10.357249999999999	2.2493833333333324	2385.991455078125	271749.4915236816	0	1179	0.801087881734075	0.6878006767775603	0.3756013535551207	247.1065216064453	247.1079864501953
587	247.12905883789062	8.3277					1	DETECTED	247.1291 m/z @8.33 [CD8196_2.mzXML]	247.12905883789062	8.3277	8.142433333333333	12.467516666666667	4.325083333333334	8094.66748046875	835515.5472365115	0	1179	0.8422916402041878	11.672589060813213	22.345178121626425	247.1284637451172	247.1324920654297
588	247.14404296875	9.214883333333335					1	DETECTED	247.1440 m/z @9.21 [CD8196_2.mzXML]	247.14404296875	9.214883333333335	9.142733333333332	10.003716666666666	0.8609833333333334	118563.0234375	832913.700909153	0	1179	0.09086850834747473	2.043528171843971	2.550902723322879	247.14341735839844	247.14437866210938
589	247.24139404296875	12.6354					1	DETECTED	247.2414 m/z @12.64 [CD8196_2.mzXML]	247.24139404296875	12.6354	12.552133333333334	15.3277	2.7755666666666663	9051.017578125	313141.168521118	0	1179	0.1736809526017069	16.666733386709335	32.33346677341867	247.24087524414062	247.24237060546875
590	248.06112670898438	15.875283333333334					1	DETECTED	248.0611 m/z @15.88 [CD8196_2.mzXML]	248.06112670898438	15.875283333333334	10.37495	18.078166666666668	7.703216666666668	2176.42626953125	522558.21277063014	0	1179	0.8690717224010385	0.7002499848494032	0.40049996969880625	248.0546875	248.06163024902344
591	248.14743041992188	9.214883333333335					1	DETECTED	248.1474 m/z @9.21 [CD8196_2.mzXML]	248.14743041992188	9.214883333333335	2.0945666666666667	9.452333333333334	7.357766666666667	19179.09375	2883060.2368222973	0	1179	0.08633916267046438	0.5170655085611704	0.05469325511254447	248.14688110351562	248.14938354492188
592	248.87026977539062	1.7044					1	DETECTED	248.8703 m/z @1.70 [CD8196_2.mzXML]	248.87026977539062	1.7044	1.6572333333333333	1.7975999999999999	0.14036666666666653	29729.58984375	205353.81577075197	0	1179	0.12082421970564128	1.487985865724383	1.975971731448766	248.8700714111328	248.87063598632812
593	249.0027313232422	11.519366666666667					1	DETECTED	249.0027 m/z @11.52 [CD8196_2.mzXML]	249.0027313232422	11.519366666666667	1.4646166666666667	18.701666666666664	17.237049999999996	8651.943359375	1789052.2379767457	0	1179	0.7429716241579616	0.82212086841778	9.458502705054553	249.00160217285156	249.01243591308594
594	249.056884765625	12.073					1	DETECTED	249.0569 m/z @12.07 [CD8196_2.mzXML]	249.056884765625	12.073	9.12705	18.0595	8.93245	3355.109375	834087.053950776	0	1179	4.5199991283038035	1.5160559412074204	2.0321118824148408	249.05615234375	249.0609588623047
595	249.10800170898438	1.85445					1	DETECTED	249.1080 m/z @1.85 [CD8196_2.mzXML]	249.10800170898438	1.85445	1.8118666666666667	11.273283333333334	9.461416666666667	34830.65234375	2176683.34713562	0	1179	null	17.290185013313277	9.285690449904415	249.1068878173828	249.10935974121094
596	249.1571807861328	9.7932					1	DETECTED	249.1572 m/z @9.79 [CD8196_2.mzXML]	249.1571807861328	9.7932	4.486916666666667	10.0395	5.552583333333334	20342.6640625	409438.35411645524	0	1179	0.1090450814300663	0.8867165455627708	0.2920577961894082	249.15013122558594	249.1603546142578
597	249.21713256835938	10.339866666666667					1	DETECTED	249.2171 m/z @10.34 [CD8196_2.mzXML]	249.21713256835938	10.339866666666667	10.07515	10.511966666666666	0.4368166666666653	13099.6240234375	174505.0882510982	0	1179	0.18470267315361433	0.8250645344078548	0.6787826643963247	249.2169189453125	249.2173614501953
598	251.1250762939453	1.64225					1	DETECTED	251.1251 m/z @1.64 [CD8196_2.mzXML]	251.1250762939453	1.64225	0.10088333333333334	19.996333333333332	19.89545	68832.3359375	9915234.529157098	0	1179	0.3009895330736432	7.1525724671392386	12.076583941452235	251.12362670898438	251.12806701660156
599	252.1089630126953	7.199333333333333					1	DETECTED	252.1090 m/z @7.20 [CD8196_2.mzXML]	252.1089630126953	7.199333333333333	0.22861666666666666	19.996333333333332	19.767716666666665	2897.307861328125	1752786.0178821408	0	1179	3.439365983697731	1.4179113577513551	1.8358227155027103	252.1072540283203	252.110107421875
600	252.12889099121094	1.64225					1	DETECTED	252.1289 m/z @1.64 [CD8196_2.mzXML]	252.12889099121094	1.64225	0.2103833333333333	19.813499999999998	19.603116666666665	7346.2744140625	2555363.387964995	0	1179	11.845938626869879	6.845301005680231	10.549773463898061	252.121826171875	252.131103515625
601	252.98806762695312	1.8968333333333334					1	DETECTED	252.9881 m/z @1.90 [CD8196_2.mzXML]	252.98806762695312	1.8968333333333334	1.8968333333333334	16.538833333333333	14.642	5746.80322265625	1129265.610142029	0	1179	1.1145457119624442	null	null	252.98370361328125	252.98858642578125
602	253.03628540039062	11.563283333333334					1	DETECTED	253.0363 m/z @11.56 [CD8196_2.mzXML]	253.03628540039062	11.563283333333334	11.563283333333334	11.713383333333333	0.15009999999999835	13397.0380859375	76051.52591821257	0	1179	0.07243810158028907	null	null	253.03628540039062	253.0367889404297
603	253.0471954345703	1.5967166666666666					1	DETECTED	253.0472 m/z @1.60 [CD8196_2.mzXML]	253.0471954345703	1.5967166666666666	0.19223333333333334	19.923166666666667	19.730933333333333	8747.609375	3108180.755116517	0	1179	10.164385048682323	5.443136883231884	12.870447855747098	253.04718017578125	253.05316162109375
604	253.09727478027344	10.441083333333333					1	DETECTED	253.0973 m/z @10.44 [CD8196_2.mzXML]	253.09727478027344	10.441083333333333	9.590216666666667	10.711366666666667	1.12115	8533.0380859375	220369.28929000857	0	1179	0.25536589936804965	0.6588282535454048	0.31758335333090937	253.09683227539062	253.10726928710938
605	254.17593383789062	14.805100000000001					1	DETECTED	254.1759 m/z @14.81 [CD8196_2.mzXML]	254.17593383789062	14.805100000000001	9.1092	19.21216666666667	10.102966666666669	7738.75146484375	1653758.2819913013	0	1179	1.8096179171943216	0.8868630652457615	0.5590879748575563	254.1746368408203	254.1763916015625
606	254.82339477539062	1.9957500000000001					1	DETECTED	254.8234 m/z @2.00 [CD8196_2.mzXML]	254.82339477539062	1.9957500000000001	1.0133	2.1658	1.1524999999999999	10172.3828125	274752.04470343015	0	1179	0.17735168436218451	0.5865438444704564	0.17308768894091284	254.81517028808594	254.83090209960938
607	254.94158935546875	11.650716666666666					1	DETECTED	254.9416 m/z @11.65 [CD8196_2.mzXML]	254.94158935546875	11.650716666666666	11.011216666666666	19.047666666666665	8.036449999999999	3934.70068359375	739810.2600455321	0	1179	4.199484087923102	6.283385457388584	11.566770914777168	254.94158935546875	254.9430694580078
608	255.1222686767578	11.534083333333333					1	DETECTED	255.1223 m/z @11.53 [CD8196_2.mzXML]	255.1222686767578	11.534083333333333	8.6839	11.895266666666666	3.2113666666666667	106295.8125	1125906.3921178281	0	1179	0.08516195948910088	0.9748508563502257	0.637445609108853	255.11236572265625	255.1227569580078
609	255.17181396484375	14.2706					1	DETECTED	255.1718 m/z @14.27 [CD8196_2.mzXML]	255.17181396484375	14.2706	9.020216666666666	19.996333333333332	10.976116666666666	30126.34375	5529092.171347222	0	1179	2.2402842422204383	1.008686199397885	1.4470140053217904	255.17063903808594	255.1790771484375
610	255.23117065429688	13.8653					1	DETECTED	255.2312 m/z @13.87 [CD8196_2.mzXML]	255.23117065429688	13.8653	0.19223333333333334	19.977833333333333	19.7856	5377.732421875	1678805.914259796	0	1179	13.282363190321488	0.7235245933611577	0.44574044749185293	255.22987365722656	255.232666015625
611	256.05767822265625	2.2641833333333334					1	DETECTED	256.0577 m/z @2.26 [CD8196_2.mzXML]	256.05767822265625	2.2641833333333334	1.9674166666666666	3.6557666666666666	1.68835	9800.748046875	325075.48399993905	0	1179	0.36924848799868837	2.844574862405929	4.250656953847425	256.054443359375	256.058349609375
612	256.1751708984375	14.705516666666666					1	DETECTED	256.1752 m/z @14.71 [CD8196_2.mzXML]	256.1751708984375	14.705516666666666	13.760016666666667	18.938499999999998	5.178483333333331	3092.507568359375	411689.3816321716	0	1179	2.0583006341526424	2.7384893354486173	4.476978670897235	256.17431640625	256.1764221191406
613	256.2630310058594	11.350683333333334					1	DETECTED	256.2630 m/z @11.35 [CD8196_2.mzXML]	256.2630310058594	11.350683333333334	0.15545	19.613166666666665	19.457716666666666	34746.16015625	2078860.620013154	0	1179	2.3221614728838613	0.6008926764478082	0.2277348525951735	256.261962890625	256.2645568847656
614	256.8204040527344	1.9814666666666667					1	DETECTED	256.8204 m/z @1.98 [CD8196_2.mzXML]	256.8204040527344	1.9814666666666667	1.7211833333333333	2.1229	0.4017166666666667	13164.2080078125	179137.8521967773	0	1179	0.30210187424730095	0.771691105846193	0.5433822116923862	256.81256103515625	256.8214111328125
615	257.07440185546875	2.2359500000000003					1	DETECTED	257.0744 m/z @2.24 [CD8196_2.mzXML]	257.07440185546875	2.2359500000000003	1.8824333333333334	12.22895	10.346516666666666	9765.771484375	1256392.426768524	0	1179	0.521980210653401	14.633704210079664	3.0735149141558282	257.07318115234375	257.0837707519531
616	257.22607421875	12.0075					1	DETECTED	257.2261 m/z @12.01 [CD8196_2.mzXML]	257.22607421875	12.0075	11.974716666666666	14.942116666666667	2.9674000000000014	13187.326171875	405603.4601101076	0	1179	0.08646323164421865	45.25775292323176	2.687236645835508	257.22528076171875	257.22674560546875
617	257.24688720703125	12.297483333333334					1	DETECTED	257.2469 m/z @12.30 [CD8196_2.mzXML]	257.24688720703125	12.297483333333334	0.22861666666666666	19.9415	19.712883333333334	4612.21484375	1674269.1751643375	0	1179	5.501490226028229	0.8166832842630902	0.578388122747236	257.2457580566406	257.24871826171875
618	257.9804382324219	10.057316666666667					1	DETECTED	257.9804 m/z @10.06 [CD8196_2.mzXML]	257.9804382324219	10.057316666666667	9.743066666666666	17.98616666666667	8.243100000000004	4595.40283203125	604774.123579529	0	1179	0.37179720326344246	13.115513126491601	25.231026252983202	257.9722595214844	257.98126220703125
619	258.1097412109375	2.2081333333333335					1	DETECTED	258.1097 m/z @2.21 [CD8196_2.mzXML]	258.1097412109375	2.2081333333333335	2.1370833333333334	3.9678666666666667	1.8307833333333332	7560.8740234375	232373.43344662472	0	1179	0.19488234486179667	12.883767300023447	24.767534600046893	258.109130859375	258.1109313964844
620	258.1699523925781	9.470149999999999					1	DETECTED	258.1700 m/z @9.47 [CD8196_2.mzXML]	258.1699523925781	9.470149999999999	8.860700000000001	12.176766666666667	3.316066666666666	4545.0703125	189242.46575366205	0	1179	0.08842928814055462	2.720540377936403	4.441080755872806	258.1692199707031	258.1784973144531
621	258.6222229003906	12.899816666666668					1	DETECTED	258.6222 m/z @12.90 [CD8196_2.mzXML]	258.6222229003906	12.899816666666668	12.8505	12.94585	0.09534999999999982	5682.17529296875	22382.975457031225	0	1179	0.05007296990747356	0.9667117269347515	0.9334234538695031	258.6221008300781	258.623291015625
622	258.899169921875	1.64225					1	DETECTED	258.8992 m/z @1.64 [CD8196_2.mzXML]	258.899169921875	1.64225	1.5967166666666666	1.76875	0.17203333333333348	36277.5625	175598.34307202158	0	1179	0.07453954456185952	1.8890922401171282	1.8278892470179722	258.89825439453125	258.8992919921875
623	258.9436340332031	1.5380166666666668					1	DETECTED	258.9436 m/z @1.54 [CD8196_2.mzXML]	258.9436340332031	1.5380166666666668	1.4331	8.176316666666667	6.743216666666667	11000.3525390625	1738495.4900502625	0	1179	0.10975726509252293	32.13606036536931	63.27212073073862	258.93951416015625	258.94403076171875
624	258.9723815917969	1.4646166666666667					1	DETECTED	258.9724 m/z @1.46 [CD8196_2.mzXML]	258.9723815917969	1.4646166666666667	1.4331	5.0346166666666665	3.6015166666666665	10616.990234375	676826.5627565917	0	1179	0.08758792602195498	57.13670015864627	113.27340031729254	258.9700012207031	258.9788513183594
625	258.994140625	10.897483333333334					1	DETECTED	258.9941 m/z @10.90 [CD8196_2.mzXML]	258.994140625	10.897483333333334	10.470116666666666	11.12725	0.6571333333333342	3721.764404296875	88347.15696469124	0	1179	0.3247464011351848	0.7688167849621704	0.537633569924341	258.993896484375	258.99493408203125
626	259.0274658203125	14.805100000000001					1	DETECTED	259.0275 m/z @14.81 [CD8196_2.mzXML]	259.0274658203125	14.805100000000001	10.441083333333333	19.2485	8.807416666666667	3183.108642578125	810577.8444248354	0	1179	2.900300508290453	1.009095214271256	1.0181904285425118	259.02581787109375	259.0287780761719
627	259.0936584472656	11.84855					1	DETECTED	259.0937 m/z @11.85 [CD8196_2.mzXML]	259.0936584472656	11.84855	11.79655	12.383066666666668	0.5865166666666681	8998.9501953125	112206.16835314967	0	1179	0.11422794865384844	5.63958333333339	10.27916666666678	259.093505859375	259.09893798828125
628	259.6576232910156	13.2322					1	DETECTED	259.6576 m/z @13.23 [CD8196_2.mzXML]	259.6576232910156	13.2322	12.96095	13.69205	0.7310999999999996	11441.4111328125	211105.5284454344	0	1179	0.05079701621480126	1.3476497695852516	1.4680041801719241	259.64813232421875	259.6580810546875
629	260.1854553222656	9.8794					1	DETECTED	260.1855 m/z @9.88 [CD8196_2.mzXML]	260.1854553222656	9.8794	9.743066666666666	15.239183333333333	5.496116666666667	74529.7265625	772276.4609514177	1	1179	0.08135167529938414	1.1252271533033635	2.3103919776413746	260.1846618652344	260.18585205078125
630	260.6570129394531	13.742766666666666					1	DETECTED	260.6570 m/z @13.74 [CD8196_2.mzXML]	260.6570129394531	13.742766666666666	13.246816666666666	13.936200000000001	0.6893833333333355	4546.91943359375	102283.01037200939	0	1179	0.09712648137840141	0.6950129381322055	0.3900258762644111	260.65618896484375	260.6576843261719
631	260.9766845703125	1.5524					1	DETECTED	260.9767 m/z @1.55 [CD8196_2.mzXML]	260.9766845703125	1.5524	1.4492666666666667	19.376166666666666	17.9269	7927.8916015625	1624763.7722734069	0	1179	17.883404455022056	86.91127989657404	172.8225597931481	260.96875	260.9849853515625
632	261.01080322265625	1.7831833333333333					1	DETECTED	261.0108 m/z @1.78 [CD8196_2.mzXML]	261.01080322265625	1.7831833333333333	1.4331	15.507133333333334	14.074033333333334	56083.41796875	2202609.2820686954	0	1179	0.2577910190282138	20.873234391517645	11.609026870170906	261.0051574707031	261.0183410644531
633	261.0731201171875	10.539866666666667					1	DETECTED	261.0731 m/z @10.54 [CD8196_2.mzXML]	261.0731201171875	10.539866666666667	10.470116666666666	10.597716666666667	0.12760000000000105	9744.3291015625	47607.489302551476	0	1179	0.09990371228805905	0.9046193417556213	0.8303638923112677	261.0730285644531	261.0737609863281
634	261.115478515625	10.232733333333334					1	DETECTED	261.1155 m/z @10.23 [CD8196_2.mzXML]	261.115478515625	10.232733333333334	10.21485	10.357249999999999	0.14239999999999853	7952.74267578125	39638.20820007342	0	1179	0.08974142734360946	4.1507040024575526	6.895783656806562	261.11492919921875	261.1156005859375
635	261.1444396972656	9.538866666666667					1	DETECTED	261.1444 m/z @9.54 [CD8196_2.mzXML]	261.1444396972656	9.538866666666667	0.30196666666666666	19.923166666666667	19.6212	68623.9609375	2493267.708062715	1	1179	0.08759391987195642	0.5100640162045295	1.0110661533386087	261.14349365234375	261.146240234375
636	261.18890380859375	9.8794					1	DETECTED	261.1889 m/z @9.88 [CD8196_2.mzXML]	261.18890380859375	9.8794	0.10088333333333334	19.996333333333332	19.89545	9118.6826171875	1964875.3008381948	0	1179	0.09024273393685434	3.6913029785242126	6.745013558073161	261.1831359863281	261.1896057128906
637	262.03997802734375	3.3034000000000003					1	DETECTED	262.0400 m/z @3.30 [CD8196_2.mzXML]	262.03997802734375	3.3034000000000003	2.9914666666666667	10.45585	7.464383333333333	2740.16259765625	483435.87161026	0	1179	0.13973468210427464	11.964709339602468	22.929418679204936	262.0370178222656	262.0460510253906
638	262.0624694824219	11.110733333333334					1	DETECTED	262.0625 m/z @11.11 [CD8196_2.mzXML]	262.0624694824219	11.110733333333334	11.060883333333333	11.306566666666667	0.24568333333333392	58700.93359375	369633.10695947194	0	1179	0.10379374061372282	2.4642260113673893	3.1684247843245035	262.0623779296875	262.0628662109375
639	262.14776611328125	9.538866666666667					1	DETECTED	262.1478 m/z @9.54 [CD8196_2.mzXML]	262.14776611328125	9.538866666666667	9.487166666666667	9.6076	0.12043333333333273	7619.3740234375	35586.90352429194	0	1179	0.08654870418968486	1.1647324306898648	1.3294648613797297	262.1475524902344	262.14788818359375
640	262.9936218261719	1.5236166666666666					1	DETECTED	262.9936 m/z @1.52 [CD8196_2.mzXML]	262.9936218261719	1.5236166666666666	1.4942	1.5524	0.05820000000000003	3385.83642578125	10231.157018188489	0	1179	0.2130658355969961	0.9892351274787547	0.9784702549575094	262.99188232421875	262.9936218261719
641	263.0187683105469	11.239883333333333					1	DETECTED	263.0188 m/z @11.24 [CD8196_2.mzXML]	263.0187683105469	11.239883333333333	10.962666666666667	18.555666666666664	7.592999999999996	5616.12646484375	1007106.2730427244	0	1179	4.617775586079983	13.695064029339292	19.485913318350935	263.0182800292969	263.02020263671875
642	263.06591796875	11.110733333333334					1	DETECTED	263.0659 m/z @11.11 [CD8196_2.mzXML]	263.06591796875	11.110733333333334	11.077466666666668	11.159066666666666	0.08159999999999812	8998.4150390625	30800.45887353505	0	1179	0.06260838378771716	1.2264529058116154	1.452905811623231	263.0655517578125	263.066162109375
643	263.08843994140625	11.563283333333334					1	DETECTED	263.0884 m/z @11.56 [CD8196_2.mzXML]	263.08843994140625	11.563283333333334	1.7831833333333333	12.501616666666667	10.718433333333333	425051.0	1.2062696120006867E7	1	1179	0.12667796360769223	0.5194368158372283	0.024262750076332024	263.0827331542969	263.09307861328125
644	263.138916015625	9.660316666666667					1	DETECTED	263.1389 m/z @9.66 [CD8196_2.mzXML]	263.138916015625	9.660316666666667	9.6076	12.297483333333334	2.6898833333333343	18428.87890625	403556.7735816648	0	1179	0.07533946420871906	25.512646221941058	1.9361051727924479	263.13861083984375	263.1420593261719
645	263.2366027832031	14.303133333333333					1	DETECTED	263.2366 m/z @14.30 [CD8196_2.mzXML]	263.2366027832031	14.303133333333333	0.13726666666666668	19.886833333333335	19.74956666666667	63332.703125	4068746.546855345	0	1179	0.6210570150073291	1.59963039678409	4.764698014158347	263.2323303222656	263.23822021484375
646	264.0352783203125	10.1625					1	DETECTED	264.0353 m/z @10.16 [CD8196_2.mzXML]	264.0352783203125	10.1625	9.82695	19.12066666666667	9.293716666666668	2531.291015625	574479.7152256774	0	1179	7.199638073298862	13.848482590771392	26.696965181542783	264.0351867675781	264.0373229980469
647	264.0596618652344	11.110733333333334					1	DETECTED	264.0597 m/z @11.11 [CD8196_2.mzXML]	264.0596618652344	11.110733333333334	11.060883333333333	11.223450000000001	0.16256666666666852	18637.771484375	110470.76445532206	0	1179	0.10568799506005888	1.6305583416917258	2.2115278904584126	264.0593566894531	264.0596923828125
648	264.0918273925781	11.591966666666668					1	DETECTED	264.0918 m/z @11.59 [CD8196_2.mzXML]	264.0918273925781	11.591966666666668	1.7975999999999999	12.28055	10.48295	47784.78515625	9160210.767511409	0	1179	9.859947053679424	0.5165249784815712	0.03054656476182025	264.08782958984375	264.0932922363281
649	264.1705322265625	9.186483333333333					1	DETECTED	264.1705 m/z @9.19 [CD8196_2.mzXML]	264.1705322265625	9.186483333333333	9.12705	9.844600000000002	0.717550000000001	26087.599609375	217690.22669378694	0	1179	0.10740855801106797	2.3330641684839164	2.378041406484176	264.1701354980469	264.17144775390625
650	264.85205078125	1.7538666666666667					1	DETECTED	264.8521 m/z @1.75 [CD8196_2.mzXML]	264.85205078125	1.7538666666666667	1.6881666666666668	1.911	0.22283333333333322	14374.390625	112162.24107604974	0	1179	0.07850972426576863	1.6958396752917326	2.3916793505834653	264.8441162109375	264.85284423828125
651	265.0226745605469	1.7831833333333333					1	DETECTED	265.0227 m/z @1.78 [CD8196_2.mzXML]	265.0226745605469	1.7831833333333333	1.76875	17.949	16.18025	36529.87109375	1225810.71338504	0	1179	0.041591268720923	48.46532004944609	65.76310759816707	265.0135498046875	265.03265380859375
652	265.09283447265625	11.591966666666668					1	DETECTED	265.0928 m/z @11.59 [CD8196_2.mzXML]	265.09283447265625	11.591966666666668	0.13726666666666668	19.996333333333332	19.859066666666667	4144.90966796875	1460174.26194171	0	1179	19.43047337031925	0.8668523255374068	0.7583525089263528	265.0837097167969	265.09283447265625
653	265.1178283691406	9.7108					1	DETECTED	265.1178 m/z @9.71 [CD8196_2.mzXML]	265.1178283691406	9.7108	8.31105	10.539866666666667	2.228816666666667	305418.46875	2206748.896765126	1	1179	0.0852748428882606	1.747028860443772	2.138538773055333	265.1176452636719	265.12213134765625
654	265.1428527832031	11.290249999999999					1	DETECTED	265.1429 m/z @11.29 [CD8196_2.mzXML]	265.1428527832031	11.290249999999999	9.726949999999999	12.484533333333333	2.7575833333333346	22597.240234375	1170088.5815874634	0	1179	0.06763731229104053	0.9031961247358126	0.7610016160214489	265.1426696777344	265.143798828125
655	265.25201416015625	12.58625					1	DETECTED	265.2520 m/z @12.59 [CD8196_2.mzXML]	265.25201416015625	12.58625	0.39338333333333336	14.959166666666667	14.565783333333334	17862.783203125	1409711.379965881	0	1179	0.14403398817477964	0.5861259184847264	16.468229345294482	265.2508850097656	265.2532653808594
656	265.9810485839844	10.232733333333334					1	DETECTED	265.9810 m/z @10.23 [CD8196_2.mzXML]	265.9810485839844	10.232733333333334	10.179783333333335	10.305	0.12521666666666498	10685.6982421875	51289.010015136635	0	1179	0.11381377715265018	1.1824047843877898	1.36480956877558	265.9809265136719	265.9814147949219
657	266.0716247558594	16.6875					1	DETECTED	266.0716 m/z @16.69 [CD8196_2.mzXML]	266.0716247558594	16.6875	8.98485	19.923166666666667	10.938316666666667	5934.7080078125	1365685.1738060596	0	1179	2.3053141865060045	0.7100359400119872	1.3393264071702677	266.07061767578125	266.0726318359375
658	266.1215515136719	9.7108					1	DETECTED	266.1216 m/z @9.71 [CD8196_2.mzXML]	266.1215515136719	9.7108	9.642516666666667	9.914183333333334	0.2716666666666665	36459.87890625	244588.93646459852	0	1179	0.09695026886089586	1.8455782860651029	1.546485097998739	266.12103271484375	266.1221008300781
659	266.6270446777344	13.1876					1	DETECTED	266.6270 m/z @13.19 [CD8196_2.mzXML]	266.6270446777344	13.1876	13.1436	13.366083333333334	0.2224833333333347	9280.3095703125	78996.04197412127	0	1179	0.04615106803934488	2.5282196969696846	4.056439393939369	266.6255187988281	266.6275634765625
660	266.6382141113281	12.800033333333333					1	DETECTED	266.6382 m/z @12.80 [CD8196_2.mzXML]	266.6382141113281	12.800033333333333	12.75025	12.94585	0.19560000000000066	10264.154296875	74417.89152954107	0	1179	0.1242169023487758	1.9645128891864567	2.9290257783729134	266.6378479003906	266.638916015625
661	266.9271240234375	1.6117					1	DETECTED	266.9271 m/z @1.61 [CD8196_2.mzXML]	266.9271240234375	1.6117	1.5524	14.907866666666667	13.355466666666667	31134.4296875	8906007.149536377	0	1179	0.061141010971637266	108.2981603607919	225.46719876793773	266.92706298828125	266.93145751953125
662	267.03094482421875	11.548433333333332					1	DETECTED	267.0309 m/z @11.55 [CD8196_2.mzXML]	267.03094482421875	11.548433333333332	11.548433333333332	11.84855	0.3001166666666677	5868.41015625	76399.05002502466	0	1179	0.16708620704941168	null	null	267.0301513671875	267.0318908691406
663	267.05865478515625	1.8968333333333334					1	DETECTED	267.0587 m/z @1.90 [CD8196_2.mzXML]	267.05865478515625	1.8968333333333334	0.22861666666666666	19.904999999999998	19.67638333333333	7608.1845703125	2611100.0312518906	0	1179	9.985565760828878	1.03320795398864	1.0449418749120225	267.0578918457031	267.068603515625
664	267.6464538574219	13.1436					1	DETECTED	267.6465 m/z @13.14 [CD8196_2.mzXML]	267.6464538574219	13.1436	11.974716666666666	15.239183333333333	3.2644666666666673	189198.890625	4005769.20226138	2	1179	0.24881624624202914	2.4198445522632075	3.1043146372940247	267.6448974609375	267.65362548828125
665	267.9789733886719	10.21485					1	DETECTED	267.9790 m/z @10.21 [CD8196_2.mzXML]	267.9789733886719	10.21485	10.19735	10.286900000000001	0.0895500000000009	9133.9736328125	34975.89451782248	0	1179	0.14697816116173712	2.5585714285714443	4.1171428571428885	267.97882080078125	267.9791564941406
666	268.1542663574219	9.20075					1	DETECTED	268.1543 m/z @9.20 [CD8196_2.mzXML]	268.1542663574219	9.20075	9.12705	14.705516666666666	5.578466666666666	104173.5078125	2544675.748171116	0	1179	0.07614900170936245	1.8062294249244204	1.7761663309723026	268.1479797363281	268.1547546386719
667	268.19049072265625	9.844600000000002					1	DETECTED	268.1905 m/z @9.84 [CD8196_2.mzXML]	268.19049072265625	9.844600000000002	9.7932	9.967916666666667	0.17471666666666685	9391.1142578125	54993.662983703834	0	1179	0.0935300197758746	1.6995784695200724	2.399156939040145	268.1903991699219	268.1908264160156
668	268.95782470703125	11.239883333333333					1	DETECTED	268.9578 m/z @11.24 [CD8196_2.mzXML]	268.95782470703125	11.239883333333333	10.91385	18.115666666666666	7.201816666666666	8224.501953125	825342.0389901741	0	1179	0.8987920342193618	11.04460177895921	21.610324816003008	268.9564514160156	268.95916748046875
669	269.0865173339844	1.4646166666666667					1	DETECTED	269.0865 m/z @1.46 [CD8196_2.mzXML]	269.0865173339844	1.4646166666666667	1.4492666666666667	1.5380166666666668	0.0887500000000001	4715.72265625	18100.599066162114	0	1179	0.08176539067341726	2.8908794788273697	4.7817589576547395	269.0865173339844	269.0878601074219
670	269.1379699707031	12.039983333333334					1	DETECTED	269.1380 m/z @12.04 [CD8196_2.mzXML]	269.1379699707031	12.039983333333334	11.991083333333334	15.29215	3.3010666666666655	24360.625	868781.7218560174	0	1179	0.1235925717342603	33.753237900477345	64.6704380581812	269.1326599121094	269.13812255859375
671	269.2257385253906	13.989316666666667					1	DETECTED	269.2257 m/z @13.99 [CD8196_2.mzXML]	269.2257385253906	13.989316666666667	13.81225	15.691233333333335	1.8789833333333341	63906.08203125	1730621.0826252436	0	1179	0.27643715406111724	3.725134420521194	4.830511328879924	269.21728515625	269.22711181640625
672	269.283203125	12.75025					1	DETECTED	269.2832 m/z @12.75 [CD8196_2.mzXML]	269.283203125	12.75025	0.2834333333333333	19.923166666666667	19.639733333333332	5813.14453125	1732361.3161528015	0	1179	1.280823688872987	0.7876803621346802	0.2428815158274538	269.281982421875	269.2852783203125
673	270.2293395996094	13.953833333333334					1	DETECTED	270.2293 m/z @13.95 [CD8196_2.mzXML]	270.2293395996094	13.953833333333334	13.8653	14.959166666666667	1.093866666666667	12887.88671875	343860.90101525857	0	1179	0.567045181948334	6.177710843373433	9.168913010691481	270.228759765625	270.22998046875
674	270.7976379394531	1.9674166666666666					1	DETECTED	270.7976 m/z @1.97 [CD8196_2.mzXML]	270.7976379394531	1.9674166666666666	1.7378833333333332	2.1087833333333332	0.3709	9446.9169921875	137322.73984582516	0	1179	0.3732868999502885	0.8079436537902991	0.6158873075805981	270.7962646484375	270.7979736328125
675	271.0397644042969	1.7831833333333333					1	DETECTED	271.0398 m/z @1.78 [CD8196_2.mzXML]	271.0397644042969	1.7831833333333333	1.7378833333333332	15.691233333333335	13.953350000000002	55994.70703125	1801391.2541403812	0	1179	0.11734058781122592	154.01048565121374	4.389978909440156	271.0391540527344	271.04754638671875
676	271.1646423339844	10.76315					1	DETECTED	271.1646 m/z @10.76 [CD8196_2.mzXML]	271.1646423339844	10.76315	10.728483333333333	10.97875	0.25026666666666664	19423.28515625	123952.0375987555	0	1179	0.08287549231005187	3.6096153846154118	5.18227906045175	271.1637878417969	271.1648864746094
677	271.2053527832031	14.604483333333333					1	DETECTED	271.2054 m/z @14.60 [CD8196_2.mzXML]	271.2053527832031	14.604483333333333	14.157900000000001	15.239183333333333	1.0812833333333316	11670.38671875	439392.2382207029	0	1179	0.5084006874487397	1.210617652547121	1.4212353050942421	271.204833984375	271.20587158203125
678	271.2626037597656	12.518183333333333					1	DETECTED	271.2626 m/z @12.52 [CD8196_2.mzXML]	271.2626037597656	12.518183333333333	0.10088333333333334	19.996333333333332	19.89545	27117.466796875	5099779.372546375	0	1179	0.35068541735325987	0.5661661179431491	2.8293408948941936	271.2613830566406	271.2637939453125
679	271.6573791503906	12.94585					1	DETECTED	271.6574 m/z @12.95 [CD8196_2.mzXML]	271.6573791503906	12.94585	12.88345	13.525333333333332	0.6418833333333325	27154.068359375	297756.3639462901	0	1179	0.13569607623047375	5.143295940170914	2.806319482739866	271.6573181152344	271.6580505371094
680	272.2580261230469	11.350683333333334					1	DETECTED	272.2580 m/z @11.35 [CD8196_2.mzXML]	272.2580261230469	11.350683333333334	0.48445	19.923166666666667	19.438716666666668	28474.82421875	1775133.5489729615	0	1179	0.06879444822398639	0.851394970314343	0.6819013498613385	272.2559814453125	272.2677917480469
681	272.6656188964844	13.320766666666666					1	DETECTED	272.6656 m/z @13.32 [CD8196_2.mzXML]	272.6656188964844	13.320766666666666	13.276483333333335	14.057766666666668	0.7812833333333327	11669.6748046875	132975.46851660134	0	1179	0.10608513946818832	8.82141512984619	5.993734264250711	272.65692138671875	272.6663818359375
682	272.79443359375	1.9957500000000001					1	DETECTED	272.7944 m/z @2.00 [CD8196_2.mzXML]	272.79443359375	1.9957500000000001	1.7211833333333333	2.151216666666667	0.4300333333333337	13645.2119140625	159295.9972912598	0	1179	0.11729088723642778	0.7831127837805028	0.6160630712522768	272.7931823730469	272.79486083984375
683	272.9442138671875	1.6272666666666666					1	DETECTED	272.9442 m/z @1.63 [CD8196_2.mzXML]	272.9442138671875	1.6272666666666666	1.58175	15.856866666666667	14.275116666666667	58257.08984375	2093489.6878189088	0	1179	0.07013691175470438	1.1904580566767218	1.223126329956481	272.9397277832031	272.9442443847656
684	274.0028991699219	11.223450000000001					1	DETECTED	274.0029 m/z @11.22 [CD8196_2.mzXML]	274.0028991699219	11.223450000000001	7.780950000000001	19.175333333333334	11.394383333333334	7336.7138671875	1394480.6934252316	0	1179	4.4505660057970005	1.6549576373759378	1.8361617296078896	273.9986267089844	274.00384521484375
685	274.27288818359375	11.336450000000001					1	DETECTED	274.2729 m/z @11.34 [CD8196_2.mzXML]	274.27288818359375	11.336450000000001	11.290249999999999	12.684	1.3937500000000007	2842386.5	1.8547500539004393E7	1	1179	0.08991683850118548	3.3996579058076493	3.2824136805961945	274.2727966308594	274.2740478515625
686	274.62451171875	12.783166666666666					1	DETECTED	274.6245 m/z @12.78 [CD8196_2.mzXML]	274.62451171875	12.783166666666666	12.7335	13.366083333333334	0.6325833333333346	9662.5537109375	213737.93393273922	0	1179	0.11943688276389075	6.368288590604001	11.736577181208002	274.6241760253906	274.6344299316406
687	274.8809814453125	1.7538666666666667					1	DETECTED	274.8810 m/z @1.75 [CD8196_2.mzXML]	274.8809814453125	1.7538666666666667	1.6572333333333333	1.8968333333333334	0.23960000000000004	29824.470703125	157683.8134733887	0	1179	0.054096839081717585	1.2397378406347015	1.4174072182421271	274.8728332519531	274.8817138671875
688	274.99951171875	11.273283333333334					1	DETECTED	274.9995 m/z @11.27 [CD8196_2.mzXML]	274.99951171875	11.273283333333334	1.47945	19.2485	17.76905	11685.1708984375	2462934.395569825	0	1179	2.9942559640288753	0.8126804716230707	16.399631545671507	274.99322509765625	275.0005798339844
689	275.021240234375	1.4942					1	DETECTED	275.0212 m/z @1.49 [CD8196_2.mzXML]	275.021240234375	1.4942	1.4492666666666667	2.3611999999999997	0.911933333333333	8060.04052734375	190670.3044829712	0	1179	0.04811340143061682	10.147626112759655	19.29525222551931	275.0209655761719	275.0302734375
690	275.0428161621094	10.863666666666667					1	DETECTED	275.0428 m/z @10.86 [CD8196_2.mzXML]	275.0428161621094	10.863666666666667	9.624983333333335	10.863666666666667	1.2386833333333325	2208.486083984375	92744.90266729744	0	1179	0.29060572237240656	0.5	null	275.0332336425781	275.0435791015625
691	275.1310119628906	10.232733333333334					1	DETECTED	275.1310 m/z @10.23 [CD8196_2.mzXML]	275.1310119628906	10.232733333333334	10.179783333333335	12.83365	2.6538666666666657	39591.70703125	440196.6470043338	0	1179	0.08507716517402031	3.392077647593697	2.4009144707907684	275.12646484375	275.1310119628906
692	275.27655029296875	11.336450000000001					1	DETECTED	275.2766 m/z @11.34 [CD8196_2.mzXML]	275.27655029296875	11.336450000000001	11.290249999999999	11.926016666666667	0.6357666666666688	420361.875	2801648.3803717205	0	1179	0.08522384240164804	3.3461567937750236	3.680658558140858	275.2763671875	275.277099609375
693	275.6324157714844	13.15855					1	DETECTED	275.6324 m/z @13.16 [CD8196_2.mzXML]	275.6324157714844	13.15855	12.159266666666667	15.691233333333335	3.5319666666666674	123323.265625	2679121.729639464	0	1179	0.21417698300634846	0.7843098282732552	1.905892368642168	275.6230773925781	275.6331481933594
694	275.6436462402344	11.974716666666666					1	DETECTED	275.6436 m/z @11.97 [CD8196_2.mzXML]	275.6436462402344	11.974716666666666	10.145433333333333	12.039983333333334	1.8945500000000006	5511.29052734375	272213.615499756	0	1179	0.07539842722533763	0.5178394088759718	0.03567881775194363	275.6432800292969	275.6517333984375
695	276.1340637207031	13.15855					1	DETECTED	276.1341 m/z @13.16 [CD8196_2.mzXML]	276.1340637207031	13.15855	1.8685	14.771983333333333	12.903483333333334	41749.51953125	2467246.662012724	0	1179	0.10480485830647801	0.5255544929411425	0.11842021502918157	276.13189697265625	276.14404296875
696	276.6517639160156	13.113883333333332					1	DETECTED	276.6518 m/z @13.11 [CD8196_2.mzXML]	276.6517639160156	13.113883333333332	13.021383333333334	14.006633333333333	0.9852499999999988	21557.970703125	439901.415887024	0	1179	0.30392531351463603	3.988404414686016	4.992496389614103	276.6507873535156	276.652099609375
697	276.9848327636719	1.7975999999999999					1	DETECTED	276.9848 m/z @1.80 [CD8196_2.mzXML]	276.9848327636719	1.7975999999999999	1.76875	18.445333333333334	16.676583333333333	22353.09375	1181446.003453308	0	1179	0.12022436768003009	249.0604454601309	502.4596145612914	276.9842224121094	276.99462890625
698	277.0382080078125	10.498133333333334					1	DETECTED	277.0382 m/z @10.50 [CD8196_2.mzXML]	277.0382080078125	10.498133333333334	2.2359500000000003	17.820666666666668	15.584716666666667	9033.9921875	1586389.3672126466	0	1179	0.07261095005127771	0.9431354908206266	0.014947556983933007	277.0350646972656	277.0389404296875
699	277.1278991699219	10.21485					1	DETECTED	277.1279 m/z @10.21 [CD8196_2.mzXML]	277.1278991699219	10.21485	8.022416666666667	10.392750000000001	2.3703333333333347	12865.951171875	190409.97281427027	0	1179	0.08672275465975865	2.92029514929427	4.280520483394703	277.1276550292969	277.1375732421875
700	277.1536560058594	13.202599999999999					1	DETECTED	277.1537 m/z @13.20 [CD8196_2.mzXML]	277.1536560058594	13.202599999999999	9.350916666666667	18.372333333333334	9.021416666666667	8580.869140625	1283243.971403045	0	1179	5.755216012236952	1.1711005144936635	1.1880484575182642	277.15155029296875	277.158935546875
701	278.05218505859375	16.18906666666667					1	DETECTED	278.0522 m/z @16.19 [CD8196_2.mzXML]	278.05218505859375	16.18906666666667	9.401066666666667	19.759166666666665	10.358099999999999	2992.50390625	762588.8333039548	0	1179	0.40493139896549835	0.7629714201532112	0.5259428403064225	278.05084228515625	278.05316162109375
702	278.6269836425781	12.94585					1	DETECTED	278.6270 m/z @12.95 [CD8196_2.mzXML]	278.6269836425781	12.94585	10.441083333333333	13.427916666666667	2.9868333333333332	30925.09375	954180.5170119634	0	1179	0.1814158072731029	0.5962298550763211	0.05700941486604737	278.6268615722656	278.6368408203125
703	278.9820556640625	1.9531666666666667					1	DETECTED	278.9821 m/z @1.95 [CD8196_2.mzXML]	278.9820556640625	1.9531666666666667	1.8262	19.193833333333334	17.367633333333334	6387.138671875	2371222.6944803777	0	1179	14.301016878751867	68.39446048831714	60.06285315050154	278.9801025390625	278.9830627441406
704	279.0536193847656	11.548433333333332					1	DETECTED	279.0536 m/z @11.55 [CD8196_2.mzXML]	279.0536193847656	11.548433333333332	2.06635	19.7955	17.72915	9543.7158203125	2217626.815480958	0	1179	9.343827870486654	2.500583770015449	4.055243720293345	279.0470886230469	279.0568542480469
705	279.08355712890625	10.498133333333334					1	DETECTED	279.0836 m/z @10.50 [CD8196_2.mzXML]	279.08355712890625	10.498133333333334	5.676283333333333	19.5585	13.882216666666665	276008.375	2830675.164478615	1	1179	0.08340740066349461	0.5561849473175043	0.027158778491915087	279.08245849609375	279.0930480957031
706	279.1584167480469	12.450716666666667					1	DETECTED	279.1584 m/z @12.45 [CD8196_2.mzXML]	279.1584167480469	12.450716666666667	0.10088333333333334	19.996333333333332	19.89545	133150.453125	3.7512069140635714E7	1	1179	0.15161185207259464	0.536895756155837	0.07723039170838267	279.157958984375	279.1594543457031
707	279.23101806640625	13.444016666666666					1	DETECTED	279.2310 m/z @13.44 [CD8196_2.mzXML]	279.23101806640625	13.444016666666666	11.880016666666668	14.959166666666667	3.0791499999999985	29660.494140625	1523319.108728821	0	1179	0.22025749934153893	0.9925233828915832	0.7429003171331438	279.2274475097656	279.2321472167969
708	279.64599609375	12.930516666666668					1	DETECTED	279.6460 m/z @12.93 [CD8196_2.mzXML]	279.64599609375	12.930516666666668	9.350916666666667	13.742766666666666	4.39185	144117.3125	5553623.4808416795	2	1179	0.16668541944427773	1.545162870963667	3.6092867792446732	279.6445007324219	279.64691162109375
709	280.09161376953125	1.7538666666666667					1	DETECTED	280.0916 m/z @1.75 [CD8196_2.mzXML]	280.09161376953125	1.7538666666666667	1.67265	18.6465	16.97385	135720.5625	3991888.399079835	0	1179	0.04574130238823426	89.87907913304912	112.86692723898267	280.0860290527344	280.09234619140625
710	280.1478271484375	12.930516666666668					1	DETECTED	280.1478 m/z @12.93 [CD8196_2.mzXML]	280.1478271484375	12.930516666666668	9.334783333333332	13.5418	4.207016666666668	39040.29296875	2136676.2580279554	0	1179	0.17698387112561065	0.5497576391462773	0.09533753992425906	280.1473693847656	280.15472412109375
711	280.1618347167969	12.434283333333333					1	DETECTED	280.1618 m/z @12.43 [CD8196_2.mzXML]	280.1618347167969	12.434283333333333	0.10088333333333334	19.977833333333333	19.87695	22550.197265625	6380717.231694331	0	1179	0.12778535608625496	2.4596321677559754	2.821642212207169	280.1605224609375	280.162841796875
712	280.6540832519531	13.320766666666666					1	DETECTED	280.6541 m/z @13.32 [CD8196_2.mzXML]	280.6540832519531	13.320766666666666	12.88345	14.303133333333333	1.4196833333333334	65638.4296875	1043342.3492192384	0	1179	0.1851128484918867	1.3334751362798152	1.0999375622151304	280.6480407714844	280.65478515625
713	281.0101318359375	11.563283333333334					1	DETECTED	281.0101 m/z @11.56 [CD8196_2.mzXML]	281.0101318359375	11.563283333333334	11.548433333333332	11.79655	0.2481166666666681	24876.607421875	154322.29710449307	0	1179	0.08206469562304264	8.35409652076172	11.30230139640374	281.0096130371094	281.01031494140625
714	281.08343505859375	15.801516666666666					1	DETECTED	281.0834 m/z @15.80 [CD8196_2.mzXML]	281.08343505859375	15.801516666666666	9.677533333333335	19.066166666666668	9.388633333333333	12516.53515625	2460050.9714046004	0	1179	7.04212298046486	0.7678744841176761	0.5480636771763913	281.0820617675781	281.0842590332031
715	281.11260986328125	9.5727					1	DETECTED	281.1126 m/z @9.57 [CD8196_2.mzXML]	281.11260986328125	9.5727	9.41785	9.624983333333335	0.20713333333333495	3858.894775390625	34565.32922241212	0	1179	0.1515666021793045	0.6688192874825164	0.33763857496503286	281.1125183105469	281.1134033203125
716	281.1557922363281	13.509350000000001					1	DETECTED	281.1558 m/z @13.51 [CD8196_2.mzXML]	281.1557922363281	13.509350000000001	0.2103833333333333	13.509350000000001	13.298966666666669	9363.7529296875	1077844.0018701481	0	1179	0.02148706720682192	0.5	null	281.1557922363281	281.1654357910156
717	281.2469177246094	14.303133333333333					1	DETECTED	281.2469 m/z @14.30 [CD8196_2.mzXML]	281.2469177246094	14.303133333333333	0.4116	19.595000000000002	19.183400000000002	131541.3125	7167567.795954685	0	1179	0.4738070398437184	0.9120057261709417	5.812791572628781	281.24560546875	281.247802734375
718	281.66180419921875	14.074416666666668					1	DETECTED	281.6618 m/z @14.07 [CD8196_2.mzXML]	281.66180419921875	14.074416666666668	11.110733333333334	16.41025	5.299516666666667	33696.16015625	2317528.6999804075	0	1179	0.14185876161520383	7.303068049756166	11.544300676519466	281.65740966796875	281.6629943847656
719	282.2211608886719	0.2834333333333333					1	DETECTED	282.2212 m/z @0.28 [CD8196_2.mzXML]	282.2211608886719	0.2834333333333333	0.13726666666666668	19.996333333333332	19.859066666666667	4178.28662109375	2339549.9383972175	0	1179	6.499571902233269	67.93295324971496	134.86590649942988	282.21978759765625	282.2232971191406
720	282.2502136230469	14.303133333333333					1	DETECTED	282.2502 m/z @14.30 [CD8196_2.mzXML]	282.2502136230469	14.303133333333333	11.290249999999999	15.7649	4.474650000000002	24389.470703125	2992998.1480421745	0	1179	3.294391821774745	0.7694866005458172	0.4055402868250845	282.24957275390625	282.25933837890625
721	282.27850341796875	13.901016666666667					1	DETECTED	282.2785 m/z @13.90 [CD8196_2.mzXML]	282.27850341796875	13.901016666666667	11.813883333333333	14.19045	2.376566666666667	36971.40625	932293.1865213024	0	1179	0.32627471009329057	0.8074126023184311	0.23535416522207547	282.277099609375	282.27935791015625
722	282.8228454589844	1.7538666666666667					1	DETECTED	282.8228 m/z @1.75 [CD8196_2.mzXML]	282.8228454589844	1.7538666666666667	1.6881666666666668	1.92495	0.23678333333333312	17687.640625	114596.72017309567	0	1179	0.054078205431871806	1.802004058853376	2.399933206823051	282.8222961425781	282.82330322265625
723	282.9048156738281	1.5967166666666666					1	DETECTED	282.9048 m/z @1.60 [CD8196_2.mzXML]	282.9048156738281	1.5967166666666666	1.5524	1.6572333333333333	0.10483333333333333	56065.0625	188202.28545959436	0	1179	0.0528047672884715	1.201214353942212	1.1815325882886516	282.9046630859375	282.905029296875
724	282.9724426269531	11.4084					1	DETECTED	282.9724 m/z @11.41 [CD8196_2.mzXML]	282.9724426269531	11.4084	10.962666666666667	16.3363	5.373633333333334	7567.28466796875	789342.5590278935	0	1179	0.6101185545355676	6.027856715524981	9.41508046235833	282.9718933105469	282.9745788574219
725	283.02728271484375	1.8685					1	DETECTED	283.0273 m/z @1.87 [CD8196_2.mzXML]	283.02728271484375	1.8685	1.8685	18.207666666666668	16.339166666666667	11155.1572265625	1805920.582225953	0	1179	0.027310252328343054	null	null	283.0264892578125	283.02850341796875
726	283.1068420410156	10.76315					1	DETECTED	283.1068 m/z @10.76 [CD8196_2.mzXML]	283.1068420410156	10.76315	10.498133333333334	17.301666666666666	6.803533333333332	10361.91796875	566726.6316150207	0	1179	0.08567627540290701	12.836048047292653	0.634942429136694	283.1064147949219	283.1159362792969
727	283.153076171875	12.039983333333334					1	DETECTED	283.1531 m/z @12.04 [CD8196_2.mzXML]	283.153076171875	12.039983333333334	12.0075	12.08985	0.08234999999999992	6731.4111328125	25705.999176147034	0	1179	0.07420617114934203	1.2675731144176456	1.535146228835291	283.1529235839844	283.15362548828125
728	283.2420349121094	14.925133333333333					1	DETECTED	283.2420 m/z @14.93 [CD8196_2.mzXML]	283.2420349121094	14.925133333333333	14.621233333333333	16.060266666666667	1.4390333333333345	3438.580810546875	144491.87707452392	0	1179	0.2744340883098122	2.367609959416473	3.7352199188329456	283.24090576171875	283.242431640625
729	283.26220703125	12.6354					1	DETECTED	283.2622 m/z @12.64 [CD8196_2.mzXML]	283.26220703125	12.6354	0.17366666666666666	19.977833333333333	19.804166666666667	52792.2265625	2297861.1319936523	0	1179	0.20973435752172875	1.4473265569989953	1.6360909105678025	283.25445556640625	283.2646484375
730	283.2814636230469	13.9185					1	DETECTED	283.2815 m/z @13.92 [CD8196_2.mzXML]	283.2814636230469	13.9185	8.440866666666667	14.638200000000001	6.197333333333335	7094.1015625	651430.9565633239	0	1179	0.2894270344619869	0.5656944300762496	0.0928681308741143	283.28118896484375	283.28985595703125
731	284.1036682128906	10.339866666666667					1	DETECTED	284.1037 m/z @10.34 [CD8196_2.mzXML]	284.1036682128906	10.339866666666667	10.305	16.668666666666667	6.363666666666667	1837.2440185546875	339640.642640625	0	1179	0.07948386788751272	91.2571701720814	181.5143403441628	284.1036682128906	284.11279296875
732	284.1852722167969	9.020216666666666					1	DETECTED	284.1853 m/z @9.02 [CD8196_2.mzXML]	284.1852722167969	9.020216666666666	8.967033333333335	10.021466666666667	1.054433333333332	15228.248046875	167578.61121185325	0	1179	0.07675409288458468	1.3906129883905862	1.6201154006860352	284.18463134765625	284.1900329589844
733	284.2936706542969	12.58625					1	DETECTED	284.2937 m/z @12.59 [CD8196_2.mzXML]	284.2936706542969	12.58625	7.393633333333333	14.638200000000001	7.244566666666668	10801.7509765625	839527.523107239	0	1179	0.195301755413281	0.6975834277515833	0.3951668555031666	284.29339599609375	284.29498291015625
734	284.33056640625	11.864566666666667					1	DETECTED	284.3306 m/z @11.86 [CD8196_2.mzXML]	284.33056640625	11.864566666666667	11.84855	12.331816666666667	0.4832666666666672	10523.4453125	96848.80635449225	0	1179	0.09686630570977783	15.086368366284601	20.22827184355611	284.3302307128906	284.3317565917969
735	284.90960693359375	1.67265					1	DETECTED	284.9096 m/z @1.67 [CD8196_2.mzXML]	284.90960693359375	1.67265	1.6572333333333333	1.7831833333333333	0.12595	27603.74609375	114840.63613500987	0	1179	0.09208848061724262	4.0848648648648735	7.169729729729747	284.9093933105469	284.9098205566406
736	285.00537109375	10.21485					1	DETECTED	285.0054 m/z @10.21 [CD8196_2.mzXML]	285.00537109375	10.21485	10.179783333333335	10.3225	0.14271666666666505	8405.0087890625	38671.27873645028	0	1179	0.0743537416874318	2.034933460076092	2.9881061981995103	285.00531005859375	285.0062561035156
737	285.06402587890625	1.4942					1	DETECTED	285.0640 m/z @1.49 [CD8196_2.mzXML]	285.06402587890625	1.4942	1.4331	16.79883333333333	15.365733333333331	11727.021484375	1319173.4653764036	0	1179	0.126721401831436	125.74249863611578	250.48499727223157	285.06341552734375	285.06927490234375
738	285.0777587890625	11.779216666666667					1	DETECTED	285.0778 m/z @11.78 [CD8196_2.mzXML]	285.0777587890625	11.779216666666667	11.713383333333333	11.831466666666667	0.11808333333333465	6338.884765625	28052.128142639256	0	1179	0.03493582498505532	0.8968354430379776	0.7936708860759552	285.0771484375	285.07861328125
739	285.1230773925781	10.441083333333333					1	DETECTED	285.1231 m/z @10.44 [CD8196_2.mzXML]	285.1230773925781	10.441083333333333	10.410616666666666	10.628250000000001	0.21763333333333534	18680.599609375	94703.08844268887	0	1179	0.08997984932678271	2.940812390736079	4.511344803178544	285.12286376953125	285.12347412109375
740	286.1432189941406	11.910716666666668					1	DETECTED	286.1432 m/z @11.91 [CD8196_2.mzXML]	286.1432189941406	11.910716666666668	11.880016666666668	12.073	0.1929833333333324	6924.25634765625	41320.62248559565	0	1179	0.11435909482317541	3.143051031487549	5.286102062975098	286.1426696777344	286.1435241699219
741	286.2004089355469	10.339866666666667					1	DETECTED	286.2004 m/z @10.34 [CD8196_2.mzXML]	286.2004089355469	10.339866666666667	10.268766666666666	11.1753	0.9065333333333339	466842.15625	3570006.754389763	1	1179	0.1115392226249643	1.8633039147729822	2.8517422225822084	286.2000427246094	286.2015075683594
742	286.2486267089844	9.7932					1	DETECTED	286.2486 m/z @9.79 [CD8196_2.mzXML]	286.2486267089844	9.7932	8.914066666666667	19.467166666666667	10.5531	98305.984375	2067599.715392333	0	1179	0.15696119921889995	1.193834098053819	1.1821576939548555	286.2475280761719	286.25
743	287.0132751464844	1.7975999999999999					1	DETECTED	287.0133 m/z @1.80 [CD8196_2.mzXML]	287.0132751464844	1.7975999999999999	1.7378833333333332	1.92495	0.18706666666666671	26923.390625	147672.25723217768	0	1179	0.037229066256744936	1.5662852358358927	4.407433638163394	287.01214599609375	287.0137939453125
744	287.099853515625	9.726949999999999					1	DETECTED	287.0999 m/z @9.73 [CD8196_2.mzXML]	287.099853515625	9.726949999999999	9.660316666666667	16.170583333333333	6.510266666666666	222422.9375	2178849.3256639964	1	1179	0.09354319953631673	6.389399783075224	21.194607497941593	287.0997314453125	287.1083679199219
745	287.2041931152344	10.339866666666667					1	DETECTED	287.2042 m/z @10.34 [CD8196_2.mzXML]	287.2041931152344	10.339866666666667	10.268766666666666	10.694016666666666	0.42525000000000013	63553.34375	475527.2254544669	0	1179	0.1120607503139972	1.9442530296808096	2.3633663864585785	287.2040100097656	287.2048645019531
746	287.2362060546875	13.953833333333334					1	DETECTED	287.2362 m/z @13.95 [CD8196_2.mzXML]	287.2362060546875	13.953833333333334	11.95825	15.1503	3.19205	7158.77587890625	404257.1460726316	0	1179	0.1642145138664297	0.7997786779137258	0.40308697306868724	287.2358093261719	287.23773193359375
747	287.267822265625	11.503483333333332					1	DETECTED	287.2678 m/z @11.50 [CD8196_2.mzXML]	287.267822265625	11.503483333333332	11.503483333333332	11.926016666666667	0.42253333333333565	9884.166015625	129625.59798925852	0	1179	0.0957085658727852	null	null	287.26763916015625	287.2691345214844
748	287.6322021484375	12.930516666666668					1	DETECTED	287.6322 m/z @12.93 [CD8196_2.mzXML]	287.6322021484375	12.930516666666668	11.910716666666668	14.6553	2.744583333333333	140948.3125	1951786.9917615384	2	1179	0.1316590452650246	1.2355184950699958	1.2865024882230225	287.6302185058594	287.6421203613281
749	288.1033630371094	9.726949999999999					1	DETECTED	288.1034 m/z @9.73 [CD8196_2.mzXML]	288.1033630371094	9.726949999999999	9.660316666666667	9.844600000000002	0.1842833333333349	28109.205078125	173455.7831716303	0	1179	0.09781581351429658	1.3828164082041416	1.7656328164082835	288.10321044921875	288.1034240722656
750	288.2162780761719	10.628250000000001					1	DETECTED	288.2163 m/z @10.63 [CD8196_2.mzXML]	288.2162780761719	10.628250000000001	0.19223333333333334	19.741	19.548766666666666	308318.28125	3741279.839214529	1	1179	0.09291522288086007	4.420264514080498	6.111480237883483	288.20703125	288.2186584472656
751	288.63995361328125	13.320766666666666					1	DETECTED	288.6400 m/z @13.32 [CD8196_2.mzXML]	288.63995361328125	13.320766666666666	12.783166666666666	14.124516666666667	1.3413500000000003	44588.76953125	767999.4792854016	0	1179	0.13754644707982422	1.9832529900129563	4.001939005353525	288.6308898925781	288.64959716796875
752	288.7679138183594	1.9674166666666666					1	DETECTED	288.7679 m/z @1.97 [CD8196_2.mzXML]	288.7679138183594	1.9674166666666666	1.93895	2.1229	0.18395000000000006	7775.322265625	54615.39291699215	0	1179	0.14043337385175247	3.2309718969555075	5.461943793911015	288.7676696777344	288.7687683105469
753	288.9217834472656	1.5967166666666666					1	DETECTED	288.9218 m/z @1.60 [CD8196_2.mzXML]	288.9217834472656	1.5967166666666666	1.5672333333333335	1.76875	0.20151666666666657	200256.515625	913804.747294677	0	1179	0.06600641500543247	3.4174674957603437	3.1521139317437092	288.92138671875	288.9219055175781
754	289.17510986328125	1.3776833333333334					1	DETECTED	289.1751 m/z @1.38 [CD8196_2.mzXML]	289.17510986328125	1.3776833333333334	0.11906666666666667	19.996333333333332	19.877266666666667	6106.7421875	1640374.3694206227	0	1179	6.121717047826933	7.896473641696572	6.702732711488805	289.1737976074219	289.1767578125
755	289.6479187011719	14.141150000000001					1	DETECTED	289.6479 m/z @14.14 [CD8196_2.mzXML]	289.6479187011719	14.141150000000001	11.044016666666666	15.61725	4.573233333333334	22102.36328125	1535269.5401864005	0	1179	2.253406467842698	1.5286854095620754	0.6195311970822173	289.6399841308594	289.6491394042969
756	290.2679748535156	11.393883333333333					1	DETECTED	290.2680 m/z @11.39 [CD8196_2.mzXML]	290.2679748535156	11.393883333333333	10.91385	11.591966666666668	0.6781166666666678	38180.3125	425434.95527282625	0	1179	0.0794344523149011	0.6891817699053875	0.34044658878133677	290.2674865722656	290.26922607421875
757	290.6679382324219	14.351883333333335					1	DETECTED	290.6679 m/z @14.35 [CD8196_2.mzXML]	290.6679382324219	14.351883333333335	14.023716666666667	15.256916666666665	1.2331999999999983	3655.55029296875	148686.18977899165	0	1179	0.3668331811186931	1.8789233113255355	2.757846622651071	290.66595458984375	290.6683654785156
758	290.9252624511719	2.662116666666667					1	DETECTED	290.9253 m/z @2.66 [CD8196_2.mzXML]	290.9252624511719	2.662116666666667	1.6117	16.225783333333332	14.614083333333333	33853.984375	3185291.8280489524	0	1179	0.5711414715152876	1.5251008063627312	1.6019783516772168	290.91595458984375	290.92596435546875
759	291.11956787109375	12.039983333333334					1	DETECTED	291.1196 m/z @12.04 [CD8196_2.mzXML]	291.11956787109375	12.039983333333334	11.991083333333334	12.88345	0.8923666666666659	89926.765625	769172.1485462621	0	1179	0.10118791752017486	8.750240294606972	4.153762342671611	291.1098937988281	291.1288757324219
760	291.17352294921875	9.809916666666668					1	DETECTED	291.1735 m/z @9.81 [CD8196_2.mzXML]	291.17352294921875	9.809916666666668	4.583483333333334	10.128449999999999	5.5449666666666655	4391.8837890625	591952.6254074097	0	1179	0.3283775492697085	0.5304732991906524	0.06094659838130485	291.1657409667969	291.1737365722656
761	291.6459655761719	12.88345					1	DETECTED	291.6460 m/z @12.88 [CD8196_2.mzXML]	291.6459655761719	12.88345	2.5514666666666668	14.417716666666667	11.86625	38151.3046875	1986618.677277283	0	1179	0.12295872806818409	4.793110671919939	1.2734035150075653	291.64349365234375	291.646728515625
762	291.9350280761719	2.5791666666666666					1	DETECTED	291.9350 m/z @2.58 [CD8196_2.mzXML]	291.9350280761719	2.5791666666666666	2.009716666666667	9.020216666666666	7.0104999999999995	26741.58984375	1689221.7743250432	0	1179	0.7422776035224254	2.184946747890217	2.4670228415381255	291.9339294433594	291.93597412109375
763	292.0679626464844	17.039666666666665					1	DETECTED	292.0680 m/z @17.04 [CD8196_2.mzXML]	292.0679626464844	17.039666666666665	9.452333333333334	19.303333333333335	9.851	3936.8291015625	983798.482042816	0	1179	2.971114046962395	0.6491740620332135	0.23935418185803772	292.0585632324219	292.0687561035156
764	292.12286376953125	12.039983333333334					1	DETECTED	292.1229 m/z @12.04 [CD8196_2.mzXML]	292.12286376953125	12.039983333333334	9.09125	12.26375	3.1724999999999994	10469.2783203125	289441.1240405882	0	1179	0.09195401033270478	0.5379428455155886	4.463779656156537	292.1203308105469	292.12322998046875
765	292.92633056640625	2.5514666666666668					1	DETECTED	292.9263 m/z @2.55 [CD8196_2.mzXML]	292.92633056640625	2.5514666666666668	2.38835	14.141150000000001	11.7528	4008.100341796875	1084872.2741676637	0	1179	0.39734274987878715	36.025748441810535	71.05149688362108	292.91680908203125	292.93560791015625
766	292.96966552734375	2.5378666666666665					1	DETECTED	292.9697 m/z @2.54 [CD8196_2.mzXML]	292.96966552734375	2.5378666666666665	2.469466666666667	3.4411666666666667	0.9716999999999998	5157.83251953125	114088.0808137512	0	1179	0.1186256419762235	7.103070175438639	5.331084083521327	292.9612731933594	292.9776916503906
767	292.9882507324219	2.606533333333333					1	DETECTED	292.9883 m/z @2.61 [CD8196_2.mzXML]	292.9882507324219	2.606533333333333	2.3611999999999997	17.24566666666667	14.884466666666668	4088.931884765625	1085089.5461151428	0	1179	0.5310957690605527	30.3351902173913	3.5792111422424218	292.9810485839844	292.99774169921875
768	293.0078430175781	2.5928166666666663					1	DETECTED	293.0078 m/z @2.59 [CD8196_2.mzXML]	293.0078430175781	2.5928166666666663	2.3475166666666665	11.223450000000001	8.875933333333336	5421.88671875	759634.7489360352	0	1179	0.5282073522849409	18.091996195135224	2.981217838898386	292.99957275390625	293.0117492675781
769	293.02276611328125	2.5791666666666666					1	DETECTED	293.0228 m/z @2.58 [CD8196_2.mzXML]	293.02276611328125	2.5791666666666666	2.31995	3.6249833333333332	1.3050333333333333	6189.12841796875	248703.9484626464	0	1179	0.2686013858890228	2.5172635504404295	4.034527100880859	293.0150146484375	293.0235595703125
770	293.0341796875	2.415316666666667					1	DETECTED	293.0342 m/z @2.42 [CD8196_2.mzXML]	293.0341796875	2.415316666666667	2.31995	18.792666666666666	16.472716666666667	9308.3056640625	1152716.464288147	0	1179	0.7273820215931859	86.36516952114611	12.090193016939956	293.02630615234375	293.0423583984375
771	293.0569763183594	9.642516666666667					1	DETECTED	293.0570 m/z @9.64 [CD8196_2.mzXML]	293.0569763183594	9.642516666666667	2.2220500000000003	18.992833333333333	16.770783333333334	116700.0546875	2434121.812292479	0	1179	14.267074948076251	0.9854966527720178	0.8969654482122078	293.0488586425781	293.0653381347656
772	293.0972595214844	2.662116666666667					1	DETECTED	293.0973 m/z @2.66 [CD8196_2.mzXML]	293.0972595214844	2.662116666666667	0.10088333333333334	19.996333333333332	19.89545	9129450.0	5.91492536097699E8	1	1179	0.7504078460513641	1.9633754988746746	1.7181948491839223	293.09619140625	293.1059875488281
773	293.11944580078125	9.590216666666667					1	DETECTED	293.1194 m/z @9.59 [CD8196_2.mzXML]	293.11944580078125	9.590216666666667	1.9814666666666667	12.039983333333334	10.058516666666668	120042.140625	1.3221643652987637E7	0	1179	9.286523166425065	0.6860198134365838	0.37108571513356253	293.1117858886719	293.12933349609375
774	293.1385192871094	10.37495					1	DETECTED	293.1385 m/z @10.37 [CD8196_2.mzXML]	293.1385192871094	10.37495	2.17985	15.34545	13.1656	37774.1796875	3467969.8225452863	0	1179	9.643987888694724	0.6464406449377923	0.2597359652248907	293.1297302246094	293.1423645019531
775	293.152587890625	9.809916666666668					1	DETECTED	293.1526 m/z @9.81 [CD8196_2.mzXML]	293.152587890625	9.809916666666668	2.3061833333333337	13.2173	10.911116666666667	86499.8359375	3830451.689339508	0	1179	2.597435732025488	0.5364459601650086	0.06338167721206972	293.1451721191406	293.1607971191406
776	293.17462158203125	9.624983333333335					1	DETECTED	293.1746 m/z @9.62 [CD8196_2.mzXML]	293.17462158203125	9.624983333333335	2.3475166666666665	14.254850000000001	11.907333333333334	120184.0	2.953915195704681E7	0	1179	11.694007019799509	0.8066682632232215	0.5905842528984122	293.164794921875	293.1839904785156
777	293.19024658203125	9.932266666666667					1	DETECTED	293.1902 m/z @9.93 [CD8196_2.mzXML]	293.19024658203125	9.932266666666667	2.3475166666666665	15.185866666666668	12.838350000000002	88898.765625	2.0902233905120164E7	0	1179	12.511836156196729	0.8217801884408699	0.6071558482274106	293.1853942871094	293.1987609863281
778	293.20941162109375	2.606533333333333					1	DETECTED	293.2094 m/z @2.61 [CD8196_2.mzXML]	293.20941162109375	2.606533333333333	2.3475166666666665	12.400583333333334	10.053066666666666	4398.353515625	1058433.6237954102	0	1179	0.4030347632994977	19.40621581622804	3.079804948651149	293.2015686035156	293.21771240234375
779	293.2313537597656	9.6076					1	DETECTED	293.2314 m/z @9.61 [CD8196_2.mzXML]	293.2313537597656	9.6076	2.3611999999999997	9.6076	7.2463999999999995	122918.59375	2.3327233218705993E7	0	1179	7.464272831393183	0.5	null	293.22137451171875	293.240478515625
780	293.64031982421875	10.37495					1	DETECTED	293.6403 m/z @10.37 [CD8196_2.mzXML]	293.64031982421875	10.37495	2.6201999999999996	14.485066666666667	11.864866666666668	14709.5068359375	2968612.1699862056	0	1179	0.05856711389389879	0.7650063939306017	0.5300127878612033	293.6313781738281	293.64154052734375
781	294.1004638671875	2.5791666666666666					1	DETECTED	294.1005 m/z @2.58 [CD8196_2.mzXML]	294.1004638671875	2.5791666666666666	1.8403166666666666	19.686333333333334	17.846016666666667	855465.75	5.56096857926465E7	0	1179	0.7372059348023763	2.058204864498334	2.2016398727057105	294.0990295410156	294.1048278808594
782	294.91851806640625	13.6589					1	DETECTED	294.9185 m/z @13.66 [CD8196_2.mzXML]	294.91851806640625	13.6589	0.15545	19.9415	19.786050000000003	19120.0859375	4467562.292524473	0	1179	2.0613649395716234	0.7298720549620102	0.39640421822114724	294.91802978515625	294.9205627441406
783	294.938232421875	1.64225					1	DETECTED	294.9382 m/z @1.64 [CD8196_2.mzXML]	294.938232421875	1.64225	1.58175	1.67265	0.09089999999999998	93962.8984375	295665.4218740232	0	1179	0.055787036938207635	0.7559410434374201	0.6244405889016079	294.9382019042969	294.9388732910156
784	294.9540100097656	11.1753					1	DETECTED	294.9540 m/z @11.18 [CD8196_2.mzXML]	294.9540100097656	11.1753	11.02745	18.097166666666666	7.069716666666666	5047.25048828125	1039146.4716028443	0	1179	4.807627114238841	23.908409423965725	45.78239805067681	294.95294189453125	294.9552001953125
785	295.0575256347656	10.525866666666667					1	DETECTED	295.0575 m/z @10.53 [CD8196_2.mzXML]	295.0575256347656	10.525866666666667	10.484066666666667	10.568283333333333	0.08421666666666638	8493.9365234375	32346.67774877938	0	1179	0.0842508931954189	1.00737639553428	1.0147527910685603	295.0572204589844	295.0580749511719
786	295.1014404296875	2.606533333333333					1	DETECTED	295.1014 m/z @2.61 [CD8196_2.mzXML]	295.1014404296875	2.606533333333333	1.85445	18.298833333333334	16.444383333333334	100968.6328125	7998253.24971152	0	1179	0.7624604835725304	8.91033685302662	2.179021523109309	295.0944519042969	295.10406494140625
787	295.12835693359375	9.642516666666667					1	DETECTED	295.1284 m/z @9.64 [CD8196_2.mzXML]	295.12835693359375	9.642516666666667	9.5727	9.743066666666666	0.17036666666666633	36660.6875	206361.91286804155	0	1179	0.09492116847818721	1.220100262592479	1.6521658277650844	295.1282043457031	295.1286315917969
788	295.1936340332031	12.28055					1	DETECTED	295.1936 m/z @12.28 [CD8196_2.mzXML]	295.1936340332031	12.28055	1.4142666666666666	16.3363	14.922033333333335	34425.109375	4033873.0134502556	0	1179	0.31300811941467543	0.6494031963409839	0.3272134381048487	295.18707275390625	295.2033996582031
789	295.2936706542969	2.662116666666667					1	DETECTED	295.2937 m/z @2.66 [CD8196_2.mzXML]	295.2936706542969	2.662116666666667	2.194033333333333	5.103716666666667	2.909683333333334	33360.57421875	1708627.5730285044	0	1179	0.7399655619826597	1.9001077335106675	2.9875800250061113	295.2934875488281	295.2955017089844
790	296.0653991699219	1.7538666666666667					1	DETECTED	296.0654 m/z @1.75 [CD8196_2.mzXML]	296.0653991699219	1.7538666666666667	1.6881666666666668	1.7831833333333333	0.09501666666666653	104508.296875	345713.36466210923	0	1179	0.08685987832416342	0.723110096397768	0.446220192795536	296.0650634765625	296.0653991699219
791	296.13189697265625	9.642516666666667					1	DETECTED	296.1319 m/z @9.64 [CD8196_2.mzXML]	296.13189697265625	9.642516666666667	9.6076	9.726949999999999	0.11934999999999896	5952.3095703125	27755.50070434554	0	1179	0.08349819233809974	1.7090692124104407	2.4181384248208815	296.1314392089844	296.1324157714844
792	296.1845703125	11.813883333333333					1	DETECTED	296.1846 m/z @11.81 [CD8196_2.mzXML]	296.1845703125	11.813883333333333	9.41785	19.485333333333333	10.067483333333334	23421.3359375	2091865.6997745074	0	1179	0.08352991938081011	5.798034212324888	1.360175392022419	296.182373046875	296.1851806640625
793	296.1968078613281	12.297483333333334					1	DETECTED	296.1968 m/z @12.30 [CD8196_2.mzXML]	296.1968078613281	12.297483333333334	12.22895	12.518183333333333	0.2892333333333337	8034.76806640625	85489.49953930698	0	1179	0.19328070957958587	2.110165369649767	3.2203307392995337	296.1964111328125	296.1976623535156
794	296.2571716308594	13.493066666666666					1	DETECTED	296.2572 m/z @13.49 [CD8196_2.mzXML]	296.2571716308594	13.493066666666666	13.396666666666667	13.709100000000001	0.3124333333333347	15002.8076171875	174997.12291626068	0	1179	0.34142737104466825	1.6205048409405467	2.2410096818810934	296.2571716308594	296.2580261230469
795	297.1178894042969	1.4646166666666667					1	DETECTED	297.1179 m/z @1.46 [CD8196_2.mzXML]	297.1178894042969	1.4646166666666667	1.4142666666666666	9.555683333333333	8.141416666666666	10065.0302734375	630967.1066798707	0	1179	0.13086103412354033	80.84822906322391	160.02691137285856	297.1089172363281	297.1274719238281
796	297.1802978515625	16.060266666666667					1	DETECTED	297.1803 m/z @16.06 [CD8196_2.mzXML]	297.1802978515625	16.060266666666667	9.41785	19.904999999999998	10.487149999999998	11412.7724609375	2382332.931710203	0	1179	3.285518910543214	0.7696113515708366	0.5864551425782062	297.17889404296875	297.1898498535156
797	298.2732238769531	14.2706					1	DETECTED	298.2732 m/z @14.27 [CD8196_2.mzXML]	298.2732238769531	14.2706	10.863666666666667	16.705666666666666	5.841999999999999	105057.9296875	4618516.291853089	0	1179	0.4747231360796196	0.781335331174696	0.42390703102699806	298.27215576171875	298.2744140625
798	299.13818359375	11.306566666666667					1	DETECTED	299.1382 m/z @11.31 [CD8196_2.mzXML]	299.13818359375	11.306566666666667	10.021466666666667	13.8653	3.8438333333333325	51316.1796875	2794670.453373015	0	1179	1.540805432049952	0.9585302523436369	2.1318005084277263	299.1369934082031	299.1391296386719
799	299.2765197753906	14.2706					1	DETECTED	299.2765 m/z @14.27 [CD8196_2.mzXML]	299.2765197753906	14.2706	14.057766666666668	15.636033333333334	1.578266666666666	20216.125	656233.700630707	0	1179	0.42377854584275276	3.3248027663364943	4.098594900992132	299.276123046875	299.2781677246094
800	299.6321105957031	12.899816666666668					1	DETECTED	299.6321 m/z @12.90 [CD8196_2.mzXML]	299.6321105957031	12.899816666666668	12.866866666666665	13.476283333333333	0.609416666666668	29873.71875	358527.5164444598	0	1179	0.2916809057312779	9.247597369751288	17.495194739502576	299.6317138671875	299.6322937011719
801	300.1796875	11.577566666666666					1	DETECTED	300.1797 m/z @11.58 [CD8196_2.mzXML]	300.1796875	11.577566666666666	9.367333333333333	12.159266666666667	2.7919333333333345	117826.1328125	2397011.0888550123	0	1179	0.13654238806175378	0.6047801011820443	0.3214385612999201	300.17919921875	300.1835632324219
802	300.2167663574219	10.554016666666666					1	DETECTED	300.2168 m/z @10.55 [CD8196_2.mzXML]	300.2167663574219	10.554016666666666	10.511966666666666	10.643433333333332	0.1314666666666664	9573.0927734375	63461.077806884685	0	1179	0.08158213751561583	1.5632183908046058	2.1264367816092116	300.2163391113281	300.21697998046875
803	301.1171569824219	10.76315					1	DETECTED	301.1172 m/z @10.76 [CD8196_2.mzXML]	301.1171569824219	10.76315	9.82695	10.880083333333333	1.0531333333333333	52896.734375	568398.9206369638	0	1179	0.09538518232940696	0.5627281327877297	0.4534011343689874	301.1171569824219	301.118408203125
804	301.1402282714844	12.450716666666667					1	DETECTED	301.1402 m/z @12.45 [CD8196_2.mzXML]	301.1402282714844	12.450716666666667	0.10088333333333334	19.996333333333332	19.89545	120147.484375	1.2674777619662715E7	1	1179	10.763704953449729	0.9639181185192041	0.04951075040883755	301.1352844238281	301.1448669433594
805	301.18292236328125	11.563283333333334					1	DETECTED	301.1829 m/z @11.56 [CD8196_2.mzXML]	301.18292236328125	11.563283333333334	9.77615	11.6974	1.9212500000000006	22190.046875	1174748.577338136	0	1179	0.09951445544695403	0.5375228485097172	0.07504569701943453	301.1827697753906	301.189208984375
806	301.2127380371094	13.460116666666666					1	DETECTED	301.2127 m/z @13.46 [CD8196_2.mzXML]	301.2127380371094	13.460116666666666	10.470116666666666	14.485066666666667	4.014950000000001	37611.89453125	1304926.5021145039	0	1179	0.23098116919468836	0.6713963210702342	4.433904898112457	301.209716796875	301.2155456542969
807	302.10186767578125	10.628250000000001					1	DETECTED	302.1019 m/z @10.63 [CD8196_2.mzXML]	302.10186767578125	10.628250000000001	10.582833333333333	10.676833333333333	0.09399999999999942	4752.53955078125	21672.109586181556	0	1179	0.09237440161821553	1.0348623853210643	1.0697247706421285	302.1015319824219	302.1023254394531
808	302.12042236328125	10.76315					1	DETECTED	302.1204 m/z @10.76 [CD8196_2.mzXML]	302.12042236328125	10.76315	8.931733333333334	10.880083333333333	1.9483499999999996	10224.380859375	307146.7070444337	0	1179	0.14181136106769543	0.5319242844792285	0.06384856895845684	302.120361328125	302.1228942871094
809	302.1434631347656	12.434283333333333					1	DETECTED	302.1435 m/z @12.43 [CD8196_2.mzXML]	302.1434631347656	12.434283333333333	0.2652833333333333	19.996333333333332	19.73105	21214.552734375	2647894.9312989195	0	1179	10.690094441831619	1.0109466953646205	0.7689427921060038	302.13873291015625	302.1455078125
810	302.2318115234375	10.81355					1	DETECTED	302.2318 m/z @10.81 [CD8196_2.mzXML]	302.2318115234375	10.81355	10.76315	10.97875	0.21560000000000024	14062.328125	104950.82243603529	0	1179	0.10283793348358294	2.138888888888901	3.277777777777801	302.2312927246094	302.232177734375
811	302.28643798828125	11.577566666666666					1	DETECTED	302.2864 m/z @11.58 [CD8196_2.mzXML]	302.28643798828125	11.577566666666666	11.503483333333332	14.873183333333333	3.3697000000000017	134640.109375	1796030.2764119299	0	1179	0.11574029243477035	3.502797098316642	3.4627933415209555	302.2851867675781	302.28759765625
812	303.0270690917969	1.4646166666666667					1	DETECTED	303.0271 m/z @1.46 [CD8196_2.mzXML]	303.0270690917969	1.4646166666666667	1.4331	2.9475166666666666	1.5144166666666665	10436.6572265625	232496.75686389158	0	1179	0.051616154391810776	24.02564780539399	47.05129561078798	303.0264892578125	303.02899169921875
813	303.05224609375	17.24566666666667					1	DETECTED	303.0522 m/z @17.25 [CD8196_2.mzXML]	303.05224609375	17.24566666666667	10.057316666666667	18.920333333333335	8.863016666666669	2457.560302734375	667755.0357479859	0	1179	1.777333956681927	0.6164847751338393	0.2329695502676785	303.0505065917969	303.0529479980469
814	303.0738220214844	9.7108					1	DETECTED	303.0738 m/z @9.71 [CD8196_2.mzXML]	303.0738220214844	9.7108	9.642516666666667	9.8794	0.2368833333333331	21047.640625	134734.33362603685	0	1179	0.09588675288824433	1.7345618745423428	1.9408702323174258	303.0735778808594	303.0742492675781
815	303.2286071777344	14.303133333333333					1	DETECTED	303.2286 m/z @14.30 [CD8196_2.mzXML]	303.2286071777344	14.303133333333333	10.441083333333333	16.817333333333334	6.376250000000001	268363.625	9817781.761517266	1	1179	0.3289820537981427	0.7261601752098107	3.8060586210751084	303.22802734375	303.2316589355469
816	303.2900390625	11.591966666666668					1	DETECTED	303.2900 m/z @11.59 [CD8196_2.mzXML]	303.2900390625	11.591966666666668	11.548433333333332	11.635983333333334	0.08755000000000202	24797.595703125	104257.68428955122	0	1179	0.08984898593805646	1.0055513016844924	1.011102603368985	303.2900390625	303.2908630371094
817	303.6458740234375	12.816583333333334					1	DETECTED	303.6459 m/z @12.82 [CD8196_2.mzXML]	303.6458740234375	12.816583333333334	12.7335	13.12885	0.39535000000000053	19050.65625	181356.87755078144	0	1179	0.11105500324729078	2.379237713139388	1.345647902616884	303.6451110839844	303.6463317871094
818	304.01885986328125	10.128449999999999					1	DETECTED	304.0189 m/z @10.13 [CD8196_2.mzXML]	304.01885986328125	10.128449999999999	0.5754	10.410616666666666	9.835216666666666	33872.6484375	3094325.426600098	0	1179	0.08516878411316497	0.5094274873199257	0.014645795478176645	304.018310546875	304.0285949707031
819	304.04840087890625	16.7425					1	DETECTED	304.0484 m/z @16.74 [CD8196_2.mzXML]	304.04840087890625	16.7425	0.10088333333333334	19.959666666666667	19.858783333333335	4211.1328125	1440035.3864454674	0	1179	1.296113816535998	0.5966602804014434	0.18990501999250625	304.0467834472656	304.05029296875
820	304.1502990722656	9.318383333333333					1	DETECTED	304.1503 m/z @9.32 [CD8196_2.mzXML]	304.1502990722656	9.318383333333333	9.22905	9.401066666666667	0.17201666666666604	7186.60498046875	33191.46099249227	0	1179	0.05319861155430594	0.9627798507462755	0.925559701492551	304.15008544921875	304.15081787109375
821	304.1754455566406	17.6735					1	DETECTED	304.1754 m/z @17.67 [CD8196_2.mzXML]	304.1754455566406	17.6735	8.825466666666667	17.6735	8.848033333333333	2470.378662109375	978096.7451952517	0	1179	8.738406773542707	0.5	null	304.1744689941406	304.1756591796875
822	304.21142578125	10.057316666666667					1	DETECTED	304.2114 m/z @10.06 [CD8196_2.mzXML]	304.21142578125	10.057316666666667	10.021466666666667	17.18933333333333	7.167866666666663	23367.078125	1134204.658413574	0	1179	0.08956639667603206	4.081605155754696	7.038127132686105	304.2070007324219	304.2117004394531
823	304.23175048828125	14.254850000000001					1	DETECTED	304.2318 m/z @14.25 [CD8196_2.mzXML]	304.23175048828125	14.254850000000001	11.094583333333333	15.7463	4.651716666666667	46700.22265625	2165566.27367456	0	1179	0.48765871597367294	0.7587583024147881	0.4159078641245969	304.2311706542969	304.2330017089844
824	304.2985534667969	11.503483333333332					1	DETECTED	304.2986 m/z @11.50 [CD8196_2.mzXML]	304.2985534667969	11.503483333333332	1.5380166666666668	11.621133333333335	10.083116666666667	15451.072265625	3716450.049732911	0	1179	0.06818841329621073	0.5059028846282497	0.011805769256499406	304.2985534667969	304.30230712890625
825	304.83648681640625	10.554016666666666					1	DETECTED	304.8365 m/z @10.55 [CD8196_2.mzXML]	304.83648681640625	10.554016666666666	10.511966666666666	14.705516666666666	4.19355	4179.39306640625	355197.4558962403	0	1179	0.4258359029944607	49.86385255648074	98.72770511296147	304.8326416015625	304.83843994140625
826	304.89556884765625	1.6272666666666666					1	DETECTED	304.8956 m/z @1.63 [CD8196_2.mzXML]	304.89556884765625	1.6272666666666666	1.5672333333333335	13.84735	12.280116666666666	57416.828125	2552104.1301807864	0	1179	0.06736463444377194	100.3633220162491	1.137545724745442	304.8952331542969	304.90484619140625
827	305.04473876953125	17.208000000000002					1	DETECTED	305.0447 m/z @17.21 [CD8196_2.mzXML]	305.04473876953125	17.208000000000002	8.98485	19.777333333333335	10.792483333333335	3501.491455078125	982114.3623239135	0	1179	2.2921440494577467	0.6562256150826223	0.31245123016524473	305.0428161621094	305.0460510253906
828	305.2439270019531	12.6354					1	DETECTED	305.2439 m/z @12.64 [CD8196_2.mzXML]	305.2439270019531	12.6354	5.6071	15.29215	9.68505	99984.84375	2601705.0964924935	1	1179	0.15190809042483977	7.71288337567527	13.57762615145555	305.2434387207031	305.2481994628906
829	305.7096252441406	10.441083333333333					1	DETECTED	305.7096 m/z @10.44 [CD8196_2.mzXML]	305.7096252441406	10.441083333333333	10.410616666666666	10.539866666666667	0.12925000000000075	10514.1396484375	55429.470967285684	0	1179	0.09552298780389457	2.121170678336948	3.242341356673896	305.70806884765625	305.71014404296875
830	306.0157470703125	10.128449999999999					1	DETECTED	306.0157 m/z @10.13 [CD8196_2.mzXML]	306.0157470703125	10.128449999999999	10.093266666666667	15.838533333333334	5.745266666666668	12637.0302734375	343379.60456365993	0	1179	0.143793264153679	81.64756039791773	162.29512079583546	306.0151062011719	306.019287109375
831	306.0832214355469	16.244383333333335					1	DETECTED	306.0832 m/z @16.24 [CD8196_2.mzXML]	306.0832214355469	16.244383333333335	9.318383333333333	19.084333333333333	9.76595	4994.27001953125	1162506.4490363777	0	1179	2.0924895887813815	0.7050209356049666	0.2442399460934719	306.0808410644531	306.08502197265625
832	306.2474670410156	12.6029					1	DETECTED	306.2475 m/z @12.60 [CD8196_2.mzXML]	306.2474670410156	12.6029	12.552133333333334	14.485066666666667	1.9329333333333327	20224.888671875	525733.9953262323	0	1179	1.4369874472811546	18.700460469541508	29.46529969680956	306.24688720703125	306.2504577636719
833	306.7980651855469	10.441083333333333					1	DETECTED	306.7981 m/z @10.44 [CD8196_2.mzXML]	306.7980651855469	10.441083333333333	10.410616666666666	10.597716666666667	0.18710000000000093	8412.3818359375	49213.79299060091	0	1179	0.07879086198592056	3.070568927789885	5.14113785557977	306.79681396484375	306.79827880859375
834	306.8289489746094	1.7538666666666667					1	DETECTED	306.8289 m/z @1.75 [CD8196_2.mzXML]	306.8289489746094	1.7538666666666667	1.7044	3.8280499999999997	2.1236499999999996	11922.646484375	425610.47570983885	0	1179	0.03138068415888928	21.465464959568685	41.93092991913737	306.8285217285156	306.8381652832031
835	306.99267578125	11.094583333333333					1	DETECTED	306.9927 m/z @11.09 [CD8196_2.mzXML]	306.99267578125	11.094583333333333	10.745650000000001	11.207249999999998	0.4615999999999971	6124.0126953125	97085.13802416954	0	1179	0.23885256660551057	0.6614444019870077	0.3228888039740154	306.9906311035156	306.9931945800781
836	307.06231689453125	14.157900000000001					1	DETECTED	307.0623 m/z @14.16 [CD8196_2.mzXML]	307.06231689453125	14.157900000000001	10.568283333333333	14.907866666666667	4.339583333333334	4863.1455078125	673733.8882504884	0	1179	3.570804941615288	0.6044633363822505	0.20892667276450094	307.060791015625	307.0672302246094
837	307.0785217285156	10.111083333333333					1	DETECTED	307.0785 m/z @10.11 [CD8196_2.mzXML]	307.0785217285156	10.111083333333333	3.51765	18.500666666666667	14.983016666666668	11003.162109375	1501918.3402752369	0	1179	5.81762225333074	1.136207489269627	65.15593416401504	307.06866455078125	307.0833435058594
838	307.1678161621094	10.554016666666666					1	DETECTED	307.1678 m/z @10.55 [CD8196_2.mzXML]	307.1678161621094	10.554016666666666	9.50425	18.829	9.32475	1210505.875	2.3324467808610722E7	1	1179	0.4468653612645124	4.28012458663339	0.6210469543421538	307.1662902832031	307.169189453125
839	308.0500793457031	10.441083333333333					1	DETECTED	308.0501 m/z @10.44 [CD8196_2.mzXML]	308.0500793457031	10.441083333333333	3.5944333333333334	12.297483333333334	8.703050000000001	2945894.5	2.1835291832837384E7	1	1179	0.09267948517146074	2.8939758693871016	3.8208399138372546	308.044189453125	308.0503234863281
840	308.1717529296875	10.554016666666666					1	DETECTED	308.1718 m/z @10.55 [CD8196_2.mzXML]	308.1717529296875	10.554016666666666	10.357249999999999	15.185866666666668	4.828616666666669	133072.515625	3252487.806502474	0	1179	0.5063144506912991	3.77109911001803	10.96815620866798	308.17034912109375	308.1721496582031
841	309.0533447265625	10.441083333333333					1	DETECTED	309.0533 m/z @10.44 [CD8196_2.mzXML]	309.0533447265625	10.441083333333333	2.71785	10.91385	8.196	409284.4375	5479438.966834052	1	1179	0.08910334295491928	2.9505403117164826	3.8523718917696828	309.0491027832031	309.053955078125
842	309.15008544921875	13.709100000000001					1	DETECTED	309.1501 m/z @13.71 [CD8196_2.mzXML]	309.15008544921875	13.709100000000001	1.92495	14.157900000000001	12.232950000000002	11407.34765625	1390878.9701188356	0	1179	0.28910120971566755	0.519042527462736	0.10494728763426357	309.1463317871094	309.1511535644531
843	309.1643371582031	10.568283333333333					1	DETECTED	309.1643 m/z @10.57 [CD8196_2.mzXML]	309.1643371582031	10.568283333333333	10.37495	17.487333333333332	7.112383333333332	30494.267578125	1695671.439936005	0	1179	0.35609972203916485	5.291792397975112	9.028654163121548	309.163330078125	309.17144775390625
844	309.20245361328125	12.75025					1	DETECTED	309.2025 m/z @12.75 [CD8196_2.mzXML]	309.20245361328125	12.75025	11.762383333333334	19.686333333333334	7.92395	14047.68359375	730510.6942405698	0	1179	0.08855992527089995	6.33047314559975	11.783247497850452	309.201904296875	309.2063293457031
845	309.21923828125	9.334783333333332					1	DETECTED	309.2192 m/z @9.33 [CD8196_2.mzXML]	309.21923828125	9.334783333333332	9.287466666666667	14.057766666666668	4.770300000000001	3640.28759765625	401862.3079425658	0	1179	0.09272843332175107	50.40824233885313	99.81648467770626	309.21820068359375	309.2202453613281
846	310.0462341308594	10.441083333333333					1	DETECTED	310.0462 m/z @10.44 [CD8196_2.mzXML]	310.0462341308594	10.441083333333333	10.392750000000001	11.635983333333334	1.2432333333333325	1037701.0625	7270687.4330407875	0	1179	0.08923165469829719	4.128516978344033	4.078874587826119	310.0431213378906	310.0472106933594
847	310.08380126953125	9.487166666666667					1	DETECTED	310.0838 m/z @9.49 [CD8196_2.mzXML]	310.08380126953125	9.487166666666667	9.470149999999999	18.500666666666667	9.030516666666669	2338.59033203125	360441.0855417176	0	1179	0.08817922610625573	265.3432908912552	529.6865817825104	310.0780029296875	310.08441162109375
848	310.1129455566406	0.2103833333333333					1	DETECTED	310.1129 m/z @0.21 [CD8196_2.mzXML]	310.1129455566406	0.2103833333333333	0.13726666666666668	19.959666666666667	19.822400000000002	1898.119140625	1052315.6415956726	0	1179	0.189849605939475	135.55322543879652	270.10645087759303	310.1108703613281	310.1151123046875
849	310.2006530761719	10.628250000000001					1	DETECTED	310.2007 m/z @10.63 [CD8196_2.mzXML]	310.2006530761719	10.628250000000001	10.42615	16.64995	6.223800000000001	205837.5	2505303.9955704333	0	1179	0.0993270336569001	1.0027097513419767	0.7049676101938778	310.1964416503906	310.20941162109375
850	310.273193359375	14.5531					1	DETECTED	310.2732 m/z @14.55 [CD8196_2.mzXML]	310.273193359375	14.5531	14.222483333333335	14.925133333333333	0.7026499999999984	2847.455322265625	61826.937242248445	0	1179	0.09699474107406658	1.0626354791551142	1.1252709583102287	310.2721862792969	310.2749938964844
851	310.91217041015625	1.64225					1	DETECTED	310.9122 m/z @1.64 [CD8196_2.mzXML]	310.91217041015625	1.64225	1.58175	1.7538666666666667	0.1721166666666667	63887.6484375	255845.54718273933	0	1179	0.04473031235052205	1.4224517906336092	1.6664489620433498	310.9120178222656	310.9125061035156
852	311.0022277832031	3.0058333333333334					1	DETECTED	311.0022 m/z @3.01 [CD8196_2.mzXML]	311.0022277832031	3.0058333333333334	3.0058333333333334	19.741	16.735166666666665	4934.4169921875	1881069.0142588506	0	1179	8.85336778278692	null	null	310.9952697753906	311.0094299316406
853	311.0504455566406	10.45585					1	DETECTED	311.0504 m/z @10.46 [CD8196_2.mzXML]	311.0504455566406	10.45585	10.392750000000001	11.12725	0.7344999999999988	140350.03125	1062247.1133563863	1	1179	0.08803810604877782	4.538928659651377	2.3283260364791887	311.04986572265625	311.0516052246094
854	311.07904052734375	11.563283333333334					1	DETECTED	311.0790 m/z @11.56 [CD8196_2.mzXML]	311.07904052734375	11.563283333333334	11.563283333333334	16.5945	5.031216666666666	5257.63818359375	782332.108237518	0	1179	0.036633020030411245	null	null	311.0749816894531	311.079833984375
855	311.12322998046875	8.772					1	DETECTED	311.1232 m/z @8.77 [CD8196_2.mzXML]	311.12322998046875	8.772	8.29475	17.802333333333333	9.507583333333333	17296.890625	819417.537179657	0	1179	0.0891498338175456	12.146831932292828	27.234260151257086	311.1171569824219	311.13018798828125
856	311.16583251953125	12.3662					1	DETECTED	311.1658 m/z @12.37 [CD8196_2.mzXML]	311.16583251953125	12.3662	12.176766666666667	16.72416666666667	4.547400000000001	67685.0703125	1583470.1625579847	0	1179	0.23760913874907885	1.416181359429602	1.6436229836031155	311.1645812988281	311.1754455566406
857	311.20404052734375	10.628250000000001					1	DETECTED	311.2040 m/z @10.63 [CD8196_2.mzXML]	311.20404052734375	10.628250000000001	10.45585	17.0955	6.639650000000001	35224.8046875	1383482.7993089291	0	1179	0.935903167882076	10.29278949530709	19.299410443563545	311.1941223144531	311.2043762207031
858	311.6322937011719	12.8505					1	DETECTED	311.6323 m/z @12.85 [CD8196_2.mzXML]	311.6322937011719	12.8505	9.318383333333333	13.083216666666667	3.7648333333333337	27155.015625	749024.3111364747	0	1179	0.09823917408059124	0.5329429473356392	2.545287697227645	311.62664794921875	311.6323547363281
859	311.99346923828125	15.470966666666667					1	DETECTED	311.9935 m/z @15.47 [CD8196_2.mzXML]	311.99346923828125	15.470966666666667	9.367333333333333	19.996333333333332	10.629	2157.271728515625	719731.6735506589	0	1179	2.305586587807319	0.8707108880502867	0.7414217761005736	311.9914245605469	311.99493408203125
860	312.0177307128906	11.45505					1	DETECTED	312.0177 m/z @11.46 [CD8196_2.mzXML]	312.0177307128906	11.45505	11.393883333333333	11.606566666666668	0.21268333333333445	22250.36328125	133914.1132285156	0	1179	0.062236202609252445	1.7385558583106315	2.477111716621263	312.017578125	312.018310546875
861	312.0284729003906	13.202599999999999					1	DETECTED	312.0285 m/z @13.20 [CD8196_2.mzXML]	312.0284729003906	13.202599999999999	10.0395	16.779833333333332	6.740333333333332	35228.51953125	1497545.1750861804	0	1179	0.29364712918429703	1.1532512298718787	0.32010118478653526	312.0206298828125	312.02972412109375
862	312.0429382324219	10.441083333333333					1	DETECTED	312.0429 m/z @10.44 [CD8196_2.mzXML]	312.0429382324219	10.441083333333333	10.410616666666666	10.554016666666666	0.14339999999999975	34540.76171875	181982.1870893566	0	1179	0.08736179571529945	2.353391684901478	3.706783369802956	312.042724609375	312.0431823730469
863	312.1695556640625	12.28055					1	DETECTED	312.1696 m/z @12.28 [CD8196_2.mzXML]	312.1695556640625	12.28055	3.4564833333333334	14.401266666666666	10.944783333333334	10799.7490234375	1551122.7313580932	0	1179	0.37297823108349704	0.6308533408273155	0.035168643638908224	312.16387939453125	312.1713562011719
864	312.2158508300781	10.76315					1	DETECTED	312.2159 m/z @10.76 [CD8196_2.mzXML]	312.2158508300781	10.76315	10.597716666666667	10.962666666666667	0.36495000000000033	40078.54296875	359376.1270145269	0	1179	0.15020427052633067	0.9850426552405805	1.0905090888094366	312.2074890136719	312.2164611816406
865	312.36181640625	12.073					1	DETECTED	312.3618 m/z @12.07 [CD8196_2.mzXML]	312.36181640625	12.073	11.191283333333333	12.26375	1.0724666666666671	12210.3271484375	218923.4144187016	0	1179	0.14849275149301988	0.6081696690168795	0.21633933803375915	312.3553466796875	312.3622131347656
866	312.65863037109375	2.334033333333333					1	DETECTED	312.6586 m/z @2.33 [CD8196_2.mzXML]	312.65863037109375	2.334033333333333	1.8403166666666666	5.433916666666667	3.5936000000000003	26523.171875	982545.8988973087	0	1179	0.6847528903120013	1.9589261598135894	3.5690178617116146	312.65570068359375	312.6597900390625
867	313.0462341308594	10.441083333333333					1	DETECTED	313.0462 m/z @10.44 [CD8196_2.mzXML]	313.0462341308594	10.441083333333333	10.410616666666666	10.554016666666666	0.14339999999999975	5656.3505859375	29056.333882385457	0	1179	0.09625440708935429	2.353391684901478	3.706783369802956	313.0461120605469	313.04766845703125
868	313.0956726074219	1.4942					1	DETECTED	313.0957 m/z @1.49 [CD8196_2.mzXML]	313.0956726074219	1.4942	1.4142666666666666	18.738166666666665	17.3239	19771.548828125	5900348.192981445	0	1179	0.21716477283362634	108.36467889908245	215.7293577981649	313.0932922363281	313.0976257324219
869	313.1659851074219	12.3662					1	DETECTED	313.1660 m/z @12.37 [CD8196_2.mzXML]	313.1659851074219	12.3662	3.9519499999999996	13.067450000000001	9.1155	13329.87890625	1125925.8202572025	0	1179	0.27711290879945416	0.541670380604332	0.022243907428542042	313.16534423828125	313.1754150390625
870	313.2730712890625	13.202599999999999					1	DETECTED	313.2731 m/z @13.20 [CD8196_2.mzXML]	313.2730712890625	13.202599999999999	0.10088333333333334	19.813499999999998	19.712616666666666	4705.12353515625	1390653.793314422	0	1179	11.573002440469464	0.7522913663985509	0.487731310096793	313.2712707519531	313.27459716796875
871	313.78411865234375	2.334033333333333					1	DETECTED	313.7841 m/z @2.33 [CD8196_2.mzXML]	313.78411865234375	2.334033333333333	1.9531666666666667	4.567466666666666	2.6142999999999996	20496.55859375	746408.3589164733	0	1179	0.6167612913366445	2.183404257416702	3.0694736530979623	313.7828674316406	313.784423828125
872	314.0291442871094	13.1436					1	DETECTED	314.0291 m/z @13.14 [CD8196_2.mzXML]	314.0291442871094	13.1436	11.831466666666667	14.771983333333333	2.9405166666666656	7361.9169921875	415217.605001953	0	1179	0.21113233465868753	1.1205098567218787	0.8288816765480972	314.0284423828125	314.0298767089844
873	314.2312316894531	10.929816666666666					1	DETECTED	314.2312 m/z @10.93 [CD8196_2.mzXML]	314.2312316894531	10.929816666666666	10.779633333333333	17.58	6.800366666666665	486846.625	4486875.901967587	1	1179	0.1081633557462105	2.0932895934675253	3.6235046387877006	314.221923828125	314.2330017089844
874	315.01727294921875	1.5967166666666666					1	DETECTED	315.0173 m/z @1.60 [CD8196_2.mzXML]	315.01727294921875	1.5967166666666666	1.5380166666666668	3.3034000000000003	1.7653833333333335	8539.5009765625	403986.34563543677	0	1179	0.8238073782585322	15.037336740488424	29.07467348097685	315.00830078125	315.0262145996094
875	315.0542907714844	2.401883333333333					1	DETECTED	315.0543 m/z @2.40 [CD8196_2.mzXML]	315.0542907714844	2.401883333333333	2.1087833333333332	5.0346166666666665	2.9258333333333333	14914.3134765625	551825.1220876159	0	1179	0.4643272399316687	2.8654283619792866	4.191309954680452	315.0448303222656	315.0628967285156
876	315.07904052734375	2.401883333333333					1	DETECTED	315.0790 m/z @2.40 [CD8196_2.mzXML]	315.07904052734375	2.401883333333333	1.64225	19.668	18.02575	6794717.0	3.0095774051186836E8	1	1179	0.4353404972869317	1.7013644625183977	1.824911332488701	315.07843017578125	315.0873107910156
877	315.1328430175781	11.321983333333332					1	DETECTED	315.1328 m/z @11.32 [CD8196_2.mzXML]	315.1328430175781	11.321983333333332	2.2641833333333334	18.720000000000002	16.45581666666667	25713.349609375	2002932.2560656136	0	1179	9.165893749323988	5.9554430512112955	10.962850106401774	315.1237487792969	315.1410827636719
878	315.15338134765625	2.3611999999999997					1	DETECTED	315.1534 m/z @2.36 [CD8196_2.mzXML]	315.15338134765625	2.3611999999999997	2.29225	14.805100000000001	12.51285	7412.21142578125	1162770.1112986454	0	1179	0.2225341781143544	90.73857868020355	180.4771573604071	315.1452941894531	315.16229248046875
879	315.2349853515625	10.962666666666667					1	DETECTED	315.2350 m/z @10.96 [CD8196_2.mzXML]	315.2349853515625	10.962666666666667	10.83065	11.191283333333333	0.3606333333333325	74980.3984375	598954.5916343994	0	1179	0.10855166788029535	1.4566977096117348	1.35824058207119	315.23187255859375	315.2364807128906
880	316.0826416015625	2.3475166666666665					1	DETECTED	316.0826 m/z @2.35 [CD8196_2.mzXML]	316.0826416015625	2.3475166666666665	1.7831833333333333	10.305	8.521816666666666	626580.0	2.6787611959640656E7	0	1179	0.4505810195539057	1.9504739096472374	2.166752173606367	316.08209228515625	316.08355712890625
881	316.1749572753906	10.498133333333334					1	DETECTED	316.1750 m/z @10.50 [CD8196_2.mzXML]	316.1749572753906	10.498133333333334	10.470116666666666	10.6129	0.14278333333333393	10229.1611328125	49050.96396475227	0	1179	0.08200114126600333	2.6076938937693326	4.075268598164748	316.1745300292969	316.1753234863281
882	316.2470397949219	11.110733333333334					1	DETECTED	316.2470 m/z @11.11 [CD8196_2.mzXML]	316.2470397949219	11.110733333333334	10.91385	11.95825	1.0443999999999996	502090.0625	3685462.087988283	1	1179	0.1048214971152408	12.59780915625288	13.969638320035921	316.2376403808594	316.2480773925781
883	317.08392333984375	2.334033333333333					1	DETECTED	317.0839 m/z @2.33 [CD8196_2.mzXML]	317.08392333984375	2.334033333333333	1.5236166666666666	11.191283333333333	9.667666666666666	80350.6015625	3952656.900580199	0	1179	0.7524579311362587	1.3729412959077778	2.285106482672919	317.0750427246094	317.09381103515625
884	317.1142883300781	1.6272666666666666					1	DETECTED	317.1143 m/z @1.63 [CD8196_2.mzXML]	317.1142883300781	1.6272666666666666	0.9584166666666667	12.535433333333334	11.577016666666667	18865.96484375	1938395.767406738	0	1179	0.0933820729073882	6.427582040591867	11.280281993247762	317.1121520996094	317.1160888671875
885	317.1772766113281	13.460116666666666					1	DETECTED	317.1773 m/z @13.46 [CD8196_2.mzXML]	317.1772766113281	13.460116666666666	1.58175	14.23855	12.6568	15741.2529296875	3822341.5636029057	0	1179	null	0.5327668506612863	0.06553370132257247	317.1772766113281	317.1859436035156
886	317.2506408691406	11.110733333333334					1	DETECTED	317.2506 m/z @11.11 [CD8196_2.mzXML]	317.2506408691406	11.110733333333334	11.110733333333334	14.254850000000001	3.144116666666667	87698.6171875	1816972.1436594839	0	1179	0.07906307061097806	null	null	317.2435607910156	317.2508544921875
887	317.5281982421875	2.3475166666666665					1	DETECTED	317.5282 m/z @2.35 [CD8196_2.mzXML]	317.5281982421875	2.3475166666666665	1.85445	4.599916666666667	2.745466666666667	24897.609375	943928.0362622376	0	1179	0.7869285223754741	1.8834999147398332	1.3632774627509932	317.5271911621094	317.5299377441406
888	318.063720703125	16.299633333333333					1	DETECTED	318.0637 m/z @16.30 [CD8196_2.mzXML]	318.063720703125	16.299633333333333	9.6076	19.011000000000003	9.403400000000003	4193.7958984375	944032.7246291805	0	1179	1.4264256567188838	0.7025816767200804	0.32859181950504096	318.0623779296875	318.06585693359375
889	318.18096923828125	10.021466666666667					1	DETECTED	318.1810 m/z @10.02 [CD8196_2.mzXML]	318.18096923828125	10.021466666666667	10.003716666666666	14.23855	4.234833333333334	5388.88134765625	483676.941655823	0	1179	3.4759694658532165	119.2910798121981	237.5821596243962	318.17901611328125	318.1822204589844
890	318.1911315917969	9.334783333333332					1	DETECTED	318.1911 m/z @9.33 [CD8196_2.mzXML]	318.1911315917969	9.334783333333332	9.287466666666667	9.367333333333333	0.07986666666666586	4135.43212890625	13642.601849914336	0	1179	0.07596461489899298	0.8439591405424597	0.6879182810849194	318.1910095214844	318.1912841796875
891	318.2992248535156	11.350683333333334					1	DETECTED	318.2992 m/z @11.35 [CD8196_2.mzXML]	318.2992248535156	11.350683333333334	11.290249999999999	12.766516666666666	1.4762666666666675	316974.90625	2238647.6396173206	1	1179	0.09338274403311075	2.541954051039577	2.44671497217816	318.2982177734375	318.300048828125
892	318.9692687988281	1.9674166666666666					1	DETECTED	318.9693 m/z @1.97 [CD8196_2.mzXML]	318.9692687988281	1.9674166666666666	1.7378833333333332	2.194033333333333	0.45614999999999983	18398.912109375	271917.88361474616	0	1179	0.21129250420905588	0.9936465291896597	0.8325191206759001	318.96856689453125	318.9697570800781
893	319.06024169921875	16.207316666666667					1	DETECTED	319.0602 m/z @16.21 [CD8196_2.mzXML]	319.06024169921875	16.207316666666667	9.743066666666666	19.2485	9.505433333333334	3593.008056640625	822851.7762636107	0	1179	6.932718032448728	0.7352309497105876	0.4704618994211752	319.0574035644531	319.0612487792969
894	319.12847900390625	10.6129					1	DETECTED	319.1285 m/z @10.61 [CD8196_2.mzXML]	319.12847900390625	10.6129	9.0025	10.880083333333333	1.8775833333333338	5569.27294921875	171752.9302719115	0	1179	0.14695140892272107	0.582955580394105	0.17067957019046573	319.119140625	319.13543701171875
895	319.1673583984375	11.14335					1	DETECTED	319.1674 m/z @11.14 [CD8196_2.mzXML]	319.1673583984375	11.14335	9.521383333333334	11.239883333333333	1.7184999999999988	11970.15234375	269426.5603798829	0	1179	1.6407069717855745	0.529758112579379	0.059514546124286784	319.1643981933594	319.1690673828125
896	319.1935729980469	14.19045					1	DETECTED	319.1936 m/z @14.19 [CD8196_2.mzXML]	319.1935729980469	14.19045	11.650716666666666	15.949016666666667	4.298300000000001	98814.6171875	3656892.991954894	0	1179	0.393145956347162	4.409753727123347	0.38385264112669354	319.1872253417969	319.1949157714844
897	319.3024597167969	11.350683333333334					1	DETECTED	319.3025 m/z @11.35 [CD8196_2.mzXML]	319.3024597167969	11.350683333333334	11.306566666666667	11.713383333333333	0.40681666666666594	68236.8671875	439625.80639697437	0	1179	0.07665699768241296	4.6106913486965455	8.221382697393091	319.29473876953125	319.3103942871094
898	320.9665832519531	1.9531666666666667					1	DETECTED	320.9666 m/z @1.95 [CD8196_2.mzXML]	320.9665832519531	1.9531666666666667	1.7975999999999999	2.194033333333333	0.3964333333333332	12148.7470703125	164883.34156005864	0	1179	0.13085256257480404	1.2741589886436664	1.5483179772873326	320.9646301269531	320.9666748046875
899	321.1833801269531	11.745866666666666					1	DETECTED	321.1834 m/z @11.75 [CD8196_2.mzXML]	321.1833801269531	11.745866666666666	9.844600000000002	15.525566666666666	5.680966666666665	87471.921875	3103333.2501499346	0	1179	0.2997108184320627	0.8116626775730758	2.648273584460939	321.18017578125	321.1917724609375
900	321.2091369628906	12.619200000000001					1	DETECTED	321.2091 m/z @12.62 [CD8196_2.mzXML]	321.2091369628906	12.619200000000001	9.1092	14.992633333333334	5.883433333333334	55843.59375	1721154.9407000719	0	1179	0.3233366729460858	0.5660668834075452	3.5077541623127284	321.1999816894531	321.2162780761719
901	321.3144836425781	12.3662					1	DETECTED	321.3145 m/z @12.37 [CD8196_2.mzXML]	321.3144836425781	12.3662	9.12705	12.8505	3.7234499999999997	5963.72216796875	919888.7899766235	0	1179	3.3581408171432194	0.5747572665668464	0.14951453313369287	321.30615234375	321.3148193359375
902	322.0654602050781	12.039983333333334					1	DETECTED	322.0655 m/z @12.04 [CD8196_2.mzXML]	322.0654602050781	12.039983333333334	9.950083333333334	19.3215	9.371416666666667	109631.96875	4951967.357139489	0	1179	0.1850690330872915	0.5782460795951982	0.09894931847498092	322.0575256347656	322.0656433105469
903	322.1869812011719	11.762383333333334					1	DETECTED	322.1870 m/z @11.76 [CD8196_2.mzXML]	322.1869812011719	11.762383333333334	10.81355	12.176766666666667	1.363216666666668	12738.7177734375	484105.1429993284	0	1179	0.13665125898649144	0.7183646583523622	0.4367293167047244	322.17840576171875	322.18719482421875
904	322.2121887207031	12.6354					1	DETECTED	322.2122 m/z @12.64 [CD8196_2.mzXML]	322.2121887207031	12.6354	9.037783333333334	12.899816666666668	3.8620333333333345	12074.087890625	640815.963272644	0	1179	0.09782451346002574	0.5367488661474958	0.07349773229499179	322.20367431640625	322.21295166015625
905	323.020263671875	11.563283333333334					1	DETECTED	323.0203 m/z @11.56 [CD8196_2.mzXML]	323.020263671875	11.563283333333334	1.67265	11.72935	10.0567	16259.0654296875	5751840.197039916	0	1179	9.767728796573593	0.5083951482715969	0.017243841371114812	323.01116943359375	323.0208740234375
906	323.0691223144531	12.039983333333334					1	DETECTED	323.0691 m/z @12.04 [CD8196_2.mzXML]	323.0691223144531	12.039983333333334	11.991083333333334	12.297483333333334	0.3064	16505.720703125	130579.4594901121	0	1179	0.12975706441747192	3.132924335378341	4.086737736175326	323.06842041015625	323.0692138671875
907	323.162841796875	10.392750000000001					1	DETECTED	323.1628 m/z @10.39 [CD8196_2.mzXML]	323.162841796875	10.392750000000001	9.7108	10.498133333333334	0.7873333333333328	3852.001708984375	69965.7716678162	0	1179	0.47984505777926145	0.5772661729843334	0.18564963421304148	323.1602478027344	323.1649475097656
908	323.22491455078125	13.953833333333334					1	DETECTED	323.2249 m/z @13.95 [CD8196_2.mzXML]	323.22491455078125	13.953833333333334	11.745866666666666	15.01	3.2641333333333336	9844.3828125	634695.3552749024	0	1179	0.2453498037965396	0.7391717870136926	0.4694644565468011	323.22357177734375	323.22589111328125
909	323.25482177734375	12.383066666666668					1	DETECTED	323.2548 m/z @12.38 [CD8196_2.mzXML]	323.25482177734375	12.383066666666668	12.142016666666667	13.320766666666666	1.178749999999999	5150.4658203125	243124.46518334965	0	1179	0.23419889496640423	2.445032151006	3.890064302012	323.2540588378906	323.2554931640625
910	324.0001525878906	3.2432333333333334					1	DETECTED	324.0002 m/z @3.24 [CD8196_2.mzXML]	324.0001525878906	3.2432333333333334	2.74655	10.66035	7.913799999999999	1735.6331787109375	470253.95251150505	0	1179	6.847178956154305	7.966645414583402	14.933290829166804	323.9994812011719	324.00555419921875
911	324.045654296875	9.318383333333333					1	DETECTED	324.0457 m/z @9.32 [CD8196_2.mzXML]	324.045654296875	9.318383333333333	9.272516666666666	10.694016666666666	1.4215	20298.052734375	339799.21611730865	0	1179	0.08247744775971988	15.496002906976651	13.082986907365308	324.0447692871094	324.045654296875
912	324.0625	12.039983333333334					1	DETECTED	324.0625 m/z @12.04 [CD8196_2.mzXML]	324.0625	12.039983333333334	11.991083333333334	12.41755	0.4264666666666663	38879.33984375	318380.74283959845	0	1179	0.11887504618151468	3.9981306377369235	4.831326868047813	324.06109619140625	324.0628967285156
913	324.1789855957031	16.72416666666667					1	DETECTED	324.1790 m/z @16.72 [CD8196_2.mzXML]	324.1789855957031	16.72416666666667	0.3201	19.904999999999998	19.584899999999998	8732.86328125	2480264.4726054077	0	1179	2.0344306325137413	0.5969525849281274	0.19390516985625486	324.1771545410156	324.1803283691406
914	324.19146728515625	9.726949999999999					1	DETECTED	324.1915 m/z @9.73 [CD8196_2.mzXML]	324.19146728515625	9.726949999999999	9.642516666666667	9.8794	0.2368833333333331	63517.7890625	407355.8390014629	0	1179	0.08133931840481523	1.3386614878279275	1.9745386537806864	324.1912536621094	324.19158935546875
915	324.8075256347656	1.76875					1	DETECTED	324.8075 m/z @1.77 [CD8196_2.mzXML]	324.8075256347656	1.76875	1.7044	1.7831833333333333	0.07878333333333343	9405.2275390625	28363.950612182638	0	1179	0.052770906866210554	0.6121471121471116	0.2242942242942233	324.8060607910156	324.80792236328125
916	325.0548095703125	1.8262					1	DETECTED	325.0548 m/z @1.83 [CD8196_2.mzXML]	325.0548095703125	1.8262	1.7975999999999999	11.779216666666667	9.981616666666667	13920.7939453125	1787784.5125426026	0	1179	9.830956117641438	174.5037878787868	348.09948521175994	325.0489501953125	325.0592346191406
917	325.17529296875	16.060266666666667					1	DETECTED	325.1753 m/z @16.06 [CD8196_2.mzXML]	325.17529296875	16.060266666666667	8.878633333333333	19.996333333333332	11.1177	13025.322265625	2830699.0963852834	0	1179	8.316914847874802	0.8580194260830385	0.5419882399746858	325.1737365722656	325.1761779785156
918	325.1949157714844	9.69465					1	DETECTED	325.1949 m/z @9.69 [CD8196_2.mzXML]	325.1949157714844	9.69465	9.660316666666667	9.7932	0.1328833333333339	11572.48046875	58871.0773140865	0	1179	0.0814277647012922	1.9351941747573278	2.8703883495146556	325.1946716308594	325.1950988769531
919	326.03387451171875	11.880016666666668					1	DETECTED	326.0339 m/z @11.88 [CD8196_2.mzXML]	326.03387451171875	11.880016666666668	9.287466666666667	17.151666666666664	7.864199999999997	11881.498046875	1727981.192994323	0	1179	2.683430002981467	1.5166920599409834	2.033384119881967	326.03302001953125	326.04315185546875
920	326.1775817871094	16.060266666666667					1	DETECTED	326.1776 m/z @16.06 [CD8196_2.mzXML]	326.1775817871094	16.060266666666667	9.642516666666667	18.6465	9.003983333333332	3311.3681640625	1020184.769415161	0	1179	1.4971762207711858	0.7014906574214742	0.40298131484294847	326.171142578125	326.17938232421875
921	327.007568359375	0.39338333333333336					1	DETECTED	327.0076 m/z @0.39 [CD8196_2.mzXML]	327.007568359375	0.39338333333333336	0.10088333333333334	19.996333333333332	19.89545	7368.46142578125	4519386.476881648	0	1179	17.011860242594512	34.009316239316234	8.019732654457327	327.005859375	327.01483154296875
922	327.0516052246094	11.563283333333334					1	DETECTED	327.0516 m/z @11.56 [CD8196_2.mzXML]	327.0516052246094	11.563283333333334	1.6117	11.95825	10.34655	48196.76171875	2859742.630618897	0	1179	0.14096153077451845	0.5183574354179192	0.027990734218252142	327.05035400390625	327.0584716796875
923	327.1737365722656	16.060266666666667					1	DETECTED	327.1737 m/z @16.06 [CD8196_2.mzXML]	327.1737365722656	16.060266666666667	6.2363	18.956666666666667	12.720366666666667	8193.4658203125	2050614.8266234142	0	1179	1.2059195903386097	0.6474149953006083	0.5025532110032591	327.17156982421875	327.17926025390625
924	327.2286071777344	13.9185					1	DETECTED	327.2286 m/z @13.92 [CD8196_2.mzXML]	327.2286071777344	13.9185	12.22895	14.604483333333333	2.3755333333333333	23637.5390625	841397.5355809332	0	1179	1.4648315483077692	2.562112085142153	0.4969051395771041	327.2193298339844	327.22967529296875
925	328.0306701660156	11.895266666666666					1	DETECTED	328.0307 m/z @11.90 [CD8196_2.mzXML]	328.0306701660156	11.895266666666666	11.84855	11.95825	0.10970000000000013	7378.98583984375	34427.96839880373	0	1179	0.08151367200643378	1.1740991794505882	1.3481983589011763	328.0303955078125	328.03143310546875
926	328.21124267578125	12.039983333333334					1	DETECTED	328.2112 m/z @12.04 [CD8196_2.mzXML]	328.21124267578125	12.039983333333334	10.232733333333334	12.211516666666666	1.9787833333333325	18437.537109375	381222.5898800044	0	1179	0.0987812768231322	0.5474570018905334	0.0950040765517753	328.2103271484375	328.2117614746094
927	328.24749755859375	11.110733333333334					1	DETECTED	328.2475 m/z @11.11 [CD8196_2.mzXML]	328.24749755859375	11.110733333333334	11.060883333333333	14.502199999999998	3.4413166666666655	38912.2578125	1086851.8229007565	0	1179	0.09210447933637234	34.51671681711728	2.8274591424990314	328.2472229003906	328.251708984375
928	328.6748352050781	13.1876					1	DETECTED	328.6748 m/z @13.19 [CD8196_2.mzXML]	328.6748352050781	13.1876	6.936983333333333	13.575283333333335	6.638300000000002	10151.3525390625	1476595.363903381	0	1179	0.02809712228814476	0.5310116068547904	2.4876765890870054	328.67376708984375	328.6841735839844
929	328.89776611328125	1.5524					1	DETECTED	328.8978 m/z @1.55 [CD8196_2.mzXML]	328.89776611328125	1.5524	1.4331	1.6272666666666666	0.1941666666666666	90187.5	516385.48395379604	0	1179	0.08948147732342826	0.8733030451893043	0.7232123171238073	328.8973388671875	328.8990783691406
930	328.9983215332031	1.7831833333333333					1	DETECTED	328.9983 m/z @1.78 [CD8196_2.mzXML]	328.9983215332031	1.7831833333333333	0.10088333333333334	19.996333333333332	19.89545	21166.98046875	4445792.211394045	0	1179	1.5749284457486812	0.7966701132928431	7.823867969482258	328.9971923828125	329.0057067871094
931	329.0517272949219	11.577566666666666					1	DETECTED	329.0517 m/z @11.58 [CD8196_2.mzXML]	329.0517272949219	11.577566666666666	11.548433333333332	11.72935	0.1809166666666684	9091.7373046875	56356.28668432637	0	1179	0.09902863832256514	3.104977116704751	5.209954233409502	329.0509948730469	329.0526428222656
932	329.148681640625	11.060883333333333					1	DETECTED	329.1487 m/z @11.06 [CD8196_2.mzXML]	329.148681640625	11.060883333333333	11.02745	11.191283333333333	0.16383333333333283	14460.7021484375	84579.85078405737	0	1179	0.08812935659827303	2.4501495513459806	3.9002991026919607	329.1482238769531	329.1489562988281
933	329.17669677734375	12.28055					1	DETECTED	329.1767 m/z @12.28 [CD8196_2.mzXML]	329.17669677734375	12.28055	12.24635	13.427916666666667	1.1815666666666669	7986.69580078125	250206.82901757845	0	1179	0.3018056919819845	17.27436647173478	33.54873294346956	329.1754150390625	329.1773376464844
934	329.2463073730469	13.81225					1	DETECTED	329.2463 m/z @13.81 [CD8196_2.mzXML]	329.2463073730469	13.81225	11.094583333333333	15.079633333333334	3.985050000000001	39224.4921875	1231848.7547701425	0	1179	0.32852841427659385	1.5575705698814932	0.24191741565908736	329.2436828613281	329.25103759765625
935	330.03253173828125	10.45585					1	DETECTED	330.0325 m/z @10.46 [CD8196_2.mzXML]	330.03253173828125	10.45585	10.410616666666666	13.291033333333333	2.880416666666667	11980.091796875	523569.4309730227	0	1179	0.07692702210309221	31.83953574060388	62.67907148120776	330.03125	330.0399169921875
936	330.2448425292969	11.745866666666666					1	DETECTED	330.2448 m/z @11.75 [CD8196_2.mzXML]	330.2448425292969	11.745866666666666	10.81355	14.124516666666667	3.3109666666666673	11359.01953125	971703.4022003178	0	1179	1.976739354774864	1.7756663508464576	2.5513327016929153	330.2374267578125	330.2506408691406
937	330.33612060546875	11.864566666666667					1	DETECTED	330.3361 m/z @11.86 [CD8196_2.mzXML]	330.33612060546875	11.864566666666667	11.84855	12.02365	0.17510000000000048	11827.2529296875	60273.636904052706	0	1179	0.07011164098064704	5.466181061394202	9.932362122788405	330.3352355957031	330.33636474609375
938	331.0531005859375	2.334033333333333					1	DETECTED	331.0531 m/z @2.33 [CD8196_2.mzXML]	331.0531005859375	2.334033333333333	1.6572333333333333	9.521383333333334	7.864150000000001	1005686.5625	3.7649469530634634E7	1	1179	0.4555478299246123	1.736630575801367	1.8549239532784625	331.0466613769531	331.0542297363281
939	331.0915832519531	10.81355					1	DETECTED	331.0916 m/z @10.81 [CD8196_2.mzXML]	331.0915832519531	10.81355	10.745650000000001	11.926016666666667	1.1803666666666661	93531.3046875	903117.7968297733	0	1179	0.11222606539084978	2.812285818275963	2.553686484525274	331.08917236328125	331.0922546386719
940	331.128662109375	9.69465					1	DETECTED	331.1287 m/z @9.69 [CD8196_2.mzXML]	331.128662109375	9.69465	9.642516666666667	14.157900000000001	4.515383333333334	12138.9912109375	391110.5233309625	0	1179	0.08870165224497839	42.70955903270072	87.93119479627019	331.1282653808594	331.1354064941406
941	331.1651916503906	8.375983333333334					1	DETECTED	331.1652 m/z @8.38 [CD8196_2.mzXML]	331.1651916503906	8.375983333333334	8.142433333333333	12.039983333333334	3.8975500000000007	7813.6806640625	563248.1943477172	0	1179	0.1486513319969749	8.344144722757404	10.065274169795924	331.16168212890625	331.1654052734375
942	331.187255859375	12.142016666666667					1	DETECTED	331.1873 m/z @12.14 [CD8196_2.mzXML]	331.187255859375	12.142016666666667	12.08985	12.41755	0.3277000000000001	12472.4736328125	122535.54710913105	0	1179	0.18031422155417332	3.1408945686901086	5.17240058736998	331.1864013671875	331.1878662109375
943	331.2041015625	11.14335					1	DETECTED	331.2041 m/z @11.14 [CD8196_2.mzXML]	331.2041015625	11.14335	11.12725	11.239883333333333	0.11263333333333314	9016.404296875	47753.43116748058	0	1179	0.0983732258093113	3.4979296066253003	5.995859213250601	331.2038879394531	331.20477294921875
944	331.22589111328125	11.060883333333333					1	DETECTED	331.2259 m/z @11.06 [CD8196_2.mzXML]	331.22589111328125	11.060883333333333	10.525866666666667	11.110733333333334	0.5848666666666666	9906.0673828125	178910.92424108885	0	1179	0.053982628367206686	0.5465873337279223	0.09317466745584467	331.2255859375	331.2305908203125
945	331.2629089355469	14.705516666666666					1	DETECTED	331.2629 m/z @14.71 [CD8196_2.mzXML]	331.2629089355469	14.705516666666666	11.713383333333333	16.097283333333333	4.383900000000001	9280.52734375	666759.0260946965	0	1179	0.4562605842323588	0.6439603865207799	0.47073467786046236	331.2612609863281	331.2638244628906
946	332.05694580078125	2.3475166666666665					1	DETECTED	332.0569 m/z @2.35 [CD8196_2.mzXML]	332.05694580078125	2.3475166666666665	1.8968333333333334	5.0171833333333336	3.12035	102473.9765625	3493633.3213764643	0	1179	1.4335115720482392	3.461798750046228	5.923597500092456	332.0559997558594	332.0574645996094
947	332.1632995605469	10.128449999999999					1	DETECTED	332.1633 m/z @10.13 [CD8196_2.mzXML]	332.1632995605469	10.128449999999999	8.3277	11.159066666666666	2.831366666666666	187535.765625	4401181.5617608065	1	1179	0.33764317540938293	0.9156489528612742	0.9115431090088051	332.1631774902344	332.16912841796875
948	332.2422790527344	10.81355					1	DETECTED	332.2423 m/z @10.81 [CD8196_2.mzXML]	332.2422790527344	10.81355	10.728483333333333	10.929816666666666	0.20133333333333248	18978.14453125	150167.6633969734	0	1179	0.13692833950116068	1.1833855799373059	1.3667711598746117	332.2418212890625	332.2425231933594
949	333.0511474609375	2.401883333333333					1	DETECTED	333.0511 m/z @2.40 [CD8196_2.mzXML]	333.0511474609375	2.401883333333333	1.911	4.914366666666667	3.003366666666667	64283.84375	2211125.827589295	0	1179	0.6406915680183949	1.4456465076092635	2.0199097801902712	333.05023193359375	333.0527648925781
950	333.1435852050781	10.83065					1	DETECTED	333.1436 m/z @10.83 [CD8196_2.mzXML]	333.1435852050781	10.83065	10.694016666666666	15.1503	4.456283333333333	19194.166015625	1093005.6870332654	0	1179	0.2674505916225982	15.249676932912717	21.696425162690954	333.1385192871094	333.1508483886719
951	333.16680908203125	10.128449999999999					1	DETECTED	333.1668 m/z @10.13 [CD8196_2.mzXML]	333.16680908203125	10.128449999999999	9.660316666666667	15.309833333333334	5.649516666666667	24243.95703125	1523851.9274341126	0	1179	0.3248514983430173	5.926269354901422	10.344771227114123	333.165771484375	333.1717834472656
952	333.18341064453125	11.745866666666666					1	DETECTED	333.1834 m/z @11.75 [CD8196_2.mzXML]	333.18341064453125	11.745866666666666	11.606566666666668	12.297483333333334	0.6909166666666664	9537.26171875	220545.05376855485	0	1179	0.43425763605415035	2.479959320411605	3.9599186408232097	333.1822814941406	333.1839599609375
953	333.2030029296875	12.383066666666668					1	DETECTED	333.2030 m/z @12.38 [CD8196_2.mzXML]	333.2030029296875	12.383066666666668	9.538866666666667	12.467516666666667	2.9286499999999993	7544.57763671875	612744.3951301273	0	1179	0.1322512220717691	0.5148460023908302	0.029692004781660418	333.20233154296875	333.2060852050781
954	334.1394348144531	9.759816666666667					1	DETECTED	334.1394 m/z @9.76 [CD8196_2.mzXML]	334.1394348144531	9.759816666666667	9.7108	10.91385	1.2030499999999993	11037.5654296875	277895.9296723633	0	1179	0.07216648637847634	12.27184631077863	23.735383945789156	334.1391296386719	334.1470947265625
955	334.1593322753906	9.950083333333334					1	DETECTED	334.1593 m/z @9.95 [CD8196_2.mzXML]	334.1593322753906	9.950083333333334	0.24675	15.16845	14.9217	4954.220703125	1755516.7473720396	0	1179	4.91316939770795	0.7688955685331501	0.5263902911244124	334.1580810546875	334.1693115234375
956	334.91448974609375	1.5967166666666666					1	DETECTED	334.9145 m/z @1.60 [CD8196_2.mzXML]	334.91448974609375	1.5967166666666666	1.5672333333333335	1.64225	0.07501666666666651	61553.75	197948.73995898402	0	1179	0.06068838562772716	1.2721876766534845	1.3923255788643447	334.9142761230469	334.91455078125
957	335.1658935546875	14.19045					1	DETECTED	335.1659 m/z @14.19 [CD8196_2.mzXML]	335.1658935546875	14.19045	3.12365	16.3363	13.212650000000002	123517.1484375	5381855.97195996	0	1179	0.29832144489231993	1.0532755897861252	0.4322838125345941	335.1573486328125	335.1676330566406
958	335.2181396484375	12.535433333333334					1	DETECTED	335.2181 m/z @12.54 [CD8196_2.mzXML]	335.2181396484375	12.535433333333334	12.176766666666667	12.6354	0.4586333333333332	8365.7197265625	145822.8051711429	0	1179	0.41239822188729924	0.6393587360594801	0.2787174721189603	335.2181091308594	335.22027587890625
959	336.0745849609375	16.947					1	DETECTED	336.0746 m/z @16.95 [CD8196_2.mzXML]	336.0745849609375	16.947	9.350916666666667	19.540166666666668	10.189250000000001	3602.106201171875	801417.0928992308	0	1179	1.5574906376270015	0.6706910359505448	0.28276474171650495	336.0724792480469	336.0759582519531
960	336.1695251464844	14.157900000000001					1	DETECTED	336.1695 m/z @14.16 [CD8196_2.mzXML]	336.1695251464844	14.157900000000001	1.7538666666666667	17.729	15.975133333333332	15480.6826171875	4529731.620457123	0	1179	2.566616055541491	0.5469797277631052	0.09115229596029074	336.1610412597656	336.1749572753906
961	336.252685546875	12.176766666666667					1	DETECTED	336.2527 m/z @12.18 [CD8196_2.mzXML]	336.252685546875	12.176766666666667	11.926016666666667	12.297483333333334	0.3714666666666666	8429.5234375	103691.73941271991	0	1179	0.10296715721471372	0.7407111997341308	0.4814223994682615	336.2515563964844	336.2533264160156
962	336.66357421875	13.2322					1	DETECTED	336.6636 m/z @13.23 [CD8196_2.mzXML]	336.66357421875	13.2322	12.99175	14.6553	1.6635500000000008	24785.037109375	536757.7264467168	0	1179	0.20404856609056843	1.811757212299964	2.4677458496053832	336.66241455078125	336.6644287109375
963	336.8866271972656	1.5524					1	DETECTED	336.8866 m/z @1.55 [CD8196_2.mzXML]	336.8866271972656	1.5524	1.4492666666666667	1.5524	0.1031333333333333	8731.27734375	20533.219731445326	0	1179	0.0679985364475475	0.5	null	336.88433837890625	336.8877868652344
964	337.06134033203125	1.85445					1	DETECTED	337.0613 m/z @1.85 [CD8196_2.mzXML]	337.06134033203125	1.85445	1.64225	19.522	17.879749999999998	853691.0625	2.223346097372646E7	1	1179	0.5385747881549954	3.5333729390045527	12.163986512300262	337.05224609375	337.0713195800781
965	337.1661376953125	14.19045					1	DETECTED	337.1661 m/z @14.19 [CD8196_2.mzXML]	337.1661376953125	14.19045	11.159066666666666	15.6728	4.5137333333333345	31715.994140625	1559425.39239789	0	1179	0.27164646955926663	3.7489832882609613	1.3770951798408453	337.16497802734375	337.16778564453125
966	337.18133544921875	12.6354					1	DETECTED	337.1813 m/z @12.64 [CD8196_2.mzXML]	337.18133544921875	12.6354	12.26375	13.936200000000001	1.6724500000000013	88308.21875	1487211.035513731	0	1179	0.2171963417158853	3.678636238594053	2.575493697317974	337.1808166503906	337.1827697753906
967	338.0647888183594	1.8685					1	DETECTED	338.0648 m/z @1.87 [CD8196_2.mzXML]	338.0647888183594	1.8685	1.8118666666666667	13.051616666666666	11.239749999999999	84239.5859375	4346367.628909454	0	1179	0.33126372559350203	10.159093475888817	17.964252466825524	338.0562744140625	338.06585693359375
968	338.2315368652344	12.450716666666667					1	DETECTED	338.2315 m/z @12.45 [CD8196_2.mzXML]	338.2315368652344	12.450716666666667	0.10088333333333334	19.996333333333332	19.89545	557277.1875	1.8699604306885708E7	0	1179	0.1315267287078683	0.8786387496589484	0.6900101810004214	338.2304382324219	338.2342224121094
969	338.3406982421875	12.3662					1	DETECTED	338.3407 m/z @12.37 [CD8196_2.mzXML]	338.3406982421875	12.3662	12.142016666666667	13.021383333333334	0.8793666666666677	226358.921875	6280688.177210935	0	1179	0.5040905899967694	1.961266820310767	2.352170764191494	338.34039306640625	338.3410339355469
970	339.06640625	1.8685					1	DETECTED	339.0664 m/z @1.87 [CD8196_2.mzXML]	339.06640625	1.8685	1.8262	3.51765	1.6914500000000001	11469.701171875	344660.0713568725	0	1179	0.1601001354690037	19.993498817966902	38.986997635933804	339.0643615722656	339.0671081542969
971	339.1618347167969	14.1745					1	DETECTED	339.1618 m/z @14.17 [CD8196_2.mzXML]	339.1618347167969	14.1745	8.474666666666668	15.04505	6.570383333333332	11995.9443359375	1945496.4169190065	0	1179	0.33277315967062826	0.5763662680195327	0.13538200256362246	339.161376953125	339.1690368652344
972	339.19769287109375	11.72935					1	DETECTED	339.1977 m/z @11.73 [CD8196_2.mzXML]	339.19769287109375	11.72935	11.635983333333334	14.057766666666668	2.421783333333334	7792.1513671875	790359.2894592285	0	1179	2.2254226167144076	12.969207425919357	24.938414851838715	339.1963195800781	339.2066650390625
973	339.23486328125	12.434283333333333					1	DETECTED	339.2349 m/z @12.43 [CD8196_2.mzXML]	339.23486328125	12.434283333333333	0.11906666666666667	19.9415	19.822433333333336	96001.484375	4016766.254098968	0	1179	0.20363585430032316	3.8858734492864855	2.0696341495180826	339.2342529296875	339.23614501953125
974	339.34393310546875	12.3662					1	DETECTED	339.3439 m/z @12.37 [CD8196_2.mzXML]	339.34393310546875	12.3662	12.073	14.638200000000001	2.565200000000001	51755.80859375	1696224.945135193	0	1179	0.5562262199503962	1.711067170718613	4.958184014928068	339.3360595703125	339.3450622558594
975	340.0400695800781	10.441083333333333					1	DETECTED	340.0401 m/z @10.44 [CD8196_2.mzXML]	340.0400695800781	10.441083333333333	1.6881666666666668	11.713383333333333	10.025216666666665	79941.640625	2244013.775945253	0	1179	0.10102185726959334	3.0178636071512828	3.376481248683214	340.0323791503906	340.0404357910156
976	340.2474060058594	11.191283333333333					1	DETECTED	340.2474 m/z @11.19 [CD8196_2.mzXML]	340.2474060058594	11.191283333333333	11.077466666666668	18.445333333333334	7.367866666666666	25152.943359375	1384372.7815701899	0	1179	0.18128306757430046	32.36725728510813	60.3443682368525	340.23779296875	340.24761962890625
977	340.2586669921875	10.847183333333334					1	DETECTED	340.2587 m/z @10.85 [CD8196_2.mzXML]	340.2586669921875	10.847183333333334	10.179783333333335	10.962666666666667	0.7828833333333325	4227.365234375	115714.68916363512	0	1179	0.24949493853913118	0.5865173309359708	0.17303466187194155	340.2577819824219	340.26025390625
978	340.9313659667969	1.6272666666666666					1	DETECTED	340.9314 m/z @1.63 [CD8196_2.mzXML]	340.9313659667969	1.6272666666666666	1.5967166666666666	1.6572333333333333	0.060516666666666774	41213.3203125	108967.49172314451	0	1179	0.06285096321106853	0.990452809601745	0.9809056192034901	340.9310607910156	340.9314270019531
979	340.9963073730469	11.47115					1	DETECTED	340.9963 m/z @11.47 [CD8196_2.mzXML]	340.9963073730469	11.47115	11.47115	16.855	5.383850000000001	5055.1826171875	716010.3336439822	0	1179	3.62856699165026	null	null	340.9947814941406	340.99810791015625
980	341.0308837890625	11.563283333333334					1	DETECTED	341.0309 m/z @11.56 [CD8196_2.mzXML]	341.0308837890625	11.563283333333334	11.519366666666667	12.08985	0.5704833333333337	131917.921875	1105247.4605101317	0	1179	0.12457553572805047	4.639677386173471	5.308227148052034	341.03021240234375	341.0318298339844
981	341.1767578125	12.6354					1	DETECTED	341.1768 m/z @12.64 [CD8196_2.mzXML]	341.1767578125	12.6354	12.58625	17.61733333333333	5.031083333333331	7507.2333984375	485428.5226475833	0	1179	0.22774324732489148	51.18090878263721	25.22081706077053	341.1761779785156	341.1866760253906
982	341.1981201171875	12.383066666666668					1	DETECTED	341.1981 m/z @12.38 [CD8196_2.mzXML]	341.1981201171875	12.383066666666668	1.5088000000000001	16.372983333333334	14.864183333333333	6186.716796875	1437443.3577284545	0	1179	0.1687157949623046	0.6834568154787449	0.36691363095748974	341.18853759765625	341.2010803222656
983	341.250732421875	11.191283333333333					1	DETECTED	341.2507 m/z @11.19 [CD8196_2.mzXML]	341.250732421875	11.191283333333333	11.159066666666666	13.609266666666667	2.4502000000000006	4865.2587890625	379859.33170397964	0	1179	0.06984255853847898	38.02690118986019	75.05380237972038	341.2425231933594	341.2510986328125
984	341.3515930175781	13.9185					1	DETECTED	341.3516 m/z @13.92 [CD8196_2.mzXML]	341.3515930175781	13.9185	13.742766666666666	14.821883333333334	1.0791166666666676	13004.25	286966.95444055175	0	1179	0.31107321721687775	2.3135585549842874	2.766935768827689	341.35113525390625	341.3525390625
985	342.01470947265625	9.020216666666666					1	DETECTED	342.0147 m/z @9.02 [CD8196_2.mzXML]	342.01470947265625	9.020216666666666	0.19223333333333334	19.139	18.946766666666665	7178.63330078125	2347410.7459686594	0	1179	5.0811542978527084	1.0731084298225908	1.2660210012373252	342.0124816894531	342.0159606933594
986	342.0284118652344	11.350683333333334					1	DETECTED	342.0284 m/z @11.35 [CD8196_2.mzXML]	342.0284118652344	11.350683333333334	10.392750000000001	11.779216666666667	1.3864666666666654	321537.0	4472538.692814157	0	1179	0.08331082242150778	0.6280665616831123	0.22228229233586563	342.026123046875	342.03729248046875
987	342.8683166503906	1.7538666666666667					1	DETECTED	342.8683 m/z @1.75 [CD8196_2.mzXML]	342.8683166503906	1.7538666666666667	1.67265	1.7975999999999999	0.1249499999999999	14254.5419921875	84133.62943212892	0	1179	0.12176446937956542	0.7692386620151846	0.5384773240303692	342.866943359375	342.86846923828125
988	343.0317687988281	11.365033333333335					1	DETECTED	343.0318 m/z @11.37 [CD8196_2.mzXML]	343.0317687988281	11.365033333333335	1.6272666666666666	11.942200000000001	10.314933333333334	49945.61328125	3791676.188538208	0	1179	9.934180182553911	0.5134503179560541	0.024738734465172663	343.0246887207031	343.0409851074219
989	343.19232177734375	12.26375					1	DETECTED	343.1923 m/z @12.26 [CD8196_2.mzXML]	343.19232177734375	12.26375	11.991083333333334	17.487333333333332	5.496249999999998	36507.4765625	1034941.700817445	0	1179	0.296290165826111	3.2041317262881432	20.59030582368543	343.18426513671875	343.1941223144531
990	343.2943115234375	12.039983333333334					1	DETECTED	343.2943 m/z @12.04 [CD8196_2.mzXML]	343.2943115234375	12.039983333333334	12.02365	13.675233333333333	1.651583333333333	7779.88623046875	355963.01550384547	0	1179	0.0676040573929022	50.55867346938644	100.11734693877288	343.2843322753906	343.2951354980469
991	344.0254821777344	11.350683333333334					1	DETECTED	344.0255 m/z @11.35 [CD8196_2.mzXML]	344.0254821777344	11.350683333333334	11.306566666666667	12.159266666666667	0.8527000000000005	205169.71875	2324171.369052373	0	1179	0.08480388490562873	9.223919530269296	18.35832991721521	344.0250244140625	344.0271911621094
992	344.19512939453125	12.3662					1	DETECTED	344.1951 m/z @12.37 [CD8196_2.mzXML]	344.19512939453125	12.3662	12.22895	13.84735	1.6184000000000012	9060.1435546875	215555.27075415046	0	1179	0.0897743690571513	5.895810564663034	10.791621129326067	344.1949462890625	344.1966247558594
993	344.2784423828125	11.487150000000002					1	DETECTED	344.2784 m/z @11.49 [CD8196_2.mzXML]	344.2784423828125	11.487150000000002	11.47115	12.7335	1.2623499999999996	77257.96875	546602.2698607163	0	1179	0.26523217222207585	11.318885104244456	10.853455974319532	344.27349853515625	344.2805480957031
994	344.6493225097656	13.1436					1	DETECTED	344.6493 m/z @13.14 [CD8196_2.mzXML]	344.6493225097656	13.1436	12.96095	13.760016666666667	0.7990666666666666	18254.806640625	318621.2637840576	0	1179	0.26466952841233393	2.0946457092835074	2.3376859404676344	344.6487121582031	344.6505126953125
995	344.8751525878906	1.5672333333333335					1	DETECTED	344.8752 m/z @1.57 [CD8196_2.mzXML]	344.8751525878906	1.5672333333333335	1.4492666666666667	1.6881666666666668	0.2389000000000001	162452.203125	908866.0663427731	0	1179	0.08921879746680461	0.9701215116301427	0.38147373146757624	344.8653259277344	344.8756103515625
996	345.1072082519531	11.191283333333333					1	DETECTED	345.1072 m/z @11.19 [CD8196_2.mzXML]	345.1072082519531	11.191283333333333	11.110733333333334	11.290249999999999	0.17951666666666455	19059.251953125	164689.93013012627	0	1179	0.1978391583153698	1.1143182288433722	1.2286364576867441	345.10662841796875	345.1074523925781
997	345.8789367675781	1.5380166666666668					1	DETECTED	345.8789 m/z @1.54 [CD8196_2.mzXML]	345.8789367675781	1.5380166666666668	1.4646166666666667	1.58175	0.11713333333333331	7580.79248046875	35608.515277343766	0	1179	0.3814899418384674	0.7979109900090811	0.4456466170085858	345.8780212402344	345.8796691894531
998	346.00933837890625	4.632366666666667					1	DETECTED	346.0093 m/z @4.63 [CD8196_2.mzXML]	346.00933837890625	4.632366666666667	0.10088333333333334	19.996333333333332	19.89545	17957.072265625	8151591.859993347	0	1179	5.998734113063932	1.337648754658916	1.8996444077699057	346.00640869140625	346.009765625
999	346.0225524902344	11.350683333333334					1	DETECTED	346.0226 m/z @11.35 [CD8196_2.mzXML]	346.0225524902344	11.350683333333334	11.336450000000001	11.439116666666667	0.10266666666666602	31306.796875	138665.0675478514	0	1179	0.11769983561613984	3.606557377049161	6.213114754098322	346.0216979980469	346.0226745605469
1000	346.2729187011719	13.777416666666666					1	DETECTED	346.2729 m/z @13.78 [CD8196_2.mzXML]	346.2729187011719	13.777416666666666	13.625916666666665	14.157900000000001	0.5319833333333364	16003.0625	248627.2048326417	0	1179	0.20612883043069452	1.7557205720572109	2.773890570990033	346.27252197265625	346.273681640625
1001	346.2940368652344	12.766516666666666					1	DETECTED	346.2940 m/z @12.77 [CD8196_2.mzXML]	346.2940368652344	12.766516666666666	11.487150000000002	13.5418	2.0546499999999988	12521.177734375	548185.686020935	0	1179	0.11615045138011126	0.8029949714702596	0.6059899429405191	346.29278564453125	346.2943115234375
1002	346.9079895019531	1.5672333333333335					1	DETECTED	346.9080 m/z @1.57 [CD8196_2.mzXML]	346.9079895019531	1.5672333333333335	1.4942	1.5967166666666666	0.10251666666666659	10598.150390625	51311.46995434566	0	1179	0.09826205627470586	0.7018484710177979	0.4036969420355958	346.9077453613281	346.908447265625
1003	347.1590270996094	11.256416666666667					1	DETECTED	347.1590 m/z @11.26 [CD8196_2.mzXML]	347.1590270996094	11.256416666666667	9.470149999999999	11.503483333333332	2.033333333333333	23733.76171875	558588.4843795771	0	1179	0.13806759090143927	0.5690090359749468	0.15245180904526348	347.1585998535156	347.16424560546875
1004	347.220458984375	11.094583333333333					1	DETECTED	347.2205 m/z @11.09 [CD8196_2.mzXML]	347.220458984375	11.094583333333333	9.0025	12.667833333333334	3.6653333333333347	9644.34765625	701819.90848703	0	1179	0.10088377437910978	0.8760007966540534	0.48242585068003146	347.2174072265625	347.2264709472656
1005	348.8678894042969	1.5524					1	DETECTED	348.8679 m/z @1.55 [CD8196_2.mzXML]	348.8678894042969	1.5524	1.47945	9.932266666666667	8.452816666666667	9912.5732421875	1546758.6375504765	0	1179	0.07429527762258226	57.93568654329444	114.87137308658887	348.8670349121094	348.8759460449219
1006	349.0174865722656	3.2883166666666668					1	DETECTED	349.0175 m/z @3.29 [CD8196_2.mzXML]	349.0174865722656	3.2883166666666668	2.7609666666666666	19.9415	17.180533333333337	3043.805908203125	1038810.444381897	0	1179	0.3166660762346285	16.28949780348282	31.578995606965634	349.0131530761719	349.0186462402344
1007	350.09051513671875	16.26305					1	DETECTED	350.0905 m/z @16.26 [CD8196_2.mzXML]	350.09051513671875	16.26305	9.624983333333335	19.485333333333333	9.860349999999999	3194.832763671875	926741.4059413144	0	1179	1.4912454842952787	0.7427124865673741	0.4854249731347482	350.08673095703125	350.092529296875
1008	350.1668395996094	16.354683333333334					1	DETECTED	350.1668 m/z @16.35 [CD8196_2.mzXML]	350.1668395996094	16.354683333333334	10.19735	16.354683333333334	6.157333333333334	3074.07666015625	676256.6316182557	0	1179	6.140551318813852	0.5	null	350.1668395996094	350.1754455566406
1009	350.80999755859375	1.7044					1	DETECTED	350.8100 m/z @1.70 [CD8196_2.mzXML]	350.80999755859375	1.7044	0.3201	1.76875	1.44865	10699.1142578125	342855.80789099116	0	1179	0.05148342752713231	0.5232427941920105	0.0464855883840209	350.8099365234375	350.8108825683594
1010	350.8923034667969	1.5967166666666666					1	DETECTED	350.8923 m/z @1.60 [CD8196_2.mzXML]	350.8923034667969	1.5967166666666666	1.5672333333333335	1.64225	0.07501666666666651	67024.9921875	183109.81356640588	0	1179	0.04944827707957811	1.2721876766534845	1.5443753533069693	350.8918151855469	350.8923034667969
1011	350.98614501953125	1.67265					1	DETECTED	350.9861 m/z @1.67 [CD8196_2.mzXML]	350.98614501953125	1.67265	1.0133	19.832	18.8187	6272.85888671875	1545193.5137978212	0	1179	5.835547016394468	14.270645332524458	4.222973981984717	350.98480224609375	350.99365234375
1012	351.08648681640625	16.244383333333335					1	DETECTED	351.0865 m/z @16.24 [CD8196_2.mzXML]	351.08648681640625	16.244383333333335	10.250766666666667	18.90216666666667	8.651400000000002	3045.875244140625	650226.2143120728	0	1179	1.5626843284289471	0.721717827577673	0.44343565515534594	351.0852355957031	351.0920104980469
1013	351.1612243652344	14.468016666666667					1	DETECTED	351.1612 m/z @14.47 [CD8196_2.mzXML]	351.1612243652344	14.468016666666667	10.628250000000001	15.04505	4.4167999999999985	2809.28662109375	470086.0818392944	0	1179	4.073804908193612	0.5751391143559069	0.15027822871181393	351.15350341796875	351.1631164550781
1014	351.2284240722656	13.725933333333334					1	DETECTED	351.2284 m/z @13.73 [CD8196_2.mzXML]	351.2284240722656	13.725933333333334	12.569233333333333	14.805100000000001	2.2358666666666682	33558.41796875	928694.8829184572	0	1179	0.3031985134915498	0.7439002960726857	5.205280690561184	351.22076416015625	351.23675537109375
1015	352.1651916503906	9.985583333333333					1	DETECTED	352.1652 m/z @9.99 [CD8196_2.mzXML]	352.1651916503906	9.985583333333333	9.932266666666667	10.83065	0.8983833333333333	18029.45703125	145769.52929202217	0	1179	0.09074987639833054	2.621375158449949	3.7382359430488066	352.1566162109375	352.16656494140625
1016	352.22418212890625	12.26375					1	DETECTED	352.2242 m/z @12.26 [CD8196_2.mzXML]	352.22418212890625	12.26375	9.020216666666666	14.006633333333333	4.986416666666667	8686.5009765625	720257.397270508	0	1179	0.06498843608006588	0.7686704828068156	44.741914605672825	352.2235107421875	352.2322692871094
1017	352.89678955078125	1.67265					1	DETECTED	352.8968 m/z @1.67 [CD8196_2.mzXML]	352.89678955078125	1.67265	1.47945	13.291033333333333	11.811583333333333	33958.08984375	3085005.4137437744	0	1179	0.2741963107841152	29.06291193181475	0.3860360196232059	352.89239501953125	352.9030456542969
1018	353.03521728515625	1.85445					1	DETECTED	353.0352 m/z @1.85 [CD8196_2.mzXML]	353.03521728515625	1.85445	1.7538666666666667	17.61733333333333	15.863466666666664	334216.5625	8504150.39281839	0	1179	0.2847343365030037	5.438062661657747	8.834835645357106	353.02569580078125	353.0403137207031
1019	353.17816162109375	15.363316666666666					1	DETECTED	353.1782 m/z @15.36 [CD8196_2.mzXML]	353.17816162109375	15.363316666666666	9.967916666666667	17.747166666666665	7.7792499999999976	4989.361328125	1000576.3959240719	0	1179	1.2176234246166064	0.7209150387367016	0.33686328321543596	353.1686706542969	353.178955078125
1020	353.243896484375	12.0075					1	DETECTED	353.2439 m/z @12.01 [CD8196_2.mzXML]	353.243896484375	12.0075	10.3225	15.04505	4.72255	3890.98095703125	525128.9801746827	0	1179	2.665556418659195	1.401350148367952	1.8027002967359043	353.2427978515625	353.2458190917969
1021	354.03912353515625	1.8824333333333334					1	DETECTED	354.0391 m/z @1.88 [CD8196_2.mzXML]	354.03912353515625	1.8824333333333334	1.8824333333333334	11.159066666666666	9.276633333333333	19522.599609375	1507273.61600766	0	1179	9.387188736182745	null	null	354.03668212890625	354.039794921875
1022	354.05499267578125	10.76315					1	DETECTED	354.0550 m/z @10.76 [CD8196_2.mzXML]	354.05499267578125	10.76315	10.45585	13.320766666666666	2.864916666666666	20679.84375	849376.4053661806	0	1179	0.09729189206958999	0.8254623559299753	2.097556941668876	354.0507507324219	354.05645751953125
1023	355.1920471191406	12.75025					1	DETECTED	355.1920 m/z @12.75 [CD8196_2.mzXML]	355.1920471191406	12.75025	12.65135	12.75025	0.09889999999999866	6614.2275390625	22096.633691039962	0	1179	0.05014132470392241	0.5	null	355.1918640136719	355.1922302246094
1024	355.2624816894531	12.26375					1	DETECTED	355.2625 m/z @12.26 [CD8196_2.mzXML]	355.2624816894531	12.26375	3.8123333333333336	12.65135	8.839016666666668	95981.4765625	2696792.610450932	1	1179	0.09120971925788268	0.8816816322696152	1.6681798096814229	355.2609558105469	355.26708984375
1025	356.0352478027344	10.250766666666667					1	DETECTED	356.0352 m/z @10.25 [CD8196_2.mzXML]	356.0352478027344	10.250766666666667	8.98485	10.525866666666667	1.5410166666666676	4785.80224609375	263354.846833496	0	1179	0.4348077352695938	0.6086564413139358	0.2173128826278717	356.0325622558594	356.0356750488281
1026	356.0522155761719	10.76315					1	DETECTED	356.0522 m/z @10.76 [CD8196_2.mzXML]	356.0522155761719	10.76315	8.649116666666666	10.91385	2.264733333333334	7735.205078125	234867.35013629173	0	1179	0.09231561920933018	0.5356427681682725	0.07128553633654491	356.0515441894531	356.05548095703125
1027	356.07135009765625	10.093266666666667					1	DETECTED	356.0714 m/z @10.09 [CD8196_2.mzXML]	356.07135009765625	10.093266666666667	10.057316666666667	16.7425	6.685183333333333	18533.84765625	440123.6122323001	0	1179	0.0865094176072887	7.835159484611125	10.920311981046451	356.06512451171875	356.07293701171875
1028	356.27813720703125	11.47115					1	DETECTED	356.2781 m/z @11.47 [CD8196_2.mzXML]	356.27813720703125	11.47115	11.439116666666667	11.577566666666666	0.13844999999999885	14464.533203125	80011.29783349633	0	1179	0.09399523638312957	2.161030176899089	3.3220603537981774	356.27801513671875	356.2799072265625
1029	356.9093017578125	1.6272666666666666					1	DETECTED	356.9093 m/z @1.63 [CD8196_2.mzXML]	356.9093017578125	1.6272666666666666	1.58175	1.6572333333333333	0.07548333333333335	50377.39453125	161247.7957158202	0	1179	0.08714571116943937	0.8291834492859763	0.6583668985719526	356.9085693359375	356.9093017578125
1030	357.2774963378906	12.6354					1	DETECTED	357.2775 m/z @12.64 [CD8196_2.mzXML]	357.2774963378906	12.6354	11.762383333333334	16.575483333333334	4.8131	353936.59375	4303639.11479232	1	1179	0.12151175811080606	0.6969423798893769	0.6969052544373218	357.2760925292969	357.27972412109375
1031	358.0329895019531	10.250766666666667					1	DETECTED	358.0330 m/z @10.25 [CD8196_2.mzXML]	358.0329895019531	10.250766666666667	10.21485	10.305	0.09014999999999951	1380.922607421875	6496.181802124027	0	1179	0.1638657692039267	1.2549883990719057	1.5099767981438117	358.0308532714844	358.0329895019531
1032	358.0683288574219	10.093266666666667					1	DETECTED	358.0683 m/z @10.09 [CD8196_2.mzXML]	358.0683288574219	10.093266666666667	10.057316666666667	10.45585	0.39853333333333296	7517.7294921875	53609.43212109382	0	1179	0.07547044712994122	5.542883634677834	3.171474303868735	358.0677795410156	358.0693359375
1033	358.25799560546875	11.02745					1	DETECTED	358.2580 m/z @11.03 [CD8196_2.mzXML]	358.25799560546875	11.02745	10.66035	11.1753	0.5149500000000007	10981.7587890625	107211.28943337995	0	1179	0.16199157973158762	0.7091637394916678	2.2839848679419186	358.2572021484375	358.2593078613281
1034	358.2942199707031	11.563283333333334					1	DETECTED	358.2942 m/z @11.56 [CD8196_2.mzXML]	358.2942199707031	11.563283333333334	11.548433333333332	11.745866666666666	0.19743333333333446	26445.412109375	159922.3227116704	0	1179	0.09771772006148538	6.647586980919146	12.38974415477293	358.29364013671875	358.2947082519531
1035	359.04327392578125	1.8262					1	DETECTED	359.0433 m/z @1.83 [CD8196_2.mzXML]	359.04327392578125	1.8262	1.64225	10.392750000000001	8.7505	371510.40625	8326759.049759889	0	1179	0.3959785283933226	2.2632331881593353	5.699374035694378	359.04132080078125	359.044921875
1036	359.1231384277344	11.831466666666667					1	DETECTED	359.1231 m/z @11.83 [CD8196_2.mzXML]	359.1231384277344	11.831466666666667	11.779216666666667	12.159266666666667	0.38005000000000067	13271.0146484375	97377.22896606443	0	1179	0.1854278156246867	3.636842105263109	2.572672873668983	359.1219482421875	359.1255798339844
1037	359.1658020019531	13.901016666666667					1	DETECTED	359.1658 m/z @13.90 [CD8196_2.mzXML]	359.1658020019531	13.901016666666667	13.246816666666666	14.485066666666667	1.2382500000000007	7109.2294921875	247462.88563702404	0	1179	0.12248278696336712	0.9463848975848352	0.8927697951696705	359.1651916503906	359.1666259765625
1038	360.06884765625	9.809916666666668					1	DETECTED	360.0688 m/z @9.81 [CD8196_2.mzXML]	360.06884765625	9.809916666666668	9.743066666666666	9.8794	0.13633333333333475	2849.543701171875	14511.460553649931	0	1179	0.10511419264334876	1.0196958364497388	1.0393916728994774	360.06805419921875	360.0700378417969
1039	360.23809814453125	4.3456					1	DETECTED	360.2381 m/z @4.35 [CD8196_2.mzXML]	360.23809814453125	4.3456	3.273216666666667	4.813666666666666	1.5404499999999994	3824.73486328125	181334.46153305058	0	1179	0.6313946784458655	0.7182366380181214	0.43647327603624286	360.23614501953125	360.239013671875
1040	360.3231201171875	12.28055					1	DETECTED	360.3231 m/z @12.28 [CD8196_2.mzXML]	360.3231201171875	12.28055	12.124500000000001	12.866866666666665	0.7423666666666637	15730.5986328125	399981.7917448731	0	1179	0.23334980431340924	2.3786179643276832	3.140677305081704	360.32177734375	360.3238220214844
1041	360.8392333984375	1.7538666666666667					1	DETECTED	360.8392 m/z @1.75 [CD8196_2.mzXML]	360.8392333984375	1.7538666666666667	1.6881666666666668	9.5727	7.884533333333333	12882.9287109375	1446947.226697998	0	1179	7.8400077924083105	60.00405885337403	119.00811770674807	360.8381652832031	360.8427429199219
1042	361.10174560546875	11.044016666666666					1	DETECTED	361.1017 m/z @11.04 [CD8196_2.mzXML]	361.10174560546875	11.044016666666666	10.995166666666668	11.094583333333333	0.09941666666666471	6707.125	32076.859332397118	0	1179	0.09900662869359067	1.0175707949505493	1.0351415899010983	361.1017150878906	361.10223388671875
1043	361.1998596191406	11.207249999999998					1	DETECTED	361.1999 m/z @11.21 [CD8196_2.mzXML]	361.1998596191406	11.207249999999998	9.383999999999999	11.223450000000001	1.839450000000003	13857.203125	446291.4145285955	0	1179	0.09536311960432364	0.5044426162073229	0.008885232414645882	361.1933288574219	361.200439453125
1044	361.3121643066406	12.619200000000001					1	DETECTED	361.3122 m/z @12.62 [CD8196_2.mzXML]	361.3121643066406	12.619200000000001	5.433916666666667	15.417116666666667	9.9832	7969.001953125	1112562.4391643987	0	1179	0.31349642362799734	0.6587074958105795	0.29739023849449303	361.30572509765625	361.3140869140625
1045	362.925537109375	1.64225					1	DETECTED	362.9255 m/z @1.64 [CD8196_2.mzXML]	362.925537109375	1.64225	1.5967166666666666	1.7211833333333333	0.12446666666666673	108469.453125	350473.04734155274	0	1179	0.04781227467285776	1.1927300711917546	0.9596394099367318	362.92523193359375	362.926025390625
1046	363.1112060546875	1.5236166666666666					1	DETECTED	363.1112 m/z @1.52 [CD8196_2.mzXML]	363.1112060546875	1.5236166666666666	1.4142666666666666	19.503833333333333	18.089566666666666	12543.7236328125	5498022.709436096	0	1179	11.20291983064853	81.40493323967891	100.26231401286034	363.1099548339844	363.1116638183594
1047	363.2155456542969	11.321983333333332					1	DETECTED	363.2155 m/z @11.32 [CD8196_2.mzXML]	363.2155456542969	11.321983333333332	11.060883333333333	12.211516666666666	1.1506333333333334	85778.34375	894223.6246322029	1	1179	0.1017919745161251	1.0664288102548132	0.9454038079223516	363.2148132324219	363.2159118652344
1048	365.07159423828125	10.676833333333333					1	DETECTED	365.0716 m/z @10.68 [CD8196_2.mzXML]	365.07159423828125	10.676833333333333	10.628250000000001	18.974666666666668	8.346416666666666	8959.65625	672859.5259442747	0	1179	0.09675320337162852	85.89794168096392	170.79588336192785	365.066162109375	365.0716857910156
1049	365.2094421386719	11.223450000000001					1	DETECTED	365.2094 m/z @11.22 [CD8196_2.mzXML]	365.2094421386719	11.223450000000001	11.159066666666666	15.239183333333333	4.080116666666667	14663.20703125	889168.4202957158	0	1179	0.4414631639200941	31.452129108104426	14.059627448650883	365.199462890625	365.21234130859375
1050	366.18414306640625	14.19045					1	DETECTED	366.1841 m/z @14.19 [CD8196_2.mzXML]	366.18414306640625	14.19045	14.074416666666668	15.507133333333334	1.432716666666666	11542.783203125	289347.24670303345	0	1179	0.28548952311785314	4.1782958442239515	8.734140223535915	366.1835632324219	366.1855163574219
1051	367.1239318847656	10.45585					1	DETECTED	367.1239 m/z @10.46 [CD8196_2.mzXML]	367.1239318847656	10.45585	1.93895	11.1753	9.23635	144172.46875	1.1171560699778324E7	1	1179	0.061356281783726985	0.5274263702289712	0.0155016351014713	367.1197509765625	367.1241760253906
1052	367.1498718261719	8.15945					1	DETECTED	367.1499 m/z @8.16 [CD8196_2.mzXML]	367.1498718261719	8.15945	6.37585	12.535433333333334	6.159583333333334	6293.5546875	502254.7322750242	0	1179	0.1618380949458782	1.7267277790236977	0.6512386148178901	367.147705078125	367.1562194824219
1053	367.1933898925781	13.709100000000001					1	DETECTED	367.1934 m/z @13.71 [CD8196_2.mzXML]	367.1933898925781	13.709100000000001	13.6589	14.788666666666668	1.1297666666666686	10072.021484375	175709.48222009296	0	1179	0.24818773456946452	11.252656042496247	21.505312084992493	367.18670654296875	367.1942443847656
1054	367.9915771484375	3.3954333333333335					1	DETECTED	367.9916 m/z @3.40 [CD8196_2.mzXML]	367.9915771484375	3.3954333333333335	0.2103833333333333	18.354	18.143616666666667	4312.951171875	1695489.739625826	0	1179	2.1041479236121234	2.848246756984453	4.611780057094904	367.9879455566406	367.9931335449219
1055	368.2782287597656	11.45505					1	DETECTED	368.2782 m/z @11.46 [CD8196_2.mzXML]	368.2782287597656	11.45505	11.439116666666667	12.211516666666666	0.7723999999999993	97437.515625	741811.5662502454	1	1179	0.09427736661752384	8.130163401632087	12.233828022861086	368.27789306640625	368.2790832519531
1056	368.4238586425781	12.383066666666668					1	DETECTED	368.4239 m/z @12.38 [CD8196_2.mzXML]	368.4238586425781	12.383066666666668	12.3662	12.535433333333334	0.16923333333333446	10736.609375	65088.2327515871	0	1179	0.11968224676328454	5.016798418971729	9.033596837943458	368.4237976074219	368.4244079589844
1057	368.62628173828125	12.28055					1	DETECTED	368.6263 m/z @12.28 [CD8196_2.mzXML]	368.62628173828125	12.28055	9.985583333333333	12.348866666666668	2.363283333333335	15281.0263671875	601692.654992188	0	1179	1.2604123994758076	0.5148840215544165	1.2921201420450215	368.6252746582031	368.627197265625
1058	369.0089111328125	1.85445					1	DETECTED	369.0089 m/z @1.85 [CD8196_2.mzXML]	369.0089111328125	1.85445	1.7831833333333333	2.6896166666666668	0.9064333333333334	31753.04296875	603210.8223170165	0	1179	0.406940782302031	5.256126298146455	5.1242536858113805	369.0075988769531	369.0116271972656
1059	369.0623474121094	12.039983333333334					1	DETECTED	369.0623 m/z @12.04 [CD8196_2.mzXML]	369.0623474121094	12.039983333333334	12.039983333333334	12.142016666666667	0.10203333333333298	16116.2822265625	53014.19636071746	0	1179	0.046516294985659457	null	null	369.0619201660156	369.06243896484375
1060	369.1208801269531	10.45585					1	DETECTED	369.1209 m/z @10.46 [CD8196_2.mzXML]	369.1208801269531	10.45585	9.660316666666667	12.518183333333333	2.8578666666666663	51333.12109375	601291.0220119632	0	1179	0.06169522850580833	0.6003751001581934	0.15564366185169615	369.11962890625	369.130859375
1061	369.3504638671875	13.81225					1	DETECTED	369.3505 m/z @13.81 [CD8196_2.mzXML]	369.3504638671875	13.81225	1.1048833333333334	19.503833333333333	18.39895	46223.3046875	6257198.110890199	0	1179	4.385747316762755	1.0210822931692791	6.05043697041104	369.3493347167969	369.3522644042969
1062	370.08648681640625	11.831466666666667					1	DETECTED	370.0865 m/z @11.83 [CD8196_2.mzXML]	370.08648681640625	11.831466666666667	10.539866666666667	12.28055	1.7406833333333331	105499.5546875	3717786.0450605457	0	1179	0.12168645548734247	0.5961646032945049	0.11855906697969845	370.085693359375	370.08807373046875
1063	370.2944030761719	11.635983333333334					1	DETECTED	370.2944 m/z @11.64 [CD8196_2.mzXML]	370.2944030761719	11.635983333333334	11.563283333333334	12.073	0.5097166666666659	108652.328125	852293.1351813952	0	1179	0.11136066536976053	2.391696719388418	4.53943341220098	370.2938537597656	370.2949523925781
1064	370.3538818359375	12.75025					1	DETECTED	370.3539 m/z @12.75 [CD8196_2.mzXML]	370.3538818359375	12.75025	11.110733333333334	16.779833333333332	5.6690999999999985	11608.6533203125	1563363.5636511843	0	1179	3.1179637350306475	1.6172179863285168	2.243779544228154	370.3533935546875	370.3581848144531
1065	371.090087890625	11.813883333333333					1	DETECTED	371.0901 m/z @11.81 [CD8196_2.mzXML]	371.090087890625	11.813883333333333	11.779216666666667	12.0075	0.22828333333333362	17620.33984375	130926.69246618653	0	1179	0.14677197199761238	3.292548076923106	6.093750682590433	371.088623046875	371.0908508300781
1066	371.2635803222656	13.350633333333333					1	DETECTED	371.2636 m/z @13.35 [CD8196_2.mzXML]	371.2635803222656	13.350633333333333	12.552133333333334	14.023716666666667	1.4715833333333332	10723.56640625	404357.644210114	0	1179	0.30451433336889977	0.9214673345856828	0.8429346691713655	371.2540283203125	371.2638244628906
1067	371.31463623046875	1.2503833333333332					1	DETECTED	371.3146 m/z @1.25 [CD8196_2.mzXML]	371.31463623046875	1.2503833333333332	0.10088333333333334	19.996333333333332	19.89545	8361.2626953125	3786397.975158935	0	1179	6.852011536220307	8.653958242714225	1.4278758875149453	371.313232421875	371.3168640136719
1068	372.0835876464844	11.84855					1	DETECTED	372.0836 m/z @11.85 [CD8196_2.mzXML]	372.0835876464844	11.84855	9.072966666666668	12.142016666666667	3.069049999999999	36465.87109375	2172247.7376916804	0	1179	2.7234254624686542	0.5413037279039765	0.06883419656176394	372.0828857421875	372.0928649902344
1069	372.8825378417969	1.64225					1	DETECTED	372.8825 m/z @1.64 [CD8196_2.mzXML]	372.8825378417969	1.64225	1.5967166666666666	1.6572333333333333	0.060516666666666774	15756.611328125	49331.983129150394	0	1179	0.18941745891511497	0.6645314787701316	0.3290629575402632	372.8822326660156	372.8832092285156
1070	373.2730407714844	12.26375					1	DETECTED	373.2730 m/z @12.26 [CD8196_2.mzXML]	373.2730407714844	12.26375	11.6974	12.6354	0.9380000000000006	76842.8125	807105.1770174581	1	1179	0.09320792109645559	1.0141264568727673	0.6652900944568231	373.271728515625	373.27349853515625
1071	374.2764892578125	12.26375					1	DETECTED	374.2765 m/z @12.26 [CD8196_2.mzXML]	374.2764892578125	12.26375	10.863666666666667	15.91235	5.048683333333333	21699.525390625	543435.4389370431	0	1179	0.0838766415775094	1.8029938694125354	0.12431995701170233	374.2703857421875	374.2847900390625
1072	375.0170593261719	1.8685					1	DETECTED	375.0171 m/z @1.87 [CD8196_2.mzXML]	375.0170593261719	1.8685	1.67265	4.392666666666667	2.720016666666667	199369.109375	4022119.3820467247	0	1179	0.28933546888448425	2.126586577754963	3.663844124068663	375.0160827636719	375.0191345214844
1073	375.2882995605469	12.684					1	DETECTED	375.2883 m/z @12.68 [CD8196_2.mzXML]	375.2882995605469	12.684	12.0075	12.866866666666665	0.8593666666666646	19631.4140625	340871.86719152745	0	1179	0.16007585882464426	0.6351564424735151	0.5513974222307633	375.2872619628906	375.28887939453125
1074	376.290771484375	12.6354					1	DETECTED	376.2908 m/z @12.64 [CD8196_2.mzXML]	376.290771484375	12.6354	12.6029	12.716916666666666	0.11401666666666621	6670.11083984375	25015.4600221558	0	1179	0.11618478720089342	1.7541025641025225	2.508205128205045	376.290771484375	376.2918701171875
1075	376.6241455078125	10.597716666666667					1	DETECTED	376.6241 m/z @10.60 [CD8196_2.mzXML]	376.6241455078125	10.597716666666667	10.1625	19.2485	9.086	80775.6796875	1269458.6993736262	2	1179	0.07835222689432086	4.035466572112677	4.372539394403813	376.6210021972656	376.62554931640625
1076	377.6310119628906	12.314483333333333					1	DETECTED	377.6310 m/z @12.31 [CD8196_2.mzXML]	377.6310119628906	12.314483333333333	0.7394666666666667	12.3662	11.626733333333332	12235.83203125	1286732.6284783327	0	1179	2.4568652809912006	0.5110138460048599	0.02427088004052466	377.6241760253906	377.63360595703125
1077	378.031005859375	16.465516666666666					1	DETECTED	378.0310 m/z @16.47 [CD8196_2.mzXML]	378.031005859375	16.465516666666666	10.392750000000001	17.61733333333333	7.22458333333333	1794.511962890625	321825.8356505127	0	1179	1.0560867308214572	0.5948345893963761	0.18966917879275216	378.0279846191406	378.0340576171875
1078	378.239501953125	12.383066666666668					1	DETECTED	378.2395 m/z @12.38 [CD8196_2.mzXML]	378.239501953125	12.383066666666668	11.650716666666666	14.351883333333335	2.701166666666669	30667.98828125	770917.0838840335	0	1179	0.36321207670686917	1.8441774197218963	0.6970483205599735	378.2392883300781	378.2425842285156
1079	379.2497253417969	13.1436					1	DETECTED	379.2497 m/z @13.14 [CD8196_2.mzXML]	379.2497253417969	13.1436	11.926016666666667	14.805100000000001	2.879083333333334	10099.14453125	565839.2439495242	0	1179	1.1251535134614095	1.1657195205058692	1.7273462644979254	379.2416687011719	379.2517395019531
1080	380.1481018066406	8.6839					1	DETECTED	380.1481 m/z @8.68 [CD8196_2.mzXML]	380.1481018066406	8.6839	3.7338333333333336	8.754216666666668	5.020383333333335	2532.092041015625	246085.96865682988	0	1179	0.20911511646118797	0.507102597944809	0.014205195889618036	380.14202880859375	380.1492614746094
1081	380.2545166015625	12.6354					1	DETECTED	380.2545 m/z @12.64 [CD8196_2.mzXML]	380.2545166015625	12.6354	11.365033333333335	12.976183333333333	1.6111499999999985	43406.86328125	1165289.384997068	0	1179	0.14737149089807744	0.6193239288392534	0.18922983036270474	380.2545166015625	380.2642822265625
1082	381.025146484375	1.8262					1	DETECTED	381.0251 m/z @1.83 [CD8196_2.mzXML]	381.025146484375	1.8262	1.64225	13.350633333333333	11.708383333333332	124657.2578125	3644882.0644362806	0	1179	0.2772148821668037	1.957854202167553	3.262584274213209	381.02410888671875	381.02862548828125
1083	383.115234375	1.7831833333333333					1	DETECTED	383.1152 m/z @1.78 [CD8196_2.mzXML]	383.115234375	1.7831833333333333	1.7378833333333332	2.29225	0.5543666666666669	226975.921875	2224911.486163818	0	1179	0.19391332272560113	5.602692838905539	9.189090886388994	383.1147766113281	383.11602783203125
1084	383.1654968261719	13.709100000000001					1	DETECTED	383.1655 m/z @13.71 [CD8196_2.mzXML]	383.1654968261719	13.709100000000001	13.675233333333333	14.1745	0.4992666666666672	6671.97314453125	103108.43431640629	0	1179	0.12865018339710765	7.371062992125644	13.742125984251288	383.1639404296875	383.1667175292969
1085	383.63104248046875	10.711366666666667					1	DETECTED	383.6310 m/z @10.71 [CD8196_2.mzXML]	383.63104248046875	10.711366666666667	9.77615	10.76315	0.9870000000000001	3907.4111328125	105565.36309411626	0	1179	0.04712231614232287	0.527685206636608	0.05537041327321599	383.6297912597656	383.6318054199219
1086	384.11456298828125	9.0025					1	DETECTED	384.1146 m/z @9.00 [CD8196_2.mzXML]	384.11456298828125	9.0025	1.8824333333333334	9.1092	7.226766666666666	11371.2900390625	1830580.5352718509	0	1179	0.08612320670082774	0.8264731883236803	0.6770379799189317	384.1141052246094	384.1184997558594
1087	385.3091125488281	14.705516666666666					1	DETECTED	385.3091 m/z @14.71 [CD8196_2.mzXML]	385.3091125488281	14.705516666666666	10.19735	17.561833333333333	7.364483333333332	119978.2265625	8138799.256364862	1	1179	0.8184683534428228	0.9684204805126527	0.6095139852293111	385.30682373046875	385.3100891113281
1088	386.08111572265625	10.929816666666666					1	DETECTED	386.0811 m/z @10.93 [CD8196_2.mzXML]	386.08111572265625	10.929816666666666	0.2103833333333333	19.959666666666667	19.749283333333334	3291.556884765625	1560750.1992737425	0	1179	9.271783675677222	0.9211906412963373	0.8423812825926745	386.0788879394531	386.0830383300781
1089	386.31256103515625	14.705516666666666					1	DETECTED	386.3126 m/z @14.71 [CD8196_2.mzXML]	386.31256103515625	14.705516666666666	11.926016666666667	17.039666666666665	5.113649999999998	20711.6328125	1585523.411848143	0	1179	0.7288775991217218	0.8260266125168599	1.683073197131821	386.3104248046875	386.3134765625
1090	386.3251037597656	12.75025					1	DETECTED	386.3251 m/z @12.75 [CD8196_2.mzXML]	386.3251037597656	12.75025	11.813883333333333	12.816583333333334	1.0027000000000008	4952.1748046875	208785.04651953134	0	1179	0.08385566100843178	0.5354205973443458	0.07084119468869156	386.3238830566406	386.3259582519531
1091	386.9237060546875	1.6272666666666666					1	DETECTED	386.9237 m/z @1.63 [CD8196_2.mzXML]	386.9237060546875	1.6272666666666666	1.58175	1.64225	0.0605	8976.3759765625	25260.70800415036	0	1179	0.056818851774622425	0.6645917246429881	0.3291834492859763	386.9232482910156	386.9245910644531
1092	387.17919921875	11.563283333333334					1	DETECTED	387.1792 m/z @11.56 [CD8196_2.mzXML]	387.17919921875	11.563283333333334	5.885266666666666	12.22895	6.343683333333333	234771.25	5573007.794749787	0	1179	0.11832539600520953	3.423696392273858	3.6138834369250725	387.17718505859375	387.1798095703125
1093	387.3053894042969	14.705516666666666					1	DETECTED	387.3054 m/z @14.71 [CD8196_2.mzXML]	387.3053894042969	14.705516666666666	13.8653	15.654483333333333	1.7891833333333338	5647.728515625	232791.56371612547	0	1179	0.285839581479193	1.0647154503798626	0.9481932674249212	387.3038024902344	387.31536865234375
1094	388.07794189453125	14.335716666666666					1	DETECTED	388.0779 m/z @14.34 [CD8196_2.mzXML]	388.07794189453125	14.335716666666666	0.17366666666666666	19.9415	19.767833333333336	3139.87158203125	1481531.2686514594	0	1179	6.535641675610016	0.6979156736960164	0.39583134739203263	388.0741882324219	388.0804748535156
1095	388.7114562988281	1.9957500000000001					1	DETECTED	388.7115 m/z @2.00 [CD8196_2.mzXML]	388.7114562988281	1.9957500000000001	1.9674166666666666	8.772	6.804583333333333	11080.7294921875	778077.2310739441	0	1179	0.12155771852113006	120.08088235294029	239.16176470588059	388.70965576171875	388.7193603515625
1096	390.9909973144531	1.85445					1	DETECTED	390.9910 m/z @1.85 [CD8196_2.mzXML]	390.9909973144531	1.85445	1.67265	2.469466666666667	0.796816666666667	30424.052734375	670281.0209962769	0	1179	0.3404631582181714	2.1914649798313177	3.3829299596626354	390.99029541015625	390.9931945800781
1097	391.28350830078125	12.26375					1	DETECTED	391.2835 m/z @12.26 [CD8196_2.mzXML]	391.28350830078125	12.26375	0.10088333333333334	19.996333333333332	19.89545	13589.14453125	6418543.058860966	0	1179	10.267104133522624	0.8178766792916145	0.13719919285117216	391.2804260253906	391.2857666015625
1098	392.27789306640625	11.487150000000002					1	DETECTED	392.2779 m/z @11.49 [CD8196_2.mzXML]	392.27789306640625	11.487150000000002	0.15545	19.977833333333333	19.822383333333335	15800.8779296875	2270511.900731232	0	1179	0.04122773616642661	0.8992118425257515	0.4790050260907736	392.2774353027344	392.2878723144531
1099	392.79486083984375	1.76875					1	DETECTED	392.7949 m/z @1.77 [CD8196_2.mzXML]	392.79486083984375	1.76875	1.6881666666666668	1.8118666666666667	0.12369999999999992	11987.06640625	59142.687257812475	0	1179	0.07407371879125169	0.7675284384694938	0.5350568769389875	392.7944030761719	392.79638671875
1100	393.29754638671875	1.5967166666666666					1	DETECTED	393.2975 m/z @1.60 [CD8196_2.mzXML]	393.29754638671875	1.5967166666666666	0.17366666666666666	19.923166666666667	19.7495	6527.7734375	1993088.0611566482	0	1179	4.4097054976135865	6.93914479463125	1.7380958714970456	393.2877502441406	393.2990417480469
1101	394.0747985839844	9.272516666666666					1	DETECTED	394.0748 m/z @9.27 [CD8196_2.mzXML]	394.0747985839844	9.272516666666666	9.020216666666666	9.809916666666668	0.7897000000000016	20661.58203125	306561.77354492154	0	1179	0.26877760000302864	1.2236708499800504	1.0118225159147647	394.0732727050781	394.0751037597656
1102	394.2224426269531	8.359933333333334					1	DETECTED	394.2224 m/z @8.36 [CD8196_2.mzXML]	394.2224426269531	8.359933333333334	8.039666666666667	8.474666666666668	0.4350000000000005	1962.31396484375	36677.315359588625	0	1179	0.2812715825370695	0.6791215653621984	0.3582431307243968	394.2211608886719	394.2234191894531
1103	394.294189453125	11.635983333333334					1	DETECTED	394.2942 m/z @11.64 [CD8196_2.mzXML]	394.294189453125	11.635983333333334	3.9988666666666663	19.832	15.833133333333334	12939.0126953125	1497404.2478352964	0	1179	0.12911661172920574	1.0365910345745668	1.0731820691491334	394.29302978515625	394.3023681640625
1104	396.3099670410156	11.68135					1	DETECTED	396.3100 m/z @11.68 [CD8196_2.mzXML]	396.3099670410156	11.68135	11.665816666666666	11.84855	0.1827333333333332	15724.0458984375	111054.81320898516	0	1179	0.12853844657236202	5.881974248926841	10.763948497853683	396.3093566894531	396.31085205078125
1105	396.8846130371094	1.5967166666666666					1	DETECTED	396.8846 m/z @1.60 [CD8196_2.mzXML]	396.8846130371094	1.5967166666666666	1.5672333333333335	1.6272666666666666	0.06003333333333316	21446.37109375	56156.259595214695	0	1179	0.05301235064746401	1.0180893159977444	1.036178631995489	396.88409423828125	396.88507080078125
1106	396.9989318847656	1.8824333333333334					1	DETECTED	396.9989 m/z @1.88 [CD8196_2.mzXML]	396.9989318847656	1.8824333333333334	1.6572333333333333	2.3061833333333337	0.6489500000000004	49181.046875	872714.2737084962	0	1179	0.1684622487191485	1.4408303730017766	1.881660746003553	396.9901123046875	397.0
1107	397.414306640625	12.297483333333334					1	DETECTED	397.4143 m/z @12.30 [CD8196_2.mzXML]	397.414306640625	12.297483333333334	12.073	14.570133333333333	2.4971333333333323	57761.24609375	1456096.2910711062	0	1179	0.268762804729894	2.4282433913623556	4.647789858688076	397.41290283203125	397.416259765625
1108	398.3254699707031	11.831466666666667					1	DETECTED	398.3255 m/z @11.83 [CD8196_2.mzXML]	398.3254699707031	11.831466666666667	11.79655	12.05635	0.25980000000000025	37115.93359375	242113.74884875558	0	1179	0.08017341531470557	8.672681982911728	5.557160320597718	398.3248291015625	398.325927734375
1109	398.7603759765625	13.366083333333334					1	DETECTED	398.7604 m/z @13.37 [CD8196_2.mzXML]	398.7603759765625	13.366083333333334	11.762383333333334	15.543650000000001	3.781266666666667	15222.9931640625	792155.3575509337	0	1179	0.4089693323424495	1.0459476889271575	7.800529946459671	398.7554626464844	398.7628173828125
1110	399.3290710449219	11.831466666666667					1	DETECTED	399.3291 m/z @11.83 [CD8196_2.mzXML]	399.3290710449219	11.831466666666667	11.79655	15.488933333333334	3.692383333333334	9067.095703125	500170.6615075989	0	1179	2.5722632141824686	44.488300442790226	94.01985697360624	399.3226623535156	399.32977294921875
1111	400.3409729003906	11.974716666666666					1	DETECTED	400.3410 m/z @11.97 [CD8196_2.mzXML]	400.3409729003906	11.974716666666666	11.926016666666667	12.619200000000001	0.6931833333333337	123372.75	1076348.0215897195	1	1179	0.24865806300472038	4.331423863836138	6.498262897618911	400.34002685546875	400.34161376953125
1112	400.82708740234375	1.76875					1	DETECTED	400.8271 m/z @1.77 [CD8196_2.mzXML]	400.82708740234375	1.76875	1.67265	1.7975999999999999	0.1249499999999999	16004.4501953125	90071.37918139645	0	1179	0.1176851298975583	0.6501040582726316	0.30020811654526325	400.82598876953125	400.82708740234375
1113	401.62347412109375	10.945733333333333					1	DETECTED	401.6235 m/z @10.95 [CD8196_2.mzXML]	401.62347412109375	10.945733333333333	10.250766666666667	11.077466666666668	0.8267000000000007	8076.86083984375	127453.17029669184	0	1179	0.10269568201652035	0.5947767279006199	0.18451524582458506	401.62286376953125	401.625244140625
1114	402.9017333984375	1.5967166666666666					1	DETECTED	402.9017 m/z @1.60 [CD8196_2.mzXML]	402.9017333984375	1.5967166666666666	1.5672333333333335	1.6272666666666666	0.06003333333333316	54236.7265625	135649.37972875946	0	1179	0.056379431540448	1.0180893159977444	1.0074586046472125	402.901611328125	402.90289306640625
1115	403.0070495605469	1.7975999999999999					1	DETECTED	403.0070 m/z @1.80 [CD8196_2.mzXML]	403.0070495605469	1.7975999999999999	1.6572333333333333	2.3749	0.7176666666666665	152696.71875	2616779.3732114267	0	1179	0.27702241816486617	2.349929438443007	3.6726535293249922	403.0066223144531	403.0083923339844
1116	404.2060546875	11.563283333333334					1	DETECTED	404.2061 m/z @11.56 [CD8196_2.mzXML]	404.2060546875	11.563283333333334	8.967033333333335	11.991083333333334	3.024049999999999	25105.6875	900184.2600798947	0	1179	0.16348949123756462	0.5823880597014924	0.08144346481977748	404.2004699707031	404.2151794433594
1117	405.1354064941406	10.554016666666666					1	DETECTED	405.1354 m/z @10.55 [CD8196_2.mzXML]	405.1354064941406	10.554016666666666	10.511966666666666	11.060883333333333	0.5489166666666669	18004.9453125	139918.51568408226	0	1179	0.26023537379974293	3.6861357610392735	7.364094630581665	405.1325378417969	405.13543701171875
1118	405.4194641113281	12.142016666666667					1	DETECTED	405.4195 m/z @12.14 [CD8196_2.mzXML]	405.4194641113281	12.142016666666667	12.124500000000001	16.207316666666667	4.082816666666666	9678.767578125	386933.24075073254	0	1179	0.10997404703609526	116.54091341580212	232.08182683160425	405.4182434082031	405.4211730957031
1119	406.74700927734375	12.142016666666667					1	DETECTED	406.7470 m/z @12.14 [CD8196_2.mzXML]	406.74700927734375	12.142016666666667	11.606566666666668	16.3363	4.729733333333334	12991.900390625	1048031.4271508175	0	1179	0.7570410864991342	3.0818620734757736	4.969536441021332	406.7439880371094	406.7506408691406
1120	406.7723083496094	1.76875					1	DETECTED	406.7723 m/z @1.77 [CD8196_2.mzXML]	406.7723083496094	1.76875	1.7044	1.7975999999999999	0.09319999999999995	12804.013671875	59267.84744531251	0	1179	0.10811764681311664	0.7241647241647223	0.44832944832944466	406.7713317871094	406.7723083496094
1121	407.1271667480469	10.525866666666667					1	DETECTED	407.1272 m/z @10.53 [CD8196_2.mzXML]	407.1271667480469	10.525866666666667	2.9044499999999998	14.6723	11.76785	6458.111328125	1168672.1626049501	0	1179	0.0882309680798734	0.7720251046940091	0.5440502093880183	407.1178283691406	407.1357116699219
1122	407.7655334472656	14.401266666666666					1	DETECTED	407.7655 m/z @14.40 [CD8196_2.mzXML]	407.7655334472656	14.401266666666666	12.569233333333333	14.992633333333334	2.423400000000001	4798.138671875	326066.5222077026	0	1179	0.20259434806162346	0.6613962628045343	0.11677449733157631	407.755615234375	407.76715087890625
1123	408.7690734863281	1.76875					1	DETECTED	408.7691 m/z @1.77 [CD8196_2.mzXML]	408.7690734863281	1.76875	1.7044	13.760016666666667	12.055616666666667	16882.505859375	4053460.3365725097	0	1179	12.333325593097461	93.67223517223499	186.31627034578784	408.7685546875	408.7735290527344
1124	408.91876220703125	1.6272666666666666					1	DETECTED	408.9188 m/z @1.63 [CD8196_2.mzXML]	408.91876220703125	1.6272666666666666	1.58175	1.6572333333333333	0.07548333333333335	70176.0703125	203288.85824560534	0	1179	0.052614597060561596	0.8291834492859763	0.6494710197221607	408.9181823730469	408.9193420410156
1125	409.1611633300781	11.563283333333334					1	DETECTED	409.1612 m/z @11.56 [CD8196_2.mzXML]	409.1611633300781	11.563283333333334	11.503483333333332	19.777333333333335	8.273850000000003	171383.75	2093408.5997923017	0	1179	0.10265588637475176	3.3410743008158525	4.477432243330168	409.1553955078125	409.16162109375
1126	409.18707275390625	9.20075					1	DETECTED	409.1871 m/z @9.20 [CD8196_2.mzXML]	409.18707275390625	9.20075	9.12705	12.684	3.5569499999999987	64223.171875	771949.7413685328	0	1179	0.06700944438196288	1.1026567585897413	52.48513504578002	409.180419921875	409.18865966796875
1127	410.1645202636719	11.563283333333334					1	DETECTED	410.1645 m/z @11.56 [CD8196_2.mzXML]	410.1645202636719	11.563283333333334	11.534083333333333	12.0075	0.47341666666666704	45044.02734375	304350.1569530052	0	1179	0.12494361169710366	8.106449771689164	5.792441208136073	410.1633605957031	410.1659240722656
1128	410.3249206542969	12.684					1	DETECTED	410.3249 m/z @12.68 [CD8196_2.mzXML]	410.3249206542969	12.684	12.073	12.816583333333334	0.7435833333333335	15413.8359375	189819.1756402583	0	1179	0.11482390484732363	0.6084969994544475	0.216993998908895	410.3241271972656	410.3273010253906
1129	410.85552978515625	1.6881666666666668					1	DETECTED	410.8555 m/z @1.69 [CD8196_2.mzXML]	410.85552978515625	1.6881666666666668	1.67265	1.7831833333333333	0.11053333333333337	22412.638671875	93113.55351171887	0	1179	0.09924663160494607	3.561761546723913	6.123523093447826	410.85491943359375	410.85577392578125
1130	411.1965637207031	12.65135					1	DETECTED	411.1966 m/z @12.65 [CD8196_2.mzXML]	411.1965637207031	12.65135	9.20075	12.65135	3.4506000000000014	5331.84130859375	450118.1341225588	0	1179	0.5725039836362544	0.5	null	411.19366455078125	411.19818115234375
1131	412.7762145996094	13.575283333333335					1	DETECTED	412.7762 m/z @13.58 [CD8196_2.mzXML]	412.7762145996094	13.575283333333335	12.348866666666668	15.185866666666668	2.8369999999999997	8818.3916015625	445930.30169122334	0	1179	0.31282815196908587	1.1566215940748787	0.7627788792755813	412.7740478515625	412.7778625488281
1132	412.8625793457031	1.58175					1	DETECTED	412.8626 m/z @1.58 [CD8196_2.mzXML]	412.8625793457031	1.58175	1.5524	1.7044	0.1519999999999999	19529.12109375	83598.07232543931	0	1179	0.03470470325028696	2.5894378194207834	4.0795546302641785	412.8527526855469	412.86260986328125
1133	412.9728698730469	1.7831833333333333					1	DETECTED	412.9729 m/z @1.78 [CD8196_2.mzXML]	412.9728698730469	1.7831833333333333	1.76875	2.2498666666666667	0.48111666666666664	13471.404296875	211261.61422802726	0	1179	0.34464871335762326	16.66685912240189	32.33371824480378	412.970947265625	412.9746398925781
1134	413.1417236328125	9.350916666666667					1	DETECTED	413.1417 m/z @9.35 [CD8196_2.mzXML]	413.1417236328125	9.350916666666667	9.287466666666667	14.821883333333334	5.534416666666667	6105.14013671875	389754.32027426135	0	1179	0.09568685401563926	43.61242448121911	80.87459446115741	413.1337585449219	413.15069580078125
1135	413.2658996582031	1.64225					1	DETECTED	413.2659 m/z @1.64 [CD8196_2.mzXML]	413.2658996582031	1.64225	0.19223333333333334	19.959666666666667	19.767433333333333	10798.5341796875	2177433.3692131354	0	1179	11.344680510482124	6.753742413946232	13.72058333191067	413.2613220214844	413.2716979980469
1136	413.3397521972656	12.142016666666667					1	DETECTED	413.3398 m/z @12.14 [CD8196_2.mzXML]	413.3397521972656	12.142016666666667	11.094583333333333	17.0955	6.000916666666669	24404.755859375	1951963.6845138867	0	1179	0.8509895192733019	2.4231629276582893	3.5051112088006624	413.3375549316406	413.3414001464844
1137	414.2991943359375	12.24635					1	DETECTED	414.2992 m/z @12.25 [CD8196_2.mzXML]	414.2991943359375	12.24635	11.635983333333334	15.2214	3.5854166666666654	35004.51171875	1281047.5029716182	0	1179	0.14844911177585907	2.652330317234725	33.78164092535909	414.29315185546875	414.300537109375
1138	415.2105407714844	11.864566666666667					1	DETECTED	415.2105 m/z @11.86 [CD8196_2.mzXML]	415.2105407714844	11.864566666666667	11.831466666666667	12.501616666666667	0.6701499999999996	277147.875	2374225.474277219	1	1179	0.11632758424916645	5.657698990516171	6.817776099450516	415.20916748046875	415.2111511230469
1139	415.28057861328125	12.684					1	DETECTED	415.2806 m/z @12.68 [CD8196_2.mzXML]	415.28057861328125	12.684	12.26375	13.113883333333332	0.8501333333333321	86675.7578125	921550.9783393524	1	1179	0.12048576696954605	0.7756356742342082	1.8208944267027545	415.2789001464844	415.2822570800781
1140	416.2142028808594	11.880016666666668					1	DETECTED	416.2142 m/z @11.88 [CD8196_2.mzXML]	416.2142028808594	11.880016666666668	11.84855	12.22895	0.38039999999999985	72053.7890625	541062.843211426	0	1179	0.0800028484942672	6.967706879875099	6.606615346771224	416.21307373046875	416.21490478515625
1141	416.2839660644531	12.6354					1	DETECTED	416.2840 m/z @12.64 [CD8196_2.mzXML]	416.2839660644531	12.6354	12.24635	12.866866666666665	0.6205166666666653	17384.185546875	283630.1829603879	0	1179	0.18802390408675862	0.7974767596281502	0.5949535192563004	416.28338623046875	416.28564453125
1142	417.0016174316406	1.8824333333333334					1	DETECTED	417.0016 m/z @1.88 [CD8196_2.mzXML]	417.0016174316406	1.8824333333333334	1.6572333333333333	18.792666666666666	17.13543333333333	66458.28125	2587915.9192059934	0	1179	0.1688037523605075	1.561506536803116	2.1595956762988138	416.9947814941406	417.0025634765625
1143	418.74737548828125	13.051616666666666					1	DETECTED	418.7474 m/z @13.05 [CD8196_2.mzXML]	418.74737548828125	13.051616666666666	11.779216666666667	13.97145	2.192233333333334	3774.247314453125	294644.16880194074	0	1179	1.0930738360393502	0.8614560410772302	0.7229120821544603	418.74493408203125	418.74859619140625
1144	418.87994384765625	1.5967166666666666					1	DETECTED	418.8799 m/z @1.60 [CD8196_2.mzXML]	418.87994384765625	1.5967166666666666	1.5672333333333335	5.416300000000001	3.8490666666666673	39141.43359375	2687998.5204525753	0	1179	0.06819180761664234	65.27529677784115	126.0262482436272	418.8745422363281	418.87994384765625
1145	418.9812927246094	1.7975999999999999					1	DETECTED	418.9813 m/z @1.80 [CD8196_2.mzXML]	418.9812927246094	1.7975999999999999	1.67265	17.076833333333333	15.404183333333332	28119.35546875	3026705.069639649	0	1179	0.18542894265289944	61.641389889289094	122.2827797785782	418.9747314453125	418.98211669921875
1146	418.9989013671875	1.85445					1	DETECTED	418.9989 m/z @1.85 [CD8196_2.mzXML]	418.9989013671875	1.85445	1.85445	2.2780666666666667	0.42361666666666675	15126.7431640625	278149.56688574224	0	1179	0.9133060258423846	null	null	418.9979248046875	418.999267578125
1147	419.2751770019531	13.036383333333333					1	DETECTED	419.2752 m/z @13.04 [CD8196_2.mzXML]	419.2751770019531	13.036383333333333	12.976183333333333	13.067450000000001	0.09126666666666772	8245.4033203125	31414.675162597552	0	1179	0.047181601259403294	0.7580287929125221	0.5160575858250444	419.2728271484375	419.2767333984375
1148	419.3139953613281	12.331816666666667					1	DETECTED	419.3140 m/z @12.33 [CD8196_2.mzXML]	419.3139953613281	12.331816666666667	0.10088333333333334	19.996333333333332	19.89545	2377.42578125	1278791.6563966675	0	1179	17.75197605648646	0.8133250937513627	0.6266501875027253	419.3111877441406	419.31915283203125
1149	420.1575012207031	11.12725					1	DETECTED	420.1575 m/z @11.13 [CD8196_2.mzXML]	420.1575012207031	11.12725	10.470116666666666	11.290249999999999	0.8201333333333327	10099.0439453125	137060.5504183044	0	1179	0.08569894731040861	0.6113178482898863	0.25318350551444574	420.1560363769531	420.16046142578125
1150	420.76251220703125	13.276483333333335					1	DETECTED	420.7625 m/z @13.28 [CD8196_2.mzXML]	420.76251220703125	13.276483333333335	2.5654666666666666	14.468016666666667	11.902550000000002	7367.26708984375	1392130.0647618405	0	1179	0.9356232170343635	0.5556218597363151	0.778987389221305	420.7603759765625	420.771484375
1151	420.8844299316406	1.67265					1	DETECTED	420.8844 m/z @1.67 [CD8196_2.mzXML]	420.8844299316406	1.67265	1.64225	1.76875	0.12650000000000006	33127.51953125	107056.32970947276	0	1179	0.04462177783684296	2.08059210526316	2.880554799419005	420.8838195800781	420.88507080078125
1152	421.78143310546875	14.254850000000001					1	DETECTED	421.7814 m/z @14.25 [CD8196_2.mzXML]	421.78143310546875	14.254850000000001	13.493066666666666	15.470966666666667	1.9779000000000018	14759.861328125	495721.1909606326	0	1179	0.48786264349394415	0.8733546137990773	0.6380838071567063	421.78070068359375	421.7869873046875
1153	422.3254089355469	11.79655					1	DETECTED	422.3254 m/z @11.80 [CD8196_2.mzXML]	422.3254089355469	11.79655	11.762383333333334	11.95825	0.19586666666666552	14053.3984375	91589.6047150874	0	1179	0.1186337106810047	2.866341463414691	4.732682926829382	422.3253173828125	422.326416015625
1154	422.7596740722656	13.6589					1	DETECTED	422.7597 m/z @13.66 [CD8196_2.mzXML]	422.7596740722656	13.6589	12.41755	14.057766666666668	1.6402166666666673	5607.748046875	220032.66161688234	0	1179	0.17604818294284108	0.6606584229535059	0.3213168459070116	422.7560119628906	422.76239013671875
1155	424.341064453125	11.910716666666668					1	DETECTED	424.3411 m/z @11.91 [CD8196_2.mzXML]	424.341064453125	11.910716666666668	11.84855	12.700199999999999	0.8516499999999994	176463.296875	1437149.7913063343	1	1179	0.1031342166787077	3.237512595993612	3.162547330566348	424.33892822265625	424.3422546386719
1156	424.74224853515625	1.7538666666666667					1	DETECTED	424.7422 m/z @1.75 [CD8196_2.mzXML]	424.74224853515625	1.7538666666666667	1.7044	1.76875	0.06435000000000013	10570.072265625	27525.444407714876	0	1179	0.08582426930398968	0.6504380053908355	0.3008760107816711	424.74224853515625	424.7433776855469
1157	424.89617919921875	1.6272666666666666					1	DETECTED	424.8962 m/z @1.63 [CD8196_2.mzXML]	424.89617919921875	1.6272666666666666	1.58175	1.6572333333333333	0.07548333333333335	79155.7109375	235593.77579296863	0	1179	0.06244101577290584	0.8291834492859763	0.627833152137204	424.89556884765625	424.8966369628906
1158	426.35675048828125	12.0075					1	DETECTED	426.3568 m/z @12.01 [CD8196_2.mzXML]	426.35675048828125	12.0075	11.991083333333334	12.800033333333333	0.8089499999999994	186750.953125	1509922.3902209408	1	1179	0.1161255038877993	11.953334729148104	18.441245321132925	426.35498046875	426.3580322265625
1159	426.82952880859375	1.6881666666666668					1	DETECTED	426.8295 m/z @1.69 [CD8196_2.mzXML]	426.82952880859375	1.6881666666666668	1.67265	1.7975999999999999	0.1249499999999999	16648.91015625	87228.78862280278	0	1179	0.13374014465738515	4.026315789473634	7.052631578947269	426.8285827636719	426.8304748535156
1160	427.0549011230469	9.401066666666667					1	DETECTED	427.0549 m/z @9.40 [CD8196_2.mzXML]	427.0549011230469	9.401066666666667	9.318383333333333	9.743066666666666	0.4246833333333324	21598.578125	141276.90076513743	0	1179	0.08668795181434774	1.2579194768761865	1.8127599856181973	427.05322265625	427.0558776855469
1161	428.3725891113281	12.142016666666667					1	DETECTED	428.3726 m/z @12.14 [CD8196_2.mzXML]	428.3725891113281	12.142016666666667	11.991083333333334	12.569233333333333	0.578149999999999	44384.52734375	404318.1301452638	0	1179	0.1053163721023136	3.8690916366595767	5.302211268652862	428.3632507324219	428.3740539550781
1162	428.8270263671875	1.6881666666666668					1	DETECTED	428.8270 m/z @1.69 [CD8196_2.mzXML]	428.8270263671875	1.6881666666666668	0.4481333333333334	1.7538666666666667	1.3057333333333334	12126.7939453125	373453.1785370483	0	1179	0.056745234707972214	0.526491223354211	0.05298244670842171	428.82550048828125	428.8367919921875
1163	429.05120849609375	9.401066666666667					1	DETECTED	429.0512 m/z @9.40 [CD8196_2.mzXML]	429.05120849609375	9.401066666666667	9.334783333333332	10.597716666666667	1.2629333333333346	9811.802734375	99542.95043609651	0	1179	0.07512455085644554	1.3134747642592886	1.548509367410528	429.047607421875	429.0592956542969
1164	429.2982177734375	12.58625					1	DETECTED	429.2982 m/z @12.59 [CD8196_2.mzXML]	429.2982177734375	12.58625	12.552133333333334	12.7335	0.18136666666666557	5918.40087890625	41822.942887206846	0	1179	0.1081263132576602	2.6580361504641368	4.3160723009282735	429.2982177734375	429.2998352050781
1165	429.33612060546875	11.84855					1	DETECTED	429.3361 m/z @11.85 [CD8196_2.mzXML]	429.33612060546875	11.84855	11.6974	15.185866666666668	3.4884666666666675	3512.4189453125	500610.3864380493	0	1179	0.5109884623780214	11.539750799426663	22.079501598853327	429.3315124511719	429.3363952636719
1166	429.37640380859375	12.159266666666667					1	DETECTED	429.3764 m/z @12.16 [CD8196_2.mzXML]	429.37640380859375	12.159266666666667	12.124500000000001	15.239183333333333	3.114683333333332	12055.45703125	659597.6035520019	0	1179	0.10207074082720169	44.794103547459876	81.00954555447247	429.3684997558594	429.37701416015625
1167	429.7677307128906	14.19045					1	DETECTED	429.7677 m/z @14.19 [CD8196_2.mzXML]	429.7677307128906	14.19045	9.809916666666668	14.959166666666667	5.1492499999999986	12123.4619140625	735762.7779441528	0	1179	0.2746950478372465	0.5646777223939831	0.1746465658786099	429.7667541503906	429.7726135253906
1168	430.24334716796875	9.624983333333335					1	DETECTED	430.2433 m/z @9.62 [CD8196_2.mzXML]	430.24334716796875	9.624983333333335	9.590216666666667	9.7108	0.12058333333333415	4152.9072265625	18195.55318124395	0	1179	0.09509224910043734	1.7341802492808684	3.0603724551506764	430.2419128417969	430.2440490722656
1169	430.3786315917969	13.493066666666666					1	DETECTED	430.3786 m/z @13.49 [CD8196_2.mzXML]	430.3786315917969	13.493066666666666	0.42991666666666667	19.759166666666665	19.32925	29697.919921875	2029294.0510295392	0	1179	0.4259162292585561	1.128124785732151	0.8910453246535027	430.3774108886719	430.3885803222656
1170	430.91302490234375	1.64225					1	DETECTED	430.9130 m/z @1.64 [CD8196_2.mzXML]	430.91302490234375	1.64225	1.5967166666666666	5.938116666666667	4.3414	126440.1953125	832125.9891663513	0	1179	0.045982062815801195	1.1148909425983706	0.8971279124236194	430.9126281738281	430.919677734375
1171	431.177978515625	12.58625					1	DETECTED	431.1780 m/z @12.59 [CD8196_2.mzXML]	431.177978515625	12.58625	9.157716666666666	13.725933333333334	4.568216666666668	20441.9609375	886863.3154971926	0	1179	0.1475513120655343	0.557874112910246	0.3391362542419707	431.16845703125	431.1786193847656
1172	431.276123046875	12.26375					1	DETECTED	431.2761 m/z @12.26 [CD8196_2.mzXML]	431.276123046875	12.26375	3.9678666666666667	12.619200000000001	8.651333333333334	56181.3125	1138413.7925025655	0	1179	0.09290159787829744	1.2817461260938738	1.464592428500603	431.27386474609375	431.2776794433594
1173	431.31463623046875	12.75025					1	DETECTED	431.3146 m/z @12.75 [CD8196_2.mzXML]	431.31463623046875	12.75025	12.684	13.276483333333335	0.5924833333333357	16751.8046875	217913.58347302303	0	1179	0.1209982108844212	4.471572327044034	7.943144654088067	431.31304931640625	431.3149719238281
1174	431.3822021484375	13.509350000000001					1	DETECTED	431.3822 m/z @13.51 [CD8196_2.mzXML]	431.3822021484375	13.509350000000001	11.831466666666667	14.335716666666666	2.504249999999999	8406.6396484375	478486.9711222534	0	1179	0.7012871389475226	0.7462527191997849	0.17367623863463477	431.38055419921875	431.3836975097656
1175	432.1814880371094	12.619200000000001					1	DETECTED	432.1815 m/z @12.62 [CD8196_2.mzXML]	432.1814880371094	12.619200000000001	12.26375	12.7335	0.46974999999999945	7713.09423828125	104461.62240686033	0	1179	0.09511234418829773	0.6607821071880685	0.3215642143761371	432.178955078125	432.18206787109375
1176	432.2373046875	11.895266666666666					1	DETECTED	432.2373 m/z @11.90 [CD8196_2.mzXML]	432.2373046875	11.895266666666666	9.452333333333334	12.159266666666667	2.7069333333333336	35789.3515625	831750.012505615	0	1179	0.10990827691171745	0.5376241791554518	0.07180752401544382	432.2355651855469	432.23773193359375
1177	432.309814453125	12.28055					1	DETECTED	432.3098 m/z @12.28 [CD8196_2.mzXML]	432.309814453125	12.28055	11.6974	12.783166666666666	1.0857666666666663	24451.353515625	391940.9041634518	0	1179	0.19599919047504066	1.0148419619487328	1.0160603820150584	432.30908203125	432.3186340332031
1178	432.9758605957031	1.8262					1	DETECTED	432.9759 m/z @1.83 [CD8196_2.mzXML]	432.9758605957031	1.8262	1.67265	3.7493666666666665	2.0767166666666665	36280.72265625	850545.9016142578	0	1179	0.32876815329144016	4.236901518664923	3.3221207219683078	432.9753723144531	432.9794006347656
1179	433.0606689453125	11.563283333333334					1	DETECTED	433.0607 m/z @11.56 [CD8196_2.mzXML]	433.0606689453125	11.563283333333334	11.548433333333332	11.813883333333333	0.2654500000000013	11024.4453125	86112.48566430689	0	1179	0.10678783395831282	8.93771043770886	16.87542087541772	433.059326171875	433.0613708496094
1180	433.24090576171875	11.895266666666666					1	DETECTED	433.2409 m/z @11.90 [CD8196_2.mzXML]	433.24090576171875	11.895266666666666	11.84855	11.991083333333334	0.1425333333333345	9751.8876953125	51293.165399170044	0	1179	0.07297591936450765	1.5255083838744306	2.051016767748861	433.2401123046875	433.24102783203125
1181	433.3135681152344	12.211516666666666					1	DETECTED	433.3136 m/z @12.21 [CD8196_2.mzXML]	433.3135681152344	12.211516666666666	12.211516666666666	12.41755	0.20603333333333396	6624.029296875	53645.754357604776	0	1179	0.14642009077799578	null	null	433.31085205078125	433.3140869140625
1182	435.332275390625	10.511966666666666					1	DETECTED	435.3323 m/z @10.51 [CD8196_2.mzXML]	435.332275390625	10.511966666666666	8.125366666666666	19.21216666666667	11.086800000000002	5997.58447265625	1017122.508315216	0	1179	0.10781668887815243	2.3227185116902715	0.05941272014164828	435.3251037597656	435.3337707519531
1183	437.1927185058594	11.880016666666668					1	DETECTED	437.1927 m/z @11.88 [CD8196_2.mzXML]	437.1927185058594	11.880016666666668	11.813883333333333	12.484533333333333	0.6706500000000002	173189.09375	1583910.3913951414	1	1179	0.14069767757649387	3.7912798192739183	4.16592497578635	437.1922607421875	437.1939697265625
1184	438.9840393066406	1.8968333333333334					1	DETECTED	438.9840 m/z @1.90 [CD8196_2.mzXML]	438.9840393066406	1.8968333333333334	1.67265	2.29225	0.6196000000000002	35297.80859375	591656.7704779054	0	1179	0.19377307165288427	1.3819046911010333	2.229594739441725	438.9815673828125	438.9848327636719
1185	442.87786865234375	1.5672333333333335					1	DETECTED	442.8779 m/z @1.57 [CD8196_2.mzXML]	442.87786865234375	1.5672333333333335	1.4646166666666667	1.6117	0.14708333333333323	12973.0458984375	73524.04869299315	0	1179	0.12351232253960998	0.7166639597206418	0.4333279194412835	442.87713623046875	442.8787536621094
1186	443.1902770996094	12.58625					1	DETECTED	443.1903 m/z @12.59 [CD8196_2.mzXML]	443.1902770996094	12.58625	12.58625	12.800033333333333	0.21378333333333366	3749.959228515625	38102.8096080933	0	1179	0.1137686646371403	null	null	443.18865966796875	443.1902770996094
1187	443.4198913574219	12.28055					1	DETECTED	443.4199 m/z @12.28 [CD8196_2.mzXML]	443.4198913574219	12.28055	12.073	12.450716666666667	0.37771666666666626	5509.38427734375	77812.02926196296	0	1179	0.18882960595902176	0.9099413795872494	0.8198827591744989	443.4183349609375	443.42205810546875
1188	444.23846435546875	8.375983333333334					1	DETECTED	444.2385 m/z @8.38 [CD8196_2.mzXML]	444.23846435546875	8.375983333333334	7.884783333333333	8.474666666666668	0.5898833333333346	2061.496337890625	39299.333750274614	0	1179	0.17405787425933816	0.600451275787188	0.20090255157437598	444.23480224609375	444.2403259277344
1189	445.36627197265625	12.8505					1	DETECTED	445.3663 m/z @12.85 [CD8196_2.mzXML]	445.36627197265625	12.8505	11.79655	14.45105	2.6545000000000005	14709.826171875	763018.1893464351	0	1179	0.8605584318192907	1.2593102139570187	2.1011732550593045	445.36517333984375	445.3690185546875
1190	445.39874267578125	12.3662					1	DETECTED	445.3987 m/z @12.37 [CD8196_2.mzXML]	445.39874267578125	12.3662	11.864566666666667	12.467516666666667	0.6029499999999999	7854.560546875	173560.68990966806	0	1179	0.31470337140343396	0.6009867765300029	0.20197355306000578	445.3986511230469	445.4008483886719
1191	446.25262451171875	11.563283333333334					1	DETECTED	446.2526 m/z @11.56 [CD8196_2.mzXML]	446.25262451171875	11.563283333333334	8.825466666666667	12.28055	3.4550833333333326	324274.90625	4546632.204871375	1	1179	0.1844683497469788	3.123776881574651	4.7000919045987954	446.25213623046875	446.2540283203125
1192	446.8870849609375	1.64225					1	DETECTED	446.8871 m/z @1.64 [CD8196_2.mzXML]	446.8870849609375	1.64225	1.5967166666666666	4.093383333333334	2.496666666666667	57691.41796875	403378.98175103765	0	1179	0.051387034229462225	1.1681732500475541	1.1097544340135377	446.88677978515625	446.88861083984375
1193	447.34588623046875	11.831466666666667					1	DETECTED	447.3459 m/z @11.83 [CD8196_2.mzXML]	447.34588623046875	11.831466666666667	1.5672333333333335	15.239183333333333	13.671949999999999	11467.978515625	1440294.5802639774	0	1179	0.6757059890942383	0.6659995713269703	0.29227511350833024	447.3437194824219	447.3548583984375
1194	448.2593688964844	11.577566666666666					1	DETECTED	448.2594 m/z @11.58 [CD8196_2.mzXML]	448.2593688964844	11.577566666666666	4.599916666666667	13.901016666666667	9.3011	11981.232421875	2595876.8256531674	0	1179	7.053019833055643	0.6664923004163293	0.3329846008326588	448.25848388671875	448.2636413574219
1195	448.3408203125	11.895266666666666					1	DETECTED	448.3408 m/z @11.90 [CD8196_2.mzXML]	448.3408203125	11.895266666666666	6.393433333333333	14.638200000000001	8.244766666666667	9186.1474609375	1382635.0072680663	0	1179	0.06709239932663458	0.7492744842628216	0.4985489685256433	448.3373718261719	448.3412780761719
1196	448.94952392578125	2.080433333333333					1	DETECTED	448.9495 m/z @2.08 [CD8196_2.mzXML]	448.94952392578125	2.080433333333333	1.8403166666666666	2.401883333333333	0.5615666666666665	5850.6064453125	126661.62888500976	0	1179	0.06701948008821601	1.169362115638232	1.3387242312764636	448.9476318359375	448.95245361328125
1197	449.2008056640625	12.297483333333334					1	DETECTED	449.2008 m/z @12.30 [CD8196_2.mzXML]	449.2008056640625	12.297483333333334	12.22895	12.569233333333333	0.3402833333333337	16608.416015625	199685.1477893069	0	1179	0.106813481619497	2.4826118677042346	4.13009039075361	449.1985168457031	449.20111083984375
1198	449.3612365722656	12.667833333333334					1	DETECTED	449.3612 m/z @12.67 [CD8196_2.mzXML]	449.3612365722656	12.667833333333334	11.79655	13.051616666666666	1.255066666666666	5863.36572265625	265607.51421203604	0	1179	0.2452597829158858	0.7202402586223375	0.44048051724467513	449.3603820800781	449.36260986328125
1199	450.3206787109375	12.314483333333333					1	DETECTED	450.3207 m/z @12.31 [CD8196_2.mzXML]	450.3206787109375	12.314483333333333	12.1942	12.484533333333333	0.2903333333333329	16441.576171875	151809.10631091267	0	1179	0.14178606354731293	1.2068726617708196	1.5382065004362353	450.3196716308594	450.3214111328125
1200	450.3570861816406	13.021383333333334					1	DETECTED	450.3571 m/z @13.02 [CD8196_2.mzXML]	450.3570861816406	13.021383333333334	0.10088333333333334	19.996333333333332	19.89545	59993.90234375	2809017.831161864	0	1179	0.15252112855645628	0.6692787803377692	5.021987460240751	450.3541259765625	450.3605651855469
1201	451.3238830566406	12.331816666666667					1	DETECTED	451.3239 m/z @12.33 [CD8196_2.mzXML]	451.3238830566406	12.331816666666667	12.26375	12.348866666666668	0.08511666666666784	4020.8349609375	17396.24874731444	0	1179	3.6530681675527727	0.6252448579823784	0.2504897159647567	451.3233642578125	451.3250732421875
1202	452.37274169921875	12.073					1	DETECTED	452.3727 m/z @12.07 [CD8196_2.mzXML]	452.37274169921875	12.073	3.0204166666666667	12.297483333333334	9.277066666666666	6553.5693359375	1276711.792073914	0	1179	9.165205336407041	0.512398854838858	0.024797709677716332	452.3719482421875	452.3770446777344
1203	453.1667785644531	11.895266666666666					1	DETECTED	453.1668 m/z @11.90 [CD8196_2.mzXML]	453.1667785644531	11.895266666666666	11.84855	11.991083333333334	0.1425333333333345	5520.4921875	32096.424455932698	0	1179	0.39574513159428903	1.5255083838744306	2.051016767748861	453.1654052734375	453.1674499511719
1204	453.2958068847656	12.7335					1	DETECTED	453.2958 m/z @12.73 [CD8196_2.mzXML]	453.2958068847656	12.7335	12.7335	12.816583333333334	0.08308333333333451	7087.41845703125	20659.204327392603	0	1179	0.04374114207523583	null	null	453.2956848144531	453.2975158691406
1205	453.3436584472656	10.498133333333334					1	DETECTED	453.3437 m/z @10.50 [CD8196_2.mzXML]	453.3436584472656	10.498133333333334	10.07515	17.114166666666666	7.039016666666665	96521.734375	1328239.9756606761	0	1179	0.10120200182455363	2.568931134660053	5.266908281310544	453.34075927734375	453.3450927734375
1206	454.2917785644531	13.083216666666667					1	DETECTED	454.2918 m/z @13.08 [CD8196_2.mzXML]	454.2917785644531	13.083216666666667	12.930516666666668	14.72185	1.7913333333333323	29512.63671875	394654.3364645995	0	1179	0.10008497573439179	5.86553154333117	10.73106308666234	454.290283203125	454.2925109863281
1207	454.3882751464844	12.1942					1	DETECTED	454.3883 m/z @12.19 [CD8196_2.mzXML]	454.3882751464844	12.1942	12.159266666666667	12.314483333333333	0.15521666666666611	7984.71435546875	42782.82501025388	0	1179	0.08548671617618098	2.2216125954198582	3.4432251908397165	454.38702392578125	454.38983154296875
1208	454.958984375	1.8262					1	DETECTED	454.9590 m/z @1.83 [CD8196_2.mzXML]	454.958984375	1.8262	1.67265	18.7745	17.10185	21924.482421875	2115571.8575648195	0	1179	0.27367081565747253	55.688212308694204	149.93774441366477	454.9536437988281	454.9593505859375
1209	457.2298278808594	12.88345					1	DETECTED	457.2298 m/z @12.88 [CD8196_2.mzXML]	457.2298278808594	12.88345	12.88345	14.738933333333334	1.8554833333333338	3420.302978515625	270212.2932012025	0	1179	1.6017416170765841	null	null	457.22772216796875	457.2298278808594
1210	458.345947265625	11.577566666666666					1	DETECTED	458.3459 m/z @11.58 [CD8196_2.mzXML]	458.345947265625	11.577566666666666	11.548433333333332	11.72935	0.1809166666666684	7910.248046875	54328.16850048845	0	1179	0.1968695964034204	3.104977116704751	5.209954233409502	458.3453063964844	458.3472900390625
1211	458.8556823730469	1.5672333333333335					1	DETECTED	458.8557 m/z @1.57 [CD8196_2.mzXML]	458.8556823730469	1.5672333333333335	1.4646166666666667	1.5967166666666666	0.13209999999999988	36583.59375	173972.24048242185	0	1179	0.07927554905460221	0.6436576254669468	0.272167726928606	458.8553771972656	458.8565368652344
1212	459.2471923828125	13.15855					1	DETECTED	459.2472 m/z @13.16 [CD8196_2.mzXML]	459.2471923828125	13.15855	12.96095	13.725933333333334	0.7649833333333333	30503.3515625	415057.2798649288	0	1179	0.21218525716264658	1.5271531555780005	2.2861398508052617	459.24530029296875	459.2485656738281
1213	460.9653625488281	1.7831833333333333					1	DETECTED	460.9654 m/z @1.78 [CD8196_2.mzXML]	460.9653625488281	1.7831833333333333	1.67265	2.2641833333333334	0.5915333333333335	17188.21875	233694.93327368167	0	1179	0.2231444180775921	2.6758142340168876	4.23300691812547	460.96356201171875	460.96722412109375
1214	461.060546875	9.20075					1	DETECTED	461.0605 m/z @9.20 [CD8196_2.mzXML]	461.060546875	9.20075	9.037783333333334	9.985583333333333	0.9477999999999991	5679.12548828125	70069.82447177131	0	1179	0.017555938605383403	2.9079566373491637	10.700935169633713	461.0594482421875	461.0623474121094
1215	463.1513366699219	12.28055					1	DETECTED	463.1513 m/z @12.28 [CD8196_2.mzXML]	463.1513366699219	12.28055	9.590216666666667	12.28055	2.6903333333333332	3091.549072265625	274112.74970907584	0	1179	2.66206658345558	0.5	null	463.1507568359375	463.1576232910156
1216	464.21783447265625	10.597716666666667					1	DETECTED	464.2178 m/z @10.60 [CD8196_2.mzXML]	464.21783447265625	10.597716666666667	10.554016666666666	10.745650000000001	0.19163333333333554	12732.478515625	79523.98758844007	0	1179	0.10336166520430012	2.2904045580203825	3.0863693113351447	464.21649169921875	464.2184143066406
1217	468.3070983886719	12.684					1	DETECTED	468.3071 m/z @12.68 [CD8196_2.mzXML]	468.3070983886719	12.684	12.501616666666667	13.5418	1.0401833333333332	156311.84375	1564894.9923455736	1	1179	0.13667507479450158	1.3425170317963553	1.5659300602713084	468.3059997558594	468.3082580566406
1218	469.208251953125	9.69465					1	DETECTED	469.2083 m/z @9.69 [CD8196_2.mzXML]	469.208251953125	9.69465	9.677533333333335	9.759816666666667	0.08228333333333282	1631.4384765625	6305.002905426025	0	1179	0.10305117435916245	2.4036027263878017	3.807205452775604	469.2070617675781	469.20867919921875
1219	469.32763671875	11.910716666666668					1	DETECTED	469.3276 m/z @11.91 [CD8196_2.mzXML]	469.32763671875	11.910716666666668	11.1753	15.079633333333334	3.9043333333333337	10374.9853515625	853315.2205577694	0	1179	0.46289108078981833	2.508214136824187	4.227466570829828	469.324462890625	469.3309326171875
1220	469.3882751464844	12.331816666666667					1	DETECTED	469.3883 m/z @12.33 [CD8196_2.mzXML]	469.3882751464844	12.331816666666667	12.297483333333334	12.58625	0.28876666666666573	9251.90234375	101787.40676916466	0	1179	0.25897521442402116	4.205339805825312	7.410679611650623	469.38726806640625	469.3888854980469
1221	471.73748779296875	9.914183333333334					1	DETECTED	471.7375 m/z @9.91 [CD8196_2.mzXML]	471.73748779296875	9.914183333333334	9.896600000000001	9.967916666666667	0.07131666666666625	1863.122314453125	6066.251859985348	0	1179	0.056035658677375366	2.0279620853081277	3.055924170616255	471.7374267578125	471.7388000488281
1222	472.2486572265625	11.606566666666668					1	DETECTED	472.2487 m/z @11.61 [CD8196_2.mzXML]	472.2486572265625	11.606566666666668	3.5022333333333333	11.831466666666667	8.329233333333335	18302.7421875	2779543.636065735	0	1179	0.28356465083397353	0.5138752930530992	0.02775058610619831	472.2478942871094	472.2552795410156
1223	472.30230712890625	12.22895					1	DETECTED	472.3023 m/z @12.23 [CD8196_2.mzXML]	472.30230712890625	12.22895	12.176766666666667	12.484533333333333	0.30776666666666586	20610.2890625	202108.89655566378	0	1179	0.8589706792227947	2.9488981156180856	4.8504338033283645	472.3018798828125	472.3028869628906
1224	474.28387451171875	11.880016666666668					1	DETECTED	474.2839 m/z @11.88 [CD8196_2.mzXML]	474.28387451171875	11.880016666666668	6.042983333333334	12.866866666666665	6.823883333333331	692061.8125	2.488763500056955E7	1	1179	0.11571637394622414	0.5283482558385334	5.199081696426785	474.282958984375	474.2916259765625
1225	474.8334655761719	1.5524					1	DETECTED	474.8335 m/z @1.55 [CD8196_2.mzXML]	474.8334655761719	1.5524	1.4492666666666667	14.45105	13.001783333333334	32892.3515625	1452778.5484212951	0	1179	0.06736576674109696	64.53903746977304	138.9422047842303	474.8330993652344	474.8365173339844
1226	475.3255920410156	10.498133333333334					1	DETECTED	475.3256 m/z @10.50 [CD8196_2.mzXML]	475.3255920410156	10.498133333333334	10.179783333333335	11.077466666666668	0.8976833333333332	35040.79296875	278695.8964073797	0	1179	0.10342079977669272	3.794587691316197	2.874098778076134	475.32086181640625	475.3258361816406
1227	476.90618896484375	1.6272666666666666					1	DETECTED	476.9062 m/z @1.63 [CD8196_2.mzXML]	476.90618896484375	1.6272666666666666	1.5967166666666666	1.6572333333333333	0.060516666666666774	24448.05859375	49294.59568066405	0	1179	0.028802351323934605	0.990452809601745	1.1335442846410166	476.9051208496094	476.90618896484375
1228	476.9400939941406	1.7975999999999999					1	DETECTED	476.9401 m/z @1.80 [CD8196_2.mzXML]	476.9400939941406	1.7975999999999999	1.6881666666666668	16.11563333333333	14.427466666666664	17051.76171875	1266371.1594320675	0	1179	0.13353090929260847	65.91897654584237	2.6236074870670367	476.9366149902344	476.9468078613281
1229	477.16900634765625	9.590216666666667					1	DETECTED	477.1690 m/z @9.59 [CD8196_2.mzXML]	477.16900634765625	9.590216666666667	9.538866666666667	9.677533333333335	0.13866666666666738	6347.26953125	33713.12227459739	0	1179	0.12746423437039311	1.3502109704641594	1.7004219409283186	477.1680908203125	477.16986083984375
1230	478.2916259765625	12.899816666666668					1	DETECTED	478.2916 m/z @12.90 [CD8196_2.mzXML]	478.2916259765625	12.899816666666668	12.75025	13.12885	0.3786000000000005	63440.72265625	594346.4489436044	0	1179	0.2695043610769936	1.2656563405393209	2.637746154769307	478.291015625	478.2921447753906
1231	478.3280334472656	13.15855					1	DETECTED	478.3280 m/z @13.16 [CD8196_2.mzXML]	478.3280334472656	13.15855	11.577566666666666	15.488933333333334	3.9113666666666678	96583.6328125	2287536.3191999835	0	1179	0.09881446252517634	0.8482041526438837	0.6317287210645869	478.32568359375	478.3306884765625
1232	478.38836669921875	12.6029					1	DETECTED	478.3884 m/z @12.60 [CD8196_2.mzXML]	478.38836669921875	12.6029	9.677533333333335	19.832	10.154466666666666	5373.0302734375	1227280.883626648	0	1179	5.100297873573066	1.7355887011314828	1.9867772478442882	478.37896728515625	478.3930358886719
1233	479.2947692871094	12.88345					1	DETECTED	479.2948 m/z @12.88 [CD8196_2.mzXML]	479.2947692871094	12.88345	12.783166666666666	13.006616666666668	0.22345000000000148	16210.4931640625	125954.6888330086	0	1179	1.8728948981283473	1.114093402027594	1.228186804055188	479.29388427734375	479.2948913574219
1234	480.3434753417969	13.509350000000001					1	DETECTED	480.3435 m/z @13.51 [CD8196_2.mzXML]	480.3434753417969	13.509350000000001	13.350633333333333	14.873183333333333	1.5225500000000007	57880.39453125	1036042.8329754646	0	1179	0.1693972531971486	2.006381850953961	2.5967943334952523	480.3424377441406	480.3451232910156
1235	482.3226013183594	12.899816666666668					1	DETECTED	482.3226 m/z @12.90 [CD8196_2.mzXML]	482.3226013183594	12.899816666666668	12.7335	15.239183333333333	2.5056833333333337	37044.69921875	702536.7687299509	0	1179	0.1369857285319629	7.53286902495231	13.943508795411937	482.3223571777344	482.3248596191406
1236	482.35906982421875	13.777416666666666					1	DETECTED	482.3591 m/z @13.78 [CD8196_2.mzXML]	482.35906982421875	13.777416666666666	13.592616666666666	15.04505	1.4524333333333335	56623.76953125	1180959.957012878	0	1179	0.3122868865529469	2.7878525552796773	3.47377757083297	482.3586730957031	482.36126708984375
1237	483.32647705078125	12.91515					1	DETECTED	483.3265 m/z @12.92 [CD8196_2.mzXML]	483.32647705078125	12.91515	12.783166666666666	13.202599999999999	0.4194333333333322	10457.09765625	115436.20996496598	0	1179	0.07112287154859409	1.5889632529359616	2.1779265058719233	483.3255310058594	483.32666015625
1238	483.3624267578125	13.81225					1	DETECTED	483.3624 m/z @13.81 [CD8196_2.mzXML]	483.3624267578125	13.81225	12.619200000000001	14.401266666666666	1.7820666666666654	14995.01953125	517899.1049323119	0	1179	0.20557266058895252	0.7468533031585709	0.3622368187515998	483.3578796386719	483.36468505859375
1239	484.081787109375	11.191283333333333					1	DETECTED	484.0818 m/z @11.19 [CD8196_2.mzXML]	484.081787109375	11.191283333333333	9.41785	11.72935	2.3115000000000006	102439.84375	1345504.442110291	1	1179	0.11912503596069435	0.9172827898337089	0.8822741002691551	484.07928466796875	484.08807373046875
1240	486.0781555175781	11.191283333333333					1	DETECTED	486.0782 m/z @11.19 [CD8196_2.mzXML]	486.0781555175781	11.191283333333333	10.76315	11.306566666666667	0.5434166666666673	33249.38671875	349796.4730598758	0	1179	0.11972441200036954	0.6713731496693542	0.4755653034602581	486.07659912109375	486.0788879394531
1241	487.31982421875	14.705516666666666					1	DETECTED	487.3198 m/z @14.71 [CD8196_2.mzXML]	487.31982421875	14.705516666666666	13.989316666666667	17.692166666666665	3.702849999999998	74545.53125	2569006.466988036	0	1179	0.5696877571374301	1.0123100396833882	0.7508640782395554	487.3110656738281	487.3218688964844
1242	488.29583740234375	11.942200000000001					1	DETECTED	488.2958 m/z @11.94 [CD8196_2.mzXML]	488.29583740234375	11.942200000000001	8.09075	12.05635	3.9656000000000002	4344.77978515625	267202.6176309203	0	1179	0.11220448766020219	0.5148190941074139	0.029638188214827818	488.29583740234375	488.2991027832031
1243	489.3354187011719	15.34545					1	DETECTED	489.3354 m/z @15.35 [CD8196_2.mzXML]	489.3354187011719	15.34545	10.093266666666667	17.98616666666667	7.892900000000003	26920.373046875	2827214.6083019087	0	1179	1.5051755814698708	0.8168103869152501	1.2972301838230886	489.3324279785156	489.3387451171875
1244	490.2884826660156	12.684					1	DETECTED	490.2885 m/z @12.68 [CD8196_2.mzXML]	490.2884826660156	12.684	12.6354	12.899816666666668	0.2644166666666674	11095.314453125	95580.88185778783	0	1179	0.651375699077791	2.7203360768176417	4.440672153635283	490.2878723144531	490.2897644042969
1245	491.3692626953125	12.297483333333334					1	DETECTED	491.3693 m/z @12.30 [CD8196_2.mzXML]	491.3692626953125	12.297483333333334	12.05635	12.65135	0.5950000000000006	7452.04052734375	144759.90684075948	0	1179	0.2690198375141506	1.2337572573956304	1.4675145147912607	491.3684997558594	491.3711242675781
1246	491.5559387207031	13.15855					1	DETECTED	491.5559 m/z @13.16 [CD8196_2.mzXML]	491.5559387207031	13.15855	13.021383333333334	13.642050000000001	0.6206666666666667	19826.5390625	255168.69477105734	0	1179	0.2066555586949459	2.262454434993943	2.7049281993578345	491.55511474609375	491.5601806640625
1247	493.7782287597656	13.15855					1	DETECTED	493.7782 m/z @13.16 [CD8196_2.mzXML]	493.7782287597656	13.15855	13.099033333333333	13.493066666666666	0.3940333333333328	16434.646484375	187946.88939453138	0	1179	0.18560635902946032	3.3102772332679633	5.620554466535927	493.7768249511719	493.7806091308594
1248	494.3222961425781	12.800033333333333					1	DETECTED	494.3223 m/z @12.80 [CD8196_2.mzXML]	494.3222961425781	12.800033333333333	12.619200000000001	14.6553	2.0360999999999994	178008.3125	2080473.7019630724	1	1179	0.1407205014645978	1.4099391090797517	2.2761725831571074	494.3199157714844	494.32440185546875
1249	496.3371887207031	13.15855					1	DETECTED	496.3372 m/z @13.16 [CD8196_2.mzXML]	496.3371887207031	13.15855	10.582833333333333	19.959666666666667	9.376833333333334	6208784.0	8.924507597976892E7	1	1179	0.17561731463198704	1.8505226933942074	5.159493199493101	496.3345947265625	496.34149169921875
1250	497.34173583984375	13.15855					1	DETECTED	497.3417 m/z @13.16 [CD8196_2.mzXML]	497.34173583984375	13.15855	3.9056166666666665	16.26305	12.357433333333333	1343614.0	2.0798600351739347E7	0	1179	0.14310394091598155	0.6677576120005188	2.863887768773415	497.3323974609375	497.34381103515625
1251	498.3443298339844	13.1436					1	DETECTED	498.3443 m/z @13.14 [CD8196_2.mzXML]	498.3443298339844	13.1436	13.036383333333333	14.689266666666667	1.6528833333333335	164859.046875	3187094.3026422146	0	1179	0.2615361684958373	4.508858013186256	6.463821055282569	498.3442077636719	498.3462219238281
1252	498.9009704589844	1.6272666666666666					1	DETECTED	498.9010 m/z @1.63 [CD8196_2.mzXML]	498.9009704589844	1.6272666666666666	1.6117	9.470149999999999	7.858449999999999	35365.70703125	849096.6668789367	0	1179	0.045815149880272354	2.5491506726261295	3.6939668675988333	498.89910888671875	498.9009704589844
1253	499.34783935546875	13.15855					1	DETECTED	499.3478 m/z @13.16 [CD8196_2.mzXML]	499.34783935546875	13.15855	13.067450000000001	19.72283333333333	6.655383333333329	28659.83203125	996287.6150447997	0	1179	0.12052080982423341	2.2584189431713955	2.7316664529321777	499.3406677246094	499.3485107421875
1254	500.0768737792969	9.452333333333334					1	DETECTED	500.0769 m/z @9.45 [CD8196_2.mzXML]	500.0768737792969	9.452333333333334	7.18145	11.02745	3.846	9163.888671875	326208.42592956556	0	1179	0.08741690512497513	0.5507994672294226	12.268243550342945	500.07452392578125	500.0802917480469
1255	500.2801208496094	11.880016666666668					1	DETECTED	500.2801 m/z @11.88 [CD8196_2.mzXML]	500.2801208496094	11.880016666666668	2.2220500000000003	12.99175	10.7697	37557.73828125	1931615.5647387707	0	1179	0.108038789221931	0.5125624704033102	0.025637667879840398	500.2721252441406	500.28106689453125
1256	501.18829345703125	13.15855					1	DETECTED	501.1883 m/z @13.16 [CD8196_2.mzXML]	501.18829345703125	13.15855	13.083216666666667	13.69205	0.6088333333333331	17901.55078125	241031.5330013428	0	1179	0.9882558696178272	4.040929203539838	7.081858407079675	501.1864318847656	501.19183349609375
1257	501.2826843261719	11.910716666666668					1	DETECTED	501.2827 m/z @11.91 [CD8196_2.mzXML]	501.2826843261719	11.910716666666668	11.910716666666668	12.05635	0.14563333333333262	8916.4384765625	37485.6596383055	0	1179	0.07936802066862114	null	null	501.2821044921875	501.2853088378906
1258	502.0744934082031	9.434933333333333					1	DETECTED	502.0745 m/z @9.43 [CD8196_2.mzXML]	502.0744934082031	9.434933333333333	9.401066666666667	9.487166666666667	0.08610000000000007	3277.970947265625	12949.632166442923	0	1179	0.09616277517399219	1.2711614173228423	1.5423228346456845	502.0733337402344	502.0744934082031
1259	502.11090087890625	10.268766666666666					1	DETECTED	502.1109 m/z @10.27 [CD8196_2.mzXML]	502.11090087890625	10.268766666666666	10.057316666666667	10.410616666666666	0.35329999999999906	10325.0185546875	97620.37841583217	0	1179	0.1438752309237028	0.9748816316181275	0.7023357104321319	502.1070861816406	502.1133117675781
1260	502.2914733886719	12.8505					1	DETECTED	502.2915 m/z @12.85 [CD8196_2.mzXML]	502.2914733886719	12.8505	12.716916666666666	13.246816666666666	0.5298999999999996	31879.734375	341247.2079440915	0	1179	0.10664457377250969	1.9834061135371057	5.618966858972091	502.2894592285156	502.2920837402344
1261	502.3275146484375	12.94585					1	DETECTED	502.3275 m/z @12.95 [CD8196_2.mzXML]	502.3275146484375	12.94585	11.926016666666667	13.69205	1.7660333333333327	18117.353515625	646129.3775935057	0	1179	0.19509465182539287	0.8658440921719237	0.471542185766285	502.3226318359375	502.3290710449219
1262	503.29461669921875	12.8505					1	DETECTED	503.2946 m/z @12.85 [CD8196_2.mzXML]	503.29461669921875	12.8505	12.7335	12.976183333333333	0.2426833333333338	7905.95654296875	67990.18033227549	0	1179	0.15488855498021437	1.0371082621082564	1.0742165242165127	503.2933044433594	503.29541015625
1263	504.1072998046875	10.3225					1	DETECTED	504.1073 m/z @10.32 [CD8196_2.mzXML]	504.1072998046875	10.3225	8.0567	10.339866666666667	2.283166666666668	2903.272216796875	120073.00709088148	0	1179	0.1508024394841634	0.5038323476623418	0.007664695324683396	504.1026306152344	504.10809326171875
1264	504.1265563964844	9.020216666666666					1	DETECTED	504.1266 m/z @9.02 [CD8196_2.mzXML]	504.1265563964844	9.020216666666666	8.878633333333333	9.142733333333332	0.2640999999999991	2419.993896484375	24639.473776001	0	1179	0.21679820495207025	0.9326662742789855	0.8653325485579711	504.1236572265625	504.12908935546875
1265	504.2398376464844	12.22895					1	DETECTED	504.2398 m/z @12.23 [CD8196_2.mzXML]	504.2398376464844	12.22895	5.537983333333333	12.3662	6.828216666666666	4418.67333984375	742976.8652662658	0	1179	0.15954099629326812	0.510256365547579	0.02051273109515813	504.2379455566406	504.2420959472656
1266	504.34356689453125	13.261833333333334					1	DETECTED	504.3436 m/z @13.26 [CD8196_2.mzXML]	504.34356689453125	13.261833333333334	12.073	14.384366666666667	2.3113666666666663	7911.89453125	378812.90271582035	0	1179	0.12314086495322485	0.9721155194167952	0.9442310388335903	504.3414611816406	504.3453369140625
1267	506.3581848144531	13.625916666666665					1	DETECTED	506.3582 m/z @13.63 [CD8196_2.mzXML]	506.3581848144531	13.625916666666665	11.68135	15.801516666666666	4.120166666666666	12447.2099609375	903412.3254024056	0	1179	0.5579939317936891	0.8998771669869287	1.3480701070073533	506.3554382324219	506.36236572265625
1268	508.3747253417969	14.057766666666668					1	DETECTED	508.3747 m/z @14.06 [CD8196_2.mzXML]	508.3747253417969	14.057766666666668	3.0941833333333335	16.060266666666667	12.966083333333334	20573.5625	1775256.4035993954	0	1179	0.39853327570646613	0.8099309159792211	0.40960535965557104	508.37432861328125	508.37890625
1269	509.6010437011719	9.367333333333333					1	DETECTED	509.6010 m/z @9.37 [CD8196_2.mzXML]	509.6010437011719	9.367333333333333	0.3748666666666667	9.50425	9.129383333333333	3020.729248046875	456423.8176042481	0	1179	0.04089841719178189	0.5076128537220044	0.01522570744400883	509.5944519042969	509.60479736328125
1270	510.35357666015625	13.509350000000001					1	DETECTED	510.3536 m/z @13.51 [CD8196_2.mzXML]	510.35357666015625	13.509350000000001	4.2032	14.519116666666667	10.315916666666666	55257.08984375	2382604.9344595666	0	1179	0.23629549227024782	0.5279306885660703	2.168841147360132	510.3522033691406	510.3607177734375
1271	512.3333740234375	11.974716666666666					1	DETECTED	512.3334 m/z @11.97 [CD8196_2.mzXML]	512.3333740234375	11.974716666666666	11.864566666666667	12.83365	0.9690833333333337	34229.7734375	433738.50922271656	0	1179	0.09809759121658779	1.7794567011939966	4.137223141324633	512.3319091796875	512.3343505859375
1272	515.13525390625	11.864566666666667					1	DETECTED	515.1353 m/z @11.86 [CD8196_2.mzXML]	515.13525390625	11.864566666666667	11.84855	12.02365	0.17510000000000048	7133.15185546875	57866.27945312494	0	1179	0.10039317094041422	5.466181061394202	9.932362122788405	515.1344604492188	515.1359252929688
1273	515.20849609375	12.96095					1	DETECTED	515.2085 m/z @12.96 [CD8196_2.mzXML]	515.20849609375	12.96095	4.171783333333333	13.051616666666666	8.879833333333334	5697.56787109375	729489.9559790955	0	1179	0.12857475665984452	0.5051578647956765	0.010315729591352865	515.2045288085938	515.210205078125
1274	515.3113403320312	13.15855					1	DETECTED	515.3113 m/z @13.16 [CD8196_2.mzXML]	515.3113403320312	13.15855	13.067450000000001	13.592616666666666	0.5251666666666654	56888.484375	535617.8445250255	0	1179	null	2.4923921166966787	3.1468382738838145	515.3104248046875	515.314208984375
1275	516.0719604492188	9.77615					1	DETECTED	516.0720 m/z @9.78 [CD8196_2.mzXML]	516.0719604492188	9.77615	1.2141333333333333	10.676833333333333	9.4627	5863.59912109375	639183.219453125	0	1179	0.17315612597084673	0.5525976162158058	0.1051952324316117	516.0650024414062	516.0751342773438
1276	516.3043823242188	12.800033333333333					1	DETECTED	516.3044 m/z @12.80 [CD8196_2.mzXML]	516.3043823242188	12.800033333333333	12.667833333333334	13.021383333333334	0.35355000000000025	14708.9853515625	157336.14081396454	0	1179	0.1619015180368013	1.337178517397891	1.674357034795782	516.3038330078125	516.3055419921875
1277	517.366943359375	14.705516666666666					1	DETECTED	517.3669 m/z @14.71 [CD8196_2.mzXML]	517.366943359375	14.705516666666666	14.604483333333333	16.170583333333333	1.5661000000000005	8086.65771484375	279975.8785537108	0	1179	0.3729170950542713	7.750412405146804	11.824483234803372	517.3641357421875	517.3679809570312
1278	518.0706787109375	9.743066666666666					1	DETECTED	518.0707 m/z @9.74 [CD8196_2.mzXML]	518.0706787109375	9.743066666666666	9.7108	9.77615	0.06534999999999869	2512.606201171875	6494.599067230183	0	1179	0.03991923623150484	1.0126549586777214	1.0253099173554427	518.0679931640625	518.0706787109375
1279	518.3201293945312	13.15855					1	DETECTED	518.3201 m/z @13.16 [CD8196_2.mzXML]	518.3201293945312	13.15855	12.667833333333334	14.890533333333334	2.2226999999999997	384259.9375	7056610.702261838	1	1179	0.24112965993729496	1.0125402015075213	0.8842208736866177	518.31982421875	518.3225708007812
1280	518.4579467773438	12.75025					1	DETECTED	518.4579 m/z @12.75 [CD8196_2.mzXML]	518.4579467773438	12.75025	11.6974	14.805100000000001	3.1077000000000012	57200.5859375	3143789.4061215217	0	1179	0.24891550233395776	1.4846859338874807	1.8720431196211471	518.4571533203125	518.4615478515625
1281	519.3234252929688	13.15855					1	DETECTED	519.3234 m/z @13.16 [CD8196_2.mzXML]	519.3234252929688	13.15855	12.65135	14.434733333333332	1.7833833333333313	93342.0	2891894.3766230457	0	1179	0.25911921774062385	1.758067166140905	2.51613433228181	519.3234252929688	519.3257446289062
1282	519.4609375	12.6354					1	DETECTED	519.4609 m/z @12.64 [CD8196_2.mzXML]	519.4609375	12.6354	5.155483333333334	14.401266666666666	9.245783333333332	14349.1103515625	1703074.7470344852	0	1179	0.4143060679323014	0.618040530754576	0.23608106150915217	519.4608764648438	519.4661865234375
1283	520.3372802734375	12.930516666666668					1	DETECTED	520.3373 m/z @12.93 [CD8196_2.mzXML]	520.3372802734375	12.930516666666668	11.68135	18.974666666666668	7.293316666666668	1934641.125	2.1697044986806206E7	1	1179	0.1415659111551939	1.7618459699129188	1.5913397224716181	520.3372192382812	520.3452758789062
1284	521.3414306640625	12.930516666666668					1	DETECTED	521.3414 m/z @12.93 [CD8196_2.mzXML]	521.3414306640625	12.930516666666668	12.75025	14.536483333333333	1.7862333333333336	489000.84375	5966761.4449904915	0	1179	0.14572764060882903	4.954419378698185	23.322723292855553	521.3409423828125	521.342041015625
1285	522.3538208007812	13.320766666666666					1	DETECTED	522.3538 m/z @13.32 [CD8196_2.mzXML]	522.3538208007812	13.320766666666666	5.694083333333333	15.399133333333333	9.70505	624591.1875	1.1306059623770745E7	1	1179	0.16750880655397893	1.54907246704639	1.9595389920902477	522.3526611328125	522.3568115234375
1286	523.3466186523438	12.94585					1	DETECTED	523.3466 m/z @12.95 [CD8196_2.mzXML]	523.3466186523438	12.94585	12.88345	13.051616666666666	0.16816666666666613	10262.0390625	68531.00643359382	0	1179	0.6257729652683572	1.347489316239307	1.6949786324786138	523.3434448242188	523.346923828125
1287	523.3571166992188	13.320766666666666					1	DETECTED	523.3571 m/z @13.32 [CD8196_2.mzXML]	523.3571166992188	13.320766666666666	5.867916666666667	19.886833333333335	14.01891666666667	166349.1875	5764279.249180419	0	1179	0.17163181664557214	13.449830537323853	25.42671130902168	523.349609375	523.3597412109375
1288	524.3587646484375	13.350633333333333					1	DETECTED	524.3588 m/z @13.35 [CD8196_2.mzXML]	524.3587646484375	13.350633333333333	13.2322	13.509350000000001	0.2771500000000007	26225.4296875	278004.39329370053	0	1179	0.28337439690086264	1.170067548550536	1.3401350971010721	524.3561401367188	524.3594970703125
1289	524.3695068359375	14.19045					1	DETECTED	524.3695 m/z @14.19 [CD8196_2.mzXML]	524.3695068359375	14.19045	10.093266666666667	18.1525	8.059233333333333	813766.625	4.218470229481644E7	1	1179	0.5125965533041512	1.712149480492578	3.8588300989397606	524.3602905273438	524.3746337890625
1290	525.3732299804688	14.19045					1	DETECTED	525.3732 m/z @14.19 [CD8196_2.mzXML]	525.3732299804688	14.19045	10.582833333333333	17.039666666666665	6.456833333333332	216094.171875	1.32203846147865E7	0	1179	0.5631591855932196	2.670856114945959	3.415608873616544	525.3720703125	525.37548828125
1291	526.2908325195312	12.800033333333333					1	DETECTED	526.2908 m/z @12.80 [CD8196_2.mzXML]	526.2908325195312	12.800033333333333	5.19015	13.051616666666666	7.861466666666666	34274.328125	1849600.117917816	0	1179	0.09745740814871517	0.5165300387872788	2.6252209723495863	526.2899780273438	526.2962646484375
1292	527.3123168945312	13.036383333333333					1	DETECTED	527.3123 m/z @13.04 [CD8196_2.mzXML]	527.3123168945312	13.036383333333333	12.99175	13.427916666666667	0.4361666666666668	8853.9296875	96614.1194624633	0	1179	0.10662974167193795	4.886109036594454	8.772218073188908	527.3102416992188	527.3123779296875
1293	527.3786010742188	14.057766666666668					1	DETECTED	527.3786 m/z @14.06 [CD8196_2.mzXML]	527.3786010742188	14.057766666666668	2.5791666666666666	15.1503	12.571133333333332	4526.87109375	1160731.3955224	0	1179	12.124178150773439	0.5475900080729937	0.09518001614598749	527.374267578125	527.381591796875
1294	528.3187255859375	13.261833333333334					1	DETECTED	528.3187 m/z @13.26 [CD8196_2.mzXML]	528.3187255859375	13.261833333333334	0.7394666666666667	13.427916666666667	12.68845	11802.7119140625	1467105.3905123593	0	1179	0.11220445605929186	0.5066314674276162	0.013262934855232337	528.318603515625	528.3231201171875
1295	532.3342895507812	13.444016666666666					1	DETECTED	532.3343 m/z @13.44 [CD8196_2.mzXML]	532.3342895507812	13.444016666666666	13.444016666666666	13.642050000000001	0.19803333333333484	3937.22314453125	34822.54239648459	0	1179	0.10555202865519142	null	null	532.3342895507812	532.3357543945312
1296	534.29150390625	13.15855					1	DETECTED	534.2915 m/z @13.16 [CD8196_2.mzXML]	534.29150390625	13.15855	13.099033333333333	13.381266666666667	0.282233333333334	11574.87109375	110723.57910339351	0	1179	0.08334951179048566	2.3710445253430295	3.7420890506860585	534.2911376953125	534.2965698242188
1297	535.1249389648438	11.563283333333334					1	DETECTED	535.1249 m/z @11.56 [CD8196_2.mzXML]	535.1249389648438	11.563283333333334	5.694083333333333	11.665816666666666	5.971733333333333	21223.86328125	2999453.2658143006	0	1179	0.07274594197821038	0.5087348644903336	0.017469728980667176	535.1246948242188	535.13134765625
1298	535.2973022460938	13.006616666666668					1	DETECTED	535.2973 m/z @13.01 [CD8196_2.mzXML]	535.2973022460938	13.006616666666668	7.41115	13.2322	5.8210500000000005	6441.9423828125	543272.7332116701	0	1179	0.11095409174771653	0.5201576871753324	0.04031537435066472	535.2879028320312	535.3072509765625
1299	539.1074829101562	1.85445					1	DETECTED	539.1075 m/z @1.85 [CD8196_2.mzXML]	539.1074829101562	1.85445	1.8118666666666667	2.2780666666666667	0.46619999999999995	8662.5771484375	102295.75473773194	0	1179	0.4457449238744693	5.473972602739743	9.947945205479487	539.10400390625	539.1099243164062
[truncated: 43 more rows]
