# Supplementary material for: MSFC: a new feature construction method for accurate diagnosis of mass spectrometry data
Source: Sci Rep. 2023 Sep 21;13:15694. doi: 10.1038/s41598-023-42395-5 (PMC10514077; doi:10.1038/s41598-023-42395-5)
Supplement: Supplementary file 1 — Supplementary Information. [file 41598_2023_42395_MOESM1_ESM.zip › dataset/CHD dataset/2-batch/P/CD8197_2.mzXML_chromatograms.csv]

row ID	row m/z	row retention time	row identity (main ID)	row identity (all IDs)	row identity (main ID + details)	row comment	row number of detected peaks	CD8197_2.mzXML Peak status	CD8197_2.mzXML Peak name	CD8197_2.mzXML Peak m/z	CD8197_2.mzXML Peak RT	CD8197_2.mzXML Peak RT start	CD8197_2.mzXML Peak RT end	CD8197_2.mzXML Peak duration time	CD8197_2.mzXML Peak height	CD8197_2.mzXML Peak area	CD8197_2.mzXML Peak charge	CD8197_2.mzXML Peak # data points	CD8197_2.mzXML Peak FWHM	CD8197_2.mzXML Peak tailing factor	CD8197_2.mzXML Peak asymmetry factor	CD8197_2.mzXML Peak m/z min	CD8197_2.mzXML Peak m/z max
1	55.05405044555664	9.197983333333333					1	DETECTED	55.0541 m/z @9.20 [CD8197_2.mzXML]	55.05405044555664	9.197983333333333	0.10095000000000001	19.978333333333335	19.877383333333334	1961.732421875	1061030.9280431375	0	1174	11.686352970688093	1.0925200889667328	1.1850401779334656	55.04774856567383	55.058692932128906
2	57.074947357177734	14.051616666666666					1	DETECTED	57.0749 m/z @14.05 [CD8197_2.mzXML]	57.074947357177734	14.051616666666666	0.11913333333333333	19.577166666666667	19.458033333333333	1866.3377685546875	866738.423484375	0	1174	11.285494538941352	0.6982973841705655	0.39659476834113094	57.06911849975586	57.079750061035156
3	60.080596923828125	14.802633333333334					1	DETECTED	60.0806 m/z @14.80 [CD8197_2.mzXML]	60.080596923828125	14.802633333333334	0.10095000000000001	19.9965	19.89555	102544.109375	2.6645751702652995E7	0	1174	1.853471490649186	0.6906210590173606	0.8358924232247074	60.080169677734375	60.080841064453125
4	61.039512634277344	1.85405					1	DETECTED	61.0395 m/z @1.85 [CD8197_2.mzXML]	61.039512634277344	1.85405	0.10095000000000001	19.978333333333335	19.877383333333334	82418.8828125	2139193.4707476515	0	1174	0.0433454560013391	0.6427971733982383	0.4352189478070339	61.03927993774414	61.03977966308594
5	61.083953857421875	16.735833333333332					1	DETECTED	61.0840 m/z @16.74 [CD8197_2.mzXML]	61.083953857421875	16.735833333333332	2.3572833333333336	19.8505	17.493216666666665	2690.1513671875	1226051.6238567207	0	1174	3.3803210877754815	0.6083094841505808	0.2166189683011617	61.083614349365234	61.0905647277832
6	68.98212432861328	1.5115					1	DETECTED	68.9821 m/z @1.51 [CD8197_2.mzXML]	68.98212432861328	1.5115	1.4517833333333334	13.573816666666666	12.122033333333333	12042.556640625	1234993.9750722656	0	1174	0.14540453936297215	101.49623220764727	4.071298790045386	68.98188018798828	68.9822006225586
7	69.06973266601562	6.542233333333333					1	DETECTED	69.0697 m/z @6.54 [CD8197_2.mzXML]	69.06973266601562	6.542233333333333	0.10095000000000001	19.9965	19.89555	8058.03466796875	4551804.966335148	0	1174	14.02681505122148	1.544377802560049	0.8624562294179037	69.0687026977539	69.06993103027344
8	70.98026275634766	1.4968833333333333					1	DETECTED	70.9803 m/z @1.50 [CD8197_2.mzXML]	70.98026275634766	1.4968833333333333	1.1062166666666668	18.129	17.022783333333333	2526.181396484375	1000860.3356300658	0	1174	0.08583618969399254	21.786838737201375	42.57367747440276	70.97171783447266	70.98847961425781
9	72.04889678955078	11.361866666666666					1	DETECTED	72.0489 m/z @11.36 [CD8197_2.mzXML]	72.04889678955078	11.361866666666666	0.28341666666666665	19.978333333333335	19.694916666666668	5474.572265625	1476852.17460083	0	1174	3.8198086937750357	0.8888841248850998	3.9616727713802447	72.04142761230469	72.05501556396484
10	72.08061981201172	1.9231833333333335					1	DETECTED	72.0806 m/z @1.92 [CD8197_2.mzXML]	72.08061981201172	1.9231833333333335	1.86805	7.830016666666666	5.961966666666666	64878.40625	1184956.3321405186	0	1174	0.11543686841494183	7.293780859196574	11.231570286696245	72.07171630859375	72.08090209960938
11	73.04534912109375	13.8123					1	DETECTED	73.0453 m/z @13.81 [CD8197_2.mzXML]	73.04534912109375	13.8123	0.10095000000000001	19.9965	19.89555	16465.234375	5594282.539301848	0	1174	6.0855212140300665	0.8200366836227518	1.0613062962467106	73.03661346435547	73.0470199584961
12	75.9477310180664	2.4256333333333333					1	DETECTED	75.9477 m/z @2.43 [CD8197_2.mzXML]	75.9477310180664	2.4256333333333333	0.22833333333333333	15.261366666666667	15.033033333333334	6027.599609375	742043.3226834106	0	1174	0.479086008715623	3.42079673538737	0.47163638112209677	75.94542694091797	75.95463562011719
13	80.94764709472656	1.7377666666666667					1	DETECTED	80.9476 m/z @1.74 [CD8197_2.mzXML]	80.94764709472656	1.7377666666666667	1.6593166666666666	10.6906	9.031283333333333	149052.875	2348459.399413727	0	1174	0.12002579188846663	4.011029963151943	5.6431375051523975	80.93807983398438	80.94784545898438
14	81.0697021484375	6.981316666666667					1	DETECTED	81.0697 m/z @6.98 [CD8197_2.mzXML]	81.0697021484375	6.981316666666667	0.10095000000000001	19.9965	19.89555	4594.935546875	2061070.69000479	0	1174	1.7075965318137447	1.4458204746840042	2.5389197692433036	81.0694580078125	81.07579803466797
15	82.01744842529297	1.4968833333333333					1	DETECTED	82.0174 m/z @1.50 [CD8197_2.mzXML]	82.01744842529297	1.4968833333333333	0.9789333333333333	19.10183333333333	18.122899999999998	6481.32373046875	926452.809523468	0	1174	0.0380444078842479	17.494835408823242	215.078718243691	82.01090240478516	82.02314758300781
16	83.0213394165039	1.8258666666666667					1	DETECTED	83.0213 m/z @1.83 [CD8197_2.mzXML]	83.0213394165039	1.8258666666666667	0.33875	19.978333333333335	19.639583333333334	1016912.625	5953654.846880525	0	1174	0.04914400651263984	1.9004218489638307	2.4067074420539885	83.0196533203125	83.0218505859375
17	83.08531951904297	11.200783333333334					1	DETECTED	83.0853 m/z @11.20 [CD8197_2.mzXML]	83.08531951904297	11.200783333333334	0.10095000000000001	19.9965	19.89555	12549.4921875	4371193.402136103	0	1174	6.3471476878124715	0.6461647750822431	1.5169762522850092	83.08484649658203	83.08570861816406
18	84.04432678222656	2.54875					1	DETECTED	84.0443 m/z @2.55 [CD8197_2.mzXML]	84.04432678222656	2.54875	0.28341666666666665	19.9965	19.713083333333334	13453.833984375	2283551.629677003	0	1174	1.1353556436388796	4.189384876395204	2.755506898511467	84.03789520263672	84.0499496459961
19	84.61924743652344	1.5407499999999998					1	DETECTED	84.6192 m/z @1.54 [CD8197_2.mzXML]	84.61924743652344	1.5407499999999998	1.4670666666666667	10.537033333333333	9.069966666666666	6794.7041015625	794467.3114885864	0	1174	0.11147158499820575	61.546935082560694	122.09387016512142	84.6118392944336	84.61942291259766
20	84.95942687988281	1.5115					1	DETECTED	84.9594 m/z @1.51 [CD8197_2.mzXML]	84.95942687988281	1.5115	0.10095000000000001	19.9965	19.89555	1972018.875	2.8158297964803126E7	0	1174	0.12402097012696012	1.4344610233500508	1.6198572140846488	84.95037078857422	84.96907806396484
21	85.0283432006836	1.9788166666666667					1	DETECTED	85.0283 m/z @1.98 [CD8197_2.mzXML]	85.0283432006836	1.9788166666666667	1.5846666666666667	9.586	8.001333333333333	35337.71484375	2527466.1640420533	0	1174	0.23043765735419575	4.748232862212397	10.593072361862603	85.0260009765625	85.02850341796875
22	85.06471252441406	7.582866666666666					1	DETECTED	85.0647 m/z @7.58 [CD8197_2.mzXML]	85.06471252441406	7.582866666666666	0.10095000000000001	19.978333333333335	19.877383333333334	4606.10888671875	2527222.9878677367	0	1174	18.34541574963498	1.3283617165833177	1.6567234331666356	85.06432342529297	85.06492614746094
23	85.30157470703125	1.5115					1	DETECTED	85.3016 m/z @1.51 [CD8197_2.mzXML]	85.30157470703125	1.5115	1.4356	5.755533333333333	4.319933333333333	6929.55810546875	914552.5281275634	0	1174	0.10210855992853363	28.458058849363166	55.91611769872634	85.29405212402344	85.30162811279297
24	85.96302795410156	1.5407499999999998					1	DETECTED	85.9630 m/z @1.54 [CD8197_2.mzXML]	85.96302795410156	1.5407499999999998	1.4356	1.6144666666666665	0.1788666666666665	14006.79296875	81978.50404382322	0	1174	0.09456417567384867	0.8505309874782061	0.6403595340414299	85.96295166015625	85.96307373046875
25	86.06002044677734	2.60385					1	DETECTED	86.0600 m/z @2.60 [CD8197_2.mzXML]	86.06002044677734	2.60385	0.302	17.6285	17.3265	12784.3154296875	3039470.0386946723	0	1174	0.5677547324069412	1.3694672992667534	1.6942582705109992	86.05213165283203	86.06026458740234
26	86.09632110595703	4.054233333333333					1	DETECTED	86.0963 m/z @4.05 [CD8197_2.mzXML]	86.09632110595703	4.054233333333333	0.22833333333333333	14.326600000000001	14.098266666666667	129217.5546875	8045474.616942198	1	1174	0.9679669041103032	0.6794460445248435	0.6315181509059432	86.09613800048828	86.1006851196289
27	87.08026123046875	7.334683333333333					1	DETECTED	87.0803 m/z @7.33 [CD8197_2.mzXML]	87.08026123046875	7.334683333333333	0.10095000000000001	19.9965	19.89555	124029.28125	6.907981444422989E7	1	1174	13.522149434982927	1.0541395227785078	1.02992041465267	87.08015441894531	87.08049774169922
28	88.03929138183594	2.72965					1	DETECTED	88.0393 m/z @2.73 [CD8197_2.mzXML]	88.03929138183594	2.72965	1.8954666666666666	3.88435	1.9888833333333333	6433.45703125	351198.0525225832	0	1174	1.0797085376484512	1.1921140436754512	1.3842280873509023	88.03907775878906	88.0395278930664
29	88.0836410522461	7.494249999999999					1	DETECTED	88.0836 m/z @7.49 [CD8197_2.mzXML]	88.0836410522461	7.494249999999999	0.10095000000000001	19.9965	19.89555	7113.0048828125	3561835.588201662	0	1174	15.086443060457679	1.345512152895189	0.44513542727371175	88.075439453125	88.0839614868164
30	88.95259094238281	1.5115					1	DETECTED	88.9526 m/z @1.51 [CD8197_2.mzXML]	88.95259094238281	1.5115	1.4356	7.795066666666667	6.359466666666667	26388.0390625	721711.8996790772	0	1174	0.15163482872101453	41.893719806763244	82.78743961352649	88.95232391357422	88.95265197753906
31	88.96823120117188	11.623966666666666					1	DETECTED	88.9682 m/z @11.62 [CD8197_2.mzXML]	88.96823120117188	11.623966666666666	0.10095000000000001	19.8875	19.78655	19099.587890625	2857225.660091549	0	1174	0.6801055679837962	0.8596521265600966	0.4890314063603395	88.96810913085938	88.96856689453125
32	89.03862762451172	9.212116666666667					1	DETECTED	89.0386 m/z @9.21 [CD8197_2.mzXML]	89.03862762451172	9.212116666666667	0.43023333333333336	10.445566666666668	10.015333333333334	16402.1875	682201.7332705384	0	1174	0.21051939299634448	0.5187977931030636	0.06833249751384958	89.03404998779297	89.03866577148438
33	89.05963897705078	10.179683333333333					1	DETECTED	89.0596 m/z @10.18 [CD8197_2.mzXML]	89.05963897705078	10.179683333333333	0.10095000000000001	19.978333333333335	19.877383333333334	22880.896484375	5099686.977991793	0	1174	0.5866335859843836	1.2760825333794887	0.9496766447454763	89.05936431884766	89.06773376464844
34	90.0548324584961	1.8258666666666667					1	DETECTED	90.0548 m/z @1.83 [CD8197_2.mzXML]	90.0548324584961	1.8258666666666667	0.10095000000000001	19.978333333333335	19.877383333333334	180798.0	6429368.284059271	0	1174	0.13578226922941594	0.8108679619983336	0.2831834735415762	90.04631805419922	90.05985260009766
35	90.97642517089844	1.6444					1	DETECTED	90.9764 m/z @1.64 [CD8197_2.mzXML]	90.97642517089844	1.6444	1.5700333333333334	1.937	0.36696666666666666	414982.40625	3502516.417177736	0	1174	0.1328405058011224	2.3784097027225486	3.6912532447654764	90.97639465332031	90.97663879394531
36	91.03892517089844	9.895933333333334					1	DETECTED	91.0389 m/z @9.90 [CD8197_2.mzXML]	91.03892517089844	9.895933333333334	0.10095000000000001	19.9965	19.89555	47849.95703125	2.199710984548119E7	0	1174	10.226808027114453	1.10307488561326	0.41217616318554984	91.03693389892578	91.03913116455078
37	91.05416870117188	9.197983333333333					1	DETECTED	91.0542 m/z @9.20 [CD8197_2.mzXML]	91.05416870117188	9.197983333333333	0.10095000000000001	19.9965	19.89555	171813.390625	1.611064647196044E7	0	1174	0.114261887934612	8.207154068749292	0.7679427370728611	91.04901123046875	91.05741119384766
38	92.05760955810547	9.183950000000001					1	DETECTED	92.0576 m/z @9.18 [CD8197_2.mzXML]	92.05760955810547	9.183950000000001	0.9237666666666667	18.901999999999997	17.978233333333332	12761.3330078125	1018088.4607026369	0	1174	0.016049457457885552	37.16992238575072	1.3014362048569657	92.05728149414062	92.05963897705078
39	93.0698471069336	8.357733333333334					1	DETECTED	93.0698 m/z @8.36 [CD8197_2.mzXML]	93.0698471069336	8.357733333333334	0.11913333333333333	19.686833333333333	19.5677	6286.24755859375	1072812.240711487	0	1174	0.3604988387469401	1.1084818961166136	1.9165688302024046	93.06173706054688	93.07665252685547
40	94.04134368896484	8.357733333333334					1	DETECTED	94.0413 m/z @8.36 [CD8197_2.mzXML]	94.04134368896484	8.357733333333334	6.24405	14.837833333333332	8.593783333333333	7124.42333984375	590087.335414795	0	1174	0.10616450831602009	0.9050250677482025	0.13724405111237556	94.03211975097656	94.0499267578125
41	95.01602935791016	2.106716666666667					1	DETECTED	95.0160 m/z @2.11 [CD8197_2.mzXML]	95.01602935791016	2.106716666666667	1.8954666666666666	15.2438	13.348333333333333	8132.30029296875	1112921.2804878235	0	1174	0.573425606897348	5.868436255334045	10.594079423755993	95.0153579711914	95.01638793945312
42	95.04914093017578	8.357733333333334					1	DETECTED	95.0491 m/z @8.36 [CD8197_2.mzXML]	95.04914093017578	8.357733333333334	1.8818	12.146216666666668	10.264416666666667	4753.72900390625	935753.0209765323	0	1174	0.2715671146341734	0.7925048126910922	8.77098668864741	95.04879760742188	95.05583953857422
43	95.08529663085938	14.115216666666667					1	DETECTED	95.0853 m/z @14.12 [CD8197_2.mzXML]	95.08529663085938	14.115216666666667	0.10095000000000001	19.9965	19.89555	2369.62939453125	1322204.5456076341	0	1174	17.318298298889705	0.7098320045287183	0.4196640090574367	95.0818862915039	95.08586883544922
44	96.92161560058594	1.7377666666666667					1	DETECTED	96.9216 m/z @1.74 [CD8197_2.mzXML]	96.92161560058594	1.7377666666666667	1.6593166666666666	19.302666666666667	17.64335	127195.34375	4983817.463454803	0	1174	0.13265350769821782	3.9311095983731144	5.743301842035363	96.91749572753906	96.92186737060547
45	97.02831268310547	2.7017666666666664					1	DETECTED	97.0283 m/z @2.70 [CD8197_2.mzXML]	97.02831268310547	2.7017666666666664	0.6131833333333333	19.960166666666666	19.346983333333334	8258.0830078125	2148174.469984711	0	1174	0.9455203918055575	4.63160435702031	2.9066958297325898	97.0260009765625	97.02861785888672
46	97.06456756591797	11.518966666666667					1	DETECTED	97.0646 m/z @11.52 [CD8197_2.mzXML]	97.06456756591797	11.518966666666667	0.11913333333333333	19.960166666666666	19.841033333333332	4243.23291015625	2171599.1885128473	0	1174	2.1633722889614884	0.870233482945657	3.7062742578295964	97.0632553100586	97.07048797607422
47	97.1010513305664	11.824916666666667					1	DETECTED	97.1011 m/z @11.82 [CD8197_2.mzXML]	97.1010513305664	11.824916666666667	0.11913333333333333	19.9965	19.877366666666667	3961.054931640625	2116770.593728485	0	1174	10.1200826017749	0.8490404315815402	0.6980808631630805	97.09365844726562	97.1083755493164
48	98.91865539550781	1.7690666666666668					1	DETECTED	98.9187 m/z @1.77 [CD8197_2.mzXML]	98.91865539550781	1.7690666666666668	1.67445	2.30265	0.6281999999999999	40088.87890625	555132.8402723387	0	1174	0.27986803323774323	3.1555599394959173	4.418076279257804	98.91828918457031	98.9189224243164
49	98.98399353027344	1.9927166666666667					1	DETECTED	98.9840 m/z @1.99 [CD8197_2.mzXML]	98.98399353027344	1.9927166666666667	0.10095000000000001	19.9965	19.89555	15785.34375	4836265.596892084	0	1174	5.188627729210216	3.998031209311336	22.996085386552135	98.97523498535156	98.98444366455078
50	98.99539184570312	1.8258666666666667					1	DETECTED	98.9954 m/z @1.83 [CD8197_2.mzXML]	98.99539184570312	1.8258666666666667	1.6444	10.415099999999999	8.770699999999998	66976.0234375	4189859.9724113764	0	1174	0.05316907489392442	24.16614621601763	47.33229243203527	98.99531555175781	99.00475311279297
51	99.04402923583984	1.9788166666666667					1	DETECTED	99.0440 m/z @1.98 [CD8197_2.mzXML]	99.04402923583984	1.9788166666666667	0.6859666666666667	19.394166666666667	18.7082	10686.3095703125	2815155.486051087	0	1174	4.309479299237179	7.23525544340024	13.47051088680048	99.03612518310547	99.04431915283203
52	100.07549285888672	8.82395					1	DETECTED	100.0755 m/z @8.82 [CD8197_2.mzXML]	100.07549285888672	8.82395	0.15546666666666667	19.942	19.786533333333335	231719.34375	3908811.439968479	1	1174	0.1497652640748477	1.4170691148541772	1.711153933071485	100.07530212402344	100.08377075195312
53	100.56741333007812	1.5115					1	DETECTED	100.5674 m/z @1.51 [CD8197_2.mzXML]	100.56741333007812	1.5115	1.4670666666666667	3.018066666666667	1.5510000000000002	2884.126220703125	112108.9115269165	0	1174	0.18256341014990585	17.453113278319584	33.90622655663917	100.56295776367188	100.56749725341797
54	100.97284698486328	1.4517833333333334					1	DETECTED	100.9728 m/z @1.45 [CD8197_2.mzXML]	100.97284698486328	1.4517833333333334	1.4356	1.5700333333333334	0.1344333333333334	3062.94970703125	21003.07153045655	0	1174	0.09267044949856107	4.153450051493281	7.306900102986562	100.97258758544922	100.9729232788086
55	101.00812530517578	1.5115					1	DETECTED	101.0081 m/z @1.51 [CD8197_2.mzXML]	101.00812530517578	1.5115	0.21015	19.942	19.73185	830244.3125	1.1732449138394078E7	1	1174	0.1256606709955037	1.4403043778419033	1.7716199154631458	101.00798034667969	101.00862121582031
56	101.06481170654297	12.0103					1	DETECTED	101.0648 m/z @12.01 [CD8197_2.mzXML]	101.06481170654297	12.0103	0.15546666666666667	19.978333333333335	19.82286666666667	8427.5283203125	4814215.148873474	0	1174	11.029576087684694	0.8360668644294171	0.672133728858834	101.05956268310547	101.06481170654297
57	101.09593200683594	7.68855					1	DETECTED	101.0959 m/z @7.69 [CD8197_2.mzXML]	101.09593200683594	7.68855	0.10095000000000001	19.9965	19.89555	19661.69921875	1.094451822856213E7	0	1174	13.31512961091218	1.3110568559228215	0.2959783996804104	101.09521484375	101.0962142944336
58	102.00919342041016	1.5115					1	DETECTED	102.0092 m/z @1.51 [CD8197_2.mzXML]	102.00919342041016	1.5115	1.4356	18.974666666666668	17.539066666666667	68183.671875	7740147.993724366	0	1174	0.14419458953710462	94.72022190344966	190.51330126519727	102.0047836303711	102.00930786132812
59	102.0548324584961	1.96485					1	DETECTED	102.0548 m/z @1.96 [CD8197_2.mzXML]	102.0548324584961	1.96485	0.19196666666666667	18.499166666666667	18.3072	22879.318359375	2873357.4684136957	0	1174	0.5678250666908062	2.495442822659401	2.2067216227273168	102.04615020751953	102.06205749511719
60	102.0911865234375	1.8258666666666667					1	DETECTED	102.0912 m/z @1.83 [CD8197_2.mzXML]	102.0911865234375	1.8258666666666667	0.10095000000000001	19.9965	19.89555	15212.9365234375	2282579.79208786	0	1174	1.2672670458778983	10.628551267545813	12.781327410686027	102.09085845947266	102.09961700439453
61	102.1275634765625	12.504850000000001					1	DETECTED	102.1276 m/z @12.50 [CD8197_2.mzXML]	102.1275634765625	12.504850000000001	0.33875	19.923833333333334	19.585083333333333	6144.27490234375	1806407.5779593496	0	1174	1.2950176084426772	0.8049039270322178	1.4947494306161606	102.12722778320312	102.13175964355469
62	102.97015380859375	1.5115					1	DETECTED	102.9702 m/z @1.51 [CD8197_2.mzXML]	102.97015380859375	1.5115	1.4167333333333334	8.859483333333333	7.44275	339768.90625	2975954.1734547107	0	1174	0.044803886755558686	1.7744389204079516	1.8615018649536224	102.96994018554688	102.97050476074219
63	103.03889465332031	1.9788166666666667					1	DETECTED	103.0389 m/z @1.98 [CD8197_2.mzXML]	103.03889465332031	1.9788166666666667	0.7223166666666666	19.650333333333332	18.928016666666664	55247.98828125	4945373.078720584	0	1174	0.35108211489105345	2.779036646438299	4.6303990716825325	103.0379867553711	103.03907775878906
64	103.05413818359375	8.357733333333334					1	DETECTED	103.0541 m/z @8.36 [CD8197_2.mzXML]	103.05413818359375	8.357733333333334	2.3300166666666664	8.5429	6.212883333333333	127592.8046875	7961267.132435549	1	1174	0.2057922638377434	0.5153596027240829	0.47963136356038266	103.04437255859375	103.0580825805664
65	103.07508850097656	10.943283333333333					1	DETECTED	103.0751 m/z @10.94 [CD8197_2.mzXML]	103.07508850097656	10.943283333333333	0.10095000000000001	19.9965	19.89555	98508.5390625	1.908056613114601E7	1	1174	0.4416986375765699	0.6207414876377721	0.9402230718993909	103.07494354248047	103.08333587646484
66	104.05750274658203	8.357733333333334					1	DETECTED	104.0575 m/z @8.36 [CD8197_2.mzXML]	104.05750274658203	8.357733333333334	7.9167000000000005	9.56925	1.6525499999999997	9631.087890625	236987.33938238551	0	1174	0.20903891942586483	1.8976247488928997	2.8623096274713693	104.04939270019531	104.05767059326172
67	104.07048034667969	1.85405					1	DETECTED	104.0705 m/z @1.85 [CD8197_2.mzXML]	104.07048034667969	1.85405	0.10095000000000001	19.8505	19.74955	87550.3359375	6440120.276075683	0	1174	14.953203092810611	5.862536033684304	6.581455260756543	104.07013702392578	104.07886505126953
68	104.10677337646484	1.7690666666666668					1	DETECTED	104.1068 m/z @1.77 [CD8197_2.mzXML]	104.10677337646484	1.7690666666666668	1.7055	19.8875	18.182	386566.65625	3988640.574512056	1	1174	0.06546961834011822	3.7161563155847275	4.491051879291579	104.10174560546875	104.10723114013672
69	105.0033187866211	1.5407499999999998					1	DETECTED	105.0033 m/z @1.54 [CD8197_2.mzXML]	105.0033187866211	1.5407499999999998	1.4356	1.6444	0.2088000000000001	19347.02734375	161439.15267602543	0	1174	0.184804984969118	0.9928673323823128	0.9857346647646257	105.00302124023438	105.00333404541016
70	105.07150268554688	13.899666666666667					1	DETECTED	105.0715 m/z @13.90 [CD8197_2.mzXML]	105.07150268554688	13.899666666666667	0.10095000000000001	19.9965	19.89555	96812.3359375	2.1168005012975156E7	1	1174	3.455479523479987	1.1154546087071744	1.0467604039594187	105.06985473632812	105.0733413696289
71	106.04972076416016	1.85405					1	DETECTED	106.0497 m/z @1.85 [CD8197_2.mzXML]	106.04972076416016	1.85405	0.43023333333333336	8.806433333333333	8.376199999999999	13208.26953125	815027.5623122556	0	1174	0.06089403531805537	1.0977738804673967	1.1147178147077195	106.04942321777344	106.05208587646484
72	106.07485961914062	13.523716666666667					1	DETECTED	106.0749 m/z @13.52 [CD8197_2.mzXML]	106.07485961914062	13.523716666666667	7.795066666666667	19.266166666666667	11.4711	4103.84765625	876646.0531915891	0	1174	1.7181070738247968	1.0012044722578617	1.0720555395768214	106.06486511230469	106.07626342773438
73	106.95039367675781	1.69005					1	DETECTED	106.9504 m/z @1.69 [CD8197_2.mzXML]	106.95039367675781	1.69005	1.5846666666666667	13.055100000000001	11.470433333333334	54342.6953125	2459807.0392991337	0	1174	0.1766808475849575	54.42242606357739	107.8448521271548	106.94572448730469	106.95055389404297
74	107.01569366455078	14.131					1	DETECTED	107.0157 m/z @14.13 [CD8197_2.mzXML]	107.01569366455078	14.131	3.10595	16.254466666666666	13.148516666666666	3583.774658203125	1180574.8865634156	0	1174	2.7728304702723	0.5963019064161462	0.18340363408352114	107.01261901855469	107.02253723144531
75	107.04918670654297	11.533999999999999					1	DETECTED	107.0492 m/z @11.53 [CD8197_2.mzXML]	107.04918670654297	11.533999999999999	0.11913333333333333	19.8505	19.731366666666666	5179.89892578125	1280367.0972064512	0	1174	10.08440147459295	0.8642837118845016	1.6392919749807888	107.0406494140625	107.0528793334961
76	108.08076477050781	7.2642					1	DETECTED	108.0808 m/z @7.26 [CD8197_2.mzXML]	108.08076477050781	7.2642	0.10095000000000001	19.9965	19.89555	2434.436279296875	1536445.1139825739	0	1174	4.266184331978423	1.3887236938540468	1.7774473877080939	108.08025360107422	108.08123016357422
77	110.05985260009766	2.1912833333333332					1	DETECTED	110.0599 m/z @2.19 [CD8197_2.mzXML]	110.05985260009766	2.1912833333333332	0.19196666666666667	19.9965	19.804533333333335	3981.25244140625	1198315.675274292	0	1174	2.0691582044078016	4.95282554872915	3.448859929961141	110.0594711303711	110.06031036376953
78	111.04399108886719	5.54635					1	DETECTED	111.0440 m/z @5.55 [CD8197_2.mzXML]	111.04399108886719	5.54635	0.10095000000000001	19.9965	19.89555	5709.75146484375	3408944.9328046874	0	1174	10.459914593132094	1.826821721085687	1.7542446700271395	111.04335021972656	111.04439544677734
79	112.03677368164062	1.7975833333333333					1	DETECTED	112.0368 m/z @1.80 [CD8197_2.mzXML]	112.03677368164062	1.7975833333333333	1.5115	16.716833333333334	15.205333333333334	114810.8125	3359918.701884338	0	1174	0.03068420353018353	1.4834191436802084	1.7319757551628057	112.02800750732422	112.04136657714844
80	112.0504379272461	1.1974833333333335					1	DETECTED	112.0504 m/z @1.20 [CD8197_2.mzXML]	112.0504379272461	1.1974833333333335	0.10095000000000001	19.9965	19.89555	4418.84423828125	2450754.2931731828	0	1174	17.815329535679144	9.072022434338521	12.917164751485725	112.05001068115234	112.06028747558594
81	112.89555358886719	1.7377666666666667					1	DETECTED	112.8956 m/z @1.74 [CD8197_2.mzXML]	112.89555358886719	1.7377666666666667	1.6593166666666666	14.3597	12.700383333333333	122309.2109375	1.3041936034134155E7	0	1174	0.012988373144596999	80.9457191417037	150.7535074938994	112.8954849243164	112.9028549194336
82	113.02090454101562	2.219266666666667					1	DETECTED	113.0209 m/z @2.22 [CD8197_2.mzXML]	113.02090454101562	2.219266666666667	0.13726666666666668	19.960166666666666	19.8229	231813.71875	9878746.34680848	0	1174	0.598229593040271	1.3858091120808393	2.4599192644170658	113.01530456542969	113.02117156982422
83	113.03588104248047	1.4356					1	DETECTED	113.0359 m/z @1.44 [CD8197_2.mzXML]	113.03588104248047	1.4356	1.4356	17.293	15.857399999999998	8856.271484375	1281297.7542372744	0	1174	0.06420673080576367	null	null	113.03461456298828	113.03827667236328
84	113.05970001220703	10.215399999999999					1	DETECTED	113.0597 m/z @10.22 [CD8197_2.mzXML]	113.05970001220703	10.215399999999999	0.10095000000000001	19.9965	19.89555	3626.654296875	1339480.6435061644	0	1174	9.108315612480935	0.9835211009990658	1.000792966107561	113.059326171875	113.06007385253906
85	114.05496978759766	2.60385					1	DETECTED	114.0550 m/z @2.60 [CD8197_2.mzXML]	114.05496978759766	2.60385	0.50325	19.8505	19.34725	31162.765625	3652281.3049444277	0	1174	0.5478145290497642	2.1231638155410577	0.7391562448904483	114.0481185913086	114.05560302734375
86	114.06596374511719	1.8258666666666667					1	DETECTED	114.0660 m/z @1.83 [CD8197_2.mzXML]	114.06596374511719	1.8258666666666667	0.10095000000000001	19.978333333333335	19.877383333333334	808544.375	7856330.601077819	1	1174	0.05497877327246603	0.590518507197508	4.233350022458387	114.06427001953125	114.06649017333984
87	114.0925521850586	2.4667000000000003					1	DETECTED	114.0926 m/z @2.47 [CD8197_2.mzXML]	114.0925521850586	2.4667000000000003	0.17371666666666666	19.905666666666665	19.731949999999998	26052.216796875	3429065.2672327254	0	1174	44.59985725915359	1.4906941208605833	1.0065249505399179	114.08299255371094	114.0925521850586
88	114.89241027832031	1.7377666666666667					1	DETECTED	114.8924 m/z @1.74 [CD8197_2.mzXML]	114.89241027832031	1.7377666666666667	1.69005	2.2612666666666663	0.5712166666666663	31968.544921875	395498.03033373994	0	1174	0.08253280048738332	5.985504715333566	10.971009430667133	114.8923568725586	114.89275360107422
89	114.98772430419922	1.4968833333333333					1	DETECTED	114.9877 m/z @1.50 [CD8197_2.mzXML]	114.98772430419922	1.4968833333333333	1.4167333333333334	15.644566666666666	14.227833333333333	40211.51171875	4647762.534813385	0	1174	0.15194231426465277	86.426829227201	181.04890349875103	114.98719024658203	114.98780059814453
90	115.03651428222656	1.8403166666666666					1	DETECTED	115.0365 m/z @1.84 [CD8197_2.mzXML]	115.03651428222656	1.8403166666666666	0.17371666666666666	19.942	19.768283333333333	33667.7734375	1855892.5532918398	0	1174	4.34277380858978	1.4274027534322713	4.243367067213162	115.03616333007812	115.03935241699219
91	115.0543212890625	9.197983333333333					1	DETECTED	115.0543 m/z @9.20 [CD8197_2.mzXML]	115.0543212890625	9.197983333333333	0.3753	18.88383333333333	18.508533333333332	98784.1640625	2640267.173910829	0	1174	0.10813556396186463	0.517839981770069	1.9705554915998842	115.0536117553711	115.05830383300781
92	115.0694580078125	1.8258666666666667					1	DETECTED	115.0695 m/z @1.83 [CD8197_2.mzXML]	115.0694580078125	1.8258666666666667	1.7975833333333333	19.632	17.83441666666667	29502.12890625	1530910.520441803	0	1174	10.644903388707144	128.48213652814786	279.41127219996434	115.06941986083984	115.07547760009766
93	115.11162567138672	11.688266666666667					1	DETECTED	115.1116 m/z @11.69 [CD8197_2.mzXML]	115.11162567138672	11.688266666666667	0.10095000000000001	19.978333333333335	19.877383333333334	4033.0537109375	2046719.9488043834	0	1174	17.957733942703666	0.8577215892664248	0.9934674895102219	115.1110610961914	115.11212158203125
94	116.0576400756836	9.183950000000001					1	DETECTED	116.0576 m/z @9.18 [CD8197_2.mzXML]	116.0576400756836	9.183950000000001	9.1084	9.34905	0.24065000000000047	10491.61328125	67262.11190350362	0	1174	0.10297090707099521	1.5725311589345647	3.265325083913741	116.04923248291016	116.05785369873047
95	116.0703353881836	1.85405					1	DETECTED	116.0703 m/z @1.85 [CD8197_2.mzXML]	116.0703353881836	1.85405	0.21015	19.923833333333334	19.713683333333336	2091694.25	1.4805064963987703E7	1	1174	0.032542379318421855	0.596232779949861	0.0582393816640985	116.06221771240234	116.07103729248047
96	116.43647003173828	1.5115					1	DETECTED	116.4365 m/z @1.51 [CD8197_2.mzXML]	116.43647003173828	1.5115	1.4517833333333334	14.925016666666666	13.473233333333333	9087.2353515625	772002.8839841003	0	1174	0.12101514215560005	112.80965671225235	224.6193134245047	116.42882537841797	116.43655395507812
97	116.69202423095703	8.508433333333333					1	DETECTED	116.6920 m/z @8.51 [CD8197_2.mzXML]	116.69202423095703	8.508433333333333	0.15546666666666667	8.665316666666666	8.509849999999998	9102.4375	3384399.7631544187	0	1174	7.21387326858385	0.5093908750982684	0.018781750196536925	116.6877670288086	116.69929504394531
98	116.98566436767578	1.5115					1	DETECTED	116.9857 m/z @1.51 [CD8197_2.mzXML]	116.98566436767578	1.5115	0.10095000000000001	19.9965	19.89555	2830525.5	3.8613769245961286E7	0	1174	0.11629034632608803	1.3613284726642678	1.6110367876723142	116.9854736328125	116.98609924316406
99	117.05731964111328	9.183950000000001					1	DETECTED	117.0573 m/z @9.18 [CD8197_2.mzXML]	117.05731964111328	9.183950000000001	0.22833333333333333	19.960166666666666	19.731833333333334	254906.609375	1.580877005060114E7	0	1174	0.10190585040766109	0.5232049398208527	0.022983592350386953	117.05270385742188	117.05744171142578
100	117.07386779785156	1.85405					1	DETECTED	117.0739 m/z @1.85 [CD8197_2.mzXML]	117.07386779785156	1.85405	1.8403166666666666	15.663033333333335	13.822716666666668	73844.828125	5049740.746357176	0	1174	0.03451179651509517	503.25424757281405	1005.508495145628	117.06999206542969	117.07391357421875
101	117.09075927734375	11.361866666666666					1	DETECTED	117.0908 m/z @11.36 [CD8197_2.mzXML]	117.09075927734375	11.361866666666666	0.7586499999999999	18.608999999999998	17.85035	78319.796875	4312744.982026733	0	1174	0.2857921646822881	1.9269941026212518	7.226883148142802	117.08426666259766	117.09149932861328
102	117.98919677734375	1.5115					1	DETECTED	117.9892 m/z @1.51 [CD8197_2.mzXML]	117.98919677734375	1.5115	1.4167333333333334	15.589233333333334	14.172500000000001	29536.662109375	2881514.708805359	0	1174	0.11750718013202754	74.77576503693282	1.5247079148779277	117.98905944824219	117.98928833007812
103	118.06474304199219	9.183950000000001					1	DETECTED	118.0647 m/z @9.18 [CD8197_2.mzXML]	118.06474304199219	9.183950000000001	3.224416666666667	9.758766666666666	6.53435	1931299.5	1.6686066793498136E7	1	1174	0.09801723489072245	1.8545316418806794	1.9107568311676175	118.05769348144531	118.06526184082031
104	118.08586883544922	1.9093333333333333					1	DETECTED	118.0859 m/z @1.91 [CD8197_2.mzXML]	118.08586883544922	1.9093333333333333	0.10095000000000001	19.9965	19.89555	1612096.5	4.6284406734108254E7	1	1174	0.1508577327488707	3.5922176154414562	6.288964136956543	118.08578491210938	118.09442138671875
105	118.6251449584961	9.183950000000001					1	DETECTED	118.6251 m/z @9.18 [CD8197_2.mzXML]	118.6251449584961	9.183950000000001	9.125	9.285633333333333	0.16063333333333318	7492.49658203125	38101.55682489037	0	1174	0.09298426557744399	1.3624540571105175	1.534460365575784	118.6251449584961	118.62549591064453
106	118.97880554199219	12.077283333333332					1	DETECTED	118.9788 m/z @12.08 [CD8197_2.mzXML]	118.97880554199219	12.077283333333332	0.7586499999999999	19.8505	19.09185	16230.810546875	2888631.3775559124	0	1174	0.03280107454865444	0.6730464437745228	0.2533656259463543	118.97293090820312	118.98192596435547
107	119.01888275146484	1.5115					1	DETECTED	119.0189 m/z @1.51 [CD8197_2.mzXML]	119.01888275146484	1.5115	1.4356	17.386166666666668	15.950566666666667	168586.015625	2517986.218773224	0	1174	0.14066487292425434	2.155758325373499	2.1437519564419234	119.01725769042969	119.01924133300781
108	119.04922485351562	3.86885					1	DETECTED	119.0492 m/z @3.87 [CD8197_2.mzXML]	119.04922485351562	3.86885	3.224416666666667	10.6906	7.466183333333333	2841.108154296875	402875.773578003	0	1174	null	5.792828324626288	10.585656649252575	119.04883575439453	119.04978942871094
109	119.06836700439453	9.183950000000001					1	DETECTED	119.0684 m/z @9.18 [CD8197_2.mzXML]	119.06836700439453	9.183950000000001	4.855	9.930866666666667	5.075866666666666	96093.2734375	1480179.704058352	0	1174	0.1073495139238485	1.2235871257865205	0.1717375526263016	119.06834411621094	119.07318115234375
110	119.08948516845703	1.937					1	DETECTED	119.0895 m/z @1.94 [CD8197_2.mzXML]	119.08948516845703	1.937	0.46685	19.942	19.47515	57448.515625	3431577.19693039	0	1174	0.38505391225069907	1.3477958075030343	1.1595288586753076	119.08524322509766	119.08988952636719
111	119.15409088134766	14.261033333333334					1	DETECTED	119.1541 m/z @14.26 [CD8197_2.mzXML]	119.15409088134766	14.261033333333334	0.10095000000000001	19.9965	19.89555	50569.546875	1.1584332747848595E7	0	1174	1.172733047288263	2.4397662722992335	3.515225405528044	119.1507568359375	119.15457153320312
112	120.06543731689453	1.8258666666666667					1	DETECTED	120.0654 m/z @1.83 [CD8197_2.mzXML]	120.06543731689453	1.8258666666666667	0.4484333333333333	9.00215	8.553716666666666	70588.2890625	2541689.779018158	0	1174	0.07367059995400793	0.9006546940250606	0.20429111952500364	120.06231689453125	120.06881713867188
113	120.08057403564453	8.357733333333334					1	DETECTED	120.0806 m/z @8.36 [CD8197_2.mzXML]	120.08057403564453	8.357733333333334	1.9927166666666667	19.394166666666667	17.40145	426959.40625	1.0930449351201309E7	1	1174	0.2423435236745739	0.841454360575224	0.41034782670045145	120.07178497314453	120.09046936035156
114	120.1661605834961	3.390233333333333					1	DETECTED	120.1662 m/z @3.39 [CD8197_2.mzXML]	120.1661605834961	3.390233333333333	1.0336166666666666	18.517333333333333	17.483716666666666	3883.8798828125	2038724.7841228633	0	1174	13.839865346662565	3.709495250960063	6.418990501920126	120.15713500976562	120.1661605834961
115	120.96592712402344	1.937					1	DETECTED	120.9659 m/z @1.94 [CD8197_2.mzXML]	120.96592712402344	1.937	1.9093333333333333	7.72375	5.814416666666666	12720.2255859375	1623794.874677124	0	1174	0.185372599910125	105.0798192771082	209.1596385542164	120.9620132446289	120.96627807617188
116	120.97882080078125	1.5407499999999998					1	DETECTED	120.9788 m/z @1.54 [CD8197_2.mzXML]	120.97882080078125	1.5407499999999998	1.4167333333333334	15.773766666666667	14.357033333333334	38848.02734375	2353471.1577618406	0	1174	0.11798425428202042	0.43861800823185043	1.627238258225614	120.97836303710938	120.98062896728516
117	121.03157806396484	14.544566666666666					1	DETECTED	121.0316 m/z @14.54 [CD8197_2.mzXML]	121.03157806396484	14.544566666666666	0.13726666666666668	19.9965	19.859233333333336	15631.6337890625	6355810.232001834	0	1174	1.7637447142182765	0.6892073231394271	0.09379344282590504	121.02734375	121.03351593017578
118	121.07186126708984	1.8403166666666666					1	DETECTED	121.0719 m/z @1.84 [CD8197_2.mzXML]	121.07186126708984	1.8403166666666666	0.10095000000000001	19.923833333333334	19.822883333333333	267348.0625	6508069.780351505	0	1174	0.042543069866492145	0.7369280028127807	0.4360988682161428	121.06285858154297	121.07232666015625
119	121.08412170410156	8.357733333333334					1	DETECTED	121.0841 m/z @8.36 [CD8197_2.mzXML]	121.08412170410156	8.357733333333334	7.9167000000000005	8.5429	0.626199999999999	28643.693359375	468566.4351738284	0	1174	0.21576302943975634	0.7099236641221361	0.42693579528974807	121.08403015136719	121.08421325683594
120	122.05767822265625	8.806433333333333					1	DETECTED	122.0577 m/z @8.81 [CD8197_2.mzXML]	122.05767822265625	8.806433333333333	1.1792166666666666	9.090716666666667	7.9115	8004.91357421875	586197.140264587	0	1174	0.15870197710603762	0.518636112343297	0.03727222468659401	122.05066680908203	122.06031799316406
121	122.0963363647461	8.613066666666667					1	DETECTED	122.0963 m/z @8.61 [CD8197_2.mzXML]	122.0963363647461	8.613066666666667	0.10095000000000001	19.960166666666666	19.859216666666665	15091.04296875	2487314.160714477	0	1174	5.671646423104958	0.5463698490942733	1.1304044819612704	122.08734893798828	122.1048812866211
122	122.9243392944336	1.69005					1	DETECTED	122.9243 m/z @1.69 [CD8197_2.mzXML]	122.9243392944336	1.69005	1.5994333333333333	19.011000000000003	17.41156666666667	47034.30859375	2680792.50220874	0	1174	0.16136492643095113	96.07265035865355	172.45440973077373	122.92400360107422	122.92970275878906
123	123.04743194580078	8.3416					1	DETECTED	123.0474 m/z @8.34 [CD8197_2.mzXML]	123.04743194580078	8.3416	0.15546666666666667	19.86916666666667	19.713700000000003	4939.205078125	1223757.7246718903	0	1174	4.613583443589618	1.2040910645644671	0.13641939301405362	123.04354858398438	123.05558776855469
124	124.03665924072266	1.9093333333333333					1	DETECTED	124.0367 m/z @1.91 [CD8197_2.mzXML]	124.03665924072266	1.9093333333333333	1.7834333333333334	18.370166666666666	16.58673333333333	16389.404296875	1276668.9084769897	0	1174	0.08292852588506161	50.74483140531759	102.1249316357806	124.0362319946289	124.042724609375
125	124.99964141845703	13.233083333333333					1	DETECTED	124.9996 m/z @13.23 [CD8197_2.mzXML]	124.99964141845703	13.233083333333333	12.368	13.968133333333332	1.600133333333332	6930.9970703125	326648.1407460936	0	1174	0.4140249693225009	0.9248434640208071	0.8496869280416143	124.99922180175781	124.99990844726562
126	125.01526641845703	10.445566666666668					1	DETECTED	125.0153 m/z @10.45 [CD8197_2.mzXML]	125.01526641845703	10.445566666666668	0.48506666666666665	11.115016666666666	10.62995	21706.82421875	1185910.5282796638	0	1174	8.676953002465302	0.5106666204244881	0.02624422482924528	125.01490783691406	125.02520751953125
127	125.02641296386719	14.959750000000001					1	DETECTED	125.0264 m/z @14.96 [CD8197_2.mzXML]	125.02641296386719	14.959750000000001	0.10095000000000001	19.9965	19.89555	9580.27734375	2327676.9322437723	0	1174	3.7262473714614064	0.6756441650156342	0.88932421216143	125.025634765625	125.02685546875
128	126.05240631103516	1.8818					1	DETECTED	126.0524 m/z @1.88 [CD8197_2.mzXML]	126.05240631103516	1.8818	0.17371666666666666	19.923833333333334	19.750116666666667	22813.234375	1339889.858657562	0	1174	0.09889369079661936	0.8644558938433448	null	126.0466079711914	126.05535125732422
129	127.01225280761719	10.415099999999999					1	DETECTED	127.0123 m/z @10.42 [CD8197_2.mzXML]	127.01225280761719	10.415099999999999	9.79265	19.394166666666667	9.601516666666667	7451.6162109375	560599.2133102113	0	1174	0.0864907724862718	7.7126810721075465	0.2837534026610561	127.01219940185547	127.02162170410156
130	127.0388412475586	1.9788166666666667					1	DETECTED	127.0388 m/z @1.98 [CD8197_2.mzXML]	127.0388412475586	1.9788166666666667	1.7975833333333333	18.535500000000003	16.73791666666667	28333.1015625	4073440.954885894	0	1174	0.655755822247573	21.92254900839193	49.45498986184523	127.0296859741211	127.04569244384766
131	127.0599365234375	1.86805					1	DETECTED	127.0599 m/z @1.87 [CD8197_2.mzXML]	127.0599365234375	1.86805	0.10095000000000001	19.9965	19.89555	13651.12109375	3723769.788670995	0	1174	8.290290668267975	4.813592182104397	6.8298001115898295	127.04995727539062	127.06095886230469
132	128.01063537597656	1.81165					1	DETECTED	128.0106 m/z @1.81 [CD8197_2.mzXML]	128.01063537597656	1.81165	1.7377666666666667	19.9965	18.258733333333335	7627.54150390625	3302549.7824380808	0	1174	12.806957404544141	60.719355072292124	120.16786592905804	128.01051330566406	128.017578125
133	128.07052612304688	2.0069500000000002					1	DETECTED	128.0705 m/z @2.01 [CD8197_2.mzXML]	128.07052612304688	2.0069500000000002	0.15546666666666667	19.978333333333335	19.82286666666667	17568.072265625	2907667.196721924	0	1174	1.2712303808844385	4.343669882571468	3.0422661094878536	128.06069946289062	128.0712432861328
134	129.00331115722656	1.5407499999999998					1	DETECTED	129.0033 m/z @1.54 [CD8197_2.mzXML]	129.00331115722656	1.5407499999999998	1.5261666666666664	1.6295333333333335	0.10336666666666705	6465.171875	21915.741102539112	0	1174	0.04893507649851503	3.5439999999999987	6.087999999999997	129.00283813476562	129.00343322753906
135	129.01364135742188	15.8108					1	DETECTED	129.0136 m/z @15.81 [CD8197_2.mzXML]	129.01364135742188	15.8108	0.8139000000000001	19.9965	19.1826	10261.3525390625	4994862.495800721	0	1174	6.387215245601883	0.639552174115984	1.148991971994504	129.00692749023438	129.01980590820312
136	129.0546417236328	1.96485					1	DETECTED	129.0546 m/z @1.96 [CD8197_2.mzXML]	129.0546417236328	1.96485	0.10095000000000001	19.9965	19.89555	10920.7431640625	5445179.751272645	0	1174	2.277074736042077	5.337075486882344	6.212804077794865	129.0517578125	129.0548858642578
137	129.06568908691406	1.8403166666666666					1	DETECTED	129.0657 m/z @1.84 [CD8197_2.mzXML]	129.06568908691406	1.8403166666666666	1.8258666666666667	17.2745	15.448633333333333	60732.2890625	2731013.0904812007	0	1174	0.05642207071774519	534.5547866205361	2.8965253633579278	129.0616912841797	129.07383728027344
138	130.0497589111328	1.85405					1	DETECTED	130.0498 m/z @1.85 [CD8197_2.mzXML]	130.0497589111328	1.85405	0.10095000000000001	19.9965	19.89555	23729.84765625	2857320.658122984	0	1174	1.626342739590083	2.94868670123583	2.918813032080862	130.04933166503906	130.05029296875
139	130.06504821777344	9.183950000000001					1	DETECTED	130.0650 m/z @9.18 [CD8197_2.mzXML]	130.06504821777344	9.183950000000001	0.33875	19.138333333333332	18.79958333333333	59397.3671875	2662991.218862184	0	1174	0.10970007012396721	0.8916094802011677	14.948863148523227	130.05548095703125	130.07229614257812
140	130.0860137939453	1.8818					1	DETECTED	130.0860 m/z @1.88 [CD8197_2.mzXML]	130.0860137939453	1.8818	0.11913333333333333	19.942	19.822866666666666	85616.1171875	3464550.1132922675	0	1174	0.08738500968436491	3.6524725696632037	4.021678859286223	130.08277893066406	130.08663940429688
141	130.31439208984375	1.5115					1	DETECTED	130.3144 m/z @1.51 [CD8197_2.mzXML]	130.31439208984375	1.5115	1.4517833333333334	3.946183333333333	2.4943999999999997	5053.8857421875	644256.4163514405	0	1174	2.466904057555384	20.885291655037683	40.77058331007537	130.31439208984375	130.32089233398438
142	130.93280029296875	1.5551666666666668					1	DETECTED	130.9328 m/z @1.56 [CD8197_2.mzXML]	130.93280029296875	1.5551666666666668	1.4356	1.5994333333333333	0.16383333333333328	21429.259765625	106554.060817749	0	1174	0.08445624706376287	0.6834016422234712	0.39688536616425735	130.93270874023438	130.9330596923828
143	130.96481323242188	1.5115					1	DETECTED	130.9648 m/z @1.51 [CD8197_2.mzXML]	130.96481323242188	1.5115	0.11913333333333333	19.9965	19.877366666666667	1477143.625	1.5721334168943433E7	0	1174	0.12405883532592155	1.3728155490070826	1.6030175078004654	130.96212768554688	130.96554565429688
144	131.01895141601562	1.5115					1	DETECTED	131.0190 m/z @1.51 [CD8197_2.mzXML]	131.01895141601562	1.5115	1.4356	18.68316666666667	17.247566666666668	27946.103515625	4225186.985131348	0	1174	0.1430219129379502	113.62033377250758	226.24066754501513	131.01011657714844	131.01895141601562
145	131.04908752441406	8.357733333333334					1	DETECTED	131.0491 m/z @8.36 [CD8197_2.mzXML]	131.04908752441406	8.357733333333334	8.106983333333334	15.225966666666666	7.1189833333333326	5078.224609375	432599.54341983027	0	1174	0.11747060468190185	14.19538052509139	27.39076105018278	131.0488739013672	131.051025390625
146	131.06842041015625	10.521083333333333					1	DETECTED	131.0684 m/z @10.52 [CD8197_2.mzXML]	131.06842041015625	10.521083333333333	4.526683333333334	19.923833333333334	15.39715	5659.14404296875	1240522.6139667043	0	1174	5.872098897776194	1.2842945082076604	1.4329903928867975	131.06764221191406	131.0728759765625
147	131.4523468017578	11.886366666666667					1	DETECTED	131.4523 m/z @11.89 [CD8197_2.mzXML]	131.4523468017578	11.886366666666667	3.2095166666666666	11.886366666666667	8.676850000000002	15630.5244140625	3833921.878575898	0	1174	7.933481098045327	0.5	null	131.4424285888672	131.4582061767578
148	131.9503631591797	0.7586499999999999					1	DETECTED	131.9504 m/z @0.76 [CD8197_2.mzXML]	131.9503631591797	0.7586499999999999	0.10095000000000001	19.9965	19.89555	5157.564453125	2191591.8279812313	0	1174	6.900781203941056	15.125095028128326	4.581050213989404	131.94410705566406	131.95079040527344
149	131.96841430664062	1.5115					1	DETECTED	131.9684 m/z @1.51 [CD8197_2.mzXML]	131.96841430664062	1.5115	1.4356	19.686833333333333	18.25123333333333	16459.90234375	2984113.8017871073	0	1174	10.670166404072589	55.627244017491854	209.2478600527577	131.96070861816406	131.97134399414062
150	132.04432678222656	9.518216666666666					1	DETECTED	132.0443 m/z @9.52 [CD8197_2.mzXML]	132.04432678222656	9.518216666666666	3.7750666666666666	18.793	15.017933333333332	8185.51611328125	1336534.8020900574	0	1174	0.17881754411435224	1.3074648349192808	1.6149296698385616	132.04226684570312	132.0529022216797
151	132.0653533935547	2.589916666666667					1	DETECTED	132.0654 m/z @2.59 [CD8197_2.mzXML]	132.0653533935547	2.589916666666667	2.0212333333333334	10.251716666666665	8.230483333333332	176289.171875	1.0192143941196047E7	0	1174	0.6735366515541452	2.330400817193927	1.7232448439194026	132.06521606445312	132.0657196044922
152	132.0764923095703	1.85405					1	DETECTED	132.0765 m/z @1.85 [CD8197_2.mzXML]	132.0764923095703	1.85405	1.8258666666666667	17.125999999999998	15.300133333333331	631973.25	5510841.972056883	0	1174	0.03826742312289211	131.82184363521125	259.03694325174496	132.075927734375	132.0863494873047
153	132.0906982421875	3.9924000000000004					1	DETECTED	132.0907 m/z @3.99 [CD8197_2.mzXML]	132.0906982421875	3.9924000000000004	3.4821166666666667	4.558949999999999	1.0768333333333326	3364.579833984375	123880.22604910274	0	1174	0.3914246703361881	1.055132769376489	1.1102655387529778	132.0872344970703	132.0916748046875
154	132.1016845703125	4.06975					1	DETECTED	132.1017 m/z @4.07 [CD8197_2.mzXML]	132.1016845703125	4.06975	0.302	19.905666666666665	19.603666666666665	1716008.75	1.0823631393867198E8	1	1174	1.033917860654412	0.8829935361027221	0.6639647424821948	132.10128784179688	132.1022491455078
155	132.1126251220703	4.28925					1	DETECTED	132.1126 m/z @4.29 [CD8197_2.mzXML]	132.1126251220703	4.28925	3.5128833333333334	4.4949666666666666	0.9820833333333332	3052.450927734375	103659.69721252438	0	1174	0.8133115514843503	0.6324867974754196	0.2649735949508392	132.1117401123047	132.12193298339844
156	132.12327575683594	4.054233333333333					1	DETECTED	132.1233 m/z @4.05 [CD8197_2.mzXML]	132.12327575683594	4.054233333333333	3.5435666666666665	4.416333333333333	0.8727666666666667	2018.86962890625	61828.71123339845	0	1174	0.3699114016813647	0.854536553524804	0.7090731070496079	132.12307739257812	132.13217163085938
157	132.4551544189453	4.1788					1	DETECTED	132.4552 m/z @4.18 [CD8197_2.mzXML]	132.4551544189453	4.1788	3.224416666666667	4.607233333333334	1.3828166666666672	4573.7177734375	266364.1910736695	0	1174	1.0121135534218313	0.7244555821385543	0.44891116427710864	132.4547882080078	132.4552459716797
158	132.7652587890625	4.054233333333333					1	DETECTED	132.7653 m/z @4.05 [CD8197_2.mzXML]	132.7652587890625	4.054233333333333	3.224416666666667	4.623333333333333	1.3989166666666661	6197.6298828125	318788.6420807801	0	1174	0.8841269901910449	0.8429070678262266	0.7090743459916394	132.7650604248047	132.765625
159	132.95777893066406	11.721833333333333					1	DETECTED	132.9578 m/z @11.72 [CD8197_2.mzXML]	132.95777893066406	11.721833333333333	0.10095000000000001	19.9965	19.89555	450361.875	5.244621807196742E7	0	1174	0.9482793744398421	0.8066223863974842	5.1059523225003245	132.9577178955078	132.961181640625
160	132.9981231689453	1.5115					1	DETECTED	132.9981 m/z @1.51 [CD8197_2.mzXML]	132.9981231689453	1.5115	1.4356	14.732466666666665	13.296866666666666	22465.27734375	4843499.386702026	0	1174	0.12411863405964141	87.59464207290284	162.16583247929063	132.99244689941406	132.9981231689453
161	133.0341796875	1.5115					1	DETECTED	133.0342 m/z @1.51 [CD8197_2.mzXML]	133.0341796875	1.5115	0.8320333333333333	19.9965	19.16446666666667	746464.625	1.2046237046904175E7	0	1174	0.11682329998908947	1.3925815375354738	1.704793129418708	133.03152465820312	133.0347442626953
162	133.04957580566406	2.4119666666666664					1	DETECTED	133.0496 m/z @2.41 [CD8197_2.mzXML]	133.04957580566406	2.4119666666666664	2.0353333333333334	7.847533333333333	5.812199999999999	6118.50830078125	601791.8340113828	0	1174	0.7828280247812245	7.715992565713787	14.457571544567568	133.04893493652344	133.04989624023438
163	133.06863403320312	2.4937166666666664					1	DETECTED	133.0686 m/z @2.49 [CD8197_2.mzXML]	133.06863403320312	2.4937166666666664	1.1792166666666666	10.162033333333333	8.982816666666666	9347.828125	829493.7370081483	0	1174	0.5374507555402102	3.4168188157727912	3.669251435394936	133.0604248046875	133.06919860839844
164	133.07998657226562	1.85405					1	DETECTED	133.0800 m/z @1.85 [CD8197_2.mzXML]	133.07998657226562	1.85405	1.8403166666666666	9.535416666666666	7.6951	27110.357421875	4852524.86323102	0	1174	7.3734138782639285	280.16140776698944	539.3718672320867	133.0796661376953	133.08416748046875
165	133.1050262451172	4.06975					1	DETECTED	133.1050 m/z @4.07 [CD8197_2.mzXML]	133.1050262451172	4.06975	0.96045	9.399133333333333	8.438683333333334	77041.3359375	5403076.029370759	0	1174	1.055208421612475	0.7359086775803833	0.3385167800371599	133.09664916992188	133.10533142089844
166	133.70509338378906	1.5115					1	DETECTED	133.7051 m/z @1.51 [CD8197_2.mzXML]	133.70509338378906	1.5115	1.4517833333333334	14.393266666666667	12.941483333333334	2574.3291015625	1194727.9135905763	0	1174	12.9265419572568	108.3573820820542	215.7147641641084	133.69985961914062	133.70513916015625
167	133.9584197998047	11.47085					1	DETECTED	133.9584 m/z @11.47 [CD8197_2.mzXML]	133.9584197998047	11.47085	0.11913333333333333	19.960166666666666	19.841033333333332	10411.67578125	1769990.0194197062	0	1174	0.3006546855684178	1.2910066035967187	0.7914094845854747	133.95803833007812	133.9665069580078
168	134.0184783935547	1.7834333333333334					1	DETECTED	134.0185 m/z @1.78 [CD8197_2.mzXML]	134.0184783935547	1.7834333333333334	1.7055	1.8258666666666667	0.12036666666666673	25542.876953125	106669.62638061531	0	1174	0.062240421639313315	0.7722412318220698	0.6358776107100732	134.01824951171875	134.01858520507812
169	134.03524780273438	1.5115					1	DETECTED	134.0352 m/z @1.51 [CD8197_2.mzXML]	134.03524780273438	1.5115	1.4167333333333334	19.430833333333332	18.0141	69407.5859375	2150029.1020088806	0	1174	0.15242172388654218	3.4707797162411165	9.660295224839011	134.0313720703125	134.045166015625
170	134.0600128173828	10.036200000000001					1	DETECTED	134.0600 m/z @10.04 [CD8197_2.mzXML]	134.0600128173828	10.036200000000001	0.9055666666666667	19.832333333333334	18.92676666666667	6102.01806640625	1291804.3502472232	0	1174	0.3210151928705933	1.0364432551228648	27.681540762918107	134.05099487304688	134.06668090820312
171	134.08102416992188	1.86805					1	DETECTED	134.0810 m/z @1.87 [CD8197_2.mzXML]	134.08102416992188	1.86805	1.8403166666666666	19.77766666666667	17.937350000000002	11861.716796875	1011608.8313810119	0	1174	0.04753640107445434	323.3897235576917	645.7794471153834	134.0723419189453	134.0897216796875
172	134.10606384277344	4.007766666666667					1	DETECTED	134.1061 m/z @4.01 [CD8197_2.mzXML]	134.10606384277344	4.007766666666667	3.0327833333333336	7.1224	4.089616666666666	5255.60546875	336462.21050680545	0	1174	0.8731002715526954	2.0972751670968734	3.058400443785959	134.0987091064453	134.10670471191406
173	134.9583282470703	11.808					1	DETECTED	134.9583 m/z @11.81 [CD8197_2.mzXML]	134.9583282470703	11.808	0.10095000000000001	19.9965	19.89555	61306.10546875	9800123.119314669	0	1174	1.721109027169856	0.8101611097985664	4.550872606759937	134.9578857421875	134.95899963378906
174	134.99630737304688	1.5115					1	DETECTED	134.9963 m/z @1.51 [CD8197_2.mzXML]	134.99630737304688	1.5115	1.4167333333333334	2.8574333333333333	1.4406999999999999	119586.6953125	1445191.89092804	0	1174	0.09837632883803082	5.318135177770828	9.437331344806	134.99600219726562	135.00332641601562
175	135.03189086914062	1.5700333333333334					1	DETECTED	135.0319 m/z @1.57 [CD8197_2.mzXML]	135.03189086914062	1.5700333333333334	1.5700333333333334	19.19333333333333	17.623299999999997	49979.125	1877063.7901725774	0	1174	0.06630787383380032	null	null	135.0315704345703	135.0391387939453
176	135.04397583007812	10.179683333333333					1	DETECTED	135.0440 m/z @10.18 [CD8197_2.mzXML]	135.04397583007812	10.179683333333333	0.6131833333333333	11.808	11.194816666666666	3544.66357421875	640719.9880539856	0	1174	0.08965132998531722	0.5851051412045506	0.17021028240910122	135.0426788330078	135.0441436767578
177	135.0629119873047	18.590500000000002					1	DETECTED	135.0629 m/z @18.59 [CD8197_2.mzXML]	135.0629119873047	18.590500000000002	0.19196666666666667	19.9965	19.804533333333335	2702.9951171875	1206769.822167572	0	1174	0.7642049968140583	0.5382095674292878	0.0764191348585756	135.06227111816406	135.0647735595703
178	135.0800323486328	11.886366666666667					1	DETECTED	135.0800 m/z @11.89 [CD8197_2.mzXML]	135.0800323486328	11.886366666666667	8.208616666666666	12.163499999999999	3.954883333333333	10868.6728515625	1154213.780142792	0	1174	0.30277199464913274	0.5376770217297712	0.07535404345954226	135.07958984375	135.08021545410156
179	136.04782104492188	1.81165					1	DETECTED	136.0478 m/z @1.81 [CD8197_2.mzXML]	136.04782104492188	1.81165	1.7975833333333333	3.165033333333333	1.3674499999999998	186589.703125	803379.5836467284	0	1174	0.027147452979146447	6.4780019250746905	9.214644091277929	136.0425567626953	136.04824829101562
180	136.06158447265625	5.790183333333333					1	DETECTED	136.0616 m/z @5.79 [CD8197_2.mzXML]	136.06158447265625	5.790183333333333	0.10095000000000001	19.9965	19.89555	5988.984375	2818076.9952155496	0	1174	4.162999884464096	1.4688359515265519	1.936904869447923	136.0612335205078	136.06210327148438
181	136.07559204101562	3.9309166666666666					1	DETECTED	136.0756 m/z @3.93 [CD8197_2.mzXML]	136.07559204101562	3.9309166666666666	1.9788166666666667	13.8651	11.886283333333333	7615.494140625	1542043.3241995238	0	1174	0.44740580615240244	3.0444862797329373	9.053395376307613	136.07521057128906	136.07582092285156
182	136.95361328125	11.65545					1	DETECTED	136.9536 m/z @11.66 [CD8197_2.mzXML]	136.95361328125	11.65545	0.41209999999999997	19.905666666666665	19.493566666666666	24768.302734375	4013564.4075101623	0	1174	1.1907562234668827	1.4003166861115492	5.604293064499321	136.953125	136.95449829101562
183	136.96910095214844	1.6295333333333335					1	DETECTED	136.9691 m/z @1.63 [CD8197_2.mzXML]	136.96910095214844	1.6295333333333335	1.5551666666666668	1.69005	0.13488333333333324	20925.361328125	110833.51255346686	0	1174	0.27480767892866487	0.9068803227252344	0.8027494484742927	136.968994140625	136.96937561035156
184	137.05967712402344	9.316866666666666					1	DETECTED	137.0597 m/z @9.32 [CD8197_2.mzXML]	137.05967712402344	9.316866666666666	3.8062833333333335	9.34905	5.542766666666667	5683.0361328125	398366.09563534526	0	1174	0.08342398585092603	0.5029201385213302	0.007615324011854995	137.05929565429688	137.06008911132812
185	137.13221740722656	7.157866666666666					1	DETECTED	137.1322 m/z @7.16 [CD8197_2.mzXML]	137.13221740722656	7.157866666666666	0.10095000000000001	19.9965	19.89555	7670.98681640625	3690003.984296634	0	1174	7.1324279806551365	1.4096489259945917	1.0937607160668523	137.13177490234375	137.13270568847656
186	138.05235290527344	1.86805					1	DETECTED	138.0524 m/z @1.87 [CD8197_2.mzXML]	138.05235290527344	1.86805	0.22833333333333333	19.650333333333332	19.422	174407.828125	2441556.040996858	0	1174	0.0580406218170193	0.4069532587812378	null	138.0514373779297	138.0602264404297
187	138.90623474121094	1.7690666666666668					1	DETECTED	138.9062 m/z @1.77 [CD8197_2.mzXML]	138.90623474121094	1.7690666666666668	1.69005	2.2612666666666663	0.5712166666666663	25122.345703125	524728.6185750732	0	1174	0.38642877116638275	3.6145327989875495	6.229065597975099	138.90589904785156	138.9063720703125
188	139.00270080566406	3.40585					1	DETECTED	139.0027 m/z @3.41 [CD8197_2.mzXML]	139.00270080566406	3.40585	3.0472333333333332	3.4362833333333334	0.3890500000000001	1876.9495849609375	25103.09439971922	0	1174	0.2797260181121346	0.5424315657387182	0.08486313147743635	139.00233459472656	139.00311279296875
189	139.04188537597656	14.732466666666665					1	DETECTED	139.0419 m/z @14.73 [CD8197_2.mzXML]	139.04188537597656	14.732466666666665	0.10095000000000001	19.9965	19.89555	145793.1875	2.363639720163298E7	1	1174	3.283448914762552	0.7820562111552762	0.445938583861213	139.03591918945312	139.05047607421875
190	140.0493927001953	9.183950000000001					1	DETECTED	140.0494 m/z @9.18 [CD8197_2.mzXML]	140.0493927001953	9.183950000000001	9.125	16.420266666666667	7.295266666666667	9486.908203125	1485906.7396521	0	1174	5.808833172820778	60.36402855426853	114.29344910721149	140.041015625	140.04962158203125
191	140.06781005859375	1.7834333333333334					1	DETECTED	140.0678 m/z @1.78 [CD8197_2.mzXML]	140.06781005859375	1.7834333333333334	0.6859666666666667	17.237000000000002	16.551033333333336	557939.625	4483932.445457675	1	1174	0.1585873907571338	4.086919400994822	5.646180147925752	140.06764221191406	140.07113647460938
192	141.01010131835938	10.445566666666668					1	DETECTED	141.0101 m/z @10.45 [CD8197_2.mzXML]	141.01010131835938	10.445566666666668	0.7953499999999999	10.601750000000001	9.806400000000002	13805.138671875	1442664.6586124578	0	1174	0.08491497654753921	0.5133109668577517	0.019246138680277438	141.00987243652344	141.0164794921875
193	141.0386505126953	14.212216666666666					1	DETECTED	141.0387 m/z @14.21 [CD8197_2.mzXML]	141.0386505126953	14.212216666666666	2.6314333333333333	16.438466666666667	13.807033333333333	5357.86279296875	1795367.6259299638	0	1174	12.129815981028962	0.5961182821542008	0.15217821189043182	141.0305633544922	141.04074096679688
194	141.05213928222656	9.332766666666666					1	DETECTED	141.0521 m/z @9.33 [CD8197_2.mzXML]	141.05213928222656	9.332766666666666	0.48506666666666665	19.686833333333333	19.201766666666664	64766.890625	2060924.839105287	0	1174	0.10034831519885046	0.894002360946281	0.37899808192339696	141.05172729492188	141.05743408203125
195	141.0907745361328	7.476683333333333					1	DETECTED	141.0908 m/z @7.48 [CD8197_2.mzXML]	141.0907745361328	7.476683333333333	0.10095000000000001	19.9965	19.89555	2305.297119140625	1140538.9578901976	0	1174	5.039680606790253	1.3487167377707077	1.6974334755414153	141.0886993408203	141.0913848876953
196	142.02330017089844	10.430566666666666					1	DETECTED	142.0233 m/z @10.43 [CD8197_2.mzXML]	142.02330017089844	10.430566666666666	9.9133	18.092166666666667	8.178866666666668	1814.4293212890625	553846.5370135193	0	1174	7.121132040403658	7.9058512694935015	14.811702538987003	142.0232696533203	142.03326416015625
197	142.04718017578125	1.8258666666666667					1	DETECTED	142.0472 m/z @1.83 [CD8197_2.mzXML]	142.04718017578125	1.8258666666666667	1.7377666666666667	8.225249999999999	6.487483333333333	32182.267578125	578772.4372248536	0	1174	0.1551953946892073	2.1236083643848307	1.940472038321449	142.0421905517578	142.04983520507812
198	142.06509399414062	9.183950000000001					1	DETECTED	142.0651 m/z @9.18 [CD8197_2.mzXML]	142.06509399414062	9.183950000000001	0.6131833333333333	11.70495	11.091766666666667	102847.7890625	2091320.676838412	0	1174	0.1033332401337006	2.014611243958256	1.9026582097200972	142.05862426757812	142.06564331054688
199	142.9477996826172	1.6444					1	DETECTED	142.9478 m/z @1.64 [CD8197_2.mzXML]	142.9477996826172	1.6444	1.5261666666666664	18.590500000000002	17.064333333333337	21760.900390625	1708881.7763282778	0	1174	0.07254746545294166	17.520363695094893	35.45847811895037	142.93785095214844	142.9502410888672
200	143.00714111328125	10.445566666666668					1	DETECTED	143.0071 m/z @10.45 [CD8197_2.mzXML]	143.00714111328125	10.445566666666668	1.4968833333333333	10.56855	9.071666666666667	5188.44970703125	961144.0486224979	0	1174	0.07691582336543767	0.5068715881852265	0.013743176370452869	143.0015411376953	143.0106658935547
201	143.03118896484375	1.7975833333333333					1	DETECTED	143.0312 m/z @1.80 [CD8197_2.mzXML]	143.03118896484375	1.7975833333333333	0.33875	19.011000000000003	18.672250000000002	261221.78125	3956530.3310238332	0	1174	0.3270667439652881	0.5859172531636673	2.514149702723777	143.02639770507812	143.03411865234375
202	143.0729217529297	9.183950000000001					1	DETECTED	143.0729 m/z @9.18 [CD8197_2.mzXML]	143.0729217529297	9.183950000000001	0.10095000000000001	19.9965	19.89555	136718.453125	3396154.1329987175	0	1174	0.09973567804063599	0.5221194570423693	0.020093807246158123	143.06443786621094	143.0819091796875
203	143.10633850097656	11.06385					1	DETECTED	143.1063 m/z @11.06 [CD8197_2.mzXML]	143.10633850097656	11.06385	0.32016666666666665	19.503666666666668	19.183500000000002	4774.62451171875	1462171.1155401918	0	1174	1.1792257701479425	0.8927804089534782	0.7855608179069562	143.10598754882812	143.10775756835938
204	144.04440307617188	9.183950000000001					1	DETECTED	144.0444 m/z @9.18 [CD8197_2.mzXML]	144.04440307617188	9.183950000000001	1.7975833333333333	10.288816666666666	8.491233333333332	28845.59375	2360981.041050598	0	1174	0.09279642546757749	0.5153197526390118	0.025562554143851828	144.03453063964844	144.05084228515625
205	144.0655059814453	3.6354333333333333					1	DETECTED	144.0655 m/z @3.64 [CD8197_2.mzXML]	144.0655059814453	3.6354333333333333	0.15546666666666667	19.960166666666666	19.8047	2052.22900390625	1138470.9550695491	0	1174	3.7433188037647445	2.845530129598943	4.691060259197886	144.06454467773438	144.0660858154297
206	144.08047485351562	9.183950000000001					1	DETECTED	144.0805 m/z @9.18 [CD8197_2.mzXML]	144.08047485351562	9.183950000000001	9.090716666666667	18.333000000000002	9.242283333333335	1178238.75	9349205.782405725	1	1174	0.10223691375748167	1.948752672848197	1.9726243054185257	144.08038330078125	144.08108520507812
207	144.10179138183594	1.86805					1	DETECTED	144.1018 m/z @1.87 [CD8197_2.mzXML]	144.10179138183594	1.86805	0.10095000000000001	19.8505	19.74955	96428.546875	3275377.045786741	0	1174	11.483335702192896	0.5792686929875825	0.06083947327608024	144.10133361816406	144.1024627685547
208	144.83624267578125	9.197983333333333					1	DETECTED	144.8362 m/z @9.20 [CD8197_2.mzXML]	144.83624267578125	9.197983333333333	9.140600000000001	9.255333333333335	0.11473333333333358	4082.84912109375	18764.241099060015	0	1174	0.09968264547169525	0.9997095556201201	0.9994191112402401	144.83621215820312	144.83653259277344
209	144.9807891845703	1.5407499999999998					1	DETECTED	144.9808 m/z @1.54 [CD8197_2.mzXML]	144.9807891845703	1.5407499999999998	1.4517833333333334	19.503666666666668	18.051883333333333	48215.2578125	3937477.769441772	0	1174	0.1454378445241442	69.54759138012282	135.57392746395095	144.9794464111328	144.9814910888672
210	144.9917449951172	1.8258666666666667					1	DETECTED	144.9917 m/z @1.83 [CD8197_2.mzXML]	144.9917449951172	1.8258666666666667	1.4167333333333334	18.388333333333332	16.9716	52813.9453125	1.898826099259995E7	0	1174	16.949977287365336	20.632186548966555	40.50382557856177	144.9912872314453	145.00152587890625
211	145.0344696044922	1.4968833333333333					1	DETECTED	145.0345 m/z @1.50 [CD8197_2.mzXML]	145.0344696044922	1.4968833333333333	1.4517833333333334	1.5551666666666668	0.10338333333333338	3922.760986328125	18481.92678649903	0	1174	0.07154486643355407	1.1461566888396184	1.2923133776792366	145.03436279296875	145.03477478027344
212	145.04937744140625	1.9788166666666667					1	DETECTED	145.0494 m/z @1.98 [CD8197_2.mzXML]	145.04937744140625	1.9788166666666667	0.21015	19.9965	19.786350000000002	133880.515625	1.005342698109062E7	0	1174	0.2308754883817452	2.413280287619019	2.1308521521907413	145.0488739013672	145.0520477294922
213	145.0648651123047	9.169749999999999					1	DETECTED	145.0649 m/z @9.17 [CD8197_2.mzXML]	145.0648651123047	9.169749999999999	9.125	9.270549999999998	0.1455499999999983	6477.0712890625	35032.61401965344	0	1174	0.08683585938864624	1.6262569832402503	2.2525139664805005	145.06466674804688	145.0649871826172
214	145.0840606689453	9.183950000000001					1	DETECTED	145.0841 m/z @9.18 [CD8197_2.mzXML]	145.0840606689453	9.183950000000001	9.1084	17.1075	7.999100000000002	102966.203125	1120448.6622850965	0	1174	0.10595605301545596	2.291594363262496	1.9998089326850346	145.08367919921875	145.0862579345703
215	146.05975341796875	9.183950000000001					1	DETECTED	146.0598 m/z @9.18 [CD8197_2.mzXML]	146.05975341796875	9.183950000000001	1.3619833333333333	19.77766666666667	18.415683333333334	899998.125	8324005.01691273	0	1174	0.10203776248471286	1.9709925955195196	2.0130211492508727	146.05238342285156	146.06028747558594
216	146.0810546875	1.9788166666666667					1	DETECTED	146.0811 m/z @1.98 [CD8197_2.mzXML]	146.0810546875	1.9788166666666667	0.13726666666666668	19.960166666666666	19.8229	75816.1953125	5988342.490871001	0	1174	0.5871180658847166	null	null	146.07177734375	146.08786010742188
217	146.1173095703125	1.8258666666666667					1	DETECTED	146.1173 m/z @1.83 [CD8197_2.mzXML]	146.1173095703125	1.8258666666666667	1.8258666666666667	19.7595	17.933633333333333	68125.140625	7762394.1839995105	0	1174	0.0584811526871547	null	null	146.1172332763672	146.1179656982422
218	147.01380920410156	1.5407499999999998					1	DETECTED	147.0138 m/z @1.54 [CD8197_2.mzXML]	147.01380920410156	1.5407499999999998	1.5407499999999998	18.608999999999998	17.06825	168742.421875	3788080.2359395204	0	1174	10.491136921832346	null	null	147.00765991210938	147.0140838623047
219	147.06332397460938	9.197983333333333					1	DETECTED	147.0633 m/z @9.20 [CD8197_2.mzXML]	147.06332397460938	9.197983333333333	0.10095000000000001	19.9965	19.89555	74818.3515625	2896783.770026825	0	1174	0.11064974374860803	0.5842324846713806	2.34158692406758	147.05624389648438	147.0655517578125
220	147.0762481689453	1.85405					1	DETECTED	147.0762 m/z @1.85 [CD8197_2.mzXML]	147.0762481689453	1.85405	1.7834333333333334	18.462666666666667	16.679233333333332	312226.59375	7211350.910949924	0	1174	0.10213722503684974	7.709237592338646	8.4465712061065	147.07601928710938	147.08607482910156
221	147.11265563964844	1.5846666666666667					1	DETECTED	147.1127 m/z @1.58 [CD8197_2.mzXML]	147.11265563964844	1.5846666666666667	1.5261666666666664	14.907649999999999	13.381483333333332	221202.703125	4130354.075372805	0	1174	0.15426282432449234	7.645734163762352	2.486937809128682	147.1124267578125	147.1168212890625
222	148.01463317871094	1.5407499999999998					1	DETECTED	148.0146 m/z @1.54 [CD8197_2.mzXML]	148.01463317871094	1.5407499999999998	1.4167333333333334	14.527333333333333	13.1106	21845.25390625	6435664.1620358275	0	1174	0.13518643300204092	53.478385845047846	110.1997621503082	148.0078125	148.01470947265625
223	148.0425567626953	2.1207833333333332					1	DETECTED	148.0426 m/z @2.12 [CD8197_2.mzXML]	148.0425567626953	2.1207833333333332	0.32016666666666665	10.036200000000001	9.716033333333334	62419.6875	2846154.7901320197	0	1174	0.2803506284488282	2.689653088693499	0.4750815683587564	148.03848266601562	148.04318237304688
224	148.07980346679688	2.1632000000000002					1	DETECTED	148.0798 m/z @2.16 [CD8197_2.mzXML]	148.07980346679688	2.1632000000000002	0.10095000000000001	19.9965	19.89555	6581.82470703125	2293023.9201062326	0	1174	16.457750401755323	4.823748333131288	3.3551678167572168	148.0751190185547	148.0827178955078
225	148.09664916992188	1.8818					1	DETECTED	148.0966 m/z @1.88 [CD8197_2.mzXML]	148.09664916992188	1.8818	0.5583333333333333	6.4192	5.8608666666666664	14737.13671875	915601.0984376217	0	1174	1.4856628217148995	1.1832388356786798	1.0308965473177178	148.09629821777344	148.0973663330078
226	148.9350128173828	1.7377666666666667					1	DETECTED	148.9350 m/z @1.74 [CD8197_2.mzXML]	148.9350128173828	1.7377666666666667	1.67445	12.094016666666667	10.419566666666666	66599.921875	3003879.952664185	0	1174	0.10869704496061927	2.151571567346745	3.0413378503203163	148.934814453125	148.9351348876953
227	149.01205444335938	1.5115					1	DETECTED	149.0121 m/z @1.51 [CD8197_2.mzXML]	149.01205444335938	1.5115	0.28341666666666665	19.978333333333335	19.694916666666668	197672.46875	6382499.759636627	0	1174	0.1647881770450741	0.556238583955033	1.7688435120297363	149.0020751953125	149.01211547851562
228	149.02296447753906	12.470816666666668					1	DETECTED	149.0230 m/z @12.47 [CD8197_2.mzXML]	149.02296447753906	12.470816666666668	0.10095000000000001	19.9965	19.89555	75496.296875	3.651998113149071E7	1	1174	10.672815466667297	0.8534881946808228	0.07055660705434029	149.0228271484375	149.02346801757812
229	149.07855224609375	17.96216666666667					1	DETECTED	149.0786 m/z @17.96 [CD8197_2.mzXML]	149.07855224609375	17.96216666666667	0.13726666666666668	19.9965	19.859233333333336	9296.728515625	3731155.143948333	0	1174	9.96871798973971	0.5570643687575619	0.11766321300834962	149.078125	149.07908630371094
230	149.96405029296875	17.4235					1	DETECTED	149.9641 m/z @17.42 [CD8197_2.mzXML]	149.96405029296875	17.4235	1.21565	17.4235	16.20785	4315.04296875	2231261.3587018135	0	1174	10.652273454580634	0.5	null	149.9606475830078	149.96405029296875
231	149.99253845214844	1.7690666666666668					1	DETECTED	149.9925 m/z @1.77 [CD8197_2.mzXML]	149.99253845214844	1.7690666666666668	0.10095000000000001	19.9965	19.89555	12702.5810546875	6094179.371277219	0	1174	10.517411346888968	5.963476775205571	8.932581743555662	149.99221801757812	149.9975128173828
232	150.02626037597656	12.4367					1	DETECTED	150.0263 m/z @12.44 [CD8197_2.mzXML]	150.02626037597656	12.4367	0.17371666666666666	19.503666666666668	19.32995	6497.4833984375	3480992.164874574	0	1174	10.993466166878983	0.7881422274895044	0.5762844549790087	150.0259552001953	150.02757263183594
233	150.05816650390625	2.7017666666666664					1	DETECTED	150.0582 m/z @2.70 [CD8197_2.mzXML]	150.05816650390625	2.7017666666666664	1.7217	19.705	17.9833	71696.0625	4365599.060638305	0	1174	0.2877926800496651	0.9757306136995847	0.839919697910161	150.05181884765625	150.0667724609375
234	150.93194580078125	1.7377666666666667					1	DETECTED	150.9319 m/z @1.74 [CD8197_2.mzXML]	150.93194580078125	1.7377666666666667	1.67445	1.7975833333333333	0.12313333333333332	20813.5703125	106241.14522119141	0	1174	0.0887700993425069	0.9723611476704391	0.9447222953408783	150.93194580078125	150.93206787109375
235	150.96856689453125	11.688266666666667					1	DETECTED	150.9686 m/z @11.69 [CD8197_2.mzXML]	150.96856689453125	11.688266666666667	0.10095000000000001	19.741333333333333	19.640383333333332	11436.2919921875	2323250.666922548	0	1174	1.0842157141703481	0.7136906389761074	7.702795730227927	150.96812438964844	150.97694396972656
236	151.0450439453125	1.5846666666666667					1	DETECTED	151.0450 m/z @1.58 [CD8197_2.mzXML]	151.0450439453125	1.5846666666666667	0.4484333333333333	19.960166666666666	19.511733333333332	7190.2294921875	2398415.9477085266	0	1174	0.1392532513106104	8.586147211546923	16.172294423093845	151.03504943847656	151.04759216308594
237	151.11143493652344	10.780766666666667					1	DETECTED	151.1114 m/z @10.78 [CD8197_2.mzXML]	151.11143493652344	10.780766666666667	0.22833333333333333	19.942	19.71366666666667	5518.0400390625	1256658.3747138362	0	1174	0.1086729733014522	0.9340815546493227	0.7525619724413632	151.11093139648438	151.1119842529297
238	152.02182006835938	1.81165					1	DETECTED	152.0218 m/z @1.81 [CD8197_2.mzXML]	152.02182006835938	1.81165	1.7834333333333334	10.654533333333335	8.871100000000002	131448.546875	3076589.8768616337	0	1174	0.029105622323439384	3.4714893524191117	1.5776414247002537	152.02171325683594	152.0318145751953
239	152.05413818359375	2.60385					1	DETECTED	152.0541 m/z @2.60 [CD8197_2.mzXML]	152.05413818359375	2.60385	0.10095000000000001	19.978333333333335	19.877383333333334	3434.5400390625	1330252.1393067937	0	1174	19.004057482288527	3.9708704569366207	6.970199135868678	152.04656982421875	152.05654907226562
240	152.94680786132812	1.6295333333333335					1	DETECTED	152.9468 m/z @1.63 [CD8197_2.mzXML]	152.94680786132812	1.6295333333333335	1.5407499999999998	18.68316666666667	17.14241666666667	104309.296875	3724319.4127191775	0	1174	0.08609295883229029	96.9678274507859	1.6545909827483367	152.939453125	152.94711303710938
241	153.00486755371094	1.5551666666666668					1	DETECTED	153.0049 m/z @1.56 [CD8197_2.mzXML]	153.00486755371094	1.5551666666666668	1.4517833333333334	9.316866666666666	7.865083333333333	3336.597412109375	935137.222170227	0	1174	7.867236106523289	38.038449137514085	75.07689827502817	153.00477600097656	153.014404296875
242	153.0574493408203	13.443133333333332					1	DETECTED	153.0574 m/z @13.44 [CD8197_2.mzXML]	153.0574493408203	13.443133333333332	0.8870333333333333	19.613666666666667	18.726633333333332	81729.203125	1.2933114370341323E7	0	1174	1.2614341890273284	0.9180052931192796	0.420853762045123	153.05148315429688	153.0661163330078
243	154.02627563476562	1.8818					1	DETECTED	154.0263 m/z @1.88 [CD8197_2.mzXML]	154.02627563476562	1.8818	1.8258666666666667	16.10615	14.280283333333333	29292.4140625	1759088.963506866	0	1174	0.08100620440494666	77.40489961289855	153.31288829061467	154.020263671875	154.03199768066406
244	154.05859375	1.8403166666666666					1	DETECTED	154.0586 m/z @1.84 [CD8197_2.mzXML]	154.05859375	1.8403166666666666	1.8403166666666666	17.051666666666666	15.21135	9374.17578125	2963625.1623854693	0	1174	10.462150859256036	null	null	154.04940795898438	154.06448364257812
245	154.0838623046875	3.9924000000000004					1	DETECTED	154.0839 m/z @3.99 [CD8197_2.mzXML]	154.0838623046875	3.9924000000000004	0.5215666666666666	19.7595	19.237933333333334	9091.9384765625	1256061.5137407838	0	1174	0.5197560176566682	2.7713709483793516	16.057391113824746	154.0835418701172	154.0870361328125
246	154.8800811767578	1.7377666666666667					1	DETECTED	154.8801 m/z @1.74 [CD8197_2.mzXML]	154.8800811767578	1.7377666666666667	1.69005	13.8123	12.122250000000001	9395.302734375	1819023.5461605228	0	1174	1.512599700399714	127.02322738386319	253.04645476772635	154.8799591064453	154.88421630859375
247	155.02821350097656	2.7577					1	DETECTED	155.0282 m/z @2.76 [CD8197_2.mzXML]	155.02821350097656	2.7577	2.233366666666667	18.017666666666667	15.7843	6693.35205078125	1439699.042924835	0	1174	0.1938348643052028	15.051780038143688	12.053132175641869	155.02781677246094	155.0315704345703
248	155.05462646484375	14.578883333333332					1	DETECTED	155.0546 m/z @14.58 [CD8197_2.mzXML]	155.05462646484375	14.578883333333332	1.4517833333333334	15.681700000000001	14.229916666666668	1813.1307373046875	1116030.2248616945	0	1174	13.337854837140332	0.5420053426372416	0.08401068527448327	155.05386352539062	155.05563354492188
249	155.06784057617188	10.288816666666666					1	DETECTED	155.0678 m/z @10.29 [CD8197_2.mzXML]	155.06784057617188	10.288816666666666	9.169749999999999	10.491133333333332	1.3213833333333334	8092.06640625	148561.1909072879	0	1174	0.5880681935299492	0.5903952698677468	0.7639175727858727	155.06033325195312	155.06845092773438
250	155.13070678710938	14.802633333333334					1	DETECTED	155.1307 m/z @14.80 [CD8197_2.mzXML]	155.13070678710938	14.802633333333334	0.10095000000000001	19.9965	19.89555	313520.65625	7.218123113404007E7	1	1174	6.0751086522103	1.8115097382758385	0.3516445111709633	155.1299285888672	155.1313018798828
251	156.04183959960938	1.7690666666666668					1	DETECTED	156.0418 m/z @1.77 [CD8197_2.mzXML]	156.04183959960938	1.7690666666666668	1.7377666666666667	15.225966666666666	13.488199999999999	294304.90625	3.414685977947175E7	0	1174	0.05002630932355778	213.62576823938386	481.5150452202335	156.0417938232422	156.04885864257812
252	156.0767059326172	1.86805					1	DETECTED	156.0767 m/z @1.87 [CD8197_2.mzXML]	156.0767059326172	1.86805	1.5551666666666668	15.441483333333334	13.886316666666668	58412.94140625	2536314.874185271	0	1174	0.5766440470537801	2.0945785710043374	4.218667430605693	156.06748962402344	156.0773162841797
253	156.13418579101562	14.907649999999999					1	DETECTED	156.1342 m/z @14.91 [CD8197_2.mzXML]	156.13418579101562	14.907649999999999	0.22833333333333333	19.9965	19.76816666666667	14849.015625	4531035.714782377	0	1174	6.353960114473763	0.6744277593934773	0.3410198131997468	156.13372802734375	156.13465881347656
254	157.12794494628906	9.84395					1	DETECTED	157.1279 m/z @9.84 [CD8197_2.mzXML]	157.12794494628906	9.84395	0.10095000000000001	19.9965	19.89555	88601.5859375	2.123088456388969E7	0	1174	6.711783909906838	0.7354508053462817	0.11046862529811287	157.12200927734375	157.12841796875
255	158.13137817382812	14.837833333333332					1	DETECTED	158.1314 m/z @14.84 [CD8197_2.mzXML]	158.13137817382812	14.837833333333332	0.13726666666666668	19.978333333333335	19.84106666666667	5919.95556640625	1834122.3171789863	0	1174	4.969024353704466	0.6748401989038973	0.7818229586859194	158.13052368164062	158.13182067871094
256	158.9277801513672	1.5551666666666668					1	DETECTED	158.9278 m/z @1.56 [CD8197_2.mzXML]	158.9277801513672	1.5551666666666668	1.4356	15.681700000000001	14.246100000000002	42611.6015625	1932902.0320230715	0	1174	0.5219519443373895	2.296688896053994	3.535931444597084	158.92147827148438	158.9354705810547
257	158.96372985839844	1.6444					1	DETECTED	158.9637 m/z @1.64 [CD8197_2.mzXML]	158.96372985839844	1.6444	1.5846666666666667	14.544566666666666	12.9599	419072.03125	6477848.266655885	0	1174	0.08653648143343262	1.98318229134544	2.4206615130067934	158.95457458496094	158.9640655517578
258	159.0650177001953	1.9788166666666667					1	DETECTED	159.0650 m/z @1.98 [CD8197_2.mzXML]	159.0650177001953	1.9788166666666667	1.9788166666666667	18.590500000000002	16.611683333333335	7891.74169921875	1144855.8783183598	0	1174	0.5702458167311761	null	null	159.0568389892578	159.0713653564453
259	159.09169006347656	9.183950000000001					1	DETECTED	159.0917 m/z @9.18 [CD8197_2.mzXML]	159.09169006347656	9.183950000000001	1.0516999999999999	17.015	15.9633	79104.0	1374670.1605634473	0	1174	0.11299591655038377	0.5172187594781735	2.4533216193920566	159.09140014648438	159.10166931152344
260	159.14918518066406	8.806433333333333					1	DETECTED	159.1492 m/z @8.81 [CD8197_2.mzXML]	159.14918518066406	8.806433333333333	8.68295	10.672533333333332	1.9895833333333321	18140.90234375	432383.24009637453	0	1174	0.16691749830277836	7.883170285748395	2.2656628452826504	159.14895629882812	159.15219116210938
261	159.98196411132812	11.346966666666667					1	DETECTED	159.9820 m/z @11.35 [CD8197_2.mzXML]	159.98196411132812	11.346966666666667	0.10095000000000001	19.9965	19.89555	6629.30224609375	1786399.063923463	0	1174	8.09843470364696	0.884559866382319	5.928525955473044	159.98130798339844	159.98260498046875
262	160.06028747558594	2.60385					1	DETECTED	160.0603 m/z @2.60 [CD8197_2.mzXML]	160.06028747558594	2.60385	1.8258666666666667	19.8505	18.024633333333334	321791.40625	2.0762710008372158E7	1	1174	0.7371132469530566	1.8681210163476827	1.8213679502513238	160.0555419921875	160.06358337402344
263	160.07565307617188	9.197983333333333					1	DETECTED	160.0757 m/z @9.20 [CD8197_2.mzXML]	160.07565307617188	9.197983333333333	0.6677	19.960166666666666	19.292466666666666	48480.15234375	4190286.3428210146	0	1174	0.0986352862632085	0.567281005700857	0.030298650620559746	160.07516479492188	160.08177185058594
264	160.1332244873047	10.108049999999999					1	DETECTED	160.1332 m/z @10.11 [CD8197_2.mzXML]	160.1332244873047	10.108049999999999	1.9927166666666667	16.996666666666666	15.00395	9653.92578125	3089910.4799406733	0	1174	0.08580357545496398	0.9244198225581205	0.016172262174122397	160.13299560546875	160.1415557861328
265	161.01226806640625	1.5407499999999998					1	DETECTED	161.0123 m/z @1.54 [CD8197_2.mzXML]	161.01226806640625	1.5407499999999998	1.4167333333333334	1.5700333333333334	0.1533	15883.6630859375	104594.10700292965	0	1174	0.11034695292509111	0.6180620884289757	0.228439548436934	161.0118408203125	161.01226806640625
266	161.02369689941406	12.300033333333333					1	DETECTED	161.0237 m/z @12.30 [CD8197_2.mzXML]	161.02369689941406	12.300033333333333	1.5115	16.402016666666665	14.890516666666665	60634.203125	8785343.720524592	0	1174	1.5398884478879644	0.6741741176109263	3.1782296724566454	161.01551818847656	161.02935791015625
267	161.06369018554688	2.60385					1	DETECTED	161.0637 m/z @2.60 [CD8197_2.mzXML]	161.06369018554688	2.60385	0.43023333333333336	19.814166666666665	19.38393333333333	16836.759765625	2317895.2762503074	0	1174	0.6981686762652304	2.0704655214602914	9.029475988018207	161.05853271484375	161.06410217285156
268	161.1283721923828	1.7834333333333334					1	DETECTED	161.1284 m/z @1.78 [CD8197_2.mzXML]	161.1283721923828	1.7834333333333334	1.6444	14.81995	13.175550000000001	12961.85546875	2070297.1574990237	0	1174	0.14905120338678834	47.382701989930474	92.25030397506141	161.12794494628906	161.13267517089844
269	161.98106384277344	0.26503333333333334					1	DETECTED	161.9811 m/z @0.27 [CD8197_2.mzXML]	161.98106384277344	0.26503333333333334	0.13726666666666668	19.9965	19.859233333333336	3887.999755859375	1751386.4314194347	0	1174	18.795793051677617	77.71680146099662	66.57772551738962	161.98060607910156	161.988037109375
270	162.0236358642578	13.725633333333333					1	DETECTED	162.0236 m/z @13.73 [CD8197_2.mzXML]	162.0236358642578	13.725633333333333	1.4517833333333334	15.101033333333334	13.64925	3120.2431640625	1256381.2161238405	0	1174	2.5107691403024397	0.5560296891358457	0.11205937827169152	162.01559448242188	162.02774047851562
271	162.097900390625	15.279883333333334					1	DETECTED	162.0979 m/z @15.28 [CD8197_2.mzXML]	162.097900390625	15.279883333333334	6.73505	19.960166666666666	13.225116666666665	10493.939453125	2849411.3299322505	0	1174	6.775143722337356	0.6952200676836955	0.5708821374075411	162.0927734375	162.09837341308594
272	162.1118621826172	1.8258666666666667					1	DETECTED	162.1119 m/z @1.83 [CD8197_2.mzXML]	162.1118621826172	1.8258666666666667	1.7690666666666668	8.82395	7.054883333333333	3174430.5	1.934081963307144E7	1	1174	0.05927449455335765	2.5454949270706386	2.995840507199389	162.11155700683594	162.11306762695312
273	162.5112762451172	16.216833333333334					1	DETECTED	162.5113 m/z @16.22 [CD8197_2.mzXML]	162.5112762451172	16.216833333333334	4.416333333333333	18.407	13.990666666666666	9759.1943359375	4190923.7217620863	0	1174	7.129875725492553	0.592799740124006	0.18559948024801207	162.50131225585938	162.519775390625
274	162.9912567138672	1.5115					1	DETECTED	162.9913 m/z @1.51 [CD8197_2.mzXML]	162.9912567138672	1.5115	0.11913333333333333	19.9965	19.877366666666667	419643.4375	6502950.823284733	0	1174	0.10963736991297734	1.3713478917470219	1.6665530169101936	162.98361206054688	162.99900817871094
275	163.0386962890625	10.871716666666666					1	DETECTED	163.0387 m/z @10.87 [CD8197_2.mzXML]	163.0386962890625	10.871716666666666	0.19196666666666667	19.9965	19.804533333333335	31742.595703125	2990911.9635168463	0	1174	0.11006919428905881	5.697820569012518	0.14431895081141957	163.03831481933594	163.04855346679688
276	163.06004333496094	1.9927166666666667					1	DETECTED	163.0600 m/z @1.99 [CD8197_2.mzXML]	163.06004333496094	1.9927166666666667	0.10095000000000001	19.942	19.84105	39482.7890625	5612989.5962360855	0	1174	1.7816720561702666	15.915706761497074	6.647946814281431	163.05145263671875	163.06045532226562
277	163.07508850097656	11.5782					1	DETECTED	163.0751 m/z @11.58 [CD8197_2.mzXML]	163.07508850097656	11.5782	6.0516	11.65545	5.60385	14343.0302734375	2553957.3149453127	0	1174	5.014131227768307	0.5069889262837911	0.013977852567582123	163.07115173339844	163.08419799804688
278	163.09434509277344	15.459750000000001					1	DETECTED	163.0943 m/z @15.46 [CD8197_2.mzXML]	163.09434509277344	15.459750000000001	0.43023333333333336	19.978333333333335	19.5481	21335.05859375	6848723.20584549	0	1174	7.293432064218793	0.6481005316295396	2.323341503645557	163.091796875	163.09750366210938
279	163.1156005859375	1.8258666666666667					1	DETECTED	163.1156 m/z @1.83 [CD8197_2.mzXML]	163.1156005859375	1.8258666666666667	0.96045	12.282666666666668	11.322216666666668	155468.546875	4322913.177123412	0	1174	0.07509850811713203	90.70755751509712	194.24488750006705	163.1082763671875	163.11602783203125
280	163.9765167236328	0.33875					1	DETECTED	163.9765 m/z @0.34 [CD8197_2.mzXML]	163.9765167236328	0.33875	0.10095000000000001	19.9965	19.89555	51199.71484375	1.814611493116287E7	1	1174	18.148666975517077	21.54479900118177	38.976231768131036	163.97055053710938	163.97708129882812
281	164.09169006347656	1.96485					1	DETECTED	164.0917 m/z @1.96 [CD8197_2.mzXML]	164.09169006347656	1.96485	1.9231833333333335	17.14466666666667	15.221483333333335	9096.2109375	1054790.8995270997	0	1174	0.4073083829557669	39.22896291484757	329.91081585847974	164.09133911132812	164.09898376464844
282	164.92977905273438	1.6593166666666666					1	DETECTED	164.9298 m/z @1.66 [CD8197_2.mzXML]	164.92977905273438	1.6593166666666666	1.6295333333333335	9.7064	8.076866666666668	24494.95703125	1283481.2869606933	0	1174	0.33765779074520497	135.59373251259223	17.55337642673796	164.92958068847656	164.93812561035156
283	164.98410034179688	11.623966666666666					1	DETECTED	164.9841 m/z @11.62 [CD8197_2.mzXML]	164.98410034179688	11.623966666666666	0.10095000000000001	19.9965	19.89555	118647.375	1.3798531610539846E7	1	1174	0.9424001725053088	5.437658694208095	5.666133684421417	164.97616577148438	164.98507690429688
284	165.02447509765625	1.5115					1	DETECTED	165.0245 m/z @1.51 [CD8197_2.mzXML]	165.02447509765625	1.5115	1.4517833333333334	1.5700333333333334	0.11824999999999997	6649.41650390625	33344.840387817356	0	1174	0.08729525746973144	0.9900921015908458	0.9801842031816916	165.02438354492188	165.0247039794922
285	165.05471801757812	3.9924000000000004					1	DETECTED	165.0547 m/z @3.99 [CD8197_2.mzXML]	165.05471801757812	3.9924000000000004	2.1207833333333332	10.47625	8.355466666666667	8917.0	1423366.0289811096	0	1174	5.533625109175473	2.232152239151535	0.32496205561164804	165.05392456054688	165.0551300048828
286	165.15972900390625	15.939966666666667					1	DETECTED	165.1597 m/z @15.94 [CD8197_2.mzXML]	165.15972900390625	15.939966666666667	0.11913333333333333	19.905666666666665	19.78653333333333	17924.056640625	4847246.458086182	0	1174	1.2040829046726902	0.7707082551084826	0.49539003589399744	165.1573944091797	165.16017150878906
287	165.58973693847656	8.325033333333334					1	DETECTED	165.5897 m/z @8.33 [CD8197_2.mzXML]	165.58973693847656	8.325033333333334	7.9167000000000005	8.456583333333333	0.5398833333333322	5811.02734375	116259.70813775618	0	1174	0.5934189187545096	0.66108163265306	0.32216326530611994	165.5895538330078	165.59014892578125
288	166.0260772705078	2.4119666666666664					1	DETECTED	166.0261 m/z @2.41 [CD8197_2.mzXML]	166.0260772705078	2.4119666666666664	1.8258666666666667	13.130533333333334	11.304666666666668	43482.4609375	3009565.915263791	0	1174	0.41014263709821197	2.0741802247492043	3.020262171448898	166.01882934570312	166.03494262695312
289	166.0498504638672	12.773033333333332					1	DETECTED	166.0499 m/z @12.77 [CD8197_2.mzXML]	166.0498504638672	12.773033333333332	1.9509166666666669	18.554166666666667	16.60325	46031.546875	1.644706285956955E7	0	1174	16.578873561822377	1.1427968337705627	1.3033638249715234	166.04159545898438	166.05911254882812
290	166.0734100341797	8.3899					1	DETECTED	166.0734 m/z @8.39 [CD8197_2.mzXML]	166.0734100341797	8.3899	7.933983333333333	8.508433333333333	0.5744499999999997	3505.162841796875	66323.30827929694	0	1174	0.28469688514687874	0.6299945165417636	0.25998903308352733	166.06390380859375	166.0750274658203
291	166.08596801757812	8.373883333333334					1	DETECTED	166.0860 m/z @8.37 [CD8197_2.mzXML]	166.08596801757812	8.373883333333334	0.24683333333333335	19.923833333333334	19.677	2466737.5	5.368978039561177E7	1	1174	0.29895325397802	0.8087051592641379	0.4395769981864468	166.0854949951172	166.08673095703125
292	166.10154724121094	8.325033333333334					1	DETECTED	166.1015 m/z @8.33 [CD8197_2.mzXML]	166.10154724121094	8.325033333333334	8.003716666666667	8.49065	0.486933333333333	3781.67236328125	65271.56656805413	0	1174	0.39499599849669664	0.7577156491519275	0.5154312983038548	166.09677124023438	166.1097412109375
293	166.11766052246094	8.3416					1	DETECTED	166.1177 m/z @8.34 [CD8197_2.mzXML]	166.11766052246094	8.3416	8.17505	8.456583333333333	0.2815333333333321	2172.8115234375	27832.590261474543	0	1174	0.11813095253949513	0.8451916341439016	0.6903832682878032	166.11279296875	166.12716674804688
294	166.5843048095703	8.373883333333334					1	DETECTED	166.5843 m/z @8.37 [CD8197_2.mzXML]	166.5843048095703	8.373883333333334	8.003716666666667	8.508433333333333	0.5047166666666651	7193.4912109375	123384.75023968506	0	1174	0.2897581698296996	0.6817424583520927	0.3494155582779902	166.5838623046875	166.58766174316406
295	166.98458862304688	11.639483333333335					1	DETECTED	166.9846 m/z @11.64 [CD8197_2.mzXML]	166.98458862304688	11.639483333333335	0.10095000000000001	19.9965	19.89555	56730.8828125	8206189.774491826	0	1174	1.3549054668248814	0.8611750157145831	6.197606042546941	166.98394775390625	166.98568725585938
296	167.02183532714844	8.373883333333334					1	DETECTED	167.0218 m/z @8.37 [CD8197_2.mzXML]	167.02183532714844	8.373883333333334	7.016516666666666	8.49065	1.4741333333333344	8697.84765625	255448.86814721717	0	1174	0.28711710607250573	0.5430122050047888	0.08602441000957749	167.01483154296875	167.02235412597656
297	167.03382873535156	9.586					1	DETECTED	167.0338 m/z @9.59 [CD8197_2.mzXML]	167.03382873535156	9.586	1.7690666666666668	10.251716666666665	8.482649999999998	56840.1484375	2189509.131491209	1	1174	7.733526041383277	3.196047688200247	1.7800791664120235	167.03118896484375	167.03419494628906
298	167.06787109375	10.30725					1	DETECTED	167.0679 m/z @10.31 [CD8197_2.mzXML]	167.06787109375	10.30725	10.071983333333332	10.506300000000001	0.43431666666666935	4846.65283203125	62360.01410571301	0	1174	0.183577084173006	0.9230306035704177	0.7314950762419019	167.0675811767578	167.0681610107422
299	167.08938598632812	8.373883333333334					1	DETECTED	167.0894 m/z @8.37 [CD8197_2.mzXML]	167.08938598632812	8.373883333333334	7.706166666666666	16.568966666666668	8.862800000000002	173163.0625	3972695.476499488	0	1174	0.25545868543621175	0.8624419459635286	0.429485066540579	167.0823974609375	167.09022521972656
300	168.09304809570312	8.373883333333334					1	DETECTED	168.0930 m/z @8.37 [CD8197_2.mzXML]	168.09304809570312	8.373883333333334	7.899150000000001	16.438466666666667	8.539316666666666	6759.78173828125	437323.0885389406	0	1174	0.18101404600715476	8.993803538828821	21.139790008276204	168.08724975585938	168.09326171875
301	168.9801483154297	11.756066666666667					1	DETECTED	168.9801 m/z @11.76 [CD8197_2.mzXML]	168.9801483154297	11.756066666666667	0.13726666666666668	19.9965	19.859233333333336	22715.62890625	3777372.3817189	0	1174	0.5836865635235959	0.8518289442442645	0.3904147079045007	168.9709014892578	168.98519897460938
302	169.00518798828125	10.445566666666668					1	DETECTED	169.0052 m/z @10.45 [CD8197_2.mzXML]	169.00518798828125	10.445566666666668	10.399016666666666	16.81	6.410983333333332	20573.2421875	682830.6639960326	0	1174	0.10422702519706206	2.708086045712388	3.5977662727073842	169.00479125976562	169.0089111328125
303	169.0355987548828	3.0327833333333336					1	DETECTED	169.0356 m/z @3.03 [CD8197_2.mzXML]	169.0355987548828	3.0327833333333336	0.28341666666666665	19.723166666666668	19.43975	97890.3671875	4494207.699020081	0	1174	0.2780242648155782	1.1312850646894805	0.9206483911179049	169.03245544433594	169.03623962402344
304	169.0492401123047	10.853516666666668					1	DETECTED	169.0492 m/z @10.85 [CD8197_2.mzXML]	169.0492401123047	10.853516666666668	1.7377666666666667	11.13195	9.394183333333332	108518.2890625	3505199.269815828	1	1174	9.152754177585534	0.5136302636361891	0.031068503514336786	169.04713439941406	169.0586395263672
305	169.0945587158203	1.69005					1	DETECTED	169.0946 m/z @1.69 [CD8197_2.mzXML]	169.0945587158203	1.69005	1.5846666666666667	8.718366666666666	7.133699999999999	32829.046875	3935348.772854858	0	1174	0.11203547528285585	33.846433654910626	41.02024885326675	169.09445190429688	169.0973358154297
306	170.0600128173828	9.183950000000001					1	DETECTED	170.0600 m/z @9.18 [CD8197_2.mzXML]	170.0600128173828	9.183950000000001	2.233366666666667	10.907633333333333	8.674266666666666	280955.15625	6863388.320815311	0	1174	0.10117972412548859	2.2774686578706667	1.9532823492994305	170.0525360107422	170.06092834472656
307	170.09642028808594	0.7772					1	DETECTED	170.0964 m/z @0.78 [CD8197_2.mzXML]	170.09642028808594	0.7772	0.10095000000000001	19.9965	19.89555	7491.736328125	5152629.10268963	0	1174	17.051697348505368	14.710203327171904	28.420406654343807	170.09201049804688	170.09686279296875
308	171.00241088867188	10.445566666666668					1	DETECTED	171.0024 m/z @10.45 [CD8197_2.mzXML]	171.00241088867188	10.445566666666668	10.415099999999999	10.47625	0.06115000000000137	4964.72705078125	15374.519682983802	0	1174	0.12855672969815224	1.0035557986870325	1.0071115973740652	171.0021514892578	171.00247192382812
309	171.03306579589844	1.5261666666666664					1	DETECTED	171.0331 m/z @1.53 [CD8197_2.mzXML]	171.03306579589844	1.5261666666666664	1.4670666666666667	15.441483333333334	13.974416666666666	10177.7060546875	2050695.5257919007	0	1174	0.09663856702675955	118.22687535251045	235.45375070502092	171.02626037597656	171.04043579101562
310	171.0634307861328	9.183950000000001					1	DETECTED	171.0634 m/z @9.18 [CD8197_2.mzXML]	171.0634307861328	9.183950000000001	9.1084	10.36225	1.25385	27399.126953125	303198.86563958775	0	1174	0.10144738428784983	8.036097876820762	15.855309129481476	171.0628204345703	171.0657958984375
311	171.14910888671875	0.8688333333333333					1	DETECTED	171.1491 m/z @0.87 [CD8197_2.mzXML]	171.14910888671875	0.8688333333333333	0.11913333333333333	19.9965	19.877366666666667	7928.73876953125	4935139.855078857	0	1174	10.836982823332288	13.256880529989774	16.952341577415222	171.14511108398438	171.1496124267578
312	172.1331787109375	10.215399999999999					1	DETECTED	172.1332 m/z @10.22 [CD8197_2.mzXML]	172.1331787109375	10.215399999999999	10.179683333333333	10.6367	0.4570166666666662	13708.99609375	109776.97673300192	0	1174	0.10627786456503507	6.397806812879303	5.438770845518712	172.13311767578125	172.13348388671875
313	172.985595703125	11.361866666666666					1	DETECTED	172.9856 m/z @11.36 [CD8197_2.mzXML]	172.985595703125	11.361866666666666	1.4356	11.361866666666666	9.926266666666667	4868.2998046875	2354594.0170718385	0	1174	9.908242854310807	0.5	null	172.97817993164062	172.99307250976562
314	173.0205841064453	16.272650000000002					1	DETECTED	173.0206 m/z @16.27 [CD8197_2.mzXML]	173.0205841064453	16.272650000000002	0.22833333333333333	19.978333333333335	19.750000000000004	5795.58642578125	2019718.518951417	0	1174	3.385669633453224	0.6154827410329099	0.4881325825369071	173.0198974609375	173.0213165283203
315	173.04144287109375	1.8954666666666666					1	DETECTED	173.0414 m/z @1.90 [CD8197_2.mzXML]	173.04144287109375	1.8954666666666666	1.8818	8.735966666666666	6.854166666666666	7955.7333984375	736552.0801456909	0	1174	0.03880005624436045	249.14764995053287	500.5719841536401	173.03773498535156	173.0420379638672
316	173.96133422851562	11.361866666666666					1	DETECTED	173.9613 m/z @11.36 [CD8197_2.mzXML]	173.96133422851562	11.361866666666666	0.10095000000000001	19.9965	19.89555	6518.8955078125	1894019.4895261542	0	1174	10.952013533757391	0.8833894517172225	2.2746048184001446	173.9605255126953	173.96231079101562
317	174.07884216308594	15.626266666666668					1	DETECTED	174.0788 m/z @15.63 [CD8197_2.mzXML]	174.07884216308594	15.626266666666668	9.055416666666668	19.394166666666667	10.33875	10616.3818359375	2383897.472447268	0	1174	2.262524380009186	0.8060694598862501	0.6075443373690033	174.07801818847656	174.07913208007812
318	174.09146118164062	9.169749999999999					1	DETECTED	174.0915 m/z @9.17 [CD8197_2.mzXML]	174.09146118164062	9.169749999999999	9.155083333333332	9.270549999999998	0.11546666666666638	1957.5023193359375	11602.898661743213	0	1174	1.3495921857784232	3.9363636363635837	6.872727272727167	174.0910186767578	174.09176635742188
319	174.93780517578125	1.69005					1	DETECTED	174.9378 m/z @1.69 [CD8197_2.mzXML]	174.93780517578125	1.69005	1.6144666666666665	1.8954666666666666	0.28100000000000014	99461.5	754281.8505419922	0	1174	0.14177240863822527	1.8588754134509327	2.7177508269018653	174.9376983642578	174.9384307861328
320	174.99151611328125	1.5115					1	DETECTED	174.9915 m/z @1.51 [CD8197_2.mzXML]	174.99151611328125	1.5115	0.13726666666666668	19.978333333333335	19.84106666666667	61480.734375	3732801.4258828727	0	1174	0.892475503059881	1.2503845350065628	1.1343188080463502	174.9849395751953	174.9922332763672
321	175.00848388671875	14.749666666666666					1	DETECTED	175.0085 m/z @14.75 [CD8197_2.mzXML]	175.00848388671875	14.749666666666666	8.806433333333333	18.665000000000003	9.85856666666667	4589.72705078125	1282604.9074074724	0	1174	2.8742566030989014	0.8293942130265795	0.5748698750322735	175.0078582763672	175.01361083984375
322	175.02369689941406	3.2392833333333333					1	DETECTED	175.0237 m/z @3.24 [CD8197_2.mzXML]	175.02369689941406	3.2392833333333333	2.659266666666667	19.960166666666666	17.3009	6641.66845703125	1541708.608153015	0	1174	0.5786277660194505	14.914140398264424	28.828280796528848	175.01739501953125	175.03175354003906
323	175.07510375976562	15.533166666666666					1	DETECTED	175.0751 m/z @15.53 [CD8197_2.mzXML]	175.07510375976562	15.533166666666666	9.073066666666668	19.723166666666668	10.6501	14350.705078125	3326938.277474	0	1174	2.583388709987535	1.0904814805081513	0.6863043228849935	175.07437133789062	175.0754852294922
324	175.08786010742188	18.719833333333334					1	DETECTED	175.0879 m/z @18.72 [CD8197_2.mzXML]	175.08786010742188	18.719833333333334	0.11913333333333333	19.9965	19.877366666666667	2457.485595703125	1300970.1059849246	0	1174	12.337173326647227	0.5343177048892426	0.06863540977848508	175.08624267578125	175.09068298339844
325	175.11886596679688	1.81165					1	DETECTED	175.1189 m/z @1.81 [CD8197_2.mzXML]	175.11886596679688	1.81165	1.5700333333333334	5.667933333333334	4.097900000000001	89278.6875	1522573.5857566826	0	1174	0.1541567638593102	10.741643520106326	1.7599625985125829	175.1184539794922	175.11949157714844
326	176.07077026367188	10.521083333333333					1	DETECTED	176.0708 m/z @10.52 [CD8197_2.mzXML]	176.07077026367188	10.521083333333333	8.930616666666667	16.941166666666668	8.01055	40916.5390625	984866.7018533326	0	1174	0.08554520570904778	0.5890633235385222	2.940263836462245	176.07015991210938	176.07847595214844
327	176.97080993652344	1.5407499999999998					1	DETECTED	176.9708 m/z @1.54 [CD8197_2.mzXML]	176.97080993652344	1.5407499999999998	1.4167333333333334	1.6144666666666665	0.1977333333333331	29190.365234375	198847.77352416984	0	1174	0.12592888839630412	0.7978898788418799	0.6247699021805662	176.97027587890625	176.97088623046875
328	177.00177001953125	11.361866666666666					1	DETECTED	177.0018 m/z @11.36 [CD8197_2.mzXML]	177.00177001953125	11.361866666666666	1.4356	19.10183333333333	17.66623333333333	8879.0986328125	2045981.0043359671	0	1174	0.6276115170054002	0.6771425483994729	3.6148861168755224	176.99862670898438	177.00733947753906
329	177.060546875	1.69005					1	DETECTED	177.0605 m/z @1.69 [CD8197_2.mzXML]	177.060546875	1.69005	1.6295333333333335	10.672533333333332	9.043	15821.458984375	1403728.4349854123	0	1174	0.07278207114751556	74.71495455797314	148.4299091159463	177.0546417236328	177.06100463867188
330	177.0757598876953	1.9788166666666667					1	DETECTED	177.0758 m/z @1.98 [CD8197_2.mzXML]	177.0757598876953	1.9788166666666667	1.9231833333333335	10.601750000000001	8.678566666666667	7216.49365234375	829599.6744216918	0	1174	8.595620997201943	77.99790293588994	154.89012934738858	177.0737762451172	177.0764923095703
331	177.087158203125	2.8002833333333332					1	DETECTED	177.0872 m/z @2.80 [CD8197_2.mzXML]	177.087158203125	2.8002833333333332	2.1771666666666665	16.272650000000002	14.095483333333336	5847.04052734375	1568946.956230042	0	1174	0.8306963747238694	11.310468879557066	8.867083950000803	177.08645629882812	177.0912322998047
332	177.15606689453125	11.608216666666667					1	DETECTED	177.1561 m/z @11.61 [CD8197_2.mzXML]	177.15606689453125	11.608216666666667	0.13726666666666668	19.9965	19.859233333333336	4853.29150390625	1799389.4125142526	0	1174	9.309981387495787	0.865631588200338	1.6327573842170757	177.15606689453125	177.16384887695312
333	177.9559326171875	0.7772					1	DETECTED	177.9559 m/z @0.78 [CD8197_2.mzXML]	177.9559326171875	0.7772	0.11913333333333333	19.978333333333335	19.8592	2542.949462890625	1298518.8688365177	0	1174	5.782013921970085	15.089048728598927	29.178097457197854	177.9552459716797	177.95631408691406
334	178.05828857421875	1.7377666666666667					1	DETECTED	178.0583 m/z @1.74 [CD8197_2.mzXML]	178.05828857421875	1.7377666666666667	1.67445	17.572499999999998	15.898049999999998	9176.681640625	2980378.7017646483	0	1174	0.22347935024374244	105.10385934216764	209.2845099817508	178.0567626953125	178.0590362548828
335	178.96327209472656	11.252716666666666					1	DETECTED	178.9633 m/z @11.25 [CD8197_2.mzXML]	178.96327209472656	11.252716666666666	0.302	19.923833333333334	19.621833333333335	6476.74462890625	1355138.398810669	0	1174	0.6743962834292461	0.8959154880274199	2.4669318893957635	178.96263122558594	178.96405029296875
336	179.04014587402344	1.5407499999999998					1	DETECTED	179.0401 m/z @1.54 [CD8197_2.mzXML]	179.04014587402344	1.5407499999999998	1.4356	17.386166666666668	15.950566666666667	10089.048828125	2010844.659486847	0	1174	null	75.84672689808221	150.69345379616445	179.0341796875	179.04827880859375
337	179.052978515625	11.332133333333333					1	DETECTED	179.0530 m/z @11.33 [CD8197_2.mzXML]	179.052978515625	11.332133333333333	8.771433333333333	19.595333333333333	10.8239	4724.400390625	1123077.4666651608	0	1174	6.221088395010886	2.1134650681454286	5.526647549521038	179.052978515625	179.0562744140625
338	179.07040405273438	10.491133333333332					1	DETECTED	179.0704 m/z @10.49 [CD8197_2.mzXML]	179.07040405273438	10.491133333333332	0.10095000000000001	19.9965	19.89555	35657.078125	1556514.309295075	0	1174	0.09161012537180113	0.925546799605589	0.022405100301733108	179.0625457763672	179.07058715820312
339	180.06556701660156	9.7064					1	DETECTED	180.0656 m/z @9.71 [CD8197_2.mzXML]	180.06556701660156	9.7064	1.96485	10.56855	8.6037	10025.6552734375	1011511.9243224182	0	1174	7.593178479055583	0.5083397416867154	0.014986576766836533	180.06507873535156	180.07339477539062
340	180.08804321289062	8.82395					1	DETECTED	180.0880 m/z @8.82 [CD8197_2.mzXML]	180.08804321289062	8.82395	0.15546666666666667	19.960166666666666	19.8047	2480.05859375	985386.2370177306	0	1174	18.046668883916073	1.1423393942423608	1.2846787884847215	180.07974243164062	180.0883026123047
341	180.94749450683594	16.235866666666666					1	DETECTED	180.9475 m/z @16.24 [CD8197_2.mzXML]	180.94749450683594	16.235866666666666	1.4167333333333334	19.029333333333334	17.6126	2076.639404296875	1149180.5042124947	0	1174	0.8490067843582523	0.5942520255345567	0.1885040510691134	180.94683837890625	180.9484100341797
342	181.0854034423828	11.5487					1	DETECTED	181.0854 m/z @11.55 [CD8197_2.mzXML]	181.0854034423828	11.5487	4.8884	16.680166666666665	11.791766666666664	616369.625	5495138.471022755	1	1174	0.08741575016925474	2.708793791684109	2.83911741197927	181.07598876953125	181.08705139160156
343	182.08111572265625	3.9309166666666666					1	DETECTED	182.0811 m/z @3.93 [CD8197_2.mzXML]	182.08111572265625	3.9309166666666666	1.96485	11.639483333333335	9.674633333333334	173383.703125	1.0381047845821593E7	1	1174	0.3304479028295568	0.647457926034795	0.2253517882639862	182.0803680419922	182.0889892578125
344	182.1498260498047	17.479333333333333					1	DETECTED	182.1498 m/z @17.48 [CD8197_2.mzXML]	182.1498260498047	17.479333333333333	0.10095000000000001	19.9965	19.89555	80564.8671875	2.1144048816767544E7	1	1174	3.743010316345311	0.6345768250041102	0.46307633578644675	182.14907836914062	182.15037536621094
345	182.96263122558594	1.5407499999999998					1	DETECTED	182.9626 m/z @1.54 [CD8197_2.mzXML]	182.96263122558594	1.5407499999999998	1.4517833333333334	1.7975833333333333	0.3457999999999999	11167.0009765625	94555.79652709965	0	1174	0.046997527997732824	1.9434245035593904	2.886849007118781	182.95578002929688	182.96266174316406
346	183.04898071289062	16.346516666666666					1	DETECTED	183.0490 m/z @16.35 [CD8197_2.mzXML]	183.04898071289062	16.346516666666666	0.3753	19.978333333333335	19.603033333333336	6500.68408203125	2630845.4549921276	0	1174	3.4958269359124277	0.6136988102555326	0.21113152238360075	183.04811096191406	183.0493927001953
347	183.15325927734375	16.735833333333332					1	DETECTED	183.1533 m/z @16.74 [CD8197_2.mzXML]	183.15325927734375	16.735833333333332	0.10095000000000001	19.9965	19.89555	5722.810546875	1935706.2634618836	0	1174	9.9157010919706	0.5980068991566919	0.4277764932019007	183.15255737304688	183.15380859375
348	184.0728759765625	13.04					1	DETECTED	184.0729 m/z @13.04 [CD8197_2.mzXML]	184.0728759765625	13.04	9.019916666666667	15.333366666666667	6.31345	82561.3046875	3268396.607524658	0	1174	0.4460108742701241	1.167808724310779	1.5486469086036645	184.0725860595703	184.0757293701172
349	185.0417022705078	1.8818					1	DETECTED	185.0417 m/z @1.88 [CD8197_2.mzXML]	185.0417022705078	1.8818	1.6144666666666665	15.73695	14.122483333333333	194002.359375	5083799.047587065	1	1174	0.17222598837221592	3.4235653595854045	4.363631432821364	185.031982421875	185.0472412109375
350	185.12843322753906	9.1084					1	DETECTED	185.1284 m/z @9.11 [CD8197_2.mzXML]	185.12843322753906	9.1084	9.00215	19.8875	10.885349999999999	23984.35546875	1624387.082208587	0	1174	0.09672056341566204	1.6797367785607127	2.71093890906227	185.12747192382812	185.13809204101562
351	186.07350158691406	1.8954666666666666					1	DETECTED	186.0735 m/z @1.90 [CD8197_2.mzXML]	186.07350158691406	1.8954666666666666	0.8870333333333333	12.8227	11.935666666666666	33111.8046875	1608869.5689379578	0	1174	0.17352136221857406	5.917925494992232	0.2735175936305777	186.07266235351562	186.07615661621094
352	186.22109985351562	11.422083333333335					1	DETECTED	186.2211 m/z @11.42 [CD8197_2.mzXML]	186.22109985351562	11.422083333333335	10.018733333333333	11.5487	1.5299666666666667	10425.4794921875	474167.5542466431	0	1174	0.09744210745822812	0.5451122908278994	0.09766495599967631	186.22108459472656	186.22203063964844
353	186.91160583496094	1.6593166666666666					1	DETECTED	186.9116 m/z @1.66 [CD8197_2.mzXML]	186.91160583496094	1.6593166666666666	1.6444	4.304883333333334	2.6604833333333335	15863.302734375	581549.1337468261	0	1174	0.05667409393481959	89.17821229050399	177.356424581008	186.90179443359375	186.91160583496094
354	186.9226531982422	1.5551666666666668					1	DETECTED	186.9227 m/z @1.56 [CD8197_2.mzXML]	186.9226531982422	1.5551666666666668	1.4356	1.5994333333333333	0.16383333333333328	22921.578125	123174.5705045776	0	1174	0.09067689921493449	0.6785648141820364	0.3825242957883042	186.92237854003906	186.92291259765625
355	186.9525604248047	9.183950000000001					1	DETECTED	186.9526 m/z @9.18 [CD8197_2.mzXML]	186.9525604248047	9.183950000000001	9.155083333333332	13.203750000000001	4.048666666666669	12142.970703125	350112.5998719488	0	1174	0.08730796641404481	70.12702078521315	139.2540415704263	186.94483947753906	186.9525604248047
356	187.05755615234375	1.86805					1	DETECTED	187.0576 m/z @1.87 [CD8197_2.mzXML]	187.05755615234375	1.86805	1.8403166666666666	18.295333333333335	16.45501666666667	60558.296875	1904441.743844025	0	1174	0.051197503313501924	5.620455739046414	10.07448855426403	187.04873657226562	187.0618438720703
357	187.07127380371094	2.4119666666666664					1	DETECTED	187.0713 m/z @2.41 [CD8197_2.mzXML]	187.07127380371094	2.4119666666666664	1.4820166666666668	6.069183333333333	4.587166666666667	14702.6650390625	1348983.224266815	0	1174	1.1160802887540755	2.4663512375217316	2.4005413261264095	187.0708770751953	187.08123779296875
358	187.1327362060547	11.391383333333332					1	DETECTED	187.1327 m/z @11.39 [CD8197_2.mzXML]	187.1327362060547	11.391383333333332	0.10095000000000001	19.9965	19.89555	6225.85595703125	3076838.5667868615	0	1174	17.163384274040578	0.881079999881906	0.7621599997638121	187.12513732910156	187.1327362060547
359	187.47267150878906	9.183950000000001					1	DETECTED	187.4727 m/z @9.18 [CD8197_2.mzXML]	187.47267150878906	9.183950000000001	9.140600000000001	9.300966666666666	0.16036666666666477	8757.341796875	50397.26358709702	0	1174	0.0986845173959896	1.8496732026143476	2.6993464052286953	187.47242736816406	187.47268676757812
360	188.03485107421875	2.106716666666667					1	DETECTED	188.0349 m/z @2.11 [CD8197_2.mzXML]	188.03485107421875	2.106716666666667	1.9788166666666667	9.2263	7.247483333333333	6035.73583984375	1155033.521663147	0	1174	7.1706567482428945	28.332616627573596	55.66523325514719	188.03416442871094	188.0436248779297
361	188.07028198242188	9.183950000000001					1	DETECTED	188.0703 m/z @9.18 [CD8197_2.mzXML]	188.07028198242188	9.183950000000001	2.6735166666666665	10.871716666666666	8.1982	3134158.0	2.414462512768095E7	1	1174	0.09955912591763649	1.9619406241278254	1.9796877029883648	188.06776428222656	188.0789337158203
362	188.09426879882812	15.570566666666668					1	DETECTED	188.0943 m/z @15.57 [CD8197_2.mzXML]	188.09426879882812	15.570566666666668	6.7702	18.05483333333333	11.284633333333332	3440.088134765625	1260501.2900397342	0	1174	1.7487553575169912	0.6411456340834281	0.2822912681668562	188.0927276611328	188.09506225585938
363	189.00704956054688	1.4968833333333333					1	DETECTED	189.0070 m/z @1.50 [CD8197_2.mzXML]	189.00704956054688	1.4968833333333333	1.4356	1.4968833333333333	0.061283333333333356	4409.56494140625	9506.867093872082	0	1174	0.030687361093728382	0.5	null	189.0065155029297	189.00704956054688
364	189.02369689941406	13.8651					1	DETECTED	189.0237 m/z @13.87 [CD8197_2.mzXML]	189.02369689941406	13.8651	10.798866666666667	15.315516666666667	4.51665	5964.56591796875	676212.6242884522	0	1174	1.4142900674070447	0.7365143987737399	0.47302879754747984	189.0230255126953	189.02452087402344
365	189.04678344726562	1.4356					1	DETECTED	189.0468 m/z @1.44 [CD8197_2.mzXML]	189.04678344726562	1.4356	1.4167333333333334	10.521083333333333	9.10435	6576.41162109375	1758338.1913075563	0	1174	8.993728865643444	241.2813604240293	485.46589852515325	189.04656982421875	189.0524139404297
366	189.0737762451172	9.183950000000001					1	DETECTED	189.0738 m/z @9.18 [CD8197_2.mzXML]	189.0737762451172	9.183950000000001	9.1084	10.288816666666666	1.180416666666666	302393.84375	2213788.6221790817	0	1174	0.09776569077889086	2.4849150584892876	2.027195046990759	189.07325744628906	189.07406616210938
367	189.08677673339844	2.8574333333333333					1	DETECTED	189.0868 m/z @2.86 [CD8197_2.mzXML]	189.08677673339844	2.8574333333333333	1.8403166666666666	18.535500000000003	16.695183333333336	56652.3203125	5922970.3749398505	0	1174	0.8355008664437218	8.02509194763368	2.464806143257312	189.0863800048828	189.09115600585938
368	190.08567810058594	10.8171					1	DETECTED	190.0857 m/z @10.82 [CD8197_2.mzXML]	190.08567810058594	10.8171	2.30265	18.68316666666667	16.38051666666667	21114.900390625	2293667.119547791	0	1174	1.6689688191501446	3.141841467758725	0.09979743162591084	190.0770721435547	190.09088134765625
369	190.1436004638672	10.30725					1	DETECTED	190.1436 m/z @10.31 [CD8197_2.mzXML]	190.1436004638672	10.30725	10.05405	10.56855	0.5145	26555.568359375	390712.8960203862	0	1174	0.2418789153740022	1.0068103064597878	0.9751712419421978	190.14346313476562	190.14393615722656
370	190.96372985839844	11.376666666666667					1	DETECTED	190.9637 m/z @11.38 [CD8197_2.mzXML]	190.96372985839844	11.376666666666667	0.10095000000000001	19.9965	19.89555	5272.27099609375	1736635.3515255423	0	1174	1.3691839285936585	0.8822299543414092	0.7588681516621889	190.95635986328125	190.96871948242188
371	190.98080444335938	11.252716666666666					1	DETECTED	190.9808 m/z @11.25 [CD8197_2.mzXML]	190.98080444335938	11.252716666666666	1.4356	18.05483333333333	16.61923333333333	7610.02392578125	2417561.1298955386	0	1174	0.6075118485214226	0.744617854466167	0.47869614454606635	190.97598266601562	190.98960876464844
372	191.01739501953125	3.06185					1	DETECTED	191.0174 m/z @3.06 [CD8197_2.mzXML]	191.01739501953125	3.06185	2.0494833333333333	16.996666666666666	14.947183333333333	7661.4365234375	1325326.7997048034	0	1174	0.9249059741620478	7.382297257251983	13.764594514503965	191.0094757080078	191.0178680419922
373	191.03994750976562	1.7690666666666668					1	DETECTED	191.0399 m/z @1.77 [CD8197_2.mzXML]	191.03994750976562	1.7690666666666668	1.4517833333333334	16.364733333333334	14.91295	90670.6796875	2856074.502837006	0	1174	0.09474421521451504	14.90057303155202	0.2681946333480364	191.03097534179688	191.04867553710938
374	191.0763702392578	1.69005					1	DETECTED	191.0764 m/z @1.69 [CD8197_2.mzXML]	191.0763702392578	1.69005	1.5846666666666667	16.6058	15.021133333333331	77243.5859375	1.6379909879674193E7	0	1174	0.06768814678251056	71.2690178712636	139.08240549409712	191.07066345214844	191.07655334472656
375	192.06556701660156	7.795066666666667					1	DETECTED	192.0656 m/z @7.80 [CD8197_2.mzXML]	192.06556701660156	7.795066666666667	6.069183333333333	9.620149999999999	3.5509666666666657	2081.69287109375	239354.00852075196	0	1174	0.0887966634465771	1.0287389066468373	1.0574778132936744	192.064208984375	192.06871032714844
376	192.1328582763672	1.8403166666666666					1	DETECTED	192.1329 m/z @1.84 [CD8197_2.mzXML]	192.1328582763672	1.8403166666666666	1.8403166666666666	4.704899999999999	2.864583333333333	2577.762451171875	260900.61185665883	0	1174	2.3695668606639257	null	null	192.1328582763672	192.13526916503906
377	192.9610595703125	2.106716666666667					1	DETECTED	192.9611 m/z @2.11 [CD8197_2.mzXML]	192.9610595703125	2.106716666666667	2.0921666666666665	17.311666666666667	15.2195	7553.8603515625	922092.9404270631	0	1174	0.1698993898835286	523.0068728522234	895.9499268788337	192.95907592773438	192.97007751464844
378	193.0019073486328	1.5407499999999998					1	DETECTED	193.0019 m/z @1.54 [CD8197_2.mzXML]	193.0019073486328	1.5407499999999998	1.4820166666666668	15.589233333333334	14.107216666666668	8649.8017578125	1267847.5810141298	0	1174	0.0835332351087017	113.53246955211898	232.40247683676594	193.0004119873047	193.0106201171875
379	193.08604431152344	10.491133333333332					1	DETECTED	193.0860 m/z @10.49 [CD8197_2.mzXML]	193.08604431152344	10.491133333333332	1.1792166666666666	17.999000000000002	16.819783333333337	33051.04296875	1532762.3221134644	0	1174	0.09721379612122583	2.4732525563959022	3.3153444072138036	193.07920837402344	193.08604431152344
380	194.03323364257812	16.346516666666666					1	DETECTED	194.0332 m/z @16.35 [CD8197_2.mzXML]	194.03323364257812	16.346516666666666	0.17371666666666666	19.9965	19.822783333333334	3714.61328125	2105462.5772624514	0	1174	7.009900277900439	0.612843271830893	0.5210353734987588	194.0322265625	194.0338897705078
381	194.0894012451172	10.537033333333333					1	DETECTED	194.0894 m/z @10.54 [CD8197_2.mzXML]	194.0894012451172	10.537033333333333	4.007766666666667	10.552333333333333	6.544566666666666	3344.655517578125	381324.155462677	0	1174	0.09406634508614609	0.5011716476582362	0.002343295316472478	194.08058166503906	194.08950805664062
382	194.11744689941406	8.106983333333334					1	DETECTED	194.1174 m/z @8.11 [CD8197_2.mzXML]	194.11744689941406	8.106983333333334	0.5583333333333333	19.8875	19.329166666666666	4476.6416015625	1109660.8096872251	0	1174	0.8259746075035563	1.2803061916148362	0.1425803260992685	194.11656188964844	194.11865234375
383	194.96205139160156	11.332133333333333					1	DETECTED	194.9621 m/z @11.33 [CD8197_2.mzXML]	194.96205139160156	11.332133333333333	10.708683333333333	16.716833333333334	6.0081500000000005	5406.3046875	996568.852990723	0	1174	3.326370338063292	4.818469805116689	8.636939610233378	194.96205139160156	194.9635009765625
384	194.9766845703125	12.077283333333332					1	DETECTED	194.9767 m/z @12.08 [CD8197_2.mzXML]	194.9766845703125	12.077283333333332	11.5782	14.277033333333332	2.698833333333331	8656.5576171875	494305.2621808468	0	1174	0.5804172625940147	2.7037902821840127	2.9177659069269946	194.96697998046875	194.97732543945312
385	195.0296173095703	16.38335					1	DETECTED	195.0296 m/z @16.38 [CD8197_2.mzXML]	195.0296173095703	16.38335	0.10095000000000001	19.942	19.84105	7072.4453125	2799607.9414683813	0	1174	3.9249390569542797	0.609279037488331	0.46459810835193865	195.02903747558594	195.03729248046875
386	195.0647430419922	10.889550000000002					1	DETECTED	195.0647 m/z @10.89 [CD8197_2.mzXML]	195.0647430419922	10.889550000000002	10.798866666666667	16.81	6.011133333333332	16815.728515625	1376673.7449708246	0	1174	0.12850672020765508	33.14353979047923	37.86935948335676	195.0643768310547	195.06893920898438
387	195.08749389648438	0.7586499999999999					1	DETECTED	195.0875 m/z @0.76 [CD8197_2.mzXML]	195.08749389648438	0.7586499999999999	0.10095000000000001	19.9965	19.89555	19780.330078125	8155526.073095099	0	1174	19.604414859888152	11.152919548659026	21.221965566696948	195.0868377685547	195.08810424804688
388	195.10116577148438	11.5487					1	DETECTED	195.1012 m/z @11.55 [CD8197_2.mzXML]	195.10116577148438	11.5487	11.200783333333334	12.316966666666668	1.1161833333333337	29430.88671875	503057.3523153679	0	1174	0.520279479683424	1.6571327657416377	1.8554011738916178	195.1007537841797	195.10169982910156
389	196.0604248046875	10.143949999999998					1	DETECTED	196.0604 m/z @10.14 [CD8197_2.mzXML]	196.0604248046875	10.143949999999998	9.073066666666668	18.073333333333334	9.000266666666667	17054.73828125	1169658.6281804193	0	1174	0.9577287909361853	7.87546433805886	6.749101627098811	196.0598907470703	196.0692596435547
390	196.09828186035156	14.245183333333333					1	DETECTED	196.0983 m/z @14.25 [CD8197_2.mzXML]	196.09828186035156	14.245183333333333	1.1606666666666667	19.832333333333334	18.671666666666667	7001.35791015625	1788238.9425657657	0	1174	0.5253984006487666	0.7727016685015224	0.3871768054861442	196.09022521972656	196.1044158935547
391	196.86502075195312	1.96485					1	DETECTED	196.8650 m/z @1.96 [CD8197_2.mzXML]	196.86502075195312	1.96485	1.7055	2.233366666666667	0.5278666666666669	18556.015625	303285.3941767578	0	1174	0.368189758117468	1.0176723860934394	1.0353447721868787	196.86456298828125	196.865234375
392	196.9559326171875	11.346966666666667					1	DETECTED	196.9559 m/z @11.35 [CD8197_2.mzXML]	196.9559326171875	11.346966666666667	1.4356	16.716833333333334	15.281233333333333	6787.30078125	1520306.6875868223	0	1174	10.658276702740928	0.7708943603472108	0.5417887206944216	196.95230102539062	196.9564666748047
393	197.064697265625	15.459750000000001					1	DETECTED	197.0647 m/z @15.46 [CD8197_2.mzXML]	197.064697265625	15.459750000000001	0.11913333333333333	19.9965	19.877366666666667	10173.974609375	2805384.641862243	0	1174	7.0411592880572975	0.6428080680027756	0.6181574554318167	197.06256103515625	197.06512451171875
394	197.10052490234375	1.7690666666666668					1	DETECTED	197.1005 m/z @1.77 [CD8197_2.mzXML]	197.10052490234375	1.7690666666666668	1.6144666666666665	12.70505	11.090583333333333	47858.796875	3428522.0903779296	0	1174	0.08153619756882757	35.911361316865786	172.18693625966463	197.0930633544922	197.1075439453125
395	197.1285400390625	9.723749999999999					1	DETECTED	197.1285 m/z @9.72 [CD8197_2.mzXML]	197.1285400390625	9.723749999999999	2.562316666666667	9.79265	7.230333333333333	13672.482421875	923305.0399337155	0	1174	0.07885957325953363	0.5048104895202544	1.1368619498221297	197.12832641601562	197.1303253173828
396	198.03167724609375	10.445566666666668					1	DETECTED	198.0317 m/z @10.45 [CD8197_2.mzXML]	198.03167724609375	10.445566666666668	10.380516666666667	10.798866666666667	0.4183500000000002	37056.83984375	264633.6393673097	0	1174	0.09261636136114859	2.229752125914092	2.6912075299989078	198.03115844726562	198.03179931640625
397	198.86203002929688	1.9788166666666667					1	DETECTED	198.8620 m/z @1.98 [CD8197_2.mzXML]	198.86203002929688	1.9788166666666667	1.7055	2.2053000000000003	0.49980000000000024	19316.603515625	299155.4748579101	0	1174	0.3358792643857349	0.914324044149034	0.8286480882980679	198.8616180419922	198.86228942871094
398	198.94004821777344	1.5407499999999998					1	DETECTED	198.9400 m/z @1.54 [CD8197_2.mzXML]	198.94004821777344	1.5407499999999998	1.4356	3.58945	2.15385	252897.890625	2473724.3414087826	0	1174	0.11272623813865645	0.9902236011763781	0.8223715976146766	198.93954467773438	198.94625854492188
399	199.00567626953125	9.1084					1	DETECTED	199.0057 m/z @9.11 [CD8197_2.mzXML]	199.00567626953125	9.1084	8.98405	17.181833333333334	8.197783333333334	2627.766845703125	524261.26065167243	0	1174	0.10228256647140022	32.96253853370869	64.92507706741738	199.00559997558594	199.00999450683594
400	199.01718139648438	15.118783333333333					1	DETECTED	199.0172 m/z @15.12 [CD8197_2.mzXML]	199.01718139648438	15.118783333333333	9.775749999999999	19.449	9.673250000000003	2448.03759765625	651020.8065221256	0	1174	1.54707216468449	0.9052208171388288	0.8104416342776577	199.01597595214844	199.01773071289062
401	199.14410400390625	8.82395					1	DETECTED	199.1441 m/z @8.82 [CD8197_2.mzXML]	199.14410400390625	8.82395	8.753583333333333	16.1983	7.444716666666666	7751.181640625	488044.0385255126	0	1174	0.11454792783456824	52.899455234486005	1.0824910484462602	199.14378356933594	199.14918518066406
402	199.16893005371094	12.789283333333334					1	DETECTED	199.1689 m/z @12.79 [CD8197_2.mzXML]	199.16893005371094	12.789283333333334	0.21015	19.86916666666667	19.65901666666667	10881.033203125	1268181.1820427552	0	1174	0.07587716598271221	0.5732072142574549	0.1501479964441982	199.16830444335938	199.16986083984375
403	199.94078063964844	1.5551666666666668					1	DETECTED	199.9408 m/z @1.56 [CD8197_2.mzXML]	199.94078063964844	1.5551666666666668	1.4670666666666667	14.3597	12.892633333333333	28653.939453125	2945049.785405639	0	1174	0.08972691415259382	73.17045024593259	145.3409004918652	199.9402618408203	199.9424591064453
404	200.02865600585938	10.430566666666666					1	DETECTED	200.0287 m/z @10.43 [CD8197_2.mzXML]	200.02865600585938	10.430566666666666	10.415099999999999	10.601750000000001	0.18665000000000198	11343.5888671875	64325.982174561206	0	1174	6.85123444375917	6.033943965517277	11.067887931034553	200.02821350097656	200.02883911132812
405	200.04031372070312	1.69005					1	DETECTED	200.0403 m/z @1.69 [CD8197_2.mzXML]	200.04031372070312	1.69005	1.6295333333333335	2.4529833333333335	0.82345	35955.6015625	386198.01800488273	0	1174	0.05212596099272049	6.803497659047108	12.606995318094215	200.04022216796875	200.04421997070312
406	200.09176635742188	9.332766666666666					1	DETECTED	200.0918 m/z @9.33 [CD8197_2.mzXML]	200.09176635742188	9.332766666666666	1.8818	9.450050000000001	7.568250000000001	5229.32568359375	536856.0389405824	0	1174	0.0868910590289591	0.5078703434453696	0.015740686890739198	200.09039306640625	200.1007843017578
407	200.12826538085938	1.9927166666666667					1	DETECTED	200.1283 m/z @1.99 [CD8197_2.mzXML]	200.12826538085938	1.9927166666666667	1.937	10.380516666666667	8.443516666666667	8840.59375	551184.247234253	0	1174	0.1254768480150532	25.681939628057833	48.908441577229745	200.1259307861328	200.12904357910156
408	200.9377899169922	1.5407499999999998					1	DETECTED	200.9378 m/z @1.54 [CD8197_2.mzXML]	200.9377899169922	1.5407499999999998	1.4517833333333334	1.6144666666666665	0.16268333333333307	33031.359375	202035.96193945303	0	1174	0.1345772909288987	0.9142937429748981	0.946661760545578	200.937255859375	200.9377899169922
409	200.97317504882812	1.5551666666666668					1	DETECTED	200.9732 m/z @1.56 [CD8197_2.mzXML]	200.97317504882812	1.5551666666666668	1.4670666666666667	1.5846666666666667	0.11759999999999993	32941.5390625	179070.70004589838	0	1174	0.12480223877462282	0.6674233825198629	0.3348467650397257	200.9729766845703	200.97317504882812
410	201.01588439941406	1.8954666666666666					1	DETECTED	201.0159 m/z @1.90 [CD8197_2.mzXML]	201.01588439941406	1.8954666666666666	1.7690666666666668	2.72965	0.9605833333333331	34035.92578125	496240.4045270995	0	1174	0.07414537418611067	3.7997758438818603	3.188539599350665	201.01548767089844	201.01661682128906
411	201.11196899414062	7.5475					1	DETECTED	201.1120 m/z @7.55 [CD8197_2.mzXML]	201.11196899414062	7.5475	0.10095000000000001	19.9965	19.89555	38574.65625	2.7684189284713592E7	0	1174	7.061012712219846	1.3358904459111938	0.7171021438888731	201.11126708984375	201.11245727539062
412	202.115234375	1.1062166666666668					1	DETECTED	202.1152 m/z @1.11 [CD8197_2.mzXML]	202.115234375	1.1062166666666668	0.11913333333333333	19.9965	19.877366666666667	4896.181640625	3003189.8275900516	0	1174	17.586425587466387	10.068737864077669	14.025128703915966	202.1140899658203	202.115966796875
413	202.97067260742188	1.5407499999999998					1	DETECTED	202.9707 m/z @1.54 [CD8197_2.mzXML]	202.97067260742188	1.5407499999999998	1.4517833333333334	1.5846666666666667	0.13288333333333324	12067.6708984375	66446.73133117676	0	1174	0.13101920604923545	0.7468152866242054	0.4796127044284364	202.9705047607422	202.97103881835938
414	203.03176879882812	1.8954666666666666					1	DETECTED	203.0318 m/z @1.90 [CD8197_2.mzXML]	203.03176879882812	1.8954666666666666	1.4356	18.462666666666667	17.027066666666666	10593.6904296875	4250789.248677978	0	1174	7.749872597741382	18.104085086325224	36.25626447487107	203.02272033691406	203.03732299804688
415	203.05203247070312	1.81165					1	DETECTED	203.0520 m/z @1.81 [CD8197_2.mzXML]	203.05203247070312	1.81165	1.4968833333333333	10.506300000000001	9.009416666666668	2092958.5	2.8708584393698763E7	1	1174	0.09564958318729566	3.4719131035145074	5.401800781004469	203.05198669433594	203.0592498779297
416	203.82427978515625	9.183950000000001					1	DETECTED	203.8243 m/z @9.18 [CD8197_2.mzXML]	203.82427978515625	9.183950000000001	9.140600000000001	9.399133333333333	0.2585333333333324	19603.30859375	122304.23084326179	0	1174	0.09580959786646126	2.9134866006444815	4.352265875679222	203.82281494140625	203.82431030273438
417	204.0556640625	1.81165					1	DETECTED	204.0557 m/z @1.81 [CD8197_2.mzXML]	204.0556640625	1.81165	1.75335	11.391383333333332	9.638033333333333	109285.0234375	2556615.810493317	0	1174	0.2695767360002579	19.326378216363164	6.272702999210652	204.05349731445312	204.06564331054688
418	204.0711212158203	11.738766666666667					1	DETECTED	204.0711 m/z @11.74 [CD8197_2.mzXML]	204.0711212158203	11.738766666666667	9.450050000000001	19.613666666666667	10.163616666666666	5568.9814453125	1212298.1620403742	0	1174	5.589019024107278	2.220374591292064	2.744110916623163	204.065673828125	204.0711212158203
419	204.12274169921875	1.86805					1	DETECTED	204.1227 m/z @1.87 [CD8197_2.mzXML]	204.12274169921875	1.86805	1.85405	10.460583333333334	8.606533333333335	1184186.375	7508588.099392458	1	1174	0.045664277818000976	15.476744008939077	13.64846431343714	204.1226348876953	204.12350463867188
420	204.41629028320312	9.183950000000001					1	DETECTED	204.4163 m/z @9.18 [CD8197_2.mzXML]	204.41629028320312	9.183950000000001	9.1084	9.3656	0.257200000000001	14949.115234375	103234.33928259295	0	1174	0.09884868814761916	1.7021839841164506	2.404367968232901	204.41600036621094	204.4164581298828
421	204.9566650390625	1.6295333333333335					1	DETECTED	204.9567 m/z @1.63 [CD8197_2.mzXML]	204.9566650390625	1.6295333333333335	0.9422666666666667	1.7055	0.7632333333333333	47131.46875	381646.6009530031	0	1174	0.07618854168214817	1.1267631024215141	1.1904348154567082	204.9564971923828	204.9642333984375
422	204.99610900878906	12.060133333333333					1	DETECTED	204.9961 m/z @12.06 [CD8197_2.mzXML]	204.99610900878906	12.060133333333333	1.4968833333333333	19.923833333333334	18.42695	7069.1103515625	2451580.840851564	0	1174	0.8260859956182234	0.8722197240432633	0.2662611036777764	204.99501037597656	205.0048828125
423	205.02439880371094	1.4356					1	DETECTED	205.0244 m/z @1.44 [CD8197_2.mzXML]	205.02439880371094	1.4356	1.4167333333333334	15.19055	13.773816666666667	9150.296875	2784903.0077092284	0	1174	0.08771303930484886	365.0304770318037	729.0609540636074	205.02249145507812	205.03121948242188
424	205.05636596679688	1.7975833333333333					1	DETECTED	205.0564 m/z @1.80 [CD8197_2.mzXML]	205.05636596679688	1.7975833333333333	1.7690666666666668	18.370166666666666	16.6011	26646.3671875	1868653.9343210452	0	1174	7.541260160594435	131.4355381421309	259.1718116794563	205.046630859375	205.06626892089844
425	205.0838165283203	9.197983333333333					1	DETECTED	205.0838 m/z @9.20 [CD8197_2.mzXML]	205.0838165283203	9.197983333333333	0.10095000000000001	19.9965	19.89555	18042.34375	4323282.832714626	0	1174	3.3650544359530823	0.9681697317708793	0.868144366910221	205.0751953125	205.0869140625
426	205.09693908691406	9.183950000000001					1	DETECTED	205.0969 m/z @9.18 [CD8197_2.mzXML]	205.09693908691406	9.183950000000001	9.090716666666667	10.907633333333333	1.8169166666666658	5213122.0	4.109172068471504E7	1	1174	0.09917946059859517	2.0669898876716752	2.071320697089757	205.0966339111328	205.09732055664062
427	205.1260986328125	1.8818					1	DETECTED	205.1261 m/z @1.88 [CD8197_2.mzXML]	205.1260986328125	1.8818	1.8403166666666666	9.285633333333333	7.445316666666667	106451.2265625	1888480.8629915167	0	1174	0.054642219678832094	4.06021953328092	5.331563402953821	205.11624145507812	205.13601684570312
428	205.7808380126953	9.197983333333333					1	DETECTED	205.7808 m/z @9.20 [CD8197_2.mzXML]	205.7808380126953	9.197983333333333	9.1084	9.3656	0.257200000000001	14309.146484375	98058.18166857919	0	1174	0.09845862713030584	1.3647157709177384	1.5550739209473643	205.78050231933594	205.78109741210938
429	205.98715209960938	11.217933333333333					1	DETECTED	205.9872 m/z @11.22 [CD8197_2.mzXML]	205.98715209960938	11.217933333333333	0.10095000000000001	19.9965	19.89555	18215.322265625	4052665.829923065	0	1174	0.7130759998630527	7.55046345473091	4.213656363246294	205.9867401123047	205.9948272705078
430	206.08114624023438	10.288816666666666					1	DETECTED	206.0811 m/z @10.29 [CD8197_2.mzXML]	206.08114624023438	10.288816666666666	1.0153833333333333	16.346516666666666	15.331133333333334	49116.55859375	1098888.2426205138	0	1174	0.0926642958734174	1.6560655505028086	2.8141470849554358	206.08087158203125	206.0894012451172
431	206.1002197265625	9.183950000000001					1	DETECTED	206.1002 m/z @9.18 [CD8197_2.mzXML]	206.1002197265625	9.183950000000001	9.090716666666667	10.288816666666666	1.1980999999999984	552240.8125	4282461.306954229	0	1174	0.09660835811784452	1.9766213204250966	2.0640268008903457	206.10018920898438	206.1007843017578
432	206.38153076171875	9.183950000000001					1	DETECTED	206.3815 m/z @9.18 [CD8197_2.mzXML]	206.38153076171875	9.183950000000001	9.125	9.285633333333333	0.16063333333333318	19050.40234375	113225.46826416065	0	1174	0.09617839229454184	1.3624540571105175	1.7249081142210347	206.38145446777344	206.38211059570312
433	206.8936004638672	1.7690666666666668					1	DETECTED	206.8936 m/z @1.77 [CD8197_2.mzXML]	206.8936004638672	1.7690666666666668	1.67445	2.0353333333333334	0.36088333333333344	65145.59375	528585.3114071045	0	1174	0.12673728366625703	1.7652628349271482	2.2851463462048165	206.89337158203125	206.8941192626953
434	206.99085998535156	16.680166666666665					1	DETECTED	206.9909 m/z @16.68 [CD8197_2.mzXML]	206.99085998535156	16.680166666666665	0.10095000000000001	19.960166666666666	19.859216666666665	6246.75341796875	2244602.2082966934	0	1174	2.296168722200802	0.598919028140654	0.2002037500649442	206.98794555664062	206.9918670654297
435	207.0262908935547	10.215399999999999					1	DETECTED	207.0263 m/z @10.22 [CD8197_2.mzXML]	207.0262908935547	10.215399999999999	1.4356	15.19055	13.754950000000001	32961.6796875	3524393.33358917	0	1174	0.6483414515370676	0.7706103569348872	0.46847600266916645	207.01629638671875	207.02642822265625
436	207.10430908203125	9.183950000000001					1	DETECTED	207.1043 m/z @9.18 [CD8197_2.mzXML]	207.10430908203125	9.183950000000001	0.9422666666666667	9.332766666666666	8.3905	20181.7890625	866576.1950393069	0	1174	0.09921203056200945	0.5090282931682645	0.8890003059184673	207.10430908203125	207.1103515625
437	208.0489501953125	16.272650000000002					1	DETECTED	208.0490 m/z @16.27 [CD8197_2.mzXML]	208.0489501953125	16.272650000000002	9.300966666666666	19.9965	10.695533333333335	14614.5771484375	3107712.2903323355	0	1174	2.609961084597078	0.7527710153890955	0.5023381494567531	208.04832458496094	208.04930114746094
438	208.1331329345703	8.771433333333333					1	DETECTED	208.1331 m/z @8.77 [CD8197_2.mzXML]	208.1331329345703	8.771433333333333	8.373883333333334	9.212116666666667	0.8382333333333332	52016.66015625	567471.6634914548	0	1174	0.15132402824703206	1.2861963398285772	0.9927222101492819	208.1328125	208.1334991455078
439	208.89064025878906	1.7690666666666668					1	DETECTED	208.8906 m/z @1.77 [CD8197_2.mzXML]	208.89064025878906	1.7690666666666668	1.69005	2.0494833333333333	0.35943333333333327	43925.64453125	344526.6126452635	0	1174	0.10072612383207424	3.730090061490371	1.0281152931174151	208.89036560058594	208.8915557861328
440	209.033447265625	1.5115					1	DETECTED	209.0334 m/z @1.51 [CD8197_2.mzXML]	209.033447265625	1.5115	1.4167333333333334	12.350966666666666	10.934233333333333	45269.765625	1572320.0283023985	0	1174	0.11755680216247688	0.9670280075969002	0.9217773363096629	209.0281982421875	209.03836059570312
441	209.0452880859375	15.8108					1	DETECTED	209.0453 m/z @15.81 [CD8197_2.mzXML]	209.0452880859375	15.8108	0.15546666666666667	19.9965	19.841033333333336	27804.490234375	6857277.4807604095	0	1174	7.284521685069633	0.6322765746407725	0.6214293349134812	209.0445098876953	209.04641723632812
442	209.09188842773438	7.653333333333333					1	DETECTED	209.0919 m/z @7.65 [CD8197_2.mzXML]	209.09188842773438	7.653333333333333	5.877116666666667	8.613066666666667	2.73595	12689.3291015625	761179.1760875548	0	1174	0.5615338472039433	0.6316688314390374	0.2899993694677875	209.09158325195312	209.09230041503906
443	209.1168212890625	12.026783333333332					1	DETECTED	209.1168 m/z @12.03 [CD8197_2.mzXML]	209.1168212890625	12.026783333333332	11.70495	14.195516666666666	2.490566666666666	72370.1875	956207.2025855694	0	1174	0.10204367920814583	0.9049775240274271	4.545053908438876	209.1168212890625	209.1257781982422
444	209.13641357421875	8.771433333333333					1	DETECTED	209.1364 m/z @8.77 [CD8197_2.mzXML]	209.13641357421875	8.771433333333333	8.63045	8.87725	0.24680000000000035	6934.1943359375	52677.47153271486	0	1174	0.08312922855502158	0.8752807660480009	0.7047720494744234	209.13612365722656	209.1366729736328
445	210.04481506347656	16.402016666666665					1	DETECTED	210.0448 m/z @16.40 [CD8197_2.mzXML]	210.04481506347656	16.402016666666665	8.292183333333334	18.554166666666667	10.261983333333333	1975.676513671875	635232.1364591672	0	1174	1.2045971043439803	0.6326876836761958	0.26537536735239153	210.04403686523438	210.05079650878906
446	210.93528747558594	11.790516666666667					1	DETECTED	210.9353 m/z @11.79 [CD8197_2.mzXML]	210.93528747558594	11.790516666666667	10.907633333333333	19.06566666666667	8.158033333333336	11412.9697265625	1127674.0660465702	0	1174	0.2683736396521237	3.5868413241470694	3.176053402397529	210.93472290039062	210.93594360351562
447	211.04196166992188	2.6735166666666665					1	DETECTED	211.0420 m/z @2.67 [CD8197_2.mzXML]	211.04196166992188	2.6735166666666665	2.1207833333333332	17.293	15.172216666666666	19078.90234375	2127636.491527497	0	1174	0.6669107445117746	12.861768953006337	1.2463118632010435	211.0327606201172	211.0481719970703
448	211.0801544189453	14.510616666666666					1	DETECTED	211.0802 m/z @14.51 [CD8197_2.mzXML]	211.0801544189453	14.510616666666666	5.667933333333334	17.367666666666665	11.69973333333333	4728.7216796875	918954.4049429931	0	1174	0.9528938372534874	0.6615488134257889	0.32309762685157783	211.07276916503906	211.080810546875
449	211.1325225830078	1.0153833333333333					1	DETECTED	211.1325 m/z @1.02 [CD8197_2.mzXML]	211.1325225830078	1.0153833333333333	0.10095000000000001	19.9965	19.89555	6110.03857421875	3344414.968582945	0	1174	4.550515148586182	10.878622461998324	3.6231252775163734	211.12258911132812	211.13352966308594
450	211.14404296875	10.251716666666665					1	DETECTED	211.1440 m/z @10.25 [CD8197_2.mzXML]	211.14404296875	10.251716666666665	10.233266666666667	10.380516666666667	0.14724999999999966	6011.71630859375	45872.985152588095	0	1174	0.2222293006701932	3.9905149051495057	6.981029810299011	211.14395141601562	211.1441650390625
451	212.0193328857422	11.346966666666667					1	DETECTED	212.0193 m/z @11.35 [CD8197_2.mzXML]	212.0193328857422	11.346966666666667	11.302316666666666	18.203333333333333	6.901016666666667	43045.89453125	2019511.0080185551	0	1174	0.04873244885104988	77.27902202314168	3.378249279249753	212.01669311523438	212.0196990966797
452	212.8390350341797	1.9788166666666667					1	DETECTED	212.8390 m/z @1.98 [CD8197_2.mzXML]	212.8390350341797	1.9788166666666667	1.7377666666666667	18.185166666666664	16.4474	18161.359375	1824675.196307373	0	1174	0.2966371431044015	34.11615847334578	0.8449263339432316	212.8383026123047	212.84385681152344
453	213.16354370117188	14.59575					1	DETECTED	213.1635 m/z @14.60 [CD8197_2.mzXML]	213.16354370117188	14.59575	5.650566666666666	15.387016666666666	9.73645	1668.1483154296875	483510.342272339	0	1174	0.24830487710952376	0.544228644466016	0.08845728893203215	213.1558380126953	213.1643524169922
454	213.551513671875	1.5551666666666668					1	DETECTED	213.5515 m/z @1.56 [CD8197_2.mzXML]	213.551513671875	1.5551666666666668	1.4968833333333333	1.5846666666666667	0.08778333333333332	4099.2138671875	15110.38701269531	0	1174	0.08000289060562449	0.7530740634829837	0.5061481269659673	213.5511932373047	213.5519256591797
455	213.95899963378906	19.650333333333332					1	DETECTED	213.9590 m/z @19.65 [CD8197_2.mzXML]	213.95899963378906	19.650333333333332	0.10095000000000001	19.9965	19.89555	3481.9951171875	1468647.7592768862	0	1174	2.462475850022102	0.5088536467049686	0.031470499910542946	213.95777893066406	213.9597930908203
456	214.91734313964844	1.5551666666666668					1	DETECTED	214.9173 m/z @1.56 [CD8197_2.mzXML]	214.91734313964844	1.5551666666666668	1.4356	1.7975833333333333	0.3619833333333333	1192093.875	6822926.194447265	0	1174	0.09266317171006588	0.8304465141979949	0.563731262597544	214.9130401611328	214.91754150390625
457	214.9889678955078	1.5115					1	DETECTED	214.9890 m/z @1.51 [CD8197_2.mzXML]	214.9889678955078	1.5115	1.4517833333333334	1.5846666666666667	0.13288333333333324	34852.0703125	202195.55470703111	0	1174	0.12166679726709706	1.112615126988557	1.2252302539771136	214.98867797851562	214.9889678955078
458	215.01609802246094	1.937					1	DETECTED	215.0161 m/z @1.94 [CD8197_2.mzXML]	215.01609802246094	1.937	1.8954666666666666	10.56855	8.673083333333334	46190.60546875	1889275.6462760926	0	1174	0.1251509591754425	98.43437175473413	10.76806946969851	215.01573181152344	215.02316284179688
459	215.16397094726562	12.19815					1	DETECTED	215.1640 m/z @12.20 [CD8197_2.mzXML]	215.16397094726562	12.19815	7.1404	12.300033333333333	5.159633333333334	4642.7890625	352709.02856463613	0	1174	0.1077064190738799	0.510072001713542	0.020144003427083845	215.156005859375	215.164794921875
460	215.92095947265625	1.5700333333333334					1	DETECTED	215.9210 m/z @1.57 [CD8197_2.mzXML]	215.92095947265625	1.5700333333333334	1.4356	1.5994333333333333	0.16383333333333328	28743.26171875	168198.3592609252	0	1174	0.10323882599122447	0.6091132375864997	0.22939914030204892	215.92050170898438	215.92120361328125
461	216.0143280029297	1.7690666666666668					1	DETECTED	216.0143 m/z @1.77 [CD8197_2.mzXML]	216.0143280029297	1.7690666666666668	1.7055	3.1797833333333334	1.4742833333333334	9576.3603515625	496480.3944937135	0	1174	1.4410828765680637	11.596355532249587	22.192711064499175	216.01412963867188	216.01934814453125
462	216.9222869873047	1.69005					1	DETECTED	216.9223 m/z @1.69 [CD8197_2.mzXML]	216.9222869873047	1.69005	1.4670666666666667	1.9509166666666669	0.4838500000000001	224776.546875	1478707.8023807378	0	1174	0.11472499303914319	0.9926115821713265	2.906630552314994	216.91357421875	216.92308044433594
463	216.95068359375	1.5551666666666668					1	DETECTED	216.9507 m/z @1.56 [CD8197_2.mzXML]	216.95068359375	1.5551666666666668	1.4356	1.6295333333333335	0.1939333333333335	129401.9609375	787838.7344228517	0	1174	0.10269140968250245	0.8273473647095981	0.6171871651738864	216.95030212402344	216.95069885253906
464	217.0465545654297	10.9256					1	DETECTED	217.0466 m/z @10.93 [CD8197_2.mzXML]	217.0465545654297	10.9256	10.179683333333333	16.884666666666668	6.704983333333335	5320.77587890625	629267.3409609373	0	1174	0.10046864790075993	4.494458719696127	6.129350865607039	217.04640197753906	217.05397033691406
465	217.08172607421875	1.86805					1	DETECTED	217.0817 m/z @1.87 [CD8197_2.mzXML]	217.08172607421875	1.86805	1.8403166666666666	17.497666666666664	15.657349999999997	63920.39453125	1937871.9273792116	0	1174	0.04385628729272617	23.60238143259918	23.35375376242525	217.08013916015625	217.0898895263672
466	217.12139892578125	19.650333333333332					1	DETECTED	217.1214 m/z @19.65 [CD8197_2.mzXML]	217.12139892578125	19.650333333333332	0.11913333333333333	19.9965	19.877366666666667	11211.638671875	2594198.649617889	0	1174	2.853007581672639	0.5408894468928227	0.03599722595542398	217.1177520751953	217.12229919433594
467	217.22714233398438	11.70495					1	DETECTED	217.2271 m/z @11.70 [CD8197_2.mzXML]	217.22714233398438	11.70495	11.70495	11.916033333333333	0.21108333333333285	3605.215576171875	26173.087227325384	0	1174	0.06940840602550225	null	null	217.22666931152344	217.2276611328125
468	218.08566284179688	17.015					1	DETECTED	218.0857 m/z @17.02 [CD8197_2.mzXML]	218.08566284179688	17.015	9.140600000000001	19.320833333333333	10.180233333333332	4146.01611328125	997379.4887362669	0	1174	0.63622299149905	0.6464132716990076	0.2928265433980154	218.08071899414062	218.0867156982422
469	218.13856506347656	1.96485					1	DETECTED	218.1386 m/z @1.96 [CD8197_2.mzXML]	218.13856506347656	1.96485	0.13726666666666668	19.978333333333335	19.84106666666667	32189.81640625	3282710.794923098	0	1174	1.982042503054149	4.841196568380872	10.955377839523544	218.13418579101562	218.13931274414062
470	218.2113037109375	10.399016666666666					1	DETECTED	218.2113 m/z @10.40 [CD8197_2.mzXML]	218.2113037109375	10.399016666666666	4.3363	12.949033333333334	8.612733333333335	7525.93212890625	1379142.6610489502	0	1174	0.08965035542534672	0.7103031369325633	0.42060627386512667	218.20948791503906	218.21365356445312
471	218.91932678222656	1.69005					1	DETECTED	218.9193 m/z @1.69 [CD8197_2.mzXML]	218.91932678222656	1.69005	1.4356	1.7975833333333333	0.3619833333333333	70294.5546875	656110.870255493	0	1174	0.2162304774513535	0.7151000907777117	0.4524788367194782	218.91017150878906	218.9196014404297
472	218.96981811523438	9.723749999999999					1	DETECTED	218.9698 m/z @9.72 [CD8197_2.mzXML]	218.96981811523438	9.723749999999999	9.46705	10.233266666666667	0.7662166666666668	7794.91748046875	186886.70293121337	0	1174	0.4443182100327068	1.4924360472665972	1.4822081575227144	218.96932983398438	218.9702606201172
473	218.98353576660156	1.5407499999999998					1	DETECTED	218.9835 m/z @1.54 [CD8197_2.mzXML]	218.98353576660156	1.5407499999999998	1.4517833333333334	3.5742333333333334	2.1224499999999997	15460.982421875	556302.2337447511	0	1174	0.10588491367904251	11.928343949044619	22.85668789808924	218.97410583496094	218.9839630126953
474	219.0259246826172	1.7690666666666668					1	DETECTED	219.0259 m/z @1.77 [CD8197_2.mzXML]	219.0259246826172	1.7690666666666668	1.7217	11.149033333333334	9.427333333333333	1978964.0	1.6739179598626949E7	1	1174	0.05799229482730994	4.973101098536768	6.762084595956905	219.01597595214844	219.02735900878906
475	219.04315185546875	8.718366666666666					1	DETECTED	219.0432 m/z @8.72 [CD8197_2.mzXML]	219.04315185546875	8.718366666666666	8.5429	8.735966666666666	0.19306666666666672	4630.4755859375	33695.327383300944	0	1174	0.11025398052625945	0.5501519756838901	0.10030395136778011	219.0431365966797	219.04348754882812
476	219.1173095703125	14.907649999999999					1	DETECTED	219.1173 m/z @14.91 [CD8197_2.mzXML]	219.1173095703125	14.907649999999999	9.38235	19.960166666666666	10.577816666666665	12536.212890625	1686176.1942745694	0	1174	1.0079468197598782	0.8335916200536184	0.7591009191354691	219.1163330078125	219.1178741455078
477	219.1739044189453	11.317233333333332					1	DETECTED	219.1739 m/z @11.32 [CD8197_2.mzXML]	219.1739044189453	11.317233333333332	0.11913333333333333	19.9965	19.877366666666667	13442.935546875	1648967.2129833982	0	1174	1.613388904351078	1.2633986902547933	11.568037025811945	219.17300415039062	219.1751251220703
478	220.02952575683594	1.7690666666666668					1	DETECTED	220.0295 m/z @1.77 [CD8197_2.mzXML]	220.02952575683594	1.7690666666666668	1.75335	17.850833333333334	16.097483333333333	111916.796875	1829039.5866186833	0	1174	0.0572834219748235	13.480274276199152	25.272126880300103	220.02943420410156	220.03854370117188
479	220.11785888671875	8.894666666666666					1	DETECTED	220.1179 m/z @8.89 [CD8197_2.mzXML]	220.11785888671875	8.894666666666666	8.753583333333333	14.732466666666665	5.978883333333332	13545.7080078125	543048.2947088013	0	1174	0.09490049995622485	21.189190785587826	0.7771887900645266	220.11758422851562	220.12091064453125
480	220.93418884277344	1.6295333333333335					1	DETECTED	220.9342 m/z @1.63 [CD8197_2.mzXML]	220.93418884277344	1.6295333333333335	1.5551666666666668	1.7377666666666667	0.18259999999999987	133381.921875	693481.4596245121	0	1174	0.08299515581928496	1.2302974838864855	1.1169251456285487	220.93397521972656	220.93492126464844
481	220.9813690185547	1.5407499999999998					1	DETECTED	220.9814 m/z @1.54 [CD8197_2.mzXML]	220.9813690185547	1.5407499999999998	1.4820166666666668	1.5407499999999998	0.05873333333333308	4225.2041015625	12071.266565673784	0	1174	0.056493685971898744	0.5	null	220.9810028076172	220.98182678222656
482	220.99679565429688	1.4517833333333334					1	DETECTED	220.9968 m/z @1.45 [CD8197_2.mzXML]	220.99679565429688	1.4517833333333334	1.4356	18.221666666666668	16.786066666666667	2919.244140625	1440145.207703856	0	1174	13.541289622288877	518.6220391349091	1036.2440782698181	220.99679565429688	221.0067901611328
483	221.02430725097656	1.7690666666666668					1	DETECTED	221.0243 m/z @1.77 [CD8197_2.mzXML]	221.02430725097656	1.7690666666666668	1.7217	12.0103	10.2886	124766.265625	2383846.5593048707	0	1174	0.058447086185542396	4.550240292866748	8.101627496895242	221.02090454101562	221.0261993408203
484	221.0530242919922	11.5487					1	DETECTED	221.0530 m/z @11.55 [CD8197_2.mzXML]	221.0530242919922	11.5487	11.518966666666667	11.773	0.2540333333333322	19434.56640625	162975.79199780186	0	1174	0.4217157260570552	4.271860986547154	6.889467205636371	221.05271911621094	221.05325317382812
485	221.09190368652344	8.63045					1	DETECTED	221.0919 m/z @8.63 [CD8197_2.mzXML]	221.09190368652344	8.63045	5.110966666666667	9.432983333333334	4.322016666666667	12716.740234375	388198.9440970762	0	1174	0.20373474735833774	0.6165089613495813	1.828699505957936	221.09117126464844	221.09278869628906
486	221.9817657470703	0.9055666666666667					1	DETECTED	221.9818 m/z @0.91 [CD8197_2.mzXML]	221.9817657470703	0.9055666666666667	0.11913333333333333	8.2423	8.123166666666666	1731.4700927734375	405353.12455044565	0	1174	0.41680811528148143	5.164561522485482	9.329123044970965	221.9810333251953	221.9829559326172
487	222.064697265625	15.681700000000001					1	DETECTED	222.0647 m/z @15.68 [CD8197_2.mzXML]	222.064697265625	15.681700000000001	9.450050000000001	19.942	10.49195	11767.6279296875	2522901.266136901	0	1174	6.099975229617526	0.8418276058507778	0.47734007269079415	222.06399536132812	222.06494140625
488	222.8673858642578	1.75335					1	DETECTED	222.8674 m/z @1.75 [CD8197_2.mzXML]	222.8673858642578	1.75335	1.69005	1.96485	0.27479999999999993	69827.671875	471383.9234111326	0	1174	0.27367390601445596	2.1706161137440785	1.206222815573453	222.86732482910156	222.86781311035156
489	222.9940948486328	13.777266666666666					1	DETECTED	222.9941 m/z @13.78 [CD8197_2.mzXML]	222.9940948486328	13.777266666666666	1.4517833333333334	19.029333333333334	17.57755	19705.373046875	3448408.5679730233	0	1174	1.5434796239815896	0.7130572296691543	8.095171680003176	222.9883270263672	222.99560546875
490	223.06097412109375	15.792300000000001					1	DETECTED	223.0610 m/z @15.79 [CD8197_2.mzXML]	223.06097412109375	15.792300000000001	9.019916666666667	19.960166666666666	10.940249999999999	24746.0234375	5258166.750266236	0	1174	2.850396062407322	0.7812813451741228	0.5614659341746882	223.0591278076172	223.0613555908203
491	223.09600830078125	11.533999999999999					1	DETECTED	223.0960 m/z @11.53 [CD8197_2.mzXML]	223.09600830078125	11.533999999999999	0.10095000000000001	19.9965	19.89555	507254.875	8474380.773197016	1	1174	0.08502100196805529	0.5126043509699203	0.01966644117084454	223.091796875	223.10284423828125
492	223.1690216064453	14.212216666666666					1	DETECTED	223.1690 m/z @14.21 [CD8197_2.mzXML]	223.1690216064453	14.212216666666666	0.7586499999999999	18.425666666666665	17.667016666666665	6892.2021484375	1937228.876349824	0	1174	0.751968394244976	0.6565923038995854	0.31318460779917084	223.1685028076172	223.16949462890625
493	224.95095825195312	11.808					1	DETECTED	224.9510 m/z @11.81 [CD8197_2.mzXML]	224.95095825195312	11.808	9.758766666666666	16.568966666666668	6.810200000000002	33314.49609375	2659630.2679607254	0	1174	0.7960641669774944	1.4090042409172723	1.676528340244808	224.95016479492188	224.95420837402344
494	225.03416442871094	1.7834333333333334					1	DETECTED	225.0342 m/z @1.78 [CD8197_2.mzXML]	225.03416442871094	1.7834333333333334	1.7690666666666668	15.065383333333333	13.296316666666666	65155.65625	3271465.1859626463	0	1174	0.08355978169799383	462.7488399071934	11.748207338951763	225.02734375	225.03453063964844
495	225.0757598876953	10.179683333333333					1	DETECTED	225.0758 m/z @10.18 [CD8197_2.mzXML]	225.0757598876953	10.179683333333333	10.162033333333333	10.270316666666668	0.1082833333333344	3005.840576171875	12975.240874481355	0	1174	0.07320470104516552	3.0675165250236858	5.1350330500473715	225.07565307617188	225.07598876953125
496	225.1481475830078	12.384933333333333					1	DETECTED	225.1481 m/z @12.38 [CD8197_2.mzXML]	225.1481475830078	12.384933333333333	1.5407499999999998	12.57175	11.031	12121.0576171875	1180501.6980807493	0	1174	0.059950409502867785	0.5086136807597315	0.01722736151946285	225.1392822265625	225.14857482910156
497	226.04510498046875	1.9788166666666667					1	DETECTED	226.0451 m/z @1.98 [CD8197_2.mzXML]	226.04510498046875	1.9788166666666667	1.9788166666666667	15.261366666666667	13.28255	14364.662109375	926537.4051335144	0	1174	0.14409015486548626	null	null	226.0446319580078	226.05201721191406
498	226.11854553222656	8.275566666666666					1	DETECTED	226.1185 m/z @8.28 [CD8197_2.mzXML]	226.11854553222656	8.275566666666666	8.003716666666667	8.47345	0.4697333333333322	2990.525146484375	49112.29433981331	0	1174	0.3138283014639498	0.8639568389430463	0.7279136778860926	226.11834716796875	226.11900329589844
499	226.143798828125	11.916033333333333					1	DETECTED	226.1438 m/z @11.92 [CD8197_2.mzXML]	226.143798828125	11.916033333333333	10.197483333333334	11.931033333333334	1.7335499999999993	4187.88916015625	241956.67193530253	0	1174	1.7066835509310039	0.5043641441913242	0.0087282883826485	226.1410369873047	226.143798828125
500	226.95108032226562	1.6444					1	DETECTED	226.9511 m/z @1.64 [CD8197_2.mzXML]	226.95108032226562	1.6444	0.5768333333333333	19.613666666666667	19.036833333333334	636024.0	1.914340221025986E7	0	1174	0.06492592778313178	0.5672557860381078	1.866071897414345	226.94668579101562	226.9520721435547
501	227.07923889160156	9.212116666666667					1	DETECTED	227.0792 m/z @9.21 [CD8197_2.mzXML]	227.07923889160156	9.212116666666667	9.1084	12.0103	2.9019000000000013	31964.658203125	1115247.9108248295	0	1174	0.12486696263331076	13.989554877068882	26.131566968157752	227.07891845703125	227.08274841308594
502	227.1248779296875	1.8258666666666667					1	DETECTED	227.1249 m/z @1.83 [CD8197_2.mzXML]	227.1248779296875	1.8258666666666667	1.81165	2.0494833333333333	0.23783333333333334	113526.921875	292361.7704497067	0	1174	0.021749697248739874	4.062588399933475	9.093171739091513	227.1248016357422	227.1253662109375
503	227.1753692626953	9.79265					1	DETECTED	227.1754 m/z @9.79 [CD8197_2.mzXML]	227.1753692626953	9.79265	8.753583333333333	19.923833333333334	11.170250000000001	80835.390625	2211909.4623522665	1	1174	0.1517916208023813	1.3401360471796036	0.7754973091774785	227.1745147705078	227.1764373779297
504	227.9750213623047	12.094016666666667					1	DETECTED	227.9750 m/z @12.09 [CD8197_2.mzXML]	227.9750213623047	12.094016666666667	0.9422666666666667	19.9965	19.054233333333336	2232.425537109375	1509435.5652682802	0	1174	6.28748681185631	0.8543158398158736	0.708631679631747	227.9736785888672	227.9755096435547
505	228.0631866455078	10.288816666666666					1	DETECTED	228.0632 m/z @10.29 [CD8197_2.mzXML]	228.0631866455078	10.288816666666666	10.233266666666667	10.36225	0.12898333333333234	16119.212890625	81866.2790148927	0	1174	0.11038449993035826	1.1617482228679739	1.4047475497379978	228.06297302246094	228.06361389160156
506	228.1952362060547	11.5036					1	DETECTED	228.1952 m/z @11.50 [CD8197_2.mzXML]	228.1952362060547	11.5036	11.454649999999999	12.419566666666666	0.9649166666666673	115812.5078125	774967.8055851469	1	1174	0.07748752456538988	2.8761745629820252	3.438984799215963	228.19493103027344	228.19578552246094
507	229.1431121826172	0.8320333333333333					1	DETECTED	229.1431 m/z @0.83 [CD8197_2.mzXML]	229.1431121826172	0.8320333333333333	0.10095000000000001	19.9965	19.89555	82178.484375	6.206996002595598E7	1	1174	10.100300429997677	13.606896158668643	1.102563684302845	229.14260864257812	229.14369201660156
508	229.15440368652344	1.8818					1	DETECTED	229.1544 m/z @1.88 [CD8197_2.mzXML]	229.15440368652344	1.8818	1.85405	2.0494833333333333	0.19543333333333335	97431.2734375	588070.9214511721	0	1174	0.10776304361840827	3.521321321321329	6.042642642642658	229.15432739257812	229.15460205078125
509	230.1465301513672	0.15546666666666667					1	DETECTED	230.1465 m/z @0.16 [CD8197_2.mzXML]	230.1465301513672	0.15546666666666667	0.13726666666666668	19.9965	19.859233333333336	10536.4091796875	7535928.615158142	0	1174	4.132500268973615	545.5833333333336	1090.1666666666672	230.14569091796875	230.14732360839844
510	230.24722290039062	11.376666666666667					1	DETECTED	230.2472 m/z @11.38 [CD8197_2.mzXML]	230.24722290039062	11.376666666666667	11.332133333333333	12.146216666666668	0.8140833333333344	232120.453125	1553364.136857608	1	1174	0.08476688208917871	2.689118250812843	3.7951336729055902	230.2469940185547	230.24806213378906
511	230.96632385253906	1.5407499999999998					1	DETECTED	230.9663 m/z @1.54 [CD8197_2.mzXML]	230.96632385253906	1.5407499999999998	1.4356	1.6295333333333335	0.1939333333333335	152286.859375	935322.5285344238	0	1174	0.10360851213872246	0.9224892605875102	0.9558692805933923	230.96591186523438	230.96632385253906
512	230.989990234375	1.9509166666666669					1	DETECTED	230.9900 m/z @1.95 [CD8197_2.mzXML]	230.989990234375	1.9509166666666669	1.9093333333333333	3.390233333333333	1.4808999999999999	11907.9326171875	365154.04930554196	0	1174	0.11824251742700587	17.80641282565122	34.61282565130244	230.98941040039062	230.9905242919922
513	231.1370086669922	14.995049999999999					1	DETECTED	231.1370 m/z @15.00 [CD8197_2.mzXML]	231.1370086669922	14.995049999999999	0.11913333333333333	19.978333333333335	19.8592	233914.390625	2.0901209188590582E7	1	1174	0.5445530777916581	0.8222838682120124	0.5828254678563479	231.1361083984375	231.14686584472656
514	232.1405487060547	14.907649999999999					1	DETECTED	232.1405 m/z @14.91 [CD8197_2.mzXML]	232.1405487060547	14.907649999999999	9.285633333333333	19.613666666666667	10.328033333333334	14073.400390625	1546600.2503567813	0	1174	1.3900532987337932	1.0235970671576382	0.49964410218981326	232.1395721435547	232.14169311523438
515	232.15420532226562	8.439616666666668					1	DETECTED	232.1542 m/z @8.44 [CD8197_2.mzXML]	232.15420532226562	8.439616666666668	7.9167000000000005	9.037666666666667	1.120966666666666	31528.509765625	514317.22293737694	0	1174	0.20540615400329898	0.7768051068315907	0.4732803389430473	232.1537628173828	232.15452575683594
516	232.89617919921875	1.69005					1	DETECTED	232.8962 m/z @1.69 [CD8197_2.mzXML]	232.89617919921875	1.69005	1.6444	1.9231833333333335	0.2787833333333334	186233.765625	1069867.3740495606	0	1174	0.10125259447897839	1.966968229698299	2.825003480660974	232.89608764648438	232.89671325683594
517	232.92828369140625	1.5551666666666668					1	DETECTED	232.9283 m/z @1.56 [CD8197_2.mzXML]	232.92828369140625	1.5551666666666668	1.4356	1.6295333333333335	0.1939333333333335	92125.4140625	495826.1981469726	0	1174	0.08988192527906391	0.8134860926064472	0.7173198059277865	232.9275665283203	232.92828369140625
518	233.1470489501953	14.802633333333334					1	DETECTED	233.1470 m/z @14.80 [CD8197_2.mzXML]	233.1470489501953	14.802633333333334	0.9971333333333334	19.394166666666667	18.397033333333333	11236.7216796875	1785731.2596907362	0	1174	1.039862946591665	0.7739967885245722	0.8195180874795164	233.13742065429688	233.14927673339844
519	234.89337158203125	1.69005					1	DETECTED	234.8934 m/z @1.69 [CD8197_2.mzXML]	234.89337158203125	1.69005	1.6593166666666666	1.81165	0.15233333333333343	69482.71875	317636.1119038088	0	1174	0.07478082718520795	2.701977571931664	3.878753199809501	234.89308166503906	234.89341735839844
520	234.96173095703125	1.5551666666666668					1	DETECTED	234.9617 m/z @1.56 [CD8197_2.mzXML]	234.96173095703125	1.5551666666666668	1.5261666666666664	1.5846666666666667	0.05850000000000022	4919.654296875	13382.420449462916	0	1174	0.055089855705533486	1.0086206896551637	1.0172413793103274	234.9604949951172	234.96182250976562
521	235.0686492919922	11.8718					1	DETECTED	235.0686 m/z @11.87 [CD8197_2.mzXML]	235.0686492919922	11.8718	11.5487	12.18075	0.6320499999999996	55981.703125	553005.5570332012	0	1174	0.11947345892525973	0.9052791873798389	0.6541208619505593	235.0630645751953	235.069091796875
522	235.09251403808594	2.659266666666667					1	DETECTED	235.0925 m/z @2.66 [CD8197_2.mzXML]	235.09251403808594	2.659266666666667	0.50325	19.668499999999998	19.165249999999997	58064.28515625	7846503.052502163	0	1174	1.4004886612068472	3.871930269390667	5.9318839456998855	235.09156799316406	235.09576416015625
523	235.10784912109375	9.183950000000001					1	DETECTED	235.1078 m/z @9.18 [CD8197_2.mzXML]	235.10784912109375	9.183950000000001	9.169749999999999	9.270549999999998	0.10079999999999956	2951.521484375	15541.528675354006	0	1174	0.06308490982427628	3.5492957746472635	6.098591549294527	235.1067352294922	235.1082305908203
524	235.16897583007812	12.300033333333333					1	DETECTED	235.1690 m/z @12.30 [CD8197_2.mzXML]	235.16897583007812	12.300033333333333	0.10095000000000001	19.978333333333335	19.877383333333334	14196.669921875	1428388.8887002564	0	1174	0.1242371881305786	0.7840700349666333	0.7016723791114821	235.1676788330078	235.1698455810547
525	236.0803680419922	14.802633333333334					1	DETECTED	236.0804 m/z @14.80 [CD8197_2.mzXML]	236.0803680419922	14.802633333333334	10.125733333333333	17.757833333333334	7.632100000000001	3767.353271484375	987465.8972913822	0	1174	1.227179677321102	0.8159357694199147	0.5615355110649458	236.07943725585938	236.0812530517578
526	236.0961151123047	3.3143000000000002					1	DETECTED	236.0961 m/z @3.31 [CD8197_2.mzXML]	236.0961151123047	3.3143000000000002	2.3300166666666664	19.522	17.191983333333333	3973.873291015625	2000922.7846023557	0	1174	1.580977985566323	8.733249233791078	3.489497972565329	236.09268188476562	236.09886169433594
527	236.9082489013672	1.6144666666666665					1	DETECTED	236.9082 m/z @1.61 [CD8197_2.mzXML]	236.9082489013672	1.6144666666666665	1.5846666666666667	1.6593166666666666	0.07464999999999988	12861.2001953125	46776.63518408206	0	1174	0.06803024323933049	1.2525167785234952	1.5050335570469906	236.90789794921875	236.90843200683594
528	236.99781799316406	1.9788166666666667					1	DETECTED	236.9978 m/z @1.98 [CD8197_2.mzXML]	236.99781799316406	1.9788166666666667	1.9231833333333335	3.390233333333333	1.4670499999999997	15943.7138671875	305187.5520130615	0	1174	0.22304396470690802	11.46019972643396	21.50874438996569	236.99771118164062	236.99871826171875
529	237.06678771972656	11.857116666666666					1	DETECTED	237.0668 m/z @11.86 [CD8197_2.mzXML]	237.06678771972656	11.857116666666666	1.5994333333333333	19.485500000000002	17.886066666666668	7266.95556640625	2943355.8996776743	0	1174	4.137062159678894	0.8718375331661958	0.7436750663323918	237.0659942626953	237.0767822265625
530	237.1119384765625	11.808					1	DETECTED	237.1119 m/z @11.81 [CD8197_2.mzXML]	237.1119384765625	11.808	0.11913333333333333	19.9965	19.877366666666667	14531.3671875	2674793.159072327	0	1174	4.746566593543095	1.227128787694283	4.6028973863662666	237.1070098876953	237.1128387451172
531	237.1478729248047	11.901366666666666					1	DETECTED	237.1479 m/z @11.90 [CD8197_2.mzXML]	237.1478729248047	11.901366666666666	9.073066666666668	12.163499999999999	3.0904333333333316	11678.81640625	1136028.3571591184	0	1174	2.8729744276346594	0.5463411472144633	0.09268229442892656	237.14566040039062	237.1538543701172
532	238.10708618164062	15.939966666666667					1	DETECTED	238.1071 m/z @15.94 [CD8197_2.mzXML]	238.10708618164062	15.939966666666667	0.5950500000000001	19.77766666666667	19.182616666666668	12984.3818359375	3133353.198534855	0	1174	1.6246776541049943	0.7437039128411029	0.5673135997951209	238.10604858398438	238.10919189453125
533	238.84129333496094	1.7377666666666667					1	DETECTED	238.8413 m/z @1.74 [CD8197_2.mzXML]	238.84129333496094	1.7377666666666667	1.69005	1.81165	0.12159999999999993	24163.0859375	115384.52177661125	0	1174	0.07989526625641608	1.2741879147747122	1.548375829549424	238.8409881591797	238.84170532226562
534	238.9664764404297	11.756066666666667					1	DETECTED	238.9665 m/z @11.76 [CD8197_2.mzXML]	238.9664764404297	11.756066666666667	5.511183333333333	16.884666666666668	11.373483333333334	73024.53125	6617516.19960864	0	1174	0.8774853732420578	0.7768694082745865	5.048065819867204	238.9589080810547	238.97149658203125
535	239.06381225585938	1.85405					1	DETECTED	239.0638 m/z @1.85 [CD8197_2.mzXML]	239.06381225585938	1.85405	1.6295333333333335	10.108049999999999	8.478516666666666	124380.1796875	1034934.7234045715	0	1174	0.03626548034197041	1.3298268058255067	5.923650689408513	239.05532836914062	239.0689697265625
536	239.0911102294922	10.506300000000001					1	DETECTED	239.0911 m/z @10.51 [CD8197_2.mzXML]	239.0911102294922	10.506300000000001	0.8503333333333334	11.09805	10.247716666666667	490156.90625	1.019139288341821E7	1	1174	0.0891661745282537	1.8840784652412257	2.2097242290462047	239.08656311035156	239.09152221679688
537	240.09483337402344	10.506300000000001					1	DETECTED	240.0948 m/z @10.51 [CD8197_2.mzXML]	240.09483337402344	10.506300000000001	8.2423	14.942350000000001	6.700050000000001	58112.03125	3892359.275008696	0	1174	0.09493715452232898	1.0398354357800028	0.8290435033255217	240.09437561035156	240.10256958007812
538	240.83865356445312	1.7377666666666667					1	DETECTED	240.8387 m/z @1.74 [CD8197_2.mzXML]	240.83865356445312	1.7377666666666667	1.69005	11.608216666666667	9.918166666666668	18608.30859375	5446869.555361817	0	1174	0.10979447140691079	103.92769821865186	206.85539643730368	240.8297882080078	240.83865356445312
539	240.96722412109375	11.808					1	DETECTED	240.9672 m/z @11.81 [CD8197_2.mzXML]	240.96722412109375	11.808	11.06385	18.974666666666668	7.910816666666667	10380.0400390625	1237180.3290912474	0	1174	1.423975330188524	3.5015405997852285	4.0697109056074705	240.9598388671875	240.9683074951172
540	241.03121948242188	2.1492333333333336					1	DETECTED	241.0312 m/z @2.15 [CD8197_2.mzXML]	241.03121948242188	2.1492333333333336	2.1351333333333335	17.218666666666664	15.08353333333333	4655.94677734375	843012.8658011472	0	1174	0.06990327567020849	534.8770685579194	449.0047725352804	241.0248260498047	241.03196716308594
541	241.1066131591797	11.533999999999999					1	DETECTED	241.1066 m/z @11.53 [CD8197_2.mzXML]	241.1066131591797	11.533999999999999	1.8258666666666667	13.070633333333335	11.244766666666669	124290.1171875	3976384.52727539	0	1174	0.09620798169326505	0.6130511011448055	0.18923491945907506	241.09812927246094	241.10678100585938
542	242.01947021484375	2.106716666666667					1	DETECTED	242.0195 m/z @2.11 [CD8197_2.mzXML]	242.01947021484375	2.106716666666667	2.0494833333333333	19.595333333333333	17.545849999999998	3350.653076171875	1564352.6207531427	0	1174	14.853999719026524	153.28348864298155	138.35954055706583	242.01919555664062	242.02870178222656
543	242.09976196289062	8.894666666666666					1	DETECTED	242.0998 m/z @8.89 [CD8197_2.mzXML]	242.09976196289062	8.894666666666666	8.771433333333333	11.67155	2.9001166666666673	7181.6201171875	530796.5698089906	0	1174	0.13366582533247495	11.766770354341363	0.7747003996845759	242.0991668701172	242.10960388183594
544	242.92503356933594	1.6444					1	DETECTED	242.9250 m/z @1.64 [CD8197_2.mzXML]	242.92503356933594	1.6444	1.5994333333333333	3.6045666666666665	2.005133333333333	266750.03125	2536029.6560587166	0	1174	0.08462599087909273	2.134096062725419	2.8605064336155746	242.92486572265625	242.93243408203125
545	242.9623565673828	12.19815					1	DETECTED	242.9624 m/z @12.20 [CD8197_2.mzXML]	242.9623565673828	12.19815	1.4356	19.686833333333333	18.25123333333333	4424.78271484375	2141541.431036651	0	1174	2.0783756092871872	0.8479046942097054	0.695809388419411	242.96078491210938	242.9661407470703
546	242.9949951171875	1.5115					1	DETECTED	242.9950 m/z @1.51 [CD8197_2.mzXML]	242.9949951171875	1.5115	1.4517833333333334	1.5407499999999998	0.08896666666666642	12901.62109375	54034.363532348565	0	1174	0.10354734159124113	0.7449065029305034	0.4898130058610068	242.99472045898438	242.9949951171875
547	243.01588439941406	16.013933333333334					1	DETECTED	243.0159 m/z @16.01 [CD8197_2.mzXML]	243.01588439941406	16.013933333333334	9.826683333333333	19.229666666666667	9.402983333333333	1716.190185546875	500894.88315536495	0	1174	1.8022908730704152	0.7598677387638557	0.5197354775277114	243.0148162841797	243.0255889892578
548	244.2018280029297	9.090716666666667					1	DETECTED	244.2018 m/z @9.09 [CD8197_2.mzXML]	244.2018280029297	9.090716666666667	9.055416666666668	9.46705	0.41163333333333263	33066.67578125	208685.13006799223	0	1174	0.08713043984244173	4.326271162270344	9.122936528797469	244.20144653320312	244.20225524902344
549	245.22604370117188	14.115216666666667					1	DETECTED	245.2260 m/z @14.12 [CD8197_2.mzXML]	245.22604370117188	14.115216666666667	1.28865	16.86616666666667	15.577516666666668	24973.431640625	2162375.4149953313	0	1174	0.48950776944915475	4.435980398357846	2.88979027771737	245.2242431640625	245.2273406982422
550	246.1337432861328	2.0353333333333334					1	DETECTED	246.1337 m/z @2.04 [CD8197_2.mzXML]	246.1337432861328	2.0353333333333334	1.9231833333333335	3.3750333333333336	1.45185	12291.59765625	285122.497460022	0	1174	0.1301482779387868	6.472804279982169	4.835648285574442	246.1330108642578	246.1347198486328
551	246.15200805664062	11.886366666666667					1	DETECTED	246.1520 m/z @11.89 [CD8197_2.mzXML]	246.15200805664062	11.886366666666667	10.537033333333333	12.333866666666667	1.7968333333333337	10144.4306640625	349954.319725342	0	1174	0.14243984459602288	0.6658226284584978	0.33164525691699576	246.14891052246094	246.1535186767578
552	246.1701202392578	9.212116666666667					1	DETECTED	246.1701 m/z @9.21 [CD8197_2.mzXML]	246.1701202392578	9.212116666666667	0.10095000000000001	19.9965	19.89555	33837.9375	3459455.4649743396	0	1174	0.09330448992294471	3.0930297967913436	13.644315071300971	246.16842651367188	246.17071533203125
553	246.22950744628906	14.1794					1	DETECTED	246.2295 m/z @14.18 [CD8197_2.mzXML]	246.22950744628906	14.1794	14.001666666666667	14.995049999999999	0.9933833333333322	5303.36279296875	145803.66325378403	0	1174	0.2784049438308429	2.794589272318091	4.589178544636182	246.22898864746094	246.23013305664062
554	246.24234008789062	10.9256					1	DETECTED	246.2423 m/z @10.93 [CD8197_2.mzXML]	246.24234008789062	10.9256	8.5601	11.046666666666665	2.486566666666665	14155.4072265625	307884.41692462127	0	1174	0.08322763218773765	0.5255900796167123	2.241621486179754	246.2420196533203	246.2476348876953
555	246.9439697265625	1.5551666666666668					1	DETECTED	246.9440 m/z @1.56 [CD8197_2.mzXML]	246.9439697265625	1.5551666666666668	1.4356	1.6295333333333335	0.1939333333333335	80119.234375	471229.0045371093	0	1174	0.1302321301230045	0.8418025196096675	0.6241559672860779	246.94332885742188	246.9440155029297
556	247.0924530029297	2.54875					1	DETECTED	247.0925 m/z @2.55 [CD8197_2.mzXML]	247.0924530029297	2.54875	1.8403166666666666	10.108049999999999	8.267733333333332	97553.640625	6711830.29199402	0	1174	0.7999721807501179	2.7376036595850284	3.353836666314513	247.09104919433594	247.0973663330078
557	247.1290283203125	8.308783333333333					1	DETECTED	247.1290 m/z @8.31 [CD8197_2.mzXML]	247.1290283203125	8.308783333333333	8.1411	12.419566666666666	4.278466666666667	4841.67626953125	783183.7165158082	0	1174	4.269038022234252	12.757578769506058	24.515157539012115	247.12855529785156	247.1328125
558	247.14430236816406	9.212116666666667					1	DETECTED	247.1443 m/z @9.21 [CD8197_2.mzXML]	247.14430236816406	9.212116666666667	9.1084	9.9133	0.8049	105967.4140625	707266.8165986034	0	1174	0.08034158324836937	1.6727984137709424	1.7077361629681906	247.14251708984375	247.14443969726562
559	247.2415008544922	12.588083333333334					1	DETECTED	247.2415 m/z @12.59 [CD8197_2.mzXML]	247.2415008544922	12.588083333333334	1.6593166666666666	16.922166666666666	15.262849999999998	12675.001953125	3805372.187228699	0	1174	0.26056311972764057	0.698287851938157	0.3965757038763141	247.2365264892578	247.24258422851562
560	248.0604705810547	16.38335					1	DETECTED	248.0605 m/z @16.38 [CD8197_2.mzXML]	248.0604705810547	16.38335	14.767533333333335	18.535500000000003	3.767966666666668	2635.174560546875	274718.3975214538	0	1174	1.1226038779160206	1.1659635478447443	1.3319270956894886	248.05999755859375	248.06240844726562
561	248.14776611328125	9.212116666666667					1	DETECTED	248.1478 m/z @9.21 [CD8197_2.mzXML]	248.14776611328125	9.212116666666667	2.0779	9.399133333333333	7.321233333333334	15583.818359375	999750.1126903691	0	1174	0.0921955047691636	0.5084674379570414	0.021666550587838437	248.14682006835938	248.1491241455078
562	248.87033081054688	1.69005					1	DETECTED	248.8703 m/z @1.69 [CD8197_2.mzXML]	248.87033081054688	1.69005	0.3935166666666667	19.942	19.548483333333333	63685.41015625	7245797.132050537	0	1174	0.10363845834121199	198.63920649094467	424.03879191862956	248.86050415039062	248.87167358398438
563	248.9760284423828	1.96485					1	DETECTED	248.9760 m/z @1.96 [CD8197_2.mzXML]	248.9760284423828	1.96485	1.4517833333333334	2.1492333333333336	0.6974500000000001	9526.5419921875	190941.24855871586	0	1174	0.6380959831417141	0.6796875000000002	0.35937500000000056	248.97584533691406	248.9771728515625
564	249.00286865234375	11.623966666666666					1	DETECTED	249.0029 m/z @11.62 [CD8197_2.mzXML]	249.00286865234375	11.623966666666666	1.4670666666666667	18.974666666666668	17.5076	9810.8828125	2015953.026974763	0	1174	2.6418392189547006	0.6517259349126072	0.30257509739425675	249.0022430419922	249.0128173828125
565	249.0575714111328	15.73695					1	DETECTED	249.0576 m/z @15.74 [CD8197_2.mzXML]	249.0575714111328	15.73695	9.1084	18.240166666666667	9.131766666666667	2627.03369140625	599785.8142968445	0	1174	1.637509921831251	0.6888208331133254	0.37764166622665085	249.055908203125	249.0620574951172
566	249.10792541503906	1.85405					1	DETECTED	249.1079 m/z @1.85 [CD8197_2.mzXML]	249.10792541503906	1.85405	1.7975833333333333	8.038083333333335	6.240500000000001	53235.62109375	663312.2576277769	0	1174	0.03098369400360479	7.795542550887405	5.733113814514586	249.10646057128906	249.10940551757812
567	249.15740966796875	9.79265					1	DETECTED	249.1574 m/z @9.79 [CD8197_2.mzXML]	249.15740966796875	9.79265	9.415750000000001	10.05405	0.6382999999999992	18594.240234375	204117.82754718067	0	1174	0.14616908833751374	0.9791039141118493	0.8880284907992212	249.15684509277344	249.15780639648438
568	249.18408203125	12.300033333333333					1	DETECTED	249.1841 m/z @12.30 [CD8197_2.mzXML]	249.18408203125	12.300033333333333	1.3619833333333333	13.055100000000001	11.693116666666668	6013.5517578125	860694.7960712891	0	1174	0.2511156925029958	0.5345155976918494	0.06903119538369891	249.1768798828125	249.18540954589844
569	249.21722412109375	10.3439					1	DETECTED	249.2172 m/z @10.34 [CD8197_2.mzXML]	249.21722412109375	10.3439	6.946316666666666	10.552333333333333	3.606016666666667	15372.626953125	634713.8548349611	0	1174	0.28889028253884064	0.5306737632140492	0.80119386736372	249.21693420410156	249.2215118408203
570	251.1250762939453	1.6295333333333335					1	DETECTED	251.1251 m/z @1.63 [CD8197_2.mzXML]	251.1250762939453	1.6295333333333335	0.11913333333333333	19.9965	19.877366666666667	62267.55859375	9140265.00353137	0	1174	0.3715666946205147	5.596736182097296	4.8396677084035264	251.1233673095703	251.12782287597656
571	252.10914611816406	4.771366666666666					1	DETECTED	252.1091 m/z @4.77 [CD8197_2.mzXML]	252.10914611816406	4.771366666666666	0.19196666666666667	19.9965	19.804533333333335	3464.408447265625	1940976.183730652	0	1174	18.96288418066453	2.162350235110859	3.3247004702217184	252.10845947265625	252.1099090576172
572	252.12240600585938	13.985033333333332					1	DETECTED	252.1224 m/z @13.99 [CD8197_2.mzXML]	252.12240600585938	13.985033333333332	1.5551666666666668	17.776333333333334	16.221166666666665	4793.32080078125	1808331.2762990417	0	1174	3.49852847973224	0.65250766969879	0.29254472769328316	252.12130737304688	252.1311492919922
573	252.98721313476562	1.9093333333333333					1	DETECTED	252.9872 m/z @1.91 [CD8197_2.mzXML]	252.98721313476562	1.9093333333333333	1.9093333333333333	15.847833333333334	13.938500000000001	5467.88623046875	1158138.5599532472	0	1174	1.1375491565422406	null	null	252.98330688476562	252.98854064941406
574	253.0365447998047	11.5782					1	DETECTED	253.0365 m/z @11.58 [CD8197_2.mzXML]	253.0365447998047	11.5782	11.518966666666667	11.738766666666667	0.21979999999999933	6586.75048828125	45705.917671569674	0	1174	0.0748915052367316	1.8553742262239699	2.7107484524479397	253.03439331054688	253.03677368164062
575	253.04681396484375	1.6295333333333335					1	DETECTED	253.0468 m/z @1.63 [CD8197_2.mzXML]	253.04681396484375	1.6295333333333335	0.32016666666666665	19.9965	19.676333333333336	8309.87109375	3276646.595306943	0	1174	15.507120284632066	7.513683460197042	13.122768047226513	253.04397583007812	253.05325317382812
576	253.1949462890625	14.4601					1	DETECTED	253.1949 m/z @14.46 [CD8197_2.mzXML]	253.1949462890625	14.4601	14.212216666666666	15.459750000000001	1.247533333333335	10746.5498046875	350986.09334783984	0	1174	0.5549361964854977	2.5163719491696317	4.032743898339263	253.19459533691406	253.19540405273438
577	254.13819885253906	10.889550000000002					1	DETECTED	254.1382 m/z @10.89 [CD8197_2.mzXML]	254.13819885253906	10.889550000000002	8.930616666666667	10.907633333333333	1.9770166666666658	3448.282958984375	140140.98840582266	0	1174	0.0892837028346456	0.5046156071331332	0.009231214266266392	254.13772583007812	254.13853454589844
578	254.17567443847656	14.326600000000001					1	DETECTED	254.1757 m/z @14.33 [CD8197_2.mzXML]	254.17567443847656	14.326600000000001	9.552133333333334	18.719833333333334	9.1677	8542.2177734375	1530580.9411472178	0	1174	1.690404944335933	0.9600758199868745	0.8441615177352658	254.1748504638672	254.17642211914062
579	254.82382202148438	2.0353333333333334					1	DETECTED	254.8238 m/z @2.04 [CD8197_2.mzXML]	254.82382202148438	2.0353333333333334	1.7055	2.1351333333333335	0.42963333333333353	11311.8271484375	167255.35933947755	0	1174	0.04237965420689793	0.6512885295603842	0.3025770591207683	254.81533813476562	254.8239288330078
580	255.1222381591797	11.518966666666667					1	DETECTED	255.1222 m/z @11.52 [CD8197_2.mzXML]	255.1222381591797	11.518966666666667	10.654533333333335	11.67155	1.017016666666665	54562.96875	796631.9754006944	0	1174	0.1329004246874348	0.5882562757876061	0.17651255157521215	255.1128387451172	255.1223602294922
581	255.17205810546875	14.261033333333334					1	DETECTED	255.1721 m/z @14.26 [CD8197_2.mzXML]	255.17205810546875	14.261033333333334	8.894666666666666	19.978333333333335	11.08366666666667	36144.2109375	5619728.900769011	0	1174	0.41764635398619276	1.0211654628427416	2.7843303468825744	255.16732788085938	255.17298889160156
582	256.0058898925781	11.808					1	DETECTED	256.0059 m/z @11.81 [CD8197_2.mzXML]	256.0058898925781	11.808	11.70495	15.047933333333333	3.3429833333333328	4475.72314453125	383321.12565246574	0	1174	0.06430916717032709	16.220200549894926	31.440401099789852	256.00201416015625	256.0064697265625
583	256.05731201171875	2.30265					1	DETECTED	256.0573 m/z @2.30 [CD8197_2.mzXML]	256.05731201171875	2.30265	2.0212333333333334	3.7438333333333333	1.7226	11285.712890625	328858.12669653323	0	1174	0.2427750507401356	3.0605863192182436	3.6515686172328206	256.05194091796875	256.0590515136719
584	256.1753845214844	14.051616666666666					1	DETECTED	256.1754 m/z @14.05 [CD8197_2.mzXML]	256.1753845214844	14.051616666666666	10.3439	18.276999999999997	7.933099999999998	3754.9462890625	665737.8063073729	0	1174	4.255462806128548	1.069809361556753	0.3182045440482789	256.174072265625	256.1768493652344
585	256.26318359375	11.346966666666667					1	DETECTED	256.2632 m/z @11.35 [CD8197_2.mzXML]	256.26318359375	11.346966666666667	0.302	19.705	19.403	31336.09375	1908574.1523280628	0	1174	2.379480472795805	0.6158375483177679	0.2304011158525915	256.2623291015625	256.26422119140625
586	256.8204345703125	1.9788166666666667					1	DETECTED	256.8204 m/z @1.98 [CD8197_2.mzXML]	256.8204345703125	1.9788166666666667	1.69005	2.1207833333333332	0.4307333333333332	13944.3876953125	228369.29050012204	0	1174	0.18922877753294753	0.7458155373427218	0.5060603261642422	256.8114013671875	256.82110595703125
587	257.0745849609375	1.86805					1	DETECTED	257.0746 m/z @1.87 [CD8197_2.mzXML]	257.0745849609375	1.86805	1.8403166666666666	12.163499999999999	10.323183333333333	11968.16015625	947229.2911591491	0	1174	0.5562008869185253	22.4638019915511	41.517556483448	257.0667419433594	257.08319091796875
588	257.24749755859375	12.282666666666668					1	DETECTED	257.2475 m/z @12.28 [CD8197_2.mzXML]	257.24749755859375	12.282666666666668	0.10095000000000001	19.8875	19.78655	6169.91552734375	1837936.2750464785	0	1174	5.904728221292911	1.4309669663371463	1.7502672773584769	257.2452392578125	257.2491149902344
589	257.9808654785156	10.108049999999999					1	DETECTED	257.9809 m/z @10.11 [CD8197_2.mzXML]	257.9808654785156	10.108049999999999	9.878366666666667	10.399016666666666	0.5206499999999998	2096.53564453125	37226.874073333725	0	1174	0.29084569778452973	1.1334083157971175	1.266816631594235	257.980224609375	257.9813232421875
590	258.89892578125	1.6444					1	DETECTED	258.8989 m/z @1.64 [CD8197_2.mzXML]	258.89892578125	1.6444	1.5994333333333333	1.75335	0.1539166666666667	56444.7265625	245203.08594677734	0	1174	0.07023828410746935	1.7114529280948796	2.3727740538080777	258.8986511230469	258.899169921875
591	258.9438781738281	1.5407499999999998					1	DETECTED	258.9439 m/z @1.54 [CD8197_2.mzXML]	258.9438781738281	1.5407499999999998	1.4356	1.5846666666666667	0.14906666666666668	16890.8828125	80769.88063403325	0	1174	0.1318277032955799	0.7088286574734517	0.41765731494690334	258.9432678222656	258.9444580078125
592	258.9725646972656	1.5115					1	DETECTED	258.9726 m/z @1.51 [CD8197_2.mzXML]	258.9725646972656	1.5115	1.4356	1.5115	0.07590000000000008	11774.97265625	38241.420442382805	0	1174	0.0791351826187554	0.5	null	258.9718322753906	258.9725646972656
593	259.0274658203125	14.81995					1	DETECTED	259.0275 m/z @14.82 [CD8197_2.mzXML]	259.0274658203125	14.81995	9.741316666666668	18.68316666666667	8.94185	3105.81640625	911149.0893199462	0	1174	1.4987819546058763	0.8803401833826687	0.7606803667653376	259.0260009765625	259.0293884277344
594	259.0940856933594	11.824916666666667					1	DETECTED	259.0941 m/z @11.82 [CD8197_2.mzXML]	259.0940856933594	11.824916666666667	9.758766666666666	11.961666666666668	2.2029000000000014	7962.310546875	218111.88124060052	0	1174	0.06692953347378072	0.5330929506570193	0.07614262641178067	259.0922546386719	259.09552001953125
595	259.2520751953125	13.189166666666667					1	DETECTED	259.2521 m/z @13.19 [CD8197_2.mzXML]	259.2520751953125	13.189166666666667	12.63805	18.462666666666667	5.824616666666667	6402.75830078125	675618.7526660155	0	1174	1.4898142347430774	5.284377173617197	9.568754347234394	259.2443542480469	259.2611389160156
596	259.6575927734375	13.1154					1	DETECTED	259.6576 m/z @13.12 [CD8197_2.mzXML]	259.6575927734375	13.1154	12.964183333333333	13.742683333333334	0.7785000000000011	10096.7431640625	214260.9228671875	0	1174	0.23674408791573676	2.5741210184062657	2.1468745218587566	259.648681640625	259.65863037109375
597	260.1857604980469	9.8611					1	DETECTED	260.1858 m/z @9.86 [CD8197_2.mzXML]	260.1857604980469	9.8611	0.11913333333333333	10.399016666666666	10.279883333333332	31263.0625	813590.6180739441	0	1174	0.08473806258144734	3.5560059589372113	2.399502600270039	260.176025390625	260.1956481933594
598	260.9766845703125	1.5261666666666664					1	DETECTED	260.9767 m/z @1.53 [CD8197_2.mzXML]	260.9766845703125	1.5261666666666664	1.4356	17.850833333333334	16.415233333333333	6833.599609375	2626569.582886139	0	1174	0.08650251889506255	90.62513801987507	180.25027603975016	260.9698791503906	260.984130859375
599	261.0111389160156	1.81165					1	DETECTED	261.0111 m/z @1.81 [CD8197_2.mzXML]	261.0111389160156	1.81165	1.4517833333333334	15.225966666666666	13.774183333333333	53643.7734375	2163358.399725952	0	1174	0.2805877905509979	3.5191889940789474	5.703411146669304	261.0050964355469	261.0187683105469
600	261.0736389160156	10.506300000000001					1	DETECTED	261.0736 m/z @10.51 [CD8197_2.mzXML]	261.0736389160156	10.506300000000001	1.1425166666666666	10.56855	9.426033333333333	3232.509521484375	1238257.0001721804	0	1174	0.0776295488801857	0.5033239769537597	0.006647953907519447	261.0692443847656	261.0736389160156
601	261.1445617675781	9.535416666666666					1	DETECTED	261.1446 m/z @9.54 [CD8197_2.mzXML]	261.1445617675781	9.535416666666666	0.17371666666666666	19.8505	19.676783333333333	56244.33984375	2327531.1167991636	1	1174	0.09481967950652326	0.6858658059374894	0.9693933409988106	261.1424865722656	261.14752197265625
602	261.1894226074219	9.8611					1	DETECTED	261.1894 m/z @9.86 [CD8197_2.mzXML]	261.1894226074219	9.8611	0.10095000000000001	19.960166666666666	19.859216666666665	3775.39453125	1686547.746853059	0	1174	8.669667023328188	1.0173622673148806	2.3456985610559715	261.18206787109375	261.1898498535156
603	262.0400695800781	3.2540666666666667					1	DETECTED	262.0401 m/z @3.25 [CD8197_2.mzXML]	262.0400695800781	3.2540666666666667	3.10595	3.390233333333333	0.2842833333333332	1797.380126953125	23817.93608456419	0	1174	0.20951182312239425	0.9596601777877795	0.9193203555755589	262.0389709472656	262.0402526855469
604	262.25244140625	12.4023					1	DETECTED	262.2524 m/z @12.40 [CD8197_2.mzXML]	262.25244140625	12.4023	12.368	12.4367	0.06869999999999976	3657.790771484375	12050.199636474492	0	1174	0.07182814395147652	1.0014577259475184	1.002915451895037	262.2521667480469	262.2533264160156
605	263.0083923339844	2.0069500000000002					1	DETECTED	263.0084 m/z @2.01 [CD8197_2.mzXML]	263.0083923339844	2.0069500000000002	1.4356	17.664833333333334	16.229233333333333	12796.693359375	2640940.7149840696	0	1174	0.399859982466251	14.202532014818697	0.3194080464329586	263.00250244140625	263.0183410644531
606	263.0884704589844	11.5487					1	DETECTED	263.0885 m/z @11.55 [CD8197_2.mzXML]	263.0884704589844	11.5487	1.7834333333333334	12.146216666666668	10.362783333333335	175944.03125	4549178.914022214	0	1174	9.809054228319432	0.5759792243918302	0.02275422281595668	263.0845947265625	263.09259033203125
607	263.1388244628906	9.654133333333334					1	DETECTED	263.1388 m/z @9.65 [CD8197_2.mzXML]	263.1388244628906	9.654133333333334	9.60315	9.723749999999999	0.1205999999999996	13254.640625	56788.60841381851	0	1174	0.06567726417762465	1.1827394573389638	1.3654789146779274	263.13873291015625	263.1391906738281
608	263.23675537109375	14.245183333333333					1	DETECTED	263.2368 m/z @14.25 [CD8197_2.mzXML]	263.23675537109375	14.245183333333333	0.8320333333333333	18.535500000000003	17.70346666666667	58569.453125	3655930.2332369704	0	1174	0.5133163162457439	1.8971508661110184	3.9424081211460997	263.232421875	263.2377014160156
609	264.082275390625	1.9093333333333333					1	DETECTED	264.0823 m/z @1.91 [CD8197_2.mzXML]	264.082275390625	1.9093333333333333	1.9093333333333333	13.759933333333333	11.8506	38038.8359375	1.4529840362518186E7	0	1174	9.668028984170544	null	null	264.0725402832031	264.0921936035156
610	264.1707763671875	9.183950000000001					1	DETECTED	264.1708 m/z @9.18 [CD8197_2.mzXML]	264.1707763671875	9.183950000000001	9.1084	9.586	0.4776000000000007	31732.595703125	240873.43568499802	0	1174	0.0930458376378116	1.699436586679005	3.0556640596905065	264.1701354980469	264.171142578125
611	264.8439636230469	1.69005					1	DETECTED	264.8440 m/z @1.69 [CD8197_2.mzXML]	264.8439636230469	1.69005	1.6593166666666666	1.75335	0.09403333333333341	13541.580078125	68055.26483154291	0	1174	0.08339159816669683	1.529826464208236	2.059652928416472	264.8439636230469	264.8522033691406
612	265.022705078125	1.7975833333333333					1	DETECTED	265.0227 m/z @1.80 [CD8197_2.mzXML]	265.022705078125	1.7975833333333333	1.75335	19.814166666666665	18.060816666666664	33397.55859375	1514775.069024139	0	1174	0.1894774656009075	13.319062120580995	16.98873289726641	265.0133056640625	265.03265380859375
613	265.08489990234375	19.522					1	DETECTED	265.0849 m/z @19.52 [CD8197_2.mzXML]	265.08489990234375	19.522	0.10095000000000001	19.9965	19.89555	4598.97021484375	1306984.5397378223	0	1174	0.9385750268814661	0.5122161263165483	0.1158045571137886	265.0749206542969	265.0860900878906
614	265.1181945800781	9.7064					1	DETECTED	265.1182 m/z @9.71 [CD8197_2.mzXML]	265.1181945800781	9.7064	9.637033333333333	10.233266666666667	0.5962333333333341	43775.1640625	306441.2939138489	0	1174	0.09226086346306417	1.6807852677694746	1.8394041282660005	265.11761474609375	265.1192626953125
615	265.1429443359375	11.2697					1	DETECTED	265.1429 m/z @11.27 [CD8197_2.mzXML]	265.1429443359375	11.2697	10.143949999999998	12.4367	2.2927500000000016	10635.658203125	629572.9995426639	0	1174	0.0787917313488471	1.01832111925383	1.0228073418763581	265.1413879394531	265.1440124511719
616	265.251953125	12.5386					1	DETECTED	265.2520 m/z @12.54 [CD8197_2.mzXML]	265.251953125	12.5386	0.9422666666666667	16.6058	15.663533333333332	26084.48828125	1241839.4871200565	0	1174	0.2392881992068201	3.9207000196018784	20.256111850402398	265.2509460449219	265.2539367675781
617	265.9811096191406	10.179683333333333					1	DETECTED	265.9811 m/z @10.18 [CD8197_2.mzXML]	265.9811096191406	10.179683333333333	10.162033333333333	18.110500000000002	7.948466666666668	13260.2763671875	1719071.8293526617	0	1174	0.09948838039647256	225.16902738432844	449.3380547686569	265.98089599609375	265.9903564453125
618	266.1214599609375	9.7064					1	DETECTED	266.1215 m/z @9.71 [CD8197_2.mzXML]	266.1214599609375	9.7064	9.67175	9.758766666666666	0.08701666666666696	7505.31396484375	26805.259194946346	0	1174	0.07000156964965143	1.2556517556517253	1.5113035113034505	266.12139892578125	266.1217346191406
619	266.63861083984375	12.789283333333334					1	DETECTED	266.6386 m/z @12.79 [CD8197_2.mzXML]	266.63861083984375	12.789283333333334	12.756116666666665	17.591	4.834883333333336	11209.111328125	1287593.5052336429	0	1174	0.18924962743299112	72.88768844220789	144.77537688441578	266.6379699707031	266.64794921875
620	266.9272766113281	1.5994333333333333					1	DETECTED	266.9273 m/z @1.60 [CD8197_2.mzXML]	266.9272766113281	1.5994333333333333	1.5551666666666668	1.6444	0.08923333333333328	27843.17578125	104319.46487597658	0	1174	5.3245775835709495	1.0079066265060284	0.9450639898197499	266.9266662597656	266.9283142089844
621	267.0582580566406	1.9231833333333335					1	DETECTED	267.0583 m/z @1.92 [CD8197_2.mzXML]	267.0582580566406	1.9231833333333335	1.9093333333333333	19.86916666666667	17.959833333333336	7274.06640625	2546543.6710568853	0	1174	8.170134584991251	648.3694344163594	1295.284055494699	267.0582580566406	267.0682373046875
622	267.646484375	13.145333333333333					1	DETECTED	267.6465 m/z @13.15 [CD8197_2.mzXML]	267.646484375	13.145333333333333	12.9181	15.118783333333333	2.200683333333332	193537.140625	3799091.38383398	2	1174	0.24190746049798406	2.116357719284112	2.6449751776385546	267.6452941894531	267.64739990234375
623	268.1544494628906	9.183950000000001					1	DETECTED	268.1544 m/z @9.18 [CD8197_2.mzXML]	268.1544494628906	9.183950000000001	9.125	14.4601	5.335100000000001	41880.33984375	4767254.886280122	0	1174	0.08957844391436609	4.080270590776462	2.230622398169988	268.1479797363281	268.1554870605469
624	268.957763671875	11.217933333333333					1	DETECTED	268.9578 m/z @11.22 [CD8197_2.mzXML]	268.957763671875	11.217933333333333	10.889550000000002	17.757833333333334	6.868283333333332	13493.2822265625	979947.3199472654	0	1174	0.5439890615400511	10.152875215194348	12.29379023118219	268.9564208984375	268.9591369628906
625	269.08660888671875	1.4968833333333333					1	DETECTED	269.0866 m/z @1.50 [CD8197_2.mzXML]	269.08660888671875	1.4968833333333333	1.4356	1.5115	0.07590000000000008	3876.446533203125	14787.969641357422	0	1174	0.17230457097573937	0.6192548273048685	0.23850965460973703	269.08660888671875	269.087646484375
626	269.2258605957031	13.916783333333333					1	DETECTED	269.2259 m/z @13.92 [CD8197_2.mzXML]	269.2258605957031	13.916783333333333	11.808	15.101033333333334	3.2930333333333337	37620.8515625	1699630.0366064156	0	1174	0.282920722983663	0.7101104496761891	5.780603844025179	269.2193908691406	269.2268371582031
627	269.2831726074219	12.57175					1	DETECTED	269.2832 m/z @12.57 [CD8197_2.mzXML]	269.2831726074219	12.57175	0.17371666666666666	19.7595	19.58578333333333	8441.59765625	1555680.8654114997	0	1174	0.5051074233852457	0.6943667583353411	0.2279061615635059	269.2822265625	269.2848815917969
628	269.6424255371094	13.233083333333333					1	DETECTED	269.6424 m/z @13.23 [CD8197_2.mzXML]	269.6424255371094	13.233083333333333	13.130533333333334	13.365633333333333	0.2350999999999992	4172.42626953125	44035.89431738281	0	1174	0.16178443500097117	1.1462701121404262	1.2925402242808524	269.6410827636719	269.6434326171875
629	270.22894287109375	14.051616666666666					1	DETECTED	270.2289 m/z @14.05 [CD8197_2.mzXML]	270.22894287109375	14.051616666666666	13.777266666666666	14.663833333333335	0.8865666666666687	7961.8896484375	194756.427501709	0	1174	0.2792044504886242	1.6157584593888616	2.2315169187777233	270.228515625	270.22991943359375
630	271.03936767578125	1.7975833333333333					1	DETECTED	271.0394 m/z @1.80 [CD8197_2.mzXML]	271.03936767578125	1.7975833333333333	1.7217	1.937	0.21530000000000005	56297.796875	364392.40015673835	0	1174	0.19800195086094408	1.4230036085517563	2.1211065986608397	271.03900146484375	271.0401611328125
631	271.1647033691406	10.780766666666667					1	DETECTED	271.1647 m/z @10.78 [CD8197_2.mzXML]	271.1647033691406	10.780766666666667	10.744616666666667	10.8171	0.07248333333333257	4583.642578125	14839.388948974445	0	1174	0.05853730998603268	1.0025357307515088	1.0050714615030178	271.16448974609375	271.16485595703125
632	271.2056884765625	14.59575					1	DETECTED	271.2057 m/z @14.60 [CD8197_2.mzXML]	271.2056884765625	14.59575	14.115216666666667	15.208316666666667	1.0930999999999997	20969.89453125	781689.6638117675	0	1174	0.5861193930847577	1.137382075471697	1.333635575206117	271.204833984375	271.20587158203125
633	271.26251220703125	12.470816666666668					1	DETECTED	271.2625 m/z @12.47 [CD8197_2.mzXML]	271.26251220703125	12.470816666666668	0.10095000000000001	19.9965	19.89555	21486.87890625	4947238.467901855	0	1174	0.4244187019168155	0.5753191243732549	0.13569386486406612	271.26019287109375	271.2640380859375
634	271.6578063964844	12.949033333333334					1	DETECTED	271.6578 m/z @12.95 [CD8197_2.mzXML]	271.6578063964844	12.949033333333334	12.789283333333334	13.0861	0.2968166666666665	22041.400390625	217916.77035717893	0	1174	0.10182593351328961	0.9290036515388581	0.8580073030777162	271.65673828125	271.6579284667969
635	272.209228515625	14.544566666666666					1	DETECTED	272.2092 m/z @14.54 [CD8197_2.mzXML]	272.209228515625	14.544566666666666	14.277033333333332	15.225966666666666	0.9489333333333345	5788.875	158943.01189862072	0	1174	0.18688073833300756	1.7734861699476645	2.546972339895329	272.208251953125	272.209228515625
636	272.25750732421875	11.346966666666667					1	DETECTED	272.2575 m/z @11.35 [CD8197_2.mzXML]	272.25750732421875	11.346966666666667	0.33875	19.9965	19.65775	23524.388671875	1911781.3836154176	0	1174	0.11156697311153252	0.892867146207454	0.7857342924149082	272.2569580078125	272.2672119140625
637	272.79461669921875	1.937					1	DETECTED	272.7946 m/z @1.94 [CD8197_2.mzXML]	272.79461669921875	1.937	1.7217	2.1632000000000002	0.4415000000000002	13132.4658203125	170690.13371313468	0	1174	0.24988518915094082	1.0253135160241527	1.0506270320483053	272.794189453125	272.7951965332031
638	272.94390869140625	1.6295333333333335					1	DETECTED	272.9439 m/z @1.63 [CD8197_2.mzXML]	272.94390869140625	1.6295333333333335	1.5700333333333334	1.69005	0.12001666666666666	48252.4765625	176047.12336010762	0	1174	0.058152495843599716	1.0620341834828815	1.0442980008840517	272.9434509277344	272.9443359375
639	274.0026550292969	11.1835					1	DETECTED	274.0027 m/z @11.18 [CD8197_2.mzXML]	274.0026550292969	11.1835	9.965766666666667	19.083833333333335	9.118066666666667	8487.0615234375	1269300.1473808596	0	1174	2.875244070852947	3.743868389357276	5.582031163925082	274.0018005371094	274.0064697265625
640	274.2727966308594	11.317233333333332					1	DETECTED	274.2728 m/z @11.32 [CD8197_2.mzXML]	274.2727966308594	11.317233333333332	11.149033333333334	14.646700000000001	3.4976666666666674	2631841.0	1.8528791713375594E7	1	1174	0.09369634024058549	2.817305125249857	3.439800034676274	274.2727966308594	274.2741394042969
641	274.6248474121094	12.756116666666665					1	DETECTED	274.6248 m/z @12.76 [CD8197_2.mzXML]	274.6248474121094	12.756116666666665	1.4167333333333334	13.55715	12.140416666666667	11416.6845703125	1229554.7289234013	0	1174	0.1825178997267276	0.5353208507811272	0.07064170156225438	274.6240234375	274.6347961425781
642	274.8802490234375	1.7690666666666668					1	DETECTED	274.8802 m/z @1.77 [CD8197_2.mzXML]	274.8802490234375	1.7690666666666668	1.6444	1.81165	0.1672499999999999	17314.1484375	132765.84655053707	0	1174	0.1453148457382789	0.6707887700534754	0.3415775401069507	274.8724365234375	274.8811340332031
643	274.9413757324219	1.6295333333333335					1	DETECTED	274.9414 m/z @1.63 [CD8197_2.mzXML]	274.9413757324219	1.6295333333333335	1.4356	1.6295333333333335	0.1939333333333335	11577.9091796875	50817.073819580175	0	1174	0.013448491258011508	0.5	null	274.9413757324219	274.95098876953125
644	274.9994201660156	11.217933333333333					1	DETECTED	274.9994 m/z @11.22 [CD8197_2.mzXML]	274.9994201660156	11.217933333333333	10.8171	19.8505	9.0334	12064.7158203125	1676103.787510864	0	1174	3.0168642316863306	11.343993616757768	20.31110840010351	274.9966735839844	275.00531005859375
645	275.20001220703125	12.368					1	DETECTED	275.2000 m/z @12.37 [CD8197_2.mzXML]	275.20001220703125	12.368	12.350966666666666	12.470816666666668	0.11985000000000134	4206.65283203125	21054.838358215395	0	1174	0.09637311614228494	3.518101761252369	6.036203522504738	275.1996154785156	275.2001647949219
646	275.2766418457031	11.346966666666667					1	DETECTED	275.2766 m/z @11.35 [CD8197_2.mzXML]	275.2766418457031	11.346966666666667	11.2697	12.0103	0.7406000000000006	367004.5	2643645.8326733313	0	1174	0.09943394900458635	2.070989500361087	1.8575457536728792	275.2762756347656	275.2774353027344
647	275.6325988769531	13.174616666666667					1	DETECTED	275.6326 m/z @13.17 [CD8197_2.mzXML]	275.6325988769531	13.174616666666667	12.1285	14.942350000000001	2.8138500000000004	119489.3671875	2293367.6074827258	0	1174	0.20187214282629817	1.5466395759903444	1.8649287241998778	275.62384033203125	275.63336181640625
648	276.13421630859375	13.0861					1	DETECTED	276.1342 m/z @13.09 [CD8197_2.mzXML]	276.13421630859375	13.0861	12.964183333333333	13.674633333333333	0.7104499999999998	31380.697265625	523645.9662480463	0	1174	0.21956566165990132	2.9136705399863128	2.9172548138321885	276.1332092285156	276.1348876953125
649	276.6517333984375	13.130533333333334					1	DETECTED	276.6517 m/z @13.13 [CD8197_2.mzXML]	276.6517333984375	13.130533333333334	13.0861	14.907649999999999	1.8215499999999984	25316.86328125	436359.43391461123	0	1174	0.2167454446547019	6.090621476523542	10.685260202043198	276.65106201171875	276.6521911621094
650	276.9847717285156	1.81165					1	DETECTED	276.9848 m/z @1.81 [CD8197_2.mzXML]	276.9847717285156	1.81165	1.7690666666666668	18.8475	17.078433333333333	21408.240234375	1247233.400444122	0	1174	0.2570325113692984	173.73284342110634	8.76835143627333	276.98419189453125	276.9947204589844
651	277.0379943847656	10.506300000000001					1	DETECTED	277.0380 m/z @10.51 [CD8197_2.mzXML]	277.0379943847656	10.506300000000001	10.460583333333334	15.261366666666667	4.800783333333333	3870.986572265625	343503.68760833744	0	1174	0.1288504865579405	52.50583302952899	104.01166605905799	277.03680419921875	277.0386962890625
652	277.1536560058594	13.189166666666667					1	DETECTED	277.1537 m/z @13.19 [CD8197_2.mzXML]	277.1536560058594	13.189166666666667	10.162033333333333	17.813666666666666	7.651633333333333	7902.578125	1092674.2900765077	0	1174	5.081265199831337	1.2638414781861826	1.055388230576392	277.1530456542969	277.1588134765625
653	277.2157287597656	12.5386					1	DETECTED	277.2157 m/z @12.54 [CD8197_2.mzXML]	277.2157287597656	12.5386	11.773	14.146899999999999	2.373899999999999	7857.7451171875	365701.1833021236	0	1174	1.285315391461241	1.5503526645768	2.1007053291536	277.2126159667969	277.2164611816406
654	278.0525817871094	17.015					1	DETECTED	278.0526 m/z @17.02 [CD8197_2.mzXML]	278.0525817871094	17.015	4.75465	19.77766666666667	15.023016666666669	2848.952392578125	1006924.0220898734	0	1174	8.167440554194256	0.6126667128861194	0.22533342577223878	278.0432434082031	278.0616760253906
655	278.62701416015625	12.902899999999999					1	DETECTED	278.6270 m/z @12.90 [CD8197_2.mzXML]	278.62701416015625	12.902899999999999	12.806033333333334	13.290916666666668	0.4848833333333342	29649.44921875	327793.7310922863	0	1174	0.13510737222113178	2.5028389538885456	7.422763766032213	278.6263122558594	278.6273498535156
656	278.9814147949219	1.9788166666666667					1	DETECTED	278.9814 m/z @1.98 [CD8197_2.mzXML]	278.9814147949219	1.9788166666666667	1.5551666666666668	19.705	18.14983333333333	6118.27001953125	2250591.441326538	0	1174	13.882472952402852	21.420787599826905	17.740100887522267	278.978515625	278.9829406738281
657	279.05633544921875	2.2884499999999997					1	DETECTED	279.0563 m/z @2.29 [CD8197_2.mzXML]	279.05633544921875	2.2884499999999997	2.0921666666666665	19.540666666666667	17.4485	4854.427734375	2308770.9618392647	0	1174	14.01369094116612	44.44722764710881	82.25039252280642	279.0473937988281	279.05682373046875
658	279.083984375	10.506300000000001					1	DETECTED	279.0840 m/z @10.51 [CD8197_2.mzXML]	279.083984375	10.506300000000001	7.635766666666667	18.036166666666666	10.4004	107710.09375	2222845.3511401997	0	1174	0.09570415234932383	1.4792930383057563	2.1264543541943173	279.0825500488281	279.0934143066406
659	279.1583557128906	12.4367					1	DETECTED	279.1584 m/z @12.44 [CD8197_2.mzXML]	279.1583557128906	12.4367	0.10095000000000001	19.9965	19.89555	82799.578125	3.524124718177006E7	1	1174	18.707996362794766	0.8502766570235427	0.07472313098122531	279.15777587890625	279.1595764160156
660	279.23095703125	13.443133333333332					1	DETECTED	279.2310 m/z @13.44 [CD8197_2.mzXML]	279.23095703125	13.443133333333332	12.163499999999999	14.663833333333335	2.5003333333333355	28814.0859375	1279001.7472536627	0	1174	0.037377363568710464	0.9494280782785315	0.8074731926632963	279.22698974609375	279.23223876953125
661	279.6460876464844	12.949033333333334					1	DETECTED	279.6461 m/z @12.95 [CD8197_2.mzXML]	279.6460876464844	12.949033333333334	12.739116666666666	14.067450000000001	1.328333333333335	138110.75	1880137.5278353307	2	1174	0.17758533423574008	1.8685857105712733	1.7066434864139794	279.6455078125	279.6468505859375
662	280.09161376953125	1.7690666666666668					1	DETECTED	280.0916 m/z @1.77 [CD8197_2.mzXML]	280.09161376953125	1.7690666666666668	1.69005	18.865666666666666	17.175616666666667	79298.328125	4063827.876293457	0	1174	0.05483326954105272	100.61468681837508	176.7717476896109	280.08612060546875	280.09185791015625
663	280.14801025390625	12.9181					1	DETECTED	280.1480 m/z @12.92 [CD8197_2.mzXML]	280.14801025390625	12.9181	9.332766666666666	13.39585	4.063083333333333	31887.26171875	2056536.1643920909	0	1174	3.7595156885504757	0.5303202106762657	0.059097930036751324	280.1469421386719	280.15460205078125
664	280.1615295410156	12.470816666666668					1	DETECTED	280.1615 m/z @12.47 [CD8197_2.mzXML]	280.1615295410156	12.470816666666668	0.17371666666666666	19.978333333333335	19.804616666666668	12758.12109375	6093906.463554197	0	1174	6.333811294513602	0.8052555751627077	0.20242054234140944	280.1604919433594	280.1628723144531
665	280.6541442871094	13.306099999999999					1	DETECTED	280.6541 m/z @13.31 [CD8197_2.mzXML]	280.6541442871094	13.306099999999999	12.9181	14.277033333333332	1.358933333333331	64386.76171875	1107046.6952761826	0	1174	0.21296893701508068	1.317193375499728	4.161316592014868	280.6484375	280.6552429199219
666	281.0104064941406	11.533999999999999					1	DETECTED	281.0104 m/z @11.53 [CD8197_2.mzXML]	281.0104064941406	11.533999999999999	11.533999999999999	11.608216666666667	0.07421666666666837	10867.8681640625	28734.902899780904	0	1174	0.03125044245412667	null	null	281.0094299316406	281.0108642578125
667	281.08331298828125	16.254466666666666					1	DETECTED	281.0833 m/z @16.25 [CD8197_2.mzXML]	281.08331298828125	16.254466666666666	8.98405	19.77766666666667	10.793616666666669	13026.5693359375	2803758.0237611705	0	1174	6.473074391768728	0.7422969797696145	0.48459395953922907	281.0824890136719	281.08441162109375
668	281.1377868652344	11.8718					1	DETECTED	281.1378 m/z @11.87 [CD8197_2.mzXML]	281.1377868652344	11.8718	11.857116666666666	13.916783333333333	2.0596666666666668	9563.3935546875	275555.6194854735	0	1174	0.09808893538135166	70.13620885357207	139.27241770714414	281.13763427734375	281.1427001953125
669	281.2469177246094	14.1794					1	DETECTED	281.2469 m/z @14.18 [CD8197_2.mzXML]	281.2469177246094	14.1794	0.9237666666666667	19.686833333333333	18.763066666666667	113658.421875	6036903.690005341	0	1174	0.5311669999398543	0.7509348543138546	0.44284205632995916	281.24578857421875	281.24896240234375
670	281.6618957519531	13.985033333333332					1	DETECTED	281.6619 m/z @13.99 [CD8197_2.mzXML]	281.6618957519531	13.985033333333332	10.907633333333333	16.10615	5.1985166666666665	35053.92578125	2298101.3073452753	0	1174	0.13349043193795218	2.6377006875137154	0.7343426070534942	281.65673828125	281.6627502441406
671	282.2210388183594	18.240166666666667					1	DETECTED	282.2210 m/z @18.24 [CD8197_2.mzXML]	282.2210388183594	18.240166666666667	0.11913333333333333	19.9965	19.877366666666667	3753.68359375	2395432.0522166113	0	1174	3.9717163704383243	0.5484611804698408	0.09692236093968155	282.22021484375	282.22271728515625
672	282.2591857910156	11.302316666666666					1	DETECTED	282.2592 m/z @11.30 [CD8197_2.mzXML]	282.2591857910156	11.302316666666666	11.302316666666666	15.681700000000001	4.379383333333335	26077.232421875	3288171.275064454	0	1174	3.2083693944271197	null	null	282.24993896484375	282.2591857910156
673	282.2784729003906	13.8651					1	DETECTED	282.2785 m/z @13.87 [CD8197_2.mzXML]	282.2784729003906	13.8651	11.06385	14.083633333333333	3.019783333333333	40486.43359375	1035643.3029261478	0	1174	0.29010268611991386	0.5829631538960174	0.9426857864796506	282.2750244140625	282.2791442871094
674	282.8229064941406	1.7690666666666668					1	DETECTED	282.8229 m/z @1.77 [CD8197_2.mzXML]	282.8229064941406	1.7690666666666668	1.7055	1.7834333333333334	0.07793333333333341	14917.5244140625	57770.463006835955	0	1174	0.08523106698819771	0.6130047194546404	0.2260094389092808	282.8229064941406	282.8232421875
675	282.9048156738281	1.5846666666666667					1	DETECTED	282.9048 m/z @1.58 [CD8197_2.mzXML]	282.9048156738281	1.5846666666666667	1.5551666666666668	1.67445	0.11928333333333319	61551.34765625	252478.32989916994	0	1174	0.06248669481397129	2.021751412429386	2.744731276127703	282.9034729003906	282.9049987792969
676	282.9643249511719	12.902899999999999					1	DETECTED	282.9643 m/z @12.90 [CD8197_2.mzXML]	282.9643249511719	12.902899999999999	10.871716666666666	16.032233333333334	5.160516666666668	11667.623046875	1357412.4027476194	0	1174	4.118933059226087	1.0935394195776766	1.1558902850299722	282.9643249511719	282.9742736816406
677	283.0073547363281	10.197483333333334					1	DETECTED	283.0074 m/z @10.20 [CD8197_2.mzXML]	283.0073547363281	10.197483333333334	10.162033333333333	10.30725	0.14521666666666633	10915.3564453125	60160.891458740174	0	1174	0.09652789657295813	2.048189938880998	3.096379877761996	283.00732421875	283.0077819824219
678	283.0279235839844	1.8818					1	DETECTED	283.0279 m/z @1.88 [CD8197_2.mzXML]	283.0279235839844	1.8818	1.85405	17.479333333333333	15.625283333333332	8793.7763671875	1690494.675648651	0	1174	0.0590661593173194	281.5366366366372	506.2910570548506	283.0263671875	283.02850341796875
679	283.10699462890625	10.744616666666667					1	DETECTED	283.1070 m/z @10.74 [CD8197_2.mzXML]	283.10699462890625	10.744616666666667	10.460583333333334	14.59575	4.135166666666667	6229.478515625	302416.90021472157	0	1174	0.305806264285712	7.279368618706724	0.33371299525487236	283.1067810058594	283.1158447265625
680	283.2419738769531	14.907649999999999					1	DETECTED	283.2420 m/z @14.91 [CD8197_2.mzXML]	283.2419738769531	14.907649999999999	14.6128	16.032233333333334	1.419433333333334	4936.68408203125	207182.94077011122	0	1174	0.7397222740077627	2.407043129274786	3.8140862585495716	283.2410583496094	283.24237060546875
681	283.26226806640625	12.588083333333334					1	DETECTED	283.2623 m/z @12.59 [CD8197_2.mzXML]	283.26226806640625	12.588083333333334	0.10095000000000001	19.9965	19.89555	67037.1640625	2824093.430367645	1	1174	0.20100981261966488	2.7108522175585454	3.1888987717164734	283.2531433105469	283.2650451660156
682	283.2816162109375	13.83					1	DETECTED	283.2816 m/z @13.83 [CD8197_2.mzXML]	283.2816162109375	13.83	13.742683333333334	14.310033333333333	0.5673499999999994	8527.3701171875	137071.37397528059	0	1174	0.18729664157195813	3.2488070242412785	3.6228183257725926	283.2737121582031	283.2821960449219
683	283.6302490234375	11.946033333333332					1	DETECTED	283.6302 m/z @11.95 [CD8197_2.mzXML]	283.6302490234375	11.946033333333332	8.7888	12.094016666666667	3.3052166666666665	5572.4873046875	614317.9297337036	0	1174	3.219576994734286	0.5234356029012744	0.04687120580254895	283.62298583984375	283.6305236816406
684	284.1853942871094	9.019916666666667					1	DETECTED	284.1854 m/z @9.02 [CD8197_2.mzXML]	284.1853942871094	9.019916666666667	8.9664	17.163166666666665	8.196766666666665	14020.9931640625	445904.84158828715	0	1174	0.08242761602381776	1.7690621685280972	11.182213087204385	284.1841735839844	284.1889953613281
685	284.2940368652344	12.5386					1	DETECTED	284.2940 m/z @12.54 [CD8197_2.mzXML]	284.2940368652344	12.5386	7.968816666666667	12.5386	4.5697833333333335	11628.6484375	514839.1233824162	0	1174	0.05257311058254288	0.5	null	284.28973388671875	284.2945861816406
686	284.90948486328125	1.69005					1	DETECTED	284.9095 m/z @1.69 [CD8197_2.mzXML]	284.90948486328125	1.69005	1.6593166666666666	1.7834333333333334	0.12411666666666687	37424.07421875	147188.6628735352	0	1174	0.051263323456703036	2.0192516268980403	3.03850325379608	284.9089660644531	284.9095153808594
687	285.0054626464844	10.197483333333334					1	DETECTED	285.0055 m/z @10.20 [CD8197_2.mzXML]	285.0054626464844	10.197483333333334	3.2540666666666667	10.3439	7.089833333333333	12219.6630859375	713743.3015095828	0	1174	0.34411565958251344	0.5108797906057517	0.020083229372979374	285.0011291503906	285.0057678222656
688	285.0646057128906	1.5115					1	DETECTED	285.0646 m/z @1.51 [CD8197_2.mzXML]	285.0646057128906	1.5115	1.4356	9.140600000000001	7.705000000000001	11909.17578125	831825.793022583	0	1174	0.16546441593416406	50.75757575757571	100.51515151515143	285.0639953613281	285.0693359375
689	285.2772521972656	13.899666666666667					1	DETECTED	285.2773 m/z @13.90 [CD8197_2.mzXML]	285.2772521972656	13.899666666666667	0.17371666666666666	19.723166666666668	19.54945	2869.458984375	1235590.7808379817	0	1174	8.618592848378999	0.7121346792025325	0.42426935840506497	285.27685546875	285.280029296875
690	286.1432189941406	11.916033333333333					1	DETECTED	286.1432 m/z @11.92 [CD8197_2.mzXML]	286.1432189941406	11.916033333333333	5.807416666666667	12.214933333333333	6.407516666666666	21014.06640625	1101878.6104662474	0	1174	0.09747939388466165	0.5194027748605856	0.04944719536789408	286.1423034667969	286.1475830078125
691	286.2010192871094	10.3439					1	DETECTED	286.2010 m/z @10.34 [CD8197_2.mzXML]	286.2010192871094	10.3439	10.270316666666668	10.853516666666668	0.5831999999999997	86357.484375	677209.9469667366	1	1174	0.11124931196019539	2.3908051911191612	2.196579878459085	286.2002258300781	286.2015380859375
692	286.248779296875	9.79265					1	DETECTED	286.2488 m/z @9.79 [CD8197_2.mzXML]	286.248779296875	9.79265	8.948633333333333	18.738166666666665	9.789533333333331	82798.515625	1997573.1923270924	1	1174	0.20508362891603404	1.112183906683637	1.1159143593192473	286.2472229003906	286.2498474121094
693	287.0130615234375	1.7834333333333334					1	DETECTED	287.0131 m/z @1.78 [CD8197_2.mzXML]	287.0130615234375	1.7834333333333334	1.75335	17.330333333333332	15.576983333333333	28433.669921875	5690972.20512085	0	1174	0.06602039046949804	258.8972299168964	516.7944598337928	287.0130615234375	287.0207214355469
694	287.2042541503906	10.3439					1	DETECTED	287.2043 m/z @10.34 [CD8197_2.mzXML]	287.2042541503906	10.3439	10.288816666666666	14.680966666666666	4.392150000000001	13444.478515625	698293.538868958	0	1174	0.1090043387938362	39.86822995461372	78.73645990922743	287.1986083984375	287.2047119140625
695	287.2364196777344	13.8476					1	DETECTED	287.2364 m/z @13.85 [CD8197_2.mzXML]	287.2364196777344	13.8476	13.742683333333334	18.333000000000002	4.590316666666668	6919.87744140625	622997.0938533325	0	1174	0.34195236856713507	21.876012708498934	4.815656601604194	287.23504638671875	287.2372131347656
696	287.2519226074219	9.79265					1	DETECTED	287.2519 m/z @9.79 [CD8197_2.mzXML]	287.2519226074219	9.79265	9.415750000000001	10.215399999999999	0.799649999999998	13782.51953125	195894.26624810832	0	1174	null	0.8557979857592461	0.6840507615524142	287.2517395019531	287.2524108886719
697	287.26849365234375	11.5036					1	DETECTED	287.2685 m/z @11.50 [CD8197_2.mzXML]	287.26849365234375	11.5036	11.487416666666666	11.8718	0.38438333333333397	10465.6328125	110303.24806542958	0	1174	0.20953594052766533	11.875901132852183	22.751802265704367	287.2676086425781	287.269287109375
698	287.63232421875	12.93385					1	DETECTED	287.6323 m/z @12.93 [CD8197_2.mzXML]	287.63232421875	12.93385	12.739116666666666	14.56145	1.8223333333333347	111587.71875	1510850.4034440038	0	1174	0.1548691925044441	1.6059342696096204	1.0335443020088912	287.6313171386719	287.6336364746094
699	288.216552734375	10.619033333333334					1	DETECTED	288.2166 m/z @10.62 [CD8197_2.mzXML]	288.216552734375	10.619033333333334	0.6313833333333334	19.8875	19.256116666666667	104887.484375	2379858.2043551006	1	1174	0.10655138965882749	1.380207123284069	7.859977671682985	288.21484375	288.21917724609375
700	288.6402587890625	13.2621					1	DETECTED	288.6403 m/z @13.26 [CD8197_2.mzXML]	288.6402587890625	13.2621	12.978933333333334	14.784883333333333	1.8059499999999993	43897.8359375	715728.2446618647	0	1174	0.22903966207352155	1.8585821166064727	5.154385522432123	288.63232421875	288.6409606933594
701	288.7690734863281	1.96485					1	DETECTED	288.7691 m/z @1.96 [CD8197_2.mzXML]	288.7690734863281	1.96485	1.9231833333333335	9.38235	7.459166666666667	8397.2548828125	460662.784050232	0	1174	0.12113929667159207	89.51000000000033	178.02000000000064	288.76092529296875	288.7707824707031
702	288.9214172363281	1.6295333333333335					1	DETECTED	288.9214 m/z @1.63 [CD8197_2.mzXML]	288.9214172363281	1.6295333333333335	1.5700333333333334	1.7834333333333334	0.21340000000000003	253252.046875	1153274.6623696298	0	1174	0.07065147169753216	1.155890599999076	1.1638214538195257	288.921142578125	288.921875
703	289.1180114746094	9.484083333333333					1	DETECTED	289.1180 m/z @9.48 [CD8197_2.mzXML]	289.1180114746094	9.484083333333333	9.432983333333334	9.689183333333334	0.25619999999999976	3658.7939453125	29541.5916154784	0	1174	0.12768487128248118	2.5068493150685818	3.67510056029997	289.11761474609375	289.11883544921875
704	289.1751708984375	1.3252833333333334					1	DETECTED	289.1752 m/z @1.33 [CD8197_2.mzXML]	289.1751708984375	1.3252833333333334	0.13726666666666668	19.9965	19.859233333333336	5702.57177734375	1925164.1122077948	0	1174	6.959379732617258	8.358145929490327	5.897000230490555	289.17376708984375	289.1845703125
705	289.6481018066406	14.099216666666667					1	DETECTED	289.6481 m/z @14.10 [CD8197_2.mzXML]	289.6481018066406	14.099216666666667	11.081083333333334	15.792300000000001	4.711216666666667	21487.123046875	1607436.110019104	0	1174	2.6231432019175465	1.8483125964892086	2.411000992562003	289.6385803222656	289.6496276855469
706	290.2681579589844	11.376666666666667					1	DETECTED	290.2682 m/z @11.38 [CD8197_2.mzXML]	290.2681579589844	11.376666666666667	10.907633333333333	11.518966666666667	0.6113333333333344	34298.13671875	419815.8048336187	0	1174	0.06107401428392478	0.6516639666589245	0.3372525111146399	290.267578125	290.2686767578125
707	290.626953125	12.855516666666666					1	DETECTED	290.6270 m/z @12.86 [CD8197_2.mzXML]	290.626953125	12.855516666666666	4.479166666666667	13.04	8.560833333333331	28414.515625	1907473.2650615228	0	1174	0.07227477182385478	0.5110121552545759	1.1095911702152823	290.6262512207031	290.6354675292969
708	290.6671447753906	14.083633333333333					1	DETECTED	290.6671 m/z @14.08 [CD8197_2.mzXML]	290.6671447753906	14.083633333333333	13.899666666666667	15.065383333333333	1.1657166666666665	4293.9033203125	144825.22126489255	0	1174	0.44838376171315275	3.168282297517667	5.336564595035334	290.66619873046875	290.6689758300781
709	290.85467529296875	1.7377666666666667					1	DETECTED	290.8547 m/z @1.74 [CD8197_2.mzXML]	290.85467529296875	1.7377666666666667	1.7055	1.7975833333333333	0.0920833333333333	24221.091796875	105954.81529907235	0	1174	0.11258560486206792	1.4269111570247928	1.8538223140495858	290.85400390625	290.85467529296875
710	290.9251403808594	2.4937166666666664					1	DETECTED	290.9251 m/z @2.49 [CD8197_2.mzXML]	290.9251403808594	2.4937166666666664	1.6144666666666665	15.459750000000001	13.845283333333334	38958.6875	3304430.4673058162	0	1174	0.6686965845782251	1.8709072636152444	2.6957761113052743	290.9228210449219	290.9261169433594
711	290.9799499511719	9.895933333333334					1	DETECTED	290.9799 m/z @9.90 [CD8197_2.mzXML]	290.9799499511719	9.895933333333334	7.795066666666667	9.9832	2.188133333333333	1651.7738037109375	114298.19254443355	0	1174	0.36101694661500616	0.5207692063592803	0.04153841271856046	290.9788513183594	290.98602294921875
712	291.11956787109375	12.026783333333332					1	DETECTED	291.1196 m/z @12.03 [CD8197_2.mzXML]	291.11956787109375	12.026783333333332	1.2704833333333334	12.978933333333334	11.708450000000001	34591.80078125	6841621.244837401	0	1174	0.09535360082076316	0.5442601080297129	0.08852021605942577	291.1192932128906	291.12908935546875
713	291.1739501953125	9.8611					1	DETECTED	291.1740 m/z @9.86 [CD8197_2.mzXML]	291.1739501953125	9.8611	4.16325	14.749666666666666	10.586416666666667	3780.2890625	1141737.5938422242	0	1174	0.21715357329622087	0.9289834469726884	0.8579668939453768	291.168212890625	291.1756286621094
714	291.1949157714844	12.1285					1	DETECTED	291.1949 m/z @12.13 [CD8197_2.mzXML]	291.1949157714844	12.1285	4.1009	12.48775	8.386849999999999	17632.853515625	4351196.732070678	0	1174	0.20379876042589373	0.5223759280482335	0.026396937222978006	291.1911315917969	291.1952209472656
715	291.646240234375	12.855516666666666					1	DETECTED	291.6462 m/z @12.86 [CD8197_2.mzXML]	291.646240234375	12.855516666666666	12.721833333333333	14.56145	1.839616666666668	58621.59375	724990.4403911743	0	1174	0.1355762152220752	1.5208784647239153	2.001317832143656	291.6449279785156	291.6483154296875
716	291.9350891113281	2.54875					1	DETECTED	291.9351 m/z @2.55 [CD8197_2.mzXML]	291.9350891113281	2.54875	1.937	6.208866666666666	4.271866666666666	29951.759765625	1757765.5863750903	0	1174	0.7386680060418169	2.199672445502292	2.1849677206009517	291.9342956542969	291.93548583984375
717	292.0677185058594	16.6427					1	DETECTED	292.0677 m/z @16.64 [CD8197_2.mzXML]	292.0677185058594	16.6427	9.415750000000001	19.650333333333332	10.234583333333331	4182.38671875	1006502.4909976505	0	1174	2.039969460080556	0.7080845538804981	0.7737538624854642	292.0666198730469	292.0689392089844
718	292.123046875	12.0103					1	DETECTED	292.1230 m/z @12.01 [CD8197_2.mzXML]	292.123046875	12.0103	12.0103	16.475833333333334	4.465533333333333	4739.447265625	1058817.6482631837	0	1174	0.07918038340565303	null	null	292.1230163574219	292.1292724609375
719	292.5155334472656	2.60385					1	DETECTED	292.5155 m/z @2.60 [CD8197_2.mzXML]	292.5155334472656	2.60385	2.3846833333333333	16.754	14.369316666666668	3867.621337890625	1899767.5973273925	0	1174	0.3772308777309199	32.781711026615966	64.56342205323193	292.5131530761719	292.51837158203125
720	292.65362548828125	13.1007					1	DETECTED	292.6536 m/z @13.10 [CD8197_2.mzXML]	292.65362548828125	13.1007	2.54875	13.290916666666668	10.742166666666668	7093.36572265625	2109996.179335693	0	1174	1.208472332267494	0.5090133419257421	0.01802668385148414	292.6450500488281	292.65472412109375
721	292.935546875	2.5075999999999996					1	DETECTED	292.9355 m/z @2.51 [CD8197_2.mzXML]	292.935546875	2.5075999999999996	2.3712333333333335	3.4821166666666667	1.1108833333333332	4796.20849609375	149565.78218743892	0	1174	0.16233504114463582	4.073148374480584	5.964658493018758	292.92816162109375	292.9447937011719
722	292.9850158691406	2.589916666666667					1	DETECTED	292.9850 m/z @2.59 [CD8197_2.mzXML]	292.9850158691406	2.589916666666667	2.3712333333333335	3.4821166666666667	1.1108833333333332	4438.0166015625	160721.0102863159	0	1174	0.6547778769921577	2.539935980489292	4.233610533866861	292.977294921875	292.993408203125
723	293.0037841796875	2.72965					1	DETECTED	293.0038 m/z @2.73 [CD8197_2.mzXML]	293.0037841796875	2.72965	2.3164666666666665	15.1548	12.838333333333333	6722.74169921875	841122.8975693971	0	1174	0.149319094643924	15.535879956435798	1.7537730654763697	292.9962158203125	293.01190185546875
724	293.0342712402344	2.4937166666666664					1	DETECTED	293.0343 m/z @2.49 [CD8197_2.mzXML]	293.0342712402344	2.4937166666666664	2.247333333333333	3.8217166666666667	1.5743833333333335	9540.4873046875	378369.1616995239	0	1174	0.47837789673892006	3.194987485625383	4.765930633656823	293.0256042480469	293.0350341796875
725	293.04571533203125	2.6735166666666665					1	DETECTED	293.0457 m/z @2.67 [CD8197_2.mzXML]	293.04571533203125	2.6735166666666665	2.1912833333333332	4.007766666666667	1.8164833333333337	10599.4814453125	458827.7999878842	0	1174	0.6475571726021432	1.8834070643533565	1.7024437463609552	293.0376281738281	293.0495300292969
726	293.0606384277344	2.4937166666666664					1	DETECTED	293.0606 m/z @2.49 [CD8197_2.mzXML]	293.0606384277344	2.4937166666666664	2.233366666666667	4.20985	1.9764833333333334	17249.8984375	619971.9278921509	0	1174	0.5222271706518642	3.59382094673738	3.7302374500098914	293.0526428222656	293.06103515625
727	293.0718078613281	2.6873500000000003					1	DETECTED	293.0718 m/z @2.69 [CD8197_2.mzXML]	293.0718078613281	2.6873500000000003	2.1912833333333332	19.175	16.983716666666666	24188.6484375	2276074.0127697727	0	1174	0.8825434407295059	16.04544350891048	28.20722383751397	293.06256103515625	293.0719909667969
728	293.0972595214844	2.54875					1	DETECTED	293.0973 m/z @2.55 [CD8197_2.mzXML]	293.0972595214844	2.54875	0.11913333333333333	19.9965	19.877366666666667	1.0168374E7	6.537165234557385E8	1	1174	0.6592125221187781	2.270702738347184	2.189453832774019	293.0874938964844	293.10693359375
729	293.12677001953125	2.715733333333333					1	DETECTED	293.1268 m/z @2.72 [CD8197_2.mzXML]	293.12677001953125	2.715733333333333	2.0779	15.829366666666665	13.751466666666666	20502.94140625	1732801.7338900145	0	1174	0.6398939382772255	1.6171836318648158	1.3917866080556502	293.1259460449219	293.1347961425781
730	293.138427734375	2.659266666666667					1	DETECTED	293.1384 m/z @2.66 [CD8197_2.mzXML]	293.138427734375	2.659266666666667	2.1912833333333332	12.248733333333332	10.05745	12234.009765625	1894272.7668624264	0	1174	0.39871347141440516	1.7534289625578032	2.6719111022553994	293.1376037597656	293.14215087890625
731	293.1522521972656	9.84395					1	DETECTED	293.1523 m/z @9.84 [CD8197_2.mzXML]	293.1522521972656	9.84395	2.2884499999999997	11.773	9.48455	583048.9375	3.36332483277107E7	0	1174	0.39353177326813515	0.5354137050340123	0.049038364391087864	293.1424255371094	293.1608581542969
732	293.1680603027344	2.4529833333333335					1	DETECTED	293.1681 m/z @2.45 [CD8197_2.mzXML]	293.1680603027344	2.4529833333333335	2.1771666666666665	9.84395	7.666783333333333	8824.599609375	779496.1194277648	0	1174	0.5511005889198928	13.898332225512096	4.4302545529508786	293.16265869140625	293.1764221191406
733	293.1871337890625	14.493816666666667					1	DETECTED	293.1871 m/z @14.49 [CD8197_2.mzXML]	293.1871337890625	14.493816666666667	2.3300166666666664	15.533166666666666	13.20315	10028.4228515625	1872162.6598909304	0	1174	12.363464754655517	0.5376048082650691	0.07127193159616314	293.17767333984375	293.19500732421875
734	293.20599365234375	2.6314333333333333					1	DETECTED	293.2060 m/z @2.63 [CD8197_2.mzXML]	293.20599365234375	2.6314333333333333	2.3572833333333336	19.905666666666665	17.54838333333333	5665.3076171875	1694165.9984596558	0	1174	0.47572249643661246	32.005076296431426	3.1271800363831885	293.197998046875	293.2140197753906
735	293.22412109375	2.7017666666666664					1	DETECTED	293.2241 m/z @2.70 [CD8197_2.mzXML]	293.22412109375	2.7017666666666664	2.4256333333333333	3.4210333333333334	0.9954000000000001	4336.6650390625	129488.60349060055	0	1174	0.19627806349579613	1.8023901496861434	2.604780299372287	293.21612548828125	293.2326965332031
736	293.24017333984375	2.786216666666667					1	DETECTED	293.2402 m/z @2.79 [CD8197_2.mzXML]	293.24017333984375	2.786216666666667	2.3300166666666664	12.588083333333334	10.258066666666668	3198.0517578125	1132270.4151502075	0	1174	1.013245120396066	11.242948998977049	21.485897997954098	293.2357177734375	293.24493408203125
737	293.2733459472656	2.4937166666666664					1	DETECTED	293.2733 m/z @2.49 [CD8197_2.mzXML]	293.2733459472656	2.4937166666666664	2.4937166666666664	3.2841	0.7903833333333337	3056.40966796875	78857.3490281067	0	1174	0.2641209065179053	null	null	293.2657775878906	293.2820129394531
738	294.1003723144531	2.54875					1	DETECTED	294.1004 m/z @2.55 [CD8197_2.mzXML]	294.1003723144531	2.54875	1.86805	18.221666666666668	16.353616666666667	1013248.0625	6.118146916880707E7	0	1174	0.6734271176949371	2.154950240822319	2.0377402050670703	294.099853515625	294.1033935546875
739	294.1561584472656	9.84395					1	DETECTED	294.1562 m/z @9.84 [CD8197_2.mzXML]	294.1561584472656	9.84395	9.484083333333333	10.430566666666666	0.9464833333333331	60872.9296875	1473360.5593078635	0	1174	0.40179156438832386	1.2271117540527947	1.1862785539432943	294.15594482421875	294.1573181152344
740	294.9189147949219	13.009649999999999					1	DETECTED	294.9189 m/z @13.01 [CD8197_2.mzXML]	294.9189147949219	13.009649999999999	0.13726666666666668	19.960166666666666	19.8229	17483.166015625	4949252.762578309	0	1174	2.4402146307588843	0.7483795099614119	0.559923824791366	294.91839599609375	294.9203796386719
741	294.93817138671875	1.6444					1	DETECTED	294.9382 m/z @1.64 [CD8197_2.mzXML]	294.93817138671875	1.6444	1.5846666666666667	1.69005	0.10538333333333338	99526.625	368715.26489990274	0	1174	0.061867500347358995	0.8836981416721759	0.8562783217521406	294.9376220703125	294.938232421875
742	294.9519348144531	1.75335					1	DETECTED	294.9519 m/z @1.75 [CD8197_2.mzXML]	294.9519348144531	1.75335	1.75335	17.850833333333334	16.097483333333333	9120.7548828125	4814175.185740662	0	1174	9.384237016235309	null	null	294.9519348144531	294.9549560546875
743	295.1015930175781	2.4937166666666664					1	DETECTED	295.1016 m/z @2.49 [CD8197_2.mzXML]	295.1015930175781	2.4937166666666664	1.85405	18.572499999999998	16.718449999999997	118200.1796875	8759821.130592812	0	1174	0.6974544438394688	2.015793437108076	2.571457043634603	295.0976257324219	295.1036071777344
744	295.14849853515625	9.84395					1	DETECTED	295.1485 m/z @9.84 [CD8197_2.mzXML]	295.14849853515625	9.84395	9.432983333333334	10.288816666666666	0.8558333333333312	20188.57421875	525083.1392283938	0	1174	0.44921928964139823	1.1146427062763802	1.1523414384246462	295.1480712890625	295.1546630859375
745	295.1935729980469	12.300033333333333					1	DETECTED	295.1936 m/z @12.30 [CD8197_2.mzXML]	295.1935729980469	12.300033333333333	1.4167333333333334	16.978166666666667	15.561433333333333	41448.078125	3061610.7030484015	0	1174	0.3037580981544785	0.7218329139614188	0.7389615373163383	295.1872863769531	295.2030029296875
746	295.293701171875	2.4937166666666664					1	DETECTED	295.2937 m/z @2.49 [CD8197_2.mzXML]	295.293701171875	2.4937166666666664	1.9788166666666667	8.7888	6.809983333333333	37576.93359375	2208813.034399292	0	1174	0.6073068087351481	2.207056049140436	2.6968914522141443	295.293212890625	295.2956848144531
747	296.046142578125	1.86805					1	DETECTED	296.0461 m/z @1.87 [CD8197_2.mzXML]	296.046142578125	1.86805	1.85405	2.0069500000000002	0.15290000000000026	43278.86328125	140229.5686755374	0	1174	0.20856024087685765	5.46071428571429	8.159746585337016	296.0449523925781	296.046142578125
748	296.065185546875	1.75335					1	DETECTED	296.0652 m/z @1.75 [CD8197_2.mzXML]	296.065185546875	1.75335	1.7055	13.203750000000001	11.49825	67763.7421875	7284809.449112305	0	1174	0.05723813323598059	120.14890282131675	239.29780564263353	296.0572814941406	296.06536865234375
749	296.151611328125	9.775749999999999					1	DETECTED	296.1516 m/z @9.78 [CD8197_2.mzXML]	296.151611328125	9.775749999999999	8.948633333333333	9.8611	0.912466666666667	2942.41552734375	62568.62730734263	0	1174	0.1058742010619369	0.5515948979386233	0.10318979587724662	296.1481628417969	296.15240478515625
750	296.1846923828125	11.808					1	DETECTED	296.1847 m/z @11.81 [CD8197_2.mzXML]	296.1846923828125	11.808	9.1084	19.522	10.413599999999999	22187.138671875	2178599.1262280876	0	1174	0.10762463374343412	2.5862616435965773	1.750274969541271	296.1819763183594	296.18505859375
751	296.1968688964844	12.316966666666668					1	DETECTED	296.1969 m/z @12.32 [CD8197_2.mzXML]	296.1968688964844	12.316966666666668	12.18075	12.48775	0.3070000000000004	7951.53955078125	94340.93912597653	0	1174	0.22441591561234198	1.1268811941759376	1.2537623883518751	296.1960144042969	296.19720458984375
752	296.25787353515625	13.443133333333332					1	DETECTED	296.2579 m/z @13.44 [CD8197_2.mzXML]	296.25787353515625	13.443133333333332	13.38075	13.725633333333333	0.3448833333333319	13219.4306640625	99322.84449371311	0	1174	0.14659042031086322	2.7642265562383925	3.1821370857557603	296.2568359375	296.2626037597656
753	296.9891052246094	11.756066666666667					1	DETECTED	296.9891 m/z @11.76 [CD8197_2.mzXML]	296.9891052246094	11.756066666666667	11.200783333333334	16.402016666666665	5.201233333333331	8230.455078125	724889.918904663	0	1174	0.39643842308046473	4.683404868385504	8.366809736771009	296.9880065917969	296.9927673339844
754	297.1181945800781	1.4968833333333333					1	DETECTED	297.1182 m/z @1.50 [CD8197_2.mzXML]	297.1181945800781	1.4968833333333333	1.4356	1.5700333333333334	0.1344333333333334	7053.46728515625	39205.018035156245	0	1174	0.47290006888915936	1.0968180581996194	1.1936361163992388	297.1177062988281	297.11865234375
755	297.1802673339844	16.10615					1	DETECTED	297.1803 m/z @16.11 [CD8197_2.mzXML]	297.1802673339844	16.10615	9.090716666666667	19.905666666666665	10.814949999999998	12071.4345703125	2756525.1961058322	0	1174	0.8545050855387579	0.7773614566058632	0.4917168170043727	297.17840576171875	297.1813049316406
756	298.2733459472656	14.115216666666667					1	DETECTED	298.2733 m/z @14.12 [CD8197_2.mzXML]	298.2733459472656	14.115216666666667	10.871716666666666	16.494783333333334	5.623066666666668	87207.0859375	3870464.4247926953	0	1174	0.45238451407075964	0.8110142925055372	7.70151023746702	298.2728576660156	298.2748107910156
757	299.1380310058594	11.302316666666666					1	DETECTED	299.1380 m/z @11.30 [CD8197_2.mzXML]	299.1380310058594	11.302316666666666	10.380516666666667	15.1548	4.774283333333333	71197.7421875	2732253.9702104493	1	1174	0.2873039185528423	1.1189809527457548	3.3773298969428933	299.1370849609375	299.1396484375
758	299.2765197753906	14.22855					1	DETECTED	299.2765 m/z @14.23 [CD8197_2.mzXML]	299.2765197753906	14.22855	13.985033333333332	15.40525	1.4202166666666685	17328.02734375	547742.335609497	0	1174	0.4492597407190111	3.0636339874183602	3.842422176845712	299.27618408203125	299.2774353027344
759	299.6321105957031	12.871833333333333					1	DETECTED	299.6321 m/z @12.87 [CD8197_2.mzXML]	299.6321105957031	12.871833333333333	12.789283333333334	13.070633333333335	0.28135000000000154	49417.08984375	423404.62537377985	0	1174	0.1467670431107635	1.7041187159297602	2.7574734681408657	299.6319580078125	299.63275146484375
760	300.1341857910156	12.871833333333333					1	DETECTED	300.1342 m/z @12.87 [CD8197_2.mzXML]	300.1341857910156	12.871833333333333	10.672533333333332	13.055100000000001	2.382566666666669	14667.2841796875	1382679.1210523688	0	1174	2.3320181578450825	0.5416647721244642	0.08332954424892837	300.1341857910156	300.1418151855469
761	300.1795959472656	11.5782					1	DETECTED	300.1796 m/z @11.58 [CD8197_2.mzXML]	300.1795959472656	11.5782	9.38235	11.961666666666668	2.579316666666667	44832.44921875	1612841.334294616	0	1174	0.1242659383480973	0.5878605054825013	0.0926844278750171	300.1783142089844	300.1847229003906
762	300.19830322265625	11.391383333333332					1	DETECTED	300.1983 m/z @11.39 [CD8197_2.mzXML]	300.19830322265625	11.391383333333332	8.806433333333333	11.391383333333332	2.584949999999999	5252.126953125	518401.3921213683	0	1174	2.478529590692233	0.5	null	300.1976623535156	300.198486328125
763	301.11737060546875	10.744616666666667					1	DETECTED	301.1174 m/z @10.74 [CD8197_2.mzXML]	301.11737060546875	10.744616666666667	10.270316666666668	10.8171	0.5467833333333321	31297.87890625	385401.23132104345	1	1174	0.3968982957970564	0.5764108510787821	0.15282170215756408	301.1172180175781	301.11859130859375
764	301.1402893066406	1.6295333333333335					1	DETECTED	301.1403 m/z @1.63 [CD8197_2.mzXML]	301.1402893066406	1.6295333333333335	0.10095000000000001	19.9965	19.89555	88477.4140625	1.154059288122204E7	1	1174	0.13616686413524448	5.458609449904073	19.68456653307041	301.1382141113281	301.141357421875
765	301.2127685546875	13.443133333333332					1	DETECTED	301.2128 m/z @13.44 [CD8197_2.mzXML]	301.2127685546875	13.443133333333332	13.365633333333333	13.759933333333333	0.39429999999999943	24641.98828125	267032.59014331084	0	1174	0.09721369323052187	2.5438709677419715	4.087741935483943	301.21221923828125	301.2131042480469
766	302.01666259765625	12.5386					1	DETECTED	302.0167 m/z @12.54 [CD8197_2.mzXML]	302.01666259765625	12.5386	0.43023333333333336	19.960166666666666	19.529933333333332	7409.80712890625	3005143.3228124063	0	1174	13.115813790004793	0.8064644006485873	0.2312912140729786	302.01666259765625	302.0209045410156
767	302.1022644042969	10.619033333333334					1	DETECTED	302.1023 m/z @10.62 [CD8197_2.mzXML]	302.1022644042969	10.619033333333334	10.552333333333333	13.233083333333333	2.6807499999999997	4931.51220703125	405526.1309997559	0	1174	0.06933695733339995	20.09557721139404	39.19115442278808	302.1017150878906	302.1025085449219
768	302.1202392578125	10.744616666666667					1	DETECTED	302.1202 m/z @10.74 [CD8197_2.mzXML]	302.1202392578125	10.744616666666667	10.3439	10.798866666666667	0.4549666666666674	4319.9140625	57723.917826599136	0	1174	0.16584156428733543	0.5676912198976828	0.1353824397953655	302.1202392578125	302.1213684082031
769	302.1434020996094	1.7690666666666668					1	DETECTED	302.1434 m/z @1.77 [CD8197_2.mzXML]	302.1434020996094	1.7690666666666668	0.26503333333333334	19.9965	19.731466666666666	13422.8232421875	2505570.3513320317	0	1174	null	6.745757781716901	6.599231389133262	302.142578125	302.14556884765625
770	302.28631591796875	11.5782					1	DETECTED	302.2863 m/z @11.58 [CD8197_2.mzXML]	302.28631591796875	11.5782	11.487416666666666	15.172933333333333	3.6855166666666666	193006.046875	2119432.237542482	1	1174	0.10950169046128089	2.5046456831780217	2.203304891611768	302.285400390625	302.2876892089844
771	303.02685546875	1.4517833333333334					1	DETECTED	303.0269 m/z @1.45 [CD8197_2.mzXML]	303.02685546875	1.4517833333333334	1.4356	15.2438	13.8082	5531.57861328125	739301.2095907594	0	1174	0.08233529889228342	426.6179196704401	852.2358393408801	303.0222473144531	303.0342102050781
772	303.052001953125	16.6427					1	DETECTED	303.0520 m/z @16.64 [CD8197_2.mzXML]	303.052001953125	16.6427	9.775749999999999	19.394166666666667	9.618416666666668	2460.751220703125	628730.1475225221	0	1174	0.1886584407065861	0.7003412480552985	0.4006824961105971	303.05084228515625	303.0535888671875
773	303.1333923339844	10.708683333333333					1	DETECTED	303.1334 m/z @10.71 [CD8197_2.mzXML]	303.1333923339844	10.708683333333333	10.197483333333334	10.798866666666667	0.6013833333333327	4690.48583984375	57034.71403649902	0	1174	0.08373309311305377	0.5882074856546695	0.17641497130933914	303.1319274902344	303.1341552734375
774	303.2286071777344	14.115216666666667					1	DETECTED	303.2286 m/z @14.12 [CD8197_2.mzXML]	303.2286071777344	14.115216666666667	10.251716666666665	16.680166666666665	6.42845	241090.3125	8669951.851337438	1	1174	0.407378942625396	0.7149310531284666	0.4335603367722684	303.2271423339844	303.2321472167969
775	303.29010009765625	11.5782					1	DETECTED	303.2901 m/z @11.58 [CD8197_2.mzXML]	303.29010009765625	11.5782	9.723749999999999	15.7004	5.976650000000001	27572.69921875	2479229.533387971	0	1174	0.07069828327705885	1.611434657175981	2.222869314351962	303.29010009765625	303.2988586425781
776	304.0190734863281	10.108049999999999					1	DETECTED	304.0191 m/z @10.11 [CD8197_2.mzXML]	304.0190734863281	10.108049999999999	1.4356	10.233266666666667	8.797666666666668	12422.119140625	2501627.4226867068	0	1174	0.11553267968736591	0.5072192210198196	0.014729367759364226	304.0184631347656	304.0277099609375
777	304.04876708984375	16.773					1	DETECTED	304.0488 m/z @16.77 [CD8197_2.mzXML]	304.04876708984375	16.773	0.41209999999999997	19.86916666666667	19.45706666666667	4212.044921875	1568267.5449387808	0	1174	1.4325349519583028	0.5946209153123199	0.18384615946522415	304.0472717285156	304.05218505859375
778	304.1500244140625	9.316866666666666					1	DETECTED	304.1500 m/z @9.32 [CD8197_2.mzXML]	304.1500244140625	9.316866666666666	9.255333333333335	12.994366666666668	3.7390333333333334	2586.80419921875	405949.31319702155	0	1174	0.07215579953247087	30.382177681474392	59.764355362948784	304.1487731933594	304.1507568359375
779	304.1690673828125	17.200166666666668					1	DETECTED	304.1691 m/z @17.20 [CD8197_2.mzXML]	304.1690673828125	17.200166666666668	8.82395	17.200166666666668	8.376216666666668	4471.48876953125	1182270.1242324524	0	1174	8.335521339539273	0.5	null	304.16473388671875	304.1751403808594
780	304.2115173339844	10.05405					1	DETECTED	304.2115 m/z @10.05 [CD8197_2.mzXML]	304.2115173339844	10.05405	10.018733333333333	17.479333333333333	7.4605999999999995	27572.2890625	1097789.646885863	0	1174	0.15858847052491498	5.106991260470739	6.623786077249616	304.21124267578125	304.2203674316406
781	304.23193359375	14.131					1	DETECTED	304.2319 m/z @14.13 [CD8197_2.mzXML]	304.23193359375	14.131	11.1835	16.050533333333334	4.8670333333333335	45261.87890625	2068598.387579163	0	1174	0.33940899839854843	0.7291937989660837	5.45974551431166	304.2310791015625	304.2330627441406
782	304.8951721191406	1.6295333333333335					1	DETECTED	304.8952 m/z @1.63 [CD8197_2.mzXML]	304.8951721191406	1.6295333333333335	0.10095000000000001	12.1285	12.027550000000002	95688.671875	8959735.52993283	0	1174	0.061214167110021034	3.934214686801505	6.86842937360301	304.8951110839844	304.9048156738281
783	305.1349182128906	12.368					1	DETECTED	305.1349 m/z @12.37 [CD8197_2.mzXML]	305.1349182128906	12.368	0.9237666666666667	12.419566666666666	11.4958	5266.2333984375	1465582.4278942258	0	1174	0.10052867540391652	0.5022529541807081	0.004505908361416326	305.1349182128906	305.1394348144531
784	305.2441711425781	12.5386					1	DETECTED	305.2442 m/z @12.54 [CD8197_2.mzXML]	305.2441711425781	12.5386	1.8258666666666667	15.261366666666667	13.435500000000001	146531.421875	3820106.5151216104	1	1174	0.23638347107395674	3.067607315733412	21.74477171424495	305.2430725097656	305.2482604980469
785	305.70880126953125	10.445566666666668					1	DETECTED	305.7088 m/z @10.45 [CD8197_2.mzXML]	305.70880126953125	10.445566666666668	10.415099999999999	10.552333333333333	0.13723333333333443	7130.4716796875	37353.521437500334	0	1174	0.13101525960404103	2.252188183807279	3.879241743423376	305.70806884765625	305.7088317871094
786	306.0830993652344	15.829366666666665					1	DETECTED	306.0831 m/z @15.83 [CD8197_2.mzXML]	306.0830993652344	15.829366666666665	9.270549999999998	18.499166666666667	9.22861666666667	5279.00341796875	1235872.5339941715	0	1174	7.116773987886948	0.7035275672186804	0.4070551344373607	306.0821228027344	306.0845031738281
787	306.2474365234375	12.57175					1	DETECTED	306.2474 m/z @12.57 [CD8197_2.mzXML]	306.2474365234375	12.57175	2.0637	14.59575	12.532050000000002	34055.65234375	2795580.6670039045	0	1174	0.1509475743415365	0.585810505951223	17.400471635796556	306.2453308105469	306.25152587890625
788	306.798095703125	10.445566666666668					1	DETECTED	306.7981 m/z @10.45 [CD8197_2.mzXML]	306.798095703125	10.445566666666668	10.415099999999999	10.521083333333333	0.10598333333333443	6601.61376953125	29461.713010132175	0	1174	0.11827867143125559	1.7393326039386108	2.4786652078772216	306.7978210449219	306.7982177734375
789	307.0613098144531	11.65545					1	DETECTED	307.0613 m/z @11.66 [CD8197_2.mzXML]	307.0613098144531	11.65545	11.149033333333334	14.767533333333335	3.618500000000001	7736.80908203125	648680.2619673461	0	1174	0.21456139639619032	3.572650979101532	5.8931953207342165	307.0601806640625	307.0628662109375
790	307.0798645019531	15.8662					1	DETECTED	307.0799 m/z @15.87 [CD8197_2.mzXML]	307.0798645019531	15.8662	9.9832	18.901999999999997	8.918799999999997	5346.28759765625	1121976.5396943965	0	1174	2.124369012098997	0.7580146183919768	0.38998839982380157	307.0790710449219	307.0815734863281
791	307.1687927246094	10.521083333333333					1	DETECTED	307.1688 m/z @10.52 [CD8197_2.mzXML]	307.1687927246094	10.521083333333333	9.500966666666667	11.16635	1.6653833333333328	42407.125	781557.6799084169	0	1174	0.08526731852079195	0.5724426728759984	0.3207559595688874	307.1666564941406	307.1692199707031
792	307.26239013671875	12.077283333333332					1	DETECTED	307.2624 m/z @12.08 [CD8197_2.mzXML]	307.26239013671875	12.077283333333332	11.8718	14.698	2.8262	6958.802734375	432058.60456463613	0	1174	0.2345208397221068	6.876956768594426	1.3630327299814473	307.2596435546875	307.2630615234375
793	308.0501708984375	10.445566666666668					1	DETECTED	308.0502 m/z @10.45 [CD8197_2.mzXML]	308.0501708984375	10.445566666666668	10.36225	13.573816666666666	3.2115666666666662	2243563.75	1.707925361223415E7	1	1174	0.10274158470665462	2.1017498088790076	2.513652693131208	308.047607421875	308.0509948730469
794	308.87884521484375	2.1492333333333336					1	DETECTED	308.8788 m/z @2.15 [CD8197_2.mzXML]	308.87884521484375	2.1492333333333336	2.1207833333333332	2.1771666666666665	0.05638333333333323	3359.1328125	9920.723964111312	0	1174	0.07134894235708256	0.9909197422378316	0.9818394844756633	308.87860107421875	308.8790283203125
795	309.0535888671875	10.445566666666668					1	DETECTED	309.0536 m/z @10.45 [CD8197_2.mzXML]	309.0535888671875	10.445566666666668	2.72965	14.802633333333334	12.072983333333335	307603.84375	3.0568307888110235E7	1	1174	0.09620231699824977	0.5023255357885833	0.01787653048185217	309.04656982421875	309.0634460449219
796	309.1501770019531	13.657816666666667					1	DETECTED	309.1502 m/z @13.66 [CD8197_2.mzXML]	309.1501770019531	13.657816666666667	9.24075	14.067450000000001	4.826700000000001	7032.41845703125	428116.49491680926	0	1174	0.23401524739491286	0.5463693854141513	0.09313524871956426	309.14666748046875	309.1509094238281
797	309.17071533203125	12.282666666666668					1	DETECTED	309.1707 m/z @12.28 [CD8197_2.mzXML]	309.17071533203125	12.282666666666668	3.3750333333333336	12.470816666666668	9.095783333333333	6364.56640625	922249.0667933044	0	1174	0.15943694475777193	0.5105611666398482	0.02112233327969647	309.1650695800781	309.171142578125
798	309.20269775390625	12.756116666666665					1	DETECTED	309.2027 m/z @12.76 [CD8197_2.mzXML]	309.20269775390625	12.756116666666665	7.8647	14.245183333333333	6.380483333333333	17582.30859375	919408.8478427737	0	1174	0.13459556233896208	0.6522122084603985	0.04862602291816097	309.2003173828125	309.20623779296875
799	310.0464172363281	10.445566666666668					1	DETECTED	310.0464 m/z @10.45 [CD8197_2.mzXML]	310.0464172363281	10.445566666666668	10.380516666666667	11.841800000000001	1.4612833333333342	774794.8125	5799118.289420845	0	1174	0.09799664732254776	2.1642495336410468	2.5262172815686132	310.04595947265625	310.0472717285156
800	310.1131286621094	1.21565					1	DETECTED	310.1131 m/z @1.22 [CD8197_2.mzXML]	310.1131286621094	1.21565	0.10095000000000001	19.978333333333335	19.877383333333334	1789.8221435546875	909047.4034162596	0	1174	0.843904605576239	8.916023743309113	16.83204748661823	310.1111755371094	310.1145324707031
801	310.20098876953125	10.552333333333333					1	DETECTED	310.2010 m/z @10.55 [CD8197_2.mzXML]	310.20098876953125	10.552333333333333	10.430566666666666	17.664833333333334	7.234266666666668	22433.6015625	2298022.2483627344	0	1174	3.746152366042347	23.40971662460185	31.303559880176742	310.1988830566406	310.201171875
802	310.91217041015625	1.6593166666666666					1	DETECTED	310.9122 m/z @1.66 [CD8197_2.mzXML]	310.91217041015625	1.6593166666666666	1.6144666666666665	1.7834333333333334	0.16896666666666693	69439.515625	294147.9286884767	0	1174	0.055855624629654876	2.4259606720226974	2.294931559184531	310.91058349609375	310.9126281738281
803	311.0042419433594	12.19815					1	DETECTED	311.0042 m/z @12.20 [CD8197_2.mzXML]	311.0042419433594	12.19815	10.108049999999999	19.503666666666668	9.395616666666669	4027.7978515625	881923.1679290466	0	1174	4.081487337960155	2.247647640463773	1.9276406196427405	310.9958801269531	311.00970458984375
804	311.0505676269531	10.445566666666668					1	DETECTED	311.0506 m/z @10.45 [CD8197_2.mzXML]	311.0505676269531	10.445566666666668	10.380516666666667	10.889550000000002	0.5090333333333348	103951.6953125	761594.3912152111	0	1174	0.08955441192353142	2.88650858707622	2.5112355490399567	311.05010986328125	311.0509338378906
805	311.1234436035156	8.753583333333333					1	DETECTED	311.1234 m/z @8.75 [CD8197_2.mzXML]	311.1234436035156	8.753583333333333	8.456583333333333	9.00215	0.5455666666666676	15423.0888671875	181413.14715716537	0	1174	0.09306506604922582	0.8747581408781566	0.515693431181758	311.122802734375	311.1239929199219
806	311.16595458984375	12.248733333333332					1	DETECTED	311.1660 m/z @12.25 [CD8197_2.mzXML]	311.16595458984375	12.248733333333332	12.094016666666667	17.739166666666666	5.645149999999999	81412.265625	1880174.6120519715	1	1174	0.26001931190243965	3.001853481267401	21.567601742951897	311.1646423339844	311.1754455566406
807	311.1926574707031	12.739116666666666					1	DETECTED	311.1927 m/z @12.74 [CD8197_2.mzXML]	311.1926574707031	12.739116666666666	11.756066666666667	17.015	5.258933333333333	3868.068115234375	554912.3724376223	0	1174	2.1251692220742786	2.6748046047166167	4.3496092094332335	311.1875305175781	311.19708251953125
808	311.63189697265625	12.839316666666667					1	DETECTED	311.6319 m/z @12.84 [CD8197_2.mzXML]	311.63189697265625	12.839316666666667	12.789283333333334	12.994366666666668	0.2050833333333344	21659.470703125	137759.5553388682	0	1174	0.06788329707804586	2.049467021985352	3.0989340439707043	311.6318359375	311.63238525390625
809	311.9931335449219	16.828666666666667					1	DETECTED	311.9931 m/z @16.83 [CD8197_2.mzXML]	311.9931335449219	16.828666666666667	0.33875	19.8875	19.54875	2243.463134765625	1027473.1057277828	0	1174	2.8146452704093363	0.5927485988912415	0.1854971977824832	311.99102783203125	311.995361328125
810	312.02880859375	13.145333333333333					1	DETECTED	312.0288 m/z @13.15 [CD8197_2.mzXML]	312.02880859375	13.145333333333333	0.4484333333333333	17.404833333333332	16.9564	34228.86328125	2245719.4911481924	0	1174	0.2986596433109625	1.2213819893732099	0.7542926817688949	312.0203552246094	312.0299072265625
811	312.04302978515625	10.430566666666666					1	DETECTED	312.0430 m/z @10.43 [CD8197_2.mzXML]	312.04302978515625	10.430566666666666	10.399016666666666	10.552333333333333	0.153316666666667	25327.244140625	148130.81324462895	0	1174	0.09257425126063268	2.429741151611258	3.8594823032225163	312.04296875	312.04351806640625
812	312.16949462890625	12.214933333333333					1	DETECTED	312.1695 m/z @12.21 [CD8197_2.mzXML]	312.16949462890625	12.214933333333333	3.8062833333333335	12.671533333333334	8.865250000000001	14803.7255859375	1414680.9610015256	0	1174	0.25508850030582586	0.52887718299595	0.057903905615212636	312.15966796875	312.16961669921875
813	312.21624755859375	10.708683333333333					1	DETECTED	312.2162 m/z @10.71 [CD8197_2.mzXML]	312.21624755859375	10.708683333333333	6.928383333333333	10.960366666666665	4.031983333333333	15478.369140625	541852.6131004025	0	1174	0.14067596992418885	0.5332888042395223	2.112587755954107	312.2154846191406	312.21673583984375
814	312.36187744140625	12.077283333333332					1	DETECTED	312.3619 m/z @12.08 [CD8197_2.mzXML]	312.36187744140625	12.077283333333332	12.026783333333332	12.146216666666668	0.11943333333333506	17003.701171875	78847.62736059599	0	1174	0.12083894379140503	1.1825082508251101	1.3650165016502205	312.36151123046875	312.36199951171875
815	312.6566467285156	1.85405					1	DETECTED	312.6566 m/z @1.85 [CD8197_2.mzXML]	312.6566467285156	1.85405	1.8403166666666666	4.92205	3.081733333333333	23062.0625	976317.3354947816	0	1174	0.7747519679455432	74.62547372668344	106.90979970950502	312.6557312011719	312.6603088378906
816	313.09588623046875	1.5115					1	DETECTED	313.0959 m/z @1.51 [CD8197_2.mzXML]	313.09588623046875	1.5115	1.4167333333333334	18.480833333333333	17.0641	20110.37890625	1265122.9217146605	0	1174	0.24055785772339644	90.03218431234612	173.05747628711822	313.0930480957031	313.0969543457031
817	313.154541015625	10.036200000000001					1	DETECTED	313.1545 m/z @10.04 [CD8197_2.mzXML]	313.154541015625	10.036200000000001	9.9832	10.05405	0.07085000000000008	5198.3427734375	17633.653728027693	0	1174	0.07764391612918331	0.6683962264150847	0.3367924528301694	313.1542663574219	313.1554260253906
818	313.1659851074219	12.265733333333333					1	DETECTED	313.1660 m/z @12.27 [CD8197_2.mzXML]	313.1659851074219	12.265733333333333	12.163499999999999	13.47465	1.3111500000000014	15118.6015625	368452.2893782963	0	1174	0.2798018606278845	6.412536680795513	0.4257332082829493	313.16552734375	313.1671142578125
819	313.7842102050781	2.3164666666666665					1	DETECTED	313.7842 m/z @2.32 [CD8197_2.mzXML]	313.7842102050781	2.3164666666666665	1.8403166666666666	4.656033333333334	2.8157166666666678	18322.0	809635.677987762	0	1174	0.5010942789151458	1.6214243217968292	2.1356685278085137	313.78314208984375	313.7846984863281
820	314.0290222167969	13.1599					1	DETECTED	314.0290 m/z @13.16 [CD8197_2.mzXML]	314.0290222167969	13.1599	11.738766666666667	14.802633333333334	3.0638666666666676	10098.7041015625	493249.3692021173	0	1174	0.1758387849683345	1.0779659426748607	0.6974646626145932	314.0276794433594	314.0311279296875
821	314.2315673828125	10.943283333333333					1	DETECTED	314.2316 m/z @10.94 [CD8197_2.mzXML]	314.2315673828125	10.943283333333333	10.798866666666667	12.043333333333333	1.244466666666666	197136.71875	2088381.1667995313	1	1174	0.13947902528860645	1.6301785339093886	2.1180568405860707	314.2308349609375	314.2326354980469
822	315.0180358886719	1.5551666666666668					1	DETECTED	315.0180 m/z @1.56 [CD8197_2.mzXML]	315.0180358886719	1.5551666666666668	1.5407499999999998	2.9154166666666668	1.374666666666667	8234.88671875	311991.8698062134	0	1174	0.8817347766428769	47.6763005780337	94.3526011560674	315.0086975097656	315.0221252441406
823	315.0787048339844	1.85405					1	DETECTED	315.0787 m/z @1.85 [CD8197_2.mzXML]	315.0787048339844	1.85405	1.6444	18.738166666666665	17.093766666666664	6913166.0	3.0557066386691225E8	1	1174	0.03815968841665418	27.06277105000908	48.66258879694496	315.07830810546875	315.0800476074219
824	315.1330871582031	11.346966666666667					1	DETECTED	315.1331 m/z @11.35 [CD8197_2.mzXML]	315.1330871582031	11.346966666666667	2.0494833333333333	12.11105	10.061566666666668	26361.857421875	1458395.042228638	0	1174	0.31786712440402276	1.0396358272896147	0.72772663692858	315.12353515625	315.14117431640625
825	315.1616516113281	12.248733333333332					1	DETECTED	315.1617 m/z @12.25 [CD8197_2.mzXML]	315.1616516113281	12.248733333333332	2.1771666666666665	13.491066666666667	11.3139	7671.4560546875	1114267.4619730227	0	1174	0.17944828492516862	0.5616752772657019	0.024145621939710253	315.1525573730469	315.1662902832031
826	315.23492431640625	10.960366666666665					1	DETECTED	315.2349 m/z @10.96 [CD8197_2.mzXML]	315.23492431640625	10.960366666666665	2.3846833333333333	11.046666666666665	8.661983333333332	34209.203125	1158517.526562866	0	1174	0.16144364256174626	0.5050316690020814	0.7988094611763888	315.2342224121094	315.2416687011719
827	315.2880554199219	12.604766666666666					1	DETECTED	315.2881 m/z @12.60 [CD8197_2.mzXML]	315.2880554199219	12.604766666666666	12.5386	12.839316666666667	0.3007166666666663	4474.70849609375	55304.99250433348	0	1174	0.08377103241661565	2.2724181360201774	3.544836272040355	315.2880554199219	315.28887939453125
828	316.0826416015625	1.86805					1	DETECTED	316.0826 m/z @1.87 [CD8197_2.mzXML]	316.0826416015625	1.86805	1.8403166666666666	10.001116666666666	8.1608	619635.0	2.6694299191440143E7	0	1174	0.7321448684139653	36.27640346087155	53.22363482273989	316.0823059082031	316.0837707519531
829	316.1752624511719	10.506300000000001					1	DETECTED	316.1753 m/z @10.51 [CD8197_2.mzXML]	316.1752624511719	10.506300000000001	10.460583333333334	10.56855	0.1079666666666661	4491.60107421875	20357.220554321382	0	1174	0.09121972365816688	1.1808239154210494	1.361647830842099	316.1747741699219	316.17547607421875
830	316.24725341796875	11.09805					1	DETECTED	316.2473 m/z @11.10 [CD8197_2.mzXML]	316.24725341796875	11.09805	11.06385	12.026783333333332	0.9629333333333321	188542.9375	1442422.873197753	1	1174	0.09726963779304754	3.506057269640463	4.529893401260041	316.24658203125	316.2474060058594
831	317.0653991699219	10.036200000000001					1	DETECTED	317.0654 m/z @10.04 [CD8197_2.mzXML]	317.0653991699219	10.036200000000001	9.9832	19.77766666666667	9.794466666666668	16780.66796875	810367.3860702207	0	1174	0.10034706517888914	53.397143010898134	110.48849168514674	317.06475830078125	317.06915283203125
832	317.0834655761719	1.86805					1	DETECTED	317.0835 m/z @1.87 [CD8197_2.mzXML]	317.0834655761719	1.86805	1.8258666666666667	9.019916666666667	7.194050000000001	91942.7578125	3607882.3184408573	0	1174	0.6356697639190068	23.306945659055753	32.85540149354352	317.0819396972656	317.08526611328125
833	317.1145324707031	1.6144666666666665					1	DETECTED	317.1145 m/z @1.61 [CD8197_2.mzXML]	317.1145324707031	1.6144666666666665	0.8688333333333333	10.537033333333333	9.6682	17875.51953125	2182462.606596954	0	1174	0.1543823572870473	3.6541544250999483	63.40028851875404	317.1121826171875	317.1161193847656
834	317.14892578125	8.98405					1	DETECTED	317.1489 m/z @8.98 [CD8197_2.mzXML]	317.14892578125	8.98405	8.930616666666667	10.6906	1.7599833333333326	1776.5919189453125	109753.14738708502	0	1174	0.07358108354404536	16.4689644416721	31.937928883344195	317.14837646484375	317.14990234375
835	317.1779479980469	13.427349999999999					1	DETECTED	317.1779 m/z @13.43 [CD8197_2.mzXML]	317.1779479980469	13.427349999999999	10.871716666666666	13.54035	2.668633333333334	6500.89892578125	458217.9971127934	0	1174	1.4641981351834552	0.5221080227993063	0.044216045598612745	317.170654296875	317.1876525878906
836	317.25030517578125	11.13195					1	DETECTED	317.2503 m/z @11.13 [CD8197_2.mzXML]	317.25030517578125	11.13195	11.081083333333334	14.03525	2.9541666666666657	30707.560546875	1828584.4843991704	0	1174	0.07565318971531099	27.60720586090321	54.42421636671853	317.2432861328125	317.2505187988281
837	317.5287780761719	1.85405					1	DETECTED	317.5288 m/z @1.85 [CD8197_2.mzXML]	317.5287780761719	1.85405	1.8403166666666666	4.8884	3.0480833333333335	22324.86328125	932424.3032112124	0	1174	0.30737258210765095	69.31932221486743	115.06337518118256	317.5269775390625	317.5301208496094
838	318.0641174316406	15.755416666666667					1	DETECTED	318.0641 m/z @15.76 [CD8197_2.mzXML]	318.0641174316406	15.755416666666667	9.450050000000001	19.302666666666667	9.852616666666666	4241.703125	987307.48974823	0	1174	0.47608355934816693	0.7812881619361285	0.5568967322326409	318.0613098144531	318.0653991699219
839	318.1810302734375	10.018733333333333					1	DETECTED	318.1810 m/z @10.02 [CD8197_2.mzXML]	318.1810302734375	10.018733333333333	9.316866666666666	11.977766666666668	2.6609000000000016	3729.244384765625	303556.62801806675	0	1174	0.7211024324833364	1.8955879559270505	2.791175911854101	318.18048095703125	318.19097900390625
840	318.2991638183594	11.346966666666667					1	DETECTED	318.2992 m/z @11.35 [CD8197_2.mzXML]	318.2991638183594	11.346966666666667	11.286583333333335	12.419566666666666	1.132983333333332	288430.4375	2112437.8300391766	1	1174	0.1036156422543364	2.2585648072078484	2.692777713005164	318.29876708984375	318.30035400390625
841	318.9697265625	1.81165					1	DETECTED	318.9697 m/z @1.81 [CD8197_2.mzXML]	318.9697265625	1.81165	1.75335	2.1492333333333336	0.3958833333333336	16200.1708984375	245008.34623107914	0	1174	0.2866215392804474	3.395225843339052	5.790451686678104	318.96881103515625	318.9697265625
842	319.0604553222656	16.6427					1	DETECTED	319.0605 m/z @16.64 [CD8197_2.mzXML]	319.0604553222656	16.6427	9.689183333333334	19.2115	9.522316666666667	3771.592041015625	898963.5597026063	0	1174	7.56333561039288	0.6847122918619115	0.3742505823931723	319.05902099609375	319.0614318847656
843	319.1283264160156	10.654533333333335					1	DETECTED	319.1283 m/z @10.65 [CD8197_2.mzXML]	319.1283264160156	10.654533333333335	0.3753	10.780766666666667	10.405466666666667	6183.97216796875	741607.6528795164	0	1174	0.134262646878744	0.506140211494372	0.5391600622790077	319.12750244140625	319.1327819824219
844	319.1650695800781	9.552133333333334					1	DETECTED	319.1651 m/z @9.55 [CD8197_2.mzXML]	319.1650695800781	9.552133333333334	9.518216666666666	11.1835	1.6652833333333348	15569.873046875	268406.2811031495	0	1174	1.602216036211983	2.065177749907519	3.8628740683412732	319.1639709472656	319.16796875
845	319.1936340332031	14.131					1	DETECTED	319.1936 m/z @14.13 [CD8197_2.mzXML]	319.1936340332031	14.131	9.3656	16.14265	6.777049999999999	86015.015625	3605552.2193641374	0	1174	0.41436735425057947	1.331208021692533	0.41031297370266445	319.1875	319.2010192871094
846	319.3026123046875	11.332133333333333					1	DETECTED	319.3026 m/z @11.33 [CD8197_2.mzXML]	319.3026123046875	11.332133333333333	11.286583333333335	11.738766666666667	0.45218333333333227	44701.9609375	444551.95880712796	0	1174	0.11004045735214163	4.963593121112466	7.346359984732619	319.29461669921875	319.3031311035156
847	320.9663391113281	1.96485					1	DETECTED	320.9663 m/z @1.96 [CD8197_2.mzXML]	320.9663391113281	1.96485	1.75335	2.2053000000000003	0.4519500000000003	12720.75390625	169034.7928164063	0	1174	0.17210805028029164	1.0684397163120574	1.1368794326241147	320.96533203125	320.9669494628906
848	321.20904541015625	12.621183333333333					1	DETECTED	321.2090 m/z @12.62 [CD8197_2.mzXML]	321.20904541015625	12.621183333333333	1.4356	15.047933333333333	13.612333333333332	71152.0703125	3889111.879309937	0	1174	0.25525897962577027	1.8970473505595105	2.173408795141078	321.2004699707031	321.2106628417969
849	322.065673828125	12.0103					1	DETECTED	322.0657 m/z @12.01 [CD8197_2.mzXML]	322.065673828125	12.0103	0.7404499999999999	19.540666666666667	18.800216666666667	29509.05078125	1722576.8196195064	0	1174	0.12848435425848415	0.7308434839430291	0.018293219641194014	322.0575256347656	322.07379150390625
850	322.2125549316406	12.5386					1	DETECTED	322.2126 m/z @12.54 [CD8197_2.mzXML]	322.2125549316406	12.5386	9.090716666666667	13.070633333333335	3.979916666666668	14339.9697265625	892276.8351922603	0	1174	0.24649766574886556	0.57715361598662	0.15430723197323995	322.2027893066406	322.213134765625
851	323.18255615234375	16.680166666666665					1	DETECTED	323.1826 m/z @16.68 [CD8197_2.mzXML]	323.18255615234375	16.680166666666665	9.723749999999999	19.320833333333333	9.597083333333334	2398.2783203125	570907.1028208011	0	1174	2.835570176197267	0.6898007834493335	0.3796015668986669	323.1805725097656	323.1837158203125
852	323.2247619628906	13.777266666666666					1	DETECTED	323.2248 m/z @13.78 [CD8197_2.mzXML]	323.2247619628906	13.777266666666666	11.70495	15.172933333333333	3.4679833333333328	13548.9501953125	877932.908600586	0	1174	2.1943573480023097	0.7971474664562451	6.431310942602098	323.2173767089844	323.22625732421875
853	323.25457763671875	12.604766666666666					1	DETECTED	323.2546 m/z @12.60 [CD8197_2.mzXML]	323.25457763671875	12.604766666666666	12.19815	13.055100000000001	0.8569500000000012	5270.89404296875	163578.91161120593	0	1174	0.37856092827858845	1.053756609419193	1.107513218838386	323.2536926269531	323.2560119628906
854	324.001708984375	3.5587500000000003					1	DETECTED	324.0017 m/z @3.56 [CD8197_2.mzXML]	324.001708984375	3.5587500000000003	2.77205	10.871716666666666	8.099666666666666	2270.349609375	459879.3224261781	0	1174	0.6033297819173922	5.147875090038556	9.295750180077112	323.9990539550781	324.00323486328125
855	324.0455322265625	9.316866666666666					1	DETECTED	324.0455 m/z @9.32 [CD8197_2.mzXML]	324.0455322265625	9.316866666666666	9.24075	10.708683333333333	1.4679333333333329	14755.666015625	261324.06324664297	0	1174	0.08255749012822378	9.642653820889103	10.925901639539132	324.04388427734375	324.04595947265625
856	324.0628356933594	12.043333333333333					1	DETECTED	324.0628 m/z @12.04 [CD8197_2.mzXML]	324.0628356933594	12.043333333333333	11.977766666666668	12.18075	0.20298333333333218	11427.4375	82495.30017260715	0	1174	0.11937711799292039	1.5479156075241687	2.0958312150483374	324.06201171875	324.0628356933594
857	324.1787414550781	16.680166666666665					1	DETECTED	324.1787 m/z @16.68 [CD8197_2.mzXML]	324.1787414550781	16.680166666666665	8.930616666666667	19.978333333333335	11.047716666666668	9361.658203125	2375925.7937875674	0	1174	3.7707810509524684	0.7127973022089458	0.4233287321707864	324.1772766113281	324.1795654296875
858	324.1914978027344	9.7064					1	DETECTED	324.1915 m/z @9.71 [CD8197_2.mzXML]	324.1914978027344	9.7064	9.654133333333334	19.449	9.794866666666667	9514.873046875	1671545.4096809083	0	1174	0.07836897836254231	93.70089285714363	164.8170788859566	324.1912841796875	324.19970703125
859	325.1751708984375	15.939966666666667					1	DETECTED	325.1752 m/z @15.94 [CD8197_2.mzXML]	325.1751708984375	15.939966666666667	0.33875	19.8875	19.54875	13851.8603515625	3534414.6571517936	0	1174	1.9107845144327413	0.6265136372911086	0.545721216043162	325.1720886230469	325.176025390625
860	326.1800842285156	13.218533333333333					1	DETECTED	326.1801 m/z @13.22 [CD8197_2.mzXML]	326.1800842285156	13.218533333333333	9.38235	18.092166666666667	8.709816666666667	5147.11474609375	1176506.4190423584	0	1174	3.941448563533969	1.1352190328060445	0.4921473916399816	326.1757507324219	326.1800842285156
861	327.0074157714844	0.8320333333333333					1	DETECTED	327.0074 m/z @0.83 [CD8197_2.mzXML]	327.0074157714844	0.8320333333333333	0.10095000000000001	19.9965	19.89555	7275.42626953125	4316854.617326663	0	1174	16.926439154149016	13.606896158668643	0.9014372683248169	326.9986267089844	327.0097351074219
862	327.0512390136719	1.6444					1	DETECTED	327.0512 m/z @1.64 [CD8197_2.mzXML]	327.0512390136719	1.6444	1.6295333333333335	12.0103	10.380766666666668	32152.24609375	6067024.255839233	0	1174	0.07871414550882605	349.12892376681816	4.230043234517156	327.0504455566406	327.0528259277344
863	327.1739807128906	16.680166666666665					1	DETECTED	327.1740 m/z @16.68 [CD8197_2.mzXML]	327.1739807128906	16.680166666666665	4.8213	19.375999999999998	14.554699999999997	6362.99072265625	2465981.4270701897	0	1174	1.3773205119602032	0.613663194346846	0.22732638869369193	327.1726379394531	327.1747741699219
864	327.2286682128906	13.8651					1	DETECTED	327.2287 m/z @13.87 [CD8197_2.mzXML]	327.2286682128906	13.8651	12.163499999999999	14.578883333333332	2.4153833333333328	33800.5390625	1206263.7582810046	0	1174	1.45534315966726	2.8093372026334342	0.6140291211203338	327.21875	327.229248046875
865	328.2111511230469	12.0103					1	DETECTED	328.2112 m/z @12.01 [CD8197_2.mzXML]	328.2111511230469	12.0103	11.993866666666666	12.094016666666667	0.10015000000000107	6196.60205078125	30313.494361816418	0	1174	0.09181841892438491	3.0471602434073763	5.094320486814753	328.2104187011719	328.2112731933594
866	328.2470703125	11.081083333333334					1	DETECTED	328.2471 m/z @11.08 [CD8197_2.mzXML]	328.2470703125	11.081083333333334	0.24683333333333335	11.217933333333333	10.9711	37920.82421875	3568681.1932761236	0	1174	0.08275497622261341	0.5063156194475852	4.031862025820047	328.23828125	328.24761962890625
867	328.6742858886719	13.0861					1	DETECTED	328.6743 m/z @13.09 [CD8197_2.mzXML]	328.6742858886719	13.0861	12.994366666666668	13.59065	0.5962833333333322	7545.42431640625	139103.5423764647	0	1174	0.21190376870573857	3.2500908430232927	5.500181686046585	328.67388916015625	328.6755065917969
868	328.8977355957031	1.5700333333333334					1	DETECTED	328.8977 m/z @1.57 [CD8197_2.mzXML]	328.8977355957031	1.5700333333333334	1.4517833333333334	1.6144666666666665	0.16268333333333307	71291.34375	407554.7439145506	0	1174	0.09729139692484035	0.6835910530102783	0.3811452784476222	328.8973693847656	328.8981018066406
869	328.9979553222656	1.7690666666666668					1	DETECTED	328.9980 m/z @1.77 [CD8197_2.mzXML]	328.9979553222656	1.7690666666666668	0.11913333333333333	19.9965	19.877366666666667	24417.431640625	4285007.93112878	0	1174	5.912547859316936	4.409686077707279	17.627799396389904	328.99725341796875	329.00726318359375
870	329.1764831542969	12.19815					1	DETECTED	329.1765 m/z @12.20 [CD8197_2.mzXML]	329.1764831542969	12.19815	12.043333333333333	13.276483333333335	1.233150000000002	10288.330078125	333374.3502564697	0	1174	0.3589558290604895	3.9826138443320023	6.9652276886640045	329.17083740234375	329.1774597167969
871	329.24639892578125	13.641266666666667					1	DETECTED	329.2464 m/z @13.64 [CD8197_2.mzXML]	329.24639892578125	13.641266666666667	11.081083333333334	15.065383333333333	3.9842999999999993	37662.27734375	1322558.375810945	0	1174	0.2900036886163111	5.590799819797431	0.3930604722305571	329.2437438964844	329.2510681152344
872	330.0323486328125	10.445566666666668					1	DETECTED	330.0323 m/z @10.45 [CD8197_2.mzXML]	330.0323486328125	10.445566666666668	10.399016666666666	13.174616666666667	2.7756000000000007	9381.0927734375	419494.21684680175	0	1174	0.08172688799461802	29.813104189042992	58.626208378085984	330.0319519042969	330.03973388671875
873	330.2500305175781	13.60765					1	DETECTED	330.2500 m/z @13.61 [CD8197_2.mzXML]	330.2500305175781	13.60765	11.70495	14.326600000000001	2.6216500000000007	7167.4453125	682765.4012947999	0	1174	2.6207084502045674	0.6889288905239926	0.37785778104798523	330.2449645996094	330.25042724609375
874	330.33587646484375	11.857116666666666					1	DETECTED	330.3359 m/z @11.86 [CD8197_2.mzXML]	330.33587646484375	11.857116666666666	11.824916666666667	12.0103	0.18538333333333412	10503.5791015625	67430.41545318604	0	1174	0.24970707343635112	2.8786231884058484	4.581228108044937	330.3354797363281	330.3362121582031
875	330.89532470703125	1.5551666666666668					1	DETECTED	330.8953 m/z @1.56 [CD8197_2.mzXML]	330.89532470703125	1.5551666666666668	1.4968833333333333	1.6144666666666665	0.11758333333333315	11334.2392578125	59207.91978198235	0	1174	0.10054772309172177	1.0087217615098618	1.0174435230197236	330.89373779296875	330.89556884765625
876	330.994384765625	1.7690666666666668					1	DETECTED	330.9944 m/z @1.77 [CD8197_2.mzXML]	330.994384765625	1.7690666666666668	0.11913333333333333	19.9965	19.877366666666667	8243.61328125	2120451.938194977	0	1174	18.393455501490426	5.992653156177246	5.45435439949403	330.994384765625	331.00323486328125
877	331.0528869628906	2.3572833333333336					1	DETECTED	331.0529 m/z @2.36 [CD8197_2.mzXML]	331.0528869628906	2.3572833333333336	1.6593166666666666	11.592899999999998	9.933583333333331	1033831.1875	3.996919112158505E7	1	1174	0.3917992341623564	1.6246844715447826	1.6009076018921613	331.0444641113281	331.05450439453125
878	331.16522216796875	8.373883333333334					1	DETECTED	331.1652 m/z @8.37 [CD8197_2.mzXML]	331.16522216796875	8.373883333333334	8.1411	8.422733333333333	0.2816333333333336	6378.81591796875	68291.53963256866	0	1174	0.18335117237580256	0.6049258967566401	0.2098517935132802	331.16473388671875	331.16571044921875
879	331.1871643066406	12.146216666666668					1	DETECTED	331.1872 m/z @12.15 [CD8197_2.mzXML]	331.1871643066406	12.146216666666668	12.11105	12.333866666666667	0.22281666666666666	9991.3193359375	84241.69442138662	0	1174	0.48065706811316034	3.1680094786729547	5.8717978157427115	331.1867370605469	331.1875915527344
880	331.2040710449219	11.149033333333334					1	DETECTED	331.2041 m/z @11.15 [CD8197_2.mzXML]	331.2040710449219	11.149033333333334	9.432983333333334	11.200783333333334	1.7677999999999994	12624.5947265625	363181.1960330205	0	1174	0.0845429792908785	0.5150782319862476	0.030156463972495096	331.2004699707031	331.2091979980469
881	331.26275634765625	14.443666666666667					1	DETECTED	331.2628 m/z @14.44 [CD8197_2.mzXML]	331.26275634765625	14.443666666666667	11.608216666666667	15.903183333333335	4.294966666666667	9358.2822265625	762692.0118563231	0	1174	0.5115436245996943	0.7065559481753584	0.4491141122514171	331.2609558105469	331.2635498046875
882	332.0568542480469	2.3572833333333336					1	DETECTED	332.0569 m/z @2.36 [CD8197_2.mzXML]	332.0568542480469	2.3572833333333336	1.86805	5.231983333333333	3.3639333333333328	96077.0078125	3815511.8967752066	0	1174	0.3567336604273992	2.3356051982394135	1.464407960808946	332.0565490722656	332.0578308105469
883	332.1634216308594	10.162033333333333					1	DETECTED	332.1634 m/z @10.16 [CD8197_2.mzXML]	332.1634216308594	10.162033333333333	8.357733333333334	10.58485	2.2271166666666655	63203.68359375	1477840.8746737675	1	1174	0.33904653991247	0.9745933066839968	0.7586491287329632	332.1629638671875	332.1693420410156
884	332.24249267578125	10.780766666666667					1	DETECTED	332.2425 m/z @10.78 [CD8197_2.mzXML]	332.24249267578125	10.780766666666667	10.6906	10.853516666666668	0.1629166666666677	24576.08203125	160340.77500097646	0	1174	0.12641327807335578	0.9034195933456614	0.806494180183375	332.2420654296875	332.24285888671875
885	333.0512390136719	2.3572833333333336					1	DETECTED	333.0512 m/z @2.36 [CD8197_2.mzXML]	333.0512390136719	2.3572833333333336	1.8403166666666666	16.2908	14.450483333333334	61967.29296875	3032933.890266359	0	1174	0.6934544395507274	1.8751466779131527	2.0620261623666707	333.04339599609375	333.0527038574219
886	333.1439514160156	11.012066666666668					1	DETECTED	333.1440 m/z @11.01 [CD8197_2.mzXML]	333.1439514160156	11.012066666666668	10.871716666666666	15.19055	4.318833333333334	14008.3056640625	799405.6700141605	0	1174	2.566188904679052	14.088817214290392	27.192705780463854	333.1354064941406	333.1509094238281
887	333.1708068847656	14.131					1	DETECTED	333.1708 m/z @14.13 [CD8197_2.mzXML]	333.1708068847656	14.131	9.895933333333334	14.959750000000001	5.063816666666668	11215.94921875	737855.5069890133	0	1174	0.09730035987678498	0.5978437962409093	0.12561903041419878	333.1668701171875	333.1726989746094
888	333.1831970214844	11.756066666666667					1	DETECTED	333.1832 m/z @11.76 [CD8197_2.mzXML]	333.1831970214844	11.756066666666667	11.592899999999998	15.9767	4.383800000000001	11989.7041015625	726825.6114951172	0	1174	0.4580914162777141	13.433503575076427	25.867007150152855	333.17681884765625	333.1843566894531
889	333.202880859375	12.4023					1	DETECTED	333.2029 m/z @12.40 [CD8197_2.mzXML]	333.202880859375	12.4023	9.1084	12.5386	3.430200000000001	6566.90234375	667109.0909420772	0	1174	0.21021211780380789	0.5206897598591336	0.041379519718267185	333.2021484375	333.206787109375
890	334.0547790527344	2.30265					1	DETECTED	334.0548 m/z @2.30 [CD8197_2.mzXML]	334.0547790527344	2.30265	2.1351333333333335	3.06185	0.9267166666666666	9930.8408203125	192539.18233630375	0	1174	0.04004369808318087	2.7660431797831118	4.5320863595662235	334.0541687011719	334.05584716796875
891	334.1396789550781	9.723749999999999					1	DETECTED	334.1397 m/z @9.72 [CD8197_2.mzXML]	334.1396789550781	9.723749999999999	9.689183333333334	10.889550000000002	1.2003666666666675	9694.7900390625	168380.99027856442	0	1174	0.09319963653965857	17.363066538091566	3.2151568178582304	334.1392517089844	334.1473693847656
892	334.83575439453125	1.7690666666666668					1	DETECTED	334.8358 m/z @1.77 [CD8197_2.mzXML]	334.83575439453125	1.7690666666666668	1.7217	1.7975833333333333	0.0758833333333333	14703.630859375	45118.774311767556	0	1174	0.06323479777144492	0.801020408163263	0.6020408163265262	334.83575439453125	334.83612060546875
893	334.9143981933594	1.6144666666666665					1	DETECTED	334.9144 m/z @1.61 [CD8197_2.mzXML]	334.9143981933594	1.6144666666666665	1.5700333333333334	1.6593166666666666	0.08928333333333316	50483.203125	189100.46902880876	0	1174	0.06442686916946538	1.0046886721680452	1.1213024627438621	334.9142761230469	334.9147644042969
894	335.1659851074219	14.115216666666667					1	DETECTED	335.1660 m/z @14.12 [CD8197_2.mzXML]	335.1659851074219	14.115216666666667	11.09805	16.179783333333333	5.081733333333332	136296.96875	4565511.457696718	1	1174	0.2005043646064948	0.6931429411762462	0.7026737563638158	335.1637268066406	335.1674499511719
895	335.21856689453125	12.521666666666667					1	DETECTED	335.2186 m/z @12.52 [CD8197_2.mzXML]	335.21856689453125	12.521666666666667	12.419566666666666	12.63805	0.21848333333333336	8397.04296875	66506.20580541997	0	1174	0.14977623701158294	1.069947763630427	1.139895527260854	335.2176818847656	335.21893310546875
896	336.0750732421875	16.254466666666666					1	DETECTED	336.0751 m/z @16.25 [CD8197_2.mzXML]	336.0750732421875	16.254466666666666	9.34905	19.650333333333332	10.301283333333332	2898.657958984375	748643.3736679989	0	1174	7.414721108875883	0.7458842695951247	0.49176853919024927	336.0707092285156	336.0758361816406
897	336.16943359375	14.131					1	DETECTED	336.1694 m/z @14.13 [CD8197_2.mzXML]	336.16943359375	14.131	1.75335	15.423200000000001	13.669850000000002	22059.66796875	4637766.98115619	0	1174	12.751887157667534	0.5421362363711391	0.06776191231125149	336.1602478027344	336.1706237792969
898	336.25244140625	12.146216666666668					1	DETECTED	336.2524 m/z @12.15 [CD8197_2.mzXML]	336.25244140625	12.146216666666668	11.901366666666666	12.316966666666668	0.4156000000000013	8781.708984375	113735.44284484851	0	1174	0.12027083980901132	0.8486828670614642	0.6973657341229285	336.25146484375	336.2535400390625
899	336.6635437011719	13.233083333333333					1	DETECTED	336.6635 m/z @13.23 [CD8197_2.mzXML]	336.6635437011719	13.233083333333333	8.208616666666666	13.83	5.621383333333334	23168.458984375	2060521.0497987063	0	1174	0.4927301909241013	0.5558683962997161	0.08794823967492853	336.6565856933594	336.6646728515625
900	336.8866882324219	1.5551666666666668					1	DETECTED	336.8867 m/z @1.56 [CD8197_2.mzXML]	336.8866882324219	1.5551666666666668	1.4820166666666668	9.197983333333333	7.715966666666667	10838.9052734375	1810413.851797241	0	1174	0.08140911135121498	52.74071542492592	104.48143084985183	336.8852844238281	336.8883972167969
901	337.061279296875	1.86805					1	DETECTED	337.0613 m/z @1.87 [CD8197_2.mzXML]	337.061279296875	1.86805	1.6593166666666666	19.266166666666667	17.60685	1062991.75	2.1914507413017444E7	1	1174	0.11050692211257318	4.709283094723063	8.125350771280527	337.05224609375	337.0712585449219
902	337.16632080078125	14.083633333333333					1	DETECTED	337.1663 m/z @14.08 [CD8197_2.mzXML]	337.16632080078125	14.083633333333333	11.1835	15.3511	4.1676	40300.48828125	1461768.157136108	0	1174	0.23702523221692218	3.4806881946062047	0.3210305967513838	337.1646728515625	337.16729736328125
903	337.1814880371094	12.588083333333334					1	DETECTED	337.1815 m/z @12.59 [CD8197_2.mzXML]	337.1814880371094	12.588083333333334	11.961666666666668	13.916783333333333	1.9551166666666653	101105.625	1953789.9502136812	0	1174	0.2583577511547279	0.9675982645439852	0.599329899716517	337.1809387207031	337.18255615234375
904	337.2040710449219	14.131					1	DETECTED	337.2041 m/z @14.13 [CD8197_2.mzXML]	337.2040710449219	14.131	14.018583333333334	18.388333333333332	4.369749999999998	6953.49462890625	338350.9786075438	0	1174	0.19358178256526237	19.435507783543404	37.87101556708681	337.1952819824219	337.2054748535156
905	338.1695251464844	14.083633333333333					1	DETECTED	338.1695 m/z @14.08 [CD8197_2.mzXML]	338.1695251464844	14.083633333333333	14.001666666666667	14.872616666666666	0.8709499999999988	8140.71337890625	136551.61713983133	0	1174	0.14051963858955574	5.312830418869476	9.625660837738952	338.1695251464844	338.17138671875
906	338.2316589355469	12.4367					1	DETECTED	338.2317 m/z @12.44 [CD8197_2.mzXML]	338.2316589355469	12.4367	0.10095000000000001	19.9965	19.89555	345015.0625	1.7162239891987853E7	0	1174	0.12036485038575506	0.6887710764777124	1.4646087176703981	338.23028564453125	338.2378845214844
907	338.34808349609375	12.504850000000001					1	DETECTED	338.3481 m/z @12.50 [CD8197_2.mzXML]	338.34808349609375	12.504850000000001	12.094016666666667	12.964183333333333	0.8701666666666661	279557.53125	5885283.771122067	1	1174	0.7976190690693503	1.0169250411939554	0.9018966986701678	338.3404541015625	338.34808349609375
908	339.16180419921875	14.083633333333333					1	DETECTED	339.1618 m/z @14.08 [CD8197_2.mzXML]	339.16180419921875	14.083633333333333	14.018583333333334	14.872616666666666	0.8540333333333319	16795.2578125	273444.736566345	0	1174	0.21867770538298537	6.564437612093312	9.163950018266336	339.1612243652344	339.1631774902344
909	339.19781494140625	11.808					1	DETECTED	339.1978 m/z @11.81 [CD8197_2.mzXML]	339.19781494140625	11.808	11.5487	14.001666666666667	2.4529666666666667	11209.7763671875	863578.4348205563	0	1174	0.26337540891453415	4.7299781462913035	8.459956292582607	339.19622802734375	339.19781494140625
910	339.2347717285156	12.470816666666668					1	DETECTED	339.2348 m/z @12.47 [CD8197_2.mzXML]	339.2347717285156	12.470816666666668	0.35706666666666664	19.795833333333334	19.438766666666666	68448.2265625	3329465.2662832593	0	1174	0.10295995106535116	1.4366508789170376	2.8322308488750854	339.2340393066406	339.2400817871094
911	339.34393310546875	12.5386					1	DETECTED	339.3439 m/z @12.54 [CD8197_2.mzXML]	339.34393310546875	12.5386	11.977766666666668	14.56145	2.583683333333333	46496.3125	1518154.2153814705	0	1174	0.4859844962666653	0.8763002728575598	0.8063244850510938	339.3360900878906	339.34527587890625
912	340.0401916503906	10.430566666666666					1	DETECTED	340.0402 m/z @10.43 [CD8197_2.mzXML]	340.0401916503906	10.430566666666666	10.162033333333333	10.672533333333332	0.5104999999999986	28058.275390625	200987.91406533838	0	1174	0.09685488039966472	0.9542891987164254	3.5463315588558624	340.0394287109375	340.04107666015625
913	340.2471008300781	11.1835					1	DETECTED	340.2471 m/z @11.18 [CD8197_2.mzXML]	340.2471008300781	11.1835	10.3439	18.590500000000002	8.246600000000003	22282.888671875	1668355.1926420287	0	1174	0.11214808788990283	4.911029061457834	101.5572166560942	340.2372131347656	340.2478332519531
914	340.93096923828125	1.6444					1	DETECTED	340.9310 m/z @1.64 [CD8197_2.mzXML]	340.93096923828125	1.6444	1.5994333333333333	1.6593166666666666	0.05988333333333329	29031.04296875	89506.89018896497	0	1174	0.057317672355081895	0.6658636026686406	0.3317272053372813	340.9307556152344	340.9311218261719
915	341.03094482421875	11.563333333333333					1	DETECTED	341.0309 m/z @11.56 [CD8197_2.mzXML]	341.03094482421875	11.563333333333333	11.5036	11.977766666666668	0.47416666666666707	54724.65625	500663.88792639127	0	1174	0.13650084124649275	2.820957775585518	4.988406849521882	341.0299072265625	341.03179931640625
916	341.17742919921875	12.604766666666666					1	DETECTED	341.1774 m/z @12.60 [CD8197_2.mzXML]	341.17742919921875	12.604766666666666	12.521666666666667	17.4235	4.901833333333334	9794.4306640625	466924.51484085125	0	1174	0.15849024227529185	16.311282230398287	44.070243589342056	341.1753845214844	341.1873779296875
917	341.1982421875	12.300033333333333					1	DETECTED	341.1982 m/z @12.30 [CD8197_2.mzXML]	341.1982421875	12.300033333333333	1.4517833333333334	18.590500000000002	17.138716666666667	8763.638671875	1657255.0774219052	0	1174	0.24567044619595002	0.7899300194347783	0.5798600388695567	341.18829345703125	341.19976806640625
918	341.35186767578125	13.8651					1	DETECTED	341.3519 m/z @13.87 [CD8197_2.mzXML]	341.35186767578125	13.8651	13.708466666666668	14.6128	0.9043333333333319	16010.5849609375	287901.0078549195	0	1174	0.3176461666317305	2.9239444114868958	3.8737337432771093	341.3512268066406	341.35345458984375
919	342.0146484375	9.073066666666668					1	DETECTED	342.0146 m/z @9.07 [CD8197_2.mzXML]	342.0146484375	9.073066666666668	0.13726666666666668	19.284166666666668	19.146900000000002	6918.01513671875	2419240.9154848023	0	1174	0.8783502258869316	1.0713590277311489	0.7379518397260361	342.0108947753906	342.01580810546875
920	342.03460693359375	11.563333333333333					1	DETECTED	342.0346 m/z @11.56 [CD8197_2.mzXML]	342.03460693359375	11.563333333333333	10.399016666666666	11.67155	1.2725333333333335	11573.939453125	367327.54303918424	0	1174	0.07930649412101509	0.5464721796762052	0.09294435935241042	342.03350830078125	342.0375061035156
921	342.2628173828125	11.346966666666667					1	DETECTED	342.2628 m/z @11.35 [CD8197_2.mzXML]	342.2628173828125	11.346966666666667	11.252716666666666	11.533999999999999	0.28128333333333266	54619.6953125	404074.5811655263	0	1174	0.1101894789225355	1.4922192749778824	1.3616419189642257	342.2621154785156	342.26336669921875
922	342.8680725097656	1.69005					1	DETECTED	342.8681 m/z @1.69 [CD8197_2.mzXML]	342.8680725097656	1.69005	1.67445	1.7834333333333334	0.10898333333333343	20715.138671875	105081.97214501956	0	1174	0.10344248278320278	3.4930555555555456	5.986111111111091	342.8674621582031	342.8680725097656
923	343.1922302246094	12.19815					1	DETECTED	343.1922 m/z @12.20 [CD8197_2.mzXML]	343.1922302246094	12.19815	11.756066666666667	16.9035	5.147433333333334	45688.0546875	1294686.8655845937	0	1174	0.2914953469375767	8.127288185829169	null	343.1845703125	343.19451904296875
924	343.2948913574219	12.077283333333332					1	DETECTED	343.2949 m/z @12.08 [CD8197_2.mzXML]	343.2948913574219	12.077283333333332	12.026783333333332	13.50755	1.4807666666666677	9597.3486328125	339831.09988842777	0	1174	0.09707661712781679	14.661056105610703	28.322112211221405	343.2851867675781	343.2950134277344
925	344.1958923339844	12.300033333333333					1	DETECTED	344.1959 m/z @12.30 [CD8197_2.mzXML]	344.1958923339844	12.300033333333333	12.18075	13.899666666666667	1.7189166666666669	7471.134765625	404123.2636899414	0	1174	0.07507939097400396	7.205183736202303	13.410367472404605	344.1947326660156	344.1969299316406
926	344.2784118652344	11.487416666666666					1	DETECTED	344.2784 m/z @11.49 [CD8197_2.mzXML]	344.2784118652344	11.487416666666666	11.454649999999999	13.290916666666668	1.8362666666666687	37372.67578125	608947.8047933357	0	1174	0.10020842953782605	4.29454026479464	5.079119947216459	344.2774658203125	344.2877197265625
927	344.64990234375	13.130533333333334					1	DETECTED	344.6499 m/z @13.13 [CD8197_2.mzXML]	344.64990234375	13.130533333333334	12.978933333333334	13.59065	0.6117166666666662	17149.521484375	296204.2266643062	0	1174	0.4862241391677742	2.0175351802990287	1.8848835079185737	344.6488342285156	344.65081787109375
928	344.865234375	1.69005					1	DETECTED	344.8652 m/z @1.69 [CD8197_2.mzXML]	344.865234375	1.69005	1.69005	1.75335	0.06329999999999991	16078.259765625	35713.863552490104	0	1174	0.015033553779730813	null	null	344.864501953125	344.865478515625
929	344.8755187988281	1.5551666666666668					1	DETECTED	344.8755 m/z @1.56 [CD8197_2.mzXML]	344.8755187988281	1.5551666666666668	1.4517833333333334	1.7690666666666668	0.31728333333333336	202193.5	1081600.346970703	0	1174	0.08622907095771226	0.8406651172555467	0.6321242797903022	344.8659973144531	344.875732421875
930	345.216796875	11.916033333333333					1	DETECTED	345.2168 m/z @11.92 [CD8197_2.mzXML]	345.216796875	11.916033333333333	11.886366666666667	12.077283333333332	0.19091666666666463	5198.3671875	36222.02648571758	0	1174	0.11186153965644152	3.2176966292135623	5.4353932584271245	345.2086486816406	345.2173156738281
931	345.878662109375	1.5407499999999998					1	DETECTED	345.8787 m/z @1.54 [CD8197_2.mzXML]	345.878662109375	1.5407499999999998	1.4517833333333334	1.5846666666666667	0.13288333333333324	10600.341796875	46149.178742675795	0	1174	0.0828066243861767	0.7468152866242054	0.4936305732484108	345.87841796875	345.8796691894531
932	346.0091857910156	4.132083333333333					1	DETECTED	346.0092 m/z @4.13 [CD8197_2.mzXML]	346.0091857910156	4.132083333333333	0.10095000000000001	19.9965	19.89555	18841.8515625	8225613.69170569	0	1174	3.7854626608928403	1.7454936036865125	2.3856722943557584	346.0076599121094	346.00982666015625
933	346.2731018066406	13.674633333333333					1	DETECTED	346.2731 m/z @13.67 [CD8197_2.mzXML]	346.2731018066406	13.674633333333333	13.573816666666666	14.018583333333334	0.4447666666666681	15009.521484375	232271.7340561527	0	1174	0.27949862699882644	2.2058191436601136	3.382901643281453	346.2727355957031	346.27349853515625
934	346.2942810058594	11.346966666666667					1	DETECTED	346.2943 m/z @11.35 [CD8197_2.mzXML]	346.2942810058594	11.346966666666667	11.346966666666667	12.8875	1.5405333333333324	16861.263671875	540608.3114117439	0	1174	1.4522025998718888	null	null	346.2938537597656	346.2952575683594
935	346.3305358886719	11.639483333333335					1	DETECTED	346.3305 m/z @11.64 [CD8197_2.mzXML]	346.3305358886719	11.639483333333335	11.608216666666667	11.756066666666667	0.14785000000000004	10904.9404296875	54458.86700463861	0	1174	0.0769680350486528	2.3643390191897242	3.7286780383794484	346.3303527832031	346.3313293457031
936	347.1231994628906	9.94825					1	DETECTED	347.1232 m/z @9.95 [CD8197_2.mzXML]	347.1231994628906	9.94825	9.741316666666668	10.001116666666666	0.2597999999999985	2491.36474609375	29547.866334411538	0	1174	0.08329413279328435	0.6277384020618565	0.25547680412371293	347.1230163574219	347.1235656738281
937	347.1592712402344	11.200783333333334					1	DETECTED	347.1593 m/z @11.20 [CD8197_2.mzXML]	347.1592712402344	11.200783333333334	9.654133333333334	19.923833333333334	10.2697	22776.376953125	2853018.8055273443	0	1174	0.17020431671382674	4.613609474041116	8.436957966343675	347.1585693359375	347.1602783203125
938	348.81280517578125	1.75335					1	DETECTED	348.8128 m/z @1.75 [CD8197_2.mzXML]	348.81280517578125	1.75335	1.7055	1.7834333333333334	0.07793333333333341	13399.6923828125	53747.42347509768	0	1174	0.10208217868869318	0.8143504005572988	0.6287008011145976	348.81280517578125	348.813232421875
939	349.0173034667969	3.224416666666667					1	DETECTED	349.0173 m/z @3.22 [CD8197_2.mzXML]	349.0173034667969	3.224416666666667	0.7404499999999999	19.558833333333332	18.818383333333333	2859.23583984375	1103830.2849500428	0	1174	0.49804565646147925	3.787970182101209	6.575940364202418	349.0141296386719	349.0199279785156
940	349.2144470214844	14.051616666666666					1	DETECTED	349.2144 m/z @14.05 [CD8197_2.mzXML]	349.2144470214844	14.051616666666666	9.450050000000001	14.646700000000001	5.19665	17563.419921875	1026620.2271289672	0	1174	0.10793499313678367	0.9158283525798532	0.7677731684240546	349.2127685546875	349.222412109375
941	349.2339172363281	12.756116666666665					1	DETECTED	349.2339 m/z @12.76 [CD8197_2.mzXML]	349.2339172363281	12.756116666666665	11.012066666666668	12.994366666666668	1.9823000000000004	19058.34765625	416319.8302501216	0	1174	0.09756605492895787	0.5683036610188936	0.13660732203778722	349.23101806640625	349.2410583496094
942	350.09014892578125	16.254466666666666					1	DETECTED	350.0901 m/z @16.25 [CD8197_2.mzXML]	350.09014892578125	16.254466666666666	9.7064	18.865666666666666	9.159266666666666	3030.07080078125	699579.157120025	0	1174	1.4567145853840398	0.6993870964457704	0.3987741928915406	350.08837890625	350.0923156738281
943	350.81036376953125	1.7377666666666667					1	DETECTED	350.8104 m/z @1.74 [CD8197_2.mzXML]	350.81036376953125	1.7377666666666667	1.69005	1.7975833333333333	0.10753333333333326	14328.041015625	66943.72892578122	0	1174	0.10082822026336724	1.1267900803353128	1.2535801606706254	350.8085632324219	350.8105163574219
944	350.8919372558594	1.5994333333333333					1	DETECTED	350.8919 m/z @1.60 [CD8197_2.mzXML]	350.8919372558594	1.5994333333333333	1.5551666666666668	1.6444	0.08923333333333328	71663.421875	257385.62801660172	0	1174	0.06405186420832254	0.9880516060779752	1.0404628566271255	350.8915100097656	350.89276123046875
945	350.9871826171875	1.7834333333333334					1	DETECTED	350.9872 m/z @1.78 [CD8197_2.mzXML]	350.9871826171875	1.7834333333333334	0.15546666666666667	19.77766666666667	19.622200000000003	5262.04443359375	1423492.6744839477	0	1174	5.65091393075722	6.026597596183379	2.819032342263305	350.9847717285156	350.98822021484375
946	351.1618347167969	14.4269					1	DETECTED	351.1618 m/z @14.43 [CD8197_2.mzXML]	351.1618347167969	14.4269	10.672533333333332	15.2438	4.571266666666668	5309.64892578125	378873.8247595214	0	1174	0.40672801525010804	0.6087933162273265	0.21758663245465285	351.1522216796875	351.1630554199219
947	351.22833251953125	13.641266666666667					1	DETECTED	351.2283 m/z @13.64 [CD8197_2.mzXML]	351.22833251953125	13.641266666666667	13.55715	16.828666666666667	3.271516666666667	41773.76953125	925867.1825540175	0	1174	0.3071043203906516	4.452378940079482	6.216250626105518	351.2195129394531	351.2303161621094
948	352.16522216796875	9.965766666666667					1	DETECTED	352.1652 m/z @9.97 [CD8197_2.mzXML]	352.16522216796875	9.965766666666667	9.9133	10.179683333333333	0.26638333333333364	18152.77734375	99811.16679840104	0	1174	0.07884803612760294	2.316491672529835	2.506752912081763	352.16436767578125	352.1658935546875
949	352.2239074707031	12.265733333333333					1	DETECTED	352.2239 m/z @12.27 [CD8197_2.mzXML]	352.2239074707031	12.265733333333333	12.231816666666667	14.2935	2.061683333333333	5751.7392578125	347010.97428942885	0	1174	0.06960501457585266	30.39336609336635	59.7867321867327	352.2232666015625	352.2325134277344
950	352.8966979980469	1.69005					1	DETECTED	352.8967 m/z @1.69 [CD8197_2.mzXML]	352.8966979980469	1.69005	1.4968833333333333	1.7377666666666667	0.24088333333333334	40098.33984375	186002.37351184097	0	1174	0.0725502490884673	0.6199377353941226	0.2553136238417534	352.8963928222656	352.90045166015625
951	353.03521728515625	1.86805					1	DETECTED	353.0352 m/z @1.87 [CD8197_2.mzXML]	353.03521728515625	1.86805	1.7377666666666667	17.386166666666668	15.6484	429875.84375	9009907.23635617	0	1174	0.08775313070684598	3.933467405102777	7.613978496271057	353.0283508300781	353.0369567871094
952	353.1777648925781	15.589233333333334					1	DETECTED	353.1778 m/z @15.59 [CD8197_2.mzXML]	353.1777648925781	15.589233333333334	9.930866666666667	17.404833333333332	7.473966666666666	3891.85546875	662659.8324683533	0	1174	0.7957153984292731	0.660434990073696	0.19897769812688995	353.1689147949219	353.1791687011719
953	353.24005126953125	1.7217					1	DETECTED	353.2401 m/z @1.72 [CD8197_2.mzXML]	353.24005126953125	1.7217	1.7217	15.118783333333333	13.397083333333333	12943.955078125	5089660.275181458	0	1174	10.362574133009412	null	null	353.2349548339844	353.24609375
954	354.0552062988281	10.744616666666667					1	DETECTED	354.0552 m/z @10.74 [CD8197_2.mzXML]	354.0552062988281	10.744616666666667	10.30725	10.853516666666668	0.5462666666666678	5845.5693359375	61734.272933593835	0	1174	0.053188842212613	0.6244950842161421	0.26941398861199545	354.0552062988281	354.0589904785156
955	355.0830078125	12.026783333333332					1	DETECTED	355.0830 m/z @12.03 [CD8197_2.mzXML]	355.0830078125	12.026783333333332	11.993866666666666	12.094016666666667	0.10015000000000107	4719.5234375	15705.930535217256	0	1174	0.10822335921321269	1.5212658227848144	2.0425316455696287	355.0824890136719	355.0836486816406
956	355.1911926269531	12.554916666666665					1	DETECTED	355.1912 m/z @12.55 [CD8197_2.mzXML]	355.1911926269531	12.554916666666665	12.48775	15.423200000000001	2.9354500000000012	6735.83740234375	565082.927359497	0	1174	0.04384488301319145	21.851985111662998	42.703970223325996	355.1815185546875	355.1925048828125
957	356.0356750488281	10.215399999999999					1	DETECTED	356.0357 m/z @10.22 [CD8197_2.mzXML]	356.0356750488281	10.215399999999999	10.197483333333334	17.349	7.151516666666666	2405.250732421875	450549.07926489256	0	1174	0.14700585811068478	199.57720930234876	398.1544186046975	356.0301818847656	356.0356750488281
958	356.071533203125	10.0895					1	DETECTED	356.0715 m/z @10.09 [CD8197_2.mzXML]	356.071533203125	10.0895	10.05405	13.38075	3.3267000000000007	8465.0107421875	320010.59493206744	0	1174	0.10931876514296235	46.9210155148108	92.8420310296216	356.0713195800781	356.0744323730469
959	356.2597351074219	11.808					1	DETECTED	356.2597 m/z @11.81 [CD8197_2.mzXML]	356.2597351074219	11.808	11.773	12.1285	0.35550000000000104	4404.48974609375	44194.70498559576	0	1174	0.1113570164291513	5.078571428571423	9.157142857142846	356.2592468261719	356.26568603515625
960	356.27764892578125	11.454649999999999					1	DETECTED	356.2776 m/z @11.45 [CD8197_2.mzXML]	356.27764892578125	11.454649999999999	11.438316666666667	19.832333333333334	8.394016666666667	23244.275390625	3622167.303302735	0	1174	0.02945258290619357	256.95969387757236	512.9193877551447	356.27764892578125	356.2832946777344
961	356.9088439941406	1.6295333333333335					1	DETECTED	356.9088 m/z @1.63 [CD8197_2.mzXML]	356.9088439941406	1.6295333333333335	1.5700333333333334	19.449	17.878966666666667	63152.55859375	6914771.704361542	0	1174	0.06004867765255151	150.82529822833513	315.8570863763973	356.90863037109375	356.9169921875
962	357.2782287597656	12.0103					1	DETECTED	357.2782 m/z @12.01 [CD8197_2.mzXML]	357.2782287597656	12.0103	11.756066666666667	14.907649999999999	3.151583333333331	78086.328125	1714173.837174986	0	1174	0.32111354771130607	1.5679766963993769	9.217391838759143	357.27728271484375	357.2793273925781
963	358.2575988769531	11.029466666666668					1	DETECTED	358.2576 m/z @11.03 [CD8197_2.mzXML]	358.2575988769531	11.029466666666668	10.672533333333332	11.081083333333334	0.40855000000000175	13114.1943359375	112952.51587896727	0	1174	0.48216992817934035	0.572305752708254	0.1446115054165081	358.25726318359375	358.25836181640625
964	358.29412841796875	11.5782					1	DETECTED	358.2941 m/z @11.58 [CD8197_2.mzXML]	358.29412841796875	11.5782	11.533999999999999	11.886366666666667	0.3523666666666685	29266.111328125	216701.10009576462	0	1174	0.10352776841127387	2.35870849636889	4.780814966546037	358.29266357421875	358.29534912109375
965	359.043212890625	1.8818					1	DETECTED	359.0432 m/z @1.88 [CD8197_2.mzXML]	359.043212890625	1.8818	0.8503333333333334	16.013933333333334	15.1636	451353.875	9072782.23721131	0	1174	0.13948896584433035	1.7755992517312236	2.3867129725160017	359.0362854003906	359.044921875
966	359.16583251953125	13.83					1	DETECTED	359.1658 m/z @13.83 [CD8197_2.mzXML]	359.16583251953125	13.83	11.993866666666666	14.767533333333335	2.773666666666669	8648.87109375	427476.5523817446	0	1174	0.39831780004870154	0.7553009948442381	0.510601989688476	359.1652526855469	359.16827392578125
967	360.2374267578125	4.22565					1	DETECTED	360.2374 m/z @4.23 [CD8197_2.mzXML]	360.2374267578125	4.22565	3.4362833333333334	4.8884	1.4521166666666665	3784.732421875	178811.16301824962	0	1174	0.32809020562613744	0.9197985726954099	0.8395971453908198	360.23736572265625	360.23895263671875
968	360.3227233886719	12.300033333333333					1	DETECTED	360.3227 m/z @12.30 [CD8197_2.mzXML]	360.3227233886719	12.300033333333333	12.1285	12.978933333333334	0.8504333333333332	15659.2880859375	382233.0647310787	0	1174	0.2325507602721011	2.478915662650612	3.9578313253012234	360.3224182128906	360.3232116699219
969	361.1385192871094	10.726650000000001					1	DETECTED	361.1385 m/z @10.73 [CD8197_2.mzXML]	361.1385192871094	10.726650000000001	10.0895	19.650333333333332	9.560833333333333	3547.165283203125	644279.8729996643	0	1174	0.15599175787837183	7.502812001360201	14.005624002720403	361.13726806640625	361.14251708984375
970	361.1816101074219	12.060133333333333					1	DETECTED	361.1816 m/z @12.06 [CD8197_2.mzXML]	361.1816101074219	12.060133333333333	9.46705	12.300033333333333	2.832983333333333	8661.68359375	394680.0612403257	0	1174	0.09263480908602695	0.5462576726548191	0.09251534530963802	361.18121337890625	361.1898193359375
971	361.199951171875	11.16635					1	DETECTED	361.2000 m/z @11.17 [CD8197_2.mzXML]	361.199951171875	11.16635	11.115016666666666	11.286583333333335	0.17156666666666887	19379.326171875	137541.41992089956	0	1174	0.0959948712417713	1.671103896103899	2.342207792207798	361.1995544433594	361.2001037597656
972	361.31231689453125	12.588083333333334					1	DETECTED	361.3123 m/z @12.59 [CD8197_2.mzXML]	361.31231689453125	12.588083333333334	11.721833333333333	15.441483333333334	3.7196500000000015	9825.6201171875	639108.6855045473	0	1174	0.433178419323049	2.1608232471010203	2.811393784447848	361.3110656738281	361.3138427734375
973	362.2862548828125	11.317233333333332					1	DETECTED	362.2863 m/z @11.32 [CD8197_2.mzXML]	362.2862548828125	11.317233333333332	11.286583333333335	11.422083333333335	0.1355000000000004	16885.97265625	89280.42014892532	0	1174	0.07159675544328437	2.2104404567701454	3.420880913540291	362.2862548828125	362.2883605957031
974	362.9256286621094	1.6444					1	DETECTED	362.9256 m/z @1.64 [CD8197_2.mzXML]	362.9256286621094	1.6444	1.5994333333333333	10.125733333333333	8.526299999999999	124018.5859375	3131209.3489623414	0	1174	0.05347788827085198	1.2155901546830457	1.2857662583833263	362.9253845214844	362.9326171875
975	363.11151123046875	1.5261666666666664					1	DETECTED	363.1115 m/z @1.53 [CD8197_2.mzXML]	363.11151123046875	1.5261666666666664	1.4167333333333334	17.60983333333333	16.193099999999998	11064.4619140625	1325852.7786777343	0	1174	16.187352299609806	73.98614072494688	142.48447845678615	363.1074523925781	363.11328125
976	363.21539306640625	11.317233333333332					1	DETECTED	363.2154 m/z @11.32 [CD8197_2.mzXML]	363.21539306640625	11.317233333333332	8.735966666666666	12.1285	3.3925333333333345	75553.1015625	1397972.975606536	0	1174	0.19237463523994158	0.6571450708954264	0.31429014179085274	363.2058410644531	363.21636962890625
977	365.0716247558594	10.654533333333335					1	DETECTED	365.0716 m/z @10.65 [CD8197_2.mzXML]	365.0716247558594	10.654533333333335	10.619033333333334	10.744616666666667	0.12558333333333316	4929.7978515625	25401.070098754783	0	1174	0.07338610939768486	1.7687793427229648	2.5375586854459296	365.0711669921875	365.0723571777344
978	365.213134765625	11.773					1	DETECTED	365.2131 m/z @11.77 [CD8197_2.mzXML]	365.213134765625	11.773	10.3439	12.11105	1.7671500000000009	4505.78173828125	256105.20533453356	0	1174	0.11720579585575486	0.6182737387166751	0.23654747743335025	365.21014404296875	365.2137451171875
979	366.1847839355469	14.146899999999999					1	DETECTED	366.1848 m/z @14.15 [CD8197_2.mzXML]	366.1847839355469	14.146899999999999	14.001666666666667	15.279883333333334	1.2782166666666672	8824.708984375	246761.16630496184	0	1174	0.4510102850102822	4.400562313518526	5.488833510686347	366.1839294433594	366.1869812011719
980	366.86602783203125	1.5994333333333333					1	DETECTED	366.8660 m/z @1.60 [CD8197_2.mzXML]	366.86602783203125	1.5994333333333333	1.5846666666666667	9.46705	7.882383333333333	7757.31689453125	2248212.943714111	0	1174	7.814828110284838	266.89785553047534	533.7929654434621	366.86041259765625	366.86602783203125
981	367.1239318847656	10.445566666666668					1	DETECTED	367.1239 m/z @10.45 [CD8197_2.mzXML]	367.1239318847656	10.445566666666668	1.96485	10.9774	9.01255	96877.015625	2615695.0796604617	0	1174	0.08770222070893041	1.5942658338845639	2.18432316908249	367.12060546875	367.124267578125
982	367.14990234375	8.1581					1	DETECTED	367.1499 m/z @8.16 [CD8197_2.mzXML]	367.14990234375	8.1581	6.191283333333333	9.332766666666666	3.1414833333333334	3741.03955078125	230412.7602809143	0	1174	1.243480691706674	0.7986212915964038	0.5972425831928075	367.1479797363281	367.1505126953125
983	367.1932067871094	13.641266666666667					1	DETECTED	367.1932 m/z @13.64 [CD8197_2.mzXML]	367.1932067871094	13.641266666666667	13.024733333333334	17.311666666666667	4.286933333333334	9908.4462890625	476615.30742025794	0	1174	0.7581453223825996	3.4766435986159197	5.953287197231839	367.1866455078125	367.1951599121094
984	367.9911804199219	3.390233333333333					1	DETECTED	367.9912 m/z @3.39 [CD8197_2.mzXML]	367.9911804199219	3.390233333333333	2.6176166666666663	18.535500000000003	15.917883333333336	4510.205078125	1295826.4371066596	0	1174	1.760660221861467	10.301281359880923	4.6508858344369415	367.9881591796875	367.9935302734375
985	368.2782287597656	11.454649999999999					1	DETECTED	368.2782 m/z @11.45 [CD8197_2.mzXML]	368.2782287597656	11.454649999999999	11.438316666666667	12.18075	0.7424333333333326	46388.36328125	410785.1381447762	0	1174	0.12295016241377077	21.318731433962316	13.389956932711113	368.2768859863281	368.27996826171875
986	368.6257629394531	12.300033333333333					1	DETECTED	368.6258 m/z @12.30 [CD8197_2.mzXML]	368.6257629394531	12.300033333333333	9.9832	12.300033333333333	2.3168333333333333	5861.9755859375	253911.08454107653	0	1174	2.204160052368314	0.5	null	368.61749267578125	368.6275634765625
987	368.8707580566406	1.69005					1	DETECTED	368.8708 m/z @1.69 [CD8197_2.mzXML]	368.8707580566406	1.69005	1.6593166666666666	1.7834333333333334	0.12411666666666687	43443.98046875	136262.59102685557	0	1174	0.03753462748263514	2.0192516268980403	10.272955043204366	368.8702697753906	368.8715515136719
988	369.0090026855469	1.86805					1	DETECTED	369.0090 m/z @1.87 [CD8197_2.mzXML]	369.0090026855469	1.86805	1.7975833333333333	18.295333333333335	16.497750000000003	39046.98046875	2267045.29341626	0	1174	0.14330246421234527	5.019305488586254	8.002868070091292	369.0021667480469	369.00958251953125
989	369.1209716796875	10.445566666666668					1	DETECTED	369.1210 m/z @10.45 [CD8197_2.mzXML]	369.1209716796875	10.445566666666668	10.380516666666667	12.368	1.9874833333333335	33278.23828125	373504.6607922978	0	1174	0.08795521890539071	3.9621762788151766	2.2090604152375257	369.1188659667969	369.12847900390625
990	369.3500671386719	11.47085					1	DETECTED	369.3501 m/z @11.47 [CD8197_2.mzXML]	369.3500671386719	11.47085	0.46685	19.8505	19.38365	56025.59375	6950687.739753628	0	1174	2.9709889264004126	4.979789312603024	3.377198339904298	369.3445129394531	369.3521423339844
991	370.0865783691406	11.808					1	DETECTED	370.0866 m/z @11.81 [CD8197_2.mzXML]	370.0865783691406	11.808	10.552333333333333	12.1285	1.5761666666666674	91230.96875	1519297.1623906253	0	1174	0.0742892547073204	0.6276214494292545	0.1645970001222632	370.0863037109375	370.0882263183594
992	370.2940673828125	11.623966666666666					1	DETECTED	370.2941 m/z @11.62 [CD8197_2.mzXML]	370.2940673828125	11.623966666666666	0.10095000000000001	11.931033333333334	11.830083333333334	57941.4140625	5637345.650453338	0	1174	0.12052736510015016	0.5133240572130273	0.013113691994505858	370.2938232421875	370.3017578125
993	370.3543701171875	12.554916666666665					1	DETECTED	370.3544 m/z @12.55 [CD8197_2.mzXML]	370.3543701171875	12.554916666666665	11.200783333333334	16.550183333333333	5.349399999999999	12872.3798828125	1672828.8996990663	0	1174	0.38671727682861423	1.928175119888721	6.447139042659464	370.3528747558594	370.3556213378906
994	371.0897521972656	11.808					1	DETECTED	371.0898 m/z @11.81 [CD8197_2.mzXML]	371.0897521972656	11.808	11.773	11.931033333333334	0.15803333333333391	14004.2265625	74908.46560058567	0	1174	0.08584284099370976	2.257619047619047	3.5152380952380935	371.0896911621094	371.0912170410156
995	371.224365234375	11.756066666666667					1	DETECTED	371.2244 m/z @11.76 [CD8197_2.mzXML]	371.224365234375	11.756066666666667	11.5782	13.742683333333334	2.164483333333333	5079.90625	382828.81165759277	0	1174	0.39897148338416955	6.084567091454274	11.169134182908548	371.22296142578125	371.2250671386719
996	371.2973327636719	11.639483333333335					1	DETECTED	371.2973 m/z @11.64 [CD8197_2.mzXML]	371.2973327636719	11.639483333333335	11.592899999999998	11.721833333333333	0.12893333333333423	13378.6962890625	66673.8101347657	0	1174	0.08904335878334457	1.3838998211090514	1.7677996422181026	371.2971496582031	371.29827880859375
997	371.31494140625	1.28865					1	DETECTED	371.3149 m/z @1.29 [CD8197_2.mzXML]	371.31494140625	1.28865	0.10095000000000001	19.9965	19.89555	9519.587890625	4519754.833262396	0	1174	7.3143811918277395	8.375663046223794	12.31109570944308	371.3129577636719	371.3241882324219
998	372.0836181640625	11.808					1	DETECTED	372.0836 m/z @11.81 [CD8197_2.mzXML]	372.0836181640625	11.808	9.1084	12.094016666666667	2.985616666666667	29974.923828125	2046135.1866131583	0	1174	0.11581174580084763	0.551843362249168	0.0778483671926963	372.0830078125	372.0929870605469
999	372.30975341796875	11.756066666666667					1	DETECTED	372.3098 m/z @11.76 [CD8197_2.mzXML]	372.30975341796875	11.756066666666667	0.22833333333333333	19.9965	19.76816666666667	22784.640625	1581403.3955099182	0	1174	0.052012058829651764	0.8459280054085884	160.66620380652114	372.2998962402344	372.3197326660156
1000	372.7381896972656	1.937					1	DETECTED	372.7382 m/z @1.94 [CD8197_2.mzXML]	372.7381896972656	1.937	1.8818	4.9052	3.0233999999999996	9402.576171875	297659.3897145081	0	1174	0.12140547149469216	27.38586956521732	53.77173913043464	372.7364501953125	372.7432861328125
1001	372.8828430175781	1.6444					1	DETECTED	372.8828 m/z @1.64 [CD8197_2.mzXML]	372.8828430175781	1.6444	1.5846666666666667	1.67445	0.08978333333333333	25331.03125	94563.57888281258	0	1174	0.06441790282846172	0.7515345982142846	0.47332438990006925	372.8819274902344	372.8828430175781
1002	373.2722473144531	11.808					1	DETECTED	373.2722 m/z @11.81 [CD8197_2.mzXML]	373.2722473144531	11.808	11.808	12.4023	0.5943000000000005	5813.77197265625	116275.2415074464	0	1174	0.2843903744347642	null	null	373.2722473144531	373.2734680175781
1003	374.3254699707031	12.265733333333333					1	DETECTED	374.3255 m/z @12.27 [CD8197_2.mzXML]	374.3254699707031	12.265733333333333	11.65545	14.527333333333333	2.871883333333333	4816.587890625	313547.5714261475	0	1174	0.7654254634565945	2.352909850615834	3.705819701231668	374.3243408203125	374.327392578125
1004	375.01702880859375	1.86805					1	DETECTED	375.0170 m/z @1.87 [CD8197_2.mzXML]	375.01702880859375	1.86805	1.6593166666666666	4.9052	3.2458833333333335	217451.6875	4250797.166489076	0	1174	0.3556300542008648	1.8795733880079806	3.405988950280903	375.0110778808594	375.0203857421875
1005	375.0709228515625	10.036200000000001					1	DETECTED	375.0709 m/z @10.04 [CD8197_2.mzXML]	375.0709228515625	10.036200000000001	9.94825	16.438466666666667	6.490216666666667	43530.1953125	784074.9390660697	0	1174	0.11660919395512437	4.075519866815905	2.829605780905988	375.0672912597656	375.0719909667969
1006	375.2884826660156	12.026783333333332					1	DETECTED	375.2885 m/z @12.03 [CD8197_2.mzXML]	375.2884826660156	12.026783333333332	11.346966666666667	12.671533333333334	1.3245666666666676	12389.171875	296371.5654071655	0	1174	0.04609357842603501	0.9742087327465759	0.33998380996172844	375.2877197265625	375.2919006347656
1007	376.6238098144531	10.601750000000001					1	DETECTED	376.6238 m/z @10.60 [CD8197_2.mzXML]	376.6238098144531	10.601750000000001	10.143949999999998	11.029466666666668	0.8855166666666694	40700.6015625	370261.8803859869	0	1174	0.07667101934903542	0.8233002307457524	2.0409050944346743	376.6221618652344	376.6247863769531
1008	378.0310974121094	15.8108					1	DETECTED	378.0311 m/z @15.81 [CD8197_2.mzXML]	378.0310974121094	15.8108	9.775749999999999	18.295333333333335	8.519583333333337	1451.806884765625	441997.6021680298	0	1174	1.7791576874865527	0.7058419841868199	0.4116839683736397	378.0285339355469	378.033203125
1009	378.2394104003906	12.4023					1	DETECTED	378.2394 m/z @12.40 [CD8197_2.mzXML]	378.2394104003906	12.4023	11.608216666666667	14.995049999999999	3.386833333333332	23172.6875	603940.6695390012	0	1174	0.1295076386100238	0.7623256396602597	0.7557494761421346	378.2387390136719	378.2445068359375
1010	378.8994140625	1.6444					1	DETECTED	378.8994 m/z @1.64 [CD8197_2.mzXML]	378.8994140625	1.6444	1.5994333333333333	1.7217	0.12226666666666675	82998.6796875	271692.3584125977	0	1174	0.04916524503888198	1.312284892122024	1.3681887504633745	378.89898681640625	378.9001770019531
1011	379.2807312011719	13.950999999999999					1	DETECTED	379.2807 m/z @13.95 [CD8197_2.mzXML]	379.2807312011719	13.950999999999999	13.8123	14.527333333333333	0.7150333333333325	4723.65087890625	93828.2493612669	0	1174	0.32127980617809015	2.5776255707762847	4.1552511415525695	379.2799072265625	379.2832336425781
1012	380.25469970703125	12.621183333333333					1	DETECTED	380.2547 m/z @12.62 [CD8197_2.mzXML]	380.25469970703125	12.621183333333333	11.332133333333333	13.0861	1.753966666666667	41557.77734375	777453.3785162369	0	1174	0.10101435675864501	0.6464399747286658	6.492396594500396	380.2517395019531	380.2629699707031
1013	381.02490234375	1.81165					1	DETECTED	381.0249 m/z @1.81 [CD8197_2.mzXML]	381.02490234375	1.81165	1.6593166666666666	15.333366666666667	13.67405	124508.8984375	2937920.161161254	0	1174	0.16949107058944435	2.23785898012814	2.9747662341297505	381.016845703125	381.027099609375
1014	383.11517333984375	1.7975833333333333					1	DETECTED	383.1152 m/z @1.80 [CD8197_2.mzXML]	383.11517333984375	1.7975833333333333	1.7377666666666667	2.3164666666666665	0.5786999999999998	240536.484375	2382887.435224488	0	1174	0.12133814332504089	3.8289663309303466	5.853592425030552	383.11431884765625	383.11614990234375
1015	384.1143493652344	9.019916666666667					1	DETECTED	384.1143 m/z @9.02 [CD8197_2.mzXML]	384.1143493652344	9.019916666666667	1.75335	9.090716666666667	7.337366666666667	7170.25732421875	865823.6056888123	0	1174	0.8847019485649952	0.5048716266737616	0.009743253347523158	384.10455322265625	384.119384765625
1016	384.8445739746094	1.69005					1	DETECTED	384.8446 m/z @1.69 [CD8197_2.mzXML]	384.8445739746094	1.69005	1.6593166666666666	1.7377666666666667	0.07845000000000013	12034.31640625	35735.85720654303	0	1174	0.06692867595373664	1.276301518438173	1.5526030368763462	384.8436584472656	384.8448486328125
1017	385.3085021972656	11.756066666666667					1	DETECTED	385.3085 m/z @11.76 [CD8197_2.mzXML]	385.3085021972656	11.756066666666667	9.930866666666667	17.404833333333332	7.473966666666666	40838.046875	5150573.430985104	0	1174	3.6254919768537786	2.5285716337207105	0.6723121637615294	385.30706787109375	385.31195068359375
1018	386.0850524902344	13.624216666666666					1	DETECTED	386.0851 m/z @13.62 [CD8197_2.mzXML]	386.0850524902344	13.624216666666666	0.15546666666666667	19.9965	19.841033333333336	3737.32421875	1490687.8116087643	0	1174	9.144578906686165	0.7365580819798919	1.5567722610625894	386.076904296875	386.0853576660156
1019	386.3124084472656	14.410233333333334					1	DETECTED	386.3124 m/z @14.41 [CD8197_2.mzXML]	386.3124084472656	14.410233333333334	10.47625	16.6058	6.129549999999998	7924.15869140625	1177519.360532043	0	1174	3.3913297920442	0.7790513432102318	0.3624265955484339	386.3110046386719	386.3137512207031
1020	386.3255310058594	12.70505					1	DETECTED	386.3255 m/z @12.71 [CD8197_2.mzXML]	386.3255310058594	12.70505	12.6545	13.055100000000001	0.40060000000000073	31012.666015625	294117.88261791907	0	1174	0.13170895939099836	3.9624134520277474	4.598805827478729	386.3243408203125	386.326171875
1021	387.17926025390625	11.5487					1	DETECTED	387.1793 m/z @11.55 [CD8197_2.mzXML]	387.17926025390625	11.5487	11.487416666666666	12.333866666666667	0.8464500000000008	272671.71875	2347034.8535838597	1	1174	0.14383389813476555	3.038128442326091	3.2976513616537106	387.178466796875	387.1801452636719
1022	388.0775451660156	10.960366666666665					1	DETECTED	388.0775 m/z @10.96 [CD8197_2.mzXML]	388.0775451660156	10.960366666666665	0.10095000000000001	19.960166666666666	19.859216666666665	3867.62890625	1602361.5030914913	0	1174	6.72269753035593	0.9143776906371582	0.8287553812743165	388.0762939453125	388.0809326171875
1023	388.1822509765625	11.65545					1	DETECTED	388.1823 m/z @11.66 [CD8197_2.mzXML]	388.1822509765625	11.65545	11.65545	12.043333333333333	0.3878833333333329	23261.927734375	120693.43923364258	0	1174	0.04562167262561978	null	null	388.1807861328125	388.1832580566406
1024	390.9912109375	1.86805					1	DETECTED	390.9912 m/z @1.87 [CD8197_2.mzXML]	390.9912109375	1.86805	1.69005	2.4667000000000003	0.7766500000000003	39617.52734375	735540.8059403076	0	1174	0.1737298181168665	2.1816011235955073	2.494407630702996	390.9897766113281	390.99212646484375
1025	391.2835693359375	0.9237666666666667					1	DETECTED	391.2836 m/z @0.92 [CD8197_2.mzXML]	391.2835693359375	0.9237666666666667	0.10095000000000001	19.9965	19.89555	10357.09765625	6176006.322858158	0	1174	4.274026866175348	12.089904596001539	2.2191928733245296	391.28118896484375	391.28509521484375
1026	392.9025573730469	1.96485					1	DETECTED	392.9026 m/z @1.96 [CD8197_2.mzXML]	392.9025573730469	1.96485	1.9509166666666669	2.0637	0.11278333333333301	4910.61669921875	22637.467842651287	0	1174	0.05213280427591882	4.047248803827799	7.094497607655597	392.90216064453125	392.903076171875
1027	393.08135986328125	10.05405					1	DETECTED	393.0814 m/z @10.05 [CD8197_2.mzXML]	393.08135986328125	10.05405	9.073066666666668	10.0895	1.0164333333333317	3880.56591796875	117764.06603131097	0	1174	0.17462583377046492	0.5180686046314068	0.03613720926281362	393.0809326171875	393.0819396972656
1028	393.29638671875	1.6444					1	DETECTED	393.2964 m/z @1.64 [CD8197_2.mzXML]	393.29638671875	1.6444	0.21015	19.9965	19.786350000000002	9423.3564453125	2199513.7299905093	0	1174	0.27449683214587006	5.363816667414175	5.951052107672249	393.2952880859375	393.29998779296875
1029	394.0743103027344	9.24075					1	DETECTED	394.0743 m/z @9.24 [CD8197_2.mzXML]	394.0743103027344	9.24075	9.1084	9.535416666666666	0.4270166666666668	6093.78076171875	73868.46609869384	0	1174	0.23243204255089722	1.6132099231834711	2.2264198463669422	394.0739440917969	394.074951171875
1030	394.22210693359375	8.373883333333334					1	DETECTED	394.2221 m/z @8.37 [CD8197_2.mzXML]	394.22210693359375	8.373883333333334	8.0211	8.439616666666668	0.4185166666666671	2918.644775390625	35743.23674276747	0	1174	0.08307901432258369	0.5931638871828802	0.18632777436576034	394.2193908691406	394.2232666015625
1031	394.2936096191406	11.623966666666666					1	DETECTED	394.2936 m/z @11.62 [CD8197_2.mzXML]	394.2936096191406	11.623966666666666	4.656033333333334	14.698	10.041966666666667	16915.033203125	1172107.2372173157	0	1174	0.08499504565627092	0.7205842956782978	0.4411685913565957	394.2936096191406	394.3009338378906
1032	396.3097839355469	11.70495					1	DETECTED	396.3098 m/z @11.70 [CD8197_2.mzXML]	396.3097839355469	11.70495	11.67155	12.077283333333332	0.40573333333333217	13561.310546875	164874.7649792474	0	1174	0.08012290754204443	6.0738522954091065	11.147704590818213	396.30322265625	396.31024169921875
1033	396.99945068359375	1.8818					1	DETECTED	396.9995 m/z @1.88 [CD8197_2.mzXML]	396.99945068359375	1.8818	1.6593166666666666	2.3572833333333336	0.6979666666666671	59429.15234375	938035.0597055666	0	1174	0.3580228091615376	1.5554071133437224	1.7990076525867345	396.9902648925781	397.0000915527344
1034	397.41412353515625	12.300033333333333					1	DETECTED	397.4141 m/z @12.30 [CD8197_2.mzXML]	397.41412353515625	12.300033333333333	12.026783333333332	14.326600000000001	2.2998166666666684	53096.5859375	1296992.1405101921	0	1174	0.2112970944800665	1.7342891071661635	3.0223470190856414	397.41326904296875	397.4153137207031
1035	398.3259582519531	11.841800000000001					1	DETECTED	398.3260 m/z @11.84 [CD8197_2.mzXML]	398.3259582519531	11.841800000000001	11.790516666666667	11.993866666666666	0.2033499999999986	23479.169921875	161311.80429443257	0	1174	0.11391257401660937	1.982612934676593	2.965225869353186	398.32525634765625	398.32598876953125
1036	398.7604675292969	13.365633333333333					1	DETECTED	398.7605 m/z @13.37 [CD8197_2.mzXML]	398.7604675292969	13.365633333333333	1.2519833333333332	15.225966666666666	13.973983333333333	18307.97265625	1798170.263056093	0	1174	0.1216345473863445	0.5769020213571432	0.6386624714143933	398.75836181640625	398.76318359375
1037	400.34136962890625	11.961666666666668					1	DETECTED	400.3414 m/z @11.96 [CD8197_2.mzXML]	400.34136962890625	11.961666666666668	11.916033333333333	12.739116666666666	0.823083333333333	121147.1015625	1084069.7949731473	1	1174	0.1183087472959663	4.04747110101079	5.909767450144567	400.3379821777344	400.34185791015625
1038	401.6239318847656	10.9256					1	DETECTED	401.6239 m/z @10.93 [CD8197_2.mzXML]	401.6239318847656	10.9256	10.288816666666666	11.06385	0.7750333333333348	7508.666015625	106094.36429147351	0	1174	0.10147073070197088	0.6161802207066402	0.23807790290646816	401.6224365234375	401.6254577636719
1039	401.8662414550781	1.5551666666666668					1	DETECTED	401.8662 m/z @1.56 [CD8197_2.mzXML]	401.8662414550781	1.5551666666666668	1.4968833333333333	1.5551666666666668	0.058283333333333465	5037.04345703125	11748.38296563722	0	1174	0.05615001798206598	0.5	null	401.8659973144531	401.8670349121094
1040	402.90167236328125	1.6144666666666665					1	DETECTED	402.9017 m/z @1.61 [CD8197_2.mzXML]	402.90167236328125	1.6144666666666665	1.5700333333333334	4.771366666666666	3.201333333333333	41921.65625	3394020.9695834354	0	1174	0.07263279721887139	36.02400600150056	71.04801200300112	402.8927307128906	402.9023132324219
1041	403.0072326660156	1.81165					1	DETECTED	403.0072 m/z @1.81 [CD8197_2.mzXML]	403.0072326660156	1.81165	1.6593166666666666	14.959750000000001	13.300433333333334	166691.234375	3660256.509385499	0	1174	0.24370941335955543	2.153558914529311	3.5632139945343386	402.9985656738281	403.00885009765625
1042	404.20538330078125	11.5782					1	DETECTED	404.2054 m/z @11.58 [CD8197_2.mzXML]	404.20538330078125	11.5782	11.533999999999999	11.8718	0.33780000000000143	24139.181640625	177476.6661866462	0	1174	0.1541081905231092	2.364177100787221	3.625462684002951	404.2052307128906	404.2061767578125
1043	405.419189453125	12.146216666666668					1	DETECTED	405.4192 m/z @12.15 [CD8197_2.mzXML]	405.419189453125	12.146216666666668	12.1285	12.282666666666668	0.15416666666666679	9743.888671875	49585.007824462606	0	1174	0.09667248678170814	4.35089369708369	7.70178739416738	405.41790771484375	405.419677734375
1044	406.7470397949219	13.443133333333332					1	DETECTED	406.7470 m/z @13.44 [CD8197_2.mzXML]	406.7470397949219	13.443133333333332	11.608216666666667	15.172933333333333	3.5647166666666656	15890.392578125	1012172.7971215507	0	1174	0.196478332660611	0.8631935884504174	0.5698344377474542	406.7439270019531	406.7492980957031
1045	408.768798828125	1.75335					1	DETECTED	408.7688 m/z @1.75 [CD8197_2.mzXML]	408.768798828125	1.75335	1.7055	13.1599	11.4544	18952.001953125	3806019.587636353	0	1174	0.08195672361685835	119.69070010449333	237.71579283580564	408.7676086425781	408.7749328613281
1046	408.9185791015625	1.6295333333333335					1	DETECTED	408.9186 m/z @1.63 [CD8197_2.mzXML]	408.9185791015625	1.6295333333333335	1.5846666666666667	1.67445	0.08978333333333333	58687.66796875	167767.11810253927	0	1174	0.04433761049434981	1.0005572065378863	0.9346229739243974	408.917236328125	408.9194030761719
1047	409.1610107421875	11.533999999999999					1	DETECTED	409.1610 m/z @11.53 [CD8197_2.mzXML]	409.1610107421875	11.533999999999999	11.487416666666666	12.18075	0.6933333333333334	203943.53125	1699509.1727797831	0	1174	0.10794244508019801	3.6897837711670722	8.937964047423515	409.15972900390625	409.16192626953125
1048	409.1872253417969	9.183950000000001					1	DETECTED	409.1872 m/z @9.18 [CD8197_2.mzXML]	409.1872253417969	9.183950000000001	9.125	9.316866666666666	0.19186666666666596	74644.5703125	335426.4503710953	0	1174	0.0719697887219386	1.3145566782833513	1.544032275042026	409.1866760253906	409.18768310546875
1049	410.2544250488281	3.9924000000000004					1	DETECTED	410.2544 m/z @3.99 [CD8197_2.mzXML]	410.2544250488281	3.9924000000000004	3.46685	4.771366666666666	1.3045166666666663	2293.306640625	97401.34025695802	0	1174	0.5279375222489104	1.2410966289284229	1.4821932578568457	410.25250244140625	410.256103515625
1050	410.76605224609375	1.7217					1	DETECTED	410.7661 m/z @1.72 [CD8197_2.mzXML]	410.76605224609375	1.7217	1.7217	14.698	12.9763	6878.81884765625	2885571.1293417662	0	1174	11.321105826526834	null	null	410.7587890625	410.7667236328125
1051	410.8553161621094	1.69005					1	DETECTED	410.8553 m/z @1.69 [CD8197_2.mzXML]	410.8553161621094	1.69005	1.6593166666666666	1.7690666666666668	0.10975000000000024	36101.3515625	120362.52827978524	0	1174	0.04548466792931305	1.7855206073752652	2.5710412147505304	410.8547668457031	410.85614013671875
1052	411.1973876953125	12.043333333333333					1	DETECTED	411.1974 m/z @12.04 [CD8197_2.mzXML]	411.1973876953125	12.043333333333333	11.977766666666668	12.231816666666667	0.25404999999999944	5867.30712890625	51279.958953002744	0	1174	0.23968162831347684	1.9373411286222995	2.874682257244599	411.1959533691406	411.1986389160156
1053	412.77545166015625	13.443133333333332					1	DETECTED	412.7755 m/z @13.44 [CD8197_2.mzXML]	412.77545166015625	13.443133333333332	11.931033333333334	15.19055	3.2595166666666664	9610.001953125	518200.3273046574	0	1174	0.09275245417360267	1.077811211780527	1.155622423561054	412.7737121582031	412.77880859375
1054	412.97308349609375	1.81165					1	DETECTED	412.9731 m/z @1.81 [CD8197_2.mzXML]	412.97308349609375	1.81165	1.7690666666666668	18.992833333333333	17.223766666666666	13548.279296875	3095596.004319855	0	1174	0.45640716567618655	202.2360078277893	403.4720156555786	412.9720153808594	412.9803466796875
1055	413.1424255371094	9.34905					1	DETECTED	413.1424 m/z @9.35 [CD8197_2.mzXML]	413.1424255371094	9.34905	9.316866666666666	14.837833333333332	5.520966666666666	3682.94873046875	582381.2693476563	0	1174	5.712855442418576	85.77369238736196	170.54738477472392	413.13494873046875	413.1424255371094
1056	413.2651062011719	1.67445					1	DETECTED	413.2651 m/z @1.67 [CD8197_2.mzXML]	413.2651062011719	1.67445	0.13726666666666668	19.86916666666667	19.731900000000003	10688.5	1711907.780911926	0	1174	11.301913691124035	6.907601427610009	4.864927298932206	413.2612609863281	413.27386474609375
1057	413.3398742675781	12.077283333333332					1	DETECTED	413.3399 m/z @12.08 [CD8197_2.mzXML]	413.3398742675781	12.077283333333332	10.36225	17.181833333333334	6.819583333333334	25161.86328125	2747287.1334021627	0	1174	2.8274660670230993	1.8565788433355626	2.532171631883491	413.33837890625	413.3427429199219
1058	414.2993469238281	12.19815					1	DETECTED	414.2993 m/z @12.20 [CD8197_2.mzXML]	414.2993469238281	12.19815	2.6314333333333333	14.872616666666666	12.241183333333332	61428.40234375	2706644.630968687	0	1174	0.1143482017825086	0.6357158344638385	4.118175829864887	414.2909240722656	414.3006286621094
1059	414.3433532714844	14.261033333333334					1	DETECTED	414.3434 m/z @14.26 [CD8197_2.mzXML]	414.3433532714844	14.261033333333334	11.721833333333333	16.531633333333335	4.809800000000003	5216.849609375	650134.4658276376	0	1174	0.6601020552796104	0.9471093257718968	0.5768598423244585	414.3425598144531	414.3457946777344
1060	415.21063232421875	11.8718					1	DETECTED	415.2106 m/z @11.87 [CD8197_2.mzXML]	415.21063232421875	11.8718	11.808	12.5386	0.7306000000000008	511564.6875	4214363.0168972	1	1174	0.10575007996057373	3.4343204989657155	4.902775070462458	415.2096252441406	415.21099853515625
1061	415.28106689453125	12.604766666666666					1	DETECTED	415.2811 m/z @12.60 [CD8197_2.mzXML]	415.28106689453125	12.604766666666666	12.588083333333334	13.350666666666665	0.7625833333333318	9644.623046875	206997.63399047864	0	1174	0.04543549343688902	22.85464535464585	44.7092907092917	415.2803039550781	415.2815246582031
1062	415.3026428222656	12.214933333333333					1	DETECTED	415.3026 m/z @12.21 [CD8197_2.mzXML]	415.3026428222656	12.214933333333333	11.65545	14.646700000000001	2.991250000000001	15325.134765625	572419.0202775573	0	1174	0.6335608710154137	2.6732252971491595	4.346450594298319	415.300537109375	415.3052062988281
1063	416.214111328125	11.8718					1	DETECTED	416.2141 m/z @11.87 [CD8197_2.mzXML]	416.214111328125	11.8718	11.756066666666667	19.41283333333333	7.656766666666664	125242.3125	1513396.5006080903	0	1174	0.09944446372643156	1.7886740906718164	4.43944047745243	416.2095947265625	416.2149658203125
1064	416.80059814453125	1.7377666666666667					1	DETECTED	416.8006 m/z @1.74 [CD8197_2.mzXML]	416.80059814453125	1.7377666666666667	1.7055	1.7690666666666668	0.06356666666666677	19778.052734375	68698.20356738291	0	1174	0.11404438958804963	0.9850206611570265	0.9700413223140529	416.8002624511719	416.8007507324219
1065	417.00213623046875	1.8954666666666666					1	DETECTED	417.0021 m/z @1.90 [CD8197_2.mzXML]	417.00213623046875	1.8954666666666666	1.7377666666666667	2.480166666666667	0.7424000000000002	67458.7734375	1186116.3526591794	0	1174	0.18250378944517975	2.043433840468501	10.95953743271322	416.9995422363281	417.00262451171875
1066	417.2173767089844	11.8718					1	DETECTED	417.2174 m/z @11.87 [CD8197_2.mzXML]	417.2173767089844	11.8718	11.824916666666667	12.11105	0.2861333333333338	18714.54296875	139568.2779583734	0	1174	0.08729355697032304	3.0515463917525643	4.272422587337903	417.21630859375	417.217529296875
1067	418.74700927734375	12.756116666666665					1	DETECTED	418.7470 m/z @12.76 [CD8197_2.mzXML]	418.74700927734375	12.756116666666665	11.756066666666667	14.310033333333333	2.553966666666666	8550.201171875	454189.65609521454	0	1174	0.3031955440715812	1.2769194873589673	0.825685158860885	418.7439880371094	418.74884033203125
1068	418.8793640136719	1.5994333333333333					1	DETECTED	418.8794 m/z @1.60 [CD8197_2.mzXML]	418.8793640136719	1.5994333333333333	1.5700333333333334	1.6295333333333335	0.05950000000000011	51224.75390625	143997.52074218774	0	1174	0.0670523833512846	1.0119047619047683	1.0238095238095364	418.8790283203125	418.87957763671875
1069	418.9805603027344	1.7690666666666668					1	DETECTED	418.9806 m/z @1.77 [CD8197_2.mzXML]	418.9805603027344	1.7690666666666668	1.6593166666666666	2.233366666666667	0.5740500000000004	33064.5625	547862.5784567873	0	1174	0.03576263751136821	2.6152619589977184	4.230523917995437	418.9801330566406	418.9820251464844
1070	418.99871826171875	1.8818					1	DETECTED	418.9987 m/z @1.88 [CD8197_2.mzXML]	418.99871826171875	1.8818	1.85405	16.941166666666668	15.087116666666667	27116.8515625	2845147.3762999885	0	1174	0.2985584770302563	271.8399399399405	14.749994080979489	418.9979553222656	418.9997863769531
1071	419.31488037109375	12.300033333333333					1	DETECTED	419.3149 m/z @12.30 [CD8197_2.mzXML]	419.31488037109375	12.300033333333333	0.10095000000000001	19.9965	19.89555	7910.25537109375	1636472.1726430359	0	1174	0.6546895468757441	0.972313135462892	0.9933357983298163	419.3079833984375	419.31842041015625
1072	420.1581726074219	11.115016666666666					1	DETECTED	420.1582 m/z @11.12 [CD8197_2.mzXML]	420.1581726074219	11.115016666666666	10.445566666666668	11.200783333333334	0.7552166666666658	8800.08984375	160852.55670281986	0	1174	0.2377348951141105	0.5640575596883026	0.12811511937660527	420.15679931640625	420.15936279296875
1073	420.76263427734375	12.855516666666666					1	DETECTED	420.7626 m/z @12.86 [CD8197_2.mzXML]	420.76263427734375	12.855516666666666	11.67155	14.59575	2.924200000000001	6017.521484375	509390.83869598387	0	1174	1.327928509263252	1.234916523550776	1.4698330471015522	420.7594299316406	420.7647399902344
1074	420.88409423828125	1.67445					1	DETECTED	420.8841 m/z @1.67 [CD8197_2.mzXML]	420.88409423828125	1.67445	1.6593166666666666	1.7834333333333334	0.12411666666666687	39983.953125	126508.53416259782	0	1174	0.09589123179733505	4.100770925110109	8.598180835355404	420.8836669921875	420.8849792480469
1075	421.7817687988281	14.083633333333333					1	DETECTED	421.7818 m/z @14.08 [CD8197_2.mzXML]	421.7817687988281	14.083633333333333	13.950999999999999	15.0303	1.0793000000000017	14291.904296875	313916.6218157346	0	1174	0.3637609641996473	7.0373093332283725	3.488534578522741	421.7810974121094	421.78338623046875
1076	422.1390380859375	9.316866666666666					1	DETECTED	422.1390 m/z @9.32 [CD8197_2.mzXML]	422.1390380859375	9.316866666666666	6.647683333333333	10.6367	3.989016666666666	2458.34326171875	209227.1206860657	0	1174	1.1606388165146946	0.7472354215708925	0.4944708431417851	422.1357727050781	422.1442565917969
1077	422.32513427734375	11.808					1	DETECTED	422.3251 m/z @11.81 [CD8197_2.mzXML]	422.32513427734375	11.808	9.155083333333332	11.916033333333333	2.760950000000001	14384.8935546875	708251.6919985353	0	1174	0.07940573527007189	0.5203612376315376	0.04072247526307517	422.31854248046875	422.3263854980469
1078	424.3411865234375	11.901366666666666					1	DETECTED	424.3412 m/z @11.90 [CD8197_2.mzXML]	424.3411865234375	11.901366666666666	11.841800000000001	12.588083333333334	0.7462833333333325	168024.15625	1475560.7612093475	0	1174	0.10953355103308482	3.711937782431553	5.45279488363196	424.34075927734375	424.3420715332031
1079	424.7435302734375	1.7690666666666668					1	DETECTED	424.7435 m/z @1.77 [CD8197_2.mzXML]	424.7435302734375	1.7690666666666668	1.7055	1.7690666666666668	0.06356666666666677	10244.5634765625	30538.874802734423	0	1174	0.06434946203495473	0.5	null	424.7420959472656	424.7435302734375
1080	424.89599609375	1.6295333333333335					1	DETECTED	424.8960 m/z @1.63 [CD8197_2.mzXML]	424.89599609375	1.6295333333333335	1.5700333333333334	14.277033333333332	12.706999999999999	103018.390625	6676391.734050812	0	1174	0.04824854623860375	107.51819793853998	0.9169200343338529	424.89520263671875	424.8973693847656
1081	426.35699462890625	11.993866666666666					1	DETECTED	426.3570 m/z @11.99 [CD8197_2.mzXML]	426.35699462890625	11.993866666666666	1.2338	12.70505	11.47125	144557.703125	2765056.94573559	1	1174	0.12363276088728625	6.966289955526272	10.68788749332121	426.3480529785156	426.35888671875
1082	427.0547180175781	9.38235					1	DETECTED	427.0547 m/z @9.38 [CD8197_2.mzXML]	427.0547180175781	9.38235	9.300966666666666	9.518216666666666	0.21724999999999994	13562.2958984375	77274.83018634029	0	1174	0.09384533558282904	1.3347327462625171	4.533144925339973	427.0533447265625	427.0554504394531
1083	428.3728332519531	12.1285					1	DETECTED	428.3728 m/z @12.13 [CD8197_2.mzXML]	428.3728332519531	12.1285	11.993866666666666	12.384933333333333	0.3910666666666671	29545.642578125	275394.90584692365	0	1174	0.13319822190362807	1.4523396880415764	5.41196848727527	428.3635559082031	428.37347412109375
1084	429.0512390136719	9.38235					1	DETECTED	429.0512 m/z @9.38 [CD8197_2.mzXML]	429.0512390136719	9.38235	9.34905	9.46705	0.11800000000000033	5065.43017578125	25590.67300366221	0	1174	0.09188511268918376	1.7717717717717474	2.5435435435434948	429.05096435546875	429.0523376464844
1085	429.33489990234375	12.470816666666668					1	DETECTED	429.3349 m/z @12.47 [CD8197_2.mzXML]	429.33489990234375	12.470816666666668	11.773	15.496416666666667	3.723416666666667	6031.3251953125	510213.90758755483	0	1174	1.8044422761521872	2.6679046549953376	3.3978962663415797	429.33343505859375	429.33782958984375
1086	429.3762512207031	12.19815					1	DETECTED	429.3763 m/z @12.20 [CD8197_2.mzXML]	429.3762512207031	12.19815	12.0103	15.065383333333333	3.0550833333333323	7257.2841796875	568246.8279663691	0	1174	0.22073157172246205	8.131709697453674	15.263419394907348	429.37030029296875	429.37652587890625
1087	430.29449462890625	11.931033333333334					1	DETECTED	430.2945 m/z @11.93 [CD8197_2.mzXML]	430.29449462890625	11.931033333333334	11.916033333333333	11.977766666666668	0.06173333333333453	3404.630859375	10038.064405029458	0	1174	0.037647572348509684	2.0577777777777397	3.115555555555479	430.29425048828125	430.2951965332031
1088	430.3890686035156	13.458599999999999					1	DETECTED	430.3891 m/z @13.46 [CD8197_2.mzXML]	430.3890686035156	13.458599999999999	0.7586499999999999	19.960166666666666	19.201516666666667	8622.849609375	1385678.0788437189	0	1174	0.4915208821035879	1.0104136409285402	1.164589684775478	430.38818359375	430.3920593261719
1089	430.9129638671875	1.6295333333333335					1	DETECTED	430.9130 m/z @1.63 [CD8197_2.mzXML]	430.9129638671875	1.6295333333333335	1.5846666666666667	1.7055	0.12083333333333335	125115.4765625	435213.41197363305	0	1174	0.05723753407141019	1.3255242438473627	1.582114244405694	430.9126892089844	430.9141845703125
1090	431.17779541015625	12.5386					1	DETECTED	431.1778 m/z @12.54 [CD8197_2.mzXML]	431.17779541015625	12.5386	9.169749999999999	14.393266666666667	5.223516666666669	32242.12109375	1034286.8127482308	0	1174	0.43850502314774076	0.7780581484642208	4.870554685296087	431.1679382324219	431.1798400878906
1091	431.3144836425781	12.721833333333333					1	DETECTED	431.3145 m/z @12.72 [CD8197_2.mzXML]	431.3144836425781	12.721833333333333	12.688183333333335	15.773766666666667	3.0855833333333322	20425.9453125	649048.6475358877	0	1174	0.11284804410647631	45.8481921743465	90.696384348693	431.31207275390625	431.3154296875
1092	432.1811828613281	12.621183333333333					1	DETECTED	432.1812 m/z @12.62 [CD8197_2.mzXML]	432.1811828613281	12.621183333333333	2.4937166666666664	12.671533333333334	10.177816666666669	7952.5361328125	1452053.7943011473	0	1174	0.43534744955525717	0.5024858141555638	0.00497162831112766	432.17315673828125	432.183837890625
1093	432.2374267578125	11.8718					1	DETECTED	432.2374 m/z @11.87 [CD8197_2.mzXML]	432.2374267578125	11.8718	11.824916666666667	12.163499999999999	0.33858333333333235	61971.08984375	464120.9623637677	0	1174	0.10511994144015091	3.1187146782256847	4.55842870868633	432.2370300292969	432.2379150390625
1094	432.31005859375	12.214933333333333					1	DETECTED	432.3101 m/z @12.21 [CD8197_2.mzXML]	432.31005859375	12.214933333333333	11.639483333333335	12.8227	1.1832166666666648	43728.8203125	689376.4244152816	0	1174	0.13838521822554561	0.729647904788426	1.1785003424977638	432.3092346191406	432.31982421875
1095	432.97613525390625	1.8818					1	DETECTED	432.9761 m/z @1.88 [CD8197_2.mzXML]	432.97613525390625	1.8818	1.75335	2.3436000000000003	0.5902500000000004	43275.1015625	725033.7453945319	0	1174	0.25686053598971714	2.357934495712265	3.375784301833645	432.9749450683594	432.9770202636719
1096	433.24114990234375	11.8718					1	DETECTED	433.2411 m/z @11.87 [CD8197_2.mzXML]	433.24114990234375	11.8718	9.155083333333332	12.094016666666667	2.9389333333333347	14319.2470703125	1220437.0754744264	0	1174	0.5676195552183216	0.5408980202818352	0.08179604056367042	433.232421875	433.24176025390625
1097	433.3136901855469	12.19815					1	DETECTED	433.3137 m/z @12.20 [CD8197_2.mzXML]	433.3136901855469	12.19815	12.18075	12.419566666666666	0.23881666666666668	10936.3818359375	74960.69280297817	0	1174	0.11574478651661835	6.862547892720187	12.761131853173989	433.3104553222656	433.3152770996094
1098	435.1494445800781	11.993866666666666					1	DETECTED	435.1494 m/z @11.99 [CD8197_2.mzXML]	435.1494445800781	11.993866666666666	11.5487	12.350966666666666	0.8022666666666662	22137.158203125	288566.0130888663	0	1174	0.11210162727061856	0.9010857356795229	0.45072610540654806	435.14837646484375	435.157470703125
1099	435.3335266113281	10.521083333333333					1	DETECTED	435.3335 m/z @10.52 [CD8197_2.mzXML]	435.3335266113281	10.521083333333333	5.929550000000001	11.738766666666667	5.809216666666666	8297.7138671875	613779.7607490233	0	1174	1.198696282273227	0.6326009466699578	1.8814321272563994	435.3313903808594	435.33599853515625
1100	437.1925048828125	11.857116666666666					1	DETECTED	437.1925 m/z @11.86 [CD8197_2.mzXML]	437.1925048828125	11.857116666666666	3.4821166666666667	12.57175	9.089633333333333	299741.15625	4298837.317686116	1	1174	0.1091214863733061	4.346707341479008	8.530550631716837	437.1916809082031	437.1939697265625
1101	438.98394775390625	1.8818					1	DETECTED	438.9839 m/z @1.88 [CD8197_2.mzXML]	438.98394775390625	1.8818	0.7404499999999999	2.3300166666666664	1.5895666666666664	35101.43359375	866091.0215769045	0	1174	0.3493654178835379	0.696353733152261	0.34436096825051554	438.9772033691406	438.98480224609375
1102	441.2958068847656	12.504850000000001					1	DETECTED	441.2958 m/z @12.50 [CD8197_2.mzXML]	441.2958068847656	12.504850000000001	3.3294166666666665	19.029333333333334	15.699916666666667	6694.72265625	1100752.2127727352	0	1174	0.3284477737553697	0.8555408827194355	0.9530935612926044	441.2920227050781	441.30145263671875
1103	442.1706848144531	11.8718					1	DETECTED	442.1707 m/z @11.87 [CD8197_2.mzXML]	442.1706848144531	11.8718	11.857116666666666	11.946033333333332	0.08891666666666609	11101.369140625	35498.15566406212	0	1174	0.09004606821541472	3.0278093076048274	5.055618615209655	442.1694641113281	442.171142578125
1104	442.80328369140625	1.7217					1	DETECTED	442.8033 m/z @1.72 [CD8197_2.mzXML]	442.80328369140625	1.7217	1.7055	18.036166666666666	16.330666666666666	8347.8818359375	3377083.4388723145	0	1174	0.11095500372369416	504.0329218106998	1007.0658436213997	442.80316162109375	442.8053894042969
1105	442.87811279296875	1.5407499999999998					1	DETECTED	442.8781 m/z @1.54 [CD8197_2.mzXML]	442.87811279296875	1.5407499999999998	1.4670666666666667	1.5846666666666667	0.11759999999999993	12139.4970703125	48629.68438787842	0	1174	0.07701307975720484	0.7980095001130986	0.5042920899594542	442.8776550292969	442.8791809082031
1106	443.41925048828125	12.163499999999999					1	DETECTED	443.4193 m/z @12.16 [CD8197_2.mzXML]	443.41925048828125	12.163499999999999	11.977766666666668	12.4023	0.42453333333333276	6346.7880859375	95231.35293640134	0	1174	0.16638180818168102	1.1428571428571523	1.285714285714305	443.4183654785156	443.4215393066406
1107	444.2384948730469	8.357733333333334					1	DETECTED	444.2385 m/z @8.36 [CD8197_2.mzXML]	444.2384948730469	8.357733333333334	3.2841	19.668499999999998	16.3844	2574.131591796875	789670.0671690977	0	1174	0.27022522582993247	1.614661419495562	2.2293228389911235	444.2308044433594	444.243896484375
1108	445.36700439453125	12.855516666666666					1	DETECTED	445.3670 m/z @12.86 [CD8197_2.mzXML]	445.36700439453125	12.855516666666666	11.302316666666666	14.629783333333334	3.327466666666668	9575.9755859375	668981.6607885134	0	1174	0.47013906220084145	1.071164906858958	0.8521035774919238	445.364990234375	445.36846923828125
1109	446.2525329589844	11.5782					1	DETECTED	446.2525 m/z @11.58 [CD8197_2.mzXML]	446.2525329589844	11.5782	8.806433333333333	12.350966666666666	3.5445333333333338	392462.5	3860060.6795568187	1	1174	0.0938751350653817	2.100024850704772	2.6662509914868977	446.2507629394531	446.2543029785156
1110	446.88702392578125	1.6444					1	DETECTED	446.8870 m/z @1.64 [CD8197_2.mzXML]	446.88702392578125	1.6444	1.5994333333333333	1.69005	0.09061666666666679	72903.484375	218734.7992714845	0	1174	0.051777172406139105	1.0075982209043715	0.9999244649220941	446.88671875	446.8878173828125
1111	447.34490966796875	12.470816666666668					1	DETECTED	447.3449 m/z @12.47 [CD8197_2.mzXML]	447.34490966796875	12.470816666666668	11.438316666666667	15.681700000000001	4.243383333333334	9329.1328125	939881.8620159917	0	1174	2.430054952674295	2.054907183212267	2.7586654967233195	447.342529296875	447.3494567871094
1112	448.34149169921875	11.8718					1	DETECTED	448.3415 m/z @11.87 [CD8197_2.mzXML]	448.34149169921875	11.8718	11.857116666666666	15.083183333333332	3.226066666666666	12158.3642578125	730669.8151912839	0	1174	0.11337842898045025	109.85471055618079	218.70942111236158	448.34063720703125	448.3509216308594
1113	448.9504089355469	1.9093333333333333					1	DETECTED	448.9504 m/z @1.91 [CD8197_2.mzXML]	448.9504089355469	1.9093333333333333	1.8403166666666666	2.2053000000000003	0.36498333333333366	7997.6865234375	119388.09884497084	0	1174	0.24432266285915105	2.64416807534412	4.28833615068824	448.94903564453125	448.9515686035156
1114	449.2006530761719	12.300033333333333					1	DETECTED	449.2007 m/z @12.30 [CD8197_2.mzXML]	449.2006530761719	12.300033333333333	12.146216666666668	12.521666666666667	0.37544999999999895	16853.740234375	243730.31225244125	0	1174	0.22699604829188935	1.2204464188969586	1.440892837793917	449.1998291015625	449.20196533203125
1115	450.320556640625	12.214933333333333					1	DETECTED	450.3206 m/z @12.21 [CD8197_2.mzXML]	450.320556640625	12.214933333333333	11.688266666666667	12.368	0.6797333333333331	22494.544921875	421597.86124597123	0	1174	0.11277276054086727	0.6453164556962037	0.3201434859605373	450.3194274902344	450.321044921875
1116	450.3567199707031	12.949033333333334					1	DETECTED	450.3567 m/z @12.95 [CD8197_2.mzXML]	450.3567199707031	12.949033333333334	0.10095000000000001	19.9965	19.89555	42047.03515625	2607279.7923854715	0	1174	0.1888257474603794	0.7885773725065938	0.7510755912943137	450.3537902832031	450.3606872558594
1117	452.3728332519531	12.077283333333332					1	DETECTED	452.3728 m/z @12.08 [CD8197_2.mzXML]	452.3728332519531	12.077283333333332	8.613066666666667	18.203333333333333	9.590266666666666	9256.3466796875	1132578.1094647828	0	1174	0.044165157745441164	1.384189787975156	1.768379575950312	452.3669128417969	452.37689208984375
1118	453.16693115234375	11.886366666666667					1	DETECTED	453.1669 m/z @11.89 [CD8197_2.mzXML]	453.16693115234375	11.886366666666667	8.930616666666667	12.026783333333332	3.096166666666665	12132.2578125	369870.1652640989	0	1174	0.11846951815120832	0.5237531365417686	2.456200395204849	453.1663513183594	453.17645263671875
1119	453.2958068847656	12.721833333333333					1	DETECTED	453.2958 m/z @12.72 [CD8197_2.mzXML]	453.2958068847656	12.721833333333333	11.046666666666665	12.806033333333334	1.7593666666666685	8735.748046875	371587.90355078113	0	1174	0.0800203167475626	0.5251318276788381	0.050263655357676386	453.29522705078125	453.30023193359375
1120	453.3440246582031	10.521083333333333					1	DETECTED	453.3440 m/z @10.52 [CD8197_2.mzXML]	453.3440246582031	10.521083333333333	2.6873500000000003	17.442333333333334	14.754983333333334	122646.609375	2109183.8859694516	1	1174	0.09480338131901078	1.2217212223199432	2.211327167609027	453.33404541015625	453.3454895019531
1121	454.29193115234375	13.0861					1	DETECTED	454.2919 m/z @13.09 [CD8197_2.mzXML]	454.29193115234375	13.0861	12.756116666666665	15.172933333333333	2.4168166666666675	34798.18359375	472764.59466784674	0	1174	0.09239249630836532	3.66202838527197	0.6412096805104927	454.2881164550781	454.3005676269531
1122	454.3876647949219	12.19815					1	DETECTED	454.3877 m/z @12.20 [CD8197_2.mzXML]	454.3876647949219	12.19815	12.146216666666668	12.248733333333332	0.10251666666666459	6343.2919921875	30940.517099609053	0	1174	0.07796338972135608	0.9870025673940909	0.9740051347881817	454.3876647949219	454.3890686035156
1123	454.95806884765625	1.937					1	DETECTED	454.9581 m/z @1.94 [CD8197_2.mzXML]	454.95806884765625	1.937	1.69005	2.2884499999999997	0.5983999999999996	21606.8515625	413146.54898315435	0	1174	0.24757450419827753	1.2115812917594646	1.4233399766375774	454.9573059082031	454.9598083496094
1124	455.11767578125	14.6128					1	DETECTED	455.1177 m/z @14.61 [CD8197_2.mzXML]	455.11767578125	14.6128	7.60055	14.925016666666666	7.324466666666666	1701.71923828125	406136.4082820128	0	1174	10.069415488524733	0.5222622315709413	0.04452446314188258	455.11322021484375	455.12017822265625
1125	458.85650634765625	1.5551666666666668					1	DETECTED	458.8565 m/z @1.56 [CD8197_2.mzXML]	458.85650634765625	1.5551666666666668	1.4517833333333334	1.5846666666666667	0.13288333333333324	38156.23828125	157309.44535632327	0	1174	0.08746703221570762	0.6442107373956154	0.3249987824416367	458.8561706542969	458.8578186035156
1126	459.2475280761719	13.189166666666667					1	DETECTED	459.2475 m/z @13.19 [CD8197_2.mzXML]	459.2475280761719	13.189166666666667	12.5386	13.742683333333334	1.2040833333333332	26885.578125	470297.0748830561	0	1174	0.22883679784667343	0.8701452286898348	null	459.2378234863281	459.2494812011719
1127	460.96563720703125	1.7975833333333333					1	DETECTED	460.9656 m/z @1.80 [CD8197_2.mzXML]	460.96563720703125	1.7975833333333333	1.69005	6.57735	4.8873	16672.515625	594318.5476682128	0	1174	0.2282979622751935	22.72458152510851	2.256768716439207	460.95806884765625	460.9678039550781
1128	461.06207275390625	9.212116666666667					1	DETECTED	461.0621 m/z @9.21 [CD8197_2.mzXML]	461.06207275390625	9.212116666666667	9.073066666666668	9.270549999999998	0.1974833333333308	2918.944091796875	16538.334635986255	0	1174	0.2866309461179224	0.7101162651324412	0.42023253026488233	461.0592346191406	461.06268310546875
1129	462.8609313964844	1.6444					1	DETECTED	462.8609 m/z @1.64 [CD8197_2.mzXML]	462.8609313964844	1.6444	1.6144666666666665	1.67445	0.0599833333333335	19391.076171875	45742.7098950195	0	1174	0.0441735789491835	1.0019487750556735	1.003897550111347	462.86016845703125	462.86181640625
1130	463.30126953125	12.994366666666668					1	DETECTED	463.3013 m/z @12.99 [CD8197_2.mzXML]	463.30126953125	12.994366666666668	12.949033333333334	19.978333333333335	7.029300000000001	11648.5068359375	728913.2239522706	0	1174	0.20918375842451198	77.52904411764649	154.05808823529298	463.2943115234375	463.30242919921875
1131	464.21807861328125	10.58485					1	DETECTED	464.2181 m/z @10.58 [CD8197_2.mzXML]	464.21807861328125	10.58485	10.537033333333333	10.7625	0.22546666666666582	19964.435546875	101203.29426275661	0	1174	0.06194400184324067	2.3576158940397614	3.448509256285646	464.21685791015625	464.21820068359375
1132	465.35736083984375	12.48775					1	DETECTED	465.3574 m/z @12.49 [CD8197_2.mzXML]	465.35736083984375	12.48775	12.419566666666666	14.477	2.057433333333334	4094.396728515625	300860.6937957765	0	1174	1.4921315909754345	15.087509166462889	29.175018332925777	465.355224609375	465.3610534667969
1133	466.3157043457031	11.977766666666668					1	DETECTED	466.3157 m/z @11.98 [CD8197_2.mzXML]	466.3157043457031	11.977766666666668	11.67155	12.026783333333332	0.3552333333333326	4389.98046875	65259.17876489252	0	1174	0.1386490517973602	0.5800359222772515	0.16007184455450313	466.3157043457031	466.32550048828125
1134	468.218017578125	12.19815					1	DETECTED	468.2180 m/z @12.20 [CD8197_2.mzXML]	468.218017578125	12.19815	12.18075	12.282666666666668	0.10191666666666777	3579.49462890625	17607.33640173341	0	1174	0.07219426973057708	2.9286398467432755	4.857279693486551	468.2170715332031	468.2192077636719
1135	468.307373046875	12.63805					1	DETECTED	468.3074 m/z @12.64 [CD8197_2.mzXML]	468.307373046875	12.63805	1.9093333333333333	15.136866666666666	13.227533333333334	147943.28125	4073065.5028341087	1	1174	0.15655493843704527	1.468610317295017	3.6732783627752665	468.2981262207031	468.3112487792969
1136	469.328369140625	14.2935					1	DETECTED	469.3284 m/z @14.29 [CD8197_2.mzXML]	469.328369140625	14.2935	11.738766666666667	15.7004	3.9616333333333333	8082.84423828125	660386.4267366331	0	1174	2.3504045680460735	0.7753516348738291	0.348664777911029	469.32525634765625	469.3313903808594
1137	469.3879699707031	12.300033333333333					1	DETECTED	469.3880 m/z @12.30 [CD8197_2.mzXML]	469.3879699707031	12.300033333333333	12.18075	12.57175	0.391	5813.80810546875	82339.76348400862	0	1174	0.250272315116419	1.6389548693586657	2.2779097387173315	469.3863220214844	469.3897705078125
1138	471.7373352050781	9.9133					1	DETECTED	471.7373 m/z @9.91 [CD8197_2.mzXML]	471.7373352050781	9.9133	9.8611	10.036200000000001	0.17510000000000048	6445.30224609375	35152.06227972399	0	1174	0.08466947646820877	1.6772030651341319	2.2679730789622288	471.7372741699219	471.7392272949219
1139	471.89349365234375	11.8718					1	DETECTED	471.8935 m/z @11.87 [CD8197_2.mzXML]	471.89349365234375	11.8718	11.841800000000001	11.931033333333334	0.08923333333333261	3979.6533203125	15795.754762450972	0	1174	0.07660615758165079	1.4872222222222418	1.9744444444444837	471.8926696777344	471.89349365234375
1140	472.24853515625	11.5782					1	DETECTED	472.2485 m/z @11.58 [CD8197_2.mzXML]	472.24853515625	11.5782	11.518966666666667	12.0103	0.4913333333333334	21735.70703125	220846.55384277322	0	1174	0.17246219282533382	2.1796697889380687	3.2705478366533396	472.2471618652344	472.24932861328125
1141	472.3023986816406	12.19815					1	DETECTED	472.3024 m/z @12.20 [CD8197_2.mzXML]	472.3023986816406	12.19815	12.18075	12.419566666666666	0.23881666666666668	32512.146484375	234241.75019848574	0	1174	0.1405887427173127	7.246389219900282	15.133191802426342	472.3016662597656	472.3029479980469
1142	474.28314208984375	11.8718					1	DETECTED	474.2831 m/z @11.87 [CD8197_2.mzXML]	474.28314208984375	11.8718	11.808	15.644566666666666	3.8365666666666662	1355950.75	1.1500553332368616E7	1	1174	0.10707351920510177	3.2093183343856286	4.838580248313223	474.2825927734375	474.28680419921875
1143	474.83404541015625	1.5551666666666668					1	DETECTED	474.8340 m/z @1.56 [CD8197_2.mzXML]	474.83404541015625	1.5551666666666668	1.4517833333333334	1.5846666666666667	0.13288333333333324	42818.0	160432.0505161743	0	1174	0.08610435505941294	0.6619702260227908	0.3485362233001331	474.8333435058594	474.83441162109375
1144	475.2877502441406	11.8718					1	DETECTED	475.2878 m/z @11.87 [CD8197_2.mzXML]	475.2877502441406	11.8718	7.211366666666667	14.410233333333334	7.198866666666667	334748.0	3.0373017942904532E7	0	1174	0.11110673241138791	0.5401420698453698	0.043932933506003045	475.28448486328125	475.294921875
1145	475.3257751464844	10.521083333333333					1	DETECTED	475.3258 m/z @10.52 [CD8197_2.mzXML]	475.3257751464844	10.521083333333333	10.179683333333333	10.907633333333333	0.7279499999999999	44244.9296875	307040.8866272274	0	1174	0.08644530283062757	0.888806425984669	1.1216700207354955	475.32177734375	475.3267822265625
1146	476.9393615722656	1.81165					1	DETECTED	476.9394 m/z @1.81 [CD8197_2.mzXML]	476.9393615722656	1.81165	1.69005	6.630350000000001	4.940300000000001	12327.5234375	594436.7109938966	0	1174	0.15458527639323738	20.313733552631593	3.449142680491391	476.9321594238281	476.9458923339844
1147	478.29144287109375	12.855516666666666					1	DETECTED	478.2914 m/z @12.86 [CD8197_2.mzXML]	478.29144287109375	12.855516666666666	0.9971333333333334	12.994366666666668	11.997233333333334	70122.4140625	3856227.0496440744	0	1174	0.08587039791474105	0.5058545079922362	1.0910922253452242	478.2848205566406	478.292236328125
1148	478.3279113769531	13.174616666666667					1	DETECTED	478.3279 m/z @13.17 [CD8197_2.mzXML]	478.3279113769531	13.174616666666667	11.790516666666667	15.1548	3.364283333333333	69802.6640625	2447042.9600994852	0	1174	0.30552742844818326	0.928095066641272	0.4114551844881189	478.3268737792969	478.3307800292969
1149	478.3878173828125	12.504850000000001					1	DETECTED	478.3878 m/z @12.50 [CD8197_2.mzXML]	478.3878173828125	12.504850000000001	0.13726666666666668	19.942	19.804733333333335	32521.712890625	2703045.2676051613	0	1174	0.6957875083388405	0.8146817920192159	9.578040373892033	478.3786926269531	478.39453125
1150	479.3913269042969	12.5386					1	DETECTED	479.3913 m/z @12.54 [CD8197_2.mzXML]	479.3913269042969	12.5386	11.841800000000001	18.480833333333333	6.639033333333332	10692.71875	1066218.0169908137	0	1174	0.5754911208284224	4.76394469957903	8.52788939915806	479.39044189453125	479.3958435058594
1151	479.5242614746094	11.67155					1	DETECTED	479.5243 m/z @11.67 [CD8197_2.mzXML]	479.5242614746094	11.67155	11.67155	11.824916666666667	0.15336666666666687	3678.884765625	25942.62102929683	0	1174	0.06616013366162399	null	null	479.5207824707031	479.5242614746094
1152	480.3440856933594	13.443133333333332					1	DETECTED	480.3441 m/z @13.44 [CD8197_2.mzXML]	480.3440856933594	13.443133333333332	13.335366666666665	15.1548	1.8194333333333343	90196.734375	1199191.1053915108	0	1174	0.12749478229273237	2.7301531630239055	3.6945978122992997	480.3434143066406	480.3472900390625
1153	482.32318115234375	12.902899999999999					1	DETECTED	482.3232 m/z @12.90 [CD8197_2.mzXML]	482.32318115234375	12.902899999999999	12.70505	13.427349999999999	0.7222999999999988	42890.734375	494902.6090795899	0	1174	0.17294998357490243	1.7680502768877144	1.423566525026819	482.32037353515625	482.3239440917969
1154	482.359619140625	13.725633333333333					1	DETECTED	482.3596 m/z @13.73 [CD8197_2.mzXML]	482.359619140625	13.725633333333333	13.458599999999999	15.387016666666666	1.9284166666666671	58955.7265625	1408776.3379883135	0	1174	0.5262995298205588	1.9631960260517947	3.7755779780338807	482.35137939453125	482.362548828125
1155	483.3630065917969	13.725633333333333					1	DETECTED	483.3630 m/z @13.73 [CD8197_2.mzXML]	483.3630065917969	13.725633333333333	13.725633333333333	14.837833333333332	1.1121999999999996	16101.974609375	256219.72206848138	0	1174	0.1555585629971219	null	null	483.3623046875	483.3646545410156
1156	484.0816650390625	11.16635					1	DETECTED	484.0817 m/z @11.17 [CD8197_2.mzXML]	484.0816650390625	11.16635	8.0211	11.790516666666667	3.7694166666666664	57666.5078125	937828.0319623424	0	1174	0.1511611128037611	0.9878415740792444	0.950907947108877	484.0774841308594	484.0882263183594
1157	486.0780944824219	11.200783333333334					1	DETECTED	486.0781 m/z @11.20 [CD8197_2.mzXML]	486.0780944824219	11.200783333333334	10.7625	11.332133333333333	0.5696333333333339	18789.2734375	235539.92419372578	0	1174	0.11244583954112741	0.6498459900368853	0.29969198007377057	486.0760803222656	486.079833984375
1158	487.1039733886719	11.5782					1	DETECTED	487.1040 m/z @11.58 [CD8197_2.mzXML]	487.1039733886719	11.5782	9.3656	11.688266666666667	2.3226666666666667	11352.5576171875	461352.4304937134	0	1174	0.04879962496033663	0.5248726987857423	0.04974539757148447	487.0965881347656	487.1056213378906
1159	487.3194580078125	14.443666666666667					1	DETECTED	487.3195 m/z @14.44 [CD8197_2.mzXML]	487.3194580078125	14.443666666666667	13.899666666666667	17.497666666666664	3.597999999999997	122926.328125	4367324.21555121	1	1174	0.5281436072297936	1.5648561741994225	1.8158280265715385	487.31866455078125	487.3209533691406
1160	487.3378601074219	13.641266666666667					1	DETECTED	487.3379 m/z @13.64 [CD8197_2.mzXML]	487.3378601074219	13.641266666666667	12.57175	13.83	1.2582500000000003	4259.63525390625	211312.7131674195	0	1174	0.7377543828177764	0.588233002446588	0.1764660048931761	487.3365783691406	487.3404235839844
1161	489.3355712890625	15.459750000000001					1	DETECTED	489.3356 m/z @15.46 [CD8197_2.mzXML]	489.3355712890625	15.459750000000001	10.537033333333333	17.87	7.3329666666666675	19178.892578125	1933560.2900269167	0	1174	1.2115334994571736	1.3827783399509133	1.6792072169018395	489.3322448730469	489.3405456542969
1162	491.5567321777344	13.189166666666667					1	DETECTED	491.5567 m/z @13.19 [CD8197_2.mzXML]	491.5567321777344	13.189166666666667	13.070633333333335	13.573816666666666	0.5031833333333307	17970.861328125	241276.5295109246	0	1174	0.23914305524976598	2.122539370078756	2.5370012499233257	491.5552978515625	491.5586242675781
1163	493.7795104980469	13.174616666666667					1	DETECTED	493.7795 m/z @13.17 [CD8197_2.mzXML]	493.7795104980469	13.174616666666667	8.1581	13.427349999999999	5.2692499999999995	16028.9599609375	1762712.3975158085	0	1174	0.1461259545126623	0.5251901219637795	0.05038024392755896	493.7767028808594	493.7795104980469
1164	494.322998046875	12.773033333333332					1	DETECTED	494.3230 m/z @12.77 [CD8197_2.mzXML]	494.322998046875	12.773033333333332	12.604766666666666	19.577166666666667	6.9724	224836.578125	2664925.983979832	1	1174	0.1262413171744452	1.51227152248949	1.692399993667874	494.3202209472656	494.3291015625
1165	496.3377685546875	13.174616666666667					1	DETECTED	496.3378 m/z @13.17 [CD8197_2.mzXML]	496.3377685546875	13.174616666666667	10.56855	19.8875	9.31895	5581031.0	9.446059321728486E7	1	1174	0.20682485953044072	1.6204918181276864	1.8598251033027153	496.33465576171875	496.3433837890625
1166	497.3417663574219	13.174616666666667					1	DETECTED	497.3418 m/z @13.17 [CD8197_2.mzXML]	497.3417663574219	13.174616666666667	11.16635	15.626266666666668	4.459916666666668	1154325.375	2.7720655620409038E7	0	1174	0.19126096722290598	0.6513656685828643	2.4096207413353334	497.33990478515625	497.34393310546875
1167	499.34686279296875	13.145333333333333					1	DETECTED	499.3469 m/z @13.15 [CD8197_2.mzXML]	499.34686279296875	13.145333333333333	13.04	14.277033333333332	1.2370333333333328	23612.376953125	407562.45243579044	0	1174	0.21499466532592137	5.8719936708860265	3.0603451274583637	499.34539794921875	499.3485107421875
1168	500.0774230957031	9.415750000000001					1	DETECTED	500.0774 m/z @9.42 [CD8197_2.mzXML]	500.0774230957031	9.415750000000001	7.352233333333333	10.943283333333333	3.59105	6505.4345703125	258586.59451434299	0	1174	0.09014692789172507	0.870128663850546	29.501756118027515	500.0727844238281	500.08343505859375
1169	500.28021240234375	11.8718					1	DETECTED	500.2802 m/z @11.87 [CD8197_2.mzXML]	500.28021240234375	11.8718	11.824916666666667	19.9965	8.171583333333334	60742.765625	1389543.4019671	0	1174	0.12360404970573313	4.1654801679685995	5.526095459045685	500.27325439453125	500.28741455078125
1170	501.1888427734375	13.174616666666667					1	DETECTED	501.1888 m/z @13.17 [CD8197_2.mzXML]	501.1888427734375	13.174616666666667	12.994366666666668	13.39585	0.4014833333333314	18686.30859375	233803.58167932066	0	1174	0.3920805884058076	1.1136846971798429	1.7904927856318862	501.1855163574219	501.18994140625
1171	502.0738220214844	10.399016666666666					1	DETECTED	502.0738 m/z @10.40 [CD8197_2.mzXML]	502.0738220214844	10.399016666666666	9.399133333333333	10.415099999999999	1.0159666666666656	2003.340576171875	89273.25656146236	0	1174	1.0023938123346579	0.5080426049705795	0.016085209941159036	502.0726623535156	502.0743103027344
1172	502.1099853515625	10.270316666666668					1	DETECTED	502.1100 m/z @10.27 [CD8197_2.mzXML]	502.1099853515625	10.270316666666668	10.179683333333333	10.36225	0.18256666666666632	3172.503173828125	24177.371111084085	0	1174	0.12415855461218506	1.007171754321425	1.0143435086428498	502.1097717285156	502.1116638183594
1173	502.2913513183594	12.8227					1	DETECTED	502.2914 m/z @12.82 [CD8197_2.mzXML]	502.2913513183594	12.8227	11.946033333333332	18.590500000000002	6.64446666666667	45355.50390625	1188023.1526667494	0	1174	0.10153458202631072	3.7896197718631184	81.60035520165682	502.28179931640625	502.2917785644531
1174	502.327392578125	12.93385					1	DETECTED	502.3274 m/z @12.93 [CD8197_2.mzXML]	502.327392578125	12.93385	12.93385	19.905666666666665	6.971816666666665	18415.91015625	542341.1201283885	0	1174	0.1190895976951083	null	null	502.31817626953125	502.32958984375
1175	503.2951354980469	12.839316666666667					1	DETECTED	503.2951 m/z @12.84 [CD8197_2.mzXML]	503.2951354980469	12.839316666666667	12.789283333333334	12.9181	0.12881666666666725	13060.3447265625	71102.07649267625	0	1174	0.10236313271672692	1.2873084610259875	1.5746169220519748	503.29345703125	503.29644775390625
1176	503.4072265625	13.8651					1	DETECTED	503.4072 m/z @13.87 [CD8197_2.mzXML]	503.4072265625	13.8651	13.38075	14.7156	1.3348499999999994	4839.751953125	165319.04942120376	0	1174	0.2679907462536786	1.377980799008983	1.7559615980179657	503.4041748046875	503.41033935546875
1177	504.2392883300781	12.214933333333333					1	DETECTED	504.2393 m/z @12.21 [CD8197_2.mzXML]	504.2392883300781	12.214933333333333	7.795066666666667	12.316966666666668	4.5219000000000005	5893.57568359375	469530.3231598205	0	1174	0.09805732675623524	0.5115425804699992	0.023085160939998517	504.2296447753906	504.2411804199219
1178	504.3435363769531	13.350666666666665					1	DETECTED	504.3435 m/z @13.35 [CD8197_2.mzXML]	504.3435363769531	13.350666666666665	12.0103	14.131	2.1206999999999994	8239.990234375	468689.32492651354	0	1174	0.3528601305099013	0.7910895028723494	0.5821790057446988	504.3396911621094	504.34674072265625
1179	505.3479919433594	12.504850000000001					1	DETECTED	505.3480 m/z @12.50 [CD8197_2.mzXML]	505.3479919433594	12.504850000000001	1.4820166666666668	13.427349999999999	11.945333333333332	14921.048828125	1130824.455862243	0	1174	0.07000644863019723	0.5418449581928421	6.028020079896601	505.3456726074219	505.3509521484375
1180	506.3589172363281	13.985033333333332					1	DETECTED	506.3589 m/z @13.99 [CD8197_2.mzXML]	506.3589172363281	13.985033333333332	11.608216666666667	15.423200000000001	3.814983333333334	11014.4287109375	807585.2770296028	0	1174	0.5847862963955048	0.8025405128708575	0.47674287818234856	506.3542175292969	506.36285400390625
1181	507.3219909667969	13.0861					1	DETECTED	507.3220 m/z @13.09 [CD8197_2.mzXML]	507.3219909667969	13.0861	6.454233333333334	13.320533333333334	6.8663	14023.1533203125	657451.6853604736	0	1174	0.2272249744167798	0.517674762258992	1.518775021496718	507.3160095214844	507.3299865722656
1182	508.3752136230469	13.985033333333332					1	DETECTED	508.3752 m/z @13.99 [CD8197_2.mzXML]	508.3752136230469	13.985033333333332	12.214933333333333	15.551733333333335	3.336800000000002	27931.82421875	1022625.8726489564	0	1174	0.314748265039281	0.7915161537461174	0.429890257377303	508.37322998046875	508.37841796875
1183	510.3540344238281	13.443133333333332					1	DETECTED	510.3540 m/z @13.44 [CD8197_2.mzXML]	510.3540344238281	13.443133333333332	13.2475	14.646700000000001	1.3992000000000004	59598.1875	1017391.9553315433	0	1174	0.20817263159797506	3.2687911868770767	2.4297229643854217	510.35284423828125	510.35601806640625
1184	510.3902587890625	12.756116666666665					1	DETECTED	510.3903 m/z @12.76 [CD8197_2.mzXML]	510.3902587890625	12.756116666666665	12.621183333333333	17.60983333333333	4.988649999999998	6872.1201171875	392648.85573034675	0	1174	0.19069883255021303	18.485610177865695	35.97122035573139	510.3877868652344	510.39263916015625
1185	512.3339233398438	11.961666666666668					1	DETECTED	512.3339 m/z @11.96 [CD8197_2.mzXML]	512.3339233398438	11.961666666666668	11.857116666666666	12.871833333333333	1.0147166666666667	32203.501953125	499135.8687976072	0	1174	0.7437395205463879	4.23380677971637	2.5082316763097947	512.3325805664062	512.3347778320312
1186	515.135498046875	11.8718					1	DETECTED	515.1355 m/z @11.87 [CD8197_2.mzXML]	515.135498046875	11.8718	11.824916666666667	12.11105	0.2861333333333338	12835.6513671875	104070.15158404513	0	1174	0.281629855509717	3.0515463917525643	3.7681497032600126	515.134521484375	515.1373901367188
1187	515.3117065429688	13.174616666666667					1	DETECTED	515.3117 m/z @13.17 [CD8197_2.mzXML]	515.3117065429688	13.174616666666667	13.024733333333334	13.54035	0.5156166666666664	60202.70703125	548675.8220029285	0	1174	0.10900691402686391	1.9653327066833188	1.725556069802849	515.310546875	515.3129272460938
1188	516.0709838867188	9.758766666666666					1	DETECTED	516.0710 m/z @9.76 [CD8197_2.mzXML]	516.0709838867188	9.758766666666666	9.689183333333334	10.6906	1.0014166666666657	2340.75	73504.26867248537	0	1174	0.11669221378244998	7.195808383233642	13.391616766467283	516.0704956054688	516.0747680664062
1189	516.3042602539062	12.756116666666665					1	DETECTED	516.3043 m/z @12.76 [CD8197_2.mzXML]	516.3042602539062	12.756116666666665	12.63805	12.994366666666668	0.35631666666666817	19264.609375	204339.47163476574	0	1174	0.14675114961834623	1.5089638622247512	2.0179277244495024	516.3035278320312	516.306640625
1190	517.3663940429688	14.925016666666666					1	DETECTED	517.3664 m/z @14.93 [CD8197_2.mzXML]	517.3663940429688	14.925016666666666	14.477	16.328266666666668	1.8512666666666675	12727.84375	492966.50982028234	0	1174	0.45936745521108335	2.066068970648418	2.07797873843806	517.3653564453125	517.3678588867188
1191	518.3204956054688	13.189166666666667					1	DETECTED	518.3205 m/z @13.19 [CD8197_2.mzXML]	518.3204956054688	13.189166666666667	12.6545	14.544566666666666	1.890066666666666	339902.21875	6787693.737218373	1	1174	0.21799501526373177	1.3546855484639162	0.8377982162680829	518.3199462890625	518.3234252929688
1192	518.458740234375	13.443133333333332					1	DETECTED	518.4587 m/z @13.44 [CD8197_2.mzXML]	518.458740234375	13.443133333333332	11.65545	14.749666666666666	3.094216666666666	51814.30078125	3846370.2285154397	0	1174	1.1754861693382814	0.8452752059133499	0.5459927420683379	518.4560546875	518.4605102539062
1193	519.3236694335938	13.189166666666667					1	DETECTED	519.3237 m/z @13.19 [CD8197_2.mzXML]	519.3236694335938	13.189166666666667	12.978933333333334	14.510616666666666	1.5316833333333317	93389.3515625	1948963.1796064428	0	1174	0.20331158455052467	3.6428175043602358	6.2856350087204715	519.3230590820312	519.325927734375
1194	519.4616088867188	12.57175					1	DETECTED	519.4616 m/z @12.57 [CD8197_2.mzXML]	519.4616088867188	12.57175	12.146216666666668	13.916783333333333	1.7705666666666655	12460.26953125	909509.7042233881	0	1174	0.4374800547260538	2.0804088986370086	3.1608177972740172	519.4608154296875	519.46240234375
1195	520.3377075195312	12.964183333333333					1	DETECTED	520.3377 m/z @12.96 [CD8197_2.mzXML]	520.3377075195312	12.964183333333333	1.4356	17.442333333333334	16.006733333333333	1564688.0	2.1311315459456444E7	1	1174	0.1551017093675391	1.3078596942537728	1.0174268728529876	520.3358154296875	520.3434448242188
1196	521.341796875	12.964183333333333					1	DETECTED	521.3418 m/z @12.96 [CD8197_2.mzXML]	521.341796875	12.964183333333333	12.756116666666665	15.755416666666667	2.9993000000000016	405452.84375	6258093.86816966	0	1174	0.12764610444149405	2.6040671296357782	4.90854752406256	521.3407592773438	521.34228515625
1197	522.3539428710938	13.306099999999999					1	DETECTED	522.3539 m/z @13.31 [CD8197_2.mzXML]	522.3539428710938	13.306099999999999	11.790516666666667	16.013933333333334	4.223416666666667	706572.5	1.2746762590962091E7	1	1174	0.17754401546689635	1.6096815632723733	1.837556703959162	522.3441162109375	522.3587036132812
1198	523.3575439453125	13.306099999999999					1	DETECTED	523.3575 m/z @13.31 [CD8197_2.mzXML]	523.3575439453125	13.306099999999999	13.04	14.784883333333333	1.744883333333334	196968.203125	4141135.4984948067	0	1174	0.21897141072464876	1.785496882731294	3.0376786170434795	523.3569946289062	523.3599853515625
1199	524.359375	13.276483333333335					1	DETECTED	524.3594 m/z @13.28 [CD8197_2.mzXML]	524.359375	13.276483333333335	13.218533333333333	13.443133333333332	0.2245999999999988	29990.71875	279897.2462446287	0	1174	0.14946745884186896	1.9378774805866448	2.8757549611732895	524.3582763671875	524.3594970703125
1200	524.3695678710938	14.083633333333333					1	DETECTED	524.3696 m/z @14.08 [CD8197_2.mzXML]	524.3695678710938	14.083633333333333	10.108049999999999	17.720833333333335	7.612783333333336	905977.375	4.10785870830032E7	1	1174	0.4983824266981145	0.8655661912646321	0.5072122409706076	524.3677978515625	524.3739013671875
1201	525.373291015625	14.083633333333333					1	DETECTED	525.3733 m/z @14.08 [CD8197_2.mzXML]	525.373291015625	14.083633333333333	10.251716666666665	16.922166666666666	6.670450000000001	240688.15625	1.1218012780044377E7	0	1174	0.3931590120929638	3.1219433221984643	4.816406330521922	525.3704223632812	525.37646484375
1202	526.2913208007812	12.773033333333332					1	DETECTED	526.2913 m/z @12.77 [CD8197_2.mzXML]	526.2913208007812	12.773033333333332	12.70505	13.04	0.3349499999999992	42363.40234375	261378.38484753467	0	1174	0.06649922607919478	2.0487326536364594	4.237731795238644	526.2888793945312	526.2921142578125
1203	527.3104248046875	13.009649999999999					1	DETECTED	527.3104 m/z @13.01 [CD8197_2.mzXML]	527.3104248046875	13.009649999999999	12.93385	13.218533333333333	0.2846833333333336	9459.1181640625	84650.55365380878	0	1174	0.15085952940045644	1.8778583992964157	2.7557167985928315	527.30908203125	527.3132934570312
1204	527.3782958984375	14.115216666666667					1	DETECTED	527.3783 m/z @14.12 [CD8197_2.mzXML]	527.3782958984375	14.115216666666667	13.950999999999999	15.644566666666666	1.6935666666666673	5707.8720703125	183554.6488269655	0	1174	0.1983139737450994	5.156500558205575	2.69576128138446	527.3770141601562	527.3817749023438
1205	528.3203735351562	13.276483333333335					1	DETECTED	528.3204 m/z @13.28 [CD8197_2.mzXML]	528.3203735351562	13.276483333333335	13.203750000000001	13.39585	0.19209999999999816	12947.4306640625	91988.60861059543	0	1174	0.12620619852652304	1.3205774518789897	1.6411549037579793	528.3184814453125	528.3203735351562
1206	528.4617309570312	12.300033333333333					1	DETECTED	528.4617 m/z @12.30 [CD8197_2.mzXML]	528.4617309570312	12.300033333333333	12.1285	12.621183333333333	0.49268333333333203	6323.58056640625	113709.96048901332	0	1174	0.4267816329620757	1.4361154294597764	1.872230858919553	528.4588623046875	528.46240234375
1207	532.3350219726562	13.47465					1	DETECTED	532.3350 m/z @13.47 [CD8197_2.mzXML]	532.3350219726562	13.47465	12.8875	13.725633333333333	0.8381333333333334	4034.08203125	122306.22683807382	0	1174	0.3883957626569252	0.7137301654886585	0.42746033097731706	532.3255615234375	532.33740234375
1208	533.3621215820312	14.1794					1	DETECTED	533.3621 m/z @14.18 [CD8197_2.mzXML]	533.3621215820312	14.1794	13.934249999999999	14.85495	0.9207000000000019	4339.97119140625	124986.68938510143	0	1174	0.5310858671699368	1.8778299000611858	2.7556598001223715	533.3590087890625	533.3634643554688
1209	535.2966918945312	12.994366666666668					1	DETECTED	535.2967 m/z @12.99 [CD8197_2.mzXML]	535.2966918945312	12.994366666666668	12.93385	13.145333333333333	0.2114833333333337	7589.447265625	63498.07703826934	0	1174	0.08485026576040333	1.7473147893141934	2.4946295786283867	535.2966918945312	535.2990112304688
1210	539.1061401367188	1.85405					1	DETECTED	539.1061 m/z @1.85 [CD8197_2.mzXML]	539.1061401367188	1.85405	1.81165	18.68316666666667	16.87151666666667	10548.9345703125	1087842.832464264	0	1174	0.05649433158115702	198.95656446540886	7.804800616611863	539.0966796875	539.109619140625
1211	540.3635864257812	12.300033333333333					1	DETECTED	540.3636 m/z @12.30 [CD8197_2.mzXML]	540.3635864257812	12.300033333333333	6.506766666666667	12.350966666666666	5.8442	3168.173583984375	506459.1361946411	0	1174	0.10328637103456195	0.5043959078930712	0.008791815786142484	540.3626098632812	540.367431640625
1212	542.3202514648438	12.964183333333333					1	DETECTED	542.3203 m/z @12.96 [CD8197_2.mzXML]	542.3202514648438	12.964183333333333	12.453783333333332	13.759933333333333	1.3061500000000006	126691.21875	1914019.526757389	1	1174	0.19308302082304074	1.2368525460755342	0.5509902736883077	542.31103515625	542.322998046875
1213	544.3382568359375	12.855516666666666					1	DETECTED	544.3383 m/z @12.86 [CD8197_2.mzXML]	544.3382568359375	12.855516666666666	12.688183333333335	15.012666666666666	2.3244833333333315	387471.71875	5080135.033338686	1	1174	0.1235407148259533	2.675294486330027	2.771403964643294	544.335693359375	544.3402709960938
1214	546.3543701171875	13.0861					1	DETECTED	546.3544 m/z @13.09 [CD8197_2.mzXML]	546.3543701171875	13.0861	11.115016666666666	15.995049999999999	4.8800333333333334	81528.8359375	2330148.218417911	0	1174	0.10675886047419425	1.2144262282219815	5.054802579487859	546.3489990234375	546.362548828125
1215	547.3576049804688	13.0861					1	DETECTED	547.3576 m/z @13.09 [CD8197_2.mzXML]	547.3576049804688	13.0861	12.1285	14.629783333333334	2.5012833333333333	26605.982421875	875711.0024638056	0	1174	0.06788489975309986	1.3060167780562526	1.6120335561125052	547.3556518554688	547.3578491210938
1216	548.3696899414062	13.443133333333332					1	DETECTED	548.3697 m/z @13.44 [CD8197_2.mzXML]	548.3696899414062	13.443133333333332	13.39585	18.756333333333334	5.360483333333335	11663.119140625	596056.1655333252	0	1174	0.09796504502600101	56.68470215015942	7.608371322132164	548.3692016601562	548.3775024414062
1217	550.4490356445312	12.756116666666665					1	DETECTED	550.4490 m/z @12.76 [CD8197_2.mzXML]	550.4490356445312	12.756116666666665	12.043333333333333	14.067450000000001	2.024116666666668	8100.140625	395528.0652632449	0	1174	0.8766852877260138	1.419868122617909	1.839736245235818	550.4443969726562	550.4512329101562
1218	561.4107666015625	13.985033333333332					1	DETECTED	561.4108 m/z @13.99 [CD8197_2.mzXML]	561.4107666015625	13.985033333333332	1.21565	14.995049999999999	13.779399999999999	4285.81689453125	889150.4903889159	0	1174	0.4684345102238705	0.5395483728658262	0.07909674573165244	561.4093627929688	561.4173583984375
1219	566.3199462890625	12.871833333333333					1	DETECTED	566.3199 m/z @12.87 [CD8197_2.mzXML]	566.3199462890625	12.871833333333333	12.739116666666666	13.055100000000001	0.3159833333333353	32895.63671875	297245.4212648932	0	1174	0.14020621817333812	1.1677064975485734	1.433695988669547	566.3175659179688	566.3211059570312
1220	567.4054565429688	12.300033333333333					1	DETECTED	567.4055 m/z @12.30 [CD8197_2.mzXML]	567.4054565429688	12.300033333333333	0.21015	12.470816666666668	12.260666666666667	6691.95556640625	1548590.5093432618	0	1174	0.1590045261413735	0.5070630678818241	0.014126135763648207	567.4033813476562	567.4067993164062
1221	568.3379516601562	12.8227					1	DETECTED	568.3380 m/z @12.82 [CD8197_2.mzXML]	568.3379516601562	12.8227	12.688183333333335	14.578883333333332	1.8906999999999972	89866.6953125	951625.0655357075	1	1174	0.10615086508482108	1.9227709757391358	1.5837824545242947	568.3363037109375	568.3413696289062
1222	570.3540649414062	13.04					1	DETECTED	570.3541 m/z @13.04 [CD8197_2.mzXML]	570.3540649414062	13.04	12.739116666666666	19.795833333333334	7.056716666666668	10451.5048828125	560014.7383469242	0	1174	0.09023337159558764	11.726665928100601	22.453331856201203	570.345947265625	570.3572998046875
1223	583.2530517578125	11.149033333333334					1	DETECTED	583.2531 m/z @11.15 [CD8197_2.mzXML]	583.2530517578125	11.149033333333334	10.215399999999999	11.841800000000001	1.626400000000002	12025.9501953125	313272.6619492185	0	1174	0.07713164193583033	1.070620618577075	1.1501901149765663	583.2479858398438	583.257568359375
1224	585.2686767578125	10.9774					1	DETECTED	585.2687 m/z @10.98 [CD8197_2.mzXML]	585.2686767578125	10.9774	10.30725	13.725633333333333	3.418383333333333	41759.1953125	953091.0688696917	1	1174	0.8052905889912427	1.4954984033883172	3.6247409752691553	585.2664184570312	585.27587890625
1225	588.8140258789062	1.5700333333333334					1	DETECTED	588.8140 m/z @1.57 [CD8197_2.mzXML]	588.8140258789062	1.5700333333333334	1.5115	1.7217	0.21019999999999994	2932.322509765625	27998.678889282244	0	1174	0.08504408344485892	1.7955580865603642	2.5911161731207284	588.8112182617188	588.8186645507812
1226	590.4229736328125	12.964183333333333					1	DETECTED	590.4230 m/z @12.96 [CD8197_2.mzXML]	590.4229736328125	12.964183333333333	5.842366666666666	13.04	7.197633333333333	6000.42431640625	881671.8565640869	0	1174	0.03412146911017544	0.5053228459966909	0.010645691993381804	590.4229736328125	590.4276123046875
1227	591.095703125	10.036200000000001					1	DETECTED	591.0957 m/z @10.04 [CD8197_2.mzXML]	591.095703125	10.036200000000001	9.9832	10.445566666666668	0.4623666666666679	5027.923828125	41758.93843640131	0	1174	0.17822158954743905	4.361949685534535	2.5517603966982696	591.0938720703125	591.0978393554688
1228	593.421875	12.5386					1	DETECTED	593.4219 m/z @12.54 [CD8197_2.mzXML]	593.421875	12.5386	12.470816666666668	12.63805	0.167233333333332	5430.7353515625	29640.359174804616	0	1174	0.11384386206334085	1.2335874108679605	1.4671748217359208	593.4197387695312	593.4246215820312
1229	616.1743774414062	11.2697					1	DETECTED	616.1744 m/z @11.27 [CD8197_2.mzXML]	616.1743774414062	11.2697	11.23555	11.857116666666666	0.6215666666666664	138545.5625	925150.7714327364	1	1174	0.11462216997280983	3.3285263808423666	4.773836720551584	616.1732177734375	616.17919921875
1230	619.4369506835938	12.588083333333334					1	DETECTED	619.4370 m/z @12.59 [CD8197_2.mzXML]	619.4369506835938	12.588083333333334	10.05405	14.443666666666667	4.389616666666667	6281.75537109375	456227.90970864845	0	1174	0.10056064783960217	0.8661323844727116	0.732264768945423	619.4310913085938	619.4385375976562
1231	629.1524658203125	1.86805					1	DETECTED	629.1525 m/z @1.87 [CD8197_2.mzXML]	629.1524658203125	1.86805	1.8403166666666666	3.790583333333333	1.9502666666666666	19709.869140625	468912.974367218	0	1174	0.6576943253491085	22.831007575436743	32.61998895690552	629.1491088867188	629.15771484375
1232	633.25439453125	11.688266666666667					1	DETECTED	633.2544 m/z @11.69 [CD8197_2.mzXML]	633.25439453125	11.688266666666667	8.003716666666667	11.857116666666666	3.853399999999999	11986.359375	1447933.4184212338	0	1174	3.7905554634935754	0.5229132458509179	0.039349563798610106	633.2459716796875	633.2567749023438
1233	651.134033203125	1.85405					1	DETECTED	651.1340 m/z @1.85 [CD8197_2.mzXML]	651.134033203125	1.85405	1.8258666666666667	3.2992	1.4733333333333332	17190.158203125	272800.5767963257	0	1174	0.04085529214183303	26.138379657007782	18.236699389902082	651.1321411132812	651.13623046875
1234	675.5413818359375	13.276483333333335					1	DETECTED	675.5414 m/z @13.28 [CD8197_2.mzXML]	675.5413818359375	13.276483333333335	13.189166666666667	14.001666666666667	0.8125	4213.26611328125	110553.8486402588	0	1174	0.05960615517107115	4.652605459056999	8.305210918113998	675.5354614257812	675.5449829101562
1235	701.5568237304688	12.504850000000001					1	DETECTED	701.5568 m/z @12.50 [CD8197_2.mzXML]	701.5568237304688	12.504850000000001	11.688266666666667	15.208316666666667	3.5200499999999995	13796.9345703125	691816.6229064633	0	1174	0.1060218351645883	2.1099115580144314	3.336953333205319	701.5527954101562	701.5575561523438
1236	701.5675659179688	11.302316666666666					1	DETECTED	701.5676 m/z @11.30 [CD8197_2.mzXML]	701.5675659179688	11.302316666666666	11.302316666666666	15.441483333333334	4.139166666666668	15677.208984375	850559.7662002261	0	1174	1.0585584509545356	null	null	701.5576171875	701.5675659179688
1237	703.5731201171875	13.443133333333332					1	DETECTED	703.5731 m/z @13.44 [CD8197_2.mzXML]	703.5731201171875	13.443133333333332	12.146216666666668	15.101033333333334	2.954816666666666	17466.296875	820863.4627041321	0	1174	0.4779308303130101	0.9697905358234554	0.6165883434866697	703.5701904296875	703.5780029296875
1238	715.6396484375	9.399133333333333					1	DETECTED	715.6396 m/z @9.40 [CD8197_2.mzXML]	715.6396484375	9.399133333333333	9.34905	10.7625	1.4134499999999992	2797.860107421875	123359.95402310189	0	1174	0.07641750842461015	14.110981697171395	27.22196339434279	715.6362915039062	715.6396484375
1239	722.5228881835938	13.0861					1	DETECTED	722.5229 m/z @13.09 [CD8197_2.mzXML]	722.5228881835938	13.0861	12.419566666666666	13.759933333333333	1.3403666666666663	8142.10498046875	273764.0988474119	0	1174	0.6269828673842799	1.0054760952190431	1.0209736558855325	722.5227661132812	722.5293579101562
1240	732.5505981445312	13.641266666666667					1	DETECTED	732.5506 m/z @13.64 [CD8197_2.mzXML]	732.5505981445312	13.641266666666667	12.300033333333333	14.146899999999999	1.8468666666666653	4851.19482421875	269862.6920458986	0	1174	0.30163783668248634	0.6884956631955658	0.3769913263911316	732.5471801757812	732.559814453125
1241	758.5675048828125	13.443133333333332					1	DETECTED	758.5675 m/z @13.44 [CD8197_2.mzXML]	758.5675048828125	13.443133333333332	9.183950000000001	15.496416666666667	6.312466666666666	85897.890625	5773874.028053406	0	1174	1.396290273428539	0.860056797052727	0.7297044998456423	758.5639038085938	758.5726928710938
1242	760.5827026367188	12.588083333333334					1	DETECTED	760.5827 m/z @12.59 [CD8197_2.mzXML]	760.5827026367188	12.588083333333334	11.946033333333332	15.083183333333332	3.13715	44950.546875	2409776.290204896	0	1174	0.4847887554320689	2.2515126944140165	3.7466948884805285	760.5778198242188	760.5887451171875
1243	780.5484619140625	13.38075					1	DETECTED	780.5485 m/z @13.38 [CD8197_2.mzXML]	780.5484619140625	13.38075	10.708683333333333	14.099216666666667	3.390533333333334	7623.9189453125	653461.5214699706	0	1174	1.106077495545037	0.6344402584765848	0.26888051695316956	780.5458984375	780.556884765625
1244	782.5664672851562	12.621183333333333					1	DETECTED	782.5665 m/z @12.62 [CD8197_2.mzXML]	782.5664672851562	12.621183333333333	1.21565	15.40525	14.1896	44621.3828125	2784255.6708439034	0	1174	0.5116683447465462	2.229955375570035	3.3173448194043305	782.5637817382812	782.5761108398438
1245	784.5814208984375	12.688183333333335					1	DETECTED	784.5814 m/z @12.69 [CD8197_2.mzXML]	784.5814208984375	12.688183333333335	11.857116666666666	15.012666666666666	3.15555	29450.029296875	1376189.830590087	0	1174	0.41563183008759097	1.5810304883875737	2.765704090195431	784.57958984375	784.5867309570312
1246	786.5985107421875	12.588083333333334					1	DETECTED	786.5985 m/z @12.59 [CD8197_2.mzXML]	786.5985107421875	12.588083333333334	11.773	15.2438	3.4708000000000006	52322.2578125	2774420.6194374366	0	1174	0.8971701510217933	1.7418096602896902	2.7120716092766175	786.5947265625	786.6033325195312
1247	806.5665283203125	12.588083333333334					1	DETECTED	806.5665 m/z @12.59 [CD8197_2.mzXML]	806.5665283203125	12.588083333333334	11.5782	14.749666666666666	3.1714666666666655	17515.9296875	946137.6725694885	0	1174	1.260983173222325	1.4785719423553334	2.0781263598401662	806.56396484375	806.5734252929688
1248	808.5819702148438	12.5386					1	DETECTED	808.5820 m/z @12.54 [CD8197_2.mzXML]	808.5819702148438	12.5386	11.916033333333333	14.544566666666666	2.6285333333333334	12288.4765625	566181.0540160525	0	1174	1.2093465893670388	2.111045671146327	3.222091342292653	808.5772094726562	808.5858764648438
1249	810.5971069335938	12.621183333333333					1	DETECTED	810.5971 m/z @12.62 [CD8197_2.mzXML]	810.5971069335938	12.621183333333333	12.1285	15.101033333333334	2.972533333333333	13901.9228515625	728591.7965807796	0	1174	0.897694364097811	3.0166773789790677	6.032710045202835	810.5939331054688	810.6066284179688
