# Supplementary material for: MSFC: a new feature construction method for accurate diagnosis of mass spectrometry data
Source: Sci Rep. 2023 Sep 21;13:15694. doi: 10.1038/s41598-023-42395-5 (PMC10514077; doi:10.1038/s41598-023-42395-5)
Supplement: Supplementary file 1 — Supplementary Information. [file 41598_2023_42395_MOESM1_ESM.zip › dataset/CHD dataset/2-batch/P/CD8203_2.mzXML_chromatograms.csv]

row ID	row m/z	row retention time	row identity (main ID)	row identity (all IDs)	row identity (main ID + details)	row comment	row number of detected peaks	CD8203_2.mzXML Peak status	CD8203_2.mzXML Peak name	CD8203_2.mzXML Peak m/z	CD8203_2.mzXML Peak RT	CD8203_2.mzXML Peak RT start	CD8203_2.mzXML Peak RT end	CD8203_2.mzXML Peak duration time	CD8203_2.mzXML Peak height	CD8203_2.mzXML Peak area	CD8203_2.mzXML Peak charge	CD8203_2.mzXML Peak # data points	CD8203_2.mzXML Peak FWHM	CD8203_2.mzXML Peak tailing factor	CD8203_2.mzXML Peak asymmetry factor	CD8203_2.mzXML Peak m/z min	CD8203_2.mzXML Peak m/z max
1	55.06396484375	1.8282666666666667					1	DETECTED	55.0640 m/z @1.83 [CD8203_2.mzXML]	55.06396484375	1.8282666666666667	0.11951666666666667	19.995833333333334	19.876316666666668	3135.4970703125	1150177.7774993742	0	1185	10.451722638040806	5.816039990246281	10.432351577467017	55.0539665222168	55.07002639770508
2	60.08058547973633	10.272183333333334					1	DETECTED	60.0806 m/z @10.27 [CD8203_2.mzXML]	60.08058547973633	10.272183333333334	0.1012	19.995833333333334	19.894633333333335	114782.7578125	2.9491981191013586E7	0	1185	6.7314447175125665	0.5776019929638266	0.11334242452493373	60.080116271972656	60.08074188232422
3	61.03944778442383	1.84245					1	DETECTED	61.0394 m/z @1.84 [CD8203_2.mzXML]	61.03944778442383	1.84245	0.1012	19.940833333333334	19.839633333333335	248588.9375	3587630.3141466375	0	1185	0.04399034471490282	4.746272355752976	6.175421975093139	61.032859802246094	61.04133224487305
4	61.08395004272461	15.005466666666667					1	DETECTED	61.0840 m/z @15.01 [CD8203_2.mzXML]	61.08395004272461	15.005466666666667	0.34025	19.88566666666667	19.545416666666668	3575.94775390625	1336357.050974853	0	1185	4.925859901046174	0.666386904159843	0.9370442230433371	61.08168029785156	61.08411407470703
5	68.98210906982422	1.5109166666666667					1	DETECTED	68.9821 m/z @1.51 [CD8203_2.mzXML]	68.98210906982422	1.5109166666666667	1.4516666666666667	2.403233333333333	0.9515666666666664	11487.833984375	181547.14295922854	0	1185	0.1570339606060258	8.030098452883259	15.060196905766515	68.97764587402344	68.98210906982422
6	69.03329467773438	1.9976999999999998					1	DETECTED	69.0333 m/z @2.00 [CD8203_2.mzXML]	69.03329467773438	1.9976999999999998	1.6590500000000001	17.541666666666668	15.882616666666667	8329.1513671875	975195.5871469725	0	1185	0.24705277225202216	4.044724222745994	6.991076941806198	69.03321075439453	69.041748046875
7	69.06970977783203	7.3205					1	DETECTED	69.0697 m/z @7.32 [CD8203_2.mzXML]	69.06970977783203	7.3205	0.1012	19.995833333333334	19.894633333333335	8453.8154296875	4380299.3644002685	0	1185	19.604178465263928	1.377878279980977	1.6381353867610895	69.0694580078125	69.07362365722656
8	70.9803237915039	1.5401500000000001					1	DETECTED	70.9803 m/z @1.54 [CD8203_2.mzXML]	70.9803237915039	1.5401500000000001	0.8523999999999999	19.3715	18.5191	4841.7822265625	851415.7324972687	0	1185	0.06465322479067948	13.4635405307161	25.9270810614322	70.97758483886719	70.98931884765625
9	72.0489730834961	12.695766666666666					1	DETECTED	72.0490 m/z @12.70 [CD8203_2.mzXML]	72.0489730834961	12.695766666666666	0.11951666666666667	19.793499999999998	19.673983333333332	4337.18359375	1220098.2505262753	0	1185	4.152476332717633	0.7821879866149819	2.106379950252431	72.04409790039062	72.05640411376953
10	72.08057403564453	1.9137833333333334					1	DETECTED	72.0806 m/z @1.91 [CD8203_2.mzXML]	72.08057403564453	1.9137833333333334	1.8567833333333332	11.50505	9.648266666666668	66446.2890625	1860730.9059476003	0	1185	0.13568674475299347	10.100944173469765	11.75556048347606	72.08023071289062	72.080810546875
11	73.04530334472656	14.02735					1	DETECTED	73.0453 m/z @14.03 [CD8203_2.mzXML]	73.04530334472656	14.02735	0.11951666666666667	19.995833333333334	19.876316666666668	15527.3251953125	4053287.365076206	0	1185	2.033920165279701	0.7145008966310498	1.114255931201159	73.04517364501953	73.05192565917969
12	75.94771575927734	2.4307166666666666					1	DETECTED	75.9477 m/z @2.43 [CD8203_2.mzXML]	75.94771575927734	2.4307166666666666	0.59615	19.463	18.86685	5979.29833984375	1109778.9018556825	0	1185	0.4343229334499159	5.142045351309119	0.4518537547085213	75.93895721435547	75.95372009277344
13	77.04500579833984	12.948916666666666					1	DETECTED	77.0450 m/z @12.95 [CD8203_2.mzXML]	77.04500579833984	12.948916666666666	5.595433333333333	18.018833333333337	12.423400000000004	1949.24755859375	623962.6243661805	0	1185	9.676246837073233	0.8447289153213108	0.6894578306426213	77.03517150878906	77.04804992675781
14	80.94763946533203	1.7401666666666666					1	DETECTED	80.9476 m/z @1.74 [CD8203_2.mzXML]	80.94763946533203	1.7401666666666666	1.6438166666666667	18.311666666666667	16.66785	120203.4140625	3654723.5355724487	0	1185	0.21107259631419772	3.739203810761623	5.702756246812838	80.94231414794922	80.95586395263672
15	81.0696792602539	11.242233333333333					1	DETECTED	81.0697 m/z @11.24 [CD8203_2.mzXML]	81.0696792602539	11.242233333333333	0.1012	19.995833333333334	19.894633333333335	4161.04833984375	2001190.0841506636	0	1185	17.969932347584788	0.8928540440593483	5.828339865013698	81.06952667236328	81.070068359375
16	83.02123260498047	1.8282666666666667					1	DETECTED	83.0212 m/z @1.83 [CD8203_2.mzXML]	83.02123260498047	1.8282666666666667	0.1565	19.977500000000003	19.821	3298261.0	1.611764592889995E7	0	1185	0.05074103364401816	0.5114158455827517	2.189015230788388	83.02019500732422	83.0217514038086
17	83.04901123046875	7.23225					1	DETECTED	83.0490 m/z @7.23 [CD8203_2.mzXML]	83.04901123046875	7.23225	0.2301	19.848833333333335	19.618733333333335	2193.525146484375	1523435.5417955625	0	1185	16.233877200197167	1.4009078164087698	1.8018156328175396	83.0486831665039	83.04930877685547
18	83.08523559570312	11.29265					1	DETECTED	83.0852 m/z @11.29 [CD8203_2.mzXML]	83.08523559570312	11.29265	0.1012	19.995833333333334	19.894633333333335	21295.609375	4587997.539424138	0	1185	0.17903682270900312	1.1580593737442249	0.4406662142905219	83.08509063720703	83.08563995361328
19	84.02484130859375	1.84245					1	DETECTED	84.0248 m/z @1.84 [CD8203_2.mzXML]	84.02484130859375	1.84245	0.11951666666666667	1.8855333333333335	1.7660166666666668	17574.251953125	820822.5621445313	0	1185	0.18492673974630058	0.51250290202755	0.025005804055099976	84.01507568359375	84.02962493896484
20	84.04431915283203	2.553033333333333					1	DETECTED	84.0443 m/z @2.55 [CD8203_2.mzXML]	84.04431915283203	2.553033333333333	0.2301	19.995833333333334	19.765733333333333	30052.919921875	3208634.0534017025	0	1185	1.1855225362720727	1.5831273714213727	1.402338428901896	84.04400634765625	84.04672241210938
21	84.95935821533203	1.5257					1	DETECTED	84.9594 m/z @1.53 [CD8203_2.mzXML]	84.95935821533203	1.5257	0.1012	19.995833333333334	19.894633333333335	1580596.625	2.2748039891351324E7	0	1185	0.1218778899578099	1.1059788103444401	1.0124023467746948	84.95196533203125	84.9598388671875
22	85.02823638916016	1.9277333333333333					1	DETECTED	85.0282 m/z @1.93 [CD8203_2.mzXML]	85.02823638916016	1.9277333333333333	1.84245	16.23595	14.3935	58434.16015625	4197140.055900636	0	1185	0.29603355046572366	26.75826183338742	23.553515894800423	85.02793884277344	85.0353775024414
23	85.06456756591797	6.684433333333333					1	DETECTED	85.0646 m/z @6.68 [CD8203_2.mzXML]	85.06456756591797	6.684433333333333	0.1012	19.995833333333334	19.894633333333335	4188.0390625	2483001.188348173	0	1185	8.492168474121073	1.5110077621432227	2.0220155242864455	85.06444549560547	85.0649185180664
24	85.96308135986328	1.5257					1	DETECTED	85.9631 m/z @1.53 [CD8203_2.mzXML]	85.96308135986328	1.5257	1.4171	1.6136333333333333	0.19653333333333323	8597.716796875	68262.0031105652	0	1185	0.17339872463197925	0.8753186472890437	0.8178466841841731	85.96284484863281	85.96321105957031
25	86.05994415283203	2.8017333333333334					1	DETECTED	86.0599 m/z @2.80 [CD8203_2.mzXML]	86.05994415283203	2.8017333333333334	0.1565	19.86733333333333	19.71083333333333	8197.6337890625	1421250.332017548	0	1185	0.789219950971559	3.381449162409584	2.7284320383545375	86.05963134765625	86.0683364868164
26	86.09629821777344	4.033083333333334					1	DETECTED	86.0963 m/z @4.03 [CD8203_2.mzXML]	86.09629821777344	4.033083333333334	1.2715166666666666	19.647	18.37548333333333	130414.3671875	9498532.537567077	1	1185	1.0549690047612486	0.9665960345403358	0.6934590817633934	86.09611511230469	86.09658813476562
27	86.99264526367188	1.5401500000000001					1	DETECTED	86.9926 m/z @1.54 [CD8203_2.mzXML]	86.99264526367188	1.5401500000000001	1.4171	1.6902666666666666	0.27316666666666656	33021.58984375	295264.8002902832	0	1185	0.16145774137024627	1.153385929891872	1.106702543223404	86.9923324584961	86.99270629882812
28	87.0802230834961	6.896716666666666					1	DETECTED	87.0802 m/z @6.90 [CD8203_2.mzXML]	87.0802230834961	6.896716666666666	0.1012	19.995833333333334	19.894633333333335	112866.96875	6.251506514106062E7	1	1185	15.48602181736489	1.8041916461461136	1.2090663608595629	87.08014678955078	87.0804672241211
29	88.00049591064453	11.548883333333333					1	DETECTED	88.0005 m/z @11.55 [CD8203_2.mzXML]	88.00049591064453	11.548883333333333	1.4962833333333334	11.684033333333334	10.187750000000001	20132.451171875	6851938.591604249	0	1185	9.644155990793124	0.5067739134958417	0.013566472639177922	87.99321746826172	88.00450897216797
30	88.03913116455078	2.6628166666666666					1	DETECTED	88.0391 m/z @2.66 [CD8203_2.mzXML]	88.03913116455078	2.6628166666666666	2.236883333333333	19.995833333333334	17.75895	4620.55810546875	1656648.6835108644	0	1185	0.21613841578674675	20.847100485208944	40.69420097041789	88.03396606445312	88.03945922851562
31	88.08358764648438	6.861583333333333					1	DETECTED	88.0836 m/z @6.86 [CD8203_2.mzXML]	88.08358764648438	6.861583333333333	0.1012	19.995833333333334	19.894633333333335	6263.63671875	3466858.4586249455	0	1185	5.4562562160792965	1.4714131102033172	1.099043867704867	88.075439453125	88.09198760986328
32	88.95252990722656	1.5401500000000001					1	DETECTED	88.9525 m/z @1.54 [CD8203_2.mzXML]	88.95252990722656	1.5401500000000001	1.4171	1.6287333333333334	0.21163333333333334	22673.07421875	167700.62252328495	0	1185	0.19941455343018033	0.8611154170923334	0.7409932586696824	88.95242309570312	88.95259857177734
33	88.96819305419922	11.242233333333333					1	DETECTED	88.9682 m/z @11.24 [CD8203_2.mzXML]	88.96819305419922	11.242233333333333	0.11951666666666667	19.995833333333334	19.876316666666668	20195.9453125	2895676.0739763784	0	1185	1.2624788996514393	7.441479892986328	9.082809137126938	88.96733093261719	88.96845245361328
34	89.03854370117188	9.200833333333332					1	DETECTED	89.0385 m/z @9.20 [CD8203_2.mzXML]	89.03854370117188	9.200833333333332	0.2301	19.756833333333336	19.526733333333336	12521.3388671875	2986873.122426239	0	1185	0.09176390123134404	4.394415817823168	8.26129649033233	89.0340347290039	89.04434967041016
35	89.05963134765625	10.181966666666666					1	DETECTED	89.0596 m/z @10.18 [CD8203_2.mzXML]	89.05963134765625	10.181966666666666	0.1012	19.995833333333334	19.894633333333335	19169.62890625	4537483.520453032	0	1185	0.9642184774003333	1.1781768442413765	4.625589520501987	89.05068969726562	89.05980682373047
36	90.05484008789062	1.84245					1	DETECTED	90.0548 m/z @1.84 [CD8203_2.mzXML]	90.05484008789062	1.84245	0.1012	19.995833333333334	19.894633333333335	202695.53125	6965210.050496182	0	1185	0.1641830750601483	null	null	90.04623413085938	90.0597915649414
37	90.9764175415039	1.6438166666666667					1	DETECTED	90.9764 m/z @1.64 [CD8203_2.mzXML]	90.9764175415039	1.6438166666666667	1.5694166666666667	14.719166666666666	13.14975	367307.53125	1.0947484851262694E7	0	1185	0.12247184882059514	2.431167402869182	3.8945006652475143	90.97623443603516	90.9792251586914
38	91.03889465332031	9.93435					1	DETECTED	91.0389 m/z @9.93 [CD8203_2.mzXML]	91.03889465332031	9.93435	0.1012	19.995833333333334	19.894633333333335	44582.1015625	2.1994825787898686E7	0	1185	9.765824955919829	1.0988798439633887	0.3465552393826286	91.03205108642578	91.0390396118164
39	91.05419921875	9.200833333333332					1	DETECTED	91.0542 m/z @9.20 [CD8203_2.mzXML]	91.05419921875	9.200833333333332	0.1012	19.959166666666665	19.857966666666666	147699.59375	1.3088180225855308E7	0	1185	0.1011448749761481	7.197419199246404	0.36647989645617635	91.04467010498047	91.06204223632812
40	92.04273223876953	11.3659					1	DETECTED	92.0427 m/z @11.37 [CD8203_2.mzXML]	92.04273223876953	11.3659	0.1012	19.995833333333334	19.894633333333335	1952.58154296875	1118982.4475037847	0	1185	4.841853424387882	0.8830520712195326	0.7661041424390649	92.03932189941406	92.04273223876953
41	92.0575942993164	9.186466666666666					1	DETECTED	92.0576 m/z @9.19 [CD8203_2.mzXML]	92.0575942993164	9.186466666666666	3.1044	17.32	14.2156	8377.8203125	811196.3075377044	0	1185	1.0079530889251753	1.2503822881459012	1.4982788884888498	92.0550765991211	92.05975341796875
42	93.05724334716797	8.609116666666667					1	DETECTED	93.0572 m/z @8.61 [CD8203_2.mzXML]	93.05724334716797	8.609116666666667	0.4132166666666667	19.0595	18.646283333333333	3594.0	1009715.0446259917	0	1185	2.573502811484879	1.137537264567243	4.4311772913986225	93.05313110351562	93.05758666992188
43	93.06987762451172	8.314533333333333					1	DETECTED	93.0699 m/z @8.31 [CD8203_2.mzXML]	93.06987762451172	8.314533333333333	0.1012	19.940833333333334	19.839633333333335	9497.4296875	1287554.6546133424	0	1185	0.6153142029637859	0.5297394607725335	4.459402048692096	93.06793975830078	93.0790786743164
44	94.04131317138672	8.393033333333333					1	DETECTED	94.0413 m/z @8.39 [CD8203_2.mzXML]	94.04131317138672	8.393033333333333	0.26676666666666665	18.877333333333336	18.61056666666667	12137.9453125	1331515.034434754	0	1185	0.3061263749091214	3.295886144117861	4.264704265523547	94.0325927734375	94.0495376586914
45	95.01594543457031	2.0117					1	DETECTED	95.0159 m/z @2.01 [CD8203_2.mzXML]	95.01594543457031	2.0117	1.9697833333333332	15.322966666666668	13.353183333333334	5205.92236328125	839896.2630749512	0	1185	0.08353031650390363	159.2825049701792	317.5650099403584	95.01555633544922	95.02394104003906
46	95.04918670654297	8.298916666666667					1	DETECTED	95.0492 m/z @8.30 [CD8203_2.mzXML]	95.04918670654297	8.298916666666667	2.8017333333333334	9.00815	6.206416666666668	9190.1943359375	546283.353812607	0	1185	0.3952251373864293	0.6073063488588438	0.07572751971714525	95.04795837402344	95.05575561523438
47	95.085205078125	11.50505					1	DETECTED	95.0852 m/z @11.51 [CD8203_2.mzXML]	95.085205078125	11.50505	0.1012	19.995833333333334	19.894633333333335	5234.69970703125	1283238.2197736965	0	1185	9.013836391687583	0.6693067312502468	0.5778515800664599	95.08495330810547	95.08906555175781
48	96.9216079711914	1.7401666666666666					1	DETECTED	96.9216 m/z @1.74 [CD8203_2.mzXML]	96.9216079711914	1.7401666666666666	1.6438166666666667	3.4339999999999997	1.790183333333333	115821.2109375	2021550.9787501215	0	1185	0.2187763955135893	9.51015128859264	6.1177369402043995	96.92155456542969	96.92253112792969
49	97.02833557128906	2.52555					1	DETECTED	97.0283 m/z @2.53 [CD8203_2.mzXML]	97.02833557128906	2.52555	0.11951666666666667	19.793499999999998	19.673983333333332	19191.65234375	3305135.907121246	0	1185	0.49564204736001205	1.8784887612014673	2.332395909381189	97.02078247070312	97.02851867675781
50	97.06465148925781	1.2352166666666666					1	DETECTED	97.0647 m/z @1.24 [CD8203_2.mzXML]	97.06465148925781	1.2352166666666666	0.1012	19.995833333333334	19.894633333333335	3102.16259765625	1931855.3159349984	0	1185	17.584952335734375	8.771755265207743	16.543510530415485	97.06438446044922	97.06501770019531
51	97.1009750366211	11.731733333333333					1	DETECTED	97.1010 m/z @11.73 [CD8203_2.mzXML]	97.1009750366211	11.731733333333333	0.11951666666666667	19.959166666666665	19.83965	5314.37744140625	2105263.7261860054	0	1185	18.536944984842517	0.8542576568068398	1.7294914793797433	97.09297180175781	97.11048126220703
52	98.91864776611328	1.7556166666666668					1	DETECTED	98.9186 m/z @1.76 [CD8203_2.mzXML]	98.91864776611328	1.7556166666666668	1.6748166666666668	13.923399999999999	12.248583333333332	34216.3984375	2922495.3723564446	0	1185	0.19500706626523545	75.7956889438944	150.5913778877888	98.9149169921875	98.92613983154297
53	98.98397827148438	2.040016666666667					1	DETECTED	98.9840 m/z @2.04 [CD8203_2.mzXML]	98.98397827148438	2.040016666666667	0.1012	19.995833333333334	19.894633333333335	13408.3291015625	4731225.11003711	0	1185	6.26557781548504	3.857063705163452	21.01486387849565	98.97529602050781	98.98455810546875
54	98.99541473388672	1.814					1	DETECTED	98.9954 m/z @1.81 [CD8203_2.mzXML]	98.99541473388672	1.814	1.7065833333333333	1.9416666666666667	0.2350833333333333	124108.265625	694246.4526240233	0	1185	0.06803523158809544	2.010332973462504	3.237540543532363	98.99522399902344	98.99542999267578
55	99.04387664794922	2.0540833333333333					1	DETECTED	99.0439 m/z @2.05 [CD8203_2.mzXML]	99.04387664794922	2.0540833333333333	0.8340666666666666	19.610333333333333	18.776266666666668	22929.2265625	3151232.4142280878	0	1185	0.516755061790449	3.2348394423381177	26.46159413144081	99.04131317138672	99.04437255859375
56	100.07562255859375	8.798266666666667					1	DETECTED	100.0756 m/z @8.80 [CD8203_2.mzXML]	100.07562255859375	8.798266666666667	0.11951666666666667	19.665166666666668	19.545650000000002	13617.9599609375	1290871.4279571222	0	1185	0.16380467587054426	3.9599423639487736	0.28087228552535587	100.07520294189453	100.07601165771484
57	101.00804901123047	1.4962833333333334					1	DETECTED	101.0080 m/z @1.50 [CD8203_2.mzXML]	101.00804901123047	1.4962833333333334	1.0715333333333334	19.977500000000003	18.905966666666668	814643.75	1.2541252825125353E7	1	1185	0.1431176049958185	1.6534271043454063	2.150124988371292	101.00784301757812	101.0085220336914
58	101.09596252441406	6.984916666666667					1	DETECTED	101.0960 m/z @6.98 [CD8203_2.mzXML]	101.09596252441406	6.984916666666667	0.1012	19.995833333333334	19.894633333333335	21553.970703125	1.0642936833308965E7	0	1185	13.135132944611303	1.4450502756505088	0.3977943772687136	101.0941390991211	101.09931182861328
59	102.00910186767578	1.4962833333333334					1	DETECTED	102.0091 m/z @1.50 [CD8203_2.mzXML]	102.00910186767578	1.4962833333333334	1.4171	17.468166666666665	16.051066666666664	69436.0859375	2441930.7332687676	0	1185	0.1617403526974759	90.46957680597015	190.5667719785124	101.99929809570312	102.01130676269531
60	102.0548324584961	2.27845					1	DETECTED	102.0548 m/z @2.28 [CD8203_2.mzXML]	102.0548324584961	2.27845	0.11951666666666667	19.977500000000003	19.857983333333337	40695.953125	4057979.1440613726	0	1185	0.5333221177458385	4.016047159793768	2.902203614463542	102.04622650146484	102.06242370605469
61	102.09114837646484	1.8282666666666667					1	DETECTED	102.0911 m/z @1.83 [CD8203_2.mzXML]	102.09114837646484	1.8282666666666667	0.1012	19.959166666666665	19.857966666666666	13892.2431640625	2750935.636267213	0	1185	1.4417018952992675	2.5655374283986467	37.45308512045762	102.08317565917969	102.09945678710938
62	102.1275405883789	12.536916666666666					1	DETECTED	102.1275 m/z @12.54 [CD8203_2.mzXML]	102.1275405883789	12.536916666666666	0.5231	19.793499999999998	19.2704	7331.27978515625	1839204.411463929	0	1185	1.6895751021468168	0.8020099080364413	2.4683471581383993	102.12679290771484	102.12805938720703
63	102.97007751464844	1.4962833333333334					1	DETECTED	102.9701 m/z @1.50 [CD8203_2.mzXML]	102.97007751464844	1.4962833333333334	1.2352166666666666	18.439166666666665	17.20395	333685.21875	4159171.4386881716	0	1185	0.13603806550492825	2.010922175133418	1.9766031267581956	102.96939849853516	102.97036743164062
64	103.03874206542969	2.0540833333333333					1	DETECTED	103.0387 m/z @2.05 [CD8203_2.mzXML]	103.03874206542969	2.0540833333333333	0.3584	19.316	18.9576	101021.109375	7072005.49261694	0	1185	0.4158699565120594	2.137672374233632	7.4030590060073616	103.03807830810547	103.04164123535156
65	103.05406951904297	8.393033333333333					1	DETECTED	103.0541 m/z @8.39 [CD8203_2.mzXML]	103.05406951904297	8.393033333333333	3.1631333333333336	10.499766666666666	7.3366333333333325	228640.6875	1.0996324627478756E7	1	1185	0.21725025876325432	0.5456644405895326	0.27726040147272174	103.04735565185547	103.05421447753906
66	103.07505798339844	10.952499999999999					1	DETECTED	103.0751 m/z @10.95 [CD8203_2.mzXML]	103.07505798339844	10.952499999999999	0.1012	19.995833333333334	19.894633333333335	101377.375	1.707255250871093E7	0	1185	0.30895466962971163	0.6038573903627287	1.0177548493289275	103.06855010986328	103.08341217041016
67	104.05758666992188	8.298916666666667					1	DETECTED	104.0576 m/z @8.30 [CD8203_2.mzXML]	104.05758666992188	8.298916666666667	7.815016666666667	9.54515	1.7301333333333329	15357.517578125	421155.5761199343	0	1185	0.3800439516815981	1.7701594556010523	0.8485542847200281	104.04910278320312	104.05765533447266
68	104.07513427734375	13.4711					1	DETECTED	104.0751 m/z @13.47 [CD8203_2.mzXML]	104.07513427734375	13.4711	0.1012	19.940833333333334	19.839633333333335	20470.03125	4428222.641813503	0	1185	11.73554752419595	1.1438129855871992	1.190607697812508	104.0700912475586	104.0789566040039
69	104.10679626464844	1.7854666666666668					1	DETECTED	104.1068 m/z @1.79 [CD8203_2.mzXML]	104.10679626464844	1.7854666666666668	1.7401666666666666	18.695333333333334	16.955166666666667	313534.0625	5445521.129633944	1	1185	0.05258876563899162	2.9203219941643543	3.1534672162523165	104.1056137084961	104.10873413085938
70	104.96317291259766	11.488883333333332					1	DETECTED	104.9632 m/z @11.49 [CD8203_2.mzXML]	104.96317291259766	11.488883333333332	0.1012	19.995833333333334	19.894633333333335	14674.8720703125	2444923.890944427	0	1185	19.342493619034148	1.9510119909423407	3.11320842049357	104.96284484863281	104.96691131591797
71	105.003173828125	1.5694166666666667					1	DETECTED	105.0032 m/z @1.57 [CD8203_2.mzXML]	105.003173828125	1.5694166666666667	1.4357833333333334	6.27925	4.843466666666667	21689.28125	563355.1438151245	0	1185	0.19003758722023978	18.12222499376404	1.009074511566659	105.00292205810547	105.00334930419922
72	105.0334701538086	9.695766666666666					1	DETECTED	105.0335 m/z @9.70 [CD8203_2.mzXML]	105.0334701538086	9.695766666666666	9.3485	9.763666666666667	0.4151666666666678	12793.0361328125	181406.19741699292	0	1185	0.11491800069733848	0.5977634862737594	0.19552697254751888	105.0333480834961	105.04075622558594
73	105.05451965332031	4.206433333333333					1	DETECTED	105.0545 m/z @4.21 [CD8203_2.mzXML]	105.05451965332031	4.206433333333333	3.601516666666667	8.408766666666667	4.80725	2230.092529296875	294555.06435925286	0	1185	4.711831118417194	3.9734811957569947	6.946962391513989	105.04483032226562	105.05738067626953
74	105.07147216796875	14.02735					1	DETECTED	105.0715 m/z @14.03 [CD8203_2.mzXML]	105.07147216796875	14.02735	0.13813333333333333	19.995833333333334	19.8577	98087.5546875	1.6010773649027359E7	1	1185	1.3369438283776311	1.0325173261723084	0.8174481923034049	105.06786346435547	105.07324981689453
75	106.0497055053711	1.9137833333333334					1	DETECTED	106.0497 m/z @1.91 [CD8203_2.mzXML]	106.0497055053711	1.9137833333333334	0.13813333333333333	19.848833333333335	19.710700000000003	12971.88671875	1213841.0313704528	0	1185	0.12543215700454202	2.114401031200697	1.486262218227731	106.04940032958984	106.05010223388672
76	106.06492614746094	12.5525					1	DETECTED	106.0649 m/z @12.55 [CD8203_2.mzXML]	106.06492614746094	12.5525	0.5047666666666667	19.592	19.087233333333334	4227.1962890625	1731126.6456780706	0	1185	1.9862174950956408	0.7921503906682308	2.795463981543573	106.060546875	106.07492065429688
77	106.95036315917969	1.6590500000000001					1	DETECTED	106.9504 m/z @1.66 [CD8203_2.mzXML]	106.95036315917969	1.6590500000000001	1.5986833333333335	6.138833333333333	4.54015	50514.47265625	1419636.891364868	0	1185	0.09604161631411046	2.2138784594386567	3.272371846882202	106.94188690185547	106.95052337646484
78	106.96311950683594	1.5257					1	DETECTED	106.9631 m/z @1.53 [CD8203_2.mzXML]	106.96311950683594	1.5257	1.4357833333333334	16.584333333333333	15.14855	6987.904296875	2267534.148425171	0	1185	0.16150401977304396	84.23660797034293	167.47321594068586	106.96293640136719	106.97166442871094
79	107.00616455078125	1.4516666666666667					1	DETECTED	107.0062 m/z @1.45 [CD8203_2.mzXML]	107.00616455078125	1.4516666666666667	1.4516666666666667	16.382283333333334	14.930616666666667	3146.717529296875	1596307.868612579	0	1185	13.451025290343575	null	null	107.00083923339844	107.01614379882812
80	107.04899597167969	8.298916666666667					1	DETECTED	107.0490 m/z @8.30 [CD8203_2.mzXML]	107.04899597167969	8.298916666666667	0.17495	19.92233333333333	19.74738333333333	2676.111572265625	1109283.3555731208	0	1185	0.4267460597967698	1.215378160914824	1.4307563218296477	107.04341125488281	107.05301666259766
81	108.0806884765625	13.288883333333333					1	DETECTED	108.0807 m/z @13.29 [CD8203_2.mzXML]	108.0806884765625	13.288883333333333	0.1012	19.959166666666665	19.857966666666666	2616.8095703125	1536887.4400881059	0	1185	12.51761024126926	0.7528982219520487	0.5057964439040973	108.07939910888672	108.0810775756836
82	109.06202697753906	1.6136333333333333					1	DETECTED	109.0620 m/z @1.61 [CD8203_2.mzXML]	109.06202697753906	1.6136333333333333	0.17495	19.096333333333334	18.921383333333335	6363.99560546875	1303746.8537362674	0	1185	7.039188932062386	6.575937489139376	4.863530235570636	109.06029510498047	109.06525421142578
83	110.0599594116211	2.3202166666666666					1	DETECTED	110.0600 m/z @2.32 [CD8203_2.mzXML]	110.0599594116211	2.3202166666666666	0.1012	19.88566666666667	19.78446666666667	4792.75244140625	1352985.9353350839	0	1185	1.1487878458252778	4.457935572062701	3.221627383265436	110.05952453613281	110.0604476928711
84	111.04387664794922	2.0540833333333333					1	DETECTED	111.0439 m/z @2.05 [CD8203_2.mzXML]	111.04387664794922	2.0540833333333333	0.1012	19.995833333333334	19.894633333333335	8427.189453125	3350016.0470800498	0	1185	2.0162102825500363	2.687155860628681	20.13750894058998	111.03594207763672	111.053466796875
85	112.0367431640625	1.7854666666666668					1	DETECTED	112.0367 m/z @1.79 [CD8203_2.mzXML]	112.0367431640625	1.7854666666666668	1.4357833333333334	16.841166666666666	15.405383333333333	291119.0	3131492.5789893186	0	1185	0.07520000426196316	1.247430851193997	0.4174448578011476	112.02812194824219	112.04171752929688
86	112.8955307006836	1.7239833333333332					1	DETECTED	112.8955 m/z @1.72 [CD8203_2.mzXML]	112.8955307006836	1.7239833333333332	1.6590500000000001	2.236883333333333	0.577833333333333	88378.734375	1192166.4767447505	0	1185	0.321454608692741	4.44943531827517	7.898870636550339	112.89544677734375	112.89562225341797
87	113.02076721191406	2.195066666666667					1	DETECTED	113.0208 m/z @2.20 [CD8203_2.mzXML]	113.02076721191406	2.195066666666667	0.1012	19.92233333333333	19.821133333333332	274699.40625	1.035198676775208E7	0	1185	0.28751864641365055	1.873193808429653	2.2022123984891695	113.01504516601562	113.02934265136719
88	113.03997802734375	1.7239833333333332					1	DETECTED	113.0400 m/z @1.72 [CD8203_2.mzXML]	113.03997802734375	1.7239833333333332	1.4171	17.1915	15.774400000000002	5859.40234375	1460197.256450532	0	1185	11.153501737088101	24.207643113527766	47.347153634744465	113.03565979003906	113.03997802734375
89	113.05963897705078	10.181966666666666					1	DETECTED	113.0596 m/z @10.18 [CD8203_2.mzXML]	113.05963897705078	10.181966666666666	0.19315000000000002	19.995833333333334	19.802683333333334	4272.990234375	1104264.3938907925	0	1185	0.20058868246461792	0.9912427064266872	1.113006977013771	113.0593032836914	113.06006622314453
90	114.06596374511719	1.8282666666666667					1	DETECTED	114.0660 m/z @1.83 [CD8203_2.mzXML]	114.06596374511719	1.8282666666666667	0.1012	19.977500000000003	19.876300000000004	888611.1875	9949180.040727366	0	1185	0.0436372382828627	0.5493077343883315	6.23852979076791	114.05683898925781	114.06661224365234
91	114.09131622314453	9.729566666666667					1	DETECTED	114.0913 m/z @9.73 [CD8203_2.mzXML]	114.09131622314453	9.729566666666667	0.13813333333333333	19.793499999999998	19.655366666666666	11440.1083984375	1145468.4970883485	0	1185	0.1131762261322713	1.014120374242987	1.0086860052484348	114.09080505371094	114.09143829345703
92	114.89247131347656	1.7401666666666666					1	DETECTED	114.8925 m/z @1.74 [CD8203_2.mzXML]	114.89247131347656	1.7401666666666666	1.6748166666666668	2.153	0.4781833333333332	25482.478515625	313997.1945689697	0	1185	0.3991853128616898	3.658633001785269	6.317266003570538	114.89228820800781	114.89260864257812
93	114.98773193359375	1.5109166666666667					1	DETECTED	114.9877 m/z @1.51 [CD8203_2.mzXML]	114.98773193359375	1.5109166666666667	1.4171	16.45605	15.038950000000002	41393.0625	4214983.551654054	0	1185	0.14153743381868056	77.74210700236424	162.76528984674076	114.98463439941406	114.99472045898438
94	115.03653717041016	1.84245					1	DETECTED	115.0365 m/z @1.84 [CD8203_2.mzXML]	115.03653717041016	1.84245	0.1565	19.959166666666665	19.802666666666664	110584.0859375	2147749.5974626453	0	1185	0.04022899809171454	0.5801789303100273	0.048755629483320614	115.03564453125	115.03931427001953
95	115.05428314208984	9.200833333333332					1	DETECTED	115.0543 m/z @9.20 [CD8203_2.mzXML]	115.05428314208984	9.200833333333332	0.8891166666666667	16.162533333333332	15.273416666666666	92324.0078125	1831356.389811675	0	1185	0.08979451394620419	13.94023552602153	1.6095582666596637	115.05347442626953	115.05824279785156
96	115.06951904296875	1.8282666666666667					1	DETECTED	115.0695 m/z @1.83 [CD8203_2.mzXML]	115.06951904296875	1.8282666666666667	1.2170666666666667	19.756833333333336	18.53976666666667	28640.064453125	1969927.676396729	0	1185	8.243099398516902	7.118131037636089	16.346254121613423	115.06932067871094	115.07559204101562
97	115.11161041259766	11.731733333333333					1	DETECTED	115.1116 m/z @11.73 [CD8203_2.mzXML]	115.11161041259766	11.731733333333333	0.1012	19.995833333333334	19.894633333333335	4567.5146484375	2141302.4639842208	0	1185	13.475189526784733	0.855276054981715	1.8019759810047637	115.11097717285156	115.11212158203125
98	116.07026672363281	1.8567833333333332					1	DETECTED	116.0703 m/z @1.86 [CD8203_2.mzXML]	116.07026672363281	1.8567833333333332	0.13813333333333333	19.995833333333334	19.8577	2069615.75	1.744699850755014E7	1	1185	0.053266095446874884	7.597703859589356	6.6312115243568295	116.07009887695312	116.07109069824219
99	116.43621063232422	1.5401500000000001					1	DETECTED	116.4362 m/z @1.54 [CD8203_2.mzXML]	116.43621063232422	1.5401500000000001	1.4357833333333334	8.0881	6.6523166666666675	9412.291015625	2181216.8894865722	0	1185	0.10644674777136598	31.869929734908965	62.73985946981792	116.43047332763672	116.43658447265625
100	116.69214630126953	1.5401500000000001					1	DETECTED	116.6921 m/z @1.54 [CD8203_2.mzXML]	116.69214630126953	1.5401500000000001	1.4668666666666668	8.393033333333333	6.926166666666667	6782.775390625	2139739.660690918	0	1185	6.917640044868939	47.256083693427314	93.51216738685463	116.69203186035156	116.69935607910156
101	116.98550415039062	1.5401500000000001					1	DETECTED	116.9855 m/z @1.54 [CD8203_2.mzXML]	116.98550415039062	1.5401500000000001	0.1012	19.995833333333334	19.894633333333335	2605411.25	4.157120630768382E7	0	1185	0.1432155881522077	0.9510362791918835	0.7670860382514811	116.98246765136719	116.98612213134766
102	117.05733489990234	9.200833333333332					1	DETECTED	117.0573 m/z @9.20 [CD8203_2.mzXML]	117.05733489990234	9.200833333333332	0.9622166666666666	19.499666666666666	18.53745	198943.109375	1.6224669290091453E7	0	1185	0.09374392986189406	0.5521445757222587	0.022747404778268844	117.05378723144531	117.06464385986328
103	117.07384490966797	1.8567833333333332					1	DETECTED	117.0738 m/z @1.86 [CD8203_2.mzXML]	117.07384490966797	1.8567833333333332	1.84245	11.877716666666666	10.035266666666667	73953.25	4952199.856844787	0	1185	0.05018162939267112	350.0674418604657	699.1348837209315	117.06985473632812	117.07615661621094
104	117.09075164794922	11.4102					1	DETECTED	117.0908 m/z @11.41 [CD8203_2.mzXML]	117.09075164794922	11.4102	0.3030833333333333	19.444833333333335	19.141750000000002	80401.1796875	4263497.29373724	0	1185	0.22639035851845435	3.6885044710421457	6.736191232330362	117.0905532836914	117.09134674072266
105	117.28007507324219	1.4962833333333334					1	DETECTED	117.2801 m/z @1.50 [CD8203_2.mzXML]	117.28007507324219	1.4962833333333334	1.4815333333333334	1.5545499999999999	0.07301666666666651	7376.966796875	27384.598167236338	0	1185	0.10391227944458081	2.4751412429378408	3.9502824858756815	117.27992248535156	117.28009796142578
106	117.98907470703125	1.5401500000000001					1	DETECTED	117.9891 m/z @1.54 [CD8203_2.mzXML]	117.98907470703125	1.5401500000000001	1.4357833333333334	17.1915	15.755716666666668	25000.283203125	1747638.7727030946	0	1185	0.14043246253959962	75.48251357393801	149.96502714787601	117.98893737792969	117.98924255371094
107	118.06475067138672	9.200833333333332					1	DETECTED	118.0648 m/z @9.20 [CD8203_2.mzXML]	118.06475067138672	9.200833333333332	2.0117	10.3074	8.2957	2038680.375	1.7567478044279434E7	1	1185	0.10556305427113877	1.5042768962651658	1.2950303981331224	118.05733489990234	118.06522369384766
108	118.0858154296875	1.9137833333333334					1	DETECTED	118.0858 m/z @1.91 [CD8203_2.mzXML]	118.0858154296875	1.9137833333333334	0.1012	19.995833333333334	19.894633333333335	1886785.75	5.4950548059008606E7	1	1185	0.1368889407891405	3.6912677241766145	4.040643766629124	118.08577728271484	118.09417724609375
109	118.62515258789062	9.186466666666666					1	DETECTED	118.6252 m/z @9.19 [CD8203_2.mzXML]	118.62515258789062	9.186466666666666	9.129050000000001	9.286483333333333	0.15743333333333176	7609.8408203125	42222.49685266078	0	1185	0.08610298573013431	1.370972423802641	1.780539280539174	118.62503814697266	118.62560272216797
110	118.97874450683594	11.29265					1	DETECTED	118.9787 m/z @11.29 [CD8203_2.mzXML]	118.97874450683594	11.29265	0.17495	19.830666666666666	19.655716666666667	20992.630859375	3215768.6731059896	0	1185	0.29999333720171073	0.8885650823550557	0.7700706179572513	118.97832489013672	118.98199462890625
111	119.01876831054688	1.4962833333333334					1	DETECTED	119.0188 m/z @1.50 [CD8203_2.mzXML]	119.01876831054688	1.4962833333333334	1.4171	14.02735	12.61025	194802.40625	3796908.4932400216	0	1185	0.15476769665223666	1.6633706841360512	2.255014038855166	119.013916015625	119.0195083618164
112	119.0491943359375	3.9407					1	DETECTED	119.0492 m/z @3.94 [CD8203_2.mzXML]	119.0491943359375	3.9407	2.06825	9.33265	7.264399999999999	7739.146484375	597639.1292791748	0	1185	0.38739795718878245	1.939811476941974	0.23142667793001517	119.04883575439453	119.04936218261719
113	119.06843566894531	9.172500000000001					1	DETECTED	119.0684 m/z @9.17 [CD8203_2.mzXML]	119.06843566894531	9.172500000000001	4.885783333333333	10.3074	5.421616666666666	105297.8359375	1247946.2259304482	0	1185	0.09970718303408965	0.676228773988434	0.20306386723444647	119.06832885742188	119.0731201171875
114	119.08935546875	1.9137833333333334					1	DETECTED	119.0894 m/z @1.91 [CD8203_2.mzXML]	119.08935546875	1.9137833333333334	0.26676666666666665	19.29733333333333	19.030566666666665	67399.8828125	4553073.58070282	0	1185	0.15922225361795106	3.867249723943306	6.208040840871667	119.08526611328125	119.09502410888672
115	119.15409088134766	14.535433333333334					1	DETECTED	119.1541 m/z @14.54 [CD8203_2.mzXML]	119.15409088134766	14.535433333333334	0.1012	19.995833333333334	19.894633333333335	62100.92578125	1.2268093538480988E7	0	1185	2.9496040777229986	1.2009404786485685	2.789581446485402	119.15384674072266	119.1568374633789
116	119.50968933105469	8.393033333333333					1	DETECTED	119.5097 m/z @8.39 [CD8203_2.mzXML]	119.50968933105469	8.393033333333333	7.9698	8.408766666666667	0.4389666666666665	2616.075439453125	40637.88404449472	0	1185	0.19035157514857204	0.518587067811294	0.03717413562258813	119.50926971435547	119.50970458984375
117	120.06539154052734	1.84245					1	DETECTED	120.0654 m/z @1.84 [CD8203_2.mzXML]	120.06539154052734	1.84245	1.7707666666666666	8.47365	6.702883333333332	41706.61328125	1486650.9637024233	0	1185	0.230269887414432	14.929860706640024	17.02710254491859	120.05972290039062	120.06989288330078
118	120.08041381835938	8.361716666666666					1	DETECTED	120.0804 m/z @8.36 [CD8203_2.mzXML]	120.08041381835938	8.361716666666666	7.586133333333334	10.757116666666667	3.170983333333333	830388.3125	1.7024133507259127E7	1	1185	0.2618147395104611	0.8283691459564537	0.5497505508976349	120.08041381835938	120.08100891113281
119	120.1574935913086	14.535433333333334					1	DETECTED	120.1575 m/z @14.54 [CD8203_2.mzXML]	120.1574935913086	14.535433333333334	1.05325	19.389833333333335	18.336583333333337	4688.412109375	1239997.661842041	0	1185	0.9928618872796999	0.6800301879888397	0.3600603759776793	120.15274810791016	120.15792083740234
120	120.9659652709961	2.0540833333333333					1	DETECTED	120.9660 m/z @2.05 [CD8203_2.mzXML]	120.9659652709961	2.0540833333333333	1.9277333333333333	3.7405666666666666	1.8128333333333333	9629.271484375	311776.3860900269	0	1185	0.20158580010365013	7.173855691861234	13.347711383722467	120.96574401855469	120.96623229980469
121	120.97885131835938	1.5109166666666667					1	DETECTED	120.9789 m/z @1.51 [CD8203_2.mzXML]	120.97885131835938	1.5109166666666667	1.4171	19.20583333333333	17.78873333333333	35036.984375	2847461.706300628	0	1185	0.15758562109384644	92.62489782157022	1.6662715684556184	120.97122955322266	120.98091888427734
122	121.02821350097656	12.454083333333333					1	DETECTED	121.0282 m/z @12.45 [CD8203_2.mzXML]	121.02821350097656	12.454083333333333	0.3768333333333333	19.977500000000003	19.60066666666667	17843.06640625	6537130.632103516	0	1185	1.3307375590854207	0.8114706024412291	0.08018645123458883	121.02134704589844	121.03804016113281
123	121.0718002319336	1.84245					1	DETECTED	121.0718 m/z @1.84 [CD8203_2.mzXML]	121.0718002319336	1.84245	0.1012	19.977500000000003	19.876300000000004	779181.8125	1.0478933086356485E7	0	1185	0.04456644824516598	3.847142024727412	5.859801283590558	121.06218719482422	121.07219696044922
124	121.08406829833984	8.37735					1	DETECTED	121.0841 m/z @8.38 [CD8203_2.mzXML]	121.08406829833984	8.37735	7.832516666666667	8.747000000000002	0.9144833333333349	47750.54296875	1010035.987938233	0	1185	0.330071106656213	0.8491219167674945	0.6534510100586235	121.083984375	121.08415985107422
125	122.0963363647461	8.643516666666667					1	DETECTED	122.0963 m/z @8.64 [CD8203_2.mzXML]	122.0963363647461	8.643516666666667	0.24841666666666665	19.995833333333334	19.747416666666666	22771.888671875	2748871.9989265744	0	1185	0.09650055806367952	12.789583735811782	3.901255582673454	122.0872573852539	122.09662628173828
126	122.9242172241211	1.6748166666666668					1	DETECTED	122.9242 m/z @1.67 [CD8203_2.mzXML]	122.9242172241211	1.6748166666666668	0.19315000000000002	19.830666666666666	19.637516666666667	38034.30078125	2394631.0475133667	0	1185	0.1317407884846009	5.138540511427337	146.7519364829038	122.91546630859375	122.9297103881836
127	123.04413604736328	3.848383333333333					1	DETECTED	123.0441 m/z @3.85 [CD8203_2.mzXML]	123.04413604736328	3.848383333333333	0.13813333333333333	19.977500000000003	19.83936666666667	3238.1318359375	1064120.9935916746	0	1185	0.34596372154808774	2.673588931563462	1.044449643823867	123.04338836669922	123.04446411132812
128	123.05535888671875	3.23765					1	DETECTED	123.0554 m/z @3.24 [CD8203_2.mzXML]	123.05535888671875	3.23765	0.26676666666666665	14.353916666666667	14.08715	5123.90673828125	868047.8484936524	0	1185	0.4764441325732647	2.3708689334821855	1.753087025112932	123.04718017578125	123.055908203125
129	124.03670501708984	1.8855333333333335					1	DETECTED	124.0367 m/z @1.89 [CD8203_2.mzXML]	124.03670501708984	1.8855333333333335	0.1012	19.940833333333334	19.839633333333335	51492.3125	1801675.823593384	0	1185	0.0411606174885808	4.943911687081449	0.10213861624719499	124.03642272949219	124.04618072509766
130	124.0505142211914	9.3485					1	DETECTED	124.0505 m/z @9.35 [CD8203_2.mzXML]	124.0505142211914	9.3485	3.1631333333333336	19.463	16.299866666666667	8032.35986328125	1295508.4685921632	0	1185	0.06023352243073887	1.3176152316488918	0.016666829576674366	124.0468978881836	124.05067443847656
131	124.97552490234375	1.5109166666666667					1	DETECTED	124.9755 m/z @1.51 [CD8203_2.mzXML]	124.97552490234375	1.5109166666666667	1.4357833333333334	16.731166666666667	15.295383333333334	3259.5263671875	1325110.6656882935	0	1185	0.07700713641411872	101.78826530612253	202.57653061224505	124.97367095947266	124.97618103027344
132	124.99967956542969	12.79375					1	DETECTED	124.9997 m/z @12.79 [CD8203_2.mzXML]	124.99967956542969	12.79375	12.437966666666666	19.426166666666667	6.988200000000001	5801.8505859375	836316.9836078491	0	1185	0.9731221044102707	9.820864758514084	18.641729517028168	124.99878692626953	124.99996185302734
133	125.01526641845703	10.427766666666667					1	DETECTED	125.0153 m/z @10.43 [CD8203_2.mzXML]	125.01526641845703	10.427766666666667	0.55945	11.071883333333334	10.512433333333334	24985.126953125	1501554.9882463994	0	1185	8.521279990622917	0.5130847853094842	0.03073288264581138	125.01482391357422	125.02322387695312
134	125.02632904052734	15.109566666666666					1	DETECTED	125.0263 m/z @15.11 [CD8203_2.mzXML]	125.02632904052734	15.109566666666666	0.24841666666666665	19.977500000000003	19.729083333333335	9456.8076171875	1895693.3609502586	0	1185	0.3295391193418489	0.7940115613887326	0.5753676910690656	125.02555847167969	125.03523254394531
135	125.10740661621094	9.11355					1	DETECTED	125.1074 m/z @9.11 [CD8203_2.mzXML]	125.10740661621094	9.11355	9.043416666666667	9.286483333333333	0.24306666666666565	4221.10693359375	36769.63142645264	0	1185	0.18199286724288122	1.7328897338403122	2.4657794676806244	125.10696411132812	125.10740661621094
136	126.05242156982422	1.8567833333333332					1	DETECTED	126.0524 m/z @1.86 [CD8203_2.mzXML]	126.05242156982422	1.8567833333333332	0.1012	19.995833333333334	19.894633333333335	41375.05859375	1578570.4168374324	0	1185	0.0601555116461705	0.9768777580371316	10.537964767707095	126.04381561279297	126.05548858642578
137	126.0914306640625	9.11355					1	DETECTED	126.0914 m/z @9.11 [CD8203_2.mzXML]	126.0914306640625	9.11355	9.0255	9.129050000000001	0.10355000000000203	5964.51171875	22672.246570312956	0	1185	0.07700594250631987	0.5880181714934755	0.17603634298695092	126.09122467041016	126.0914306640625
138	127.02100372314453	3.8792833333333334					1	DETECTED	127.0210 m/z @3.88 [CD8203_2.mzXML]	127.02100372314453	3.8792833333333334	3.8792833333333334	16.107583333333334	12.2283	12059.9169921875	3258065.9643089296	0	1185	6.533555123482097	null	null	127.01200103759766	127.02429962158203
139	127.03875732421875	1.9697833333333332					1	DETECTED	127.0388 m/z @1.97 [CD8203_2.mzXML]	127.03875732421875	1.9697833333333332	0.3030833333333333	19.959166666666665	19.65608333333333	47123.55859375	6185089.469172644	0	1185	0.6748621514431297	2.375816647117591	49.05640131101498	127.03599548339844	127.0392074584961
140	127.05428314208984	9.172500000000001					1	DETECTED	127.0543 m/z @9.17 [CD8203_2.mzXML]	127.05428314208984	9.172500000000001	0.11951666666666667	19.995833333333334	19.876316666666668	4914.8759765625	1895347.7160010994	0	1185	7.806081395902755	1.0977771600153907	1.049177064500335	127.04959106445312	127.0584487915039
141	128.0106201171875	1.7707666666666666					1	DETECTED	128.0106 m/z @1.77 [CD8203_2.mzXML]	128.0106201171875	1.7707666666666666	1.4962833333333334	19.701833333333333	18.20555	15739.6298828125	2023944.3922294006	0	1185	0.067515451826901	31.39706216551968	102.43225301181025	128.00462341308594	128.01776123046875
142	128.07046508789062	2.27845					1	DETECTED	128.0705 m/z @2.28 [CD8203_2.mzXML]	128.07046508789062	2.27845	0.1565	19.775333333333332	19.61883333333333	31451.55859375	3557485.477897096	0	1185	0.6875660698582253	3.527436757524019	0.5522538392288044	128.0614471435547	128.07083129882812
143	129.0141143798828	1.814					1	DETECTED	129.0141 m/z @1.81 [CD8203_2.mzXML]	129.0141143798828	1.814	1.4171	19.6835	18.266399999999997	8704.01171875	3622111.8953399663	0	1185	13.389262441516644	23.01133786848072	25.80898431475034	129.01295471191406	129.01809692382812
144	129.05433654785156	2.0540833333333333					1	DETECTED	129.0543 m/z @2.05 [CD8203_2.mzXML]	129.05433654785156	2.0540833333333333	0.1012	19.995833333333334	19.894633333333335	38151.73046875	6540372.072184871	0	1185	0.25191345823425015	8.480014708609128	25.15995893503558	129.05215454101562	129.05490112304688
145	130.0496368408203	1.9837					1	DETECTED	130.0496 m/z @1.98 [CD8203_2.mzXML]	130.0496368408203	1.9837	0.13813333333333333	19.977500000000003	19.83936666666667	16923.36328125	2786395.9192878134	0	1185	1.2595599959747723	8.436665739635115	4.626528272250817	130.0410614013672	130.05397033691406
146	130.06495666503906	10.513683333333335					1	DETECTED	130.0650 m/z @10.51 [CD8203_2.mzXML]	130.06495666503906	10.513683333333335	0.3030833333333333	19.6835	19.380416666666665	118899.65625	3448303.1555190096	1	1185	1.6458262983933434	0.6597101512051955	2.161960411751116	130.05760192871094	130.0720672607422
147	130.0859832763672	1.8855333333333335					1	DETECTED	130.0860 m/z @1.89 [CD8203_2.mzXML]	130.0859832763672	1.8855333333333335	0.1012	19.940833333333334	19.839633333333335	46756.94921875	3641715.7875874033	0	1185	0.8907180323353996	4.904902119965141	4.547061777231584	130.0853729248047	130.08657836914062
148	130.9328155517578	1.5545499999999999					1	DETECTED	130.9328 m/z @1.55 [CD8203_2.mzXML]	130.9328155517578	1.5545499999999999	1.4357833333333334	8.47365	7.037866666666666	17718.09375	2392308.224075256	0	1185	0.07889338986482053	28.480828117136987	59.62309519496946	130.92701721191406	130.93296813964844
149	130.96473693847656	1.5109166666666667					1	DETECTED	130.9647 m/z @1.51 [CD8203_2.mzXML]	130.96473693847656	1.5109166666666667	0.1012	19.995833333333334	19.894633333333335	1224835.5	1.4936825234039193E7	0	1185	0.1284578651622692	1.2870891054211184	1.363766478909553	130.9621124267578	130.96546936035156
150	131.0187530517578	1.5401500000000001					1	DETECTED	131.0188 m/z @1.54 [CD8203_2.mzXML]	131.0187530517578	1.5401500000000001	1.4357833333333334	14.584733333333332	13.14895	21882.21875	2857770.5459879152	0	1185	0.13391045519028055	62.99401149792395	124.9880229958479	131.00889587402344	131.0188751220703
151	131.04910278320312	8.361716666666666					1	DETECTED	131.0491 m/z @8.36 [CD8203_2.mzXML]	131.04910278320312	8.361716666666666	8.104633333333334	17.523500000000002	9.418866666666668	5040.578125	877501.3042433168	0	1185	0.20196486307928296	18.31870340356572	35.63740680713144	131.04022216796875	131.04928588867188
152	131.06832885742188	10.513683333333335					1	DETECTED	131.0683 m/z @10.51 [CD8203_2.mzXML]	131.06832885742188	10.513683333333335	3.4189999999999996	19.88566666666667	16.46666666666667	10186.3955078125	1615296.9952588805	0	1185	1.6583560389274492	1.1719354623855127	0.8842735983684632	131.0677490234375	131.07041931152344
153	131.08132934570312	2.593933333333333					1	DETECTED	131.0813 m/z @2.59 [CD8203_2.mzXML]	131.08132934570312	2.593933333333333	2.0540833333333333	19.004666666666665	16.95058333333333	5259.1513671875	2232090.797446228	0	1185	0.2709254452419878	15.699345497206012	3.072762041056743	131.0808868408203	131.08926391601562
154	131.43701171875	11.425183333333333					1	DETECTED	131.4370 m/z @11.43 [CD8203_2.mzXML]	131.43701171875	11.425183333333333	3.1779333333333333	11.425183333333333	8.24725	13627.4873046875	1722106.8399868468	0	1185	7.4373510249558565	0.5	null	131.4308624267578	131.4433135986328
155	131.74969482421875	4.0798000000000005					1	DETECTED	131.7497 m/z @4.08 [CD8203_2.mzXML]	131.74969482421875	4.0798000000000005	3.1779333333333333	18.622166666666665	15.444233333333331	4851.45751953125	1527115.1871814574	0	1185	1.1776287268272632	8.562370638675333	16.124741277350665	131.7493438720703	131.75038146972656
156	131.95018005371094	0.1565					1	DETECTED	131.9502 m/z @0.16 [CD8203_2.mzXML]	131.95018005371094	0.1565	0.1012	19.995833333333334	19.894633333333335	5702.72314453125	2131887.2194627677	0	1185	19.11692002374566	34.79421227305574	68.12306728339207	131.94493103027344	131.95103454589844
157	131.9683837890625	1.5401500000000001					1	DETECTED	131.9684 m/z @1.54 [CD8203_2.mzXML]	131.9683837890625	1.5401500000000001	1.4357833333333334	19.536833333333334	18.10105	14642.64453125	3166677.0207921434	0	1185	10.539052778546262	38.457609102108606	154.02608151840977	131.96067810058594	131.96853637695312
158	132.04440307617188	9.494966666666667					1	DETECTED	132.0444 m/z @9.49 [CD8203_2.mzXML]	132.04440307617188	9.494966666666667	3.9866	18.256333333333334	14.269733333333335	11568.3330078125	1539461.4410937503	0	1185	0.09916836038735966	1.29527809211442	0.1223928505472201	132.03561401367188	132.0497589111328
159	132.0653533935547	2.6765333333333334					1	DETECTED	132.0654 m/z @2.68 [CD8203_2.mzXML]	132.0653533935547	2.6765333333333334	1.84245	16.620633333333334	14.778183333333335	125579.640625	8561189.4321905	0	1185	0.750730612305464	2.082279991744941	1.460570119231397	132.06016540527344	132.06570434570312
160	132.07643127441406	1.84245					1	DETECTED	132.0764 m/z @1.84 [CD8203_2.mzXML]	132.07643127441406	1.84245	1.814	16.9335	15.119499999999999	1028022.75	7109113.148698153	1	1185	0.0315841319118646	134.58185680456108	3.7185407043643792	132.06739807128906	132.086181640625
161	132.09063720703125	3.86385					1	DETECTED	132.0906 m/z @3.86 [CD8203_2.mzXML]	132.09063720703125	3.86385	3.5096833333333333	4.5560833333333335	1.0464000000000002	3186.760986328125	127685.96672616582	0	1185	0.7439489890378232	1.477270588235295	1.95454117647059	132.08697509765625	132.09169006347656
162	132.10169982910156	4.412566666666667					1	DETECTED	132.1017 m/z @4.41 [CD8203_2.mzXML]	132.10169982910156	4.412566666666667	0.26676666666666665	19.995833333333334	19.729066666666668	1775732.875	1.2730298975057323E8	1	1185	1.1333951069391337	0.7070083905390976	0.26026637362271476	132.10140991210938	132.102294921875
163	132.11277770996094	3.9407					1	DETECTED	132.1128 m/z @3.94 [CD8203_2.mzXML]	132.11277770996094	3.9407	3.4339999999999997	15.039466666666668	11.605466666666668	3816.068115234375	1613464.9948384706	0	1185	0.1831536005059058	11.452009736201559	21.904019472403117	132.11180114746094	132.12197875976562
164	132.1240234375	4.3809					1	DETECTED	132.1240 m/z @4.38 [CD8203_2.mzXML]	132.1240234375	4.3809	3.61695	4.476366666666666	0.8594166666666663	2466.190673828125	69007.1494093628	0	1185	0.24835715939697245	0.5624822741453412	0.12496454829068247	132.12290954589844	132.13330078125
165	132.45504760742188	4.34925					1	DETECTED	132.4550 m/z @4.35 [CD8203_2.mzXML]	132.45504760742188	4.34925	3.23765	4.702133333333333	1.4644833333333334	4829.4482421875	294919.44967578124	0	1185	1.119470349162485	0.6587276598296752	0.31745531965935025	132.4547882080078	132.4551544189453
166	132.76498413085938	3.9866					1	DETECTED	132.7650 m/z @3.99 [CD8203_2.mzXML]	132.76498413085938	3.9866	3.23765	4.587966666666667	1.3503166666666675	6356.60595703125	363893.1609191896	0	1185	1.1013628937333793	0.9014731735540871	0.8029463471081743	132.76492309570312	132.76556396484375
167	132.9578094482422	11.748316666666666					1	DETECTED	132.9578 m/z @11.75 [CD8203_2.mzXML]	132.9578094482422	11.748316666666666	0.1012	19.995833333333334	19.894633333333335	456103.96875	5.709166084633932E7	0	1185	1.224964892264925	0.7861699312165008	5.167207008918832	132.95767211914062	132.96090698242188
168	132.99806213378906	1.5401500000000001					1	DETECTED	132.9981 m/z @1.54 [CD8203_2.mzXML]	132.99806213378906	1.5401500000000001	1.4357833333333334	14.98855	13.552766666666667	24038.103515625	8418804.39745752	0	1185	13.534458088407815	64.92861705525388	128.85723411050776	132.99266052246094	132.9981231689453
169	133.0340576171875	1.4962833333333334					1	DETECTED	133.0341 m/z @1.50 [CD8203_2.mzXML]	133.0340576171875	1.4962833333333334	0.1012	19.812166666666666	19.710966666666668	845745.25	1.4986863908965116E7	1	1185	0.14562565881880807	1.5603287326072106	2.1237948123957264	133.03128051757812	133.0347442626953
170	133.04925537109375	2.0257833333333335					1	DETECTED	133.0493 m/z @2.03 [CD8203_2.mzXML]	133.04925537109375	2.0257833333333335	1.9416666666666667	9.95175	8.010083333333334	14921.5234375	1571343.9546200244	0	1185	1.2030524575414687	34.91607845253522	68.63388961345565	133.04891967773438	133.05670166015625
171	133.07989501953125	1.84245					1	DETECTED	133.0799 m/z @1.84 [CD8203_2.mzXML]	133.07989501953125	1.84245	0.4315	10.272183333333334	9.840683333333335	36113.86328125	8943031.89447064	0	1185	7.395481327952104	3.146237673220596	5.268983059688745	133.07928466796875	133.0858154296875
172	133.10498046875	4.048633333333333					1	DETECTED	133.1050 m/z @4.05 [CD8203_2.mzXML]	133.10498046875	4.048633333333333	0.9257833333333333	15.849516666666666	14.923733333333333	81795.359375	7118462.868802913	0	1185	3.000033916445642	0.9317550681345682	0.4111083115468395	133.09640502929688	133.10540771484375
173	133.9585723876953	11.815866666666667					1	DETECTED	133.9586 m/z @11.82 [CD8203_2.mzXML]	133.9585723876953	11.815866666666667	0.1012	19.977500000000003	19.876300000000004	8551.380859375	1958471.2594056372	0	1185	1.4832729287090203	0.7790623398272853	1.6109025601674405	133.95773315429688	133.9661865234375
174	134.01846313476562	1.7707666666666666					1	DETECTED	134.0185 m/z @1.77 [CD8203_2.mzXML]	134.01846313476562	1.7707666666666666	1.7065833333333333	17.541666666666668	15.835083333333335	32069.982421875	3279757.852987549	0	1185	0.07895895790163165	123.35821864450807	2.095464504361589	134.01806640625	134.02447509765625
175	134.03514099121094	1.4962833333333334					1	DETECTED	134.0351 m/z @1.50 [CD8203_2.mzXML]	134.03514099121094	1.4962833333333334	1.4171	18.9685	17.551399999999997	75494.3125	2217593.4017983093	0	1185	0.23238710556147124	9.870983518193382	22.229364187646702	134.03451538085938	134.04502868652344
176	134.0598907470703	10.1284					1	DETECTED	134.0599 m/z @10.13 [CD8203_2.mzXML]	134.0598907470703	10.1284	6.578950000000001	19.775333333333332	13.196383333333332	12124.369140625	1053140.861502808	0	1185	0.5080256911037981	1.8589335436945635	0.949304536258962	134.0596160888672	134.06707763671875
177	134.1060333251953	4.3334					1	DETECTED	134.1060 m/z @4.33 [CD8203_2.mzXML]	134.1060333251953	4.3334	3.089916666666667	15.180083333333332	12.090166666666665	5737.54052734375	1281105.5366044922	0	1185	0.9457562769570904	4.861410821750726	0.33484224913678595	134.105712890625	134.10992431640625
178	134.95834350585938	11.748316666666666					1	DETECTED	134.9583 m/z @11.75 [CD8203_2.mzXML]	134.95834350585938	11.748316666666666	0.1012	19.995833333333334	19.894633333333335	65099.79296875	1.0068657662870055E7	0	1185	1.5578581088204242	0.860910907202582	5.139280403818516	134.95755004882812	134.95892333984375
179	135.00381469726562	1.4962833333333334					1	DETECTED	135.0038 m/z @1.50 [CD8203_2.mzXML]	135.00381469726562	1.4962833333333334	1.4171	18.67683333333333	17.25973333333333	133508.828125	2641985.7061357726	0	1185	0.14012252419512383	1.6242870831697735	11.755885706932945	134.99557495117188	135.0042266845703
180	135.043701171875	12.03025					1	DETECTED	135.0437 m/z @12.03 [CD8203_2.mzXML]	135.043701171875	12.03025	0.24841666666666665	17.136166666666668	16.88775	7211.7607421875	1398455.515112549	0	1185	1.948830115100895	0.7166859996322021	2.6546477675337496	135.04298400878906	135.04934692382812
181	135.0631103515625	10.074716666666665					1	DETECTED	135.0631 m/z @10.07 [CD8203_2.mzXML]	135.0631103515625	10.074716666666665	0.3950166666666667	19.995833333333334	19.600816666666667	2178.48876953125	1132806.7204106755	0	1185	19.793643872832117	1.01247025562087	1.0249405112417398	135.06224060058594	135.06483459472656
182	135.0800018310547	11.534466666666667					1	DETECTED	135.0800 m/z @11.53 [CD8203_2.mzXML]	135.0800018310547	11.534466666666667	1.0168000000000001	12.123600000000001	11.106800000000002	12545.4736328125	834544.8589328615	0	1185	0.6732029183113664	0.5280068456248218	1.682731983935589	135.07981872558594	135.08067321777344
183	136.04782104492188	1.814					1	DETECTED	136.0478 m/z @1.81 [CD8203_2.mzXML]	136.04782104492188	1.814	1.7854666666666668	15.162483333333334	13.377016666666668	174447.5	2609769.953955566	0	1185	0.12519112342821193	7.600970108594557	7.684607262234724	136.0388946533203	136.05076599121094
184	136.07554626464844	3.909766666666667					1	DETECTED	136.0755 m/z @3.91 [CD8203_2.mzXML]	136.07554626464844	3.909766666666667	0.3768333333333333	19.812166666666666	19.435333333333332	13638.9306640625	1920334.9625788268	0	1185	0.38195365062658926	2.467724042353201	0.7566605886601369	136.07496643066406	136.08363342285156
185	136.95358276367188	11.519633333333333					1	DETECTED	136.9536 m/z @11.52 [CD8203_2.mzXML]	136.95358276367188	11.519633333333333	0.1012	19.977500000000003	19.876300000000004	24566.544921875	4175015.7328148214	0	1185	1.8811986458168253	0.788289643187593	5.7654375013812	136.9534454345703	136.95437622070312
186	136.96917724609375	1.6287333333333334					1	DETECTED	136.9692 m/z @1.63 [CD8203_2.mzXML]	136.96917724609375	1.6287333333333334	1.5694166666666667	1.6748166666666668	0.10540000000000016	25640.52734375	108859.81289282232	0	1185	0.05406481304843136	0.8884518123068289	1.0131432385629975	136.96900939941406	136.9693603515625
187	137.02928161621094	1.4962833333333334					1	DETECTED	137.0293 m/z @1.50 [CD8203_2.mzXML]	137.02928161621094	1.4962833333333334	1.4668666666666668	16.56615	15.099283333333334	3855.668701171875	2002038.8931297609	0	1185	0.07360992246081421	256.64504249291804	512.2900849858361	137.02743530273438	137.02944946289062
188	137.04556274414062	3.3430166666666663					1	DETECTED	137.0456 m/z @3.34 [CD8203_2.mzXML]	137.04556274414062	3.3430166666666663	1.84245	19.463	17.62055	19061.978515625	2124979.163862854	0	1185	0.4714659686409628	5.871298620521138	16.3297915552773	137.0451202392578	137.05252075195312
189	137.05953979492188	9.3485					1	DETECTED	137.0595 m/z @9.35 [CD8203_2.mzXML]	137.05953979492188	9.3485	3.909766666666667	10.217833333333335	6.308066666666668	6555.0986328125	606924.7266562501	0	1185	0.09770341197884314	0.5799205697405035	0.15984113948100698	137.0590362548828	137.059814453125
190	137.1321258544922	6.208933333333333					1	DETECTED	137.1321 m/z @6.21 [CD8203_2.mzXML]	137.1321258544922	6.208933333333333	0.1012	19.995833333333334	19.894633333333335	7198.97412109375	3489606.2105865804	0	1185	4.562315677993508	1.6286429226336014	0.670704370338703	137.1313018798828	137.13270568847656
191	138.0521697998047	1.8712833333333334					1	DETECTED	138.0522 m/z @1.87 [CD8203_2.mzXML]	138.0521697998047	1.8712833333333334	0.19315000000000002	19.88566666666667	19.69251666666667	452491.75	3789785.334322726	0	1185	0.06334237658903263	2.1085093035940887	2.4267560374149664	138.04844665527344	138.05584716796875
192	138.9060821533203	1.9416666666666667					1	DETECTED	138.9061 m/z @1.94 [CD8203_2.mzXML]	138.9060821533203	1.9416666666666667	1.6748166666666668	2.195066666666667	0.5202500000000001	23385.232421875	484313.3974914553	0	1185	0.4189856518910047	0.9747985759790153	0.9495971519580306	138.9058380126953	138.90621948242188
193	139.0026397705078	3.31315					1	DETECTED	139.0026 m/z @3.31 [CD8203_2.mzXML]	139.0026397705078	3.31315	3.1631333333333336	3.4490666666666665	0.28593333333333293	1780.773681640625	19783.6862809448	0	1185	0.15864001103411463	0.9530052216420412	0.9060104432840822	139.0017852783203	139.00265502929688
194	139.04171752929688	14.452					1	DETECTED	139.0417 m/z @14.45 [CD8203_2.mzXML]	139.04171752929688	14.452	0.3030833333333333	19.977500000000003	19.67441666666667	136357.015625	1.9736686880866442E7	1	1185	3.5619062646638895	0.8206124654007045	0.5572204081320633	139.0323944091797	139.05032348632812
195	140.04139709472656	14.568283333333333					1	DETECTED	140.0414 m/z @14.57 [CD8203_2.mzXML]	140.04139709472656	14.568283333333333	9.143716666666668	16.162533333333332	7.018816666666664	6110.48388671875	1046479.8058887626	0	1185	1.2020628089326095	0.6469472215906646	0.47359807951273997	140.04055786132812	140.04962158203125
196	140.06784057617188	1.7854666666666668					1	DETECTED	140.0678 m/z @1.79 [CD8203_2.mzXML]	140.06784057617188	1.7854666666666668	0.3950166666666667	19.775333333333332	19.380316666666666	565675.3125	5986512.431804591	1	1185	0.11120405902832564	1.1448077975986726	7.318383689922186	140.0674591064453	140.0708465576172
197	141.01011657714844	10.427766666666667					1	DETECTED	141.0101 m/z @10.43 [CD8203_2.mzXML]	141.01011657714844	10.427766666666667	1.7854666666666668	10.811733333333333	9.026266666666666	13364.873046875	1378638.2537571716	0	1185	0.106268162433798	0.5291151524326835	0.023250714688792192	141.00991821289062	141.01614379882812
198	141.03854370117188	14.32115					1	DETECTED	141.0385 m/z @14.32 [CD8203_2.mzXML]	141.03854370117188	14.32115	2.84395	17.264333333333333	14.420383333333334	6232.78173828125	1319446.9463730166	0	1185	0.6318378842380525	0.6282187002637113	0.15650404606259322	141.037841796875	141.04071044921875
199	141.05210876464844	9.3485					1	DETECTED	141.0521 m/z @9.35 [CD8203_2.mzXML]	141.05210876464844	9.3485	1.5257	17.11733333333333	15.59163333333333	49331.88671875	1457785.780363955	0	1185	0.11535338610837975	0.9407631022819702	0.30738421617246536	141.05007934570312	141.0572967529297
200	141.09083557128906	10.457783333333333					1	DETECTED	141.0908 m/z @10.46 [CD8203_2.mzXML]	141.09083557128906	10.457783333333333	0.11951666666666667	19.995833333333334	19.876316666666668	3075.757568359375	1396858.7713632514	0	1185	13.57972684314933	0.9612983156428544	0.9225966312857087	141.0897979736328	141.0913543701172
201	142.04710388183594	1.7854666666666668					1	DETECTED	142.0471 m/z @1.79 [CD8203_2.mzXML]	142.04710388183594	1.7854666666666668	0.59615	19.499666666666666	18.903516666666665	30623.78125	1677961.743712219	0	1185	0.17811136555010387	7.828195544563499	5.834099145407984	142.04251098632812	142.05044555664062
202	142.0650177001953	9.200833333333332					1	DETECTED	142.0650 m/z @9.20 [CD8203_2.mzXML]	142.0650177001953	9.200833333333332	0.1012	10.704233333333333	10.603033333333332	122637.5546875	1679858.2255663734	0	1185	0.09478431742090798	1.6137770733815746	1.4930914653030758	142.06056213378906	142.06996154785156
203	142.9478302001953	1.6438166666666667					1	DETECTED	142.9478 m/z @1.64 [CD8203_2.mzXML]	142.9478302001953	1.6438166666666667	1.4668666666666668	19.023000000000003	17.556133333333335	20952.923828125	1744832.1345940859	0	1185	0.06410434754270522	17.561575061429437	27.90490051004216	142.93789672851562	142.95103454589844
204	143.00144958496094	1.5109166666666667					1	DETECTED	143.0014 m/z @1.51 [CD8203_2.mzXML]	143.00144958496094	1.5109166666666667	1.4516666666666667	14.98855	13.536883333333334	4676.7138671875	1467838.6568932189	0	1185	9.048473965577346	114.23530239099856	227.47060478199708	143.00144958496094	143.01002502441406
205	143.0311737060547	1.7854666666666668					1	DETECTED	143.0312 m/z @1.79 [CD8203_2.mzXML]	143.0311737060547	1.7854666666666668	0.4132166666666667	19.334333333333333	18.921116666666666	309202.15625	4512621.219974825	0	1185	0.0219971184302572	4.643291569839684	5.192508726374094	143.02120971679688	143.03842163085938
206	143.05357360839844	1.8282666666666667					1	DETECTED	143.0536 m/z @1.83 [CD8203_2.mzXML]	143.05357360839844	1.8282666666666667	1.7998166666666668	10.5866	8.786783333333334	1107369.0	1.9249144503704004E7	0	1185	0.04627871515595716	154.4250146455778	2.6734161665786256	143.05055236816406	143.05393981933594
207	143.07293701171875	9.172500000000001					1	DETECTED	143.0729 m/z @9.17 [CD8203_2.mzXML]	143.07293701171875	9.172500000000001	0.1012	19.995833333333334	19.894633333333335	124033.2109375	3437869.624990752	0	1185	0.1003719594053063	0.5197270136633648	2.714090268207375	143.0650634765625	143.0817108154297
208	143.1063995361328	11.071883333333334					1	DETECTED	143.1064 m/z @11.07 [CD8203_2.mzXML]	143.1063995361328	11.071883333333334	0.32139999999999996	19.132833333333334	18.811433333333333	3502.533935546875	1116271.0246802673	0	1185	0.12337447066199125	0.8749110505109072	0.7498221010218146	143.09963989257812	143.1068878173828
209	144.04441833496094	9.200833333333332					1	DETECTED	144.0444 m/z @9.20 [CD8203_2.mzXML]	144.04441833496094	9.200833333333332	0.24841666666666665	9.900533333333334	9.652116666666666	32836.21484375	3342815.5456961044	0	1185	0.0921556511739805	0.5100921183292998	0.021398829676648967	144.03463745117188	144.0446319580078
210	144.05870056152344	9.21485					1	DETECTED	144.0587 m/z @9.21 [CD8203_2.mzXML]	144.05870056152344	9.21485	0.1012	19.995833333333334	19.894633333333335	2440.845703125	1250431.8853608405	0	1185	14.208715478285617	1.0914745098469514	1.1829490196939023	144.05870056152344	144.06578063964844
211	144.08042907714844	9.200833333333332					1	DETECTED	144.0804 m/z @9.20 [CD8203_2.mzXML]	144.08042907714844	9.200833333333332	8.28315	19.499666666666666	11.216516666666667	1416782.5	1.159373444991376E7	0	1185	0.10276152885669987	1.6701447477552593	1.3043554692067916	144.07977294921875	144.0808563232422
212	144.1016387939453	1.8567833333333332					1	DETECTED	144.1016 m/z @1.86 [CD8203_2.mzXML]	144.1016387939453	1.8567833333333332	0.11951666666666667	19.977500000000003	19.857983333333337	144696.171875	5000903.77503479	0	1185	null	0.7139681336564795	0.3698583757048255	144.0941619873047	144.10214233398438
213	144.13800048828125	10.935516666666667					1	DETECTED	144.1380 m/z @10.94 [CD8203_2.mzXML]	144.13800048828125	10.935516666666667	10.900450000000001	11.13945	0.238999999999999	3883.94091796875	31256.718933288448	0	1185	0.18010400815512462	3.4077946768061858	5.8155893536123715	144.1378936767578	144.1381072998047
214	144.83631896972656	9.172500000000001					1	DETECTED	144.8363 m/z @9.17 [CD8203_2.mzXML]	144.83631896972656	9.172500000000001	9.11355	9.271816666666666	0.1582666666666661	4608.65869140625	27701.119738281155	0	1185	0.0965738054852423	1.3423805484873874	1.6213909699703135	144.83609008789062	144.8368377685547
215	144.9805450439453	1.6136333333333333					1	DETECTED	144.9805 m/z @1.61 [CD8203_2.mzXML]	144.9805450439453	1.6136333333333333	1.6136333333333333	18.9685	17.354866666666666	8994.6552734375	2997026.9707465805	0	1185	12.077977241204431	null	null	144.974853515625	144.981201171875
216	144.99179077148438	1.8282666666666667					1	DETECTED	144.9918 m/z @1.83 [CD8203_2.mzXML]	144.99179077148438	1.8282666666666667	1.4171	18.29283333333333	16.87573333333333	83549.390625	2.290768514537262E7	0	1185	0.3311351735586956	20.399927903209324	40.11169074051063	144.99151611328125	144.99234008789062
217	145.0491943359375	1.9697833333333332					1	DETECTED	145.0492 m/z @1.97 [CD8203_2.mzXML]	145.0491943359375	1.9697833333333332	0.1012	19.995833333333334	19.894633333333335	301885.59375	1.7620309707860664E7	0	1185	0.35220506282241737	2.093723178972228	1.6590863648976584	145.04696655273438	145.058349609375
218	145.06463623046875	9.200833333333332					1	DETECTED	145.0646 m/z @9.20 [CD8203_2.mzXML]	145.06463623046875	9.200833333333332	9.143716666666668	9.286483333333333	0.14276666666666493	7127.4248046875	32905.49084826634	0	1185	0.07417709666838057	1.2497811496936566	1.6194679862383923	145.06446838378906	145.06492614746094
219	145.08407592773438	9.200833333333332					1	DETECTED	145.0841 m/z @9.20 [CD8203_2.mzXML]	145.08407592773438	9.200833333333332	9.096183333333332	14.6516	5.555416666666668	127771.0390625	1444950.2675389377	0	1185	0.09770863981892042	1.5768975227832878	1.475704997791769	145.0792999267578	145.08609008789062
220	146.0596923828125	9.200833333333332					1	DETECTED	146.0597 m/z @9.20 [CD8203_2.mzXML]	146.0596923828125	9.200833333333332	0.4132166666666667	19.555	19.141783333333333	1553704.5	1.406275818692432E7	1	1185	0.09759224113560094	1.5514219376649907	1.3011671453032558	146.05162048339844	146.06036376953125
221	146.08091735839844	1.9697833333333332					1	DETECTED	146.0809 m/z @1.97 [CD8203_2.mzXML]	146.08091735839844	1.9697833333333332	0.1565	19.88566666666667	19.729166666666668	127459.15625	8642531.585188845	0	1185	0.7619973154399193	1.3348621973898813	0.6299719372887618	146.0778045654297	146.0879669189453
222	146.1173553466797	1.8282666666666667					1	DETECTED	146.1174 m/z @1.83 [CD8203_2.mzXML]	146.1173553466797	1.8282666666666667	1.8282666666666667	9.379983333333334	7.551716666666667	90836.9765625	1.0247832818559693E7	0	1185	0.043378044094501744	null	null	146.11721801757812	146.11767578125
223	146.83119201660156	9.200833333333332					1	DETECTED	146.8312 m/z @9.20 [CD8203_2.mzXML]	146.83119201660156	9.200833333333332	9.15795	9.242966666666666	0.0850166666666663	4705.77294921875	19815.734905273413	0	1185	0.101551370216999	0.9912553439564912	0.9825106879129825	146.83119201660156	146.83151245117188
224	147.0137481689453	1.5257					1	DETECTED	147.0137 m/z @1.53 [CD8203_2.mzXML]	147.0137481689453	1.5257	1.4516666666666667	16.896666666666665	15.444999999999999	193229.640625	4283324.399411139	0	1185	11.17189342277742	71.0424459123392	142.06211827645674	147.00778198242188	147.01400756835938
225	147.0286102294922	3.3430166666666663					1	DETECTED	147.0286 m/z @3.34 [CD8203_2.mzXML]	147.0286102294922	3.3430166666666663	3.089916666666667	3.4946333333333333	0.4047166666666664	3753.993896484375	66015.64206246944	0	1185	0.17158690352287786	0.79951929408666	0.59903858817332	147.0286102294922	147.0288848876953
226	147.06326293945312	9.200833333333332					1	DETECTED	147.0633 m/z @9.20 [CD8203_2.mzXML]	147.06326293945312	9.200833333333332	0.1012	19.995833333333334	19.894633333333335	128580.765625	3881262.1965734237	0	1185	0.09735699818560661	0.5877260089027121	1.4203430111146922	147.0537567138672	147.0654296875
227	147.0762481689453	1.84245					1	DETECTED	147.0762 m/z @1.84 [CD8203_2.mzXML]	147.0762481689453	1.84245	1.7401666666666666	10.865716666666666	9.125549999999999	161595.0	6923334.592393371	0	1185	0.25042478237557586	14.806005281683051	11.747113771308397	147.06959533691406	147.08560180664062
228	147.11253356933594	1.5986833333333335					1	DETECTED	147.1125 m/z @1.60 [CD8203_2.mzXML]	147.11253356933594	1.5986833333333335	1.3625666666666667	19.279333333333334	17.916766666666668	268552.34375	5124314.214810851	0	1185	0.14942689833280132	1.1372058748717684	1.5727835339234686	147.10308837890625	147.11708068847656
229	148.04234313964844	2.1248833333333335					1	DETECTED	148.0423 m/z @2.12 [CD8203_2.mzXML]	148.04234313964844	2.1248833333333335	0.4315	10.1284	9.6969	48797.80859375	3560076.9644377115	0	1185	0.4990825671068082	3.0035509145790775	0.645510264303314	148.03851318359375	148.0430450439453
230	148.0822296142578	16.5474					1	DETECTED	148.0822 m/z @16.55 [CD8203_2.mzXML]	148.0822296142578	16.5474	0.32139999999999996	19.92233333333333	19.60093333333333	3963.1875	1521251.031313142	0	1185	3.6124286825952616	0.6039976991659476	0.20799539833189518	148.07447814941406	148.08267211914062
231	148.0965576171875	1.9277333333333333					1	DETECTED	148.0966 m/z @1.93 [CD8203_2.mzXML]	148.0965576171875	1.9277333333333333	1.1079333333333332	8.541500000000001	7.4335666666666675	16166.7275390625	858437.1843371278	0	1185	0.881459563949095	1.6483324176250014	1.5022360275579092	148.0962371826172	148.09706115722656
232	148.9349365234375	1.7239833333333332					1	DETECTED	148.9349 m/z @1.72 [CD8203_2.mzXML]	148.9349365234375	1.7239833333333332	1.6590500000000001	14.971566666666666	13.312516666666665	54165.3984375	4778806.647363037	0	1185	0.12864744635907233	102.50911190965134	2.8568198980681445	148.9346466064453	148.9351348876953
233	149.0119171142578	1.4962833333333334					1	DETECTED	149.0119 m/z @1.50 [CD8203_2.mzXML]	149.0119171142578	1.4962833333333334	0.1012	19.848833333333335	19.747633333333336	240473.328125	6673937.084845548	0	1185	0.144427544483541	0.8035542006976248	0.3128997854073561	149.00192260742188	149.0120849609375
234	149.02294921875	12.454083333333333					1	DETECTED	149.0229 m/z @12.45 [CD8203_2.mzXML]	149.02294921875	12.454083333333333	0.1012	19.995833333333334	19.894633333333335	135650.78125	4.68465498082774E7	1	1185	11.620126104132908	0.5363448004385059	0.06837650051097316	149.02281188964844	149.02342224121094
235	149.0785369873047	16.56615					1	DETECTED	149.0785 m/z @16.57 [CD8203_2.mzXML]	149.0785369873047	16.56615	0.2848833333333333	19.88566666666667	19.600783333333336	6693.6669921875	2550278.976948212	0	1185	9.98322732788533	0.6019428259062564	0.4239032650421308	149.07823181152344	149.078857421875
236	149.99258422851562	1.7707666666666666					1	DETECTED	149.9926 m/z @1.77 [CD8203_2.mzXML]	149.99258422851562	1.7707666666666666	0.1012	19.995833333333334	19.894633333333335	13213.548828125	6249068.389336545	0	1185	17.5803876335041	5.9580230399105565	10.916046079821111	149.99244689941406	149.99745178222656
237	150.01535034179688	1.4962833333333334					1	DETECTED	150.0154 m/z @1.50 [CD8203_2.mzXML]	150.01535034179688	1.4962833333333334	1.4357833333333334	19.959166666666665	18.52338333333333	7982.5263671875	5595568.63256311	0	1185	0.23372337852570557	153.0858126721763	305.1716253443526	150.00946044921875	150.0154571533203
238	150.02627563476562	12.387116666666666					1	DETECTED	150.0263 m/z @12.39 [CD8203_2.mzXML]	150.02627563476562	12.387116666666666	0.1565	19.940833333333334	19.784333333333333	11757.2548828125	4543565.472411073	0	1185	11.307713854651997	0.9159781100118015	0.8324652398264897	150.02618408203125	150.02685546875
239	150.05824279785156	2.7181					1	DETECTED	150.0582 m/z @2.72 [CD8203_2.mzXML]	150.05824279785156	2.7181	1.6438166666666667	9.644716666666666	8.0009	83124.3359375	2396746.310157775	0	1185	0.28590269395630097	1.007765104173046	0.4705393573143801	150.05215454101562	150.0585479736328
240	150.0870361328125	1.8282666666666667					1	DETECTED	150.0870 m/z @1.83 [CD8203_2.mzXML]	150.0870361328125	1.8282666666666667	1.7998166666666668	7.480466666666667	5.68065	16686.46484375	941371.2915287782	0	1185	0.05840818957964511	99.83567662565953	198.67135325131903	150.0870361328125	150.0929412841797
241	150.93206787109375	1.7401666666666666					1	DETECTED	150.9321 m/z @1.74 [CD8203_2.mzXML]	150.93206787109375	1.7401666666666666	1.6590500000000001	1.7707666666666666	0.11171666666666646	20403.421875	85736.69178051752	0	1185	0.09628377163738566	0.6886172179987673	0.3772344359975347	150.93191528320312	150.93218994140625
242	150.9766082763672	2.16695					1	DETECTED	150.9766 m/z @2.17 [CD8203_2.mzXML]	150.9766082763672	2.16695	0.1565	19.995833333333334	19.839333333333332	12457.1123046875	2500045.1127768853	0	1185	10.011801268311746	5.785878160026171	13.469038789609318	150.96780395507812	150.9767303466797
243	151.04017639160156	2.138916666666667					1	DETECTED	151.0402 m/z @2.14 [CD8203_2.mzXML]	151.04017639160156	2.138916666666667	0.3030833333333333	10.6516	10.348516666666667	10139.6845703125	1814717.4239751585	0	1185	9.19631235483359	2.818479346345892	4.636958692691784	151.03497314453125	151.0474853515625
244	151.06134033203125	8.541500000000001					1	DETECTED	151.0613 m/z @8.54 [CD8203_2.mzXML]	151.06134033203125	8.541500000000001	2.6214999999999997	8.609116666666667	5.987616666666668	4871.68603515625	524455.0633626403	0	1185	5.805256305233772	0.5057108671171171	0.011421734234234118	151.0612335205078	151.0618438720703
245	151.07504272460938	11.29265					1	DETECTED	151.0750 m/z @11.29 [CD8203_2.mzXML]	151.07504272460938	11.29265	4.936000000000001	11.748316666666666	6.812316666666665	48713.8046875	794949.3739193118	0	1185	0.07678146339825709	0.6971353111467032	1.2405303372388363	151.0749053955078	151.07598876953125
246	151.11146545410156	10.79345					1	DETECTED	151.1115 m/z @10.79 [CD8203_2.mzXML]	151.11146545410156	10.79345	0.9076166666666666	19.7385	18.830883333333333	6814.427734375	1233267.7125127255	0	1185	0.07593886201128797	0.9524176009441119	119.90527384725968	151.1111602783203	151.11248779296875
247	152.0218048095703	1.7998166666666668					1	DETECTED	152.0218 m/z @1.80 [CD8203_2.mzXML]	152.0218048095703	1.7998166666666668	1.7401666666666666	10.775633333333333	9.035466666666666	92569.28125	1873017.9689037476	0	1185	0.10707684728957867	50.24322377997194	614.8477774154203	152.02162170410156	152.03179931640625
248	152.04660034179688	11.548883333333333					1	DETECTED	152.0466 m/z @11.55 [CD8203_2.mzXML]	152.04660034179688	11.548883333333333	0.11951666666666667	19.995833333333334	19.876316666666668	7034.9248046875	1912304.4198213513	0	1185	8.915549605730197	1.2384945233779958	0.8363417628258065	152.04615783691406	152.0542449951172
249	152.06808471679688	1.8712833333333334					1	DETECTED	152.0681 m/z @1.87 [CD8203_2.mzXML]	152.06808471679688	1.8712833333333334	1.8567833333333332	19.940833333333334	18.08405	13249.2177734375	1455471.877151275	0	1185	10.04786300775762	69.4762064837131	542.9730852500786	152.0613555908203	152.07107543945312
250	152.9468994140625	1.5986833333333335					1	DETECTED	152.9469 m/z @1.60 [CD8203_2.mzXML]	152.9468994140625	1.5986833333333335	1.5545499999999999	1.8997666666666668	0.34521666666666695	92747.828125	527306.0350522463	0	1185	0.0701965611279376	2.6574861082878614	4.035044193905527	152.9467010498047	152.947021484375
251	153.05735778808594	12.6158					1	DETECTED	153.0574 m/z @12.62 [CD8203_2.mzXML]	153.05735778808594	12.6158	1.8712833333333334	19.573666666666668	17.702383333333334	80677.984375	1.3664634675814908E7	0	1185	2.526210899155492	0.7483407296786051	0.6836859525408365	153.05186462402344	153.06619262695312
252	154.02627563476562	1.8567833333333332					1	DETECTED	154.0263 m/z @1.86 [CD8203_2.mzXML]	154.02627563476562	1.8567833333333332	1.5257	10.5276	9.0019	68296.1171875	1827344.7568712772	0	1185	0.3744221344436711	1.1974179636955018	0.9440445937041029	154.0175323486328	154.0266571044922
253	154.05844116210938	1.8282666666666667					1	DETECTED	154.0584 m/z @1.83 [CD8203_2.mzXML]	154.05844116210938	1.8282666666666667	1.8282666666666667	17.1915	15.363233333333335	25284.103515625	4359248.0022329725	0	1185	12.31288302043466	null	null	154.0494842529297	154.06507873535156
254	154.0839080810547	3.69385					1	DETECTED	154.0839 m/z @3.69 [CD8203_2.mzXML]	154.0839080810547	3.69385	2.27845	19.573666666666668	17.29521666666667	11327.865234375	1573925.4702803341	0	1185	0.9911872050843433	0.941504045325875	1.681087487960287	154.08349609375	154.086669921875
255	154.95553588867188	11.984966666666667					1	DETECTED	154.9555 m/z @11.98 [CD8203_2.mzXML]	154.95553588867188	11.984966666666667	11.002866666666668	17.835500000000003	6.832633333333336	2196.984130859375	577646.0083068543	0	1185	4.096496111086772	3.4785833078776816	5.957166615755363	154.95486450195312	154.96435546875
256	155.03135681152344	1.8855333333333335					1	DETECTED	155.0314 m/z @1.89 [CD8203_2.mzXML]	155.03135681152344	1.8855333333333335	1.8855333333333335	17.89016666666667	16.004633333333334	11047.5380859375	1316562.4269250182	0	1185	0.9015684338385839	null	null	155.02536010742188	155.03155517578125
257	155.06781005859375	10.3074					1	DETECTED	155.0678 m/z @10.31 [CD8203_2.mzXML]	155.06781005859375	10.3074	9.242966666666666	10.397383333333332	1.1544166666666662	7649.76318359375	150722.8663063659	0	1185	0.3666188743912837	0.5422681865155166	0.08677578880570576	155.0608367919922	155.0685272216797
258	155.07876586914062	1.6748166666666668					1	DETECTED	155.0788 m/z @1.67 [CD8203_2.mzXML]	155.07876586914062	1.6748166666666668	1.5839666666666665	9.364166666666668	7.780200000000001	40871.98046875	1070373.2304092406	0	1185	0.03660484259860963	42.81893230599875	0.3289792801349253	155.06884765625	155.08705139160156
259	155.13067626953125	14.802466666666668					1	DETECTED	155.1307 m/z @14.80 [CD8203_2.mzXML]	155.13067626953125	14.802466666666668	0.1012	19.995833333333334	19.894633333333335	384913.375	9.126987767518882E7	0	1185	6.528456035824119	1.2619666321729333	0.34152180096247	155.13034057617188	155.13128662109375
260	156.04185485839844	1.7854666666666668					1	DETECTED	156.0419 m/z @1.79 [CD8203_2.mzXML]	156.04185485839844	1.7854666666666668	1.7401666666666666	11.548883333333333	9.808716666666665	233429.109375	3202254.3076533517	0	1185	0.13643444386488612	95.01341884015325	0.9679052395781309	156.04168701171875	156.0433807373047
261	156.07647705078125	1.8567833333333332					1	DETECTED	156.0765 m/z @1.86 [CD8203_2.mzXML]	156.07647705078125	1.8567833333333332	1.5401500000000001	15.630083333333333	14.089933333333333	35977.15234375	1987706.5783870541	0	1185	0.5956888320605136	2.672459778835919	1.9672839864402167	156.067626953125	156.07713317871094
262	156.1342010498047	14.954483333333334					1	DETECTED	156.1342 m/z @14.95 [CD8203_2.mzXML]	156.1342010498047	14.954483333333334	0.1012	19.995833333333334	19.894633333333335	19223.6015625	5455619.810280183	0	1185	3.1087341575550465	0.8504996681545836	0.6820063626024876	156.1333770751953	156.1352081298828
263	157.1277618408203	14.954483333333334					1	DETECTED	157.1278 m/z @14.95 [CD8203_2.mzXML]	157.1277618408203	14.954483333333334	0.1012	19.995833333333334	19.894633333333335	106725.7421875	2.6246999524518564E7	0	1185	2.0874312524361542	0.8404550688683493	3.20587329778204	157.1272430419922	157.12823486328125
264	158.13133239746094	14.802466666666668					1	DETECTED	158.1313 m/z @14.80 [CD8203_2.mzXML]	158.13133239746094	14.802466666666668	0.13813333333333333	19.92233333333333	19.7842	6685.21826171875	1956236.7496832889	0	1185	5.512415241159879	0.6745686813811288	1.195597914411498	158.13050842285156	158.1317901611328
265	158.1536102294922	11.748316666666666					1	DETECTED	158.1536 m/z @11.75 [CD8203_2.mzXML]	158.1536102294922	11.748316666666666	11.715466666666666	11.906983333333333	0.19151666666666678	9300.1728515625	56934.95018792727	0	1185	0.10324691123835628	2.915017757483528	4.830035514967056	158.15357971191406	158.15377807617188
266	158.9277801513672	1.5545499999999999					1	DETECTED	158.9278 m/z @1.55 [CD8203_2.mzXML]	158.9277801513672	1.5545499999999999	1.4357833333333334	2.096616666666667	0.6608333333333334	38583.50390625	665106.2211182859	0	1185	0.5978440147468944	2.7820656749929884	4.564131349985977	158.92137145996094	158.92788696289062
267	158.96371459960938	1.6438166666666667					1	DETECTED	158.9637 m/z @1.64 [CD8203_2.mzXML]	158.96371459960938	1.6438166666666667	1.5839666666666665	18.786166666666666	17.2022	336060.0625	7800639.470105896	0	1185	0.08056135029520073	2.782201459076471	4.033990779929674	158.96363830566406	158.97193908691406
268	159.06491088867188	1.9277333333333333					1	DETECTED	159.0649 m/z @1.93 [CD8203_2.mzXML]	159.06491088867188	1.9277333333333333	1.9137833333333334	16.400516666666665	14.486733333333332	19861.830078125	1522684.8508998402	0	1185	0.36749167820873585	136.31988397016065	157.56292251091017	159.063720703125	159.0724639892578
269	159.09164428710938	9.186466666666666					1	DETECTED	159.0916 m/z @9.19 [CD8203_2.mzXML]	159.09164428710938	9.186466666666666	5.141366666666667	10.811733333333333	5.6703666666666654	140036.859375	2310120.141796841	0	1185	0.10623890807805836	0.5314289320999478	1.8573575692794808	159.0911407470703	159.10157775878906
270	159.98182678222656	11.3659					1	DETECTED	159.9818 m/z @11.37 [CD8203_2.mzXML]	159.98182678222656	11.3659	0.1012	19.995833333333334	19.894633333333335	7640.28173828125	2047564.863402253	0	1185	7.035364908318421	0.8830520712195326	9.432311592947105	159.98126220703125	159.98245239257812
271	160.060302734375	2.6765333333333334					1	DETECTED	160.0603 m/z @2.68 [CD8203_2.mzXML]	160.060302734375	2.6765333333333334	1.9137833333333334	19.536833333333334	17.62305	256927.75	1.5739403475951841E7	1	1185	0.6588105575895407	1.947311376729257	1.7878210964503143	160.0598907470703	160.06385803222656
272	160.07566833496094	9.200833333333332					1	DETECTED	160.0757 m/z @9.20 [CD8203_2.mzXML]	160.07566833496094	9.200833333333332	0.4315	19.995833333333334	19.564333333333334	66402.9375	4236105.777459196	0	1185	0.09667289482644037	0.5676106335049816	7.025128014431065	160.07505798339844	160.07608032226562
273	160.13296508789062	1.8712833333333334					1	DETECTED	160.1330 m/z @1.87 [CD8203_2.mzXML]	160.13296508789062	1.8712833333333334	1.8567833333333332	10.199883333333334	8.343100000000002	41781.3515625	7590116.091291139	0	1185	8.305818181286618	288.3381154086397	574.2457844015842	160.13290405273438	160.13319396972656
274	161.01226806640625	1.5257					1	DETECTED	161.0123 m/z @1.53 [CD8203_2.mzXML]	161.01226806640625	1.5257	1.4171	1.5545499999999999	0.13744999999999985	13110.1240234375	80687.69764611815	0	1185	0.12857090446790287	0.6328268876611409	0.2656537753222819	161.0118865966797	161.01226806640625
275	161.0238037109375	12.223283333333335					1	DETECTED	161.0238 m/z @12.22 [CD8203_2.mzXML]	161.0238037109375	12.223283333333335	1.5694166666666667	16.492566666666665	14.923149999999998	54627.48046875	8899104.428075751	0	1185	2.886028702428309	2.095811863496735	3.2350786963094853	161.0144500732422	161.0315704345703
276	161.06378173828125	2.6765333333333334					1	DETECTED	161.0638 m/z @2.68 [CD8203_2.mzXML]	161.06378173828125	2.6765333333333334	0.32139999999999996	19.88566666666667	19.56426666666667	16128.4658203125	1969117.4326412042	0	1185	0.32080090704378605	2.015141864984519	27.83379951635536	161.05870056152344	161.0704803466797
277	161.9810333251953	0.1565					1	DETECTED	161.9810 m/z @0.16 [CD8203_2.mzXML]	161.9810333251953	0.1565	0.1012	19.995833333333334	19.894633333333335	4839.982421875	1670458.11583844	0	1185	19.29966097154151	179.87914406268837	149.27496638849271	161.9784698486328	161.9878387451172
278	162.09786987304688	15.502983333333333					1	DETECTED	162.0979 m/z @15.50 [CD8203_2.mzXML]	162.09786987304688	15.502983333333333	0.32139999999999996	19.793499999999998	19.472099999999998	8605.17578125	2322779.698130129	0	1185	2.431859135204528	0.641306626998721	0.5131596554031747	162.0912322998047	162.0984649658203
279	162.11187744140625	1.8282666666666667					1	DETECTED	162.1119 m/z @1.83 [CD8203_2.mzXML]	162.11187744140625	1.8282666666666667	1.7707666666666666	12.045133333333332	10.274366666666666	3094066.5	2.302619098471581E7	1	1185	0.06605419290785086	3.6407927434108522	3.1087522153688587	162.11183166503906	162.11553955078125
280	162.5099334716797	16.327816666666667					1	DETECTED	162.5099 m/z @16.33 [CD8203_2.mzXML]	162.5099334716797	16.327816666666667	10.900450000000001	17.762333333333334	6.861883333333333	8124.61767578125	1924303.3380163563	0	1185	1.7127018810016956	0.6321558644155238	0.2643117288310477	162.50364685058594	162.5166473388672
281	162.99110412597656	1.4962833333333334					1	DETECTED	162.9911 m/z @1.50 [CD8203_2.mzXML]	162.99110412597656	1.4962833333333334	0.1565	19.977500000000003	19.821	405395.875	7431544.56183097	0	1185	0.13838922624696015	1.6477174059726172	1.9102739145280596	162.98350524902344	162.99713134765625
282	163.038818359375	10.8833					1	DETECTED	163.0388 m/z @10.88 [CD8203_2.mzXML]	163.038818359375	10.8833	0.1012	19.995833333333334	19.894633333333335	40201.35546875	3815596.6112651364	0	1185	0.9503049390989613	0.8194041106824392	0.7444838509256072	163.03062438964844	163.04525756835938
283	163.05978393554688	1.9837					1	DETECTED	163.0598 m/z @1.98 [CD8203_2.mzXML]	163.05978393554688	1.9837	0.8523999999999999	19.647	18.7946	75347.703125	8820153.096503608	0	1185	0.7985184161131373	3.269725417673076	4.561594022138919	163.05889892578125	163.06649780273438
284	163.0751953125	11.534466666666667					1	DETECTED	163.0752 m/z @11.53 [CD8203_2.mzXML]	163.0751953125	11.534466666666667	11.50505	11.699816666666667	0.1947666666666663	26110.1328125	166703.17319238308	0	1185	0.10878095695308154	3.3104815864023123	4.9753739748366845	163.07505798339844	163.0752716064453
285	163.09426879882812	16.125966666666667					1	DETECTED	163.0943 m/z @16.13 [CD8203_2.mzXML]	163.09426879882812	16.125966666666667	0.17495	19.224	19.04905	18318.900390625	4737955.715667326	0	1185	2.3612702624778663	0.597110842464587	0.45710596074753024	163.09014892578125	163.09690856933594
286	163.11563110351562	1.8282666666666667					1	DETECTED	163.1156 m/z @1.83 [CD8203_2.mzXML]	163.11563110351562	1.8282666666666667	0.13813333333333333	10.72215	10.584016666666665	150742.875	3813948.8879318847	0	1185	0.10626270988785547	11.223942853620125	14.129256602723824	163.1116485595703	163.1209716796875
287	163.51919555664062	15.430416666666668					1	DETECTED	163.5192 m/z @15.43 [CD8203_2.mzXML]	163.51919555664062	15.430416666666668	4.653066666666667	16.492566666666665	11.839499999999997	17830.236328125	9165830.531650877	0	1185	0.8376466657491246	0.5492769558379377	0.09855391167587552	163.51675415039062	163.5211944580078
288	163.97645568847656	0.1565					1	DETECTED	163.9765 m/z @0.16 [CD8203_2.mzXML]	163.97645568847656	0.1565	0.1012	19.995833333333334	19.894633333333335	55157.15234375	1.886033164259552E7	1	1185	18.01285919078537	33.180905086103195	76.06434685855396	163.97610473632812	163.97706604003906
289	163.99472045898438	1.5257					1	DETECTED	163.9947 m/z @1.53 [CD8203_2.mzXML]	163.99472045898438	1.5257	1.4516666666666667	16.034266666666667	14.582600000000001	9283.837890625	1512279.8665237427	0	1185	0.5454363426271762	98.48671769473202	195.97343538946404	163.98748779296875	163.99530029296875
290	164.0913543701172	2.0540833333333333					1	DETECTED	164.0914 m/z @2.05 [CD8203_2.mzXML]	164.0913543701172	2.0540833333333333	1.8855333333333335	17.099	15.213466666666667	20495.080078125	1364666.8241565248	0	1185	0.29227280268267664	8.701596557808855	9.928195799540859	164.09063720703125	164.09832763671875
291	164.9298095703125	1.6438166666666667					1	DETECTED	164.9298 m/z @1.64 [CD8203_2.mzXML]	164.9298095703125	1.6438166666666667	1.6287333333333334	5.822933333333333	4.1942	27429.3671875	907202.35925296	0	1185	0.26480108081469567	129.51087812127128	205.57746698174998	164.92018127441406	164.93154907226562
292	164.98414611816406	11.50505					1	DETECTED	164.9841 m/z @11.51 [CD8203_2.mzXML]	164.98414611816406	11.50505	0.1012	19.995833333333334	19.894633333333335	127996.9765625	1.6143782677989127E7	0	1185	1.2998460542302848	5.4290491058431565	7.807842310147975	164.97686767578125	164.9849090576172
293	165.02442932128906	1.5109166666666667					1	DETECTED	165.0244 m/z @1.51 [CD8203_2.mzXML]	165.02442932128906	1.5109166666666667	1.4357833333333334	1.6136333333333333	0.17784999999999984	6937.59375	49886.619106079095	0	1185	0.2019370243375529	1.1835625554569653	1.3671251109139306	165.02410888671875	165.02462768554688
294	165.05465698242188	3.9407					1	DETECTED	165.0547 m/z @3.94 [CD8203_2.mzXML]	165.05465698242188	3.9407	2.9590666666666667	19.279333333333334	16.32026666666667	12874.81640625	1769563.5380499572	0	1185	5.585586253853384	0.7560394618849126	6.7279220837691005	165.05055236816406	165.05506896972656
295	165.0755157470703	1.9555333333333331					1	DETECTED	165.0755 m/z @1.96 [CD8203_2.mzXML]	165.0755157470703	1.9555333333333331	1.8712833333333334	19.316	17.444716666666665	17021.384765625	3538007.628605988	0	1185	0.24694792533154253	103.5294757665681	206.05895153313622	165.06964111328125	165.07635498046875
296	165.15969848632812	16.786166666666666					1	DETECTED	165.1597 m/z @16.79 [CD8203_2.mzXML]	165.15969848632812	16.786166666666666	0.34025	19.92233333333333	19.58208333333333	16141.9541015625	4452352.33015518	0	1185	1.250872603010098	0.7033566272313407	0.34163816802844965	165.1517791748047	165.1601104736328
297	165.58981323242188	8.37735					1	DETECTED	165.5898 m/z @8.38 [CD8203_2.mzXML]	165.58981323242188	8.37735	7.952666666666667	10.092450000000001	2.139783333333334	6809.4833984375	402710.05076629634	0	1185	0.42112334544041374	2.5192692594482224	4.038538518896445	165.5832977294922	165.58990478515625
298	166.026123046875	2.3892499999999997					1	DETECTED	166.0261 m/z @2.39 [CD8203_2.mzXML]	166.026123046875	2.3892499999999997	1.6590500000000001	8.440716666666667	6.781666666666666	38797.95703125	2614891.8413643492	0	1185	0.7344499637125419	1.8844436870196999	2.2740410006867577	166.0255889892578	166.03506469726562
299	166.0531768798828	2.138916666666667					1	DETECTED	166.0532 m/z @2.14 [CD8203_2.mzXML]	166.0531768798828	2.138916666666667	1.9416666666666667	17.00766666666667	15.066000000000003	20518.548828125	4823543.38081482	0	1185	6.566156086988388	15.873668677774093	31.065266348049786	166.0455322265625	166.0609130859375
300	166.06883239746094	8.28315					1	DETECTED	166.0688 m/z @8.28 [CD8203_2.mzXML]	166.06883239746094	8.28315	7.9358	8.591666666666667	0.6558666666666664	4886.8623046875	84422.06516586315	0	1185	0.20676860050905432	0.9441005709898788	1.2826857234525049	166.0635223388672	166.0749053955078
301	166.08590698242188	8.345983333333333					1	DETECTED	166.0859 m/z @8.35 [CD8203_2.mzXML]	166.08590698242188	8.345983333333333	0.21176666666666666	19.29733333333333	19.085566666666665	2686932.5	7.218601477000117E7	1	1185	0.3955570742693073	0.9009575051049704	0.61470546365897	166.07791137695312	166.08665466308594
302	166.1120147705078	2.3619166666666667					1	DETECTED	166.1120 m/z @2.36 [CD8203_2.mzXML]	166.1120147705078	2.3619166666666667	2.3619166666666667	11.13945	8.777533333333334	27374.05078125	5213834.730417418	0	1185	6.142529257638398	null	null	166.10302734375	166.11627197265625
303	166.12277221679688	13.317966666666667					1	DETECTED	166.1228 m/z @13.32 [CD8203_2.mzXML]	166.12277221679688	13.317966666666667	8.137466666666667	13.317966666666667	5.1805	18551.458984375	2898501.1797092897	0	1185	5.394469628000423	0.5	null	166.12208557128906	166.13230895996094
304	166.5275115966797	2.7596					1	DETECTED	166.5275 m/z @2.76 [CD8203_2.mzXML]	166.5275115966797	2.7596	2.4441833333333336	5.9456	3.501416666666666	3285.123046875	290095.18024191284	0	1185	0.8082986751118617	5.550462351387061	10.100924702774122	166.5203399658203	166.52809143066406
305	166.58421325683594	8.345983333333333					1	DETECTED	166.5842 m/z @8.35 [CD8203_2.mzXML]	166.58421325683594	8.345983333333333	7.849866666666667	8.609116666666667	0.7592499999999998	7189.9287109375	153550.47552447507	0	1185	0.31329659123350595	0.7651929989585796	0.5615172637383241	166.58395385742188	166.58456420898438
306	166.9846649169922	11.699816666666667					1	DETECTED	166.9847 m/z @11.70 [CD8203_2.mzXML]	166.9846649169922	11.699816666666667	0.1012	19.995833333333334	19.894633333333335	59488.33203125	9486889.645183405	0	1185	1.9453720022566507	0.8898142330616549	0.43981984690037523	166.98388671875	166.98556518554688
307	167.03135681152344	1.8855333333333335					1	DETECTED	167.0314 m/z @1.89 [CD8203_2.mzXML]	167.03135681152344	1.8855333333333335	1.7854666666666668	8.507533333333333	6.722066666666667	71730.515625	1416718.9889532158	0	1185	0.15599335130870617	33.414888350411644	5.583494590876947	167.02139282226562	167.03199768066406
308	167.06787109375	10.32525					1	DETECTED	167.0679 m/z @10.33 [CD8203_2.mzXML]	167.06787109375	10.32525	4.476366666666666	10.442833333333335	5.966466666666668	5806.779296875	348476.24801028456	0	1185	0.23280380979970872	0.5100517762649851	0.5337154191524168	167.06759643554688	167.07070922851562
309	167.08932495117188	8.345983333333333					1	DETECTED	167.0893 m/z @8.35 [CD8203_2.mzXML]	167.08932495117188	8.345983333333333	3.8174	9.763666666666667	5.946266666666667	199670.671875	4700744.681500489	0	1185	0.26702789534945914	0.8904233663215553	0.4807244628790409	167.0814208984375	167.09005737304688
310	168.093017578125	8.361716666666666					1	DETECTED	168.0930 m/z @8.36 [CD8203_2.mzXML]	168.093017578125	8.361716666666666	7.9358	10.1284	2.1925999999999988	6960.6962890625	202211.91912988288	0	1185	0.2625935467936156	2.5739776951672897	4.147955390334579	168.09022521972656	168.10133361816406
311	168.98011779785156	11.2589					1	DETECTED	168.9801 m/z @11.26 [CD8203_2.mzXML]	168.98011779785156	11.2589	0.1012	19.977500000000003	19.876300000000004	22715.8984375	3905158.1431960743	0	1185	1.7901258339412038	0.8294469223987762	19.45764032175279	168.97958374023438	168.98487854003906
312	169.00523376464844	10.427766666666667					1	DETECTED	169.0052 m/z @10.43 [CD8203_2.mzXML]	169.00523376464844	10.427766666666667	10.074716666666665	10.72215	0.6474333333333337	16610.470703125	185889.8502778931	0	1185	0.11066614725165103	0.8698173762666905	0.5612511085502885	169.00460815429688	169.00527954101562
313	169.0355987548828	3.0319333333333334					1	DETECTED	169.0356 m/z @3.03 [CD8203_2.mzXML]	169.0355987548828	3.0319333333333334	2.0117	19.7385	17.726799999999997	110851.5234375	4521365.698539767	0	1185	0.38105129419977146	1.18186725087279	1.0711238535044307	169.0326690673828	169.0361328125
314	169.0471954345703	9.3485					1	DETECTED	169.0472 m/z @9.35 [CD8203_2.mzXML]	169.0471954345703	9.3485	0.2848833333333333	9.644716666666666	9.359833333333333	1605.0372314453125	649084.3029139709	0	1185	9.143582101171964	0.5163409749971037	0.03268194999420755	169.04656982421875	169.04739379882812
315	169.05831909179688	1.8282666666666667					1	DETECTED	169.0583 m/z @1.83 [CD8203_2.mzXML]	169.05831909179688	1.8282666666666667	0.6325333333333333	18.75	18.117466666666665	53990.55078125	3324792.050499756	0	1185	0.3028218579578319	7.575880909901872	0.2833777236886876	169.0486297607422	169.05838012695312
316	169.0945281982422	1.6748166666666668					1	DETECTED	169.0945 m/z @1.67 [CD8203_2.mzXML]	169.0945281982422	1.6748166666666668	1.5839666666666665	8.815249999999999	7.231283333333332	48319.5234375	4503000.245680634	0	1185	0.08132929743955719	39.336647696158344	71.2166806885404	169.08648681640625	169.09716796875
317	170.03256225585938	1.84245					1	DETECTED	170.0326 m/z @1.84 [CD8203_2.mzXML]	170.03256225585938	1.84245	1.84245	10.571783333333334	8.729333333333335	13008.9599609375	1816641.166317627	0	1185	1.1601997710180751	null	null	170.03256225585938	170.03915405273438
318	170.0599822998047	9.186466666666666					1	DETECTED	170.0600 m/z @9.19 [CD8203_2.mzXML]	170.0599822998047	9.186466666666666	3.7405666666666666	10.32525	6.584683333333334	335982.1875	4204327.73856765	0	1185	0.10024365187628348	2.0153878421858065	1.791551221705553	170.05772399902344	170.0602569580078
319	170.09193420410156	1.8282666666666667					1	DETECTED	170.0919 m/z @1.83 [CD8203_2.mzXML]	170.09193420410156	1.8282666666666667	0.1012	19.995833333333334	19.894633333333335	9775.3974609375	5529601.810489747	0	1185	15.90044891260903	5.759659924341851	5.8681124648100775	170.091796875	170.09686279296875
320	170.85394287109375	1.9837					1	DETECTED	170.8539 m/z @1.98 [CD8203_2.mzXML]	170.85394287109375	1.9837	1.7239833333333332	3.4189999999999996	1.6950166666666664	7304.32666015625	412339.6737224121	0	1185	0.3583793199873264	3.263203490983762	5.526406981967524	170.85394287109375	170.8626708984375
321	171.0328369140625	1.5257					1	DETECTED	171.0328 m/z @1.53 [CD8203_2.mzXML]	171.0328369140625	1.5257	1.4516666666666667	16.639316666666666	15.18765	10008.4912109375	1479167.3033466185	0	1185	0.0702766316170782	102.57305267897334	204.14610535794668	171.0272674560547	171.03302001953125
322	171.0634765625	9.186466666666666					1	DETECTED	171.0635 m/z @9.19 [CD8203_2.mzXML]	171.0634765625	9.186466666666666	9.11355	9.62815	0.5145999999999997	35198.4140625	285488.0068198843	0	1185	0.10524926861046957	3.528685714285741	1.6155308629312959	171.06268310546875	171.0635986328125
323	171.1491241455078	0.8891166666666667					1	DETECTED	171.1491 m/z @0.89 [CD8203_2.mzXML]	171.1491241455078	0.8891166666666667	0.11951666666666667	19.995833333333334	19.876316666666668	7897.32568359375	4820704.498714841	0	1185	15.739836172110614	12.913407397782398	17.116581873932837	171.14105224609375	171.14959716796875
324	172.02432250976562	15.648133333333334					1	DETECTED	172.0243 m/z @15.65 [CD8203_2.mzXML]	172.02432250976562	15.648133333333334	0.55945	19.812166666666666	19.252716666666664	4037.672119140625	1596587.8908211065	0	1185	4.254927150055565	0.6379853112873776	0.6075805447159729	172.02169799804688	172.02459716796875
325	172.04550170898438	17.154666666666667					1	DETECTED	172.0455 m/z @17.15 [CD8203_2.mzXML]	172.04550170898438	17.154666666666667	2.8157	17.688666666666666	14.872966666666667	4140.72314453125	1478472.2492841491	0	1185	8.145471034964405	0.5186205886523668	0.03724117730473364	172.03646850585938	172.05526733398438
326	172.0691375732422	1.7998166666666668					1	DETECTED	172.0691 m/z @1.80 [CD8203_2.mzXML]	172.0691375732422	1.7998166666666668	1.7854666666666668	15.091566666666667	13.3061	22473.44921875	3920186.453802917	0	1185	0.07098650304872467	463.6271777003457	567.9558153322528	172.063720703125	172.07565307617188
327	172.13307189941406	10.235733333333334					1	DETECTED	172.1331 m/z @10.24 [CD8203_2.mzXML]	172.13307189941406	10.235733333333334	4.835183333333333	10.968966666666667	6.133783333333334	16020.265625	628406.0725070492	0	1185	0.13190554495175633	0.524705245866354	1.4834063863204279	172.13302612304688	172.13345336914062
328	172.9868927001953	1.4668666666666668					1	DETECTED	172.9869 m/z @1.47 [CD8203_2.mzXML]	172.9868927001953	1.4668666666666668	1.4357833333333334	12.107333333333335	10.671550000000002	6304.763671875	1140469.0421828004	0	1185	0.07958724540393858	171.66032171581762	342.32064343163523	172.97845458984375	172.9890594482422
329	173.0207061767578	16.01565					1	DETECTED	173.0207 m/z @16.02 [CD8203_2.mzXML]	173.0207061767578	16.01565	8.591666666666667	19.977500000000003	11.385833333333336	5137.28369140625	1543418.328959687	0	1185	2.945565701913443	0.7668277811327703	0.29766081192889704	173.02005004882812	173.0215606689453
330	173.091796875	1.8282666666666667					1	DETECTED	173.0918 m/z @1.83 [CD8203_2.mzXML]	173.091796875	1.8282666666666667	0.7973166666666667	17.61466666666667	16.81735	7442.57958984375	1753010.6901225892	0	1185	10.075670973200213	8.156239390853097	2.246567387362282	173.08200073242188	173.09559631347656
331	173.96133422851562	11.307466666666667					1	DETECTED	173.9613 m/z @11.31 [CD8203_2.mzXML]	173.96133422851562	11.307466666666667	0.11951666666666667	19.995833333333334	19.876316666666668	6402.1923828125	1805662.3314902044	0	1185	0.8850317715210565	0.8882912717104862	0.6515190826482866	173.9549560546875	173.96194458007812
332	174.07862854003906	15.109566666666666					1	DETECTED	174.0786 m/z @15.11 [CD8203_2.mzXML]	174.07862854003906	15.109566666666666	9.379983333333334	19.096333333333334	9.71635	8673.92578125	1989179.1335469969	0	1185	3.2867689956699238	0.8479106974038253	0.6515711517282187	174.07708740234375	174.07904052734375
333	174.12777709960938	2.593933333333333					1	DETECTED	174.1278 m/z @2.59 [CD8203_2.mzXML]	174.12777709960938	2.593933333333333	0.2301	19.995833333333334	19.765733333333333	2905.062255859375	1539467.567625946	0	1185	7.995656143031731	4.180864415144892	7.361728830289785	174.12274169921875	174.12844848632812
334	174.93780517578125	1.6438166666666667					1	DETECTED	174.9378 m/z @1.64 [CD8203_2.mzXML]	174.93780517578125	1.6438166666666667	1.5986833333333335	1.8855333333333335	0.28685000000000005	77857.296875	588871.2425087888	0	1185	0.08768310601037843	3.1778064992614543	5.355612998522909	174.93771362304688	174.9379425048828
335	174.9913330078125	1.4668666666666668					1	DETECTED	174.9913 m/z @1.47 [CD8203_2.mzXML]	174.9913330078125	1.4668666666666668	0.3030833333333333	19.977500000000003	19.67441666666667	44654.40625	3010797.3632180784	0	1185	0.1332519815609865	16.78878626771871	26.069482068255212	174.99063110351562	174.9945831298828
336	175.0082550048828	14.568283333333333					1	DETECTED	175.0083 m/z @14.57 [CD8203_2.mzXML]	175.0082550048828	14.568283333333333	4.50825	18.475666666666665	13.967416666666665	4390.1123046875	1521889.8182693492	0	1185	1.9792282191218291	0.6942032995251838	0.3900488564727432	175.00758361816406	175.0111846923828
337	175.0237274169922	3.31315					1	DETECTED	175.0237 m/z @3.31 [CD8203_2.mzXML]	175.0237274169922	3.31315	2.84395	19.793499999999998	16.94955	7885.5546875	1512525.2466990356	0	1185	0.4454467573570775	18.062180306905375	1.3177636417715324	175.01556396484375	175.03164672851562
338	175.05201721191406	9.695766666666666					1	DETECTED	175.0520 m/z @9.70 [CD8203_2.mzXML]	175.05201721191406	9.695766666666666	9.043416666666667	19.187333333333335	10.143916666666668	2700.634033203125	1264659.182598175	0	1185	10.10718367828058	7.774903553818266	14.549807107636532	175.05201721191406	175.05374145507812
339	175.07505798339844	15.322966666666668					1	DETECTED	175.0751 m/z @15.32 [CD8203_2.mzXML]	175.07505798339844	15.322966666666668	9.301466666666666	19.940833333333334	10.639366666666668	12666.4306640625	2787695.877223024	0	1185	3.0762080960372735	0.8612902875586731	1.1604745698507082	175.07371520996094	175.07557678222656
340	175.08670043945312	8.5746					1	DETECTED	175.0867 m/z @8.57 [CD8203_2.mzXML]	175.08670043945312	8.5746	0.1012	19.977500000000003	19.876300000000004	3417.57666015625	1344067.8261392822	0	1185	8.105101292489813	1.1728644935917107	41.71092937574024	175.08627319335938	175.09645080566406
341	175.11886596679688	1.7998166666666668					1	DETECTED	175.1189 m/z @1.80 [CD8203_2.mzXML]	175.11886596679688	1.7998166666666668	1.5694166666666667	12.337316666666668	10.767900000000001	69030.625	1986767.1586200877	0	1185	0.17138101080626633	2.4960857272234724	3.0045120065213125	175.11138916015625	175.11964416503906
342	176.070556640625	10.513683333333335					1	DETECTED	176.0706 m/z @10.51 [CD8203_2.mzXML]	176.070556640625	10.513683333333335	3.6784166666666667	17.1915	13.513083333333334	88721.453125	1538625.4950748582	0	1185	0.08846773827454335	0.615793963602264	0.1966544181555066	176.06553649902344	176.07896423339844
343	176.9706573486328	1.5109166666666667					1	DETECTED	176.9707 m/z @1.51 [CD8203_2.mzXML]	176.9706573486328	1.5109166666666667	1.4171	13.40825	11.991150000000001	27115.431640625	3521242.2630157475	0	1185	0.12993806707277966	63.907354769941385	126.81470953988277	176.9705810546875	176.974365234375
344	177.00120544433594	11.50505					1	DETECTED	177.0012 m/z @11.51 [CD8203_2.mzXML]	177.00120544433594	11.50505	2.3755666666666664	18.40266666666667	16.0271	6252.4306640625	2094248.8714216012	0	1185	0.4945540564822988	0.87776599259907	1.371120231673054	176.9983673095703	177.00332641601562
345	177.06068420410156	1.6748166666666668					1	DETECTED	177.0607 m/z @1.67 [CD8203_2.mzXML]	177.06068420410156	1.6748166666666668	1.5986833333333335	1.7707666666666666	0.17208333333333314	29516.998046875	165050.70848583966	0	1185	0.08992929908085268	1.1301444833625198	1.2602889667250396	177.0606689453125	177.06089782714844
346	177.07559204101562	1.9416666666666667					1	DETECTED	177.0756 m/z @1.94 [CD8203_2.mzXML]	177.07559204101562	1.9416666666666667	1.8997666666666668	10.79345	8.893683333333334	17145.56640625	1745186.7043202203	0	1185	0.20757843443411916	104.25928322277588	206.99439314646267	177.0736541748047	177.07603454589844
347	177.09068298339844	11.29265					1	DETECTED	177.0907 m/z @11.29 [CD8203_2.mzXML]	177.09068298339844	11.29265	2.484866666666667	11.577683333333333	9.092816666666666	13985.521484375	1763135.2954138487	0	1185	8.598873743458906	0.5334802831695281	0.05834565023869071	177.08599853515625	177.09117126464844
348	177.1634979248047	12.599866666666665					1	DETECTED	177.1635 m/z @12.60 [CD8203_2.mzXML]	177.1634979248047	12.599866666666665	0.2301	19.995833333333334	19.765733333333333	6017.96728515625	1598890.4390019847	0	1185	8.044420390252727	0.7989533620952162	2.0488565136311374	177.1579132080078	177.16368103027344
349	177.95567321777344	6.631749999999999					1	DETECTED	177.9557 m/z @6.63 [CD8203_2.mzXML]	177.95567321777344	6.631749999999999	0.1012	19.959166666666665	19.857966666666666	2595.983154296875	1373078.1038959057	0	1185	6.363913332463387	1.5203900641344656	2.040780128268931	177.9551239013672	177.956298828125
350	178.05841064453125	1.8855333333333335					1	DETECTED	178.0584 m/z @1.89 [CD8203_2.mzXML]	178.05841064453125	1.8855333333333335	1.6136333333333333	16.768	15.154366666666668	10539.451171875	1416028.2118365178	0	1185	14.383144346468324	26.046706096114907	50.784926901073156	178.05703735351562	178.0587615966797
351	178.1185760498047	1.8997666666666668					1	DETECTED	178.1186 m/z @1.90 [CD8203_2.mzXML]	178.1185760498047	1.8997666666666668	1.8567833333333332	11.668333333333333	9.81155	12355.994140625	1885849.4550981445	0	1185	0.10052668817625432	114.1320279177969	227.2640558355938	178.11805725097656	178.11911010742188
352	178.9635772705078	11.29265					1	DETECTED	178.9636 m/z @11.29 [CD8203_2.mzXML]	178.9635772705078	11.29265	0.13813333333333333	19.88566666666667	19.747533333333337	7272.29638671875	1335305.3020293275	0	1185	0.24578818553599469	0.8851810402662003	1.7943159567137992	178.96292114257812	178.96409606933594
353	179.0540771484375	15.091566666666667					1	DETECTED	179.0541 m/z @15.09 [CD8203_2.mzXML]	179.0540771484375	15.091566666666667	9.54515	18.439166666666665	8.894016666666666	4527.94677734375	875233.9508044119	0	1185	1.5185291734909772	0.8017804288053847	0.6643357151247682	179.0530548095703	179.0546417236328
354	179.0703125	10.499766666666666					1	DETECTED	179.0703 m/z @10.50 [CD8203_2.mzXML]	179.0703125	10.499766666666666	0.1565	19.995833333333334	19.839333333333332	94222.109375	2081430.4272375493	0	1185	0.09935156876580642	0.5258441787835001	0.031026949693888205	179.0628662109375	179.0748291015625
355	179.1426544189453	12.521116666666668					1	DETECTED	179.1427 m/z @12.52 [CD8203_2.mzXML]	179.1426544189453	12.521116666666668	11.815866666666667	14.719166666666666	2.9032999999999998	7429.82421875	403075.6348925781	0	1185	0.11850119610480547	2.05834810350939	3.11669620701878	179.1377716064453	179.14317321777344
356	180.0285186767578	11.534466666666667					1	DETECTED	180.0285 m/z @11.53 [CD8203_2.mzXML]	180.0285186767578	11.534466666666667	10.935516666666667	11.577683333333333	0.6421666666666663	6693.6435546875	140659.33498095692	0	1185	0.07956454620481956	0.536077023680329	0.07215404736065781	180.0282745361328	180.03114318847656
357	180.06541442871094	9.695766666666666					1	DETECTED	180.0654 m/z @9.70 [CD8203_2.mzXML]	180.06541442871094	9.695766666666666	1.9976999999999998	10.66845	8.67075	146143.796875	1988568.9713365217	0	1185	0.09650780755824862	0.5123381869036845	0.017964400941154954	180.06504821777344	180.07374572753906
358	180.08053588867188	11.395116666666667					1	DETECTED	180.0805 m/z @11.40 [CD8203_2.mzXML]	180.08053588867188	11.395116666666667	0.21176666666666666	19.610333333333333	19.398566666666667	4944.97314453125	1253517.8161807854	0	1185	9.621398124833085	0.867296770049523	1.1942102177097609	180.07635498046875	180.08837890625
359	180.9036407470703	1.6748166666666668					1	DETECTED	180.9036 m/z @1.67 [CD8203_2.mzXML]	180.9036407470703	1.6748166666666668	1.6287333333333334	2.0540833333333333	0.4253499999999999	15271.8828125	181490.4950858153	0	1185	0.22906867601166603	4.615009041591304	8.230018083182609	180.90281677246094	180.90406799316406
360	181.04942321777344	12.420783333333333					1	DETECTED	181.0494 m/z @12.42 [CD8203_2.mzXML]	181.04942321777344	12.420783333333333	0.11951666666666667	19.995833333333334	19.876316666666668	3486.804931640625	1382364.2506807859	0	1185	7.105726837329232	0.8078971542226004	1.4326948826712014	181.048583984375	181.0509033203125
361	181.07177734375	9.3485					1	DETECTED	181.0718 m/z @9.35 [CD8203_2.mzXML]	181.07177734375	9.3485	0.7791333333333333	12.711716666666666	11.932583333333332	230951.359375	3235301.301489724	1	1185	0.0852127338983486	0.9340065654471377	3.8693545353471657	181.0646209716797	181.07220458984375
362	181.085205078125	11.534466666666667					1	DETECTED	181.0852 m/z @11.53 [CD8203_2.mzXML]	181.085205078125	11.534466666666667	4.8017666666666665	15.056816666666666	10.25505	1985585.375	1.4851320140589045E7	1	1185	0.08269161420012061	3.090959174344392	4.17145676484044	181.07577514648438	181.0864715576172
363	182.0810089111328	3.9407					1	DETECTED	182.0810 m/z @3.94 [CD8203_2.mzXML]	182.0810089111328	3.9407	1.9137833333333334	11.848133333333333	9.93435	214085.015625	1.499701442676773E7	1	1185	7.940410472445704	0.6504634341536435	0.18441481781123842	182.07476806640625	182.08901977539062
364	182.1498565673828	17.817					1	DETECTED	182.1499 m/z @17.82 [CD8203_2.mzXML]	182.1498565673828	17.817	0.1012	19.995833333333334	19.894633333333335	74794.765625	2.0189958051663958E7	1	1185	3.7342858970288706	0.656322026949144	0.5357754470914722	182.14920043945312	182.15016174316406
365	182.96266174316406	1.4962833333333334					1	DETECTED	182.9627 m/z @1.50 [CD8203_2.mzXML]	182.96266174316406	1.4962833333333334	1.4357833333333334	13.008999999999999	11.573216666666665	11993.2958984375	2275902.718650696	0	1185	4.871158235982167	91.19951329772876	193.84962300033092	182.95372009277344	182.9626922607422
366	183.049072265625	15.97865					1	DETECTED	183.0491 m/z @15.98 [CD8203_2.mzXML]	183.049072265625	15.97865	0.1012	19.959166666666665	19.857966666666666	5212.4228515625	1912931.5211464858	0	1185	2.206681692246214	0.6253512581260425	0.7452709960388029	183.04824829101562	183.05291748046875
367	183.0845184326172	3.9250666666666665					1	DETECTED	183.0845 m/z @3.93 [CD8203_2.mzXML]	183.0845184326172	3.9250666666666665	1.9837	14.584733333333332	12.601033333333332	16011.455078125	2038052.5393542787	0	1185	8.008080977185138	3.245402723167528	3.9854749126696025	183.079833984375	183.09288024902344
368	183.10997009277344	1.7401666666666666					1	DETECTED	183.1100 m/z @1.74 [CD8203_2.mzXML]	183.10997009277344	1.7401666666666666	0.34025	17.964	17.623749999999998	9821.8955078125	1234509.2989250487	0	1185	9.308928798455455	2.73284397673575	3.9923064813019744	183.100830078125	183.11036682128906
369	183.16282653808594	15.702933333333334					1	DETECTED	183.1628 m/z @15.70 [CD8203_2.mzXML]	183.16282653808594	15.702933333333334	0.11951666666666667	19.995833333333334	19.876316666666668	4350.2744140625	1868956.0913721921	0	1185	8.149267442320069	0.6377393703776985	0.6195150926821699	183.15283203125	183.16720581054688
370	184.07290649414062	13.054133333333334					1	DETECTED	184.0729 m/z @13.05 [CD8203_2.mzXML]	184.07290649414062	13.054133333333334	9.043416666666667	15.648133333333334	6.604716666666667	55274.74609375	2590793.2708105175	0	1185	0.4417319027375637	1.2745614265400782	2.1413071402048196	184.07212829589844	184.0754852294922
371	185.0416717529297	1.8855333333333335					1	DETECTED	185.0417 m/z @1.89 [CD8203_2.mzXML]	185.0416717529297	1.8855333333333335	0.34025	10.235733333333334	9.895483333333335	645205.8125	8952761.64038803	0	1185	0.14383892880647098	3.290619075241343	4.138626545375514	185.03199768066406	185.04452514648438
372	185.0683135986328	1.6902666666666666					1	DETECTED	185.0683 m/z @1.69 [CD8203_2.mzXML]	185.0683135986328	1.6902666666666666	1.6590500000000001	17.817	16.15795	10298.37109375	4200681.143360961	0	1185	0.0817590446109353	258.80325680726287	516.6065136145257	185.06248474121094	185.07640075683594
373	185.1171417236328	8.9903					1	DETECTED	185.1171 m/z @8.99 [CD8203_2.mzXML]	185.1171417236328	8.9903	0.4315	17.357333333333333	16.925833333333333	3938.1630859375	902845.7526278384	0	1185	1.9148062903753562	0.988797105513234	0.13907501386513532	185.11605834960938	185.1181640625
374	185.12850952148438	9.11355					1	DETECTED	185.1285 m/z @9.11 [CD8203_2.mzXML]	185.12850952148438	9.11355	8.137466666666667	10.235733333333334	2.0982666666666674	35967.58984375	521210.2083185434	0	1185	0.09773293454485454	0.6215842693404567	1.6321316549278064	185.119140625	185.12889099121094
375	186.07330322265625	1.8997666666666668					1	DETECTED	186.0733 m/z @1.90 [CD8203_2.mzXML]	186.07330322265625	1.8997666666666668	0.11951666666666667	19.775333333333332	19.655816666666666	77373.609375	2842404.4035067735	0	1185	0.20398434887590233	2.4359443877583606	3.2463301010293737	186.0633087158203	186.07643127441406
376	186.9117431640625	1.6438166666666667					1	DETECTED	186.9117 m/z @1.64 [CD8203_2.mzXML]	186.9117431640625	1.6438166666666667	1.6287333333333334	1.6902666666666666	0.06153333333333322	13709.671875	39566.24857739254	0	1185	0.06619176268896343	2.0397790055248577	3.079558011049715	186.9115447998047	186.9117889404297
377	186.92247009277344	1.5401500000000001					1	DETECTED	186.9225 m/z @1.54 [CD8203_2.mzXML]	186.92247009277344	1.5401500000000001	1.4357833333333334	1.5986833333333335	0.16290000000000004	18304.1875	100343.55077435305	0	1185	0.10208100650239071	0.7707222262752503	0.5729094447440843	186.92230224609375	186.92283630371094
378	186.952392578125	9.200833333333332					1	DETECTED	186.9524 m/z @9.20 [CD8203_2.mzXML]	186.952392578125	9.200833333333332	9.129050000000001	9.364166666666668	0.23511666666666642	19081.322265625	125612.65358392263	0	1185	0.09922681677315204	1.6376828418853626	1.426818275066922	186.95167541503906	186.95265197753906
379	187.05723571777344	1.8712833333333334					1	DETECTED	187.0572 m/z @1.87 [CD8203_2.mzXML]	187.05723571777344	1.8712833333333334	1.814	9.271816666666666	7.457816666666666	394915.1875	3447337.2737905285	0	1185	0.07257798902940205	3.896710051928185	4.1728296366374815	187.05715942382812	187.05801391601562
380	187.07115173339844	2.6765333333333334					1	DETECTED	187.0712 m/z @2.68 [CD8203_2.mzXML]	187.07115173339844	2.6765333333333334	1.8712833333333334	8.235066666666667	6.363783333333333	14718.2890625	1320846.1395802305	0	1185	0.959918811105331	1.7974177832095266	2.6814469090178847	187.0703582763672	187.07693481445312
381	187.12506103515625	11.395116666666667					1	DETECTED	187.1251 m/z @11.40 [CD8203_2.mzXML]	187.12506103515625	11.395116666666667	0.1012	19.995833333333334	19.894633333333335	5163.80126953125	2723777.3268068256	0	1185	16.86916524452247	0.8807676699107928	2.815805212815211	187.12506103515625	187.1326904296875
382	187.47265625	9.200833333333332					1	DETECTED	187.4727 m/z @9.20 [CD8203_2.mzXML]	187.47265625	9.200833333333332	9.11355	11.577683333333333	2.464133333333333	14413.509765625	334170.10870782426	0	1185	0.09536620906348503	14.115715104067455	1.0937912556477032	187.47244262695312	187.4783477783203
383	188.03475952148438	2.153					1	DETECTED	188.0348 m/z @2.15 [CD8203_2.mzXML]	188.03475952148438	2.153	1.9837	17.817	15.8333	7559.75732421875	1907384.1401370848	0	1185	7.128982207662146	46.76107501476668	92.52215002953336	188.03009033203125	188.0440673828125
384	188.07025146484375	9.200833333333332					1	DETECTED	188.0703 m/z @9.20 [CD8203_2.mzXML]	188.07025146484375	9.200833333333332	1.84245	11.351166666666668	9.508716666666668	5490253.5	4.2984415702853754E7	1	1185	0.10049547810843862	1.5318790152717838	1.3037762448004693	188.0603790283203	188.0707244873047
385	188.1027374267578	9.172500000000001					1	DETECTED	188.1027 m/z @9.17 [CD8203_2.mzXML]	188.1027374267578	9.172500000000001	8.902733333333334	18.2195	9.316766666666666	7676.638671875	823651.1912991641	0	1185	0.03767829330588768	17.268194736191724	0.42844315321915866	188.0933074951172	188.10841369628906
386	188.20030212402344	10.952499999999999					1	DETECTED	188.2003 m/z @10.95 [CD8203_2.mzXML]	188.20030212402344	10.952499999999999	8.0377	11.019633333333333	2.981933333333334	5142.57763671875	782803.8900489504	0	1185	2.963397406210964	0.5115159416312156	0.023031883262431174	188.1924591064453	188.20054626464844
387	189.02383422851562	13.40825					1	DETECTED	189.0238 m/z @13.41 [CD8203_2.mzXML]	189.02383422851562	13.40825	11.13945	15.9973	4.857849999999999	5767.10009765625	741700.3329080201	0	1185	2.052890213110242	1.0705769569816639	1.1411539139633278	189.02304077148438	189.02439880371094
388	189.0467987060547	1.4357833333333334					1	DETECTED	189.0468 m/z @1.44 [CD8203_2.mzXML]	189.0467987060547	1.4357833333333334	1.4171	13.259933333333333	11.842833333333333	9944.7939453125	3075235.5683128964	0	1185	8.99253787799988	316.9357716324701	632.8715432649402	189.04281616210938	189.0525360107422
389	189.07366943359375	9.200833333333332					1	DETECTED	189.0737 m/z @9.20 [CD8203_2.mzXML]	189.07366943359375	9.200833333333332	9.11355	10.635233333333334	1.5216833333333337	536026.125	4102786.213363756	0	1185	0.10330158757912677	1.9470862352289338	1.2805549704303754	189.0736083984375	189.0743408203125
390	189.08677673339844	2.8017333333333334					1	DETECTED	189.0868 m/z @2.80 [CD8203_2.mzXML]	189.08677673339844	2.8017333333333334	1.9137833333333334	18.329833333333333	16.41605	48940.78515625	5623485.694963261	0	1185	1.101412418821302	7.40074202469464	2.688733199946939	189.08631896972656	189.091064453125
391	189.19818115234375	9.200833333333332					1	DETECTED	189.1982 m/z @9.20 [CD8203_2.mzXML]	189.19818115234375	9.200833333333332	9.11355	9.528500000000001	0.41495000000000104	20333.255859375	134006.0709953609	0	1185	0.08800615904496922	1.223475577984892	1.1797303511218409	189.19796752929688	189.19876098632812
392	190.0496368408203	9.900533333333334					1	DETECTED	190.0496 m/z @9.90 [CD8203_2.mzXML]	190.0496368408203	9.900533333333334	9.061016666666665	10.092450000000001	1.0314333333333359	2907.07763671875	76311.45195874029	0	1185	0.23164967802757452	0.6143018800500292	0.22860376010005828	190.04244995117188	190.0501708984375
393	190.08584594726562	10.79345					1	DETECTED	190.0858 m/z @10.79 [CD8203_2.mzXML]	190.08584594726562	10.79345	2.4576166666666666	11.225066666666667	8.76745	88000.0625	1401567.8026973873	1	1185	0.08872414014565244	0.5730774877392674	0.11386105903098029	190.07717895507812	190.09107971191406
394	190.14369201660156	10.272183333333334					1	DETECTED	190.1437 m/z @10.27 [CD8203_2.mzXML]	190.14369201660156	10.272183333333334	1.3078833333333333	19.812166666666666	18.504283333333333	27419.328125	1475449.891662598	0	1185	0.33483800362091287	1.1532690423625511	1.3447018556939103	190.14305114746094	190.14398193359375
395	190.96795654296875	13.993083333333335					1	DETECTED	190.9680 m/z @13.99 [CD8203_2.mzXML]	190.96795654296875	13.993083333333335	0.17495	19.86733333333333	19.692383333333332	5034.00537109375	1533783.7332746882	0	1185	0.2902791051452862	0.7125558444941912	0.3429276767331571	190.9620819091797	190.96861267089844
396	190.9802703857422	11.488883333333332					1	DETECTED	190.9803 m/z @11.49 [CD8203_2.mzXML]	190.9802703857422	11.488883333333332	1.4815333333333334	19.555	18.073466666666665	6102.9287109375	1777003.098695618	0	1185	0.621538156512548	0.903009621261706	0.4884363292048324	190.9764862060547	190.9889373779297
397	191.01748657226562	3.0319333333333334					1	DETECTED	191.0175 m/z @3.03 [CD8203_2.mzXML]	191.01748657226562	3.0319333333333334	2.5119	16.9705	14.4586	7601.55322265625	1463279.2858109742	0	1185	0.2941476795436082	13.901608871226198	26.803217742452397	191.01406860351562	191.01797485351562
398	191.04000854492188	1.7854666666666668					1	DETECTED	191.0400 m/z @1.79 [CD8203_2.mzXML]	191.04000854492188	1.7854666666666668	1.4171	16.712833333333332	15.295733333333333	73768.078125	3048113.098132172	0	1185	0.33432192562522944	1.3176742991638337	2.372199086977092	191.0342559814453	191.0484161376953
399	191.0762939453125	1.6748166666666668					1	DETECTED	191.0763 m/z @1.67 [CD8203_2.mzXML]	191.0762939453125	1.6748166666666668	1.5839666666666665	6.84395	5.259983333333334	120711.5078125	7517520.183780272	0	1185	0.24111900318816537	28.94872500458622	56.639541438773996	191.0762481689453	191.08262634277344
400	191.09104919433594	1.9416666666666667					1	DETECTED	191.0910 m/z @1.94 [CD8203_2.mzXML]	191.09104919433594	1.9416666666666667	1.9416666666666667	17.541666666666668	15.600000000000001	8414.8466796875	1766469.5425661625	0	1185	8.958732202309978	null	null	191.08909606933594	191.09619140625
401	192.00796508789062	11.156566666666667					1	DETECTED	192.0080 m/z @11.16 [CD8203_2.mzXML]	192.00796508789062	11.156566666666667	0.1012	19.995833333333334	19.894633333333335	3097.456787109375	1252456.3408892516	0	1185	7.98076380938231	0.8997726594323723	0.7995453188647444	192.0067901611328	192.00906372070312
402	192.06524658203125	7.745283333333333					1	DETECTED	192.0652 m/z @7.75 [CD8203_2.mzXML]	192.06524658203125	7.745283333333333	5.332966666666667	9.594933333333334	4.261966666666667	2316.205322265625	300813.50324050896	0	1185	1.0808033744367735	0.8833762842081265	0.7667525684162529	192.06443786621094	192.0690155029297
403	192.13430786132812	4.444066666666667					1	DETECTED	192.1343 m/z @4.44 [CD8203_2.mzXML]	192.13430786132812	4.444066666666667	3.4642666666666666	4.851966666666667	1.3877000000000002	2166.903564453125	110267.80106158453	0	1185	0.45245296648128797	0.7081547254541741	0.41630945090834814	192.13375854492188	192.1349334716797
404	192.961181640625	2.1108					1	DETECTED	192.9612 m/z @2.11 [CD8203_2.mzXML]	192.961181640625	2.1108	2.0540833333333333	18.256333333333334	16.20225	10410.78515625	1073801.8788400576	0	1185	0.17166266309071299	125.91990002534534	247.91569249927247	192.9608154296875	192.96514892578125
405	193.03469848632812	1.6748166666666668					1	DETECTED	193.0347 m/z @1.67 [CD8203_2.mzXML]	193.03469848632812	1.6748166666666668	1.6438166666666667	3.6477833333333334	2.003966666666667	6207.47900390625	271269.5272533874	0	1185	0.0945667560543424	32.322043010752544	63.64408602150509	193.03372192382812	193.03555297851562
406	193.0857391357422	10.513683333333335					1	DETECTED	193.0857 m/z @10.51 [CD8203_2.mzXML]	193.0857391357422	10.513683333333335	7.498066666666667	11.13945	3.6413833333333328	87547.8125	892014.6561732179	0	1185	0.09676914667939585	2.2351384822480918	1.8938842551732828	193.08511352539062	193.09475708007812
407	193.13351440429688	9.494966666666667					1	DETECTED	193.1335 m/z @9.49 [CD8203_2.mzXML]	193.13351440429688	9.494966666666667	1.6590500000000001	10.199883333333334	8.540833333333333	3388.436767578125	1454057.0396618042	0	1185	0.09472663903192924	0.5449798470717104	0.0899596941434209	193.13055419921875	193.1337890625
408	194.03268432617188	1.8712833333333334					1	DETECTED	194.0327 m/z @1.87 [CD8203_2.mzXML]	194.03268432617188	1.8712833333333334	0.3030833333333333	19.977500000000003	19.67441666666667	5357.13330078125	2639261.6425922248	0	1185	15.243046577202778	6.272929685839392	12.548605815611182	194.031982421875	194.03382873535156
409	194.08909606933594	10.513683333333335					1	DETECTED	194.0891 m/z @10.51 [CD8203_2.mzXML]	194.08909606933594	10.513683333333335	1.4171	10.6516	9.2345	9250.529296875	821649.4599267271	0	1185	0.09226420740984409	0.5099217885739749	0.02065531393272319	194.08055114746094	194.08990478515625
410	194.11734008789062	8.170066666666667					1	DETECTED	194.1173 m/z @8.17 [CD8203_2.mzXML]	194.11734008789062	8.170066666666667	0.1012	19.88566666666667	19.78446666666667	3549.87548828125	1106749.7912816773	0	1185	0.7669978376699387	1.2259755603843583	0.10782024883174657	194.1159210205078	194.1183319091797
411	194.96310424804688	15.286783333333334					1	DETECTED	194.9631 m/z @15.29 [CD8203_2.mzXML]	194.96310424804688	15.286783333333334	0.7791333333333333	15.923300000000001	15.144166666666667	3937.064453125	1270455.392004272	0	1185	0.9905950768125749	0.5219372767700718	0.04387455354014379	194.9581756591797	194.9636993408203
412	194.9766082763672	11.83285					1	DETECTED	194.9766 m/z @11.83 [CD8203_2.mzXML]	194.9766082763672	11.83285	11.122683333333333	15.322966666666668	4.200283333333335	10984.208984375	838268.8958321533	0	1185	0.23522187034328645	2.9572518188218697	3.0210921818035117	194.968505859375	194.97760009765625
413	195.029541015625	17.264333333333333					1	DETECTED	195.0295 m/z @17.26 [CD8203_2.mzXML]	195.029541015625	17.264333333333333	0.17495	19.995833333333334	19.820883333333335	6733.5107421875	2524307.883939578	0	1185	8.914261905322299	0.5799180387823629	0.32977192702080116	195.02915954589844	195.037841796875
414	195.06597900390625	10.8833					1	DETECTED	195.0660 m/z @10.88 [CD8203_2.mzXML]	195.06597900390625	10.8833	1.9137833333333334	14.353916666666667	12.440133333333334	14092.9990234375	2071216.9903574213	0	1185	9.069558514044262	0.6934673180085883	0.38693463601717665	195.06448364257812	195.0739288330078
415	195.0873565673828	9.883766666666666					1	DETECTED	195.0874 m/z @9.88 [CD8203_2.mzXML]	195.0873565673828	9.883766666666666	0.1012	19.995833333333334	19.894633333333335	196962.40625	9040003.437740173	1	1185	0.1109061013563526	0.5939834680849979	0.41661130431634197	195.0801544189453	195.0911407470703
416	195.10125732421875	11.534466666666667					1	DETECTED	195.1013 m/z @11.53 [CD8203_2.mzXML]	195.10125732421875	11.534466666666667	1.6287333333333334	14.485366666666666	12.856633333333333	62091.12890625	5534273.9657546375	0	1185	0.3503225590263881	0.5362879143828946	4.2728032863468	195.09884643554688	195.1055145263672
417	195.11302185058594	9.301466666666666					1	DETECTED	195.1130 m/z @9.30 [CD8203_2.mzXML]	195.11302185058594	9.301466666666666	2.6214999999999997	9.54515	6.92365	12932.6572265625	2347795.1984318555	0	1185	0.15286458065970443	0.5184327126618999	0.033321946599928695	195.11241149902344	195.11305236816406
418	195.14906311035156	9.611683333333334					1	DETECTED	195.1491 m/z @9.61 [CD8203_2.mzXML]	195.14906311035156	9.611683333333334	9.561683333333333	14.802466666666668	5.240783333333335	148798.9375	2830147.786601072	0	1185	0.0764342416598609	1.1345843812680885	2.6299035801474338	195.14077758789062	195.15460205078125
419	195.17393493652344	12.5525					1	DETECTED	195.1739 m/z @12.55 [CD8203_2.mzXML]	195.17393493652344	12.5525	9.21485	12.695766666666666	3.4809166666666655	5903.1181640625	1029924.9077911377	0	1185	3.457197083376599	0.5214622064426566	0.04292441288531318	195.17367553710938	195.17434692382812
420	196.00262451171875	19.88566666666667					1	DETECTED	196.0026 m/z @19.89 [CD8203_2.mzXML]	196.00262451171875	19.88566666666667	0.17495	19.977500000000003	19.802550000000004	4743.26708984375	2267423.714200166	0	1185	8.314032333764661	0.502329528014794	0.0046590560295879805	196.00196838378906	196.00331115722656
421	196.06031799316406	10.1284					1	DETECTED	196.0603 m/z @10.13 [CD8203_2.mzXML]	196.06031799316406	10.1284	8.902733333333334	17.945833333333333	9.043099999999999	33469.37890625	1345303.472472046	0	1185	0.09484773402071944	2.6292680787947376	0.9942393789297352	196.059814453125	196.0685577392578
422	196.0908203125	9.900533333333334					1	DETECTED	196.0908 m/z @9.90 [CD8203_2.mzXML]	196.0908203125	9.900533333333334	0.7609333333333334	18.475666666666665	17.71473333333333	14914.8447265625	1899108.2893627312	0	1185	4.6776670161041505	1.7252041275334062	0.08542910945962925	196.0828857421875	196.09922790527344
423	196.15252685546875	9.611683333333334					1	DETECTED	196.1525 m/z @9.61 [CD8203_2.mzXML]	196.15252685546875	9.611683333333334	7.23225	9.797816666666668	2.565566666666668	16498.751953125	447177.60690957634	0	1185	0.07673508325374634	0.5391129540646934	0.07822590812938687	196.1521453857422	196.15501403808594
424	196.86480712890625	1.9837					1	DETECTED	196.8648 m/z @1.98 [CD8203_2.mzXML]	196.86480712890625	1.9837	1.7065833333333333	2.195066666666667	0.4884833333333336	16920.13671875	262735.7829848634	0	1185	0.3099688005697643	0.8813676550189455	0.7627353100378911	196.86427307128906	196.86505126953125
425	196.9559326171875	11.307466666666667					1	DETECTED	196.9559 m/z @11.31 [CD8203_2.mzXML]	196.9559326171875	11.307466666666667	9.301466666666666	16.217499999999998	6.916033333333331	9466.2734375	953732.1839430539	0	1185	0.45388899410089323	1.7238368228647385	0.4392619535835901	196.95558166503906	196.96481323242188
426	197.06460571289062	15.7578					1	DETECTED	197.0646 m/z @15.76 [CD8203_2.mzXML]	197.06460571289062	15.7578	8.885133333333332	19.977500000000003	11.09236666666667	9952.7021484375	2157485.568245238	0	1185	7.034111663089162	0.749960701640929	0.400562926198655	197.06353759765625	197.0744171142578
427	197.1005401611328	1.7401666666666666					1	DETECTED	197.1005 m/z @1.74 [CD8203_2.mzXML]	197.1005401611328	1.7401666666666666	1.6902666666666666	12.4045	10.714233333333334	41780.7734375	5761200.829325745	0	1185	0.0622297839715622	107.3570474281896	188.7747344975372	197.10031127929688	197.1072540283203
428	197.11703491210938	11.906983333333333					1	DETECTED	197.1170 m/z @11.91 [CD8203_2.mzXML]	197.11703491210938	11.906983333333333	1.2170666666666667	12.156366666666665	10.9393	17144.69140625	827496.322569763	0	1185	0.11395826635006756	0.5116644189617943	0.27117689438663556	197.11505126953125	197.11734008789062
429	197.1283721923828	9.746466666666667					1	DETECTED	197.1284 m/z @9.75 [CD8203_2.mzXML]	197.1283721923828	9.746466666666667	9.15795	9.83245	0.6745000000000001	13421.544921875	153712.72269879188	0	1185	0.12553176139320144	0.573050890657302	0.146101781314604	197.1282196044922	197.1287078857422
430	198.03158569335938	10.427766666666667					1	DETECTED	198.0316 m/z @10.43 [CD8203_2.mzXML]	198.03158569335938	10.427766666666667	4.1901	11.019633333333333	6.829533333333333	33654.11328125	710668.54951004	0	1185	0.11441126783173239	0.530743529203495	0.04922440982363868	198.03085327148438	198.0376739501953
431	198.05242919921875	10.513683333333335					1	DETECTED	198.0524 m/z @10.51 [CD8203_2.mzXML]	198.05242919921875	10.513683333333335	10.513683333333335	10.8833	0.3696166666666656	26418.236328125	118942.45464807076	0	1185	0.05662378149197167	null	null	198.0476531982422	198.05307006835938
432	198.08477783203125	1.84245					1	DETECTED	198.0848 m/z @1.84 [CD8203_2.mzXML]	198.08477783203125	1.84245	1.7998166666666668	13.113750000000001	11.313933333333335	24324.990234375	3185998.377449829	0	1185	0.07545211458230483	132.68881939014935	264.37763878029875	198.08448791503906	198.0875701904297
433	198.09710693359375	8.66085					1	DETECTED	198.0971 m/z @8.66 [CD8203_2.mzXML]	198.09710693359375	8.66085	3.4189999999999996	10.427766666666667	7.008766666666667	2270.99462890625	443542.92112277215	0	1185	3.0094516357025025	0.6685394151555908	0.3370788303111815	198.09613037109375	198.0976104736328
434	198.86184692382812	2.0257833333333335					1	DETECTED	198.8618 m/z @2.03 [CD8203_2.mzXML]	198.86184692382812	2.0257833333333335	1.7239833333333332	2.2507333333333337	0.5267500000000005	15514.228515625	266385.93520629895	0	1185	0.40420977984528195	0.8726805831676607	0.7453611663353213	198.8614959716797	198.8623046875
435	198.93988037109375	1.5401500000000001					1	DETECTED	198.9399 m/z @1.54 [CD8203_2.mzXML]	198.93988037109375	1.5401500000000001	1.4357833333333334	7.867266666666667	6.431483333333333	273825.9375	2780906.402301026	0	1185	0.13520544541734125	0.9313028982988631	0.793252093271696	198.9335174560547	198.94903564453125
436	199.05575561523438	10.513683333333335					1	DETECTED	199.0558 m/z @10.51 [CD8203_2.mzXML]	199.05575561523438	10.513683333333335	1.4171	10.571783333333334	9.154683333333335	2569.295166015625	657568.0956840515	0	1185	9.137159398761831	0.5031935067195559	0.006387013439111709	199.05575561523438	199.06121826171875
437	200.0286102294922	10.427766666666667					1	DETECTED	200.0286 m/z @10.43 [CD8203_2.mzXML]	200.0286102294922	10.427766666666667	1.8712833333333334	10.847900000000001	8.976616666666668	11070.9482421875	2955533.4782737424	0	1185	0.08914403667553117	0.5245505844496086	0.016947153524068045	200.0228729248047	200.02908325195312
438	200.0402069091797	1.6902666666666666					1	DETECTED	200.0402 m/z @1.69 [CD8203_2.mzXML]	200.0402069091797	1.6902666666666666	1.6136333333333333	9.712566666666667	8.098933333333335	36428.7890625	1015940.9979335936	0	1185	0.04618130357594752	7.852169092421923	14.54849497405879	200.03680419921875	200.0441131591797
439	200.1278533935547	1.9697833333333332					1	DETECTED	200.1279 m/z @1.97 [CD8203_2.mzXML]	200.1278533935547	1.9697833333333332	1.9137833333333334	8.558033333333332	6.6442499999999995	20824.587890625	794968.6533669129	0	1185	0.18574577064703002	15.114446874438048	17.29258514361885	200.12770080566406	200.12892150878906
440	200.93748474121094	1.5401500000000001					1	DETECTED	200.9375 m/z @1.54 [CD8203_2.mzXML]	200.93748474121094	1.5401500000000001	1.4516666666666667	2.2089833333333333	0.7573166666666666	37985.54296875	777346.0743784178	0	1185	0.1047580669336523	4.279431154643052	7.558862309286105	200.93746948242188	200.94723510742188
441	200.97293090820312	1.5401500000000001					1	DETECTED	200.9729 m/z @1.54 [CD8203_2.mzXML]	200.97293090820312	1.5401500000000001	1.4516666666666667	1.6287333333333334	0.1770666666666667	44296.51953125	308570.4760332033	0	1185	0.1360037754973209	1.0507201812910831	0.9953920650964492	200.97274780273438	200.97308349609375
442	201.01571655273438	1.8855333333333335					1	DETECTED	201.0157 m/z @1.89 [CD8203_2.mzXML]	201.01571655273438	1.8855333333333335	1.7401666666666666	3.0753833333333334	1.3352166666666667	102718.9140625	1342358.0061378174	0	1185	0.1187226446234797	4.590303278355544	null	201.015380859375	201.01600646972656
443	201.11178588867188	1.2352166666666666					1	DETECTED	201.1118 m/z @1.24 [CD8203_2.mzXML]	201.11178588867188	1.2352166666666666	0.1012	19.995833333333334	19.894633333333335	40688.68359375	2.8509406852386948E7	0	1185	10.491165250686917	8.771755265207743	10.543697129275818	201.111328125	201.11245727539062
444	202.04733276367188	9.712566666666667					1	DETECTED	202.0473 m/z @9.71 [CD8203_2.mzXML]	202.04733276367188	9.712566666666667	1.7707666666666666	10.11055	8.339783333333333	46584.99609375	9577593.264659727	0	1185	7.850711000927733	0.5111384890249001	0.014643964308609663	202.0470428466797	202.04779052734375
445	202.1072235107422	1.9555333333333331					1	DETECTED	202.1072 m/z @1.96 [CD8203_2.mzXML]	202.1072235107422	1.9555333333333331	0.1012	19.977500000000003	19.876300000000004	7882.49072265625	3311803.2573705446	0	1185	18.99504880014464	5.3594193780334365	0.827417127084922	202.10693359375	202.1158905029297
446	202.97064208984375	1.5401500000000001					1	DETECTED	202.9706 m/z @1.54 [CD8203_2.mzXML]	202.97064208984375	1.5401500000000001	1.4357833333333334	1.5986833333333335	0.16290000000000004	15191.9794921875	96028.77438446051	0	1185	0.22302494395599215	0.7768384777269428	0.575722613366003	202.97027587890625	202.97116088867188
447	203.03150939941406	1.8855333333333335					1	DETECTED	203.0315 m/z @1.89 [CD8203_2.mzXML]	203.03150939941406	1.8855333333333335	1.4357833333333334	9.396116666666668	7.960333333333335	71887.5703125	3192570.107277223	0	1185	0.07792190561243273	9.412503194455914	19.632772059380486	203.0226593017578	203.037841796875
448	203.05197143554688	1.7854666666666668					1	DETECTED	203.0520 m/z @1.79 [CD8203_2.mzXML]	203.05197143554688	1.7854666666666668	1.6748166666666668	18.201166666666666	16.526349999999997	2130881.5	3.868174649762837E7	1	1185	0.2118167119134995	15.68937037342698	9.566905975987257	203.05032348632812	203.05459594726562
449	203.08175659179688	9.172500000000001					1	DETECTED	203.0818 m/z @9.17 [CD8203_2.mzXML]	203.08175659179688	9.172500000000001	5.630366666666666	15.886283333333333	10.255916666666668	15037.3544921875	2696449.91531311	0	1185	3.6493139078623402	1.4477033614394335	1.8954067228788665	203.0725860595703	203.08175659179688
450	203.1500701904297	1.84245					1	DETECTED	203.1501 m/z @1.84 [CD8203_2.mzXML]	203.1500701904297	1.84245	0.7060833333333334	19.628666666666668	18.922583333333336	56096.9921875	3377197.901301666	0	1185	1.4241601911664317	8.325914464228097	0.07576724494242768	203.142578125	203.1500701904297
451	203.82408142089844	9.200833333333332					1	DETECTED	203.8241 m/z @9.20 [CD8203_2.mzXML]	203.82408142089844	9.200833333333332	9.11355	9.25735	0.1438000000000006	24393.72265625	136862.36355273452	0	1185	0.14954700793974673	0.8237540576666207	0.6342606177089958	203.82388305664062	203.82424926757812
452	204.05572509765625	1.7998166666666668					1	DETECTED	204.0557 m/z @1.80 [CD8203_2.mzXML]	204.05572509765625	1.7998166666666668	1.7065833333333333	10.72215	9.015566666666667	120935.8203125	2514098.2962644342	0	1185	0.19581006805971302	11.802315356467002	5.072001825406565	204.05514526367188	204.0656280517578
453	204.12249755859375	1.8712833333333334					1	DETECTED	204.1225 m/z @1.87 [CD8203_2.mzXML]	204.12249755859375	1.8712833333333334	1.84245	8.054466666666666	6.212016666666667	1022441.75	7965085.605997106	0	1185	0.0719748493421195	9.417565840817742	9.806700431767286	204.1224365234375	204.12347412109375
454	204.95669555664062	1.6136333333333333					1	DETECTED	204.9567 m/z @1.61 [CD8203_2.mzXML]	204.95669555664062	1.6136333333333333	1.5694166666666667	1.6748166666666668	0.10540000000000016	50447.21484375	195686.33627905286	0	1185	0.06405862771402515	1.1918582736524732	1.315234913768402	204.95639038085938	204.95712280273438
455	204.9962921142578	12.075966666666666					1	DETECTED	204.9963 m/z @12.08 [CD8203_2.mzXML]	204.9962921142578	12.075966666666666	9.15795	15.666483333333334	6.508533333333334	6287.71826171875	957656.3595404355	0	1185	0.4133248226444781	1.1152323781563964	1.2304647563127928	204.98724365234375	204.99745178222656
456	205.0242156982422	1.8282666666666667					1	DETECTED	205.0242 m/z @1.83 [CD8203_2.mzXML]	205.0242156982422	1.8282666666666667	1.4357833333333334	14.535433333333334	13.09965	44302.80078125	2473975.777576538	0	1185	0.039251382073081986	16.68816085608731	38.43175058172153	205.01832580566406	205.03152465820312
457	205.0563201904297	1.7854666666666668					1	DETECTED	205.0563 m/z @1.79 [CD8203_2.mzXML]	205.0563201904297	1.7854666666666668	1.7401666666666666	9.883766666666666	8.1436	20352.4921875	1384309.9295648807	0	1185	0.1420744816714712	89.88520971302404	164.3623418405114	205.0469207763672	205.06460571289062
458	205.08555603027344	12.437966666666666					1	DETECTED	205.0856 m/z @12.44 [CD8203_2.mzXML]	205.08555603027344	12.437966666666666	0.13813333333333333	19.995833333333334	19.8577	18459.142578125	4388579.957947325	0	1185	0.11638041222350104	0.5964184199771936	0.11472790535803366	205.07574462890625	205.08657836914062
459	205.09686279296875	9.200833333333332					1	DETECTED	205.0969 m/z @9.20 [CD8203_2.mzXML]	205.09686279296875	9.200833333333332	1.6902666666666666	11.156566666666667	9.4663	6884713.0	5.359070350817759E7	1	1185	0.09548799451469847	1.5502298017447897	1.2909701287031932	205.0920867919922	205.09730529785156
460	205.12599182128906	1.8712833333333334					1	DETECTED	205.1260 m/z @1.87 [CD8203_2.mzXML]	205.12599182128906	1.8712833333333334	1.84245	11.307466666666667	9.465016666666667	89838.3046875	2072988.12279065	0	1185	0.06118973844519959	126.59762855066528	9.28584173204789	205.11619567871094	205.13369750976562
461	205.78102111816406	9.172500000000001					1	DETECTED	205.7810 m/z @9.17 [CD8203_2.mzXML]	205.78102111816406	9.172500000000001	9.11355	9.364166666666668	0.2506166666666676	15380.2177734375	103480.40267431634	0	1185	0.10228154564630643	1.8081570506516023	2.305517019070993	205.78070068359375	205.78103637695312
462	205.98733520507812	11.225066666666667					1	DETECTED	205.9873 m/z @11.23 [CD8203_2.mzXML]	205.98733520507812	11.225066666666667	0.11951666666666667	19.977500000000003	19.857983333333337	22897.544921875	4063742.695357638	0	1185	0.6187741524680188	1.4592701799027818	2.667644028576478	205.9864959716797	205.9948272705078
463	206.0810089111328	10.28975					1	DETECTED	206.0810 m/z @10.29 [CD8203_2.mzXML]	206.0810089111328	10.28975	0.2301	19.88566666666667	19.65556666666667	95048.109375	1823754.419250581	1	1185	0.09084151023895615	2.194338297253562	2.846762071177083	206.080322265625	206.08941650390625
464	206.1001434326172	9.200833333333332					1	DETECTED	206.1001 m/z @9.20 [CD8203_2.mzXML]	206.1001434326172	9.200833333333332	9.07855	13.024016666666666	3.9454666666666665	696430.5625	5937959.934916609	0	1185	0.09727253484095577	1.5734633174358914	1.3046149923456491	206.09263610839844	206.10610961914062
465	206.38157653808594	9.200833333333332					1	DETECTED	206.3816 m/z @9.20 [CD8203_2.mzXML]	206.38157653808594	9.200833333333332	9.11355	9.301466666666666	0.1879166666666663	23438.017578125	148046.54781079025	0	1185	0.09804715095349437	1.0764750811533486	1.2503330137677062	206.38134765625	206.38238525390625
466	206.8934783935547	1.7239833333333332					1	DETECTED	206.8935 m/z @1.72 [CD8203_2.mzXML]	206.8934783935547	1.7239833333333332	1.6590500000000001	2.1108	0.45174999999999965	55602.80078125	451504.8502087403	0	1185	0.098108472445529	3.45137155034686	1.507841556334378	206.89334106445312	206.8941650390625
467	206.99090576171875	16.841166666666666					1	DETECTED	206.9909 m/z @16.84 [CD8203_2.mzXML]	206.99090576171875	16.841166666666666	0.1012	19.977500000000003	19.876300000000004	6175.5390625	2134016.6504133297	0	1185	1.3603112173678227	0.593678004137802	0.355769440194049	206.98748779296875	206.9913787841797
468	207.01402282714844	1.7854666666666668					1	DETECTED	207.0140 m/z @1.79 [CD8203_2.mzXML]	207.01402282714844	1.7854666666666668	1.4171	15.340783333333333	13.923683333333333	17565.6640625	2089483.2562391057	0	1185	12.451103191597124	18.865745061212074	35.428631265926974	207.01319885253906	207.0180206298828
469	207.0911407470703	11.456733333333334					1	DETECTED	207.0911 m/z @11.46 [CD8203_2.mzXML]	207.0911407470703	11.456733333333334	0.66925	11.548883333333333	10.879633333333333	14664.2216796875	3573784.61739447	0	1185	0.08957831994968757	0.5042711537599903	0.00786480522409562	207.084228515625	207.09207153320312
470	207.1042022705078	9.200833333333332					1	DETECTED	207.1042 m/z @9.20 [CD8203_2.mzXML]	207.1042022705078	9.200833333333332	4.587966666666667	11.4102	6.822233333333332	31171.3984375	1648971.1630988761	0	1185	0.08361076965945102	0.8299494531760782	0.990693922657733	207.09486389160156	207.11273193359375
471	208.04901123046875	16.125966666666667					1	DETECTED	208.0490 m/z @16.13 [CD8203_2.mzXML]	208.04901123046875	16.125966666666667	0.13813333333333333	19.977500000000003	19.83936666666667	14789.876953125	3508284.504698851	0	1185	6.920811804221223	0.6204864663418197	2.4688187458175674	208.047607421875	208.05450439453125
472	208.89064025878906	1.7239833333333332					1	DETECTED	208.8906 m/z @1.72 [CD8203_2.mzXML]	208.89064025878906	1.7239833333333332	1.6902666666666666	9.746466666666667	8.0562	38248.8046875	3313776.2474521487	0	1185	0.11476586175822723	119.46910528917468	2.815842335447275	208.88226318359375	208.8909454345703
473	208.93519592285156	2.138916666666667					1	DETECTED	208.9352 m/z @2.14 [CD8203_2.mzXML]	208.93519592285156	2.138916666666667	2.040016666666667	16.309450000000002	14.269433333333335	6675.09326171875	1877674.6483138432	0	1185	0.07527238481379284	72.14071452645771	143.28142905291543	208.9349365234375	208.9367218017578
474	208.97850036621094	13.940566666666665					1	DETECTED	208.9785 m/z @13.94 [CD8203_2.mzXML]	208.97850036621094	13.940566666666665	11.002866666666668	16.56615	5.563283333333333	6222.7861328125	980416.7767403567	0	1185	2.5870038668907807	0.9468773757247739	0.893754751449548	208.9779510498047	208.97921752929688
475	209.03323364257812	1.5257					1	DETECTED	209.0332 m/z @1.53 [CD8203_2.mzXML]	209.03323364257812	1.5257	1.4171	5.490333333333334	4.073233333333334	32665.724609375	467075.5556340027	0	1185	0.07039374121535946	0.778519231242407	0.8294677446181398	209.03277587890625	209.0338592529297
476	209.04534912109375	15.97865					1	DETECTED	209.0453 m/z @15.98 [CD8203_2.mzXML]	209.04534912109375	15.97865	0.1012	19.977500000000003	19.876300000000004	29125.658203125	6664636.986181357	0	1185	2.5255377942555413	0.778422463023823	0.5945827851286177	209.0447540283203	209.0457305908203
477	209.091796875	7.67475					1	DETECTED	209.0918 m/z @7.67 [CD8203_2.mzXML]	209.091796875	7.67475	5.64775	8.643516666666667	2.9957666666666665	15529.92578125	973326.9699218445	0	1185	0.6493934322287949	0.6883974099782817	0.22759053915394742	209.09133911132812	209.09266662597656
478	209.11663818359375	12.03025					1	DETECTED	209.1166 m/z @12.03 [CD8203_2.mzXML]	209.11663818359375	12.03025	0.7060833333333334	12.744349999999999	12.038266666666665	843773.6875	9675459.816579236	1	1185	0.1102482871568391	2.8128562806074204	3.4879981476310937	209.1157989501953	209.11756896972656
479	209.12823486328125	8.747000000000002					1	DETECTED	209.1282 m/z @8.75 [CD8203_2.mzXML]	209.12823486328125	8.747000000000002	0.9257833333333333	10.361266666666667	9.435483333333334	8959.3447265625	755858.7336434327	0	1185	0.08956768814400995	0.6031979253014769	0.015065957242170186	209.1280517578125	209.13546752929688
480	210.04518127441406	16.8595					1	DETECTED	210.0452 m/z @16.86 [CD8203_2.mzXML]	210.04518127441406	16.8595	8.18615	19.242666666666665	11.056516666666665	1917.500244140625	617371.663486603	0	1185	1.2630641232204685	0.6373844400760181	0.27476888015203627	210.04405212402344	210.05064392089844
481	210.1202850341797	12.03025					1	DETECTED	210.1203 m/z @12.03 [CD8203_2.mzXML]	210.1202850341797	12.03025	2.47135	12.353666666666667	9.882316666666668	97529.890625	2250772.6050415356	0	1185	0.11269033618690294	1.8478978431803117	4.128394594613733	210.11199951171875	210.1204071044922
482	210.9354248046875	11.815866666666667					1	DETECTED	210.9354 m/z @11.82 [CD8203_2.mzXML]	210.9354248046875	11.815866666666667	1.6438166666666667	17.817	16.173183333333334	9630.1123046875	1877708.2906487724	0	1185	0.6326033268785007	3.40326701944271	3.9923717281446747	210.9319305419922	210.93690490722656
483	211.0418243408203	2.6214999999999997					1	DETECTED	211.0418 m/z @2.62 [CD8203_2.mzXML]	211.0418243408203	2.6214999999999997	2.1248833333333335	17.173000000000002	15.048116666666669	18393.294921875	1563436.580663513	0	1185	0.5112455265245228	1.5076448842861623	1.1512907278616158	211.0410919189453	211.04261779785156
484	211.08023071289062	14.63495					1	DETECTED	211.0802 m/z @14.63 [CD8203_2.mzXML]	211.08023071289062	14.63495	13.734383333333334	17.798833333333334	4.064450000000001	4288.57373046875	436168.25544467184	0	1185	1.274922661236472	2.2566069511788887	3.5132139023577773	211.07943725585938	211.08082580566406
485	211.13243103027344	12.139983333333333					1	DETECTED	211.1324 m/z @12.14 [CD8203_2.mzXML]	211.13243103027344	12.139983333333333	0.1012	19.977500000000003	19.876300000000004	19895.7890625	3426842.4958099946	0	1185	0.13953807081213476	0.5943474767795642	0.4640251034693801	211.1225128173828	211.13389587402344
486	211.14402770996094	10.253716666666666					1	DETECTED	211.1440 m/z @10.25 [CD8203_2.mzXML]	211.14402770996094	10.253716666666666	8.62645	10.397383333333332	1.770933333333332	12082.0908203125	440644.52588452125	0	1185	1.7113636908545313	0.544143553607276	0.0882871072145519	211.14378356933594	211.1442413330078
487	212.01934814453125	11.336416666666667					1	DETECTED	212.0193 m/z @11.34 [CD8203_2.mzXML]	212.01934814453125	11.336416666666667	11.29265	11.765033333333333	0.47238333333333316	38496.12109375	326831.43050634774	0	1185	0.33945341341761903	2.8466183887237877	4.490634509470527	212.01885986328125	212.02005004882812
488	212.06784057617188	10.811733333333333					1	DETECTED	212.0678 m/z @10.81 [CD8203_2.mzXML]	212.06784057617188	10.811733333333333	9.661533333333333	11.019633333333333	1.3581000000000003	14232.787109375	297423.5261768802	0	1185	0.10854039876587507	0.5903755868544602	0.18075117370892058	212.06784057617188	212.07415771484375
489	212.8387451171875	1.9416666666666667					1	DETECTED	212.8387 m/z @1.94 [CD8203_2.mzXML]	212.8387451171875	1.9416666666666667	1.6902666666666666	2.153	0.46273333333333344	14121.94921875	232749.51596020514	0	1185	0.3255391172944757	0.9203129143463272	0.8406258286926545	212.83827209472656	212.83909606933594
490	213.1634979248047	14.535433333333334					1	DETECTED	213.1635 m/z @14.54 [CD8203_2.mzXML]	213.1634979248047	14.535433333333334	10.72215	15.091566666666667	4.369416666666668	1978.9669189453125	323093.5814164125	0	1185	4.3937002693940865	0.5729205365454967	0.14584107309099328	213.1584014892578	213.16412353515625
491	213.1778564453125	10.513683333333335					1	DETECTED	213.1779 m/z @10.51 [CD8203_2.mzXML]	213.1778564453125	10.513683333333335	5.437799999999999	17.32	11.882200000000001	5994.07861328125	762005.6975951842	0	1185	0.07897696371873586	1.1704563737674556	0.0609715195311197	213.17742919921875	213.18536376953125
492	213.9588165283203	18.1465					1	DETECTED	213.9588 m/z @18.15 [CD8203_2.mzXML]	213.9588165283203	18.1465	0.1012	19.977500000000003	19.876300000000004	3588.88427734375	1420377.949124755	0	1185	1.6719417879630925	0.5507334319739767	0.10146686394795337	213.95785522460938	213.95970153808594
493	214.179931640625	11.2589					1	DETECTED	214.1799 m/z @11.26 [CD8203_2.mzXML]	214.179931640625	11.2589	1.5694166666666667	11.276299999999999	9.706883333333332	10343.8271484375	1560600.6249401243	0	1185	0.0492459458393828	0.5008978806919528	0.3162106213326929	214.17947387695312	214.18678283691406
494	214.9171905517578	1.5545499999999999					1	DETECTED	214.9172 m/z @1.55 [CD8203_2.mzXML]	214.9171905517578	1.5545499999999999	0.5047666666666667	1.8282666666666667	1.3235000000000001	1071730.75	8077622.47447568	0	1185	0.09794878474250823	0.79525866723216	0.5234829499661651	214.91635131835938	214.91831970214844
495	214.98863220214844	1.5401500000000001					1	DETECTED	214.9886 m/z @1.54 [CD8203_2.mzXML]	214.98863220214844	1.5401500000000001	1.4357833333333334	14.176250000000001	12.740466666666668	49712.0390625	1.2527011336429568E7	0	1185	0.10534580277471073	59.39128609023139	122.71249015211185	214.97988891601562	214.9888153076172
496	215.0159454345703	1.9416666666666667					1	DETECTED	215.0159 m/z @1.94 [CD8203_2.mzXML]	215.0159454345703	1.9416666666666667	1.4171	10.556833333333334	9.139733333333334	55740.109375	2401089.052634522	0	1185	1.2427366953830818	8.265026608855312	1.5921909745855514	215.01531982421875	215.0234832763672
497	215.12757873535156	11.13945					1	DETECTED	215.1276 m/z @11.14 [CD8203_2.mzXML]	215.12757873535156	11.13945	0.59615	18.9685	18.372349999999997	2772.539794921875	1281178.1527605283	0	1185	0.10634141038034173	0.8712808134075667	0.7425616268151336	215.1268768310547	215.1293182373047
498	215.9208526611328	1.5401500000000001					1	DETECTED	215.9209 m/z @1.54 [CD8203_2.mzXML]	215.9208526611328	1.5401500000000001	1.4357833333333334	1.5986833333333335	0.16290000000000004	30131.666015625	174524.22067810068	0	1185	0.10097162549871674	0.7772798154009156	0.5852006303019578	215.92074584960938	215.9210205078125
499	216.12271118164062	1.9137833333333334					1	DETECTED	216.1227 m/z @1.91 [CD8203_2.mzXML]	216.12271118164062	1.9137833333333334	1.9137833333333334	18.567333333333334	16.65355	13470.333984375	1080309.758591095	0	1185	0.1401406997712762	null	null	216.12213134765625	216.12339782714844
500	216.9222412109375	1.6748166666666668					1	DETECTED	216.9222 m/z @1.67 [CD8203_2.mzXML]	216.9222412109375	1.6748166666666668	1.4962833333333334	6.033266666666666	4.536983333333333	170792.203125	3455476.5646101064	0	1185	0.11777978687901713	15.466898956249521	1.8696554605079638	216.91342163085938	216.92559814453125
501	216.95053100585938	1.5401500000000001					1	DETECTED	216.9505 m/z @1.54 [CD8203_2.mzXML]	216.95053100585938	1.5401500000000001	1.4357833333333334	9.129050000000001	7.693266666666668	173461.09375	3715941.0834906013	0	1185	0.10639329195483183	0.9361864353520305	0.7966136690386896	216.94935607910156	216.95114135742188
502	217.046875	10.900450000000001					1	DETECTED	217.0469 m/z @10.90 [CD8203_2.mzXML]	217.046875	10.900450000000001	1.5986833333333335	16.731166666666667	15.132483333333333	5683.923828125	1644245.8534763795	0	1185	0.09156825033152316	0.8134198521427828	4.603107915930477	217.03799438476562	217.053955078125
503	217.0696258544922	9.900533333333334					1	DETECTED	217.0696 m/z @9.90 [CD8203_2.mzXML]	217.0696258544922	9.900533333333334	5.805400000000001	9.986633333333334	4.181233333333333	4443.82666015625	171757.74223501587	0	1185	0.08985354946992707	0.5105124782261872	0.021024956452374382	217.06069946289062	217.0697784423828
504	217.08157348632812	1.8567833333333332					1	DETECTED	217.0816 m/z @1.86 [CD8203_2.mzXML]	217.08157348632812	1.8567833333333332	1.8567833333333332	15.430416666666668	13.573633333333335	19669.796875	1448448.1137572022	0	1185	0.3214585060152919	null	null	217.0808563232422	217.08932495117188
505	217.12147521972656	18.018833333333337					1	DETECTED	217.1215 m/z @18.02 [CD8203_2.mzXML]	217.12147521972656	18.018833333333337	0.1012	19.995833333333334	19.894633333333335	9769.1220703125	2743935.3663990176	0	1185	0.8429033530789418	0.8880816246744163	0.7534085337750396	217.11781311035156	217.1221160888672
506	217.1431884765625	10.775633333333333					1	DETECTED	217.1432 m/z @10.78 [CD8203_2.mzXML]	217.1431884765625	10.775633333333333	6.208933333333333	10.811733333333333	4.602799999999999	2286.484619140625	365535.5734590453	0	1185	0.0547058227374535	0.5039525258939715	0.007905051787943013	217.13348388671875	217.14340209960938
507	218.02149963378906	9.6787					1	DETECTED	218.0215 m/z @9.68 [CD8203_2.mzXML]	218.02149963378906	9.6787	9.3169	15.702933333333334	6.386033333333334	4837.7333984375	621139.309169922	0	1185	0.13085493467455755	8.825363921135095	16.65072784227019	218.01150512695312	218.02159118652344
508	218.04226684570312	10.145800000000001					1	DETECTED	218.0423 m/z @10.15 [CD8203_2.mzXML]	218.04226684570312	10.145800000000001	10.092450000000001	10.272183333333334	0.17973333333333308	9812.6728515625	55403.47518975818	0	1185	0.09780273624574498	1.6844736019993725	2.4362231166792374	218.04214477539062	218.04261779785156
509	218.13824462890625	1.9137833333333334					1	DETECTED	218.1382 m/z @1.91 [CD8203_2.mzXML]	218.13824462890625	1.9137833333333334	0.1012	19.995833333333334	19.894633333333335	41204.2578125	3663813.112108763	0	1185	0.7602761475100037	8.471427008343012	0.9372853627723262	218.1375274658203	218.1395263671875
510	218.2113800048828	10.361266666666667					1	DETECTED	218.2114 m/z @10.36 [CD8203_2.mzXML]	218.2113800048828	10.361266666666667	10.343250000000001	10.499766666666666	0.15651666666666486	8032.9140625	39727.302243102815	0	1185	0.0801430815048434	4.343663274745686	7.451155477034397	218.2109832763672	218.21176147460938
511	218.9192657470703	1.6748166666666668					1	DETECTED	218.9193 m/z @1.67 [CD8203_2.mzXML]	218.9192657470703	1.6748166666666668	1.4516666666666667	12.727966666666667	11.2763	53324.66015625	9747786.357726075	0	1185	0.26427109705153384	25.266188662334734	329.3682602695179	218.9101104736328	218.91949462890625
512	218.98358154296875	1.5545499999999999					1	DETECTED	218.9836 m/z @1.55 [CD8203_2.mzXML]	218.98358154296875	1.5545499999999999	1.4516666666666667	1.5839666666666665	0.13229999999999986	22098.892578125	138307.40463330084	0	1185	0.11029716155460267	0.6429612830066419	0.2859225660132838	218.9833526611328	218.98367309570312
513	219.02597045898438	1.7854666666666668					1	DETECTED	219.0260 m/z @1.79 [CD8203_2.mzXML]	219.02597045898438	1.7854666666666668	1.7065833333333333	9.396116666666668	7.689533333333334	1453848.25	1.6812000001780797E7	1	1185	0.14461051330077823	3.9900919742310643	5.857568766999505	219.02572631835938	219.02732849121094
514	219.04312133789062	8.695466666666666					1	DETECTED	219.0431 m/z @8.70 [CD8203_2.mzXML]	219.04312133789062	8.695466666666666	5.437799999999999	11.13945	5.701650000000001	6115.41162109375	574861.7579400326	0	1185	2.3942352670976224	0.8751125549984652	0.7502251099969303	219.0428466796875	219.04769897460938
515	219.0986328125	11.937216666666666					1	DETECTED	219.0986 m/z @11.94 [CD8203_2.mzXML]	219.0986328125	11.937216666666666	11.863033333333334	12.075966666666666	0.2129333333333321	5889.5498046875	37966.72562597655	0	1185	0.04981867297469833	1.435183104920257	1.870366209840514	219.0936279296875	219.0989532470703
516	219.1171417236328	14.78615					1	DETECTED	219.1171 m/z @14.79 [CD8203_2.mzXML]	219.1171417236328	14.78615	8.541500000000001	19.481333333333335	10.939833333333334	13424.2236328125	1506313.8283757018	0	1185	0.6292596854083801	0.82736275338736	5.34186403661721	219.10989379882812	219.12310791015625
517	219.17385864257812	11.336416666666667					1	DETECTED	219.1739 m/z @11.34 [CD8203_2.mzXML]	219.17385864257812	11.336416666666667	0.11951666666666667	19.977500000000003	19.857983333333337	17347.546875	1900250.2693413715	0	1185	0.08953350339203325	1.7450093865529441	1.6574794855034365	219.17323303222656	219.17527770996094
518	220.02957153320312	1.7854666666666668					1	DETECTED	220.0296 m/z @1.79 [CD8203_2.mzXML]	220.02957153320312	1.7854666666666668	1.7401666666666666	4.0954	2.355233333333333	88422.5703125	1268726.6610737913	0	1185	0.17258685004316776	24.45640642550974	8.115605272678714	220.029296875	220.0375518798828
519	220.11785888671875	8.902733333333334					1	DETECTED	220.1179 m/z @8.90 [CD8203_2.mzXML]	220.11785888671875	8.902733333333334	3.0172833333333333	14.7525	11.735216666666666	15261.3779296875	948720.4664352726	0	1185	0.15027219081065724	0.9969685127447064	0.01989386665962841	220.1102752685547	220.12088012695312
520	220.93429565429688	1.5986833333333335					1	DETECTED	220.9343 m/z @1.60 [CD8203_2.mzXML]	220.93429565429688	1.5986833333333335	1.5694166666666667	1.7065833333333333	0.13716666666666666	104410.8828125	446998.7354050293	0	1185	0.06819640321209075	2.7603137283710724	3.091973403848146	220.9339599609375	220.93438720703125
521	220.98117065429688	1.5257					1	DETECTED	220.9812 m/z @1.53 [CD8203_2.mzXML]	220.98117065429688	1.5257	1.4815333333333334	1.5401500000000001	0.05861666666666676	5263.724609375	15870.75039636235	0	1185	4.022281961873929	0.6635849056603781	0.32716981132075623	220.98019409179688	220.98117065429688
522	220.99679565429688	1.4357833333333334					1	DETECTED	220.9968 m/z @1.44 [CD8203_2.mzXML]	220.99679565429688	1.4357833333333334	1.0715333333333334	19.555	18.483466666666665	2463.400390625	1364693.5959173897	0	1185	13.47403772649529	25.371951498512928	49.743902997025856	220.99598693847656	221.0067596435547
523	221.02438354492188	1.7707666666666666					1	DETECTED	221.0244 m/z @1.77 [CD8203_2.mzXML]	221.02438354492188	1.7707666666666666	1.7239833333333332	11.863033333333334	10.139050000000001	86883.7265625	1830395.0445739143	0	1185	0.16699620012680172	108.25923054690405	3.387546190546129	221.0209503173828	221.03024291992188
524	221.05322265625	11.534466666666667					1	DETECTED	221.0532 m/z @11.53 [CD8203_2.mzXML]	221.05322265625	11.534466666666667	2.8729500000000003	15.340783333333333	12.467833333333331	14291.1259765625	3187794.3682915643	0	1185	0.1274984193135058	0.7197257601151452	0.43945152023029055	221.05203247070312	221.05494689941406
525	221.08082580566406	10.513683333333335					1	DETECTED	221.0808 m/z @10.51 [CD8203_2.mzXML]	221.08082580566406	10.513683333333335	10.457783333333333	11.13945	0.6816666666666666	30141.81640625	211064.61283074983	0	1185	0.12799814996709458	6.097197376267016	2.193302804529258	221.08042907714844	221.0809783935547
526	221.0918731689453	8.62645					1	DETECTED	221.0919 m/z @8.63 [CD8203_2.mzXML]	221.0918731689453	8.62645	5.2459999999999996	9.286483333333333	4.040483333333333	22573.4609375	581817.5009063717	0	1185	0.17739218185159444	0.614916879081141	2.5808402624714133	221.091552734375	221.09271240234375
527	222.06466674804688	15.721300000000001					1	DETECTED	222.0647 m/z @15.72 [CD8203_2.mzXML]	222.06466674804688	15.721300000000001	9.33265	19.904	10.57135	11860.5546875	2524188.8796337275	0	1185	2.314018765919311	0.8101284886556213	0.49772006687308135	222.06405639648438	222.0655517578125
528	222.867431640625	1.7239833333333332					1	DETECTED	222.8674 m/z @1.72 [CD8203_2.mzXML]	222.867431640625	1.7239833333333332	1.6590500000000001	1.7998166666666668	0.1407666666666667	63461.83984375	323474.9181464846	0	1185	0.0906654165198375	1.0839322381930232	1.1678644763860466	222.86700439453125	222.8675994873047
529	222.994140625	13.5349					1	DETECTED	222.9941 m/z @13.53 [CD8203_2.mzXML]	222.994140625	13.5349	1.7065833333333333	15.1271	13.420516666666668	24439.9296875	3581122.5041394047	0	1185	1.999079762858253	0.5673045896922498	3.725798518697615	222.9880828857422	222.99566650390625
530	223.0609588623047	15.630083333333333					1	DETECTED	223.0610 m/z @15.63 [CD8203_2.mzXML]	223.0609588623047	15.630083333333333	9.54515	19.7385	10.193349999999999	23010.291015625	5520110.223658139	0	1185	2.6710375448264383	0.812158769099306	0.6831783390593694	223.060546875	223.06129455566406
531	223.0960235595703	11.534466666666667					1	DETECTED	223.0960 m/z @11.53 [CD8203_2.mzXML]	223.0960235595703	11.534466666666667	0.1012	19.995833333333334	19.894633333333335	925572.25	1.2136748184039095E7	1	1185	0.09899194021667412	0.5212115664056384	4.32632240496032	223.09190368652344	223.09747314453125
532	223.13253784179688	12.337316666666668					1	DETECTED	223.1325 m/z @12.34 [CD8203_2.mzXML]	223.13253784179688	12.337316666666668	10.181966666666666	19.16916666666667	8.987200000000003	66675.171875	2908308.325001098	0	1185	1.1965910346643245	2.68852042687414	0.20664131470101954	223.1299285888672	223.13551330566406
533	224.95089721679688	11.731733333333333					1	DETECTED	224.9509 m/z @11.73 [CD8203_2.mzXML]	224.95089721679688	11.731733333333333	10.811733333333333	16.768	5.956266666666668	31332.80859375	2663251.309965548	0	1185	0.7696240589344878	3.094141408406832	4.417881915481843	224.95018005371094	224.95166015625
534	225.0342254638672	1.7854666666666668					1	DETECTED	225.0342 m/z @1.79 [CD8203_2.mzXML]	225.0342254638672	1.7854666666666668	1.7707666666666666	14.8192	13.048433333333334	51962.0	2184533.2318367925	0	1185	0.07911713591395353	443.824263038544	886.648526077088	225.027587890625	225.03445434570312
535	225.07562255859375	10.217833333333335					1	DETECTED	225.0756 m/z @10.22 [CD8203_2.mzXML]	225.07562255859375	10.217833333333335	3.4642666666666666	17.338666666666665	13.874399999999998	3434.0751953125	1073222.7009894715	0	1185	0.11583188235744224	1.0271905709082112	1.0543811418164222	225.06605529785156	225.08506774902344
536	225.14810180664062	12.370366666666666					1	DETECTED	225.1481 m/z @12.37 [CD8203_2.mzXML]	225.14810180664062	12.370366666666666	7.072916666666667	12.568016666666667	5.4951	20338.515625	674901.0295744932	0	1185	0.20576498962901724	0.5186552020311661	0.2985455981684195	225.1474151611328	225.14865112304688
537	226.04454040527344	2.040016666666667					1	DETECTED	226.0445 m/z @2.04 [CD8203_2.mzXML]	226.04454040527344	2.040016666666667	1.9697833333333332	10.379266666666666	8.409483333333332	26004.306640625	695165.6987022704	0	1185	0.07632279215529336	11.742025572090283	3.0852003465667086	226.04434204101562	226.04730224609375
538	226.1186065673828	8.345983333333333					1	DETECTED	226.1186 m/z @8.35 [CD8203_2.mzXML]	226.1186065673828	8.345983333333333	7.88455	8.5746	0.6900500000000003	3836.082275390625	65823.8944135437	0	1185	0.2566148095522589	0.7477244816874965	0.4790320387685895	226.11807250976562	226.11888122558594
539	226.95108032226562	1.6438166666666667					1	DETECTED	226.9511 m/z @1.64 [CD8203_2.mzXML]	226.95108032226562	1.6438166666666667	1.5839666666666665	19.6835	18.099533333333333	493786.34375	3988546.1525772396	0	1185	0.1084912784363461	1.7086132227140687	1.5288893772777659	226.9464569091797	226.95211791992188
540	227.07913208007812	9.200833333333332					1	DETECTED	227.0791 m/z @9.20 [CD8203_2.mzXML]	227.07913208007812	9.200833333333332	9.11355	12.03025	2.9167000000000005	48308.86328125	1071765.8613257743	0	1185	0.2334952829957615	16.372938757800704	31.894214461076114	227.07899475097656	227.0828857421875
541	227.12498474121094	1.8282666666666667					1	DETECTED	227.1250 m/z @1.83 [CD8203_2.mzXML]	227.12498474121094	1.8282666666666667	1.814	2.1108	0.29679999999999973	88955.46875	318299.67946215783	0	1185	0.03600069463118216	5.2097890616867355	8.268620465324949	227.1243896484375	227.12498474121094
542	227.1753692626953	9.780683333333334					1	DETECTED	227.1754 m/z @9.78 [CD8203_2.mzXML]	227.1753692626953	9.780683333333334	0.2301	19.316	19.0859	91999.0390625	2824769.145848631	1	1185	0.14701956138211614	1.0019964609980554	2.5832890929091503	227.17349243164062	227.17855834960938
543	227.97447204589844	11.892233333333333					1	DETECTED	227.9745 m/z @11.89 [CD8203_2.mzXML]	227.97447204589844	11.892233333333333	10.900450000000001	19.959166666666665	9.058716666666664	3361.43212890625	729172.9650044553	0	1185	5.482935838358335	4.566882887727497	8.133765775454995	227.97364807128906	227.97535705566406
544	228.0630340576172	10.28975					1	DETECTED	228.0630 m/z @10.29 [CD8203_2.mzXML]	228.0630340576172	10.28975	10.253716666666666	10.442833333333335	0.18911666666666882	31014.609375	190527.7872145396	0	1185	0.0978808245046956	2.6241905642923014	4.248381128584603	228.0625457763672	228.0631866455078
545	228.1952667236328	11.50505					1	DETECTED	228.1953 m/z @11.51 [CD8203_2.mzXML]	228.1952667236328	11.50505	11.456733333333334	12.123600000000001	0.6668666666666674	124033.7421875	654718.1643514408	1	1185	0.05459834704401878	5.044514264577302	2.317407159104998	228.1951904296875	228.1958465576172
546	229.14291381835938	0.1012					1	DETECTED	229.1429 m/z @0.10 [CD8203_2.mzXML]	229.14291381835938	0.1012	0.1012	19.995833333333334	19.894633333333335	80188.375	5.9553867981398895E7	1	1185	4.263640057715966	null	null	229.14268493652344	229.1436004638672
547	229.15431213378906	1.8855333333333335					1	DETECTED	229.1543 m/z @1.89 [CD8203_2.mzXML]	229.15431213378906	1.8855333333333335	1.8567833333333332	2.040016666666667	0.18323333333333358	76826.4140625	533862.6319580083	0	1185	0.12959424589694102	3.1866666666666403	5.373333333333281	229.154052734375	229.15435791015625
548	230.1464385986328	0.7427666666666667					1	DETECTED	230.1464 m/z @0.74 [CD8203_2.mzXML]	230.1464385986328	0.7427666666666667	0.13813333333333333	19.995833333333334	19.8577	10788.8173828125	7301988.8619799195	0	1185	10.255008089705653	16.421274601686974	31.84254920337394	230.1453399658203	230.14724731445312
549	230.24728393554688	11.380666666666666					1	DETECTED	230.2473 m/z @11.38 [CD8203_2.mzXML]	230.24728393554688	11.380666666666666	11.336416666666667	11.968866666666665	0.6324499999999986	280711.46875	1701367.326240725	1	1185	0.07639306964255965	2.9714202749550918	3.1984587223210186	230.24697875976562	230.24794006347656
550	230.9661102294922	1.5401500000000001					1	DETECTED	230.9661 m/z @1.54 [CD8203_2.mzXML]	230.9661102294922	1.5401500000000001	1.4357833333333334	1.6287333333333334	0.19294999999999995	172201.734375	1161678.2461796878	0	1185	0.11276057436578446	0.9200719495342848	0.7890842491533491	230.96563720703125	230.9662322998047
551	230.9896240234375	1.9697833333333332					1	DETECTED	230.9896 m/z @1.97 [CD8203_2.mzXML]	230.9896240234375	1.9697833333333332	1.8997666666666668	3.555633333333333	1.6558666666666664	10669.41796875	350997.4083074339	0	1185	0.09981740622139301	11.82480361818619	15.537731100946221	230.98919677734375	230.99038696289062
552	231.136962890625	14.9036					1	DETECTED	231.1370 m/z @14.90 [CD8203_2.mzXML]	231.136962890625	14.9036	0.1012	19.995833333333334	19.894633333333335	228902.421875	2.2273891356297623E7	1	1185	0.9342671607462503	0.9200268868815435	0.6627418686006032	231.13612365722656	231.14646911621094
553	232.1175994873047	1.9416666666666667					1	DETECTED	232.1176 m/z @1.94 [CD8203_2.mzXML]	232.1175994873047	1.9416666666666667	1.9277333333333333	6.773233333333334	4.8455	8865.044921875	347946.7562642212	0	1185	0.09912578718504994	173.88157894736818	346.76315789473637	232.1162109375	232.1216278076172
554	232.14053344726562	14.9036					1	DETECTED	232.1405 m/z @14.90 [CD8203_2.mzXML]	232.14053344726562	14.9036	9.33265	19.481333333333335	10.148683333333336	16890.970703125	1850677.0652500913	0	1185	0.5190059046889797	0.933799082969947	0.5529838328223614	232.1360626220703	232.14161682128906
555	232.15428161621094	8.424733333333332					1	DETECTED	232.1543 m/z @8.42 [CD8203_2.mzXML]	232.15428161621094	8.424733333333332	7.9016166666666665	11.13945	3.2378333333333336	67835.4375	1219027.5028421034	0	1185	0.19227107399221843	0.8776861255495922	0.6872974821841296	232.153564453125	232.15492248535156
556	232.89622497558594	1.6748166666666668					1	DETECTED	232.8962 m/z @1.67 [CD8203_2.mzXML]	232.89622497558594	1.6748166666666668	1.6438166666666667	1.9137833333333334	0.2699666666666667	106735.859375	758236.6472534175	0	1185	0.11822842416987811	3.1679869300252514	7.082454375246671	232.8959503173828	232.8965301513672
557	232.92794799804688	1.5401500000000001					1	DETECTED	232.9279 m/z @1.54 [CD8203_2.mzXML]	232.92794799804688	1.5401500000000001	1.4357833333333334	1.6287333333333334	0.19294999999999995	95855.6640625	570656.2466892089	0	1185	0.08367217757854384	0.9085034937514854	0.7641912217786959	232.9184112548828	232.92813110351562
558	232.9854278564453	10.571783333333334					1	DETECTED	232.9854 m/z @10.57 [CD8203_2.mzXML]	232.9854278564453	10.571783333333334	5.280716666666667	17.89016666666667	12.609450000000002	3553.19384765625	961407.2587164917	0	1185	0.29539479995721507	1.191579202681249	1.383158405362498	232.982177734375	232.9883575439453
559	233.0310516357422	15.702933333333334					1	DETECTED	233.0311 m/z @15.70 [CD8203_2.mzXML]	233.0310516357422	15.702933333333334	9.6787	18.858999999999998	9.180299999999999	2238.66259765625	720654.747738495	0	1185	1.2467409684776278	0.7619475783917177	0.5238951567834352	233.03016662597656	233.0318603515625
560	233.06964111328125	10.272183333333334					1	DETECTED	233.0696 m/z @10.27 [CD8203_2.mzXML]	233.06964111328125	10.272183333333334	10.11055	10.379266666666666	0.26871666666666627	2817.8046875	28536.381367187405	0	1185	0.1677270167999687	0.8312538667766483	0.6625077335532965	233.06910705566406	233.0696563720703
561	233.13296508789062	14.9036					1	DETECTED	233.1330 m/z @14.90 [CD8203_2.mzXML]	233.13296508789062	14.9036	5.420016666666667	19.756833333333336	14.33681666666667	8912.7919921875	1350249.9712553406	0	1185	9.956456466167944	0.7558755041606988	0.36971883108384695	233.12586975097656	233.13400268554688
562	233.14666748046875	14.535433333333334					1	DETECTED	233.1467 m/z @14.54 [CD8203_2.mzXML]	233.14666748046875	14.535433333333334	0.6507166666666666	19.316	18.66528333333333	9751.5029296875	1812063.2212857376	0	1185	0.210185297271142	0.9359663388680923	0.8735395769120481	233.1457977294922	233.14981079101562
563	234.8932647705078	1.6748166666666668					1	DETECTED	234.8933 m/z @1.67 [CD8203_2.mzXML]	234.8932647705078	1.6748166666666668	0.7609333333333334	1.7854666666666668	1.0245333333333333	35928.92578125	454424.25105599966	0	1185	0.10565353933409072	0.5605383619353308	0.12107672387066172	234.8931427001953	234.89732360839844
564	235.06875610351562	11.863033333333334					1	DETECTED	235.0688 m/z @11.86 [CD8203_2.mzXML]	235.06875610351562	11.863033333333334	11.105766666666666	12.139983333333333	1.0342166666666675	54059.7890625	571860.7194185173	0	1185	0.11429115814307522	1.0459024080464845	0.6234852589310123	235.06146240234375	235.06884765625
565	235.0923309326172	2.7044333333333332					1	DETECTED	235.0923 m/z @2.70 [CD8203_2.mzXML]	235.0923309326172	2.7044333333333332	0.17495	19.959166666666665	19.784216666666666	69313.7265625	8795024.866459414	0	1185	1.1827187223148812	1.9260445204114682	6.261984467688353	235.08389282226562	235.09645080566406
566	235.14401245117188	10.556833333333334					1	DETECTED	235.1440 m/z @10.56 [CD8203_2.mzXML]	235.14401245117188	10.556833333333334	10.499766666666666	10.556833333333334	0.05706666666666749	2906.739013671875	7862.868315063426	0	1185	0.06209088823491271	0.5	null	235.1439666748047	235.14439392089844
567	235.1688690185547	12.27195					1	DETECTED	235.1689 m/z @12.27 [CD8203_2.mzXML]	235.1688690185547	12.27195	0.1012	19.995833333333334	19.894633333333335	14009.3095703125	1681302.14103653	0	1185	0.13188119552292044	0.79100636750252	0.5736419710453289	235.1679229736328	235.17001342773438
568	236.068603515625	11.877716666666666					1	DETECTED	236.0686 m/z @11.88 [CD8203_2.mzXML]	236.068603515625	11.877716666666666	11.83285	17.61466666666667	5.781816666666668	16208.2021484375	453028.4558083492	0	1185	0.03777376869331128	64.43332095096719	127.86664190193439	236.0628204345703	236.0785369873047
569	236.08009338378906	15.251					1	DETECTED	236.0801 m/z @15.25 [CD8203_2.mzXML]	236.08009338378906	15.251	9.917383333333333	18.037	8.119616666666666	4118.13232421875	699974.2955258484	0	1185	1.198928583034517	0.7611736251511638	0.5223472503023276	236.0794677734375	236.0809326171875
570	236.09596252441406	2.6628166666666666					1	DETECTED	236.0960 m/z @2.66 [CD8203_2.mzXML]	236.09596252441406	2.6628166666666666	0.6325333333333333	8.815249999999999	8.182716666666666	5833.9833984375	806878.661269501	0	1185	2.753342155898101	2.015166191910817	1.4017592866689343	236.0911407470703	236.1035919189453
571	236.93115234375	11.472683333333332					1	DETECTED	236.9312 m/z @11.47 [CD8203_2.mzXML]	236.93115234375	11.472683333333332	6.138833333333333	16.107583333333334	9.96875	3015.400634765625	904462.2558202518	0	1185	4.890808205770046	0.9344797847708505	0.8689595695417012	236.93089294433594	236.93653869628906
572	236.97128295898438	11.699816666666667					1	DETECTED	236.9713 m/z @11.70 [CD8203_2.mzXML]	236.97128295898438	11.699816666666667	7.657016666666666	15.269133333333334	7.612116666666668	8266.7314453125	1036613.8973797912	0	1185	4.4386409360384205	0.941441162890406	0.882882325780812	236.97071838378906	236.97207641601562
573	236.99761962890625	1.9277333333333333					1	DETECTED	236.9976 m/z @1.93 [CD8203_2.mzXML]	236.99761962890625	1.9277333333333333	1.8997666666666668	11.037	9.137233333333334	23549.93359375	847936.4768576659	0	1185	0.12291898112105604	25.671913004793986	53.206665523711294	236.9881134033203	236.99891662597656
574	237.07632446289062	15.109566666666666					1	DETECTED	237.0763 m/z @15.11 [CD8203_2.mzXML]	237.07632446289062	15.109566666666666	4.818416666666667	18.822666666666667	14.004249999999999	6410.21923828125	1833619.8372497263	0	1185	4.505618303853039	0.680402578914893	0.8350447132674245	237.066650390625	237.0859832763672
575	237.11175537109375	11.815866666666667					1	DETECTED	237.1118 m/z @11.82 [CD8203_2.mzXML]	237.11175537109375	11.815866666666667	0.13813333333333333	19.793499999999998	19.655366666666666	29282.015625	3085789.7112991945	0	1185	0.1020619964693612	2.5047978000720166	9.769961118452352	237.1094512939453	237.11265563964844
576	237.14830017089844	11.906983333333333					1	DETECTED	237.1483 m/z @11.91 [CD8203_2.mzXML]	237.14830017089844	11.906983333333333	11.563350000000002	12.599866666666665	1.0365166666666639	40518.76171875	559385.8146174304	0	1185	0.11785825997952237	1.5081724706567128	1.0082938935993224	237.14788818359375	237.1489715576172
577	238.1068572998047	14.37035					1	DETECTED	238.1069 m/z @14.37 [CD8203_2.mzXML]	238.1068572998047	14.37035	1.9137833333333334	19.86733333333333	17.953549999999996	10735.17578125	3072264.0412961124	0	1185	4.83787897966508	1.0844464014499906	0.9847389131187396	238.1049346923828	238.1085205078125
578	238.8413848876953	1.7401666666666666					1	DETECTED	238.8414 m/z @1.74 [CD8203_2.mzXML]	238.8413848876953	1.7401666666666666	1.6748166666666668	1.7998166666666668	0.125	19919.365234375	93577.40527893072	0	1185	0.10425934644684465	0.9563886763580749	0.862554254881885	238.84085083007812	238.841552734375
579	238.9664764404297	11.731733333333333					1	DETECTED	238.9665 m/z @11.73 [CD8203_2.mzXML]	238.9664764404297	11.731733333333333	1.4357833333333334	19.078	17.642216666666666	83994.203125	7738710.305203584	1	1185	0.8532813943432682	0.716270767288827	0.26743872199012386	238.96546936035156	238.97059631347656
580	238.9982452392578	9.07855					1	DETECTED	238.9982 m/z @9.08 [CD8203_2.mzXML]	238.9982452392578	9.07855	8.954933333333335	10.1284	1.1734666666666644	2362.44189453125	65774.12049090568	0	1185	0.2760785745828116	4.746393420520475	8.49278684104095	238.998046875	239.00633239746094
581	239.06358337402344	1.8567833333333332					1	DETECTED	239.0636 m/z @1.86 [CD8203_2.mzXML]	239.06358337402344	1.8567833333333332	1.6438166666666667	10.556833333333334	8.913016666666667	104143.46875	1119682.5983962098	0	1185	0.038748994223324784	5.124479887812689	7.997821258578366	239.0631866455078	239.07205200195312
582	239.09068298339844	10.513683333333335					1	DETECTED	239.0907 m/z @10.51 [CD8203_2.mzXML]	239.09068298339844	10.513683333333335	10.442833333333335	11.592133333333333	1.1492999999999984	1655779.5	1.0572887546811527E7	1	1185	0.08921494205829639	1.627182964553571	1.929072862631687	239.09068298339844	239.09132385253906
583	239.13893127441406	9.712566666666667					1	DETECTED	239.1389 m/z @9.71 [CD8203_2.mzXML]	239.13893127441406	9.712566666666667	9.644716666666666	10.499766666666666	0.8550500000000003	9719.8544921875	98052.04040444978	0	1185	0.08753892961996002	6.301031687545898	8.413105154032523	239.12896728515625	239.13925170898438
584	239.16354370117188	12.5525					1	DETECTED	239.1635 m/z @12.55 [CD8203_2.mzXML]	239.16354370117188	12.5525	1.14425	12.761033333333334	11.616783333333334	97360.0390625	1885799.4115944817	0	1185	0.11104325648839364	0.5095756751153552	0.01765651075488613	239.1609344482422	239.1638946533203
585	239.9659881591797	11.83285					1	DETECTED	239.9660 m/z @11.83 [CD8203_2.mzXML]	239.9659881591797	11.83285	3.771333333333333	15.9416	12.170266666666667	5915.50146484375	1070767.0902404485	0	1185	0.13693803088726852	0.7548372824799302	0.5096745649598605	239.96202087402344	239.9668731689453
586	240.09458923339844	10.499766666666666					1	DETECTED	240.0946 m/z @10.50 [CD8203_2.mzXML]	240.09458923339844	10.499766666666666	8.345983333333333	14.9036	6.557616666666668	167483.0	8318782.511739448	0	1185	0.08781899264610615	1.1236652937583196	1.2047870908920701	240.0937957763672	240.1027374267578
587	240.83847045898438	1.7401666666666666					1	DETECTED	240.8385 m/z @1.74 [CD8203_2.mzXML]	240.83847045898438	1.7401666666666666	1.6902666666666666	1.7556166666666668	0.06535000000000024	13494.1044921875	40954.99699853525	0	1185	0.10728022511182522	0.6548096192384787	0.30961923847695727	240.8381805419922	240.8386688232422
588	240.96697998046875	12.370366666666666					1	DETECTED	240.9670 m/z @12.37 [CD8203_2.mzXML]	240.96697998046875	12.370366666666666	10.917883333333332	19.463	8.545116666666669	8378.896484375	1191923.567856537	0	1185	0.2791110265135295	1.8644911181135113	3.594213143917851	240.96109008789062	240.9681396484375
589	241.02503967285156	8.7127					1	DETECTED	241.0250 m/z @8.71 [CD8203_2.mzXML]	241.02503967285156	8.7127	2.6628166666666666	18.311666666666667	15.648850000000001	3454.22900390625	980593.7459569398	0	1185	0.14709571804181287	1.2933183284526149	1.5866366569052297	241.02471923828125	241.0316925048828
590	241.0944061279297	10.513683333333335					1	DETECTED	241.0944 m/z @10.51 [CD8203_2.mzXML]	241.0944061279297	10.513683333333335	9.95175	10.635233333333334	0.6834833333333332	10797.2890625	113364.11287316907	0	1185	0.06986187103772323	0.6297330016386646	0.21533244001833998	241.0846710205078	241.09536743164062
591	241.10675048828125	11.534466666666667					1	DETECTED	241.1068 m/z @11.53 [CD8203_2.mzXML]	241.10675048828125	11.534466666666667	1.84245	11.968866666666665	10.126416666666666	230457.953125	1.4433130326476019E7	0	1185	0.10960727446878948	0.5154601286075992	0.025092025254485957	241.09756469726562	241.10708618164062
592	241.1542205810547	1.9137833333333334					1	DETECTED	241.1542 m/z @1.91 [CD8203_2.mzXML]	241.1542205810547	1.9137833333333334	1.8712833333333334	11.17365	9.302366666666668	10513.0634765625	690530.9225670776	0	1185	9.306960712320546	27.229704612809137	196.727274600243	241.1539764404297	241.1555633544922
593	242.01873779296875	2.040016666666667					1	DETECTED	242.0187 m/z @2.04 [CD8203_2.mzXML]	242.01873779296875	2.040016666666667	1.9697833333333332	17.927	15.957216666666666	6910.86328125	1440736.1656018065	0	1185	0.1913929564906176	113.60144755576607	191.69349090122435	242.0179901123047	242.02821350097656
594	242.09967041015625	8.885133333333332					1	DETECTED	242.0997 m/z @8.89 [CD8203_2.mzXML]	242.09967041015625	8.885133333333332	1.9416666666666667	10.542399999999999	8.600733333333332	8392.04296875	1160480.0370634766	0	1185	0.07362765817785544	0.6193400030724326	0.23868000614486523	242.09828186035156	242.09994506835938
595	242.92498779296875	1.6438166666666667					1	DETECTED	242.9250 m/z @1.64 [CD8203_2.mzXML]	242.92498779296875	1.6438166666666667	1.5986833333333335	1.7707666666666666	0.17208333333333314	195107.078125	835940.3145058589	0	1185	0.11045748774064612	1.829148290016664	2.235459944050546	242.9248046875	242.9252166748047
596	242.9620819091797	11.748316666666666					1	DETECTED	242.9621 m/z @11.75 [CD8203_2.mzXML]	242.9620819091797	11.748316666666666	1.4516666666666667	15.286783333333334	13.835116666666668	5137.77001953125	1688062.9498394777	0	1185	0.13841792386481622	0.6718261117288957	0.34365222345779145	242.96124267578125	242.9660186767578
597	242.9947052001953	1.4668666666666668					1	DETECTED	242.9947 m/z @1.47 [CD8203_2.mzXML]	242.9947052001953	1.4668666666666668	1.4357833333333334	1.5257	0.08991666666666664	16647.66015625	65891.00040942382	0	1185	0.07166910413920391	1.4463806970509372	1.8927613941018742	242.99444580078125	242.99493408203125
598	243.05296325683594	9.200833333333332					1	DETECTED	243.0530 m/z @9.20 [CD8203_2.mzXML]	243.05296325683594	9.200833333333332	2.7044333333333332	16.896666666666665	14.19223333333333	7400.3505859375	2393580.857812927	0	1185	0.08631310612540588	1.0923152309997333	0.032548788959782755	243.048095703125	243.0575714111328
599	243.10134887695312	10.28975					1	DETECTED	243.1013 m/z @10.29 [CD8203_2.mzXML]	243.10134887695312	10.28975	10.253716666666666	11.863033333333334	1.6093166666666683	9312.5419921875	250864.01507055684	0	1185	0.1302138087250313	20.97985793906687	44.357550071612955	243.09591674804688	243.10179138183594
600	244.11766052246094	9.528500000000001					1	DETECTED	244.1177 m/z @9.53 [CD8203_2.mzXML]	244.11766052246094	9.528500000000001	9.478116666666667	9.611683333333334	0.13356666666666683	5116.1796875	22212.464779540976	0	1185	0.0700245296433657	1.3255044657624628	1.651008931524926	244.11766052246094	244.1181182861328
601	244.19041442871094	11.456733333333334					1	DETECTED	244.1904 m/z @11.46 [CD8203_2.mzXML]	244.19041442871094	11.456733333333334	5.699966666666667	11.731733333333333	6.031766666666666	54712.0390625	4493421.507921021	0	1185	0.09415306365354681	0.5155931154940654	0.018901620298712927	244.18174743652344	244.19418334960938
602	244.2019500732422	9.11355					1	DETECTED	244.2020 m/z @9.11 [CD8203_2.mzXML]	244.2019500732422	9.11355	7.832516666666667	10.1284	2.2958833333333324	37849.1953125	563735.1717883623	0	1185	0.08505349451946742	0.6288279336059774	2.3963561392394297	244.20091247558594	244.2048797607422
603	244.9230499267578	1.6287333333333334					1	DETECTED	244.9230 m/z @1.63 [CD8203_2.mzXML]	244.9230499267578	1.6287333333333334	1.5545499999999999	1.7401666666666666	0.18561666666666676	9487.6064453125	58736.04619445802	0	1185	0.0710099465709857	1.2510671759155225	1.5021343518310453	244.9230499267578	244.92727661132812
604	245.0744171142578	1.84245					1	DETECTED	245.0744 m/z @1.84 [CD8203_2.mzXML]	245.0744171142578	1.84245	1.7998166666666668	11.577683333333333	9.777866666666666	17811.037109375	1012021.0960950007	0	1185	0.11209155340605959	24.191788310214864	48.42941690450435	245.07313537597656	245.07850646972656
605	245.22586059570312	14.256766666666666					1	DETECTED	245.2259 m/z @14.26 [CD8203_2.mzXML]	245.22586059570312	14.256766666666666	0.7427666666666667	16.4374	15.694633333333334	23929.107421875	1743500.8093166503	0	1185	3.0727639115516894	1.508733998759102	0.3951081822129775	245.2249755859375	245.22784423828125
606	246.13296508789062	1.9555333333333331					1	DETECTED	246.1330 m/z @1.96 [CD8203_2.mzXML]	246.13296508789062	1.9555333333333331	1.8997666666666668	10.253716666666666	8.35395	27215.50390625	933068.7502094726	0	1185	0.2517583294952688	7.109616218560719	15.77814429254547	246.1245880126953	246.13427734375
607	246.15182495117188	11.906983333333333					1	DETECTED	246.1518 m/z @11.91 [CD8203_2.mzXML]	246.15182495117188	11.906983333333333	10.513683333333335	12.045133333333332	1.5314499999999978	13589.18359375	482344.75696862774	0	1185	0.19088321181273393	0.5495765448934185	0.09915308978683682	246.14837646484375	246.15234375
608	246.16998291015625	9.228816666666667					1	DETECTED	246.1700 m/z @9.23 [CD8203_2.mzXML]	246.16998291015625	9.228816666666667	0.1012	19.995833333333334	19.894633333333335	59931.50390625	3833823.5779524837	0	1185	0.09450467956214581	20.28464546799866	1.1546879559477485	246.1680450439453	246.1707305908203
609	246.22926330566406	14.256766666666666					1	DETECTED	246.2293 m/z @14.26 [CD8203_2.mzXML]	246.22926330566406	14.256766666666666	14.127083333333333	14.852333333333332	0.7252499999999991	4619.3642578125	107603.69276245116	0	1185	0.20428922047064368	2.7962344171700444	4.592468834340089	246.22853088378906	246.22996520996094
610	246.24252319335938	10.917883333333332					1	DETECTED	246.2425 m/z @10.92 [CD8203_2.mzXML]	246.24252319335938	10.917883333333332	10.8833	11.321916666666668	0.4386166666666682	12325.142578125	116831.55610479694	0	1185	0.09254170468118339	6.341445783132783	11.682891566265566	246.2420196533203	246.2460174560547
611	246.9437713623047	1.5401500000000001					1	DETECTED	246.9438 m/z @1.54 [CD8203_2.mzXML]	246.9437713623047	1.5401500000000001	1.4357833333333334	1.6136333333333333	0.17784999999999984	86739.0546875	535905.1365068358	0	1185	0.12192694105809987	0.8499815374316243	0.7351894431230757	246.94357299804688	246.94393920898438
612	247.04611206054688	13.819466666666667					1	DETECTED	247.0461 m/z @13.82 [CD8203_2.mzXML]	247.04611206054688	13.819466666666667	10.985616666666665	16.45605	5.470433333333336	2798.108154296875	410932.3341507877	0	1185	3.8165845986338987	0.9651945821644287	0.9303891643288574	247.04461669921875	247.0474395751953
613	247.09230041503906	2.498483333333333					1	DETECTED	247.0923 m/z @2.50 [CD8203_2.mzXML]	247.09230041503906	2.498483333333333	1.84245	10.217833333333335	8.375383333333335	77804.046875	5937898.001577789	0	1185	0.7552856062728721	3.36667330950882	3.0683707209596767	247.0884552001953	247.09738159179688
614	247.1075897216797	10.32525					1	DETECTED	247.1076 m/z @10.33 [CD8203_2.mzXML]	247.1075897216797	10.32525	10.253716666666666	10.602483333333334	0.348766666666668	2379.938232421875	22864.08021426402	0	1185	0.05923937559604653	2.4377912395153376	3.8755824790306748	247.1073455810547	247.10830688476562
615	247.13255310058594	11.29265					1	DETECTED	247.1326 m/z @11.29 [CD8203_2.mzXML]	247.13255310058594	11.29265	7.9866166666666665	12.904283333333332	4.9176666666666655	21331.068359375	1594180.4010021363	0	1185	0.057973934705563224	0.7863182424833898	0.4077513971500167	247.1287078857422	247.13397216796875
616	247.1441192626953	9.200833333333332					1	DETECTED	247.1441 m/z @9.20 [CD8203_2.mzXML]	247.1441192626953	9.200833333333332	9.11355	9.866733333333334	0.7531833333333342	100198.734375	617734.1299769275	0	1185	0.07251949795704249	1.797367314387637	1.7197622009149869	247.1439666748047	247.14447021484375
617	247.2415008544922	12.6158					1	DETECTED	247.2415 m/z @12.62 [CD8203_2.mzXML]	247.2415008544922	12.6158	0.13813333333333333	18.329833333333333	18.1917	25701.75390625	1787888.7451788937	0	1185	0.12734525470922264	2.177791756763563	0.17081635615972915	247.24057006835938	247.24635314941406
618	248.14785766601562	9.21485					1	DETECTED	248.1479 m/z @9.21 [CD8203_2.mzXML]	248.14785766601562	9.21485	1.9416666666666667	13.113750000000001	11.172083333333335	12487.0498046875	1902066.8280844728	0	1185	7.302280777302066	0.7680325671244367	0.0611186950556516	248.14480590820312	248.14968872070312
619	248.87034606933594	1.6748166666666668					1	DETECTED	248.8703 m/z @1.67 [CD8203_2.mzXML]	248.87034606933594	1.6748166666666668	1.6438166666666667	18.695333333333334	17.051516666666668	28240.52734375	4617550.206146483	0	1185	0.10720939673451113	275.0244623655902	540.7793656229039	248.8610382080078	248.87039184570312
620	248.97674560546875	1.5401500000000001					1	DETECTED	248.9767 m/z @1.54 [CD8203_2.mzXML]	248.97674560546875	1.5401500000000001	1.4668666666666668	2.1248833333333335	0.6580166666666667	13758.009765625	217705.2260063476	0	1185	0.05687324674620342	4.489538321582896	null	248.97555541992188	248.97732543945312
621	249.0030517578125	11.225066666666667					1	DETECTED	249.0031 m/z @11.23 [CD8203_2.mzXML]	249.0030517578125	11.225066666666667	1.4516666666666667	19.16916666666667	17.7175	9058.9599609375	2285311.03350995	0	1185	0.6437970758813201	0.8394034399034772	0.5850059182206254	249.00221252441406	249.01217651367188
622	249.10821533203125	1.8567833333333332					1	DETECTED	249.1082 m/z @1.86 [CD8203_2.mzXML]	249.10821533203125	1.8567833333333332	1.814	11.952933333333334	10.138933333333334	21050.15234375	2104436.4157921146	0	1185	0.04481042040106131	18.943064263670433	24.705668557538658	249.1060028076172	249.11611938476562
623	249.1571502685547	9.763666666666667					1	DETECTED	249.1572 m/z @9.76 [CD8203_2.mzXML]	249.1571502685547	9.763666666666667	9.396116666666668	10.039150000000001	0.6430333333333333	17573.880859375	211383.28061773692	0	1185	0.14990837144582336	0.9204560204022261	0.913516712117473	249.1568145751953	249.1578369140625
624	249.2173614501953	10.272183333333334					1	DETECTED	249.2174 m/z @10.27 [CD8203_2.mzXML]	249.2173614501953	10.272183333333334	1.5109166666666667	13.5026	11.991683333333333	16128.2490234375	2417518.0338270264	0	1185	0.21254773372826463	1.188805666190689	1.3931236516181111	249.20948791503906	249.22235107421875
625	250.22039794921875	10.3074					1	DETECTED	250.2204 m/z @10.31 [CD8203_2.mzXML]	250.22039794921875	10.3074	10.199883333333334	10.397383333333332	0.197499999999998	2178.298583984375	19121.61179345694	0	1185	0.12163047334899169	0.9184622539141236	0.8369245078282473	250.22012329101562	250.2210235595703
626	250.61402893066406	12.934249999999999					1	DETECTED	250.6140 m/z @12.93 [CD8203_2.mzXML]	250.61402893066406	12.934249999999999	12.889100000000001	12.9939	0.10479999999999912	7896.93798828125	34085.49681066897	0	1185	0.06729233743686436	1.1605758582503236	1.321151716500647	250.6139373779297	250.6148223876953
627	251.1275177001953	12.03025					1	DETECTED	251.1275 m/z @12.03 [CD8203_2.mzXML]	251.1275177001953	12.03025	0.1012	19.995833333333334	19.894633333333335	215433.546875	1.241878469178229E7	1	1185	0.11448116000018693	0.5488433513404612	0.020912138395086648	251.1239471435547	251.12840270996094
628	252.130859375	12.03025					1	DETECTED	252.1309 m/z @12.03 [CD8203_2.mzXML]	252.130859375	12.03025	0.3584	19.977500000000003	19.619100000000003	30914.486328125	2837954.817757748	0	1185	10.156324482603308	1.3133074014015784	0.35234300858319584	252.12203979492188	252.13148498535156
629	252.98715209960938	1.8855333333333335					1	DETECTED	252.9872 m/z @1.89 [CD8203_2.mzXML]	252.98715209960938	1.8855333333333335	0.7791333333333333	17.945833333333333	17.1667	5819.171875	1544111.2065240787	0	1185	2.210279860797113	7.757908532176425	14.51581706435285	252.98448181152344	252.99603271484375
630	253.03659057617188	11.548883333333333					1	DETECTED	253.0366 m/z @11.55 [CD8203_2.mzXML]	253.03659057617188	11.548883333333333	1.5986833333333335	11.765033333333333	10.16635	19102.126953125	7603868.267456055	0	1185	0.09844184210472484	0.5108615907217946	0.019010125584743198	253.0362548828125	253.04641723632812
631	253.0468292236328	1.6136333333333333					1	DETECTED	253.0468 m/z @1.61 [CD8203_2.mzXML]	253.0468292236328	1.6136333333333333	0.9985499999999999	19.995833333333334	18.997283333333332	8768.62109375	3540480.85413492	0	1185	17.031433264405102	15.240542077442464	29.527555340425128	253.0468292236328	253.05313110351562
632	253.1068572998047	10.602483333333334					1	DETECTED	253.1069 m/z @10.60 [CD8203_2.mzXML]	253.1068572998047	10.602483333333334	10.485700000000001	10.917883333333332	0.4321833333333309	4424.361328125	54952.792523223805	0	1185	0.2053402095181518	1.8503639217924985	2.700727843584997	253.10647583007812	253.10752868652344
633	253.19496154785156	14.618333333333334					1	DETECTED	253.1950 m/z @14.62 [CD8203_2.mzXML]	253.19496154785156	14.618333333333334	11.207883333333333	15.251	4.043116666666666	11049.2119140625	667868.174762756	0	1185	0.4938605417675994	0.5927541331300364	0.18550826626007277	253.19363403320312	253.1955108642578
634	254.13868713378906	10.8833					1	DETECTED	254.1387 m/z @10.88 [CD8203_2.mzXML]	254.13868713378906	10.8833	8.954933333333335	11.019633333333333	2.0646999999999984	3309.376953125	247073.10694622798	0	1185	2.0662747633564784	0.5353494321619332	0.07069886432386634	254.1378936767578	254.13894653320312
635	254.17550659179688	14.535433333333334					1	DETECTED	254.1755 m/z @14.54 [CD8203_2.mzXML]	254.17550659179688	14.535433333333334	9.301466666666666	19.20583333333333	9.904366666666665	12114.564453125	1959386.0790136098	0	1185	1.5670527942592347	0.9461625663136305	0.7192590137603696	254.17416381835938	254.17669677734375
636	254.82359313964844	1.9697833333333332					1	DETECTED	254.8236 m/z @1.97 [CD8203_2.mzXML]	254.82359313964844	1.9697833333333332	1.7239833333333332	2.153	0.4290166666666668	11026.3486328125	145857.50987353516	0	1185	0.0664901333171497	0.8726946026579878	0.7453892053159755	254.81517028808594	254.82386779785156
637	254.94207763671875	11.156566666666667					1	DETECTED	254.9421 m/z @11.16 [CD8203_2.mzXML]	254.94207763671875	11.156566666666667	8.902733333333334	18.585500000000003	9.68276666666667	5495.2109375	915527.7619406127	0	1185	0.7088839574953631	2.1480662574872453	2.8570048626677162	254.94049072265625	254.94285583496094
638	255.1224365234375	11.534466666666667					1	DETECTED	255.1224 m/z @11.53 [CD8203_2.mzXML]	255.1224365234375	11.534466666666667	4.986683333333334	11.83285	6.846166666666667	92111.5859375	2401952.9140397366	0	1185	0.34779433390073855	0.9315607511465632	1.7861229365333962	255.12216186523438	255.1226043701172
639	255.17190551757812	14.535433333333334					1	DETECTED	255.1719 m/z @14.54 [CD8203_2.mzXML]	255.17190551757812	14.535433333333334	8.93745	19.977500000000003	11.040050000000003	43133.76171875	6286802.957991182	0	1185	2.4632550840417338	0.9636794913380965	3.4501083418604463	255.17066955566406	255.1729736328125
640	256.0575256347656	2.27845					1	DETECTED	256.0575 m/z @2.28 [CD8203_2.mzXML]	256.0575256347656	2.27845	1.9277333333333333	4.1901	2.262366666666667	16673.109375	416741.4083002319	0	1185	0.16427486395360713	2.5904735650309867	3.1831398979384815	256.0565490722656	256.05859375
641	256.1751708984375	14.305333333333333					1	DETECTED	256.1752 m/z @14.31 [CD8203_2.mzXML]	256.1751708984375	14.305333333333333	10.235733333333334	18.1465	7.910766666666666	3112.06396484375	645831.6034147636	0	1185	2.7848761869529106	0.9719341786252539	0.9438683572505079	256.1737365722656	256.1764221191406
642	256.2629089355469	11.336416666666667					1	DETECTED	256.2629 m/z @11.34 [CD8203_2.mzXML]	256.2629089355469	11.336416666666667	0.13813333333333333	19.940833333333334	19.8027	68387.1796875	2652034.158871461	0	1185	0.0846182868957559	0.6121050107634748	0.011875474049163927	256.2619934082031	256.2647399902344
643	256.8204040527344	2.0117					1	DETECTED	256.8204 m/z @2.01 [CD8203_2.mzXML]	256.8204040527344	2.0117	1.7239833333333332	2.1108	0.3868166666666666	12156.7529296875	160201.65907458492	0	1185	0.12637130463059054	0.6722180385796211	0.34443607715924224	256.8133544921875	256.82098388671875
644	257.0741271972656	2.306433333333333					1	DETECTED	257.0741 m/z @2.31 [CD8203_2.mzXML]	257.0741271972656	2.306433333333333	1.8567833333333332	12.172783333333333	10.316	12567.431640625	936367.1809407043	0	1185	0.17437675035656452	3.0944902423015725	4.083197939340008	257.0645446777344	257.0832214355469
645	257.2257995605469	11.984966666666667					1	DETECTED	257.2258 m/z @11.98 [CD8203_2.mzXML]	257.2257995605469	11.984966666666667	11.968866666666665	12.82575	0.8568833333333341	5735.3701171875	148667.04137054458	0	1185	0.05767430262165263	26.611283643889788	52.222567287779576	257.2256164550781	257.2268981933594
646	257.24700927734375	12.320516666666666					1	DETECTED	257.2470 m/z @12.32 [CD8203_2.mzXML]	257.24700927734375	12.320516666666666	0.1565	19.995833333333334	19.839333333333332	12449.9375	1869761.532092163	0	1185	0.250692259266188	0.8253056697072397	0.9574192801394861	257.246337890625	257.24981689453125
647	257.9807434082031	10.1284					1	DETECTED	257.9807 m/z @10.13 [CD8203_2.mzXML]	257.9807434082031	10.1284	9.797816666666668	10.471833333333333	0.6740166666666649	4726.23974609375	112683.94787860078	0	1185	0.5205073533367859	1.0194353415679387	1.0388706831358774	257.9800720214844	257.98126220703125
648	258.0303649902344	11.4102					1	DETECTED	258.0304 m/z @11.41 [CD8203_2.mzXML]	258.0303649902344	11.4102	7.126266666666667	18.439166666666665	11.312899999999999	5401.86083984375	1152052.2692427058	0	1185	5.036303147058373	1.3203870274980938	1.6158814705760813	258.0216064453125	258.0320129394531
649	258.89886474609375	1.6438166666666667					1	DETECTED	258.8989 m/z @1.64 [CD8203_2.mzXML]	258.89886474609375	1.6438166666666667	1.6136333333333333	1.7401666666666666	0.1265333333333334	35855.08984375	133292.41366796877	0	1185	0.06484929655670668	2.096079514080611	3.7854512675810943	258.89862060546875	258.8993835449219
650	258.94403076171875	1.4962833333333334					1	DETECTED	258.9440 m/z @1.50 [CD8203_2.mzXML]	258.94403076171875	1.4962833333333334	1.4357833333333334	1.5694166666666667	0.13363333333333327	11421.2177734375	63290.546929931654	0	1185	0.14744817698796142	1.104407713498622	1.2088154269972442	258.94378662109375	258.9442138671875
651	258.9723205566406	1.4668666666666668					1	DETECTED	258.9723 m/z @1.47 [CD8203_2.mzXML]	258.9723205566406	1.4668666666666668	1.4357833333333334	1.9137833333333334	0.478	15675.578125	221549.58571679684	0	1185	0.09537968888327875	7.689008042895438	14.378016085790875	258.9723205566406	258.9794921875
652	259.0273132324219	15.412533333333332					1	DETECTED	259.0273 m/z @15.41 [CD8203_2.mzXML]	259.0273132324219	15.412533333333332	10.021316666666667	18.640666666666668	8.61935	3660.17041015625	844789.08594101	0	1185	4.611995394170121	0.7993882024156579	0.5987764048313158	259.025634765625	259.028564453125
653	259.09381103515625	11.7989					1	DETECTED	259.0938 m/z @11.80 [CD8203_2.mzXML]	259.09381103515625	11.7989	3.4946333333333333	12.000383333333334	8.50575	10782.375	776928.2107675169	0	1185	8.372459688951144	0.5121313140233134	0.0242626280466267	259.0931396484375	259.0943298339844
654	259.2449035644531	14.452					1	DETECTED	259.2449 m/z @14.45 [CD8203_2.mzXML]	259.2449035644531	14.452	14.256766666666666	14.769616666666668	0.512850000000002	2165.21923828125	52957.63647830215	0	1185	0.06520487368619854	1.31342837630186	1.62685675260372	259.24432373046875	259.24560546875
655	259.65771484375	13.216466666666667					1	DETECTED	259.6577 m/z @13.22 [CD8203_2.mzXML]	259.65771484375	13.216466666666667	0.7060833333333334	13.650516666666666	12.944433333333333	12287.0341796875	1989651.3734389034	0	1185	0.24940503176473605	0.5173475899352937	2.052594254631352	259.64825439453125	259.6582336425781
656	260.1676940917969	12.139983333333333					1	DETECTED	260.1677 m/z @12.14 [CD8203_2.mzXML]	260.1676940917969	12.139983333333333	4.0641	12.239216666666666	8.175116666666666	7778.08984375	1126122.8942749628	0	1185	0.12875034323121426	0.506143806766236	0.01228761353247208	260.1611022949219	260.1676940917969
657	260.1855773925781	9.849433333333334					1	DETECTED	260.1856 m/z @9.85 [CD8203_2.mzXML]	260.1855773925781	9.849433333333334	9.043416666666667	16.841166666666666	7.797749999999999	34808.35546875	639862.770538727	0	1185	0.0967409292891439	0.6953803536278328	0.2253142402127126	260.18511962890625	260.1864929199219
658	260.6565856933594	13.717283333333334					1	DETECTED	260.6566 m/z @13.72 [CD8203_2.mzXML]	260.6565856933594	13.717283333333334	13.667383333333333	14.22445	0.5570666666666657	6135.513671875	90637.22797943099	0	1185	0.13376450333629641	5.581830327321194	10.163660654642388	260.65631103515625	260.6572265625
659	261.0107727050781	1.9555333333333331					1	DETECTED	261.0108 m/z @1.96 [CD8203_2.mzXML]	261.0107727050781	1.9555333333333331	1.4516666666666667	14.769616666666668	13.317950000000002	47454.02734375	2044982.1458471373	0	1185	0.3137297673134314	0.860777475511099	0.8270157257821865	261.0052185058594	261.0205383300781
660	261.0730285644531	10.513683333333335					1	DETECTED	261.0730 m/z @10.51 [CD8203_2.mzXML]	261.0730285644531	10.513683333333335	10.457783333333333	10.5866	0.12881666666666725	9063.86328125	41514.937913086025	0	1185	0.10057937117420401	1.152206320810953	1.2658239458352658	261.0730285644531	261.0741271972656
661	261.1443176269531	9.528500000000001					1	DETECTED	261.1443 m/z @9.53 [CD8203_2.mzXML]	261.1443176269531	9.528500000000001	0.6507166666666666	19.647	18.99628333333333	77963.5390625	2682860.350686035	1	1185	0.10138406025454394	1.069950448666215	0.8643154152582919	261.1380615234375	261.1459655761719
662	261.18902587890625	9.866733333333334					1	DETECTED	261.1890 m/z @9.87 [CD8203_2.mzXML]	261.18902587890625	9.866733333333334	0.1012	19.995833333333334	19.894633333333335	5339.42431640625	2110802.8483348987	0	1185	19.14356485495552	1.018614788064144	1.1868916986329732	261.1832275390625	261.1896667480469
663	262.0390930175781	3.252533333333333					1	DETECTED	262.0391 m/z @3.25 [CD8203_2.mzXML]	262.0390930175781	3.252533333333333	3.1044	10.485700000000001	7.381300000000001	2394.004638671875	627691.0516045839	0	1185	0.2685001822701589	24.914378937893847	48.828757875787694	262.03277587890625	262.0466613769531
664	262.1476745605469	9.528500000000001					1	DETECTED	262.1477 m/z @9.53 [CD8203_2.mzXML]	262.1476745605469	9.528500000000001	9.44505	9.594933333333334	0.14988333333333337	9895.8515625	51530.38345971689	0	1185	0.08361476248131616	0.8980427401637611	0.7422554356934876	262.1476135253906	262.1481018066406
665	262.9935302734375	1.5401500000000001					1	DETECTED	262.9935 m/z @1.54 [CD8203_2.mzXML]	262.9935302734375	1.5401500000000001	1.4668666666666668	1.5694166666666667	0.10254999999999992	3533.197021484375	15775.764019836435	0	1185	0.36172121972506877	0.6996816010916526	0.39936320218330507	262.9913330078125	262.9935302734375
666	263.01861572265625	11.242233333333333					1	DETECTED	263.0186 m/z @11.24 [CD8203_2.mzXML]	263.01861572265625	11.242233333333333	10.935516666666667	18.182833333333335	7.247316666666668	12112.6376953125	1283730.1633959669	0	1185	0.4265023492600939	10.019618330156518	19.237480014597764	263.0181579589844	263.0202331542969
667	263.08856201171875	11.563350000000002					1	DETECTED	263.0886 m/z @11.56 [CD8203_2.mzXML]	263.08856201171875	11.563350000000002	1.7854666666666668	12.337316666666668	10.551850000000002	461884.0	1.4356247997713657E7	1	1185	0.11150546434773467	0.5160138640611939	0.03955599098670091	263.084228515625	263.09326171875
668	263.1390075683594	9.644716666666666					1	DETECTED	263.1390 m/z @9.64 [CD8203_2.mzXML]	263.1390075683594	9.644716666666666	9.561683333333333	19.977500000000003	10.41581666666667	17427.31640625	3403298.872020081	0	1185	0.08233440747921428	62.720694500201105	1.5109709923428094	263.1304931640625	263.1484069824219
669	263.2364501953125	14.256766666666666					1	DETECTED	263.2365 m/z @14.26 [CD8203_2.mzXML]	263.2364501953125	14.256766666666666	0.4132166666666667	19.6835	19.27028333333333	53871.4765625	3979208.957686704	0	1185	3.2988485834261194	0.7646087469867323	0.3316930089155767	263.2315673828125	263.2386169433594
670	264.0921325683594	11.534466666666667					1	DETECTED	264.0921 m/z @11.53 [CD8203_2.mzXML]	264.0921325683594	11.534466666666667	1.7998166666666668	17.596333333333334	15.796516666666667	59606.109375	1.1311019756788943E7	0	1185	0.1044045224463872	0.5165439625327053	0.024808697850562833	264.08770751953125	264.0924377441406
671	264.17083740234375	9.200833333333332					1	DETECTED	264.1708 m/z @9.20 [CD8203_2.mzXML]	264.17083740234375	9.200833333333332	9.11355	9.917383333333333	0.8038333333333334	38999.66015625	293672.68828930584	0	1185	0.0918286903929122	1.5402956001143462	1.1627839954756407	264.17010498046875	264.1717834472656
672	264.8522033691406	1.7239833333333332					1	DETECTED	264.8522 m/z @1.72 [CD8203_2.mzXML]	264.8522033691406	1.7239833333333332	1.6590500000000001	1.7707666666666666	0.11171666666666646	13885.517578125	58384.54918334955	0	1185	0.07506350391683392	0.860241273100618	0.720482546201236	264.8437805175781	264.8522033691406
673	265.02264404296875	1.7854666666666668					1	DETECTED	265.0226 m/z @1.79 [CD8203_2.mzXML]	265.02264404296875	1.7854666666666668	1.4171	16.731166666666667	15.314066666666667	32721.689453125	1563497.4668614806	0	1185	0.49391421614893805	2.132327088026375	1.8553743825252094	265.01287841796875	265.0322265625
674	265.084716796875	18.840833333333332					1	DETECTED	265.0847 m/z @18.84 [CD8203_2.mzXML]	265.084716796875	18.840833333333332	0.11951666666666667	19.995833333333334	19.876316666666668	4540.8017578125	1426644.2110540776	0	1185	1.5755296860872008	0.5308471893447666	0.06495762020179227	265.0747375488281	265.086181640625
675	265.1182861328125	9.695766666666666					1	DETECTED	265.1183 m/z @9.70 [CD8203_2.mzXML]	265.1182861328125	9.695766666666666	9.62815	10.3074	0.6792499999999997	75352.8671875	512008.9855549641	1	1185	0.09408077247332614	3.803197407332356	2.3698646704697097	265.1177978515625	265.11865234375
676	265.1429748535156	11.276299999999999					1	DETECTED	265.1430 m/z @11.28 [CD8203_2.mzXML]	265.1429748535156	11.276299999999999	11.225066666666667	12.470583333333334	1.245516666666667	33586.73046875	884729.3362958975	0	1185	1.0991802114013574	12.155335068315136	24.0890492081149	265.1422119140625	265.14349365234375
677	265.2518310546875	12.6158					1	DETECTED	265.2518 m/z @12.62 [CD8203_2.mzXML]	265.2518310546875	12.6158	0.3950166666666667	17.11733333333333	16.722316666666664	49974.22265625	1776159.0125609417	0	1185	0.2191516662664359	0.5727434229438961	3.049822728406564	265.2430725097656	265.2532653808594
678	265.9810485839844	10.199883333333334					1	DETECTED	265.9810 m/z @10.20 [CD8203_2.mzXML]	265.9810485839844	10.199883333333334	10.1639	10.32525	0.16135000000000055	17730.87890625	100378.23635083012	0	1185	0.0910551795185146	2.2420101899026896	3.8659063913469764	265.9806823730469	265.98126220703125
679	266.0717468261719	16.712833333333332					1	DETECTED	266.0717 m/z @16.71 [CD8203_2.mzXML]	266.0717468261719	16.712833333333332	9.3485	19.92233333333333	10.573833333333331	5304.5029296875	1306266.0041221003	0	1185	8.103508781135764	0.7179083872719865	0.43747227765340385	266.0702209472656	266.0722961425781
680	266.12164306640625	9.695766666666666					1	DETECTED	266.1216 m/z @9.70 [CD8203_2.mzXML]	266.12164306640625	9.695766666666666	9.644716666666666	9.746466666666667	0.1017500000000009	9970.3486328125	45090.92914965837	0	1185	0.08820431875633439	0.9965719882468248	0.9931439764936497	266.121337890625	266.12164306640625
681	266.1650085449219	9.763666666666667					1	DETECTED	266.1650 m/z @9.76 [CD8203_2.mzXML]	266.1650085449219	9.763666666666667	9.763666666666667	11.50505	1.7413833333333333	8881.0087890625	495985.88563146937	0	1185	0.0509285544538951	null	null	266.1648254394531	266.1724853515625
682	266.638427734375	12.809566666666665					1	DETECTED	266.6384 m/z @12.81 [CD8203_2.mzXML]	266.638427734375	12.809566666666665	12.7773	12.934249999999999	0.15694999999999837	11432.5849609375	65567.11386254814	0	1185	0.3209903268010841	2.4320764462811004	3.864152892562201	266.6379089355469	266.63909912109375
683	266.92718505859375	1.5986833333333335					1	DETECTED	266.9272 m/z @1.60 [CD8203_2.mzXML]	266.92718505859375	1.5986833333333335	1.1624333333333332	1.6287333333333334	0.46630000000000016	37826.7109375	142850.6940415955	0	1185	0.057484612592023865	0.7231066543670464	0.6820531612384497	266.9268493652344	266.9342346191406
684	267.0310363769531	11.534466666666667					1	DETECTED	267.0310 m/z @11.53 [CD8203_2.mzXML]	267.0310363769531	11.534466666666667	11.534466666666667	11.863033333333334	0.3285666666666671	9797.0634765625	79633.96691357443	0	1185	0.04538340141177244	null	null	267.0305480957031	267.03192138671875
685	267.0679626464844	16.382283333333334					1	DETECTED	267.0680 m/z @16.38 [CD8203_2.mzXML]	267.0679626464844	16.382283333333334	0.3030833333333333	19.977500000000003	19.67441666666667	7529.43310546875	2568745.0437515583	0	1185	2.3445452242470477	0.7422193487049068	0.4544934394417147	267.058349609375	267.0685119628906
686	267.6466369628906	13.142966666666666					1	DETECTED	267.6466 m/z @13.14 [CD8203_2.mzXML]	267.6466369628906	13.142966666666666	12.948916666666666	14.971566666666666	2.0226500000000005	181962.21875	3887871.851465026	2	1185	0.29050106292121214	2.205452447124606	3.235719301820675	267.6459045410156	267.6471862792969
687	267.9789123535156	10.199883333333334					1	DETECTED	267.9789 m/z @10.20 [CD8203_2.mzXML]	267.9789123535156	10.199883333333334	10.1639	10.361266666666667	0.19736666666666736	19509.734375	96394.5844111027	0	1185	0.06676272562464547	2.7466906479828257	3.5630455152489504	267.978759765625	267.9794006347656
688	268.11541748046875	1.8997666666666668					1	DETECTED	268.1154 m/z @1.90 [CD8203_2.mzXML]	268.11541748046875	1.8997666666666668	1.7707666666666666	1.9976999999999998	0.2269333333333332	11758.7255859375	105281.01243505857	0	1185	0.06445848193151615	0.8795865633074915	0.759173126614983	268.11431884765625	268.1156311035156
689	268.15435791015625	9.200833333333332					1	DETECTED	268.1544 m/z @9.20 [CD8203_2.mzXML]	268.15435791015625	9.200833333333332	9.11355	14.668216666666666	5.554666666666666	123797.6328125	6004885.14959021	0	1185	0.07822377844896344	1.7958847650887229	1.2738072417849267	268.1476135253906	268.1548767089844
690	268.1905822753906	9.81515					1	DETECTED	268.1906 m/z @9.82 [CD8203_2.mzXML]	268.1905822753906	9.81515	9.763666666666667	10.1284	0.3647333333333318	37432.29296875	230324.88405938642	0	1185	0.09485683453907434	1.8765914763688019	2.371698784350734	268.1900329589844	268.1908264160156
691	268.95758056640625	11.425183333333333					1	DETECTED	268.9576 m/z @11.43 [CD8203_2.mzXML]	268.95758056640625	11.425183333333333	1.5401500000000001	19.078	17.53785	9725.470703125	2194141.285146606	0	1185	0.71226841171827	0.8429762096831699	0.6333667889460264	268.9487609863281	268.9592590332031
692	269.0479736328125	2.195066666666667					1	DETECTED	269.0480 m/z @2.20 [CD8203_2.mzXML]	269.0479736328125	2.195066666666667	1.7556166666666668	11.156566666666667	9.40095	8130.046875	1482009.4796350708	0	1185	0.09347964651185503	10.696268062350663	20.392536124701323	269.0389404296875	269.04913330078125
693	269.0874328613281	1.4962833333333334					1	DETECTED	269.0874 m/z @1.50 [CD8203_2.mzXML]	269.0874328613281	1.4962833333333334	0.7609333333333334	1.5257	0.7647666666666667	4048.624267578125	97118.30945394897	0	1185	11.397298165718208	0.5200018131955304	0.04000362639106091	269.08642578125	269.09661865234375
694	269.1380310058594	12.03025					1	DETECTED	269.1380 m/z @12.03 [CD8203_2.mzXML]	269.1380310058594	12.03025	11.440683333333334	12.437966666666666	0.997283333333332	82315.2109375	993071.1543741452	0	1185	0.17863706580229533	0.8442731738744542	0.33546636827085713	269.1368713378906	269.13861083984375
695	269.22576904296875	13.923399999999999					1	DETECTED	269.2258 m/z @13.92 [CD8203_2.mzXML]	269.22576904296875	13.923399999999999	11.765033333333333	15.394749999999998	3.629716666666665	65209.52734375	2604552.106614624	0	1185	0.3366567690496023	0.7613222464421675	7.398452895203843	269.2255859375	269.22723388671875
696	269.2832946777344	12.584033333333334					1	DETECTED	269.2833 m/z @12.58 [CD8203_2.mzXML]	269.2832946777344	12.584033333333334	0.11951666666666667	19.647	19.527483333333333	10638.0810546875	1827430.8672074585	0	1185	1.0016565312614762	1.0079455625563423	0.5900424418360568	269.2814636230469	269.2848815917969
697	270.141357421875	12.03025					1	DETECTED	270.1414 m/z @12.03 [CD8203_2.mzXML]	270.141357421875	12.03025	11.472683333333332	12.223283333333335	0.7506000000000022	16480.560546875	208672.75945227055	0	1185	0.07660090201267344	0.6731033658157471	0.3462067316314944	270.1405944824219	270.14227294921875
698	270.22906494140625	13.923399999999999					1	DETECTED	270.2291 m/z @13.92 [CD8203_2.mzXML]	270.22906494140625	13.923399999999999	13.871649999999999	15.23315	1.3615000000000013	16020.853515625	344234.1855840151	0	1185	0.22243685291374504	10.234945873167653	18.844605071143043	270.228759765625	270.2298889160156
699	270.7972717285156	2.0117					1	DETECTED	270.7973 m/z @2.01 [CD8203_2.mzXML]	270.7972717285156	2.0117	1.7239833333333332	2.1248833333333335	0.40090000000000026	11057.216796875	141531.0042194825	0	1185	0.07900733080210509	0.6966923477958645	0.39338469559172906	270.79669189453125	270.7978820800781
700	271.0397033691406	1.7998166666666668					1	DETECTED	271.0397 m/z @1.80 [CD8203_2.mzXML]	271.0397033691406	1.7998166666666668	1.7239833333333332	1.9555333333333331	0.23154999999999992	54771.890625	371366.9734102784	0	1185	0.12752542775252818	1.5475921398681316	2.094089188678468	271.0392761230469	271.0400390625
701	271.2053527832031	14.535433333333334					1	DETECTED	271.2054 m/z @14.54 [CD8203_2.mzXML]	271.2053527832031	14.535433333333334	11.17365	15.340783333333333	4.167133333333332	32336.44921875	1479826.9244853517	0	1185	0.54736679987648	0.6476374375451104	0.21394251641171896	271.20465087890625	271.20574951171875
702	271.262451171875	12.5525					1	DETECTED	271.2625 m/z @12.55 [CD8203_2.mzXML]	271.262451171875	12.5525	0.1012	19.995833333333334	19.894633333333335	64699.90234375	5547381.534624009	0	1185	0.28162452935162463	0.8723069846746658	0.6135258526798169	271.2615051269531	271.26385498046875
703	271.65765380859375	12.934249999999999					1	DETECTED	271.6577 m/z @12.93 [CD8203_2.mzXML]	271.65765380859375	12.934249999999999	12.873566666666667	13.650516666666666	0.7769499999999994	34684.90234375	386409.9327741704	0	1185	0.12143223160732575	4.304703543426048	7.602192766013869	271.656494140625	271.658203125
704	272.20843505859375	14.63495					1	DETECTED	272.2084 m/z @14.63 [CD8203_2.mzXML]	272.20843505859375	14.63495	14.22445	15.305016666666667	1.0805666666666678	7130.041015625	218301.75862271144	0	1185	0.5452704805285755	1.31615915550142	1.6323183110028399	272.20806884765625	272.2093200683594
705	272.2577819824219	11.380666666666666					1	DETECTED	272.2578 m/z @11.38 [CD8203_2.mzXML]	272.2577819824219	11.380666666666666	0.13813333333333333	19.848833333333335	19.710700000000003	21933.39453125	2208505.6315159	0	1185	0.08581788154178582	0.8432944838592211	0.009306202947779714	272.2569274902344	272.2675476074219
706	272.66485595703125	13.362516666666666					1	DETECTED	272.6649 m/z @13.36 [CD8203_2.mzXML]	272.66485595703125	13.362516666666666	10.571783333333334	14.8192	4.247416666666666	11126.9169921875	685113.5733151853	0	1185	0.23471947388954995	0.7609857624041474	0.5219715248082947	272.6565246582031	272.6687316894531
707	272.79425048828125	1.9976999999999998					1	DETECTED	272.7943 m/z @2.00 [CD8203_2.mzXML]	272.79425048828125	1.9976999999999998	1.7239833333333332	2.0824833333333332	0.35850000000000004	11553.9375	147083.63327465818	0	1185	0.12523843483155916	0.654874261706144	0.3097485234122881	272.7931213378906	272.7947082519531
708	272.9440002441406	1.6287333333333334					1	DETECTED	272.9440 m/z @1.63 [CD8203_2.mzXML]	272.9440002441406	1.6287333333333334	1.5694166666666667	1.6902666666666666	0.1208499999999999	55171.56640625	212601.24864257826	0	1185	0.06265648613753538	1.0126655246301577	0.7791853209937566	272.9440002441406	272.9443664550781
709	273.66448974609375	14.127083333333333					1	DETECTED	273.6645 m/z @14.13 [CD8203_2.mzXML]	273.66448974609375	14.127083333333333	13.684166666666666	14.937333333333333	1.253166666666667	3645.747314453125	161006.09908905037	0	1185	0.1886913916830011	1.414675446848541	1.829350893697082	273.66357421875	273.6737976074219
710	274.0029296875	11.122683333333333					1	DETECTED	274.0029 m/z @11.12 [CD8203_2.mzXML]	274.0029296875	11.122683333333333	10.811733333333333	18.858999999999998	8.047266666666665	10943.5029296875	1379699.4679452511	0	1185	4.718844522226002	11.122196135623215	20.34597149148168	274.0017395019531	274.00469970703125
711	274.19189453125	15.776116666666667					1	DETECTED	274.1919 m/z @15.78 [CD8203_2.mzXML]	274.19189453125	15.776116666666667	1.1807333333333332	15.776116666666667	14.595383333333334	3555.51611328125	1415567.9048338928	0	1185	4.472071982324318	0.5	null	274.1873474121094	274.20166015625
712	274.2729187011719	11.307466666666667					1	DETECTED	274.2729 m/z @11.31 [CD8203_2.mzXML]	274.2729187011719	11.307466666666667	0.9803499999999999	15.37685	14.3965	3278904.0	2.482027457719495E7	1	1185	0.08102705300521329	4.108468419453549	6.726460807097917	274.272705078125	274.2743225097656
713	274.6243591308594	12.841366666666666					1	DETECTED	274.6244 m/z @12.84 [CD8203_2.mzXML]	274.6243591308594	12.841366666666666	12.744349999999999	12.919266666666665	0.1749166666666664	7802.08984375	49402.953191162145	0	1185	0.08345328964965582	0.9014774093798295	0.8029548187596588	274.62335205078125	274.625
714	274.6542663574219	13.5349					1	DETECTED	274.6543 m/z @13.53 [CD8203_2.mzXML]	274.6542663574219	13.5349	12.045133333333332	14.110466666666667	2.065333333333335	10229.31640625	577208.2183221435	0	1185	0.17158909412704482	0.6931734276061128	0.3863468552122255	274.64886474609375	274.6546630859375
715	274.88037109375	1.6748166666666668					1	DETECTED	274.8804 m/z @1.67 [CD8203_2.mzXML]	274.88037109375	1.6748166666666668	1.6438166666666667	9.661533333333333	8.017716666666667	14922.7236328125	901439.7679649352	0	1185	0.0664954312215944	129.3180107526876	257.6360215053752	274.8727111816406	274.88604736328125
716	274.99920654296875	11.190850000000001					1	DETECTED	274.9992 m/z @11.19 [CD8203_2.mzXML]	274.99920654296875	11.190850000000001	10.775633333333333	19.499666666666666	8.724033333333333	15171.482421875	1773686.327391906	0	1185	5.534933830813616	8.545682835694096	16.87198538247586	274.9976501464844	275.0008544921875
717	275.021240234375	1.4962833333333334					1	DETECTED	275.0212 m/z @1.50 [CD8203_2.mzXML]	275.021240234375	1.4962833333333334	1.4357833333333334	1.4962833333333334	0.0605	6715.6650390625	17055.0828624878	0	1185	0.04331362881093659	0.5	null	275.020751953125	275.021484375
718	275.1999206542969	12.353666666666667					1	DETECTED	275.1999 m/z @12.35 [CD8203_2.mzXML]	275.1999206542969	12.353666666666667	12.337316666666668	12.470583333333334	0.13326666666666576	18763.552734375	91081.89693847601	0	1185	0.0650736231576321	4.075433231396706	7.150866462793412	275.1996154785156	275.20062255859375
719	275.27667236328125	11.307466666666667					1	DETECTED	275.2767 m/z @11.31 [CD8203_2.mzXML]	275.27667236328125	11.307466666666667	7.338433333333333	11.906983333333333	4.56855	437126.59375	8488236.215749767	0	1185	0.0933745597654898	0.5399003924038019	5.810621958620243	275.2725524902344	275.277099609375
720	275.6325378417969	13.128433333333334					1	DETECTED	275.6325 m/z @13.13 [CD8203_2.mzXML]	275.6325378417969	13.128433333333334	12.934249999999999	14.6516	1.7173500000000015	101669.5546875	1957378.9621151143	0	1185	0.21825899303218854	2.2387777806852265	2.3558903771374107	275.6318054199219	275.6333923339844
721	275.6432800292969	11.984966666666667					1	DETECTED	275.6433 m/z @11.98 [CD8203_2.mzXML]	275.6432800292969	11.984966666666667	11.921666666666665	12.189766666666666	0.26810000000000045	7913.8935546875	51443.15967675808	0	1185	0.056876282870669925	2.11769352290674	3.2353870458134804	275.6427917480469	275.64471435546875
722	276.1340637207031	13.186649999999998					1	DETECTED	276.1341 m/z @13.19 [CD8203_2.mzXML]	276.1340637207031	13.186649999999998	4.7683333333333335	13.61685	8.848516666666665	27826.837890625	1107465.5573810425	0	1185	0.195318374685856	0.5777902476573903	0.11098404826262033	276.1257019042969	276.1440124511719
723	276.1808776855469	9.043416666666667					1	DETECTED	276.1809 m/z @9.04 [CD8203_2.mzXML]	276.1808776855469	9.043416666666667	8.832933333333333	9.07855	0.24561666666666682	1626.5096435546875	15497.399208984329	0	1185	0.24816678369825418	0.583458706152504	0.16691741230500795	276.17919921875	276.1810607910156
724	276.65167236328125	13.142966666666666					1	DETECTED	276.6517 m/z @13.14 [CD8203_2.mzXML]	276.65167236328125	13.142966666666666	6.94955	14.15965	7.210099999999999	23597.01953125	2552165.7010572813	0	1185	0.17346163338950227	0.5820777438409063	0.07931849444807197	276.6507568359375	276.6589660644531
725	276.9847106933594	1.7998166666666668					1	DETECTED	276.9847 m/z @1.80 [CD8203_2.mzXML]	276.9847106933594	1.7998166666666668	1.7556166666666668	18.40266666666667	16.64705	19377.369140625	1305029.47303537	0	1185	0.2691648380072098	95.62457035772863	321.21675789209223	276.9838562011719	276.99462890625
726	277.03802490234375	10.513683333333335					1	DETECTED	277.0380 m/z @10.51 [CD8203_2.mzXML]	277.03802490234375	10.513683333333335	10.457783333333333	10.618633333333333	0.16084999999999994	12841.2802734375	68531.08524688744	0	1185	0.09676561888277391	1.4387298747763557	1.8774597495527114	277.0379638671875	277.0384216308594
727	277.10394287109375	11.242233333333333					1	DETECTED	277.1039 m/z @11.24 [CD8203_2.mzXML]	277.10394287109375	11.242233333333333	11.190850000000001	11.968866666666665	0.7780166666666641	48445.94921875	770887.0271391596	0	1185	0.5970140573313429	7.570710347064718	13.278858408274852	277.0998229980469	277.1043395996094
728	277.15802001953125	15.180083333333332					1	DETECTED	277.1580 m/z @15.18 [CD8203_2.mzXML]	277.15802001953125	15.180083333333332	9.746466666666667	17.651833333333332	7.905366666666666	6482.3095703125	1007323.6946467593	0	1185	2.5316568200127154	0.7274497955628081	0.38794840596324515	277.1523132324219	277.1596984863281
729	277.1793518066406	12.139983333333333					1	DETECTED	277.1794 m/z @12.14 [CD8203_2.mzXML]	277.1793518066406	12.139983333333333	0.3584	19.995833333333334	19.637433333333334	8922.6064453125	1595591.701778717	0	1185	0.09816587235704688	0.8333953415995303	0.6739062749863054	277.1707763671875	277.18121337890625
730	278.05181884765625	16.1992					1	DETECTED	278.0518 m/z @16.20 [CD8203_2.mzXML]	278.05181884765625	16.1992	9.478116666666667	19.848833333333335	10.370716666666668	2566.93505859375	869290.0179942924	0	1185	1.4982366522242092	0.7715063295847644	0.5430126591695287	278.0418395996094	278.0539245605469
731	278.6272888183594	12.919266666666665					1	DETECTED	278.6273 m/z @12.92 [CD8203_2.mzXML]	278.6272888183594	12.919266666666665	12.761033333333334	13.099133333333333	0.33809999999999896	43165.625	404046.9474995116	0	1185	0.14628161154910124	1.0578585888642351	1.9343793264983344	278.6266174316406	278.6274108886719
732	278.98175048828125	1.9416666666666667					1	DETECTED	278.9818 m/z @1.94 [CD8203_2.mzXML]	278.98175048828125	1.9416666666666667	1.9416666666666667	19.830666666666666	17.889	8860.2099609375	1936282.7267814954	0	1185	0.015751951774410022	null	null	278.98040771484375	278.98333740234375
733	279.05352783203125	11.548883333333333					1	DETECTED	279.0535 m/z @11.55 [CD8203_2.mzXML]	279.05352783203125	11.548883333333333	1.8282666666666667	19.88566666666667	18.0574	9996.025390625	1766880.3562338874	0	1185	9.52338454913909	0.9288196736489627	0.6956544471396804	279.04705810546875	279.05670166015625
734	279.08349609375	10.499766666666666					1	DETECTED	279.0835 m/z @10.50 [CD8203_2.mzXML]	279.08349609375	10.499766666666666	3.23765	18.640666666666668	15.403016666666668	370140.59375	3745927.822104222	1	1185	0.08687164570627282	0.5257062078803278	0.013069894567064515	279.0826721191406	279.0932312011719
735	279.158447265625	12.437966666666666					1	DETECTED	279.1584 m/z @12.44 [CD8203_2.mzXML]	279.158447265625	12.437966666666666	0.1012	19.995833333333334	19.894633333333335	106353.0859375	3.2811253089334708E7	1	1185	0.17806095622667684	0.5341341214950477	0.08912418578734606	279.15765380859375	279.1593933105469
736	279.2311706542969	13.40825					1	DETECTED	279.2312 m/z @13.41 [CD8203_2.mzXML]	279.2311706542969	13.40825	11.7989	15.269133333333334	3.4702333333333346	24247.9609375	2017065.9976624767	0	1185	1.3662933490382247	0.9531037656041539	1.2031545613581374	279.2281494140625	279.23248291015625
737	279.6463623046875	12.934249999999999					1	DETECTED	279.6464 m/z @12.93 [CD8203_2.mzXML]	279.6463623046875	12.934249999999999	12.761033333333334	14.63495	1.8739166666666662	188882.203125	2656914.8066882356	2	1185	0.19024563397099215	2.2918978051948895	1.4110516276641862	279.6455993652344	279.6469421386719
738	280.0915222167969	1.7401666666666666					1	DETECTED	280.0915 m/z @1.74 [CD8203_2.mzXML]	280.0915222167969	1.7401666666666666	1.6748166666666668	18.840833333333332	17.166016666666664	58581.8125	4373645.133975128	0	1185	0.08145641398577252	98.80275204324796	203.83326591315603	280.0863037109375	280.098388671875
739	280.1619567871094	12.454083333333333					1	DETECTED	280.1620 m/z @12.45 [CD8203_2.mzXML]	280.1619567871094	12.454083333333333	0.11951666666666667	19.92233333333333	19.802816666666665	16902.28515625	5717648.206047853	0	1185	18.04158623025887	0.8960044318165907	0.14828655197047486	280.1604309082031	280.16290283203125
740	280.65423583984375	13.288883333333333					1	DETECTED	280.6542 m/z @13.29 [CD8203_2.mzXML]	280.65423583984375	13.288883333333333	12.948916666666666	14.5514	1.6024833333333337	78614.1328125	1549337.1483006584	0	1185	0.2982023123896642	2.213809615684127	1.6869714189697178	280.6487731933594	280.6549377441406
741	281.0666809082031	15.358766666666666					1	DETECTED	281.0667 m/z @15.36 [CD8203_2.mzXML]	281.0666809082031	15.358766666666666	11.984966666666667	15.358766666666666	3.3737999999999992	9524.0595703125	1130262.0952790524	0	1185	3.3581961015047845	0.5	null	281.0666809082031	281.0683898925781
742	281.08355712890625	16.01565					1	DETECTED	281.0836 m/z @16.02 [CD8203_2.mzXML]	281.08355712890625	16.01565	9.0255	19.426166666666667	10.400666666666668	12884.9892578125	3259894.0434685065	0	1185	7.216417751927247	0.7095149230302685	0.45692521034914896	281.0824279785156	281.0932922363281
743	281.11279296875	9.461633333333333					1	DETECTED	281.1128 m/z @9.46 [CD8203_2.mzXML]	281.11279296875	9.461633333333333	9.461633333333333	9.594933333333334	0.1333000000000002	3463.953369140625	18521.920793579167	0	1185	0.01625890687065734	null	null	281.11224365234375	281.1137390136719
744	281.2468566894531	14.256766666666666					1	DETECTED	281.2469 m/z @14.26 [CD8203_2.mzXML]	281.2468566894531	14.256766666666666	0.48660000000000003	19.078	18.5914	90876.2734375	5711014.15088779	0	1185	3.0634227502486997	1.0197027660842872	0.38642921597693447	281.24609375	281.248046875
745	281.66168212890625	14.094116666666668					1	DETECTED	281.6617 m/z @14.09 [CD8203_2.mzXML]	281.66168212890625	14.094116666666668	11.848133333333333	15.412533333333332	3.564399999999999	42092.0546875	2407948.8129720464	0	1185	0.2559706975963696	1.5074822378459125	6.428164271865508	281.6572570800781	281.6625061035156
746	282.20294189453125	11.519633333333333					1	DETECTED	282.2029 m/z @11.52 [CD8203_2.mzXML]	282.20294189453125	11.519633333333333	11.519633333333333	11.637133333333333	0.11749999999999972	9600.7294921875	36294.383184814214	0	1185	0.03312397832724123	null	null	282.20294189453125	282.2035217285156
747	282.221435546875	0.2301					1	DETECTED	282.2214 m/z @0.23 [CD8203_2.mzXML]	282.221435546875	0.2301	0.1012	19.995833333333334	19.894633333333335	4039.11328125	2693906.223721559	0	1185	18.19447239684756	77.1708042410137	25.39005525730326	282.2182922363281	282.2257080078125
748	282.25921630859375	11.307466666666667					1	DETECTED	282.2592 m/z @11.31 [CD8203_2.mzXML]	282.25921630859375	11.307466666666667	11.307466666666667	15.48475	4.1772833333333335	38419.02734375	1972056.82515204	0	1185	0.027207062239080315	null	null	282.2493591308594	282.2644348144531
749	282.27825927734375	13.888816666666665					1	DETECTED	282.2783 m/z @13.89 [CD8203_2.mzXML]	282.27825927734375	13.888816666666665	11.815866666666667	15.776116666666667	3.9602500000000003	47516.34375	1750748.0750350347	0	1185	0.25132829309578675	1.054161756371618	11.57712889301879	282.2773742675781	282.2793884277344
750	282.8231506347656	1.7401666666666666					1	DETECTED	282.8232 m/z @1.74 [CD8203_2.mzXML]	282.8231506347656	1.7401666666666666	1.6902666666666666	1.7854666666666668	0.09520000000000017	11986.271484375	50136.793337524454	0	1185	0.06796799865743908	0.9539078156312633	0.9078156312625264	282.8219299316406	282.8231506347656
751	282.9046325683594	1.5986833333333335					1	DETECTED	282.9046 m/z @1.60 [CD8203_2.mzXML]	282.9046325683594	1.5986833333333335	1.5401500000000001	1.6438166666666667	0.10366666666666657	58704.4609375	196456.07086474617	0	1185	0.05536425852279225	0.8717198212139411	0.8958981680012323	282.904052734375	282.90533447265625
752	282.9722595214844	11.29265					1	DETECTED	282.9723 m/z @11.29 [CD8203_2.mzXML]	282.9722595214844	11.29265	7.179483333333334	17.246166666666667	10.066683333333334	10000.21875	1348711.9832196045	0	1185	0.8104156906639108	1.0461165701175152	1.0897500026801237	282.964111328125	282.97430419921875
753	283.00726318359375	10.217833333333335					1	DETECTED	283.0073 m/z @10.22 [CD8203_2.mzXML]	283.00726318359375	10.217833333333335	10.1639	10.28975	0.1258499999999998	15441.0234375	77216.52512500012	0	1185	0.09752009195454292	1.1667181705809275	1.3017483001936987	283.007080078125	283.0076599121094
754	283.0267028808594	1.8712833333333334					1	DETECTED	283.0267 m/z @1.87 [CD8203_2.mzXML]	283.0267028808594	1.8712833333333334	1.8567833333333332	17.817	15.960216666666668	8241.1748046875	2279289.750470154	0	1185	14.53664732261656	550.352298850568	967.085123195133	283.0264892578125	283.0282897949219
755	283.1074523925781	10.739733333333334					1	DETECTED	283.1075 m/z @10.74 [CD8203_2.mzXML]	283.1074523925781	10.739733333333334	8.5245	15.180083333333332	6.6555833333333325	3798.841552734375	459970.3947195434	0	1185	0.0912960834468084	1.5022307657583094	2.0044615315166188	283.1041259765625	283.1165771484375
756	283.15338134765625	12.015466666666667					1	DETECTED	283.1534 m/z @12.02 [CD8203_2.mzXML]	283.15338134765625	12.015466666666667	4.492500000000001	12.487083333333334	7.994583333333334	23807.9609375	3577976.7873947746	0	1185	0.12342072839206075	0.5313451253716398	0.06650733407574119	283.152587890625	283.1567077636719
757	283.2418518066406	14.954483333333334					1	DETECTED	283.2419 m/z @14.95 [CD8203_2.mzXML]	283.2418518066406	14.954483333333334	14.735566666666667	16.23595	1.5003833333333318	4585.2255859375	203548.14667810034	0	1185	0.3001912903346593	3.4268366958507737	5.853673391701547	283.2413024902344	283.2422790527344
758	283.2623291015625	12.5525					1	DETECTED	283.2623 m/z @12.55 [CD8203_2.mzXML]	283.2623291015625	12.5525	0.1012	19.977500000000003	19.876300000000004	112160.09375	3515485.3740207506	1	1185	0.26433643270282126	9.989710534242574	6.8419330176997395	283.2605895996094	283.26416015625
759	283.28167724609375	13.888816666666665					1	DETECTED	283.2817 m/z @13.89 [CD8203_2.mzXML]	283.28167724609375	13.888816666666665	9.969566666666667	14.143583333333334	4.174016666666667	8570.0517578125	773355.2313139653	0	1185	0.26515191887497735	0.5325019667878635	0.06500393357572717	283.281005859375	283.28643798828125
760	283.6300964355469	11.952933333333334					1	DETECTED	283.6301 m/z @11.95 [CD8203_2.mzXML]	283.6300964355469	11.952933333333334	11.906983333333333	12.123600000000001	0.21661666666666868	12644.2568359375	85289.0677238774	0	1185	0.0796806502310563	2.3570910409865364	3.714182081973073	283.6297302246094	283.6310119628906
761	284.1854553222656	9.00815					1	DETECTED	284.1855 m/z @9.01 [CD8203_2.mzXML]	284.1854553222656	9.00815	8.902733333333334	9.986633333333334	1.0838999999999999	15980.49609375	153418.58494845554	0	1185	0.06718977128128145	5.243148777898983	9.029827366351787	284.1844482421875	284.1896667480469
762	284.2654724121094	12.584033333333334					1	DETECTED	284.2655 m/z @12.58 [CD8203_2.mzXML]	284.2654724121094	12.584033333333334	12.239216666666666	15.520999999999999	3.2817833333333333	21497.919921875	557370.9245659173	0	1185	0.2860061122247455	4.758736526656654	0.913286076371905	284.2650146484375	284.2669982910156
763	284.29376220703125	12.521116666666668					1	DETECTED	284.2938 m/z @12.52 [CD8203_2.mzXML]	284.29376220703125	12.521116666666668	1.1624333333333332	18.439166666666665	17.276733333333333	19456.771484375	3305625.5881444705	0	1185	0.18291202187641176	4.151497727647338	7.3854526409229235	284.2928466796875	284.2952575683594
764	284.3307189941406	11.863033333333334					1	DETECTED	284.3307 m/z @11.86 [CD8203_2.mzXML]	284.3307189941406	11.863033333333334	11.815866666666667	12.337316666666668	0.5214500000000015	32929.3984375	274755.61893060245	0	1185	0.10037685512135752	4.623084014874274	4.948203830198268	284.3300476074219	284.3312072753906
765	284.6756286621094	13.245683333333334					1	DETECTED	284.6756 m/z @13.25 [CD8203_2.mzXML]	284.6756286621094	13.245683333333334	13.113750000000001	13.245683333333334	0.13193333333333257	5593.6650390625	33111.32921667462	0	1185	0.07258531753687691	0.5	null	284.6754150390625	284.67626953125
766	284.9092712402344	1.6748166666666668					1	DETECTED	284.9093 m/z @1.67 [CD8203_2.mzXML]	284.9092712402344	1.6748166666666668	1.6590500000000001	16.400516666666665	14.741466666666664	25101.603515625	1376628.1072215573	0	1185	0.06102005020634804	467.488372093022	933.976744186044	284.90911865234375	284.91650390625
767	285.00543212890625	10.199883333333334					1	DETECTED	285.0054 m/z @10.20 [CD8203_2.mzXML]	285.00543212890625	10.199883333333334	5.1587499999999995	10.397383333333332	5.238633333333333	13993.427734375	647553.8570876467	0	1185	0.09015645757205171	0.519588849068331	0.039177698136661984	285.0048522949219	285.0098876953125
768	285.0641784667969	1.4668666666666668					1	DETECTED	285.0642 m/z @1.47 [CD8203_2.mzXML]	285.0641784667969	1.4668666666666668	1.4171	17.798833333333334	16.381733333333333	12261.0390625	1790841.717527405	0	1185	0.12666483388208505	164.58539852645657	328.17079705291314	285.0613098144531	285.0701904296875
769	286.1432800292969	11.906983333333333					1	DETECTED	286.1433 m/z @11.91 [CD8203_2.mzXML]	286.1432800292969	11.906983333333333	11.863033333333334	12.107333333333335	0.24430000000000085	19700.9609375	116317.70449169874	0	1185	0.09400770821809701	2.7792946530148734	4.809755671504252	286.142578125	286.1434326171875
770	286.2008972167969	10.32525					1	DETECTED	286.2009 m/z @10.33 [CD8203_2.mzXML]	286.2008972167969	10.32525	8.121016666666668	11.207883333333333	3.0868666666666655	153501.28125	1853412.8266223157	1	1185	0.14652770027954176	2.4032831281702363	2.724072602311647	286.20068359375	286.20513916015625
771	286.24853515625	9.763666666666667					1	DETECTED	286.2485 m/z @9.76 [CD8203_2.mzXML]	286.24853515625	9.763666666666667	9.061016666666665	18.950333333333333	9.889316666666668	73292.6328125	1970166.1113134783	1	1185	0.1529060480513138	1.2095828878849662	2.2093356483757147	286.246826171875	286.24993896484375
772	287.01361083984375	1.7998166666666668					1	DETECTED	287.0136 m/z @1.80 [CD8203_2.mzXML]	287.01361083984375	1.7998166666666668	1.4357833333333334	1.9277333333333333	0.4919499999999999	22770.900390625	226747.13183416755	0	1185	0.15152260911897142	0.6756936178005674	0.3513872356011348	287.0131530761719	287.021240234375
773	287.10009765625	9.695766666666666					1	DETECTED	287.1001 m/z @9.70 [CD8203_2.mzXML]	287.10009765625	9.695766666666666	9.661533333333333	10.056983333333333	0.3954500000000003	61046.2109375	634371.3818178405	0	1185	0.24684241849579003	5.775803310613516	10.551606621227032	287.09967041015625	287.10009765625
774	287.20428466796875	10.361266666666667					1	DETECTED	287.2043 m/z @10.36 [CD8203_2.mzXML]	287.20428466796875	10.361266666666667	10.272183333333334	12.075966666666666	1.8037833333333317	23387.255859375	385759.99868597416	0	1185	0.15143650688881927	9.981422133345264	null	287.1995849609375	287.2047424316406
775	287.23614501953125	13.975850000000001					1	DETECTED	287.2361 m/z @13.98 [CD8203_2.mzXML]	287.23614501953125	13.975850000000001	13.802433333333333	14.584733333333332	0.7822999999999993	8329.78125	167110.53044116212	0	1185	0.13464947461548604	2.255550216242171	3.511100432484341	287.2354736328125	287.23724365234375
776	287.2518005371094	9.83245					1	DETECTED	287.2518 m/z @9.83 [CD8203_2.mzXML]	287.2518005371094	9.83245	9.561683333333333	10.1639	0.6022166666666671	10233.669921875	136877.03726647946	0	1185	0.013138226504722184	1.112058352825311	0.5436946204764412	287.2508850097656	287.25250244140625
777	287.2684020996094	11.50505					1	DETECTED	287.2684 m/z @11.51 [CD8203_2.mzXML]	287.2684020996094	11.50505	11.488883333333332	11.83285	0.34396666666666853	13435.7216796875	104744.12796179236	0	1185	0.10735003767005225	10.638144329895653	20.276288659791305	287.2673034667969	287.26922607421875
778	287.6324157714844	12.934249999999999					1	DETECTED	287.6324 m/z @12.93 [CD8203_2.mzXML]	287.6324157714844	12.934249999999999	12.761033333333334	14.802466666666668	2.041433333333334	169701.921875	2205489.3682638262	2	1185	0.15096134676449147	1.509546580518546	1.305516110655101	287.6309814453125	287.6334228515625
779	288.216552734375	10.635233333333334					1	DETECTED	288.2166 m/z @10.64 [CD8203_2.mzXML]	288.216552734375	10.635233333333334	0.19315000000000002	19.959166666666665	19.766016666666665	195060.703125	2824678.457010307	1	1185	0.07626658940829856	2.551109607587699	3.2329047295642646	288.2148742675781	288.2252502441406
780	288.6401672363281	13.288883333333333					1	DETECTED	288.6402 m/z @13.29 [CD8203_2.mzXML]	288.6401672363281	13.288883333333333	3.222666666666667	15.215266666666668	11.992600000000001	55075.61328125	2109030.9034399423	0	1185	0.2524614047711289	0.5262110552609258	2.1814506302913665	288.63177490234375	288.64984130859375
781	288.9215393066406	1.5986833333333335					1	DETECTED	288.9215 m/z @1.60 [CD8203_2.mzXML]	288.9215393066406	1.5986833333333335	1.5694166666666667	4.396716666666666	2.8272999999999997	226650.171875	1406971.4298110353	0	1185	0.06064447611235568	2.10617698186097	2.718271711536724	288.92071533203125	288.9250183105469
782	289.1752624511719	1.3442333333333332					1	DETECTED	289.1753 m/z @1.34 [CD8203_2.mzXML]	289.1752624511719	1.3442333333333332	0.1012	19.995833333333334	19.894633333333335	6038.81787109375	1674499.5830064998	0	1185	5.878458775735446	8.002453675149502	5.469118415169706	289.17401123046875	289.17645263671875
783	289.6301574707031	12.904283333333332					1	DETECTED	289.6302 m/z @12.90 [CD8203_2.mzXML]	289.6301574707031	12.904283333333332	12.809566666666665	13.054133333333334	0.24456666666666926	12645.2626953125	109014.88502392625	0	1185	0.1271382836834487	1.2910434629597165	1.582086925919433	289.62933349609375	289.630859375
784	289.6480407714844	14.110466666666667					1	DETECTED	289.6480 m/z @14.11 [CD8203_2.mzXML]	289.6480407714844	14.110466666666667	11.019633333333333	15.849516666666666	4.829883333333333	26242.5390625	1688174.85029367	0	1185	2.7085737082658277	3.581148463542482	3.764047266621768	289.63873291015625	289.649169921875
785	290.1500244140625	14.110466666666667					1	DETECTED	290.1500 m/z @14.11 [CD8203_2.mzXML]	290.1500244140625	14.110466666666667	8.137466666666667	15.394749999999998	7.257283333333332	7817.58203125	1125767.2657718812	0	1185	6.034061659445465	0.6091346432723216	0.2201039400548219	290.1477966308594	290.15997314453125
786	290.2680358886719	11.380666666666666					1	DETECTED	290.2680 m/z @11.38 [CD8203_2.mzXML]	290.2680358886719	11.380666666666666	10.485700000000001	11.577683333333333	1.0919833333333315	37844.1171875	408457.1623908075	0	1185	0.08670412886891299	0.7433257544497509	0.23291257967349063	290.267333984375	290.2694091796875
787	290.6270751953125	12.873566666666667					1	DETECTED	290.6271 m/z @12.87 [CD8203_2.mzXML]	290.6270751953125	12.873566666666667	12.79375	13.068983333333334	0.27523333333333433	26421.021484375	183434.04770263715	0	1185	0.05372340794855468	1.7241595322614152	2.478770605612122	290.626708984375	290.6278076171875
788	290.63812255859375	12.6158					1	DETECTED	290.6381 m/z @12.62 [CD8203_2.mzXML]	290.63812255859375	12.6158	11.684033333333334	14.192200000000001	2.5081666666666678	12818.7880859375	733894.3180245366	0	1185	0.9623174024411991	1.3459199370371704	1.691839874074341	290.6370849609375	290.64752197265625
789	290.6669006347656	14.305333333333333					1	DETECTED	290.6669 m/z @14.31 [CD8203_2.mzXML]	290.6669006347656	14.305333333333333	13.958333333333334	15.1271	1.1687666666666665	5035.78271484375	181119.62984796154	0	1185	0.5913959858691271	1.6841018251681097	2.3682036503362194	290.66650390625	290.6685791015625
790	290.9251403808594	2.498483333333333					1	DETECTED	290.9251 m/z @2.50 [CD8203_2.mzXML]	290.9251403808594	2.498483333333333	0.7973166666666667	19.242666666666665	18.445349999999998	39842.4453125	3269233.5282967533	0	1185	0.6326441125055706	3.0481553374794936	2.880928646140916	290.9225769042969	290.9266662597656
791	291.1196594238281	12.03025					1	DETECTED	291.1197 m/z @12.03 [CD8203_2.mzXML]	291.1196594238281	12.03025	3.7866666666666666	12.841366666666666	9.054699999999999	352560.03125	4865029.883243533	1	1185	0.11475678152341473	3.0971233743978903	3.4764180394630517	291.1188049316406	291.12939453125
792	291.1734924316406	9.849433333333334					1	DETECTED	291.1735 m/z @9.85 [CD8203_2.mzXML]	291.1734924316406	9.849433333333334	4.919216666666667	14.836116666666667	9.9169	2490.415771484375	834106.9051006469	0	1185	0.2315748258008412	1.005726590785395	1.0114531815707897	291.16510009765625	291.1753234863281
793	291.6460266113281	12.85755					1	DETECTED	291.6460 m/z @12.86 [CD8203_2.mzXML]	291.6460266113281	12.85755	12.727966666666667	18.29283333333333	5.5648666666666635	46584.4609375	913094.8235899662	0	1185	0.15429939638247525	1.8123805161457702	2.6340302170860057	291.64471435546875	291.6478576660156
794	291.9349365234375	2.498483333333333					1	DETECTED	291.9349 m/z @2.50 [CD8203_2.mzXML]	291.9349365234375	2.498483333333333	2.0117	16.070833333333333	14.059133333333333	28001.74609375	2039228.604763581	0	1185	0.6269260834501074	2.483150106609328	3.2813425458136094	291.9340515136719	291.9371032714844
795	292.0679016113281	16.125966666666667					1	DETECTED	292.0679 m/z @16.13 [CD8203_2.mzXML]	292.0679016113281	16.125966666666667	9.461633333333333	19.11466666666667	9.653033333333335	3906.573974609375	892509.2833525699	0	1185	1.8941362082966489	0.7242309808432953	0.4484619616865905	292.0664367675781	292.0692443847656
796	292.1231384277344	12.03025					1	DETECTED	292.1231 m/z @12.03 [CD8203_2.mzXML]	292.1231384277344	12.03025	11.968866666666665	12.337316666666668	0.36845000000000283	50964.109375	397496.2844938975	0	1185	0.10895420222157881	2.5023134961924245	5.409676146082359	292.1221923828125	292.1234436035156
797	292.6348876953125	10.343250000000001					1	DETECTED	292.6349 m/z @10.34 [CD8203_2.mzXML]	292.6348876953125	10.343250000000001	2.6765333333333334	11.071883333333334	8.39535	3536.818603515625	826498.740073944	0	1185	0.6840131502585223	0.5475192553092044	0.09503851061840893	292.6284484863281	292.6365051269531
798	292.6537170410156	13.068983333333334					1	DETECTED	292.6537 m/z @13.07 [CD8203_2.mzXML]	292.6537170410156	13.068983333333334	2.6765333333333334	13.4711	10.794566666666666	9204.8388671875	1220150.5786591799	0	1185	10.553695717847086	0.5193465769220283	0.03869315384405662	292.6536560058594	292.6623840332031
799	292.92901611328125	2.52555					1	DETECTED	292.9290 m/z @2.53 [CD8203_2.mzXML]	292.92901611328125	2.52555	2.4307166666666666	14.852333333333332	12.421616666666665	4608.5322265625	976323.0737971191	0	1185	11.490726187942398	65.49182776801406	129.98365553602812	292.9244384765625	292.9356994628906
800	292.9736328125	2.6079					1	DETECTED	292.9736 m/z @2.61 [CD8203_2.mzXML]	292.9736328125	2.6079	2.3342666666666667	3.724816666666667	1.3905500000000002	5193.4716796875	167383.7953686523	0	1185	0.29889995040187944	2.5409002314532847	4.081800462906569	292.9658508300781	292.98138427734375
801	293.0039367675781	2.7044333333333332					1	DETECTED	293.0039 m/z @2.70 [CD8203_2.mzXML]	293.0039367675781	2.7044333333333332	2.4441833333333336	15.666483333333334	13.2223	5543.564453125	1042120.302247528	0	1185	0.22218817228664944	25.403073967339132	2.440880865613141	292.9960632324219	293.0040283203125
802	293.0152893066406	2.4441833333333336					1	DETECTED	293.0153 m/z @2.44 [CD8203_2.mzXML]	293.0152893066406	2.4441833333333336	2.4441833333333336	14.618333333333334	12.174150000000001	5738.3974609375	916421.1050904541	0	1185	0.42839096162712753	null	null	293.0070495605469	293.0198974609375
803	293.03021240234375	2.5395					1	DETECTED	293.0302 m/z @2.54 [CD8203_2.mzXML]	293.03021240234375	2.5395	2.3755666666666664	3.755933333333333	1.3803666666666667	8679.4375	300418.4988143922	0	1185	0.19038749478260675	4.210146400976003	4.833421394476433	293.0225524902344	293.03094482421875
804	293.0416259765625	9.729566666666667					1	DETECTED	293.0416 m/z @9.73 [CD8203_2.mzXML]	293.0416259765625	9.729566666666667	2.3202166666666666	15.1271	12.806883333333333	135020.53125	4.326195639121539E7	0	1185	12.891383668744643	0.8911458658126596	0.7467638376366909	293.0339050292969	293.0497741699219
805	293.06072998046875	2.6079					1	DETECTED	293.0607 m/z @2.61 [CD8203_2.mzXML]	293.06072998046875	2.6079	2.096616666666667	4.00195	1.905333333333333	15485.3486328125	569882.1367264404	0	1185	0.16254319250849347	1.6685419247754056	2.033175741214969	293.052734375	293.0608215332031
806	293.0716247558594	2.5119					1	DETECTED	293.0716 m/z @2.51 [CD8203_2.mzXML]	293.0716247558594	2.5119	2.06825	18.877333333333336	16.809083333333337	22873.1953125	2086238.971087312	0	1185	0.15721771843487398	14.717041459228176	33.981122323762214	293.06219482421875	293.0719299316406
807	293.09710693359375	2.498483333333333					1	DETECTED	293.0971 m/z @2.50 [CD8203_2.mzXML]	293.09710693359375	2.498483333333333	0.1012	19.995833333333334	19.894633333333335	1.0020986E7	6.321387584654994E8	1	1185	0.7625488600258401	2.474283374084132	2.7778480799815255	293.09600830078125	293.1063232421875
808	293.12255859375	2.7181					1	DETECTED	293.1226 m/z @2.72 [CD8203_2.mzXML]	293.12255859375	2.7181	2.16695	12.045133333333332	9.878183333333332	24868.580078125	1677381.259409363	0	1185	0.5674668121209301	2.4236330919708413	1.9669533142069993	293.1224060058594	293.1271057128906
809	293.1385498046875	10.361266666666667					1	DETECTED	293.1385 m/z @10.36 [CD8203_2.mzXML]	293.1385498046875	10.361266666666667	2.236883333333333	12.27195	10.035066666666667	28527.8515625	6862046.02737979	0	1185	9.545878531924558	0.5473329083117326	0.27057833564699096	293.1299743652344	293.14581298828125
810	293.1598815917969	9.611683333333334					1	DETECTED	293.1599 m/z @9.61 [CD8203_2.mzXML]	293.1598815917969	9.611683333333334	2.3202166666666666	10.3074	7.987183333333332	146987.609375	4499107.045087031	0	1185	7.619114282079439	0.5492812220178169	0.09774621210105122	293.15167236328125	293.16888427734375
811	293.1870422363281	14.63495					1	DETECTED	293.1870 m/z @14.63 [CD8203_2.mzXML]	293.1870422363281	14.63495	2.3202166666666666	15.269133333333334	12.948916666666667	12549.302734375	1887174.1993754276	0	1185	12.143875810109016	0.5282880119480269	0.05440291373665414	293.17767333984375	293.1950378417969
812	293.21026611328125	12.4045					1	DETECTED	293.2103 m/z @12.40 [CD8203_2.mzXML]	293.21026611328125	12.4045	0.26676666666666665	12.631583333333333	12.364816666666666	9505.671875	1289252.6208815912	0	1185	9.777890326062224	0.5093544374018213	0.025074716282021296	293.2004089355469	293.2175598144531
813	293.9576416015625	11.190850000000001					1	DETECTED	293.9576 m/z @11.19 [CD8203_2.mzXML]	293.9576416015625	11.190850000000001	10.865716666666666	18.29283333333333	7.427116666666665	3075.08740234375	635377.4577515259	0	1185	5.365231989932155	11.421647529218712	15.27341019810196	293.9564208984375	293.961181640625
814	294.1004333496094	2.6765333333333334					1	DETECTED	294.1004 m/z @2.68 [CD8203_2.mzXML]	294.1004333496094	2.6765333333333334	1.2715166666666666	18.329833333333333	17.058316666666666	921766.375	5.904546755843351E7	0	1185	0.7463229617399434	1.8936559552604482	1.7808199444830555	294.0999450683594	294.1040954589844
815	294.9190368652344	12.904283333333332					1	DETECTED	294.9190 m/z @12.90 [CD8203_2.mzXML]	294.9190368652344	12.904283333333332	0.17495	19.977500000000003	19.802550000000004	19807.244140625	4711493.3126168195	0	1185	2.471137052892507	0.7384316789363715	0.43622699285932975	294.91815185546875	294.9205017089844
816	294.93829345703125	1.6438166666666667					1	DETECTED	294.9383 m/z @1.64 [CD8203_2.mzXML]	294.93829345703125	1.6438166666666667	1.5839666666666665	1.6748166666666668	0.09085000000000032	78004.5	264378.68283105496	0	1185	0.07792318771442419	0.753476237285338	0.5433331083393075	294.93798828125	294.9390563964844
817	294.9537353515625	11.276299999999999					1	DETECTED	294.9537 m/z @11.28 [CD8203_2.mzXML]	294.9537353515625	11.276299999999999	10.935516666666667	18.11	7.174483333333333	6678.2958984375	1492233.5947182612	0	1185	5.256709660298135	10.526458649190614	17.656907363242183	294.9529113769531	294.9550476074219
818	295.05743408203125	10.513683333333335					1	DETECTED	295.0574 m/z @10.51 [CD8203_2.mzXML]	295.05743408203125	10.513683333333335	10.457783333333333	10.556833333333334	0.09905000000000008	10647.2314453125	43000.058602050594	0	1185	0.07169220360801276	0.8859570661896065	0.771914132379213	295.05743408203125	295.05810546875
819	295.10150146484375	2.6628166666666666					1	DETECTED	295.1015 m/z @2.66 [CD8203_2.mzXML]	295.10150146484375	2.6628166666666666	1.8997666666666668	18.457333333333334	16.557566666666666	108578.9765625	8527245.091097105	0	1185	0.755481911661581	1.9015268971697843	1.903819113843714	295.09771728515625	295.1029052734375
820	295.1283874511719	9.62815					1	DETECTED	295.1284 m/z @9.63 [CD8203_2.mzXML]	295.1283874511719	9.62815	9.578233333333333	9.83245	0.2542166666666663	40352.40234375	255411.8439351807	0	1185	0.09266974387732319	2.546410684474134	2.48058408937217	295.1282958984375	295.1288146972656
821	295.14874267578125	9.763666666666667					1	DETECTED	295.1487 m/z @9.76 [CD8203_2.mzXML]	295.14874267578125	9.763666666666667	9.54515	10.1284	0.5832499999999996	4255.29931640625	88726.10595751964	0	1185	0.32322532071215804	1.3345663946304551	1.6691327892609102	295.1471252441406	295.1499328613281
822	295.1938171386719	12.27195					1	DETECTED	295.1938 m/z @12.27 [CD8203_2.mzXML]	295.1938171386719	12.27195	1.4357833333333334	16.162533333333332	14.72675	49024.55859375	3434366.0634958195	0	1185	0.31982337060376054	0.6346151038564763	0.2727142240914426	295.187255859375	295.2034606933594
823	295.2952575683594	2.7044333333333332					1	DETECTED	295.2953 m/z @2.70 [CD8203_2.mzXML]	295.2952575683594	2.7044333333333332	1.9555333333333331	5.525183333333334	3.56965	32615.349609375	1920500.53112622	0	1185	0.7193974045126716	1.5175682205779453	2.1460142389622923	295.29296875	295.2955322265625
824	295.90899658203125	1.5694166666666667					1	DETECTED	295.9090 m/z @1.57 [CD8203_2.mzXML]	295.90899658203125	1.5694166666666667	1.5109166666666667	1.5694166666666667	0.058499999999999996	8195.5009765625	21269.999998779327	0	1185	0.052166087941095673	0.5	null	295.90875244140625	295.90936279296875
825	296.0650634765625	1.7556166666666668					1	DETECTED	296.0651 m/z @1.76 [CD8203_2.mzXML]	296.0650634765625	1.7556166666666668	1.6902666666666666	1.7854666666666668	0.09520000000000017	58545.1484375	229863.6630146486	0	1185	0.06631431053643899	0.7283856159143062	0.4567712318286124	296.0650634765625	296.0653991699219
826	296.1317138671875	9.62815					1	DETECTED	296.1317 m/z @9.63 [CD8203_2.mzXML]	296.1317138671875	9.62815	9.594933333333334	9.780683333333334	0.18575000000000053	7076.99072265625	37962.860985717634	0	1185	0.08568927688596517	2.7960361264425937	4.592072252885187	296.13140869140625	296.1321105957031
827	296.1847839355469	11.815866666666667					1	DETECTED	296.1848 m/z @11.82 [CD8203_2.mzXML]	296.1847839355469	11.815866666666667	9.364166666666668	19.517999999999997	10.15383333333333	23964.09765625	2064239.1310079033	0	1185	0.14394997551264588	4.947135080570006	4.511332260415764	296.18231201171875	296.18505859375
828	296.197021484375	12.27195					1	DETECTED	296.1970 m/z @12.27 [CD8203_2.mzXML]	296.197021484375	12.27195	12.223283333333335	12.504349999999999	0.28106666666666413	7979.53125	106432.00975463827	0	1185	0.22770457718385373	2.8876712328767407	4.775342465753481	296.196044921875	296.19720458984375
829	296.257568359375	13.518566666666667					1	DETECTED	296.2576 m/z @13.52 [CD8203_2.mzXML]	296.257568359375	13.518566666666667	12.000383333333334	13.633616666666667	1.633233333333333	9795.7333984375	461807.9256052248	0	1185	0.1140770921435319	0.5378906807478236	0.07578136149564729	296.24835205078125	296.258056640625
830	296.989013671875	11.748316666666666					1	DETECTED	296.9890 m/z @11.75 [CD8203_2.mzXML]	296.989013671875	11.748316666666666	11.122683333333333	15.776116666666667	4.653433333333334	8025.1357421875	589006.1449085998	0	1185	0.40703762765457263	3.718978102189783	6.437956204379566	296.98724365234375	296.9940490722656
831	297.1179504394531	1.4668666666666668					1	DETECTED	297.1180 m/z @1.47 [CD8203_2.mzXML]	297.1179504394531	1.4668666666666668	1.4171	9.611683333333334	8.194583333333334	11121.578125	1920837.144397827	0	1185	0.09711938384821561	82.33004018754175	162.32328090432782	297.1176452636719	297.12664794921875
832	297.17987060546875	14.535433333333334					1	DETECTED	297.1799 m/z @14.54 [CD8203_2.mzXML]	297.17987060546875	14.535433333333334	9.301466666666666	19.756833333333336	10.45536666666667	15239.830078125	2420126.5242306483	0	1185	1.8074054241008444	1.075125344505845	0.9349003622187405	297.1787109375	297.18878173828125
833	298.27313232421875	14.256766666666666					1	DETECTED	298.2731 m/z @14.26 [CD8203_2.mzXML]	298.27313232421875	14.256766666666666	10.397383333333332	16.47426666666667	6.0768833333333365	72921.3515625	3181732.677630154	0	1185	0.48231174650870123	0.8150106221267738	0.44448582419303456	298.272705078125	298.2744140625
834	299.0394592285156	1.5839666666666665					1	DETECTED	299.0395 m/z @1.58 [CD8203_2.mzXML]	299.0394592285156	1.5839666666666665	1.5401500000000001	1.6136333333333333	0.07348333333333312	10086.3896484375	27470.54660632322	0	1185	0.04206169299818141	0.8385317611259062	0.6770635222518124	299.039306640625	299.0399475097656
835	299.0797424316406	10.28975					1	DETECTED	299.0797 m/z @10.29 [CD8203_2.mzXML]	299.0797424316406	10.28975	9.849433333333334	10.343250000000001	0.49381666666666746	2839.766357421875	33023.27228192137	0	1185	0.10782139058317419	0.560751731708242	0.121503463416484	299.07598876953125	299.0801696777344
836	299.1379089355469	11.29265					1	DETECTED	299.1379 m/z @11.29 [CD8203_2.mzXML]	299.1379089355469	11.29265	10.379266666666666	15.684750000000001	5.305483333333335	91209.78125	4797122.900000367	1	1185	1.1667723839857356	2.0719778832170452	3.271568778083056	299.137451171875	299.139404296875
837	299.27667236328125	14.256766666666666					1	DETECTED	299.2767 m/z @14.26 [CD8203_2.mzXML]	299.27667236328125	14.256766666666666	11.715466666666666	15.630083333333333	3.9146166666666673	15868.3466796875	720621.0937014157	0	1185	0.32301588694840966	0.691519171461318	4.426741718954237	299.2763366699219	299.2774353027344
838	300.1414489746094	11.336416666666667					1	DETECTED	300.1414 m/z @11.34 [CD8203_2.mzXML]	300.1414489746094	11.336416666666667	10.571783333333334	13.61685	3.0450666666666653	13305.763671875	1101320.793975952	0	1185	0.30415046263252243	1.991194036357297	5.491550894976379	300.1398620605469	300.1426086425781
839	300.17999267578125	11.548883333333333					1	DETECTED	300.1800 m/z @11.55 [CD8203_2.mzXML]	300.17999267578125	11.548883333333333	9.3485	12.107333333333335	2.7588333333333352	105818.3203125	2679909.3999128137	0	1185	0.10438062083283484	0.5615592469090698	0.10272005629072424	300.1783447265625	300.1842346191406
840	300.19781494140625	11.351166666666668					1	DETECTED	300.1978 m/z @11.35 [CD8203_2.mzXML]	300.19781494140625	11.351166666666668	8.798266666666667	11.351166666666668	2.552900000000001	8255.359375	772190.60578418	0	1185	2.3579561261617243	0.5	null	300.1968994140625	300.19866943359375
841	300.2169494628906	10.542399999999999					1	DETECTED	300.2169 m/z @10.54 [CD8203_2.mzXML]	300.2169494628906	10.542399999999999	10.499766666666666	10.66845	0.16868333333333396	11843.0283203125	86402.4510317384	0	1185	0.08265442325616768	1.9783033620015933	2.9566067240031866	300.2163391113281	300.2170715332031
842	301.11767578125	10.775633333333333					1	DETECTED	301.1177 m/z @10.78 [CD8203_2.mzXML]	301.11767578125	10.775633333333333	10.343250000000001	10.847900000000001	0.5046499999999998	31530.201171875	351930.8768408203	0	1185	0.09528995444175337	0.5835678217630973	0.1671356435261946	301.117431640625	301.1184387207031
843	301.14013671875	12.454083333333333					1	DETECTED	301.1401 m/z @12.45 [CD8203_2.mzXML]	301.14013671875	12.454083333333333	0.1012	19.995833333333334	19.894633333333335	110220.96875	1.2316344302140977E7	1	1185	10.870880944039927	0.7728777096664754	2.477737897605675	301.1378479003906	301.14129638671875
844	301.1832275390625	11.577683333333333					1	DETECTED	301.1832 m/z @11.58 [CD8203_2.mzXML]	301.1832275390625	11.577683333333333	11.548883333333333	11.652466666666667	0.10358333333333469	15897.3994140625	72439.34666699257	0	1185	0.07182493254088129	1.798321759259259	2.596643518518518	301.1830749511719	301.1834411621094
845	301.212890625	13.423466666666666					1	DETECTED	301.2129 m/z @13.42 [CD8203_2.mzXML]	301.212890625	13.423466666666666	11.968866666666665	13.7849	1.8160333333333352	27404.91796875	666327.2423270878	0	1185	0.27822505331914194	0.6242380494064808	5.305631262323424	301.2122802734375	301.2158203125
846	302.01947021484375	9.83245					1	DETECTED	302.0195 m/z @9.83 [CD8203_2.mzXML]	302.01947021484375	9.83245	0.48660000000000003	19.426166666666667	18.939566666666668	3953.790771484375	1994870.9997580252	0	1185	10.038025113152294	1.0132607877649795	1.026521575529959	302.0177001953125	302.02044677734375
847	302.1022033691406	10.635233333333334					1	DETECTED	302.1022 m/z @10.64 [CD8203_2.mzXML]	302.1022033691406	10.635233333333334	10.485700000000001	11.937216666666666	1.4515166666666648	4620.443359375	281134.12394561735	0	1185	0.1415204284913596	4.8534886312973935	8.706977262594787	302.09930419921875	302.102294921875
848	302.1431884765625	12.454083333333333					1	DETECTED	302.1432 m/z @12.45 [CD8203_2.mzXML]	302.1431884765625	12.454083333333333	0.1565	19.940833333333334	19.784333333333333	18440.234375	2518915.5257780454	0	1185	10.789453353642607	0.8036814765272648	0.4620431500925959	302.1418151855469	302.14617919921875
849	302.2318420410156	10.79345					1	DETECTED	302.2318 m/z @10.79 [CD8203_2.mzXML]	302.2318420410156	10.79345	10.72215	11.190850000000001	0.4687000000000019	29295.00390625	249234.30893902614	0	1185	0.11500512248336037	2.2141355788719714	2.6056789455505847	302.231201171875	302.2327880859375
850	302.2865905761719	11.563350000000002					1	DETECTED	302.2866 m/z @11.56 [CD8203_2.mzXML]	302.2865905761719	11.563350000000002	11.156566666666667	14.9036	3.7470333333333343	134740.859375	1878491.17671637	0	1185	0.11469469263372822	0.9256616190471013	0.5619805182268409	302.2852783203125	302.2882080078125
851	303.0272521972656	1.4962833333333334					1	DETECTED	303.0273 m/z @1.50 [CD8203_2.mzXML]	303.0272521972656	1.4962833333333334	1.4357833333333334	10.704233333333333	9.26845	7163.05224609375	2779343.416824341	0	1185	9.275115932627488	76.59876033057851	152.19752066115703	303.0256652832031	303.0272521972656
852	303.073974609375	9.695766666666666					1	DETECTED	303.0740 m/z @9.70 [CD8203_2.mzXML]	303.073974609375	9.695766666666666	9.644716666666666	9.81515	0.17043333333333344	7106.4775390625	34098.815110778945	0	1185	0.0702564789010598	1.6692784851452822	2.3385569702905644	303.07305908203125	303.07415771484375
853	303.13336181640625	10.72215					1	DETECTED	303.1334 m/z @10.72 [CD8203_2.mzXML]	303.13336181640625	10.72215	10.145800000000001	10.829783333333333	0.683983333333332	3951.38720703125	104185.68514349376	0	1185	0.5671304316579651	0.593374974697089	0.18674994939417805	303.13323974609375	303.134033203125
854	303.228515625	14.256766666666666					1	DETECTED	303.2285 m/z @14.26 [CD8203_2.mzXML]	303.228515625	14.256766666666666	10.3074	16.382283333333334	6.074883333333334	213583.328125	8980656.426290525	1	1185	0.4712812503005761	0.7878400703841242	0.33322378232347577	303.2275085449219	303.23187255859375
855	303.2906188964844	11.577683333333333					1	DETECTED	303.2906 m/z @11.58 [CD8203_2.mzXML]	303.2906188964844	11.577683333333333	11.534466666666667	11.699816666666667	0.1653500000000001	18149.1328125	121839.86245336971	0	1185	0.14216036063353066	1.9130350944851824	2.8260701889703648	303.29034423828125	303.2908935546875
856	303.6460266113281	12.82575					1	DETECTED	303.6460 m/z @12.83 [CD8203_2.mzXML]	303.6460266113281	12.82575	12.761033333333334	13.024016666666666	0.2629833333333327	15032.873046875	104200.2736743163	0	1185	0.051469525667672045	2.031805305176437	2.741765485055921	303.6451721191406	303.6471252441406
857	304.0189514160156	10.11055					1	DETECTED	304.0190 m/z @10.11 [CD8203_2.mzXML]	304.0189514160156	10.11055	10.056983333333333	17.301666666666666	7.244683333333333	23416.56640625	1018486.5990420535	0	1185	0.09311219925283254	2.1726133639507994	2.761535558047873	304.0153503417969	304.0196228027344
858	304.0483703613281	16.4374					1	DETECTED	304.0484 m/z @16.44 [CD8203_2.mzXML]	304.0483703613281	16.4374	1.2352166666666666	19.977500000000003	18.742283333333337	3974.069580078125	1497996.4063308109	0	1185	1.923529273708258	0.616433933283706	0.14535301529996317	304.046142578125	304.0493469238281
859	304.1507873535156	9.301466666666666					1	DETECTED	304.1508 m/z @9.30 [CD8203_2.mzXML]	304.1507873535156	9.301466666666666	9.21485	9.379983333333334	0.16513333333333335	3003.533447265625	20276.54992694094	0	1185	0.08672784142204648	0.9532422551472064	0.9064845102944129	304.14984130859375	304.1507873535156
860	304.175048828125	8.867666666666667					1	DETECTED	304.1750 m/z @8.87 [CD8203_2.mzXML]	304.175048828125	8.867666666666667	8.764333333333333	8.93745	0.17311666666666703	4844.7666015625	29955.551380035326	0	1185	0.11872347050615772	0.8376612903225811	0.6753225806451622	304.17462158203125	304.1754150390625
861	304.21142578125	10.056983333333333					1	DETECTED	304.2114 m/z @10.06 [CD8203_2.mzXML]	304.21142578125	10.056983333333333	10.0039	18.40266666666667	8.398766666666669	34453.19140625	1172283.9627908932	0	1185	0.14484786966872143	3.005902904539125	4.473046874708179	304.20831298828125	304.2201843261719
862	304.2318420410156	14.256766666666666					1	DETECTED	304.2318 m/z @14.26 [CD8203_2.mzXML]	304.2318420410156	14.256766666666666	10.757116666666667	18.439166666666665	7.6820499999999985	45167.1640625	2546681.0512845153	0	1185	0.3505643835031318	0.677956780238016	0.3869268585846077	304.22613525390625	304.2333679199219
863	304.2989807128906	11.488883333333332					1	DETECTED	304.2990 m/z @11.49 [CD8203_2.mzXML]	304.2989807128906	11.488883333333332	11.456733333333334	11.668333333333333	0.2115999999999989	53888.74609375	297213.81805371144	0	1185	0.07272866346275464	3.5191838075218547	5.442383424697122	304.2988586425781	304.2994384765625
864	304.8952941894531	1.5986833333333335					1	DETECTED	304.8953 m/z @1.60 [CD8203_2.mzXML]	304.8952941894531	1.5986833333333335	0.54125	14.305333333333333	13.764083333333334	59456.0703125	2153029.9344588933	0	1185	0.061069236662118165	6.508251111181162	3.664886143826118	304.89373779296875	304.9051208496094
865	305.0448303222656	17.00766666666667					1	DETECTED	305.0448 m/z @17.01 [CD8203_2.mzXML]	305.0448303222656	17.00766666666667	9.494966666666667	19.92233333333333	10.427366666666664	3508.4228515625	899346.0296302796	0	1185	1.4247248325186632	0.6939826338511228	0.38796526770224565	305.0426025390625	305.05126953125
866	305.13507080078125	12.353666666666667					1	DETECTED	305.1351 m/z @12.35 [CD8203_2.mzXML]	305.13507080078125	12.353666666666667	9.186466666666666	12.504349999999999	3.3178833333333326	34544.296875	1179760.1841909178	0	1185	0.11065180286155396	0.5237880988465098	0.05560840764701637	305.12713623046875	305.1352844238281
867	305.2146911621094	10.056983333333333					1	DETECTED	305.2147 m/z @10.06 [CD8203_2.mzXML]	305.2146911621094	10.056983333333333	10.021316666666667	14.735566666666667	4.71425	5547.388671875	776241.5667602537	0	1185	0.07599134158099652	66.08761682243143	131.17523364486286	305.2138366699219	305.2154846191406
868	305.24407958984375	12.6158					1	DETECTED	305.2441 m/z @12.62 [CD8203_2.mzXML]	305.24407958984375	12.6158	12.470583333333334	17.70716666666667	5.236583333333336	287441.5	4779141.975071404	1	1185	0.10851107982711738	6.25762255501065	9.764110475126133	305.23455810546875	305.2482604980469
869	305.708251953125	10.457783333333333					1	DETECTED	305.7083 m/z @10.46 [CD8203_2.mzXML]	305.708251953125	10.457783333333333	10.1284	10.5866	0.4582000000000015	9169.6162109375	144330.8718310547	0	1185	0.140789310192039	0.6955421747710371	0.42193685875500414	305.70068359375	305.709228515625
870	306.0345458984375	10.1639					1	DETECTED	306.0345 m/z @10.16 [CD8203_2.mzXML]	306.0345458984375	10.1639	10.1639	15.684750000000001	5.520850000000001	4217.7451171875	437869.1470755008	0	1185	0.1475811232456543	null	null	306.0285949707031	306.0351867675781
871	306.06561279296875	11.652466666666667					1	DETECTED	306.0656 m/z @11.65 [CD8203_2.mzXML]	306.06561279296875	11.652466666666667	11.105766666666666	14.5188	3.4130333333333347	4239.80615234375	506948.858022156	0	1185	3.366722332610996	3.121486494725925	5.24297298945185	306.0644226074219	306.0663146972656
872	306.0833435058594	15.905016666666667					1	DETECTED	306.0833 m/z @15.91 [CD8203_2.mzXML]	306.0833435058594	15.905016666666667	9.286483333333333	19.7385	10.452016666666665	5278.12158203125	1295153.9823759764	0	1185	2.364014615148106	0.7896021777231611	0.7278417049284255	306.0822448730469	306.0845642089844
873	306.1383972167969	12.353666666666667					1	DETECTED	306.1384 m/z @12.35 [CD8203_2.mzXML]	306.1383972167969	12.353666666666667	12.337316666666668	19.334333333333333	6.997016666666665	6749.2421875	586745.8674874265	0	1185	0.168233281282399	213.97604485220208	426.95208970440416	306.1286315917969	306.1393737792969
874	306.24737548828125	12.5525					1	DETECTED	306.2474 m/z @12.55 [CD8203_2.mzXML]	306.24737548828125	12.5525	12.487083333333334	14.535433333333334	2.0483499999999992	44746.32421875	1098027.107563658	0	1185	0.2922547108401723	14.77677615870019	22.22275770529262	306.2472839355469	306.25048828125
875	306.797607421875	10.457783333333333					1	DETECTED	306.7976 m/z @10.46 [CD8203_2.mzXML]	306.797607421875	10.457783333333333	10.397383333333332	10.556833333333334	0.15945000000000142	7719.76953125	47342.0898919677	0	1185	0.1244808686313128	1.3199503311258103	1.6399006622516206	306.7975158691406	306.7981262207031
876	307.08526611328125	12.015466666666667					1	DETECTED	307.0853 m/z @12.02 [CD8203_2.mzXML]	307.08526611328125	12.015466666666667	3.3885	18.75	15.3615	5695.39501953125	1821372.9169350895	0	1185	1.8870425742065766	0.8903187292559378	2.9387376544518746	307.0785217285156	307.0859069824219
877	307.167724609375	11.002866666666668					1	DETECTED	307.1677 m/z @11.00 [CD8203_2.mzXML]	307.167724609375	11.002866666666668	10.397383333333332	14.5514	4.154016666666667	145135.859375	4289322.010188358	0	1185	0.6984858156189535	1.4428151710935162	1.2572598889873086	307.1671447753906	307.17645263671875
878	307.26226806640625	12.060366666666665					1	DETECTED	307.2623 m/z @12.06 [CD8203_2.mzXML]	307.26226806640625	12.060366666666665	11.984966666666667	15.005466666666667	3.0205	7804.25244140625	584968.9299022832	0	1185	0.24189426298717898	20.029840848806803	35.954507281640225	307.2590637207031	307.26361083984375
879	308.0498352050781	10.457783333333333					1	DETECTED	308.0498 m/z @10.46 [CD8203_2.mzXML]	308.0498352050781	10.457783333333333	10.379266666666666	17.00766666666667	6.628400000000003	3034462.0	2.3655951530651413E7	1	1185	0.11118285998392885	1.8592306915602563	2.0136760715030806	308.04888916015625	308.0508728027344
880	308.1639099121094	11.071883333333334					1	DETECTED	308.1639 m/z @11.07 [CD8203_2.mzXML]	308.1639099121094	11.071883333333334	10.397383333333332	11.715466666666666	1.318083333333334	22509.697265625	803734.5823761285	0	1185	1.1960351032119494	0.9789812970736166	0.9118314712734704	308.1622009277344	308.1720886230469
881	309.05328369140625	10.442833333333335					1	DETECTED	309.0533 m/z @10.44 [CD8203_2.mzXML]	309.05328369140625	10.442833333333335	2.7736666666666663	15.1271	12.353433333333335	389292.5	3.517783811223532E7	1	1185	0.12235594250660675	0.5306486560893615	0.021922432982504576	309.046142578125	309.0539245605469
882	309.081298828125	11.563350000000002					1	DETECTED	309.0813 m/z @11.56 [CD8203_2.mzXML]	309.081298828125	11.563350000000002	1.84245	16.676166666666667	14.833716666666668	10614.0712890625	3326315.5083076176	0	1185	0.027965046450447062	0.7629806225075181	0.525961245015036	309.072509765625	309.0853576660156
883	309.15020751953125	13.734383333333334					1	DETECTED	309.1502 m/z @13.73 [CD8203_2.mzXML]	309.15020751953125	13.734383333333334	8.972933333333334	14.127083333333333	5.15415	8113.3203125	601071.1991102598	0	1185	4.434362789545737	0.5489053722537666	0.09675407955409021	309.1471862792969	309.1590881347656
884	309.2024841308594	12.761033333333334					1	DETECTED	309.2025 m/z @12.76 [CD8203_2.mzXML]	309.2024841308594	12.761033333333334	11.731733333333333	12.904283333333332	1.1725499999999993	12314.6591796875	289781.8630150143	0	1185	0.9321362697130908	0.5695861264937327	0.13917225298746544	309.201904296875	309.2061462402344
885	310.0461730957031	10.457783333333333					1	DETECTED	310.0462 m/z @10.46 [CD8203_2.mzXML]	310.0461730957031	10.457783333333333	1.5694166666666667	11.748316666666666	10.178899999999999	1044518.125	1.394820599648309E7	0	1185	0.10568921931163544	2.7165362119496734	1.889399454934257	310.03704833984375	310.0479431152344
886	310.11334228515625	1.2170666666666667					1	DETECTED	310.1133 m/z @1.22 [CD8203_2.mzXML]	310.11334228515625	1.2170666666666667	0.1012	19.995833333333334	19.894633333333335	1650.7158203125	1034706.1231354367	0	1185	18.81320711075282	8.914431234317123	16.82886246863424	310.1106262207031	310.1143798828125
887	310.2010192871094	10.556833333333334					1	DETECTED	310.2010 m/z @10.56 [CD8203_2.mzXML]	310.2010192871094	10.556833333333334	10.361266666666667	18.018833333333337	7.6575666666666695	50753.64453125	1293720.3972447212	0	1185	null	1.3976694903267743	1.9768858717213742	310.1977844238281	310.20135498046875
888	310.9120788574219	1.6438166666666667					1	DETECTED	310.9121 m/z @1.64 [CD8203_2.mzXML]	310.9120788574219	1.6438166666666667	1.5986833333333335	1.7707666666666666	0.17208333333333314	59310.765625	216534.87739453124	0	1185	0.04422546569482311	1.895453395748224	1.642238189351586	310.91168212890625	310.91314697265625
889	310.9961242675781	2.0540833333333333					1	DETECTED	310.9961 m/z @2.05 [CD8203_2.mzXML]	310.9961242675781	2.0540833333333333	2.0540833333333333	19.720333333333333	17.666249999999998	5957.09619140625	3164310.8665742176	0	1185	9.693420705770674	null	null	310.99609375	311.0058898925781
890	311.0503234863281	10.457783333333333					1	DETECTED	311.0503 m/z @10.46 [CD8203_2.mzXML]	311.0503234863281	10.457783333333333	10.379266666666666	11.225066666666667	0.8458000000000006	138428.609375	1088002.3235827025	1	1185	0.10775853339792718	5.698910181853712	1.8325386272439375	311.0419921875	311.0508728027344
891	311.07940673828125	11.577683333333333					1	DETECTED	311.0794 m/z @11.58 [CD8203_2.mzXML]	311.07940673828125	11.577683333333333	11.548883333333333	11.684033333333334	0.1351500000000012	9656.521484375	44356.06872607445	0	1185	0.07074724095052787	2.3463541666666567	3.6927083333333135	311.0785217285156	311.0809326171875
892	311.1231384277344	8.747000000000002					1	DETECTED	311.1231 m/z @8.75 [CD8203_2.mzXML]	311.1231384277344	8.747000000000002	0.9985499999999999	10.28975	9.2912	22584.904296875	1234278.781853699	0	1185	0.10004561608437612	0.5177252238524546	0.5298519443504791	311.1152038574219	311.12774658203125
893	311.166015625	12.27195					1	DETECTED	311.1660 m/z @12.27 [CD8203_2.mzXML]	311.166015625	12.27195	3.1338333333333335	17.56	14.426166666666665	98698.5546875	3613074.473355715	1	1185	0.26963857740769903	3.277112019792247	3.0023779947764284	311.1590576171875	311.1759948730469
894	311.63214111328125	12.82575					1	DETECTED	311.6321 m/z @12.83 [CD8203_2.mzXML]	311.63214111328125	12.82575	3.2675166666666664	12.889100000000001	9.621583333333334	15394.603515625	2213239.2908885498	0	1185	0.08984623153474303	0.5033138969195842	0.00662779383916849	311.6318664550781	311.6415710449219
895	311.9937438964844	16.01565					1	DETECTED	311.9937 m/z @16.02 [CD8203_2.mzXML]	311.9937438964844	16.01565	0.1012	19.848833333333335	19.747633333333336	2583.86279296875	1350426.1848612064	0	1185	2.1506195624818893	0.6204309081788355	0.24086181635767082	311.9914855957031	311.99462890625
896	312.0286560058594	13.142966666666666					1	DETECTED	312.0287 m/z @13.14 [CD8203_2.mzXML]	312.0286560058594	13.142966666666666	9.917383333333333	15.180083333333332	5.262699999999999	39352.03515625	1323177.2135597533	0	1185	0.22620867202061845	1.1297576743380724	0.9758818629669319	312.0207824707031	312.0301208496094
897	312.0429992675781	10.427766666666667					1	DETECTED	312.0430 m/z @10.43 [CD8203_2.mzXML]	312.0429992675781	10.427766666666667	10.412716666666666	10.556833333333334	0.14411666666666711	32700.048828125	185254.83789111165	0	1185	0.18049085242890328	4.787929125138299	8.575858250276598	312.042724609375	312.04345703125
898	312.1695251464844	12.27195					1	DETECTED	312.1695 m/z @12.27 [CD8203_2.mzXML]	312.1695251464844	12.27195	3.4642666666666666	12.504349999999999	9.040083333333332	15445.4365234375	3445214.7590625915	0	1185	0.1656105243451833	0.5142962682583787	0.027940696096388787	312.16436767578125	312.1700744628906
899	312.2162780761719	10.72215					1	DETECTED	312.2163 m/z @10.72 [CD8203_2.mzXML]	312.2162780761719	10.72215	10.5866	12.091616666666665	1.5050166666666644	33663.8671875	408308.81664672855	0	1185	0.11006762466838893	1.3492161355385568	1.5145708249738443	312.2156677246094	312.2166748046875
900	312.3617248535156	12.060366666666665					1	DETECTED	312.3617 m/z @12.06 [CD8203_2.mzXML]	312.3617248535156	12.060366666666665	12.015466666666667	14.954483333333334	2.9390166666666673	43186.3125	1284079.44096582	0	1185	0.14149602809830064	32.72847067557654	64.45694135115308	312.3533935546875	312.3619689941406
901	312.65728759765625	2.3619166666666667					1	DETECTED	312.6573 m/z @2.36 [CD8203_2.mzXML]	312.65728759765625	2.3619166666666667	1.8567833333333332	5.507783333333333	3.651	25805.09375	987892.2908374334	0	1185	0.4276156409955645	1.8687014529902994	2.6056884576794235	312.6561279296875	312.6598815917969
902	313.095703125	1.4668666666666668					1	DETECTED	313.0957 m/z @1.47 [CD8203_2.mzXML]	313.095703125	1.4668666666666668	1.4171	19.6835	18.266399999999997	21702.095703125	4144802.3020357057	0	1185	0.12844360850049164	183.5204286671129	211.11505843141967	313.0941162109375	313.1015930175781
903	313.154296875	10.0039					1	DETECTED	313.1543 m/z @10.00 [CD8203_2.mzXML]	313.154296875	10.0039	9.986633333333334	10.1284	0.1417666666666655	7744.46142578125	39405.776218322666	0	1185	0.20455980197704093	4.105212355212457	7.210424710424912	313.1539001464844	313.154541015625
904	313.16668701171875	12.27195					1	DETECTED	313.1667 m/z @12.27 [CD8203_2.mzXML]	313.16668701171875	12.27195	3.297883333333333	15.074266666666666	11.776383333333333	24952.904296875	2175647.0194515386	0	1185	0.22566527354070764	0.6561341569411118	3.5211030424123004	313.1608581542969	313.1756286621094
905	313.3648376464844	12.060366666666665					1	DETECTED	313.3648 m/z @12.06 [CD8203_2.mzXML]	313.3648376464844	12.060366666666665	12.015466666666667	12.172783333333333	0.15731666666666655	9285.6845703125	60892.29747705074	0	1185	0.18495228713457834	1.7518559762435657	2.5037119524871314	313.3648376464844	313.36578369140625
906	313.78375244140625	2.3619166666666667					1	DETECTED	313.7838 m/z @2.36 [CD8203_2.mzXML]	313.78375244140625	2.3619166666666667	2.0117	5.03815	3.02645	19911.283203125	723797.2617503663	0	1185	0.42172356433936287	2.462302829798214	2.9657639474372033	313.7825622558594	313.7845764160156
907	314.0289001464844	13.259933333333333					1	DETECTED	314.0289 m/z @13.26 [CD8203_2.mzXML]	314.0289001464844	13.259933333333333	11.952933333333334	17.486333333333334	5.5334	9230.8017578125	522369.4813477174	0	1185	0.5191802335709159	2.1168324407039045	0.6675282638201762	314.02667236328125	314.03192138671875
908	314.1950378417969	11.782166666666665					1	DETECTED	314.1950 m/z @11.78 [CD8203_2.mzXML]	314.1950378417969	11.782166666666665	11.782166666666665	14.418983333333333	2.636816666666668	4258.119140625	222923.48398114025	0	1185	0.06625465665547203	null	null	314.1950378417969	314.19708251953125
909	314.2314453125	10.952499999999999					1	DETECTED	314.2314 m/z @10.95 [CD8203_2.mzXML]	314.2314453125	10.952499999999999	10.79345	14.937333333333333	4.143883333333333	270876.1875	2744287.010279658	1	1185	0.12575929913094974	1.7484193439833375	1.454008273522852	314.2258605957031	314.2354736328125
910	315.0174560546875	1.5694166666666667					1	DETECTED	315.0175 m/z @1.57 [CD8203_2.mzXML]	315.0174560546875	1.5694166666666667	1.5401500000000001	2.7596	1.2194499999999997	13334.7724609375	295198.0478972168	0	1185	0.8341373470541231	20.833428246013742	40.666856492027485	315.0084533691406	315.0262145996094
911	315.0789489746094	2.3619166666666667					1	DETECTED	315.0789 m/z @2.36 [CD8203_2.mzXML]	315.0789489746094	2.3619166666666667	1.2715166666666666	18.567333333333334	17.295816666666667	7192784.5	2.9803930778896E8	1	1185	0.4103952534372439	1.8308500233925606	2.0690298363580735	315.0782775878906	315.0802917480469
912	315.1334533691406	11.307466666666667					1	DETECTED	315.1335 m/z @11.31 [CD8203_2.mzXML]	315.1334533691406	11.307466666666667	2.2507333333333337	11.848133333333333	9.5974	13906.73828125	1626178.797758851	0	1185	9.200210051462847	0.9895341233360222	0.9136207208162073	315.12371826171875	315.1406555175781
913	315.16162109375	12.337316666666668					1	DETECTED	315.1616 m/z @12.34 [CD8203_2.mzXML]	315.16162109375	12.337316666666668	2.153	17.264333333333333	15.111333333333333	9255.4521484375	2043129.048208374	0	1185	0.06227624896996531	0.7418923540934671	0.4837847081869343	315.15301513671875	315.17034912109375
914	315.23480224609375	10.952499999999999					1	DETECTED	315.2348 m/z @10.95 [CD8203_2.mzXML]	315.23480224609375	10.952499999999999	2.3892499999999997	11.054433333333332	8.665183333333331	44235.58984375	1827560.6686102287	0	1185	0.1293626033993167	0.9236771675398212	0.9327084871869183	315.225341796875	315.2359924316406
915	316.0824890136719	2.3892499999999997					1	DETECTED	316.0825 m/z @2.39 [CD8203_2.mzXML]	316.0824890136719	2.3892499999999997	1.8282666666666667	10.361266666666667	8.533000000000001	642054.875	2.6234841729456764E7	0	1185	0.4803082411264321	1.7578610595109383	2.022351043541421	316.082275390625	316.0834045410156
916	316.17474365234375	10.513683333333335					1	DETECTED	316.1747 m/z @10.51 [CD8203_2.mzXML]	316.17474365234375	10.513683333333335	10.485700000000001	10.602483333333334	0.11678333333333235	12003.982421875	45084.618015380314	0	1185	0.0692836079799033	2.086658725431793	3.173317450863587	316.1745300292969	316.17523193359375
917	316.2474060058594	11.122683333333333					1	DETECTED	316.2474 m/z @11.12 [CD8203_2.mzXML]	316.2474060058594	11.122683333333333	10.917883333333332	11.782166666666665	0.8642833333333328	337055.625	2399924.935879391	1	1185	0.09101384275857427	2.384513232938501	2.215911943328001	316.2387390136719	316.2479248046875
918	317.0671081542969	15.702933333333334					1	DETECTED	317.0671 m/z @15.70 [CD8203_2.mzXML]	317.0671081542969	15.702933333333334	2.858366666666667	19.352666666666668	16.494300000000003	1892.3963623046875	1063456.1876942134	0	1185	7.1043564383242845	0.6420730425575536	0.2841460851151071	317.0655822753906	317.06915283203125
919	317.0836486816406	2.3202166666666666					1	DETECTED	317.0836 m/z @2.32 [CD8203_2.mzXML]	317.0836486816406	2.3202166666666666	1.84245	10.272183333333334	8.429733333333335	84824.1015625	3621576.045016387	0	1185	0.43690844439803334	2.2755272778612152	1.9560689828224382	317.0826110839844	317.09033203125
920	317.1139221191406	1.6287333333333334					1	DETECTED	317.1139 m/z @1.63 [CD8203_2.mzXML]	317.1139221191406	1.6287333333333334	1.5545499999999999	12.487083333333334	10.932533333333335	18014.583984375	1408371.9461575625	0	1185	0.07977159519538746	39.344115146313925	42.46405423538548	317.1087646484375	317.1162414550781
921	317.1490173339844	10.635233333333334					1	DETECTED	317.1490 m/z @10.64 [CD8203_2.mzXML]	317.1490173339844	10.635233333333334	8.954933333333335	10.635233333333334	1.680299999999999	2557.508056640625	113475.04013272097	0	1185	0.049771916607351585	0.5	null	317.1486511230469	317.15008544921875
922	317.177490234375	13.43935					1	DETECTED	317.1775 m/z @13.44 [CD8203_2.mzXML]	317.177490234375	13.43935	10.499766666666666	14.735566666666667	4.235800000000001	11251.7197265625	958057.0284367071	0	1185	0.10370501330723769	0.7204762579730689	0.44095251594613794	317.17083740234375	317.1809997558594
923	317.2509460449219	11.122683333333333					1	DETECTED	317.2509 m/z @11.12 [CD8203_2.mzXML]	317.2509460449219	11.122683333333333	11.002866666666668	14.386383333333333	3.383516666666665	52816.55859375	2110725.696322631	0	1185	0.12337160993216045	null	null	317.2430419921875	317.251220703125
924	317.5278015136719	2.4307166666666666					1	DETECTED	317.5278 m/z @2.43 [CD8203_2.mzXML]	317.5278015136719	2.4307166666666666	1.9555333333333331	4.033083333333334	2.0775500000000005	23799.818359375	870349.8146911012	0	1185	0.4596846823561669	2.0395920789739184	2.040995846694099	317.52667236328125	317.52978515625
925	318.0637512207031	15.9973					1	DETECTED	318.0638 m/z @16.00 [CD8203_2.mzXML]	318.0637512207031	15.9973	9.712566666666667	19.29733333333333	9.584766666666663	4082.15087890625	853249.9336503596	0	1185	2.307861152366147	0.7625436242322665	0.4057058375893632	318.0624084472656	318.0653991699219
926	318.1807861328125	10.0039					1	DETECTED	318.1808 m/z @10.00 [CD8203_2.mzXML]	318.1807861328125	10.0039	9.3485	16.034266666666667	6.685766666666668	6751.34423828125	774196.7862610475	0	1185	0.08939219103947771	5.100523853117688	9.201047706235377	318.18035888671875	318.190673828125
927	318.2992248535156	11.336416666666667					1	DETECTED	318.2992 m/z @11.34 [CD8203_2.mzXML]	318.2992248535156	11.336416666666667	11.276299999999999	12.6637	1.3874000000000013	268442.21875	2293220.162495245	1	1185	0.10673789794759081	2.486482901287741	2.8783291312826687	318.2981872558594	318.300048828125
928	318.9689636230469	1.9555333333333331					1	DETECTED	318.9690 m/z @1.96 [CD8203_2.mzXML]	318.9689636230469	1.9555333333333331	1.4357833333333334	11.952933333333334	10.51715	17495.619140625	4092086.194448975	0	1185	0.1951211615450097	10.117508417508423	0.433903763499806	318.968505859375	318.97601318359375
929	319.004638671875	1.4516666666666667					1	DETECTED	319.0046 m/z @1.45 [CD8203_2.mzXML]	319.004638671875	1.4516666666666667	1.4357833333333334	19.940833333333334	18.50505	5302.51513671875	1869179.00654953	0	1185	0.06891082177950736	582.5304302203599	1164.0608604407196	319.0039978027344	319.00634765625
930	319.06024169921875	16.309450000000002					1	DETECTED	319.0602 m/z @16.31 [CD8203_2.mzXML]	319.06024169921875	16.309450000000002	9.797816666666668	19.004666666666665	9.206849999999998	3445.429931640625	788995.9786099857	0	1185	1.3354268589498464	0.7069539644431246	0.4139079288862492	319.0577087402344	319.0614013671875
931	319.1283874511719	10.6516					1	DETECTED	319.1284 m/z @10.65 [CD8203_2.mzXML]	319.1283874511719	10.6516	10.272183333333334	10.968966666666667	0.6967833333333324	6593.44775390625	97434.62353491203	0	1185	0.16357176892394598	0.9182297386338686	1.2021458717246423	319.12591552734375	319.12896728515625
932	319.1648864746094	9.561683333333333					1	DETECTED	319.1649 m/z @9.56 [CD8203_2.mzXML]	319.1648864746094	9.561683333333333	9.511716666666667	9.695766666666666	0.18404999999999916	18817.48046875	94200.27751934815	0	1185	0.08914767315385674	2.233413593579043	1.9908340662376725	319.164794921875	319.1656494140625
933	319.19366455078125	14.256766666666666					1	DETECTED	319.1937 m/z @14.26 [CD8203_2.mzXML]	319.19366455078125	14.256766666666666	10.0039	15.849516666666666	5.8456166666666665	71536.6015625	3554989.202856262	0	1185	0.3683485472552075	0.6972022635271421	0.7103342139688017	319.1846923828125	319.1962585449219
934	319.3028259277344	11.307466666666667					1	DETECTED	319.3028 m/z @11.31 [CD8203_2.mzXML]	319.3028259277344	11.307466666666667	11.29265	13.767750000000001	2.475100000000001	57673.83203125	1383157.5663999042	0	1185	0.0809850566046233	83.52418447694149	166.04836895388297	319.2948913574219	319.3076171875
935	320.1969909667969	14.22445					1	DETECTED	320.1970 m/z @14.22 [CD8203_2.mzXML]	320.1969909667969	14.22445	11.019633333333333	15.557383333333332	4.537749999999999	13154.123046875	907991.2803108825	0	1185	0.44885566930095955	0.6848034956655297	0.38104966693141606	320.1962585449219	320.1981506347656
936	320.96612548828125	1.7998166666666668					1	DETECTED	320.9661 m/z @1.80 [CD8203_2.mzXML]	320.96612548828125	1.7998166666666668	1.7998166666666668	2.2646	0.4647833333333333	13776.3359375	181981.75321826167	0	1185	0.13197365039103248	null	null	320.9652099609375	320.9669494628906
937	321.0184326171875	11.307466666666667					1	DETECTED	321.0184 m/z @11.31 [CD8203_2.mzXML]	321.0184326171875	11.307466666666667	11.307466666666667	11.3659	0.05843333333333334	13116.8701171875	22586.83282885754	0	1185	0.0633446152629702	null	null	321.0173034667969	321.01885986328125
938	321.1836242675781	11.715466666666666					1	DETECTED	321.1836 m/z @11.72 [CD8203_2.mzXML]	321.1836242675781	11.715466666666666	10.8833	12.437966666666666	1.554666666666666	24807.544921875	864613.0385163873	0	1185	0.24336616686020207	1.0116994145070568	0.9462431542484074	321.1822204589844	321.1845397949219
939	321.20904541015625	12.6158					1	DETECTED	321.2090 m/z @12.62 [CD8203_2.mzXML]	321.20904541015625	12.6158	1.4668666666666668	15.612150000000002	14.145283333333335	100497.25	2884559.953516844	0	1185	0.07088524404096397	3.1874647854220846	2.6870255025346554	321.2022705078125	321.2159118652344
940	322.06561279296875	12.03025					1	DETECTED	322.0656 m/z @12.03 [CD8203_2.mzXML]	322.06561279296875	12.03025	10.199883333333334	19.389833333333335	9.189950000000001	61815.1171875	1937590.1590970461	0	1185	0.12961748976629828	46.65833269447336	4.1191807849541755	322.0582275390625	322.0666809082031
941	322.21221923828125	12.6158					1	DETECTED	322.2122 m/z @12.62 [CD8203_2.mzXML]	322.21221923828125	12.6158	9.061016666666665	12.9939	3.9328833333333346	22396.3828125	886235.0066027838	0	1185	0.0633950085089321	0.5531818629358564	0.07873764884391911	322.2028503417969	322.21380615234375
942	322.2733459472656	13.90585					1	DETECTED	322.2733 m/z @13.91 [CD8203_2.mzXML]	322.2733459472656	13.90585	13.802433333333333	19.279333333333334	5.4769000000000005	10408.8154296875	431992.27878570603	0	1185	0.3394480531918411	26.479774375503787	4.419262073082976	322.26593017578125	322.2744140625
943	323.1632995605469	9.969566666666667					1	DETECTED	323.1633 m/z @9.97 [CD8203_2.mzXML]	323.1632995605469	9.969566666666667	9.81515	11.782166666666665	1.967016666666666	2915.730224609375	234004.91595407098	0	1185	0.16887792965017745	6.369185105234698	11.738370210469396	323.1620178222656	323.1672668457031
944	323.2247314453125	13.888816666666665					1	DETECTED	323.2247 m/z @13.89 [CD8203_2.mzXML]	323.2247314453125	13.888816666666665	1.4357833333333334	15.739566666666667	14.303783333333334	20824.45703125	2104150.64886365	0	1185	0.41677195417589985	0.5742890568448817	0.650182486725941	323.22271728515625	323.226806640625
945	323.2552490234375	12.584033333333334					1	DETECTED	323.2552 m/z @12.58 [CD8203_2.mzXML]	323.2552490234375	12.584033333333334	12.223283333333335	13.5349	1.3116166666666658	6503.2099609375	248767.31224377418	0	1185	0.3096562148815991	1.8179025179025194	2.635805035805039	323.25390625	323.25677490234375
946	324.0003967285156	3.23765					1	DETECTED	324.0004 m/z @3.24 [CD8203_2.mzXML]	324.0003967285156	3.23765	3.1044	11.002866666666668	7.898466666666668	2027.9940185546875	451674.63263372803	0	1185	0.26499007420838616	29.63777360850535	58.2755472170107	323.9992980957031	324.0032043457031
947	324.0455322265625	9.3169					1	DETECTED	324.0455 m/z @9.32 [CD8203_2.mzXML]	324.0455322265625	9.3169	9.25735	10.935516666666667	1.678166666666666	24079.41015625	353679.83098358137	0	1185	0.0959416055999629	5.3279277854734834	17.1626385466883	324.0433349609375	324.04632568359375
948	324.06280517578125	12.015466666666667					1	DETECTED	324.0628 m/z @12.02 [CD8203_2.mzXML]	324.06280517578125	12.015466666666667	11.984966666666667	12.28805	0.30308333333333337	21484.5546875	158689.31284191905	0	1185	0.14616938962668158	4.968579234972683	6.819053717510169	324.0611267089844	324.0631103515625
949	324.081298828125	10.757116666666667					1	DETECTED	324.0813 m/z @10.76 [CD8203_2.mzXML]	324.081298828125	10.757116666666667	10.72215	11.019633333333333	0.297483333333334	7121.32763671875	48160.36106854265	0	1185	0.0841613952729734	4.253813155385992	4.722437157971017	324.08087158203125	324.0823974609375
950	324.1788330078125	16.768					1	DETECTED	324.1788 m/z @16.77 [CD8203_2.mzXML]	324.1788330078125	16.768	8.62645	19.959166666666665	11.332716666666665	6996.248046875	1994676.2479850769	0	1185	2.5350444523784006	0.6959802904033423	0.39362157035372586	324.1773376464844	324.17987060546875
951	324.1915588378906	9.695766666666666					1	DETECTED	324.1916 m/z @9.70 [CD8203_2.mzXML]	324.1915588378906	9.695766666666666	9.644716666666666	9.797816666666668	0.153100000000002	15701.3125	84881.65560852097	0	1185	0.08974270369435189	1.499510284035278	1.743238393800696	324.19122314453125	324.19183349609375
952	325.0554504394531	1.8282666666666667					1	DETECTED	325.0555 m/z @1.83 [CD8203_2.mzXML]	325.0554504394531	1.8282666666666667	1.814	12.075966666666666	10.261966666666666	13215.517578125	2699737.7270090943	0	1185	9.797787613499054	359.6483644859817	718.2967289719635	325.048828125	325.06512451171875
953	325.1750183105469	16.786166666666666					1	DETECTED	325.1750 m/z @16.79 [CD8203_2.mzXML]	325.1750183105469	16.786166666666666	8.729899999999999	19.995833333333334	11.265933333333335	10186.4375	2480972.5704962444	0	1185	3.4984427373875313	0.6992031048293668	0.5300888014207784	325.1734619140625	325.1774597167969
954	326.042724609375	9.3169					1	DETECTED	326.0427 m/z @9.32 [CD8203_2.mzXML]	326.042724609375	9.3169	9.271816666666666	16.107583333333334	6.835766666666668	8364.1875	923912.0192316285	0	1185	0.09147422886538514	75.8125693160798	150.6251386321596	326.0377502441406	326.0441589355469
955	326.1770935058594	14.535433333333334					1	DETECTED	326.1771 m/z @14.54 [CD8203_2.mzXML]	326.1770935058594	14.535433333333334	10.1284	18.786166666666666	8.657766666666667	3448.532958984375	882251.6693562315	0	1185	1.3143101067728757	0.9822669823237097	0.9645339646474193	326.1763916015625	326.1784973144531
956	327.0074157714844	0.6143333333333333					1	DETECTED	327.0074 m/z @0.61 [CD8203_2.mzXML]	327.0074157714844	0.6143333333333333	0.1012	19.995833333333334	19.894633333333335	7175.7177734375	4407830.450087279	0	1185	3.8882540228677933	19.38544238014811	4.386312299847835	327.00628662109375	327.0140075683594
957	327.0519104003906	11.534466666666667					1	DETECTED	327.0519 m/z @11.53 [CD8203_2.mzXML]	327.0519104003906	11.534466666666667	1.6287333333333334	11.968866666666665	10.340133333333332	75490.9609375	1.0217007950217405E7	0	1185	10.05676853976569	0.514203800067675	0.023318718055057797	327.0505676269531	327.05279541015625
958	327.17352294921875	15.412533333333332					1	DETECTED	327.1735 m/z @15.41 [CD8203_2.mzXML]	327.17352294921875	15.412533333333332	10.074716666666665	18.767999999999997	8.693283333333332	5426.97802734375	1332677.5590861812	0	1185	0.49030482022288346	0.814310782498462	0.6286215649969241	327.172607421875	327.1744079589844
959	327.2283630371094	13.888816666666665					1	DETECTED	327.2284 m/z @13.89 [CD8203_2.mzXML]	327.2283630371094	13.888816666666665	12.239216666666666	14.68515	2.4459333333333344	36024.58203125	1281843.155274536	0	1185	0.22360941106401278	2.8165806704578307	0.5134996257464693	327.2189636230469	327.2291564941406
960	328.2112121582031	12.015466666666667					1	DETECTED	328.2112 m/z @12.02 [CD8203_2.mzXML]	328.2112121582031	12.015466666666667	1.6136333333333333	12.337316666666668	10.723683333333335	54290.95703125	6944496.957793947	0	1185	0.11412305488318175	3.976726979222977	4.424567610474123	328.2100524902344	328.21588134765625
961	328.24737548828125	11.089166666666667					1	DETECTED	328.2474 m/z @11.09 [CD8203_2.mzXML]	328.24737548828125	11.089166666666667	11.037	12.504349999999999	1.467349999999998	72478.1953125	717130.3501119387	0	1185	0.0807088602027779	14.312740739895276	3.1768566945629066	328.24566650390625	328.2478332519531
962	328.67431640625	13.231116666666667					1	DETECTED	328.6743 m/z @13.23 [CD8203_2.mzXML]	328.67431640625	13.231116666666667	13.054133333333334	13.567316666666667	0.5131833333333322	8986.6123046875	134554.17307641573	0	1185	0.10370105333986857	1.4498069498069543	1.899613899613909	328.6737976074219	328.67547607421875
963	328.8976135253906	1.5694166666666667					1	DETECTED	328.8976 m/z @1.57 [CD8203_2.mzXML]	328.8976135253906	1.5694166666666667	1.4516666666666667	1.5986833333333335	0.1470166666666668	74680.75	419898.3806210941	0	1185	0.09535728068161875	0.6242745930644024	0.24842132165498446	328.89739990234375	328.8978576660156
964	328.9980773925781	1.7998166666666668					1	DETECTED	328.9981 m/z @1.80 [CD8203_2.mzXML]	328.9980773925781	1.7998166666666668	0.1012	19.977500000000003	19.876300000000004	21094.6328125	4590758.5113308085	0	1185	5.593204247088929	4.368587299533942	5.538735346542223	328.99755859375	329.005859375
965	329.1766357421875	12.337316666666668					1	DETECTED	329.1766 m/z @12.34 [CD8203_2.mzXML]	329.1766357421875	12.337316666666668	12.189766666666666	13.303483333333332	1.113716666666667	9898.4111328125	267143.65386572265	0	1185	0.18242465194004787	3.7740314017846424	6.548062803569285	329.1751403808594	329.1770935058594
966	329.2463684082031	13.751066666666667					1	DETECTED	329.2464 m/z @13.75 [CD8203_2.mzXML]	329.2463684082031	13.751066666666667	11.054433333333332	14.954483333333334	3.900050000000002	39024.953125	1649114.0382536622	0	1185	0.271115434713483	0.6089716780489894	0.5252447239938162	329.2432861328125	329.2515869140625
967	330.03216552734375	10.457783333333333					1	DETECTED	330.0322 m/z @10.46 [CD8203_2.mzXML]	330.03216552734375	10.457783333333333	10.397383333333332	13.231116666666667	2.8337333333333348	14476.986328125	921307.6963336177	0	1185	0.08931448845961754	23.45805739514298	45.91611479028596	330.0255432128906	330.0390625
968	330.2498474121094	13.751066666666667					1	DETECTED	330.2498 m/z @13.75 [CD8203_2.mzXML]	330.2498474121094	13.751066666666667	11.684033333333334	13.993083333333335	2.309050000000001	7524.39306640625	617586.055684509	0	1185	2.267949949367873	0.5585420328651372	0.11708406573027438	330.2447204589844	330.25042724609375
969	330.33624267578125	11.848133333333333					1	DETECTED	330.3362 m/z @11.85 [CD8203_2.mzXML]	330.33624267578125	11.848133333333333	11.83285	12.107333333333335	0.2744833333333343	14245.2216796875	105178.5720670165	0	1185	0.09908729177768905	8.979825517993891	16.959651035987783	330.3354797363281	330.33624267578125
970	331.00177001953125	0.3950166666666667					1	DETECTED	331.0018 m/z @0.40 [CD8203_2.mzXML]	331.00177001953125	0.3950166666666667	0.11951666666666667	19.995833333333334	19.876316666666668	2443.36083984375	1672858.9365789194	0	1185	19.51269211681914	36.073169993950394	71.14633998790079	330.9942321777344	331.00323486328125
971	331.05291748046875	2.3892499999999997					1	DETECTED	331.0529 m/z @2.39 [CD8203_2.mzXML]	331.05291748046875	2.3892499999999997	1.6438166666666667	11.606950000000001	9.963133333333335	1109479.5	3.920397031752491E7	1	1185	0.46247507695799017	1.593070746157683	1.5056342494206194	331.0434875488281	331.05584716796875
972	331.16522216796875	8.345983333333333					1	DETECTED	331.1652 m/z @8.35 [CD8203_2.mzXML]	331.16522216796875	8.345983333333333	8.071533333333333	8.47365	0.40211666666666623	9359.9384765625	101008.52063452131	0	1185	0.15842708275167716	0.7325863848909937	0.3758643214644742	331.1644287109375	331.1652526855469
973	331.1875	12.139983333333333					1	DETECTED	331.1875 m/z @12.14 [CD8203_2.mzXML]	331.1875	12.139983333333333	12.091616666666665	12.370366666666666	0.2787500000000005	14814.2529296875	147381.3320129395	0	1185	0.14862702242914771	2.8816333563059082	4.7632667126118164	331.18658447265625	331.18756103515625
974	331.2042236328125	11.156566666666667					1	DETECTED	331.2042 m/z @11.16 [CD8203_2.mzXML]	331.2042236328125	11.156566666666667	11.089166666666667	11.207883333333333	0.11871666666666592	20317.056640625	101309.2380708001	0	1185	0.12620576721719523	0.8806874381800242	0.7613748763600483	331.2040100097656	331.20458984375
975	331.2262268066406	10.985616666666665					1	DETECTED	331.2262 m/z @10.99 [CD8203_2.mzXML]	331.2262268066406	10.985616666666665	10.968966666666667	11.054433333333332	0.08546666666666525	6112.6787109375	25304.9929647215	0	1185	0.08118299339331259	2.566566566566755	4.13313313313351	331.225830078125	331.2265930175781
976	331.2626953125	14.6021					1	DETECTED	331.2627 m/z @14.60 [CD8203_2.mzXML]	331.2626953125	14.6021	11.440683333333334	16.162533333333332	4.721849999999998	8072.15185546875	817202.6704724118	0	1185	2.0019614884473	0.6749327791047942	0.34052771508270374	331.25927734375	331.263671875
977	332.056640625	2.3619166666666667					1	DETECTED	332.0566 m/z @2.36 [CD8203_2.mzXML]	332.056640625	2.3619166666666667	1.8567833333333332	19.334333333333333	17.47755	102994.5703125	4480074.2362950435	0	1185	0.3395776130233621	2.7874654843772215	1.4754145169955957	332.053466796875	332.0577697753906
978	332.1634216308594	10.1284					1	DETECTED	332.1634 m/z @10.13 [CD8203_2.mzXML]	332.1634216308594	10.1284	8.424733333333332	11.190850000000001	2.7661166666666688	153926.53125	3775709.0233132606	1	1185	1.069010961969406	0.8994307190211488	1.0609980795823826	332.1622009277344	332.1679382324219
979	332.2424621582031	10.79345					1	DETECTED	332.2425 m/z @10.79 [CD8203_2.mzXML]	332.2424621582031	10.79345	10.686	15.091566666666667	4.405566666666667	30958.853515625	931421.0797132561	0	1185	0.11902635807401651	20.44890115024208	40.8297802177327	332.2343444824219	332.24310302734375
980	332.33062744140625	11.748316666666666					1	DETECTED	332.3306 m/z @11.75 [CD8203_2.mzXML]	332.33062744140625	11.748316666666666	11.715466666666666	11.921666666666665	0.20619999999999905	29721.138671875	185673.63896484353	0	1185	0.2681169336170264	3.138508371385086	5.703246593198211	332.3303527832031	332.3310241699219
981	333.0511779785156	2.3619166666666667					1	DETECTED	333.0512 m/z @2.36 [CD8203_2.mzXML]	333.0511779785156	2.3619166666666667	1.8855333333333335	19.517999999999997	17.632466666666662	69662.0078125	3068613.4156832886	0	1185	0.6013689240172555	2.132589513297841	3.2294484412515265	333.0506286621094	333.0530090332031
982	333.116455078125	11.548883333333333					1	DETECTED	333.1165 m/z @11.55 [CD8203_2.mzXML]	333.116455078125	11.548883333333333	11.534466666666667	11.592133333333333	0.05766666666666609	8187.59765625	22962.265018554972	0	1185	0.31516707680353484	2.000000000000123	3.0000000000002465	333.115478515625	333.1165771484375
983	333.14385986328125	10.8833					1	DETECTED	333.1439 m/z @10.88 [CD8203_2.mzXML]	333.14385986328125	10.8833	10.66845	15.145016666666667	4.476566666666667	14339.322265625	1122180.03620749	0	1185	0.1735049181488435	10.261570247586775	18.255805323411675	333.13800048828125	333.1516418457031
984	333.1669921875	10.1284					1	DETECTED	333.1670 m/z @10.13 [CD8203_2.mzXML]	333.1669921875	10.1284	9.93435	15.305016666666667	5.370666666666667	24696.34765625	1349959.2063125914	0	1185	0.07132782877964416	12.384071615188855	1.5267182822203766	333.1662902832031	333.17242431640625
985	333.1835021972656	11.715466666666666					1	DETECTED	333.1835 m/z @11.72 [CD8203_2.mzXML]	333.1835021972656	11.715466666666666	11.715466666666666	12.28805	0.5725833333333341	4769.65283203125	106364.10290527342	0	1185	0.2455567153330822	null	null	333.1827087402344	333.18475341796875
986	333.2027893066406	12.353666666666667					1	DETECTED	333.2028 m/z @12.35 [CD8203_2.mzXML]	333.2027893066406	12.353666666666667	9.129050000000001	12.631583333333333	3.502533333333332	35295.0234375	1465641.2292597652	0	1185	0.14244469928032366	0.5430929774598531	0.06761801946808305	333.2020263671875	333.2058410644531
987	333.33367919921875	11.748316666666666					1	DETECTED	333.3337 m/z @11.75 [CD8203_2.mzXML]	333.33367919921875	11.748316666666666	11.715466666666666	11.83285	0.1173833333333345	7081.77587890625	36155.842270385634	0	1185	0.10119075495594743	1.7866565195332593	2.5733130390665186	333.33331298828125	333.333984375
988	334.1395263671875	9.729566666666667					1	DETECTED	334.1395 m/z @9.73 [CD8203_2.mzXML]	334.1395263671875	9.729566666666667	9.6787	9.797816666666668	0.11911666666666854	13807.9619140625	64554.90729687539	0	1185	0.08834796993489036	1.1708715596330215	1.2799013199629354	334.1390686035156	334.1395263671875
989	334.91448974609375	1.5986833333333335					1	DETECTED	334.9145 m/z @1.60 [CD8203_2.mzXML]	334.91448974609375	1.5986833333333335	1.5545499999999999	12.695766666666666	11.141216666666665	63830.69140625	8697539.724649414	0	1185	0.046301895207931265	125.39722757120006	1.2888888946464048	334.9128112792969	334.9147644042969
990	335.1235656738281	10.361266666666667					1	DETECTED	335.1236 m/z @10.36 [CD8203_2.mzXML]	335.1235656738281	10.361266666666667	9.578233333333333	10.427766666666667	0.8495333333333335	3682.8046875	91611.72296826176	0	1185	0.6236798850028364	0.5424630709633473	0.0849261419266947	335.1225891113281	335.1245422363281
991	335.1658935546875	14.176250000000001					1	DETECTED	335.1659 m/z @14.18 [CD8203_2.mzXML]	335.1658935546875	14.176250000000001	9.986633333333334	16.346	6.359366666666666	92130.703125	6316802.28912146	1	1185	2.476505869595192	0.849913814359339	0.6000419681582747	335.16259765625	335.1675109863281
992	335.2179870605469	12.5525					1	DETECTED	335.2180 m/z @12.55 [CD8203_2.mzXML]	335.2179870605469	12.5525	12.370366666666666	12.6799	0.3095333333333343	27810.138671875	197183.70284240664	0	1185	0.1151529353420866	0.8672158584887103	0.7879836937401398	335.2175598144531	335.2188720703125
993	336.0743103027344	16.309450000000002					1	DETECTED	336.0743 m/z @16.31 [CD8203_2.mzXML]	336.0743103027344	16.309450000000002	9.661533333333333	19.628666666666668	9.967133333333335	2933.4208984375	651784.4515008848	0	1185	1.9843460654778227	0.749643371983704	0.499286743967408	336.0727233886719	336.07666015625
994	336.1693420410156	14.256766666666666					1	DETECTED	336.1693 m/z @14.26 [CD8203_2.mzXML]	336.1693420410156	14.256766666666666	10.917883333333332	15.666483333333334	4.7486000000000015	17543.228515625	1373908.6169219974	0	1185	0.26954722755481164	0.7111060084958546	0.2987293704204481	336.16851806640625	336.1714782714844
995	336.252197265625	12.156366666666665					1	DETECTED	336.2522 m/z @12.16 [CD8203_2.mzXML]	336.252197265625	12.156366666666665	12.091616666666665	12.28805	0.19643333333333501	10745.486328125	68090.75336254897	0	1185	0.11394431641669733	1.5168597168597278	2.0337194337194555	336.25213623046875	336.2531433105469
996	336.66363525390625	13.186649999999998					1	DETECTED	336.6636 m/z @13.19 [CD8203_2.mzXML]	336.66363525390625	13.186649999999998	13.008999999999999	15.074266666666666	2.065266666666668	29775.201171875	598598.025343079	0	1185	0.2338904650641549	1.7197953625090503	2.2532109481238285	336.6624755859375	336.66448974609375
997	337.0611877441406	2.27845					1	DETECTED	337.0612 m/z @2.28 [CD8203_2.mzXML]	337.0611877441406	2.27845	1.6438166666666667	19.096333333333334	17.452516666666668	607332.625	2.272863838707052E7	1	1185	0.35244419049708675	1.4687958496542326	0.9927792651290985	337.05218505859375	337.0711669921875
998	337.16632080078125	14.15965					1	DETECTED	337.1663 m/z @14.16 [CD8203_2.mzXML]	337.16632080078125	14.15965	10.985616666666665	15.520999999999999	4.535383333333334	23954.54296875	1757406.939532838	0	1185	2.502619045407247	0.6644871133391094	0.5391757088670687	337.15679931640625	337.1673583984375
999	337.18145751953125	12.6158					1	DETECTED	337.1815 m/z @12.62 [CD8203_2.mzXML]	337.18145751953125	12.6158	12.015466666666667	15.322966666666668	3.307500000000001	149139.96875	2650014.242220395	0	1185	0.07058479977706256	2.3113587435738374	2.306860722612926	337.1805725097656	337.1822509765625
1000	337.20428466796875	14.15965					1	DETECTED	337.2043 m/z @14.16 [CD8203_2.mzXML]	337.20428466796875	14.15965	13.667383333333333	17.136166666666668	3.4687833333333344	5231.86669921875	328913.88123910537	0	1185	0.7507989647559459	3.523276679306617	1.0458226217859592	337.1954040527344	337.2063903808594
1001	338.0645751953125	2.236883333333333					1	DETECTED	338.0646 m/z @2.24 [CD8203_2.mzXML]	338.0645751953125	2.236883333333333	1.6748166666666668	11.699816666666667	10.025	59544.60546875	3295389.9026750484	0	1185	0.10406066867738195	8.91798125963706	16.83596251927412	338.06036376953125	338.0652770996094
1002	338.23162841796875	12.4045					1	DETECTED	338.2316 m/z @12.40 [CD8203_2.mzXML]	338.23162841796875	12.4045	0.1012	19.995833333333334	19.894633333333335	365080.4375	1.7467135440359548E7	0	1185	0.14075824026971162	0.9568725509592028	0.3561737691853442	338.2305908203125	338.2396240234375
1003	338.3404846191406	12.5525					1	DETECTED	338.3405 m/z @12.55 [CD8203_2.mzXML]	338.3404846191406	12.5525	11.906983333333333	15.197650000000001	3.2906666666666684	623591.6875	1.365514525663769E7	1	1185	0.191353079842143	1.0501413040144871	0.8708001904814957	338.3404846191406	338.341796875
1004	339.1617736816406	14.127083333333333					1	DETECTED	339.1618 m/z @14.13 [CD8203_2.mzXML]	339.1617736816406	14.127083333333333	14.127083333333333	14.954483333333334	0.8274000000000008	9641.3916015625	201795.1829083251	0	1185	0.16160976750390077	null	null	339.161376953125	339.16241455078125
1005	339.1976318359375	11.892233333333333					1	DETECTED	339.1976 m/z @11.89 [CD8203_2.mzXML]	339.1976318359375	11.892233333333333	11.207883333333333	14.869283333333334	3.6614000000000004	14873.8310546875	1314921.408460206	0	1185	0.34448258132659504	2.67509315408782	4.35018630817564	339.19598388671875	339.1979675292969
1006	339.2348937988281	12.470583333333334					1	DETECTED	339.2349 m/z @12.47 [CD8203_2.mzXML]	339.2348937988281	12.470583333333334	0.13813333333333333	19.977500000000003	19.83936666666667	79512.9140625	3691195.162247985	0	1185	1.9080094859288241	1.486295687898799	1.1326954171218857	339.23394775390625	339.2364807128906
1007	339.3438415527344	12.6158					1	DETECTED	339.3438 m/z @12.62 [CD8203_2.mzXML]	339.3438415527344	12.6158	12.139983333333333	14.192200000000001	2.052216666666668	137942.1875	3012964.104593505	0	1185	0.25966715389470174	0.8668620107440255	0.41534453684306105	339.33502197265625	339.3446350097656
1008	340.0401611328125	10.427766666666667					1	DETECTED	340.0402 m/z @10.43 [CD8203_2.mzXML]	340.0401611328125	10.427766666666667	10.1284	11.668333333333333	1.5399333333333338	48593.921875	520346.8811526494	0	1185	0.09090874123328518	3.2065749820758063	4.333871597975448	340.0331726074219	340.0405578613281
1009	340.2474060058594	11.190850000000001					1	DETECTED	340.2474 m/z @11.19 [CD8203_2.mzXML]	340.2474060058594	11.190850000000001	11.054433333333332	17.486333333333334	6.431900000000002	21949.251953125	1620092.9214089662	0	1185	0.11435991004367096	23.574465485644065	43.66701737193145	340.23895263671875	340.253173828125
1010	340.2585754394531	10.811733333333333					1	DETECTED	340.2586 m/z @10.81 [CD8203_2.mzXML]	340.2585754394531	10.811733333333333	10.181966666666666	10.900450000000001	0.7184833333333351	3871.3330078125	96751.0628306276	0	1185	0.11808725266600817	0.5704361403694503	0.14087228073890062	340.2581481933594	340.259765625
1011	340.34771728515625	12.5525					1	DETECTED	340.3477 m/z @12.55 [CD8203_2.mzXML]	340.34771728515625	12.5525	12.139983333333333	12.79375	0.6537666666666659	15846.322265625	287988.8924338376	0	1185	0.3117727739677232	0.7924124277806944	0.584824855561389	340.3464660644531	340.3482360839844
1012	340.93109130859375	1.6287333333333334					1	DETECTED	340.9311 m/z @1.63 [CD8203_2.mzXML]	340.93109130859375	1.6287333333333334	1.5986833333333335	1.6590500000000001	0.06036666666666668	35547.65234375	97430.16474121097	0	1185	0.06206706191761868	1.0044370493621775	1.0088740987243547	340.9310302734375	340.9312744140625
1013	340.9959716796875	11.071883333333334					1	DETECTED	340.9960 m/z @11.07 [CD8203_2.mzXML]	340.9959716796875	11.071883333333334	10.900450000000001	17.246166666666667	6.345716666666666	4099.76318359375	558383.4587220153	0	1185	4.085878169005982	18.507826171495285	36.01565234299057	340.9940490722656	340.9977111816406
1014	341.0308532714844	11.519633333333333					1	DETECTED	341.0309 m/z @11.52 [CD8203_2.mzXML]	341.0308532714844	11.519633333333333	11.50505	12.045133333333332	0.5400833333333317	109913.9921875	1075938.54913318	0	1185	0.1412792015409572	12.137558306828444	20.69241285838375	341.0304260253906	341.03179931640625
1015	341.05413818359375	10.513683333333335					1	DETECTED	341.0541 m/z @10.51 [CD8203_2.mzXML]	341.05413818359375	10.513683333333335	10.485700000000001	16.9335	6.447799999999997	6205.32568359375	737286.2521358945	0	1185	0.03970419114082269	115.2078618225137	208.67779637048565	341.0484924316406	341.0628662109375
1016	341.1771240234375	12.6799					1	DETECTED	341.1771 m/z @12.68 [CD8203_2.mzXML]	341.1771240234375	12.6799	12.631583333333333	17.264333333333333	4.63275	12767.8173828125	521180.5858223878	0	1185	0.10272323596488775	47.94153156260789	33.60873991814029	341.1765441894531	341.18701171875
1017	341.1988525390625	12.223283333333335					1	DETECTED	341.1989 m/z @12.22 [CD8203_2.mzXML]	341.1988525390625	12.223283333333335	11.748316666666666	14.802466666666668	3.0541500000000017	8621.123046875	540273.1553190307	0	1185	0.05960474674438743	3.215120359323449	4.770340440183202	341.1900329589844	341.2008972167969
1018	341.35150146484375	13.923399999999999					1	DETECTED	341.3515 m/z @13.92 [CD8203_2.mzXML]	341.35150146484375	13.923399999999999	13.717283333333334	14.8192	1.101916666666666	14285.162109375	283221.25603997806	0	1185	0.28465767465808867	1.8460300747640903	2.566132361158037	341.3504333496094	341.3526306152344
1019	342.01446533203125	8.92					1	DETECTED	342.0145 m/z @8.92 [CD8203_2.mzXML]	342.01446533203125	8.92	0.4497	19.756833333333336	19.307133333333336	8972.693359375	2459650.9331826493	0	1185	2.5122423679057357	1.1396959572466936	0.9181207278011971	342.01251220703125	342.01727294921875
1020	342.0340576171875	11.563350000000002					1	DETECTED	342.0341 m/z @11.56 [CD8203_2.mzXML]	342.0340576171875	11.563350000000002	10.397383333333332	11.731733333333333	1.3343500000000006	16438.40625	640840.1739643554	0	1185	1.1635287461146344	0.5722076102804529	0.15028313322209477	342.0338134765625	342.0372619628906
1021	342.26287841796875	11.380666666666666					1	DETECTED	342.2629 m/z @11.38 [CD8203_2.mzXML]	342.26287841796875	11.380666666666666	11.242233333333333	11.7989	0.5566666666666666	67407.4921875	596614.2713386234	0	1185	0.8068891443384825	2.0105947507825657	1.1538199020608049	342.2615051269531	342.263671875
1022	343.1922912597656	12.27195					1	DETECTED	343.1923 m/z @12.27 [CD8203_2.mzXML]	343.1922912597656	12.27195	11.748316666666666	18.840833333333332	7.092516666666667	71380.6640625	1547250.4162683738	0	1185	0.21094219614268184	2.2518967088076	12.154535452740618	343.183349609375	343.1947937011719
1023	343.2948913574219	12.060366666666665					1	DETECTED	343.2949 m/z @12.06 [CD8203_2.mzXML]	343.2948913574219	12.060366666666665	5.420016666666667	12.123600000000001	6.703583333333334	8291.8251953125	698243.6003206791	0	1185	0.09866556240528368	0.504761295212853	0.009522590425705931	343.286865234375	343.294921875
1024	344.1957092285156	12.27195					1	DETECTED	344.1957 m/z @12.27 [CD8203_2.mzXML]	344.1957092285156	12.27195	12.239216666666666	12.487083333333334	0.24786666666666868	11059.7939453125	98968.71838476615	0	1185	0.13007953876801182	3.78615071283084	6.57230142566168	344.1952819824219	344.1961669921875
1025	344.2786865234375	11.488883333333332					1	DETECTED	344.2787 m/z @11.49 [CD8203_2.mzXML]	344.2786865234375	11.488883333333332	11.440683333333334	11.7989	0.3582166666666655	48544.0390625	315913.6971201162	0	1185	0.08988043250530353	3.4960762034456976	2.718297278746884	344.2781677246094	344.27947998046875
1026	344.6498107910156	13.099133333333333					1	DETECTED	344.6498 m/z @13.10 [CD8203_2.mzXML]	344.6498107910156	13.099133333333333	12.9939	13.61685	0.6229499999999994	18412.943359375	291233.86128985626	0	1185	0.1447943678907162	2.9598511244852883	3.429478310372658	344.6484375	344.65045166015625
1027	344.8751525878906	1.5545499999999999					1	DETECTED	344.8752 m/z @1.55 [CD8203_2.mzXML]	344.8751525878906	1.5545499999999999	1.4357833333333334	1.6136333333333333	0.17784999999999984	179817.828125	957443.3005550539	0	1185	0.08210352450278702	0.7684909606485123	0.547512332395919	344.8749694824219	344.87542724609375
1028	345.21697998046875	11.906983333333333					1	DETECTED	345.2170 m/z @11.91 [CD8203_2.mzXML]	345.21697998046875	11.906983333333333	11.877716666666666	12.139983333333333	0.2622666666666671	3264.040771484375	31962.93945825198	0	1185	0.06408591044118772	4.48063781321187	7.96127562642374	345.2093200683594	345.2173767089844
1029	345.8785705566406	1.5545499999999999					1	DETECTED	345.8786 m/z @1.55 [CD8203_2.mzXML]	345.8785705566406	1.5545499999999999	1.4668666666666668	1.5839666666666665	0.11709999999999976	8849.8056640625	38857.980127563445	0	1185	0.07185583337331547	0.6677437749477289	0.33548754989545776	345.8782653808594	345.8789367675781
1030	346.0086975097656	4.818416666666667					1	DETECTED	346.0087 m/z @4.82 [CD8203_2.mzXML]	346.0086975097656	4.818416666666667	0.1012	19.995833333333334	19.894633333333335	18309.986328125	8787597.782037959	0	1185	3.9067794059837735	2.1703895905681727	4.661358179010462	346.00738525390625	346.01177978515625
1031	346.2731018066406	13.650516666666666					1	DETECTED	346.2731 m/z @13.65 [CD8203_2.mzXML]	346.2731018066406	13.650516666666666	13.600266666666666	14.288866666666667	0.688600000000001	14782.4794921875	291801.840786499	0	1185	0.21737038643519568	6.8517412935323305	12.703482587064661	346.2726745605469	346.2734069824219
1032	346.2939758300781	11.380666666666666					1	DETECTED	346.2940 m/z @11.38 [CD8203_2.mzXML]	346.2939758300781	11.380666666666666	11.336416666666667	12.904283333333332	1.5678666666666654	11784.0751953125	383912.33236572274	0	1185	1.5491071675495522	17.716007532956713	34.432015065913426	346.2936096191406	346.2951354980469
1033	347.1592102050781	11.190850000000001					1	DETECTED	347.1592 m/z @11.19 [CD8203_2.mzXML]	347.1592102050781	11.190850000000001	9.62815	11.380666666666666	1.7525166666666667	16704.673828125	337227.59326202405	0	1185	0.10535038316180056	0.8034710834608243	0.12129847223694559	347.15863037109375	347.16046142578125
1034	347.2207336425781	11.089166666666667					1	DETECTED	347.2207 m/z @11.09 [CD8203_2.mzXML]	347.2207336425781	11.089166666666667	8.9903	11.863033333333334	2.8727333333333345	10996.1416015625	926867.2522280578	0	1185	0.0930374649030199	0.683260149017433	0.37022287356809863	347.2199401855469	347.2273864746094
1035	348.8676452636719	1.5694166666666667					1	DETECTED	348.8676 m/z @1.57 [CD8203_2.mzXML]	348.8676452636719	1.5694166666666667	1.4668666666666668	1.5986833333333335	0.1318166666666667	11083.2861328125	57325.54161157231	0	1185	0.07498582293411515	0.6426946205103208	0.2853892410206416	348.8676452636719	348.86883544921875
1036	348.9900817871094	1.6590500000000001					1	DETECTED	348.9901 m/z @1.66 [CD8203_2.mzXML]	348.9900817871094	1.6590500000000001	1.6590500000000001	17.08083333333333	15.42178333333333	4636.95654296875	1110419.59000119	0	1185	4.392760152504975	null	null	348.9875793457031	348.9908752441406
1037	349.01763916015625	3.23765					1	DETECTED	349.0176 m/z @3.24 [CD8203_2.mzXML]	349.01763916015625	3.23765	0.5779166666666666	19.959166666666665	19.381249999999998	2611.642822265625	1207356.117401367	0	1185	3.1473997293710667	3.643457364146781	6.286914728293563	349.0149230957031	349.0191345214844
1038	349.2336730957031	12.727966666666667					1	DETECTED	349.2337 m/z @12.73 [CD8203_2.mzXML]	349.2336730957031	12.727966666666667	11.002866666666668	12.809566666666665	1.8066999999999975	8057.80810546875	216794.26921478266	0	1185	0.13769196026251684	0.523650802852008	0.047301605704016085	349.2328186035156	349.23663330078125
1039	350.090087890625	16.786166666666666					1	DETECTED	350.0901 m/z @16.79 [CD8203_2.mzXML]	350.090087890625	16.786166666666666	9.900533333333334	18.73166666666667	8.831133333333336	2862.634033203125	616408.1672395935	0	1185	2.149031951835413	0.6412724077668965	0.282544815533793	350.08831787109375	350.09661865234375
1040	350.8100280761719	1.7401666666666666					1	DETECTED	350.8100 m/z @1.74 [CD8203_2.mzXML]	350.8100280761719	1.7401666666666666	1.6902666666666666	1.7998166666666668	0.10955000000000026	9900.1484375	47806.308806640685	0	1185	0.10723529677089805	1.0976953907815645	1.195390781563129	350.8100280761719	350.8106994628906
1041	350.8919372558594	1.5986833333333335					1	DETECTED	350.8919 m/z @1.60 [CD8203_2.mzXML]	350.8919372558594	1.5986833333333335	1.5694166666666667	1.9555333333333331	0.38611666666666644	67678.8359375	394879.7999658201	0	1185	0.048633741456946655	6.596526195899744	12.193052391799489	350.8834533691406	350.8921203613281
1042	350.9866943359375	1.6748166666666668					1	DETECTED	350.9867 m/z @1.67 [CD8203_2.mzXML]	350.9866943359375	1.6748166666666668	1.6748166666666668	19.812166666666666	18.137349999999998	6444.77001953125	1264599.7538387456	0	1185	3.1069011703915868	null	null	350.9844970703125	350.9908447265625
1043	351.08642578125	16.5474					1	DETECTED	351.0864 m/z @16.55 [CD8203_2.mzXML]	351.08642578125	16.5474	9.695766666666666	18.40266666666667	8.706900000000003	2884.9912109375	531761.9049046327	0	1185	1.7056358742887294	0.6353886421242625	0.270777284248525	351.0834045410156	351.0882873535156
1044	351.1615295410156	14.452					1	DETECTED	351.1615 m/z @14.45 [CD8203_2.mzXML]	351.1615295410156	14.452	10.556833333333334	15.145016666666667	4.588183333333333	5654.02490234375	605577.2090454712	0	1185	0.2959029164743683	0.5889585383595054	0.16901660984288286	351.1534118652344	351.1624755859375
1045	351.22833251953125	13.734383333333334					1	DETECTED	351.2283 m/z @13.73 [CD8203_2.mzXML]	351.22833251953125	13.734383333333334	13.5838	14.78615	1.2023499999999991	34235.24609375	739394.0340545045	0	1185	0.30431090798662197	2.578900715730745	3.7071352224321386	351.22149658203125	351.22943115234375
1046	352.1651611328125	9.969566666666667					1	DETECTED	352.1652 m/z @9.97 [CD8203_2.mzXML]	352.1651611328125	9.969566666666667	9.917383333333333	10.217833333333335	0.30045000000000144	18720.8359375	118171.97730340554	0	1185	0.0899557176985386	2.640497430224777	3.498731395852562	352.1643981933594	352.1656799316406
1047	352.2237243652344	12.27195					1	DETECTED	352.2237 m/z @12.27 [CD8203_2.mzXML]	352.2237243652344	12.27195	8.9903	13.958333333333334	4.968033333333334	9914.021484375	1021926.1107657168	0	1185	0.043311068035428946	0.7569413760354293	0.5138827520708587	352.22320556640625	352.2322692871094
1048	352.8999938964844	1.5545499999999999					1	DETECTED	352.9000 m/z @1.55 [CD8203_2.mzXML]	352.8999938964844	1.5545499999999999	1.4668666666666668	1.5694166666666667	0.10254999999999992	7945.34716796875	25597.372928833014	0	1185	0.09146556680813567	0.5847747576506378	0.16954951530127554	352.8981628417969	352.8999938964844
1049	353.0350646972656	2.236883333333333					1	DETECTED	353.0351 m/z @2.24 [CD8203_2.mzXML]	353.0350646972656	2.236883333333333	1.6438166666666667	17.468166666666665	15.824349999999999	211837.734375	8693543.896684326	0	1185	0.6008795923008516	1.3343632095063827	1.295664138298775	353.0268249511719	353.0364685058594
1050	353.177734375	15.520999999999999					1	DETECTED	353.1777 m/z @15.52 [CD8203_2.mzXML]	353.177734375	15.520999999999999	9.95175	17.578166666666668	7.6264166666666675	4387.7626953125	635187.0298912966	0	1185	1.0401143995306779	0.6846897397914145	0.27366708944165236	353.1683044433594	353.1789245605469
1051	353.2345275878906	12.6158					1	DETECTED	353.2345 m/z @12.62 [CD8203_2.mzXML]	353.2345275878906	12.6158	11.534466666666667	14.937333333333333	3.4028666666666663	8162.65869140625	455747.7516164552	0	1185	0.7134083313196555	1.5734586929716399	1.5775680900107976	353.2262878417969	353.24444580078125
1052	353.24505615234375	11.968866666666665					1	DETECTED	353.2451 m/z @11.97 [CD8203_2.mzXML]	353.24505615234375	11.968866666666665	10.199883333333334	15.074266666666666	4.874383333333332	4241.9521484375	633056.1141740113	0	1185	4.596342285855508	1.377735799282075	1.75547159856415	353.2445373535156	353.2471008300781
1053	354.0555419921875	10.739733333333334					1	DETECTED	354.0555 m/z @10.74 [CD8203_2.mzXML]	354.0555419921875	10.739733333333334	10.427766666666667	11.395116666666667	0.9673499999999997	15276.2470703125	215346.63494946284	0	1185	0.0985894695397409	1.8939981399675438	0.5816897118522225	354.0535888671875	354.05767822265625
1054	355.01068115234375	11.606950000000001					1	DETECTED	355.0107 m/z @11.61 [CD8203_2.mzXML]	355.01068115234375	11.606950000000001	2.6903	16.180866666666667	13.490566666666666	3446.6708984375	919633.3310315857	0	1185	4.043704178260111	0.7564817878164257	0.5129635756328514	355.005859375	355.01263427734375
1055	355.0831298828125	12.015466666666667					1	DETECTED	355.0831 m/z @12.02 [CD8203_2.mzXML]	355.0831298828125	12.015466666666667	11.984966666666667	18.512	6.527033333333334	36093.77734375	668030.140441438	0	1185	0.16782722152511553	107.00054644808753	7.089696567785767	355.0824279785156	355.0917663574219
1056	355.2622375488281	12.091616666666665					1	DETECTED	355.2622 m/z @12.09 [CD8203_2.mzXML]	355.2622375488281	12.091616666666665	11.748316666666666	15.412533333333332	3.6642166666666665	9266.4443359375	580109.2343288576	0	1185	1.032713482146784	5.336755995727752	8.997461287525757	355.2523193359375	355.26318359375
1057	356.0347900390625	10.235733333333334					1	DETECTED	356.0348 m/z @10.24 [CD8203_2.mzXML]	356.0347900390625	10.235733333333334	0.8709166666666667	10.361266666666667	9.490350000000001	5339.85791015625	1659185.9201117556	0	1185	0.12914684239474994	0.5067023913975892	0.019889337935399615	356.0281677246094	356.03570556640625
1058	356.0528259277344	10.775633333333333					1	DETECTED	356.0528 m/z @10.78 [CD8203_2.mzXML]	356.0528259277344	10.775633333333333	9.661533333333333	10.985616666666665	1.3240833333333324	12821.673828125	161475.69151501474	0	1185	0.11247526049938195	0.5942389970978061	1.697759142619487	356.0527648925781	356.05950927734375
1059	356.0714416503906	10.092450000000001					1	DETECTED	356.0714 m/z @10.09 [CD8203_2.mzXML]	356.0714416503906	10.092450000000001	6.896716666666666	10.542399999999999	3.6456833333333325	15056.7490234375	556632.8072012635	0	1185	0.09364731190587605	0.5684660821705759	0.1287692848021859	356.06427001953125	356.0785827636719
1060	356.27874755859375	11.456733333333334					1	DETECTED	356.2787 m/z @11.46 [CD8203_2.mzXML]	356.27874755859375	11.456733333333334	11.425183333333333	11.731733333333333	0.30654999999999966	26231.1796875	233340.82998315443	0	1185	0.11047516006158098	110.78706288108349	null	356.2783203125	356.2795104980469
1061	357.2149963378906	9.301466666666666					1	DETECTED	357.2150 m/z @9.30 [CD8203_2.mzXML]	357.2149963378906	9.301466666666666	9.25735	14.07735	4.8199999999999985	5697.75146484375	466830.6390539244	0	1185	0.09213704909072895	54.62788061957051	1.981586877345802	357.2081298828125	357.2198486328125
1062	357.277587890625	12.6799					1	DETECTED	357.2776 m/z @12.68 [CD8203_2.mzXML]	357.277587890625	12.6799	11.7989	19.793499999999998	7.994599999999998	71025.359375	1574218.0637001342	0	1185	0.45809012143555883	0.605797383061945	0.3185468675925747	357.2761535644531	357.2822570800781
1063	358.0317687988281	10.235733333333334					1	DETECTED	358.0318 m/z @10.24 [CD8203_2.mzXML]	358.0317687988281	10.235733333333334	10.235733333333334	10.3074	0.07166666666666544	1827.6217041015625	6347.165042541444	0	1185	0.05772136139682438	null	null	358.03106689453125	358.03228759765625
1064	358.0504455566406	10.79345					1	DETECTED	358.0504 m/z @10.79 [CD8203_2.mzXML]	358.0504455566406	10.79345	10.72215	10.811733333333333	0.08958333333333357	3870.118408203125	15136.736916381751	0	1185	0.4026916986949942	0.6282141187470727	0.25642823749414523	358.0499572753906	358.0504455566406
1065	358.0684509277344	10.092450000000001					1	DETECTED	358.0685 m/z @10.09 [CD8203_2.mzXML]	358.0684509277344	10.092450000000001	10.056983333333333	10.412716666666666	0.35573333333333323	5540.083984375	42384.70266421525	0	1185	0.08608925090180541	5.01503759398476	3.3136882630314735	358.0682067871094	358.0694580078125
1066	358.2580871582031	11.002866666666668					1	DETECTED	358.2581 m/z @11.00 [CD8203_2.mzXML]	358.2580871582031	11.002866666666668	10.635233333333334	11.17365	0.5384166666666665	14494.3095703125	119681.47596829224	0	1185	0.12025343292737034	0.7604773573098197	3.539814531307908	358.2559509277344	358.2589416503906
1067	358.2945251464844	11.563350000000002					1	DETECTED	358.2945 m/z @11.56 [CD8203_2.mzXML]	358.2945251464844	11.563350000000002	11.534466666666667	11.892233333333333	0.35776666666666657	58791.234375	352769.46403985634	0	1185	0.09521750681566132	6.158412322659329	5.881549538399888	358.2940673828125	358.2953186035156
1068	358.3671875	12.060366666666665					1	DETECTED	358.3672 m/z @12.06 [CD8203_2.mzXML]	358.3671875	12.060366666666665	12.015466666666667	12.172783333333333	0.15731666666666655	15673.552734375	85127.2415233152	0	1185	0.09459967614332854	1.7518559762435657	2.5037119524871314	358.36669921875	358.3675842285156
1069	359.043212890625	1.8567833333333332					1	DETECTED	359.0432 m/z @1.86 [CD8203_2.mzXML]	359.043212890625	1.8567833333333332	1.14425	18.164499999999997	17.020249999999997	290933.71875	1.0040545231848331E7	0	1185	0.4187404169318647	1.0130203017047816	3.550026996256724	359.0414733886719	359.0517883300781
1070	359.16619873046875	14.044083333333333					1	DETECTED	359.1662 m/z @14.04 [CD8203_2.mzXML]	359.16619873046875	14.044083333333333	10.686	14.769616666666668	4.083616666666668	7420.2919921875	759082.8774246222	0	1185	0.2746689042018744	0.6080278928952529	0.2160557857905059	359.1652526855469	359.16778564453125
1071	360.2379150390625	4.017316666666667					1	DETECTED	360.2379 m/z @4.02 [CD8203_2.mzXML]	360.2379150390625	4.017316666666667	3.4642666666666666	4.784833333333333	1.3205666666666667	3319.400634765625	180408.39006121826	0	1185	0.2354594858431036	1.1938944640327873	1.3877889280655746	360.2364501953125	360.23883056640625
1072	360.3223571777344	12.5525					1	DETECTED	360.3224 m/z @12.55 [CD8203_2.mzXML]	360.3223571777344	12.5525	12.139983333333333	12.948916666666666	0.8089333333333322	38669.38671875	800180.5021368404	0	1185	0.3744993705952151	1.038977170796855	0.6381342480246025	360.32122802734375	360.3236389160156
1073	361.1820068359375	12.060366666666665					1	DETECTED	361.1820 m/z @12.06 [CD8203_2.mzXML]	361.1820068359375	12.060366666666665	11.937216666666666	12.320516666666666	0.3833000000000002	8724.158203125	135052.56096130397	0	1185	0.2056507159404788	1.55623223710923	2.11246447421846	361.1810302734375	361.18255615234375
1074	361.200439453125	11.156566666666667					1	DETECTED	361.2004 m/z @11.16 [CD8203_2.mzXML]	361.200439453125	11.156566666666667	11.105766666666666	11.225066666666667	0.11930000000000085	19956.068359375	96806.40953369168	0	1185	0.10130124847672839	1.1742125984251908	1.3484251968503818	361.20025634765625	361.2006530761719
1075	361.3124694824219	12.584033333333334					1	DETECTED	361.3125 m/z @12.58 [CD8203_2.mzXML]	361.3124694824219	12.584033333333334	11.731733333333333	15.197650000000001	3.4659166666666685	14437.3662109375	685017.8975305171	0	1185	0.2876642285434521	1.9114390551193858	0.9255829653163603	361.3096618652344	361.3152770996094
1076	362.9256896972656	1.6438166666666667					1	DETECTED	362.9257 m/z @1.64 [CD8203_2.mzXML]	362.9256896972656	1.6438166666666667	1.5986833333333335	2.180966666666667	0.5822833333333335	98300.0390625	518214.31924682634	0	1185	0.050323658541281846	6.450701624815376	0.9911958850682452	362.9254150390625	362.933837890625
1077	363.11151123046875	1.4962833333333334					1	DETECTED	363.1115 m/z @1.50 [CD8203_2.mzXML]	363.11151123046875	1.4962833333333334	1.4171	16.529216666666667	15.112116666666667	11869.31640625	4477178.2373792725	0	1185	0.15174146665264487	95.42485792464738	189.84971584929474	363.1094055175781	363.11151123046875
1078	363.2155456542969	11.29265					1	DETECTED	363.2155 m/z @11.29 [CD8203_2.mzXML]	363.2155456542969	11.29265	8.747000000000002	18.604	9.856999999999998	186137.4375	1935751.4767551916	1	1185	0.1070226025598604	2.7330133061062414	4.966095642653726	363.20574951171875	363.21771240234375
1079	364.2190246582031	11.307466666666667					1	DETECTED	364.2190 m/z @11.31 [CD8203_2.mzXML]	364.2190246582031	11.307466666666667	5.735383333333333	11.50505	5.769666666666668	35626.984375	6208100.059191134	0	1185	5.618256396505165	0.5177297539819039	0.03545950796380781	364.2169494628906	364.21942138671875
1080	365.0715637207031	10.686					1	DETECTED	365.0716 m/z @10.69 [CD8203_2.mzXML]	365.0715637207031	10.686	10.618633333333333	10.811733333333333	0.19309999999999938	7969.03369140625	49054.02862933318	0	1185	0.08833878928140138	1.4332013854527434	1.6564731167759266	365.0710754394531	365.0716552734375
1081	365.1407470703125	12.370366666666666					1	DETECTED	365.1407 m/z @12.37 [CD8203_2.mzXML]	365.1407470703125	12.370366666666666	12.320516666666666	15.091566666666667	2.7710500000000007	8030.96826171875	377917.45178262325	0	1185	0.1505200306708261	27.79388164493521	54.58776328987042	365.13970947265625	365.1474609375
1082	365.21282958984375	11.731733333333333					1	DETECTED	365.2128 m/z @11.73 [CD8203_2.mzXML]	365.21282958984375	11.731733333333333	11.6218	12.172783333333333	0.5509833333333329	5865.19873046875	115177.38684967025	0	1185	0.4950420139005054	2.5059884778653942	4.0119769557307885	365.2100524902344	365.21392822265625
1083	365.2318115234375	11.156566666666667					1	DETECTED	365.2318 m/z @11.16 [CD8203_2.mzXML]	365.2318115234375	11.156566666666667	11.054433333333332	15.430416666666668	4.375983333333336	6832.59423828125	571964.7423712771	0	1185	0.11153185155476741	21.42289490861595	41.8457898172319	365.22576904296875	365.2318115234375
1084	366.18426513671875	14.192200000000001					1	DETECTED	366.1843 m/z @14.19 [CD8203_2.mzXML]	366.18426513671875	14.192200000000001	8.37735	15.215266666666668	6.837916666666668	9353.740234375	905204.2415034486	0	1185	0.11511679146435227	0.5803390282134938	7.443536211852868	366.1822509765625	366.1913757324219
1085	367.0680847167969	10.66845					1	DETECTED	367.0681 m/z @10.67 [CD8203_2.mzXML]	367.0680847167969	10.66845	10.635233333333334	12.000383333333334	1.3651499999999999	3060.436767578125	153529.71985485833	0	1185	0.5485788108241518	20.549172102358522	40.098344204717044	367.0667419433594	367.0689697265625
1086	367.1236267089844	10.457783333333333					1	DETECTED	367.1236 m/z @10.46 [CD8203_2.mzXML]	367.1236267089844	10.457783333333333	1.8567833333333332	11.002866666666668	9.146083333333335	130361.9375	1.2268764127155941E7	0	1185	0.07991860663745065	0.5075387298123868	0.01418112873269641	367.1198425292969	367.1241760253906
1087	367.1496887207031	8.121016666666668					1	DETECTED	367.1497 m/z @8.12 [CD8203_2.mzXML]	367.1496887207031	8.121016666666668	7.144166666666666	9.33265	2.188483333333333	3697.63818359375	170192.41124624628	0	1185	0.21226728476677792	1.120173687533055	1.24034737506611	367.1466979980469	367.150634765625
1088	367.1933288574219	13.650516666666666					1	DETECTED	367.1933 m/z @13.65 [CD8203_2.mzXML]	367.1933288574219	13.650516666666666	10.847900000000001	14.5514	3.7034999999999982	9012.1328125	641211.3820758054	0	1185	0.2548237143942451	0.6607218254369428	0.32144365087388566	367.187255859375	367.19482421875
1089	367.9915771484375	3.61695					1	DETECTED	367.9916 m/z @3.62 [CD8203_2.mzXML]	367.9915771484375	3.61695	2.7458	19.132833333333334	16.387033333333335	4314.1708984375	1441169.4313500354	0	1185	2.0435240677791042	9.405402820027167	17.830325323485457	367.98919677734375	367.9926452636719
1090	368.1997375488281	12.5525					1	DETECTED	368.1997 m/z @12.55 [CD8203_2.mzXML]	368.1997375488281	12.5525	1.5257	12.873566666666667	11.347866666666667	13088.193359375	2688094.1181989745	0	1185	0.15580762322388608	0.5145584696678396	0.02911693933567915	368.19854736328125	368.2003173828125
1091	368.2784118652344	11.488883333333332					1	DETECTED	368.2784 m/z @11.49 [CD8203_2.mzXML]	368.2784118652344	11.488883333333332	11.425183333333333	11.952933333333334	0.527750000000001	56046.34765625	485287.8887199712	0	1185	0.13692324751473706	3.1176741785510704	2.7033782077884583	368.27825927734375	368.2792663574219
1092	368.4244384765625	12.387116666666666					1	DETECTED	368.4244 m/z @12.39 [CD8203_2.mzXML]	368.4244384765625	12.387116666666666	12.353666666666667	12.470583333333334	0.11691666666666656	10702.7333984375	54865.12943334935	0	1185	0.24016237092846993	1.7476332835078037	2.4952665670156073	368.4240417480469	368.4244384765625
1093	368.6263122558594	12.27195					1	DETECTED	368.6263 m/z @12.27 [CD8203_2.mzXML]	368.6263122558594	12.27195	9.986633333333334	12.337316666666668	2.3506833333333343	10571.982421875	601280.4417353218	0	1185	1.2310632720403554	0.5143014461890769	0.06477996931016475	368.6250305175781	368.6269836425781
1094	369.0088195800781	2.2230166666666666					1	DETECTED	369.0088 m/z @2.22 [CD8203_2.mzXML]	369.0088195800781	2.2230166666666666	1.7854666666666668	2.9306	1.1451333333333333	20026.95703125	597742.8155800783	0	1185	0.4038948624132097	1.308574258180018	1.3611987269064905	369.0008850097656	369.0097961425781
1095	369.0626220703125	12.03025					1	DETECTED	369.0626 m/z @12.03 [CD8203_2.mzXML]	369.0626220703125	12.03025	11.968866666666665	12.2066	0.23773333333333468	44427.67578125	348909.47815502976	0	1185	0.12072697289395684	1.9298309773922948	2.827437054630663	369.06170654296875	369.06268310546875
1096	369.1207275390625	10.457783333333333					1	DETECTED	369.1207 m/z @10.46 [CD8203_2.mzXML]	369.1207275390625	10.457783333333333	5.0552166666666665	12.27195	7.216733333333334	41794.21875	1241763.5241418455	0	1185	0.10314403602449396	1.332425906048281	1.6737237997888357	369.1175537109375	369.1286926269531
1097	369.3503112792969	12.6158					1	DETECTED	369.3503 m/z @12.62 [CD8203_2.mzXML]	369.3503112792969	12.6158	0.1012	19.92233333333333	19.821133333333332	71258.8359375	4742580.460795501	0	1185	0.4536025776995718	1.665395940268806	0.2657303973596598	369.3489074707031	369.35205078125
1098	370.0866394042969	11.815866666666667					1	DETECTED	370.0866 m/z @11.82 [CD8203_2.mzXML]	370.0866394042969	11.815866666666667	10.571783333333334	12.172783333333333	1.600999999999999	190308.484375	3016311.2240095837	0	1185	0.1003196057747644	0.6165689603799033	0.14755384342492353	370.0863952636719	370.0886535644531
1099	370.29437255859375	11.637133333333333					1	DETECTED	370.2944 m/z @11.64 [CD8203_2.mzXML]	370.29437255859375	11.637133333333333	11.534466666666667	12.000383333333334	0.46591666666666676	63716.0078125	563853.8746770029	0	1185	0.13468972114133315	1.6412224908226858	2.8607497605502314	370.294189453125	370.2955322265625
1100	370.35400390625	12.6158					1	DETECTED	370.3540 m/z @12.62 [CD8203_2.mzXML]	370.35400390625	12.6158	11.207883333333333	16.125966666666667	4.918083333333334	21937.90234375	1166237.33348401	0	1185	0.06059157016867189	1.5499623937691571	3.7771880842919465	370.3525085449219	370.3554382324219
1101	371.09027099609375	11.815866666666667					1	DETECTED	371.0903 m/z @11.82 [CD8203_2.mzXML]	371.09027099609375	11.815866666666667	11.765033333333333	17.817	6.051966666666667	30386.220703125	1630181.0008292233	0	1185	0.10478834869762998	59.52754098360661	118.05508196721323	371.0897216796875	371.0998840332031
1102	371.2237548828125	11.748316666666666					1	DETECTED	371.2238 m/z @11.75 [CD8203_2.mzXML]	371.2237548828125	11.748316666666666	11.13945	14.886533333333334	3.747083333333334	6751.11181640625	762454.7637525024	0	1185	1.0438512156453914	3.0770967918537226	5.154193583707445	371.2228088378906	371.23248291015625
1103	371.2978820800781	11.592133333333333					1	DETECTED	371.2979 m/z @11.59 [CD8203_2.mzXML]	371.2978820800781	11.592133333333333	11.577683333333333	11.715466666666666	0.13778333333333315	13969.2919921875	83537.37558056708	0	1185	0.09001922309758115	4.767589388696624	8.535178777393249	371.2973937988281	371.2988586425781
1104	371.31463623046875	0.8340666666666666					1	DETECTED	371.3146 m/z @0.83 [CD8203_2.mzXML]	371.31463623046875	0.8340666666666666	0.1012	19.995833333333334	19.894633333333335	6339.453125	3215846.2638876312	0	1185	5.2667376406945845	13.573160192849997	19.49603319947378	371.3125915527344	371.31781005859375
1105	372.0835876464844	11.7989					1	DETECTED	372.0836 m/z @11.80 [CD8203_2.mzXML]	372.0835876464844	11.7989	9.096183333333332	12.239216666666666	3.1430333333333333	63344.796875	1568223.2224500123	0	1185	0.1997261937403092	0.5481414833597572	0.1014273690403438	372.0830993652344	372.0932922363281
1106	372.3100280761719	11.748316666666666					1	DETECTED	372.3100 m/z @11.75 [CD8203_2.mzXML]	372.3100280761719	11.748316666666666	0.1565	19.3715	19.215	17746.939453125	1918794.1501105956	0	1185	0.17576182200862966	0.6015653794154849	0.049752055277490305	372.3094177246094	372.31988525390625
1107	372.8822937011719	1.6136333333333333					1	DETECTED	372.8823 m/z @1.61 [CD8203_2.mzXML]	372.8822937011719	1.6136333333333333	1.5839666666666665	1.6590500000000001	0.07508333333333361	17803.302734375	60367.00872167977	0	1185	0.06472031765046671	1.2654494382022492	1.5308988764044984	372.8822937011719	372.8834533691406
1108	373.0871887207031	11.815866666666667					1	DETECTED	373.0872 m/z @11.82 [CD8203_2.mzXML]	373.0871887207031	11.815866666666667	11.7989	11.968866666666665	0.1699666666666655	12457.18359375	59916.64587567176	0	1185	0.14574877818062326	5.008840864440006	8.236991063296735	373.0865173339844	373.0874938964844
1109	373.27239990234375	12.28805					1	DETECTED	373.2724 m/z @12.29 [CD8203_2.mzXML]	373.27239990234375	12.28805	11.815866666666667	12.470583333333334	0.6547166666666673	4983.7216796875	136560.37024743663	0	1185	0.5234982548029699	0.6932865059475488	0.3865730118950977	373.2718505859375	373.273681640625
1110	375.0168762207031	1.8855333333333335					1	DETECTED	375.0169 m/z @1.89 [CD8203_2.mzXML]	375.0168762207031	1.8855333333333335	1.6438166666666667	5.280716666666667	3.6369	143886.921875	4171252.2520984793	0	1185	0.5898524455487255	1.9533999560813324	2.4301048689497446	375.00994873046875	375.01837158203125
1111	376.6242370605469	10.602483333333334					1	DETECTED	376.6242 m/z @10.60 [CD8203_2.mzXML]	376.6242370605469	10.602483333333334	10.32525	11.13945	0.8141999999999996	18263.30859375	162575.90494458028	0	1185	0.09453538201753275	0.8389811848971416	0.6689757561925215	376.6214294433594	376.6245422363281
1112	376.9013671875	1.5694166666666667					1	DETECTED	376.9014 m/z @1.57 [CD8203_2.mzXML]	376.9013671875	1.5694166666666667	1.4668666666666668	7.0553	5.588433333333333	6023.08349609375	1107688.2804012145	0	1185	5.5165933901320425	27.247359011864148	53.49471802372831	376.89984130859375	376.90252685546875
1113	377.01409912109375	2.1108					1	DETECTED	377.0141 m/z @2.11 [CD8203_2.mzXML]	377.01409912109375	2.1108	1.6902666666666666	2.2646	0.5743333333333336	9542.65625	215096.56588085947	0	1185	0.03181118376895631	0.6828630310716556	0.3657260621433111	377.0126037597656	377.0151672363281
1114	377.1451416015625	9.83245					1	DETECTED	377.1451 m/z @9.83 [CD8203_2.mzXML]	377.1451416015625	9.83245	9.797816666666668	9.93435	0.1365333333333325	5372.3955078125	25238.98593377685	0	1185	0.09799959190520191	1.971126082771962	8.442242738574768	377.14447021484375	377.14605712890625
1115	377.6314392089844	12.304416666666667					1	DETECTED	377.6314 m/z @12.30 [CD8203_2.mzXML]	377.6314392089844	12.304416666666667	9.611683333333334	12.337316666666668	2.7256333333333345	8737.826171875	389804.0904462283	0	1185	2.2726961564570853	0.48582241612756616	0.01727935213592693	377.62939453125	377.6333312988281
1116	378.2393798828125	12.370366666666666					1	DETECTED	378.2394 m/z @12.37 [CD8203_2.mzXML]	378.2393798828125	12.370366666666666	11.668333333333333	14.802466666666668	3.1341333333333345	28844.71484375	708169.8905774836	0	1185	0.14595339980132316	1.7912712374296864	0.3920077057149303	378.238037109375	378.2442321777344
1117	378.89935302734375	1.6438166666666667					1	DETECTED	378.8994 m/z @1.64 [CD8203_2.mzXML]	378.89935302734375	1.6438166666666667	1.5839666666666665	15.180083333333332	13.596116666666665	62760.87890625	2.5849817022543818E7	0	1185	13.566809623139038	112.78605146921258	287.737085233697	378.8991394042969	378.9091491699219
1118	379.0863342285156	10.968966666666667					1	DETECTED	379.0863 m/z @10.97 [CD8203_2.mzXML]	379.0863342285156	10.968966666666667	10.917883333333332	18.986666666666668	8.068783333333336	4186.26953125	612247.1855769043	0	1185	0.1303490661151887	78.97667210440282	156.95334420880565	379.0821838378906	379.0872497558594
1119	380.2550354003906	12.647933333333333					1	DETECTED	380.2550 m/z @12.65 [CD8203_2.mzXML]	380.2550354003906	12.647933333333333	11.3659	13.008999999999999	1.6430999999999987	55656.95703125	1368505.5853195807	0	1185	0.08613804332208908	0.6344884626587172	0.1554165691945343	380.25439453125	380.2635803222656
1120	381.0250549316406	1.7998166666666668					1	DETECTED	381.0251 m/z @1.80 [CD8203_2.mzXML]	381.0250549316406	1.7998166666666668	1.6287333333333334	3.7866666666666666	2.1579333333333333	147531.03125	2891461.9715552065	0	1185	0.1614556189604468	2.4917689217192027	3.3704453273584436	381.0216979980469	381.02764892578125
1121	383.1151428222656	1.7998166666666668					1	DETECTED	383.1151 m/z @1.80 [CD8203_2.mzXML]	383.1151428222656	1.7998166666666668	1.7239833333333332	10.442833333333335	8.718850000000002	197244.75	3047844.285685639	0	1185	0.12197835290109538	3.986840964618003	7.6014478194154425	383.1105041503906	383.1195983886719
1122	383.16571044921875	13.650516666666666					1	DETECTED	383.1657 m/z @13.65 [CD8203_2.mzXML]	383.16571044921875	13.650516666666666	12.172783333333333	14.110466666666667	1.937683333333334	6286.626953125	256004.50545404048	0	1185	0.2738175209406162	0.6556268609582246	0.3112537219164493	383.1642761230469	383.167236328125
1123	384.1148986816406	9.0255					1	DETECTED	384.1149 m/z @9.03 [CD8203_2.mzXML]	384.1148986816406	9.0255	2.06825	9.07855	7.0103	8569.9453125	1700139.553753723	0	1185	0.09619310926804658	0.5038125696216178	0.008258516733652228	384.1138000488281	384.1183166503906
1124	385.1982727050781	11.29265					1	DETECTED	385.1983 m/z @11.29 [CD8203_2.mzXML]	385.1982727050781	11.29265	11.276299999999999	11.3659	0.08960000000000079	13020.6513671875	44000.70513793943	0	1185	0.07164734666936035	2.7400611620793716	4.480122324158743	385.1968994140625	385.198486328125
1125	385.30877685546875	14.535433333333334					1	DETECTED	385.3088 m/z @14.54 [CD8203_2.mzXML]	385.30877685546875	14.535433333333334	9.969566666666667	17.762333333333334	7.792766666666667	35430.71875	3626228.2900035414	0	1185	0.7306073358664236	0.7948650086005287	2.1304679707891148	385.3063659667969	385.3119812011719
1126	386.0806579589844	13.5349					1	DETECTED	386.0807 m/z @13.53 [CD8203_2.mzXML]	386.0806579589844	13.5349	0.13813333333333333	19.977500000000003	19.83936666666667	3406.258544921875	1649079.0040643006	0	1185	6.633211591956416	0.740453542272638	0.48090708454527603	386.078857421875	386.082763671875
1127	386.31195068359375	14.353916666666667					1	DETECTED	386.3120 m/z @14.35 [CD8203_2.mzXML]	386.31195068359375	14.353916666666667	11.122683333333333	16.162533333333332	5.0398499999999995	5909.5390625	776233.1674581908	0	1185	1.4202271106754036	0.779864757522927	0.5597295150458541	386.3095397949219	386.3130798339844
1128	386.3252868652344	12.695766666666666					1	DETECTED	386.3253 m/z @12.70 [CD8203_2.mzXML]	386.3252868652344	12.695766666666666	11.7989	16.492566666666665	4.693666666666665	11165.7587890625	984258.7554875487	0	1185	0.11472477040209839	2.616702594216904	4.233405188433808	386.319091796875	386.3266296386719
1129	387.17950439453125	11.534466666666667					1	DETECTED	387.1795 m/z @11.53 [CD8203_2.mzXML]	387.17950439453125	11.534466666666667	11.488883333333332	16.712833333333332	5.22395	189145.828125	2025792.6694031095	0	1185	0.10191636367003731	4.144844207005582	6.525672290299828	387.1783447265625	387.1808776855469
1130	388.0430603027344	10.457783333333333					1	DETECTED	388.0431 m/z @10.46 [CD8203_2.mzXML]	388.0430603027344	10.457783333333333	10.442833333333335	10.704233333333333	0.2613999999999983	2924.64453125	27878.14409704582	0	1185	0.3102083937026432	8.742474916388542	16.484949832777083	388.0423889160156	388.0445861816406
1131	388.0770568847656	11.2589					1	DETECTED	388.0771 m/z @11.26 [CD8203_2.mzXML]	388.0770568847656	11.2589	0.1565	19.848833333333335	19.692333333333334	6586.5068359375	1790240.827240815	0	1185	6.43785932923188	0.8868502906278521	4.286355509078887	388.07598876953125	388.0807800292969
1132	388.1827087402344	11.6218					1	DETECTED	388.1827 m/z @11.62 [CD8203_2.mzXML]	388.1827087402344	11.6218	11.6218	11.906983333333333	0.28518333333333246	22230.80859375	118742.85859198036	0	1185	0.06081192879248398	null	null	388.18170166015625	388.1839904785156
1133	388.71136474609375	2.0117					1	DETECTED	388.7114 m/z @2.01 [CD8203_2.mzXML]	388.71136474609375	2.0117	1.9416666666666667	2.1248833333333335	0.1832166666666668	8831.357421875	67953.23977636729	0	1185	0.17780191051392835	1.3080675868634024	1.6161351737268048	388.7101745605469	388.7117614746094
1134	389.2680358886719	12.139983333333333					1	DETECTED	389.2680 m/z @12.14 [CD8203_2.mzXML]	389.2680358886719	12.139983333333333	12.060366666666665	13.024016666666666	0.9636500000000012	8479.966796875	197043.59848046847	0	1185	0.11758698942406198	6.051810759891034	22.915505016293782	389.26446533203125	389.2689208984375
1135	390.9909973144531	1.7998166666666668					1	DETECTED	390.9910 m/z @1.80 [CD8203_2.mzXML]	390.9909973144531	1.7998166666666668	1.6748166666666668	2.4576166666666666	0.7827999999999997	28554.875	662822.7555616456	0	1185	0.4718047728354817	3.131199999999999	5.114406107034144	390.9900207519531	390.99334716796875
1136	391.2836608886719	0.1565					1	DETECTED	391.2837 m/z @0.16 [CD8203_2.mzXML]	391.2836608886719	0.1565	0.1012	19.995833333333334	19.894633333333335	10706.693359375	6531192.714892096	0	1185	11.976987491868524	179.87914406268837	24.373167537846104	391.2812194824219	391.2859802246094
1137	393.2967834472656	1.5986833333333335					1	DETECTED	393.2968 m/z @1.60 [CD8203_2.mzXML]	393.2967834472656	1.5986833333333335	1.5839666666666665	19.6835	18.099533333333333	4562.697265625	1611894.4669844054	0	1185	5.027474153045496	614.9331823329447	139.89956933820812	393.2919006347656	393.3000183105469
1138	394.0743408203125	9.271816666666666					1	DETECTED	394.0743 m/z @9.27 [CD8203_2.mzXML]	394.0743408203125	9.271816666666666	9.0255	9.729566666666667	0.7040666666666677	8593.1025390625	117870.61969137561	0	1185	0.28911603542375097	1.1513753656848111	1.099296002270669	394.0723876953125	394.0756530761719
1139	394.22198486328125	8.218716666666667					1	DETECTED	394.2220 m/z @8.22 [CD8203_2.mzXML]	394.22198486328125	8.218716666666667	7.918816666666667	8.541500000000001	0.6226833333333337	2122.47998046875	50611.29591009522	0	1185	0.27624253450564495	1.0381516060909197	1.0763032121818392	394.22052001953125	394.22393798828125
1140	394.2940979003906	11.637133333333333					1	DETECTED	394.2941 m/z @11.64 [CD8203_2.mzXML]	394.2940979003906	11.637133333333333	2.040016666666667	11.731733333333333	9.691716666666666	12699.4267578125	1475473.1550072024	0	1185	0.0965833203631945	0.5049285636137243	0.009857127227448501	394.2935791015625	394.3024597167969
1141	394.8735046386719	1.6438166666666667					1	DETECTED	394.8735 m/z @1.64 [CD8203_2.mzXML]	394.8735046386719	1.6438166666666667	1.6136333333333333	1.6748166666666668	0.06118333333333359	14362.380859375	36939.24492382819	0	1185	0.04918601436561487	1.0135284373274438	1.0270568746548874	394.87310791015625	394.8739318847656
1142	396.3104248046875	11.699816666666667					1	DETECTED	396.3104 m/z @11.70 [CD8203_2.mzXML]	396.3104248046875	11.699816666666667	10.556833333333334	11.782166666666665	1.2253333333333316	9846.2529296875	182508.61606872507	0	1185	0.20565104074573348	0.536024147333731	0.07204829466746217	396.30914306640625	396.31085205078125
1143	396.99884033203125	1.7998166666666668					1	DETECTED	396.9988 m/z @1.80 [CD8203_2.mzXML]	396.99884033203125	1.7998166666666668	1.6438166666666667	16.712833333333332	15.069016666666666	65157.4921875	2018192.744862579	0	1185	0.24945222312852922	2.4031129741511466	4.699698146156271	396.9895324707031	397.00390625
1144	397.4142761230469	12.304416666666667					1	DETECTED	397.4143 m/z @12.30 [CD8203_2.mzXML]	397.4142761230469	12.304416666666667	11.715466666666666	14.568283333333333	2.8528166666666674	66209.875	1901227.7207282109	0	1185	0.4348695820714745	4.002181264630021	4.136715943674	397.4117736816406	397.4156799316406
1145	398.3258972167969	11.848133333333333					1	DETECTED	398.3259 m/z @11.85 [CD8203_2.mzXML]	398.3258972167969	11.848133333333333	11.782166666666665	15.776116666666667	3.9939500000000017	24270.05078125	739779.5508320931	0	1185	0.12985028164133006	30.272486104092348	25.70732150702699	398.32159423828125	398.3258972167969
1146	398.760009765625	13.5838					1	DETECTED	398.7600 m/z @13.58 [CD8203_2.mzXML]	398.760009765625	13.5838	11.684033333333334	15.394749999999998	3.7107166666666647	11775.18359375	973564.9010303349	0	1185	0.4580577647045647	0.889079933966195	0.7572453366008615	398.75909423828125	398.7628479003906
1147	399.1269836425781	11.105766666666666					1	DETECTED	399.1270 m/z @11.11 [CD8203_2.mzXML]	399.1269836425781	11.105766666666666	8.9903	11.17365	2.183350000000001	2632.812255859375	124849.42687725827	0	1185	0.08983368185461238	0.5160445291818987	0.03208905836379731	399.12396240234375	399.1281433105469
1148	399.3282470703125	11.83285					1	DETECTED	399.3282 m/z @11.83 [CD8203_2.mzXML]	399.3282470703125	11.83285	9.6787	16.529216666666667	6.8505166666666675	5893.8310546875	708954.2535509648	0	1185	0.07393305807103445	1.5900741978661335	2.180148395732267	399.3221435546875	399.3296203613281
1149	400.34130859375	11.968866666666665					1	DETECTED	400.3413 m/z @11.97 [CD8203_2.mzXML]	400.34130859375	11.968866666666665	10.199883333333334	12.6637	2.4638166666666663	104641.3671875	1186752.1918405788	0	1185	0.12740508303085107	3.359117530261614	4.294812040581498	400.3354187011719	400.3428955078125
1150	401.6228942871094	10.935516666666667					1	DETECTED	401.6229 m/z @10.94 [CD8203_2.mzXML]	401.6228942871094	10.935516666666667	10.235733333333334	11.019633333333333	0.7838999999999992	6778.88720703125	124638.9830706482	0	1185	0.07964397069137341	0.5601019363136209	0.12020387262724183	401.621826171875	401.625
1151	401.8658752441406	1.5401500000000001					1	DETECTED	401.8659 m/z @1.54 [CD8203_2.mzXML]	401.8658752441406	1.5401500000000001	1.4668666666666668	1.5694166666666667	0.10254999999999992	8514.06640625	29500.85277697756	0	1185	0.06255683409001	0.6996816010916526	0.39936320218330507	401.86456298828125	401.8658752441406
1152	402.9015197753906	1.5986833333333335					1	DETECTED	402.9015 m/z @1.60 [CD8203_2.mzXML]	402.9015197753906	1.5986833333333335	1.5694166666666667	1.6287333333333334	0.059316666666666684	46771.62890625	118470.66037695312	0	1185	0.04909221618801718	1.0133826879271037	0.9218957261794137	402.9011535644531	402.90216064453125
1153	403.00677490234375	1.6748166666666668					1	DETECTED	403.0068 m/z @1.67 [CD8203_2.mzXML]	403.00677490234375	1.6748166666666668	1.6438166666666667	2.4441833333333336	0.8003666666666669	166997.453125	2673665.417239502	1	1185	0.12288141579402478	11.256905300994285	19.967537722052857	403.00469970703125	403.0079040527344
1154	404.2058410644531	11.563350000000002					1	DETECTED	404.2058 m/z @11.56 [CD8203_2.mzXML]	404.2058410644531	11.563350000000002	11.519633333333333	11.921666666666665	0.4020333333333319	20153.12890625	160235.26469897447	0	1185	0.13792115873624589	4.598170034311658	5.101957074309952	404.2054443359375	404.20672607421875
1155	405.13555908203125	10.556833333333334					1	DETECTED	405.1356 m/z @10.56 [CD8203_2.mzXML]	405.13555908203125	10.556833333333334	10.513683333333335	10.8833	0.3696166666666656	4353.58349609375	37795.345333190926	0	1185	0.052340049047227666	4.282927771340382	7.5658555426807625	405.1343994140625	405.1358642578125
1156	406.6744689941406	11.2589					1	DETECTED	406.6745 m/z @11.26 [CD8203_2.mzXML]	406.6744689941406	11.2589	2.040016666666667	11.307466666666667	9.26745	6487.7021484375	1207446.6619774168	0	1185	9.172596531223459	0.5026340861962674	0.28647052254571853	406.673828125	406.68310546875
1157	406.747314453125	12.075966666666666					1	DETECTED	406.7473 m/z @12.08 [CD8203_2.mzXML]	406.747314453125	12.075966666666666	11.13945	15.215266666666668	4.075816666666668	16851.419921875	1376908.9773743586	0	1185	1.5050237161326105	2.010820031251283	2.8405123230919496	406.74530029296875	406.7500915527344
1158	407.7654724121094	14.386383333333333					1	DETECTED	407.7655 m/z @14.39 [CD8203_2.mzXML]	407.7654724121094	14.386383333333333	12.79375	14.869283333333334	2.0755333333333343	3123.386474609375	267879.92479046644	0	1185	0.2883618679320499	0.6516042612863394	0.30320852257267883	407.75830078125	407.7689208984375
1159	408.7684326171875	1.7239833333333332					1	DETECTED	408.7684 m/z @1.72 [CD8203_2.mzXML]	408.7684326171875	1.7239833333333332	1.7065833333333333	14.02735	12.320766666666668	13134.6171875	2770174.948710327	0	1185	11.477541313762218	354.045019157091	707.0900383141819	408.76800537109375	408.77471923828125
1160	408.91851806640625	1.6136333333333333					1	DETECTED	408.9185 m/z @1.61 [CD8203_2.mzXML]	408.91851806640625	1.6136333333333333	1.5839666666666665	1.6438166666666667	0.05985000000000018	58962.41796875	152487.4021538088	0	1185	0.04568136459779781	1.0087078651685402	0.9137477473565102	408.9181823730469	408.9186706542969
1161	409.161376953125	11.548883333333333					1	DETECTED	409.1614 m/z @11.55 [CD8203_2.mzXML]	409.161376953125	11.548883333333333	11.488883333333332	12.156366666666665	0.6674833333333332	141869.8125	1265857.1483573637	0	1185	0.1065225687309681	3.102280658024925	4.47577955569049	409.1585388183594	409.162353515625
1162	409.18707275390625	9.200833333333332					1	DETECTED	409.1871 m/z @9.20 [CD8203_2.mzXML]	409.18707275390625	9.200833333333332	9.11355	9.3169	0.20335000000000036	110154.96875	502857.77737341047	0	1185	0.07085370513356004	1.0127251910181614	1.0008351606386128	409.18646240234375	409.1874084472656
1163	410.16455078125	11.563350000000002					1	DETECTED	410.1646 m/z @11.56 [CD8203_2.mzXML]	410.16455078125	11.563350000000002	11.519633333333333	11.892233333333333	0.37260000000000026	36409.03125	255345.40603833002	0	1185	0.09686317301700775	4.261532596263654	4.515176205811115	410.1643981933594	410.16497802734375
1164	410.2542724609375	4.033083333333334					1	DETECTED	410.2543 m/z @4.03 [CD8203_2.mzXML]	410.2542724609375	4.033083333333334	3.47955	4.8017666666666665	1.3222166666666664	2225.691162109375	105450.4669663391	0	1185	0.453002663485949	1.1943424063591463	1.3886848127182927	410.2509765625	410.2577209472656
1165	410.7603759765625	13.128433333333334					1	DETECTED	410.7604 m/z @13.13 [CD8203_2.mzXML]	410.7603759765625	13.128433333333334	12.123600000000001	15.286783333333334	3.1631833333333326	7461.6259765625	413886.7609802548	0	1185	0.4373892893379132	1.573984076961355	2.14796815392271	410.7587890625	410.76800537109375
1166	410.8551025390625	1.6902666666666666					1	DETECTED	410.8551 m/z @1.69 [CD8203_2.mzXML]	410.8551025390625	1.6902666666666666	1.6748166666666668	1.7707666666666666	0.09594999999999976	19874.984375	66282.56195727525	0	1185	0.0741792437548181	3.105177993527552	5.210355987055104	410.8550109863281	410.8561706542969
1167	412.2840576171875	11.968866666666665					1	DETECTED	412.2841 m/z @11.97 [CD8203_2.mzXML]	412.2840576171875	11.968866666666665	11.456733333333334	12.28805	0.831316666666666	29337.544921875	378124.332374756	0	1185	0.11755354191703127	0.8116213225722497	2.6266012722923113	412.2830810546875	412.2852783203125
1168	412.97314453125	1.7998166666666668					1	DETECTED	412.9731 m/z @1.80 [CD8203_2.mzXML]	412.97314453125	1.7998166666666668	1.6590500000000001	2.2922333333333333	0.6331833333333332	13490.765625	294811.36248217773	0	1185	0.10667817418077763	2.24905280606204	3.49810561212408	412.9713439941406	412.9743347167969
1169	413.14178466796875	9.33265					1	DETECTED	413.1418 m/z @9.33 [CD8203_2.mzXML]	413.14178466796875	9.33265	8.28315	19.481333333333335	11.198183333333336	5372.115234375	1221112.0799882202	0	1185	5.264911297124298	5.33500873431793	5.53497055596415	413.1353454589844	413.15106201171875
1170	413.2658386230469	1.6438166666666667					1	DETECTED	413.2658 m/z @1.64 [CD8203_2.mzXML]	413.2658386230469	1.6438166666666667	0.2301	19.977500000000003	19.747400000000003	12097.9560546875	1905433.9469801935	0	1185	2.198907725946432	7.804098110918121	6.716666019847569	413.2588195800781	413.2689208984375
1171	413.3402404785156	14.535433333333334					1	DETECTED	413.3402 m/z @14.54 [CD8203_2.mzXML]	413.3402404785156	14.535433333333334	11.105766666666666	19.555	8.449233333333334	8872.1689453125	1161651.4391536869	0	1185	0.4186056568633205	0.7406559607514842	2.133220540150298	413.3373718261719	413.34246826171875
1172	414.2994384765625	12.223283333333335					1	DETECTED	414.2994 m/z @12.22 [CD8203_2.mzXML]	414.2994384765625	12.223283333333335	11.6218	15.23315	3.61135	182717.125	2692930.3305924144	1	1185	0.14102261060749477	0.7538036638444235	0.5328337208659716	414.29833984375	414.3010559082031
1173	415.1226501464844	11.122683333333333					1	DETECTED	415.1227 m/z @11.12 [CD8203_2.mzXML]	415.1226501464844	11.122683333333333	11.037	11.207883333333333	0.1708833333333324	3800.930908203125	25955.90065386946	0	1185	0.0689473562523002	0.9971795370550577	0.9943590741101153	415.1220397949219	415.123291015625
1174	415.2107238769531	11.863033333333334					1	DETECTED	415.2107 m/z @11.86 [CD8203_2.mzXML]	415.2107238769531	11.863033333333334	6.086250000000001	12.521116666666668	6.434866666666667	435362.78125	4393488.112200124	1	1185	0.11114870711512381	3.4319640026423155	4.876794424817337	415.21026611328125	415.2142333984375
1175	415.2804870605469	12.6799					1	DETECTED	415.2805 m/z @12.68 [CD8203_2.mzXML]	415.2804870605469	12.6799	12.631583333333333	12.841366666666666	0.20978333333333232	24014.076171875	138103.59958630352	0	1185	0.06519314786714325	2.2372743277355407	3.1615431008676302	415.2796936035156	415.2827453613281
1176	415.3027038574219	12.223283333333335					1	DETECTED	415.3027 m/z @12.22 [CD8203_2.mzXML]	415.3027038574219	12.223283333333335	11.652466666666667	14.5188	2.8663333333333334	52547.26953125	990118.9701882339	0	1185	15.945337069189236	2.6733535612310355	0.47093574658270376	415.30120849609375	415.30413818359375
1177	416.2142333984375	11.877716666666666					1	DETECTED	416.2142 m/z @11.88 [CD8203_2.mzXML]	416.2142333984375	11.877716666666666	11.863033333333334	12.437966666666666	0.5749333333333322	111222.2734375	758115.2819847356	0	1185	0.2658207682815057	35.95698202320561	13.858864744494465	416.21295166015625	416.21478271484375
1178	416.3052978515625	12.189766666666666					1	DETECTED	416.3053 m/z @12.19 [CD8203_2.mzXML]	416.3052978515625	12.189766666666666	12.189766666666666	15.959983333333334	3.770216666666668	7338.1357421875	380057.8154945681	0	1185	0.12837011162060286	null	null	416.3052673339844	416.315185546875
1179	416.3164367675781	15.022566666666668					1	DETECTED	416.3164 m/z @15.02 [CD8203_2.mzXML]	416.3164367675781	15.022566666666668	14.22445	15.831233333333333	1.6067833333333343	2171.8515625	130160.92962472544	0	1185	0.29335285383287335	1.0066093094159145	1.013218618831829	416.3153076171875	416.3188781738281
1180	416.76031494140625	13.201766666666666					1	DETECTED	416.7603 m/z @13.20 [CD8203_2.mzXML]	416.76031494140625	13.201766666666666	12.948916666666666	13.633616666666667	0.6847000000000012	10525.736328125	169292.9782265627	0	1185	0.24215394295632464	1.3539648012655723	1.7079296025311448	416.7566833496094	416.7617492675781
1181	417.0017395019531	1.8855333333333335					1	DETECTED	417.0017 m/z @1.89 [CD8203_2.mzXML]	417.0017395019531	1.8855333333333335	1.6748166666666668	2.484866666666667	0.8100500000000002	50773.35546875	1190994.639986023	0	1185	0.24918981067970858	1.7490828418731126	2.454150358092944	417.0005798339844	417.00274658203125
1182	418.8793640136719	1.5986833333333335					1	DETECTED	418.8794 m/z @1.60 [CD8203_2.mzXML]	418.8793640136719	1.5986833333333335	1.5694166666666667	2.635383333333333	1.0659666666666663	52552.9765625	703789.4816484374	0	1185	0.03917698772832767	18.211275626423618	35.422551252847235	418.8756103515625	418.879638671875
1183	418.9811096191406	1.7998166666666668					1	DETECTED	418.9811 m/z @1.80 [CD8203_2.mzXML]	418.9811096191406	1.7998166666666668	1.6590500000000001	2.195066666666667	0.5360166666666668	39045.37109375	635298.0438188476	0	1185	0.42353156523520497	1.9039190149183045	2.807838029836609	418.98016357421875	418.981689453125
1184	419.1341857910156	10.32525					1	DETECTED	419.1342 m/z @10.33 [CD8203_2.mzXML]	419.1341857910156	10.32525	10.272183333333334	10.397383333333332	0.12519999999999776	3819.07373046875	18655.933834655712	0	1185	0.09449346358814203	1.1796482412060205	1.359296482412041	419.13226318359375	419.1341857910156
1185	419.2763671875	13.054133333333334					1	DETECTED	419.2764 m/z @13.05 [CD8203_2.mzXML]	419.2763671875	13.054133333333334	12.948916666666666	13.068983333333334	0.1200666666666681	7198.560546875	37174.125149780615	0	1185	0.11968656044431114	0.5705686678282852	0.14113733565657044	419.2748107910156	419.2765197753906
1186	419.3150634765625	12.5525					1	DETECTED	419.3151 m/z @12.55 [CD8203_2.mzXML]	419.3150634765625	12.5525	0.1012	19.995833333333334	19.894633333333335	11442.4765625	1468433.455398621	0	1185	0.3059186640478071	1.2292840112955308	0.5829087162524265	419.31085205078125	419.3196105957031
1187	420.0744323730469	10.556833333333334					1	DETECTED	420.0744 m/z @10.56 [CD8203_2.mzXML]	420.0744323730469	10.556833333333334	10.542399999999999	10.618633333333333	0.07623333333333449	1434.6993408203125	5943.004752746665	0	1185	1.289200809903278	2.6408775981522274	4.281755196304455	420.07415771484375	420.0752258300781
1188	420.15838623046875	11.13945					1	DETECTED	420.1584 m/z @11.14 [CD8203_2.mzXML]	420.15838623046875	11.13945	6.384616666666667	11.242233333333333	4.857616666666666	8795.71875	436221.98124969465	0	1185	0.22669141852035857	0.510808300325984	0.1581079864849105	420.1554260253906	420.1595458984375
1189	420.88385009765625	1.6748166666666668					1	DETECTED	420.8839 m/z @1.67 [CD8203_2.mzXML]	420.88385009765625	1.6748166666666668	1.6438166666666667	16.731166666666667	15.08735	31958.5078125	4220270.260981842	0	1185	0.04079284138688144	243.3443548387086	485.6887096774172	420.8807067871094	420.8919982910156
1190	421.32781982421875	14.584733333333332					1	DETECTED	421.3278 m/z @14.58 [CD8203_2.mzXML]	421.32781982421875	14.584733333333332	12.536916666666666	15.022566666666668	2.4856500000000015	3379.631103515625	313260.5282512817	0	1185	1.1002605697322885	0.6069024733659432	0.21380494673188633	421.32781982421875	421.3328552246094
1191	421.7818603515625	14.256766666666666					1	DETECTED	421.7819 m/z @14.26 [CD8203_2.mzXML]	421.7818603515625	14.256766666666666	14.044083333333333	15.074266666666666	1.0301833333333335	12588.48046875	336705.9611905215	0	1185	0.5073291177362851	1.9527661154211724	2.9756367544853206	421.781005859375	421.7845458984375
1192	422.32568359375	11.782166666666665					1	DETECTED	422.3257 m/z @11.78 [CD8203_2.mzXML]	422.32568359375	11.782166666666665	9.242966666666666	12.03025	2.7872833333333347	14988.119140625	932337.3221110841	0	1185	0.12001856084056328	0.5488506878806978	0.09770137576139552	422.3157958984375	422.3268737792969
1193	424.3417053222656	11.906983333333333					1	DETECTED	424.3417 m/z @11.91 [CD8203_2.mzXML]	424.3417053222656	11.906983333333333	11.848133333333333	12.6158	0.7676666666666669	235359.234375	1825733.9698945219	0	1185	0.10913591059056316	4.459263881809782	4.163780525329897	424.340087890625	424.3418884277344
1194	424.8956298828125	1.6287333333333334					1	DETECTED	424.8956 m/z @1.63 [CD8203_2.mzXML]	424.8956298828125	1.6287333333333334	1.5839666666666665	1.6590500000000001	0.07508333333333361	69539.109375	223531.19813867222	0	1185	0.05525950079360853	0.8386075949367087	0.6772151898734173	424.8954772949219	424.8965148925781
1195	426.35711669921875	12.015466666666667					1	DETECTED	426.3571 m/z @12.02 [CD8203_2.mzXML]	426.35711669921875	12.015466666666667	11.848133333333333	12.6637	0.8155666666666672	203951.5	2040596.4422230292	1	1185	0.13277023089289663	4.127096594497794	4.954617196687191	426.3473815917969	426.3576354980469
1196	426.8291015625	1.6902666666666666					1	DETECTED	426.8291 m/z @1.69 [CD8203_2.mzXML]	426.8291015625	1.6902666666666666	1.6590500000000001	1.7707666666666666	0.11171666666666646	15942.7353515625	69452.54345312485	0	1185	0.07004937237882913	1.789375333689278	2.578750667378556	426.8288879394531	426.8299255371094
1197	427.05462646484375	9.396116666666668					1	DETECTED	427.0546 m/z @9.40 [CD8203_2.mzXML]	427.05462646484375	9.396116666666668	9.172500000000001	9.644716666666666	0.4722166666666645	22340.326171875	155046.15048846466	0	1185	0.08686101558680548	0.8346367424705868	1.3295719882039032	427.05413818359375	427.0630798339844
1198	427.15948486328125	11.652466666666667					1	DETECTED	427.1595 m/z @11.65 [CD8203_2.mzXML]	427.15948486328125	11.652466666666667	2.593933333333333	11.748316666666666	9.154383333333332	6945.32275390625	1781255.7976890872	0	1185	0.17711530399036945	0.5052905915600758	0.010581183120151752	427.15032958984375	427.1602478027344
1199	427.43182373046875	12.584033333333334					1	DETECTED	427.4318 m/z @12.58 [CD8203_2.mzXML]	427.43182373046875	12.584033333333334	12.4045	14.568283333333333	2.163783333333333	11448.9287109375	410767.73088867177	0	1185	0.03214764941532344	6.026132565911615	6.866078882674026	427.42852783203125	427.43414306640625
1200	428.37261962890625	12.139983333333333					1	DETECTED	428.3726 m/z @12.14 [CD8203_2.mzXML]	428.37261962890625	12.139983333333333	7.745283333333333	12.470583333333334	4.725300000000001	41195.609375	1304592.6864022806	0	1185	0.12937175317133764	0.5391147243015096	3.4039592913409993	428.36334228515625	428.3733215332031
1201	429.0516662597656	9.379983333333334					1	DETECTED	429.0517 m/z @9.38 [CD8203_2.mzXML]	429.0516662597656	9.379983333333334	8.361716666666666	9.478116666666667	1.1164000000000005	8418.37890625	92736.19859295682	0	1185	0.0816102927939113	0.5481864606520884	1.9647856623459632	429.05072021484375	429.0611572265625
1202	429.23846435546875	11.4102					1	DETECTED	429.2385 m/z @11.41 [CD8203_2.mzXML]	429.23846435546875	11.4102	2.0117	11.83285	9.821150000000001	185845.78125	5825899.730662232	1	1185	0.12393519128219133	3.1660815790377304	5.2651811542118185	429.2381591796875	429.24005126953125
1203	429.7679748535156	14.192200000000001					1	DETECTED	429.7680 m/z @14.19 [CD8203_2.mzXML]	429.7679748535156	14.192200000000001	14.07735	15.322966666666668	1.2456166666666686	13125.1962890625	232909.30703814726	0	1185	0.17148097910636118	2.662788956957446	4.284498994065379	429.76690673828125	429.77130126953125
1204	430.2436218261719	9.611683333333334					1	DETECTED	430.2436 m/z @9.61 [CD8203_2.mzXML]	430.2436218261719	9.611683333333334	3.7866666666666666	11.652466666666667	7.8658	5943.5302734375	870739.778196747	0	1185	2.08336382817021	0.6751740338368131	0.019035631326717716	430.23382568359375	430.2453918457031
1205	430.29449462890625	11.968866666666665					1	DETECTED	430.2945 m/z @11.97 [CD8203_2.mzXML]	430.29449462890625	11.968866666666665	4.8017666666666665	12.107333333333335	7.305566666666668	22734.408203125	958625.1178897105	0	1185	0.15957475438320756	0.5096598810304496	1.7660140211946163	430.2937927246094	430.2951965332031
1206	430.3885192871094	13.347516666666667					1	DETECTED	430.3885 m/z @13.35 [CD8203_2.mzXML]	430.3885192871094	13.347516666666667	8.9903	19.977500000000003	10.987200000000003	7144.15087890625	955912.063293915	0	1185	0.4428095155486371	0.9745075231073276	0.5996776544619848	430.3852233886719	430.39263916015625
1207	430.912841796875	1.6287333333333334					1	DETECTED	430.9128 m/z @1.63 [CD8203_2.mzXML]	430.912841796875	1.6287333333333334	1.5839666666666665	10.775633333333333	9.191666666666666	112931.5625	1849765.0326904305	0	1185	0.047304201344160246	1.1778656723302439	1.2336390822037149	430.9122314453125	430.91912841796875
1208	431.0974426269531	10.181966666666666					1	DETECTED	431.0974 m/z @10.18 [CD8203_2.mzXML]	431.0974426269531	10.181966666666666	7.072916666666667	10.235733333333334	3.162816666666667	2236.029296875	152974.54288797005	0	1185	0.057739252374993555	0.5086467999335276	0.01729359986705524	431.09539794921875	431.1022644042969
1209	431.1774597167969	12.5525					1	DETECTED	431.1775 m/z @12.55 [CD8203_2.mzXML]	431.1774597167969	12.5525	3.524783333333333	13.700716666666667	10.175933333333333	46898.984375	2566866.2413970944	0	1185	0.15672849347400408	0.6698284496691448	2.83586521425252	431.1684875488281	431.1794738769531
1210	431.3146057128906	12.711716666666666					1	DETECTED	431.3146 m/z @12.71 [CD8203_2.mzXML]	431.3146057128906	12.711716666666666	12.454083333333333	12.919266666666665	0.46518333333333217	35461.171875	424115.7609075922	0	1185	0.09093030033489669	0.8587482918030194	0.8081402034819578	431.31390380859375	431.31549072265625
1211	431.3307189941406	13.600266666666666					1	DETECTED	431.3307 m/z @13.60 [CD8203_2.mzXML]	431.3307189941406	13.600266666666666	12.091616666666665	15.702933333333334	3.611316666666669	3073.247802734375	413595.0799535221	0	1185	1.866874263378774	1.1968702703299858	1.3937405406599717	431.3272705078125	431.3325500488281
1212	431.7832946777344	14.094116666666668					1	DETECTED	431.7833 m/z @14.09 [CD8203_2.mzXML]	431.7832946777344	14.094116666666668	13.90585	14.78615	0.8803000000000001	4183.72412109375	97378.34118847662	0	1185	0.2958146923199969	2.337907223796005	3.67581444759201	431.7826232910156	431.7872009277344
1213	432.1805725097656	12.521116666666668					1	DETECTED	432.1806 m/z @12.52 [CD8203_2.mzXML]	432.1805725097656	12.521116666666668	6.103783333333333	14.568283333333333	8.464500000000001	16909.720703125	1566412.841181091	0	1185	0.3719396693887713	0.6595029087886972	0.3190058175773943	432.1781005859375	432.18572998046875
1214	432.2371520996094	11.877716666666666					1	DETECTED	432.2372 m/z @11.88 [CD8203_2.mzXML]	432.2371520996094	11.877716666666666	11.637133333333333	12.139983333333333	0.5028500000000005	60877.54296875	576555.3280661613	0	1185	0.0920199648403841	1.0313437007431645	3.590666501161419	432.2369079589844	432.23809814453125
1215	432.3100891113281	12.223283333333335					1	DETECTED	432.3101 m/z @12.22 [CD8203_2.mzXML]	432.3100891113281	12.223283333333335	11.652466666666667	15.109566666666666	3.4570999999999987	146515.9375	2108011.0738450354	1	1185	0.20802703285489876	0.9586825535121368	0.45136117951387106	432.307861328125	432.3194274902344
1216	432.97625732421875	1.8282666666666667					1	DETECTED	432.9763 m/z @1.83 [CD8203_2.mzXML]	432.97625732421875	1.8282666666666667	1.6902666666666666	2.4307166666666666	0.74045	30824.84375	779041.7448266604	0	1185	0.4679542753507866	2.538854091931647	3.9482539210528245	432.97509765625	432.9768981933594
1217	433.06048583984375	11.577683333333333					1	DETECTED	433.0605 m/z @11.58 [CD8203_2.mzXML]	433.06048583984375	11.577683333333333	11.519633333333333	11.815866666666667	0.29623333333333335	11216.0205078125	111650.28009521504	0	1185	0.09122479221076851	2.5515360321562	4.1030720643124	433.0590515136719	433.0608825683594
1218	433.2408447265625	11.892233333333333					1	DETECTED	433.2408 m/z @11.89 [CD8203_2.mzXML]	433.2408447265625	11.892233333333333	0.7973166666666667	12.03025	11.232933333333333	17141.26171875	1687249.9113902287	0	1185	0.09458961648673281	0.5062198153809178	0.012439630761835416	433.2312316894531	433.24591064453125
1219	433.3135681152344	12.223283333333335					1	DETECTED	433.3136 m/z @12.22 [CD8203_2.mzXML]	433.3135681152344	12.223283333333335	11.684033333333334	12.454083333333333	0.7700499999999995	37167.47265625	828882.1696667483	0	1185	0.1725662944740538	0.7140009272137211	0.45263103020932377	433.31317138671875	433.3140869140625
1220	435.14947509765625	12.000383333333334					1	DETECTED	435.1495 m/z @12.00 [CD8203_2.mzXML]	435.14947509765625	12.000383333333334	11.534466666666667	12.172783333333333	0.6383166666666664	11539.435546875	271433.71144653315	0	1185	0.5540080363670725	0.685011625827222	0.37002325165444383	435.14935302734375	435.15838623046875
1221	435.3330383300781	10.513683333333335					1	DETECTED	435.3330 m/z @10.51 [CD8203_2.mzXML]	435.3330383300781	10.513683333333335	10.457783333333333	14.044083333333333	3.5862999999999996	7342.71826171875	367624.8159280091	0	1185	0.10804376788016867	2.18576833278042	3.0323268325940775	435.3303527832031	435.3429870605469
1222	436.1601257324219	10.343250000000001					1	DETECTED	436.1601 m/z @10.34 [CD8203_2.mzXML]	436.1601257324219	10.343250000000001	10.28975	12.060366666666665	1.7706166666666654	7843.66845703125	248714.4836473389	0	1185	0.5093242891670844	16.547819314641288	0.16411265315327395	436.153076171875	436.1607360839844
1223	437.1927795410156	11.877716666666666					1	DETECTED	437.1928 m/z @11.88 [CD8203_2.mzXML]	437.1927795410156	11.877716666666666	11.815866666666667	12.568016666666667	0.7521500000000003	303951.5625	2696479.570544793	1	1185	0.10940270958555054	2.9061884592349787	3.7291782622660925	437.1917724609375	437.1944274902344
1224	437.3728942871094	12.521116666666668					1	DETECTED	437.3729 m/z @12.52 [CD8203_2.mzXML]	437.3728942871094	12.521116666666668	12.27195	12.6637	0.39175000000000004	18849.048828125	163575.39072656247	0	1185	0.07668603432996157	0.7861204013377904	0.5722408026755806	437.3629150390625	437.3734130859375
1225	438.2972717285156	13.332600000000001					1	DETECTED	438.2973 m/z @13.33 [CD8203_2.mzXML]	438.2972717285156	13.332600000000001	12.744349999999999	15.340783333333333	2.5964333333333336	9521.595703125	315099.7416268921	0	1185	0.6358049029867168	2.2069131605043126	0.5186188066063729	438.2951354980469	438.301513671875
1226	438.983642578125	1.7998166666666668					1	DETECTED	438.9836 m/z @1.80 [CD8203_2.mzXML]	438.983642578125	1.7998166666666668	1.6590500000000001	13.0843	11.42525	35946.7109375	1669834.0740481263	0	1185	0.1564690104735147	40.582228273739034	3.6040899469203564	438.9827575683594	438.99017333984375
1227	440.9806823730469	1.7998166666666668					1	DETECTED	440.9807 m/z @1.80 [CD8203_2.mzXML]	440.9806823730469	1.7998166666666668	1.6902666666666666	2.2922333333333333	0.6019666666666668	10190.3994140625	203539.69155212404	0	1185	0.5485623812301137	2.7474516963334796	4.494903392666959	440.978515625	440.9814147949219
1228	441.1155700683594	10.32525					1	DETECTED	441.1156 m/z @10.33 [CD8203_2.mzXML]	441.1155700683594	10.32525	9.95175	10.485700000000001	0.5339500000000008	14386.33984375	110662.80873379527	0	1185	0.11936512473383232	0.7147925033467214	0.31575495101415624	441.11285400390625	441.1170349121094
1229	441.2047424316406	11.122683333333333					1	DETECTED	441.2047 m/z @11.12 [CD8203_2.mzXML]	441.2047424316406	11.122683333333333	11.019633333333333	18.695333333333334	7.675700000000001	7283.33154296875	709413.8217945558	0	1185	0.06896071999287656	37.242600679282035	73.48520135856407	441.199951171875	441.20709228515625
1230	442.17022705078125	11.863033333333334					1	DETECTED	442.1702 m/z @11.86 [CD8203_2.mzXML]	442.17022705078125	11.863033333333334	11.848133333333333	18.11	6.261866666666666	12189.005859375	610828.0334313654	0	1185	0.05223226011929505	210.1297539149775	419.259507829955	442.1684875488281	442.1798095703125
1231	442.1979064941406	9.797816666666668					1	DETECTED	442.1979 m/z @9.80 [CD8203_2.mzXML]	442.1979064941406	9.797816666666668	9.780683333333334	10.917883333333332	1.1371999999999982	4070.416015625	66797.11378613277	0	1185	0.1488862816762957	33.18677042801487	65.37354085602973	442.1962890625	442.20086669921875
1232	442.3156433105469	11.815866666666667					1	DETECTED	442.3156 m/z @11.82 [CD8203_2.mzXML]	442.3156433105469	11.815866666666667	11.748316666666666	19.665166666666668	7.916850000000002	7041.4228515625	553016.0391467896	0	1185	0.11540411420471663	58.599925980754435	116.19985196150887	442.3059997558594	442.3173828125
1233	442.80316162109375	1.6902666666666666					1	DETECTED	442.8032 m/z @1.69 [CD8203_2.mzXML]	442.80316162109375	1.6902666666666666	1.6748166666666668	3.47955	1.8047333333333333	7457.1552734375	255240.11726342767	0	1185	0.0747307490136968	58.40560949298911	115.81121898597821	442.8004150390625	442.80316162109375
1234	442.8783264160156	1.5545499999999999					1	DETECTED	442.8783 m/z @1.55 [CD8203_2.mzXML]	442.8783264160156	1.5545499999999999	1.4668666666666668	1.5986833333333335	0.1318166666666667	13462.2451171875	67796.15915405277	0	1185	0.09268287462785985	0.7516631819045829	0.31012611465226947	442.8765869140625	442.8791809082031
1235	443.1893310546875	12.599866666666665					1	DETECTED	443.1893 m/z @12.60 [CD8203_2.mzXML]	443.1893310546875	12.599866666666665	8.314533333333333	12.79375	4.479216666666666	4957.64501953125	545137.2555679623	0	1185	0.23985516622365033	0.5226217330429372	0.045243466085874436	443.1849670410156	443.1910400390625
1236	443.41973876953125	12.223283333333335					1	DETECTED	443.4197 m/z @12.22 [CD8203_2.mzXML]	443.41973876953125	12.223283333333335	12.075966666666666	12.487083333333334	0.41111666666666835	7990.34619140625	99470.41817858904	0	1185	0.17904912012341434	1.3953501527321974	1.790700305464395	443.41888427734375	443.42156982421875
1237	444.2384338378906	8.314533333333333					1	DETECTED	444.2384 m/z @8.31 [CD8203_2.mzXML]	444.2384338378906	8.314533333333333	7.9016166666666665	8.456883333333334	0.5552666666666672	2058.010009765625	40124.27803317265	0	1185	0.3898219985146465	0.6723713420787089	0.34474268415741766	444.23681640625	444.2403869628906
1238	445.2334899902344	10.952499999999999					1	DETECTED	445.2335 m/z @10.95 [CD8203_2.mzXML]	445.2334899902344	10.952499999999999	3.9558666666666666	11.17365	7.217783333333333	24429.34765625	1084638.7106024777	0	1185	0.0966185536194768	0.5158040295570728	2.1176524904455754	445.2334899902344	445.2430114746094
1239	445.2942810058594	13.008999999999999					1	DETECTED	445.2943 m/z @13.01 [CD8203_2.mzXML]	445.2942810058594	13.008999999999999	12.964116666666666	13.099133333333333	0.135016666666667	4025.425048828125	26137.820707885767	0	1185	0.10169450993444507	1.5040846639435743	2.0081693278871486	445.2917175292969	445.2948913574219
1240	445.4001770019531	12.304416666666667					1	DETECTED	445.4002 m/z @12.30 [CD8203_2.mzXML]	445.4001770019531	12.304416666666667	3.909766666666667	12.470583333333334	8.560816666666668	7075.14697265625	946554.8733393556	0	1185	0.21358605600827474	0.5098971765747631	0.01979435314952586	445.39801025390625	445.41009521484375
1241	446.2530212402344	11.563350000000002					1	DETECTED	446.2530 m/z @11.56 [CD8203_2.mzXML]	446.2530212402344	11.563350000000002	1.2715166666666666	12.223283333333335	10.951766666666668	330462.875	1.2548910410271153E7	1	1185	0.14085371794469914	0.5138159443350812	0.01980723046424894	446.2516174316406	446.253662109375
1242	446.88702392578125	1.6287333333333334					1	DETECTED	446.8870 m/z @1.63 [CD8203_2.mzXML]	446.88702392578125	1.6287333333333334	1.5839666666666665	19.096333333333334	17.51236666666667	59812.71875	1572228.2894788207	0	1185	0.045651982197882024	196.09281199868386	465.26012991464546	446.879150390625	446.8882141113281
1243	447.2563171386719	11.592133333333333					1	DETECTED	447.2563 m/z @11.59 [CD8203_2.mzXML]	447.2563171386719	11.592133333333333	4.7683333333333335	12.000383333333334	7.23205	68781.1328125	1.4653106656733396E7	0	1185	6.8426296659613355	0.5190559380214909	0.03363488140601783	447.25238037109375	447.2574157714844
1244	447.31024169921875	12.27195					1	DETECTED	447.3102 m/z @12.27 [CD8203_2.mzXML]	447.31024169921875	12.27195	12.172783333333333	12.337316666666668	0.16453333333333475	6266.208984375	36094.63310156278	0	1185	0.07189482554640136	0.8295798319327768	0.6591596638655538	447.3084411621094	447.3115539550781
1245	448.3052673339844	11.937216666666666					1	DETECTED	448.3053 m/z @11.94 [CD8203_2.mzXML]	448.3052673339844	11.937216666666666	11.472683333333332	12.239216666666666	0.7665333333333333	29891.763671875	579574.4611901861	0	1185	0.12100003024300499	0.7669649921295562	0.4983512777006084	448.3043518066406	448.31512451171875
1246	449.20086669921875	12.27195					1	DETECTED	449.2009 m/z @12.27 [CD8203_2.mzXML]	449.20086669921875	12.27195	12.156366666666665	12.584033333333334	0.42766666666666886	19733.2421875	328616.03688708553	0	1185	0.32686979334272337	1.8500360490266567	2.7000720980533135	449.1998596191406	449.2013244628906
1247	450.3204650878906	12.304416666666667					1	DETECTED	450.3205 m/z @12.30 [CD8203_2.mzXML]	450.3204650878906	12.304416666666667	12.172783333333333	12.599866666666665	0.42708333333333215	120546.765625	1145619.950451907	1	1185	0.15488310470338718	1.5564136917854148	1.5675878590007608	450.3190002441406	450.32080078125
1248	450.35693359375	13.008999999999999					1	DETECTED	450.3569 m/z @13.01 [CD8203_2.mzXML]	450.35693359375	13.008999999999999	0.1012	19.995833333333334	19.894633333333335	43196.796875	2992081.2591017457	0	1185	0.2010076961148961	1.450350989315828	0.9983399763934845	450.3542175292969	450.3603820800781
1249	451.32421875	12.27195					1	DETECTED	451.3242 m/z @12.27 [CD8203_2.mzXML]	451.32421875	12.27195	12.172783333333333	12.6799	0.5071166666666667	29141.00390625	351224.1055926523	0	1185	0.1315732541805943	2.5568907563025105	2.12164884983697	451.3221435546875	451.3244934082031
1250	452.37274169921875	12.060366666666665					1	DETECTED	452.3727 m/z @12.06 [CD8203_2.mzXML]	452.37274169921875	12.060366666666665	12.03025	12.156366666666665	0.12611666666666466	12042.998046875	61629.435143309995	0	1185	0.13523848914736902	2.0938018815717783	3.187603763143556	452.37200927734375	452.37353515625
1251	453.1664733886719	11.848133333333333					1	DETECTED	453.1665 m/z @11.85 [CD8203_2.mzXML]	453.1664733886719	11.848133333333333	11.83285	12.000383333333334	0.1675333333333331	11772.9072265625	83640.98659838873	0	1185	0.12991025128853195	5.480916030534589	9.961832061069178	453.1662902832031	453.1676025390625
1252	453.2965087890625	12.711716666666666					1	DETECTED	453.2965 m/z @12.71 [CD8203_2.mzXML]	453.2965087890625	12.711716666666666	12.695766666666666	12.85755	0.16178333333333406	12121.099609375	68174.3274729005	0	1185	0.09866047620385388	5.071577847439897	9.143155694879795	453.2947998046875	453.29693603515625
1253	453.3433532714844	10.513683333333335					1	DETECTED	453.3434 m/z @10.51 [CD8203_2.mzXML]	453.3433532714844	10.513683333333335	10.0039	17.743833333333335	7.739933333333335	138414.734375	1536748.4578415519	0	1185	0.10953838711794539	2.1619098979407574	4.0429972631663675	453.34033203125	453.34564208984375
1254	454.2918701171875	13.054133333333334					1	DETECTED	454.2919 m/z @13.05 [CD8203_2.mzXML]	454.2918701171875	13.054133333333334	13.024016666666666	15.251	2.226983333333333	33420.67578125	392975.3333930048	0	1185	0.07621392713143749	36.97260653015869	5.967731110610196	454.2911682128906	454.2930908203125
1255	454.38848876953125	12.156366666666665					1	DETECTED	454.3885 m/z @12.16 [CD8203_2.mzXML]	454.38848876953125	12.156366666666665	12.156366666666665	12.454083333333333	0.29771666666666796	9413.2802734375	79859.68259106477	0	1185	0.127885528807127	null	null	454.38623046875	454.3887634277344
1256	454.95819091796875	1.814					1	DETECTED	454.9582 m/z @1.81 [CD8203_2.mzXML]	454.95819091796875	1.814	1.6590500000000001	2.2646	0.60555	23340.802734375	402427.13183154317	0	1185	0.3725035409609949	1.9540174249757998	2.9732771199650556	454.9571838378906	454.96002197265625
1257	455.11517333984375	11.156566666666667					1	DETECTED	455.1152 m/z @11.16 [CD8203_2.mzXML]	455.11517333984375	11.156566666666667	0.6507166666666666	14.98855	14.337833333333334	2268.5791015625	1359330.1320763547	0	1185	3.8633389396129534	0.682373788571764	0.36474757714352796	455.11517333984375	455.11944580078125
1258	458.1920166015625	8.798266666666667					1	DETECTED	458.1920 m/z @8.80 [CD8203_2.mzXML]	458.1920166015625	8.798266666666667	8.66085	8.849933333333333	0.1890833333333326	4237.79541015625	26692.501638305603	0	1185	0.08549152109334912	0.6879927228623378	0.37598544572467557	458.19049072265625	458.1921081542969
1259	458.3472595214844	11.563350000000002					1	DETECTED	458.3473 m/z @11.56 [CD8203_2.mzXML]	458.3472595214844	11.563350000000002	11.563350000000002	13.039016666666667	1.4756666666666653	18390.908203125	367813.74926245044	0	1185	0.047016083268005104	null	null	458.3463439941406	458.3485412597656
1260	458.85595703125	1.5545499999999999					1	DETECTED	458.8560 m/z @1.55 [CD8203_2.mzXML]	458.85595703125	1.5545499999999999	1.4668666666666668	3.61695	2.1500833333333333	38278.23828125	586362.2722427979	0	1185	0.07179174639098518	12.260501805740384	0.5092950497010703	458.8501281738281	458.8577575683594
1261	459.21319580078125	10.917883333333332					1	DETECTED	459.2132 m/z @10.92 [CD8203_2.mzXML]	459.21319580078125	10.917883333333332	2.484866666666667	11.019633333333333	8.534766666666666	3142.833984375	663660.5672042847	0	1185	0.10695600804518968	0.5060328352250382	0.012065670450076296	459.21142578125	459.21484375
1262	459.2471923828125	13.142966666666666					1	DETECTED	459.2472 m/z @13.14 [CD8203_2.mzXML]	459.2471923828125	13.142966666666666	13.008999999999999	13.667383333333333	0.6583833333333349	23452.58984375	276690.6244344482	0	1185	0.09986825260503451	2.457265488927581	2.893701525790962	459.24346923828125	459.2485046386719
1263	459.3424072265625	12.304416666666667					1	DETECTED	459.3424 m/z @12.30 [CD8203_2.mzXML]	459.3424072265625	12.304416666666667	12.172783333333333	12.841366666666666	0.6685833333333324	4882.14111328125	109514.31943316654	0	1185	0.2173376076124196	2.5395669789820183	4.079133957964037	459.3416442871094	459.35211181640625
1264	460.9652404785156	1.6748166666666668					1	DETECTED	460.9652 m/z @1.67 [CD8203_2.mzXML]	460.9652404785156	1.6748166666666668	1.6748166666666668	2.2646	0.5897833333333333	19405.80859375	269908.7990882567	0	1185	0.19160631843057985	null	null	460.96307373046875	460.96710205078125
1265	461.06109619140625	9.200833333333332					1	DETECTED	461.0611 m/z @9.20 [CD8203_2.mzXML]	461.06109619140625	9.200833333333332	9.143716666666668	9.3169	0.17318333333333236	3814.986328125	22610.923030486978	0	1185	0.10749718023038035	1.5160490224686984	2.032098044937397	461.0595397949219	461.06231689453125
1266	461.0919494628906	12.03025					1	DETECTED	461.0919 m/z @12.03 [CD8203_2.mzXML]	461.0919494628906	12.03025	11.984966666666667	16.768	4.783033333333334	6460.2646484375	510673.16312857077	0	1185	0.10808559932880435	52.81229297018719	104.62458594037437	461.0906982421875	461.092529296875
1267	463.1566162109375	10.145800000000001					1	DETECTED	463.1566 m/z @10.15 [CD8203_2.mzXML]	463.1566162109375	10.145800000000001	10.145800000000001	10.79345	0.6476499999999987	1791.2359619140625	45023.120938537504	0	1185	0.02356519537767099	null	null	463.1564636230469	463.1577453613281
1268	463.3018493652344	12.9939					1	DETECTED	463.3018 m/z @12.99 [CD8203_2.mzXML]	463.3018493652344	12.9939	12.904283333333332	13.245683333333334	0.3414000000000019	13189.705078125	135604.70024475135	0	1185	0.09269729004724603	1.904779616886722	2.809559233773444	463.3003845214844	463.30322265625
1269	464.1912841796875	10.847900000000001					1	DETECTED	464.1913 m/z @10.85 [CD8203_2.mzXML]	464.1912841796875	10.847900000000001	10.79345	10.968966666666667	0.17551666666666677	3254.39013671875	22065.9616354982	0	1185	0.1620343574720291	1.6117232935414467	2.2234465870828934	464.18798828125	464.1922912597656
1270	464.2179260253906	10.5866					1	DETECTED	464.2179 m/z @10.59 [CD8203_2.mzXML]	464.2179260253906	10.5866	5.787933333333333	11.019633333333333	5.2317	13944.017578125	748256.3417343753	0	1185	0.09688108420730046	0.5220804083957046	0.04027810490797791	464.21295166015625	464.2184753417969
1271	466.3157043457031	11.984966666666667					1	DETECTED	466.3157 m/z @11.98 [CD8203_2.mzXML]	466.3157043457031	11.984966666666667	11.456733333333334	18.164499999999997	6.707766666666663	51751.53125	1331242.3411217055	0	1185	0.14871559634763187	0.7412144663105907	3.089783193972157	466.313232421875	466.3172302246094
1272	467.1515808105469	11.637133333333333					1	DETECTED	467.1516 m/z @11.64 [CD8203_2.mzXML]	467.1515808105469	11.637133333333333	11.577683333333333	11.765033333333333	0.18735000000000035	12507.048828125	83304.08884985422	0	1185	0.1635769412249104	1.5756938603868826	2.2714874890843726	467.1513977050781	467.1527099609375
1273	467.3729248046875	13.717283333333334					1	DETECTED	467.3729 m/z @13.72 [CD8203_2.mzXML]	467.3729248046875	13.717283333333334	13.61685	14.386383333333333	0.7695333333333334	2955.524169921875	84305.00275738534	0	1185	0.24924878568202935	3.8310653833388044	6.662130766677609	467.3705139160156	467.37554931640625
1274	468.218505859375	12.223283333333335					1	DETECTED	468.2185 m/z @12.22 [CD8203_2.mzXML]	468.218505859375	12.223283333333335	12.172783333333333	12.387116666666666	0.21433333333333238	11549.73828125	84817.37621594268	0	1185	0.03686165995142865	2.122112211221057	3.244224422442114	468.2166748046875	468.2194519042969
1275	468.3070373535156	12.6799					1	DETECTED	468.3070 m/z @12.68 [CD8203_2.mzXML]	468.3070373535156	12.6799	12.487083333333334	15.091566666666667	2.6044833333333326	166251.359375	1732049.1378615727	1	1185	0.10754784135920126	1.1358035643640123	1.898825530790162	468.3043212890625	468.3092956542969
1276	470.28692626953125	11.877716666666666					1	DETECTED	470.2869 m/z @11.88 [CD8203_2.mzXML]	470.28692626953125	11.877716666666666	11.863033333333334	12.075966666666666	0.2129333333333321	5169.3349609375	41482.93242724582	0	1185	0.5212637641825797	7.2508513053353285	13.501702610670657	470.2861328125	470.2875671386719
1277	470.9305419921875	2.16695					1	DETECTED	470.9305 m/z @2.17 [CD8203_2.mzXML]	470.9305419921875	2.16695	0.4132166666666667	2.2089833333333333	1.7957666666666667	5683.15380859375	261703.049423706	0	1185	0.1243987533453974	0.511983958032388	0.023967916064776114	470.9278564453125	470.93359375
1278	470.993896484375	1.6748166666666668					1	DETECTED	470.9939 m/z @1.67 [CD8203_2.mzXML]	470.993896484375	1.6748166666666668	1.6438166666666667	1.7065833333333333	0.06276666666666664	19591.361328125	48355.22082556142	0	1185	0.047070796609316456	1.0123655913978444	1.2292119014394827	470.9937438964844	470.99468994140625
1279	472.24932861328125	11.563350000000002					1	DETECTED	472.2493 m/z @11.56 [CD8203_2.mzXML]	472.24932861328125	11.563350000000002	9.883766666666666	11.815866666666667	1.9321000000000002	25961.09765625	950171.2444183966	0	1185	0.0910038318976003	0.5751724137931028	0.12646912162821677	472.2405090332031	472.250244140625
1280	472.3018493652344	12.304416666666667					1	DETECTED	472.3018 m/z @12.30 [CD8203_2.mzXML]	472.3018493652344	12.304416666666667	11.684033333333334	12.599866666666665	0.9158333333333317	111808.140625	1287147.2899523957	1	1185	0.1358590166969993	1.6175124912720593	1.3335527605451118	472.3009948730469	472.3039855957031
1281	474.2832946777344	11.892233333333333					1	DETECTED	474.2833 m/z @11.89 [CD8203_2.mzXML]	474.2832946777344	11.892233333333333	11.715466666666666	15.056816666666666	3.3413500000000003	1301664.0	1.1501045862571623E7	1	1185	0.1344106638007112	2.596082365417615	3.2489108985229382	474.28253173828125	474.2860107421875
1282	474.83367919921875	1.5545499999999999					1	DETECTED	474.8337 m/z @1.55 [CD8203_2.mzXML]	474.83367919921875	1.5545499999999999	1.4516666666666667	17.56	16.10833333333333	38412.55859375	2592126.771241821	0	1185	0.057649440059067025	79.18870093646473	0.42794054184344055	474.82977294921875	474.833984375
1283	475.2876281738281	11.892233333333333					1	DETECTED	475.2876 m/z @11.89 [CD8203_2.mzXML]	475.2876281738281	11.892233333333333	11.848133333333333	12.536916666666666	0.6887833333333333	325923.46875	2738504.3240527185	0	1185	0.08785202091106292	4.414295071182612	9.279415524004643	475.2867126464844	475.2884521484375
1284	475.32537841796875	10.513683333333335					1	DETECTED	475.3254 m/z @10.51 [CD8203_2.mzXML]	475.32537841796875	10.513683333333335	7.16175	16.841166666666666	9.679416666666667	44216.9453125	779149.7940566102	0	1185	0.11926616146573998	2.071383071024414	1.4664748103449943	475.32000732421875	475.329345703125
[truncated: 110 more rows]
