# Supplementary material for: MSFC: a new feature construction method for accurate diagnosis of mass spectrometry data
Source: Sci Rep. 2023 Sep 21;13:15694. doi: 10.1038/s41598-023-42395-5 (PMC10514077; doi:10.1038/s41598-023-42395-5)
Supplement: Supplementary file 1 — Supplementary Information. [file 41598_2023_42395_MOESM1_ESM.zip › dataset/CHD dataset/2-batch/P/CD8211_2.mzXML_chromatograms.csv]

row ID	row m/z	row retention time	row identity (main ID)	row identity (all IDs)	row identity (main ID + details)	row comment	row number of detected peaks	CD8211_2.mzXML Peak status	CD8211_2.mzXML Peak name	CD8211_2.mzXML Peak m/z	CD8211_2.mzXML Peak RT	CD8211_2.mzXML Peak RT start	CD8211_2.mzXML Peak RT end	CD8211_2.mzXML Peak duration time	CD8211_2.mzXML Peak height	CD8211_2.mzXML Peak area	CD8211_2.mzXML Peak charge	CD8211_2.mzXML Peak # data points	CD8211_2.mzXML Peak FWHM	CD8211_2.mzXML Peak tailing factor	CD8211_2.mzXML Peak asymmetry factor	CD8211_2.mzXML Peak m/z min	CD8211_2.mzXML Peak m/z max
1	55.051177978515625	1.75135					1	DETECTED	55.0512 m/z @1.75 [CD8211_2.mzXML]	55.051177978515625	1.75135	0.11978333333333334	19.98	19.860216666666666	2517.85791015625	1066178.1050686943	0	1174	5.501866486591094	6.0862412405254664	2.7581143187156796	55.04121780395508	55.05794143676758
2	60.080570220947266	14.808150000000001					1	DETECTED	60.0806 m/z @14.81 [CD8211_2.mzXML]	60.080570220947266	14.808150000000001	0.10161666666666667	19.99816666666667	19.896550000000005	105811.96875	2.5873277275095433E7	0	1174	1.7005034411076512	0.884695834182926	0.7907117979630247	60.080379486083984	60.0807991027832
3	61.0394172668457	1.8368166666666668					1	DETECTED	61.0394 m/z @1.84 [CD8211_2.mzXML]	61.0394172668457	1.8368166666666668	0.10161666666666667	19.99816666666667	19.896550000000005	147083.421875	2674996.2105146167	0	1174	0.04507568254480532	0.793336943718898	5.3901014913135885	61.03764724731445	61.04493713378906
4	61.083885192871094	12.4495					1	DETECTED	61.0839 m/z @12.45 [CD8211_2.mzXML]	61.083885192871094	12.4495	8.558	19.233166666666666	10.675166666666666	5015.443359375	778107.9790605168	0	1174	2.374833098043137	1.3716004968092848	1.8628308883114733	61.083335876464844	61.08413314819336
5	68.98213195800781	1.5389833333333334					1	DETECTED	68.9821 m/z @1.54 [CD8211_2.mzXML]	68.98213195800781	1.5389833333333334	1.4499333333333333	8.384416666666667	6.9344833333333336	9001.8984375	441183.9940266724	0	1174	0.10563160578586706	38.9358974358974	76.8717948717948	68.98164367675781	68.98711395263672
6	69.0697021484375	6.602866666666667					1	DETECTED	69.0697 m/z @6.60 [CD8211_2.mzXML]	69.0697021484375	6.602866666666667	0.10161666666666667	19.99816666666667	19.896550000000005	8538.8603515625	4618374.6053130515	0	1174	15.192607212324932	1.5302095750817153	1.1969831151687258	69.06949615478516	69.07840728759766
7	71.04891967773438	2.0032166666666664					1	DETECTED	71.0489 m/z @2.00 [CD8211_2.mzXML]	71.04891967773438	2.0032166666666664	0.15645	19.8705	19.71405	1889.8629150390625	964876.2917247927	0	1174	3.855013969164578	5.337450138079166	9.674900276158331	71.04496002197266	71.05590057373047
8	72.04902648925781	14.724333333333334					1	DETECTED	72.0490 m/z @14.72 [CD8211_2.mzXML]	72.04902648925781	14.724333333333334	0.11978333333333334	19.961833333333335	19.84205	4241.162109375	1540704.7111569212	0	1174	5.149852137422011	0.6793105573263126	1.028414388777724	72.03993225097656	72.05097961425781
9	72.08062744140625	1.9055333333333333					1	DETECTED	72.0806 m/z @1.91 [CD8211_2.mzXML]	72.08062744140625	1.9055333333333333	1.8646333333333334	9.161100000000001	7.296466666666667	59552.66796875	1142532.7215411996	0	1174	0.09476528139556972	9.781709309265365	17.266683947101733	72.07525634765625	72.08314514160156
10	73.04525756835938	11.532866666666667					1	DETECTED	73.0453 m/z @11.53 [CD8211_2.mzXML]	73.04525756835938	11.532866666666667	0.10161666666666667	19.99816666666667	19.896550000000005	17638.466796875	5613360.405830471	0	1174	0.5346610396488423	1.2201291404601602	0.7363443721834864	73.04505157470703	73.04785919189453
11	75.94772338867188	2.46935					1	DETECTED	75.9477 m/z @2.47 [CD8211_2.mzXML]	75.94772338867188	2.46935	0.32051666666666667	8.64695	8.326433333333334	4562.34765625	417802.3579353791	0	1174	0.4295975779549117	1.937431164197627	0.3858776728834184	75.94361114501953	75.95597076416016
12	80.94762420654297	1.75135					1	DETECTED	80.9476 m/z @1.75 [CD8211_2.mzXML]	80.94762420654297	1.75135	1.6283166666666666	11.765816666666666	10.1375	176508.59375	2626626.3407269297	0	1174	0.2252490810635266	4.279576193856621	4.642468827915443	80.9459457397461	80.94792938232422
13	81.06964874267578	5.341116666666666					1	DETECTED	81.0696 m/z @5.34 [CD8211_2.mzXML]	81.06964874267578	5.341116666666666	0.10161666666666667	19.99816666666667	19.896550000000005	4351.69970703125	2209177.499935397	0	1174	16.098881206293605	1.8987069376848942	2.5066066857318776	81.06903076171875	81.07494354248047
14	82.01750946044922	1.4499333333333333					1	DETECTED	82.0175 m/z @1.45 [CD8211_2.mzXML]	82.01750946044922	1.4499333333333333	1.4334666666666667	16.265583333333332	14.832116666666666	7232.8759765625	735624.8671532592	0	1174	0.043976996953690506	450.3679149797581	899.7358299595161	82.008056640625	82.01765441894531
15	83.02132415771484	1.8226					1	DETECTED	83.0213 m/z @1.82 [CD8211_2.mzXML]	83.02132415771484	1.8226	0.10161666666666667	19.797666666666665	19.69605	923935.8125	5157981.5799779985	0	1174	0.04739467078933801	1.865587518260357	2.370775065663705	83.02127838134766	83.02433013916016
16	83.08518981933594	11.331449999999998					1	DETECTED	83.0852 m/z @11.33 [CD8211_2.mzXML]	83.08518981933594	11.331449999999998	0.10161666666666667	19.99816666666667	19.896550000000005	15320.1083984375	4503950.1138146985	0	1174	0.2859967469465978	0.5417231194993297	1.2903501092641694	83.0851058959961	83.08563995361328
17	84.04434204101562	2.7196166666666666					1	DETECTED	84.0443 m/z @2.72 [CD8211_2.mzXML]	84.04434204101562	2.7196166666666666	0.24755	19.670333333333335	19.422783333333335	10010.05078125	2101109.6613417976	0	1174	2.6552466525937195	4.526741717184129	3.2901102763830226	84.03816986083984	84.04452514648438
18	84.95944213867188	1.5244333333333333					1	DETECTED	84.9594 m/z @1.52 [CD8211_2.mzXML]	84.95944213867188	1.5244333333333333	0.10161666666666667	19.99816666666667	19.896550000000005	1864552.0	2.792150154813575E7	0	1174	0.1291585038265528	1.272633690545949	1.4414655830557161	84.95407104492188	84.95977020263672
19	85.0282974243164	1.96115					1	DETECTED	85.0283 m/z @1.96 [CD8211_2.mzXML]	85.0282974243164	1.96115	0.8859499999999999	8.300833333333333	7.414883333333333	68091.109375	3982340.469181642	0	1174	0.282895301696958	2.6505791768212097	3.5663503285082516	85.02324676513672	85.02842712402344
20	85.0645980834961	7.314666666666667					1	DETECTED	85.0646 m/z @7.31 [CD8211_2.mzXML]	85.0645980834961	7.314666666666667	0.10161666666666667	19.99816666666667	19.896550000000005	4740.74560546875	2598218.9535018615	0	1174	18.646335494599033	1.379205051954444	1.7584101039088877	85.05521392822266	85.06491088867188
21	85.1411361694336	6.144900000000001					1	DETECTED	85.1411 m/z @6.14 [CD8211_2.mzXML]	85.1411361694336	6.144900000000001	1.4654	6.144900000000001	4.679500000000001	6695.021484375	1739773.039250122	0	1174	4.681060639706098	0.5	null	85.1411361694336	85.14165496826172
22	85.96305084228516	1.5535833333333333					1	DETECTED	85.9631 m/z @1.55 [CD8211_2.mzXML]	85.96305084228516	1.5535833333333333	1.4334666666666667	18.924	17.49053333333333	8341.392578125	1314537.3415968628	0	1174	0.19240899690833912	72.80643818509783	144.61287637019566	85.95506286621094	85.96746063232422
23	86.05997467041016	2.6353333333333335					1	DETECTED	86.0600 m/z @2.64 [CD8211_2.mzXML]	86.05997467041016	2.6353333333333335	0.10161666666666667	19.907	19.805383333333335	12446.7900390625	1488469.913756073	0	1174	0.4302781101992217	2.128859861353756	0.634722748505997	86.05967712402344	86.06790924072266
24	86.09632873535156	3.9565833333333336					1	DETECTED	86.0963 m/z @3.96 [CD8211_2.mzXML]	86.09632873535156	3.9565833333333336	0.33913333333333334	18.667666666666666	18.328533333333333	121318.59375	8494311.126732782	1	1174	0.9836238733673244	1.0001687512654136	0.6356318498112059	86.09573364257812	86.09861755371094
25	87.04400634765625	4.334333333333333					1	DETECTED	87.0440 m/z @4.33 [CD8211_2.mzXML]	87.04400634765625	4.334333333333333	0.10161666666666667	19.961833333333335	19.86021666666667	11984.6357421875	2323594.2989427485	0	1174	1.723712239363743	2.3543726372780647	4.480624395719983	87.04360961914062	87.04411315917969
26	87.08027648925781	6.47895					1	DETECTED	87.0803 m/z @6.48 [CD8211_2.mzXML]	87.08027648925781	6.47895	0.10161666666666667	19.99816666666667	19.896550000000005	118751.4609375	7.220845541654344E7	1	1174	14.539998522181948	1.948669102296558	1.4966003270847419	87.08008575439453	87.08047485351562
27	88.0391845703125	2.6914000000000002					1	DETECTED	88.0392 m/z @2.69 [CD8211_2.mzXML]	88.0391845703125	2.6914000000000002	1.8918333333333335	8.023783333333334	6.131950000000001	5813.64990234375	514696.6868016663	0	1174	0.6954651443662985	3.8345457956393045	6.66909159127861	88.03912353515625	88.04733276367188
28	88.0836181640625	6.620516666666666					1	DETECTED	88.0836 m/z @6.62 [CD8211_2.mzXML]	88.0836181640625	6.620516666666666	0.10161666666666667	19.99816666666667	19.896550000000005	6749.572265625	3687347.365213193	0	1174	17.982724149275654	1.5260665142892211	1.2672188332808716	88.07534790039062	88.08394622802734
29	88.95256042480469	1.5535833333333333					1	DETECTED	88.9526 m/z @1.55 [CD8211_2.mzXML]	88.95256042480469	1.5535833333333333	1.4334666666666667	13.703183333333333	12.269716666666667	24285.720703125	2002157.8684653626	0	1174	0.14741931035603106	51.07416400721522	0.9303468337591265	88.94388580322266	88.95298767089844
30	88.9681625366211	11.421183333333333					1	DETECTED	88.9682 m/z @11.42 [CD8211_2.mzXML]	88.9681625366211	11.421183333333333	0.22935	19.8705	19.64115	20717.763671875	3076039.555310427	0	1174	1.2476553129002177	6.610913484334843	9.704012752460727	88.96649169921875	88.9684829711914
31	89.0385513305664	9.204733333333333					1	DETECTED	89.0386 m/z @9.20 [CD8211_2.mzXML]	89.0385513305664	9.204733333333333	0.81305	10.508999999999999	9.695949999999998	10834.8876953125	638935.1821809692	0	1174	0.13857210280194288	0.6856345539323334	0.627154297058332	89.03072357177734	89.04088592529297
32	89.0595703125	10.149616666666667					1	DETECTED	89.0596 m/z @10.15 [CD8211_2.mzXML]	89.0595703125	10.149616666666667	0.10161666666666667	19.99816666666667	19.896550000000005	24085.126953125	4970102.924420173	0	1174	0.8017075256796176	1.268868020717777	0.9613130384614216	89.0570068359375	89.05982971191406
33	90.05482482910156	1.8226					1	DETECTED	90.0548 m/z @1.82 [CD8211_2.mzXML]	90.05482482910156	1.8226	0.11978333333333334	19.99816666666667	19.878383333333336	157597.609375	5611188.484198294	0	1174	0.09810010661705926	91.10849162406953	6.4405620606586105	90.04629516601562	90.05975341796875
34	90.09117126464844	19.961833333333335					1	DETECTED	90.0912 m/z @19.96 [CD8211_2.mzXML]	90.09117126464844	19.961833333333335	0.10161666666666667	19.961833333333335	19.86021666666667	1969.09619140625	1121076.4425628053	0	1174	19.638956186449697	0.5	null	90.09065246582031	90.09140014648438
35	90.97637939453125	1.6584					1	DETECTED	90.9764 m/z @1.66 [CD8211_2.mzXML]	90.97637939453125	1.6584	1.5535833333333333	17.675166666666666	16.121583333333334	388667.03125	1.2339734796445984E7	0	1174	0.15052608373708054	1.7377511767363147	3.429002592936061	90.97623443603516	90.97867584228516
36	91.03883361816406	10.222883333333334					1	DETECTED	91.0388 m/z @10.22 [CD8211_2.mzXML]	91.03883361816406	10.222883333333334	0.10161666666666667	19.99816666666667	19.896550000000005	43843.44140625	2.161676796443482E7	0	1174	9.054826962730484	0.9829081010940661	0.3936523005366482	91.0349349975586	91.04271697998047
37	91.05412292480469	9.204733333333333					1	DETECTED	91.0541 m/z @9.20 [CD8211_2.mzXML]	91.05412292480469	9.204733333333333	0.10161666666666667	19.99816666666667	19.896550000000005	116892.484375	1.5008592931636322E7	0	1174	0.12150771915104741	0.7071698764396214	17.622550024557153	91.04759979248047	91.05823516845703
38	92.05746459960938	9.204733333333333					1	DETECTED	92.0575 m/z @9.20 [CD8211_2.mzXML]	92.05746459960938	9.204733333333333	3.3686000000000003	19.397	16.028399999999998	6088.93212890625	855696.9038147583	0	1174	5.505436002477377	1.3732037193575655	1.1183679972505678	92.0569839477539	92.06736755371094
39	93.06986999511719	8.401516666666668					1	DETECTED	93.0699 m/z @8.40 [CD8211_2.mzXML]	93.06986999511719	8.401516666666668	0.10161666666666667	19.98	19.878383333333336	3648.218505859375	1101497.0033113249	0	1174	6.295073451944695	1.1975073996875465	0.8486958176551213	93.0604019165039	93.07007598876953
40	95.0159912109375	2.031633333333333					1	DETECTED	95.0160 m/z @2.03 [CD8211_2.mzXML]	95.0159912109375	2.031633333333333	1.9468500000000002	16.45095	14.5041	7905.931640625	1107575.9039389037	0	1174	0.12606999538310526	85.5362689207788	7.979490784066382	95.01094818115234	95.0246353149414
41	95.04920959472656	8.368					1	DETECTED	95.0492 m/z @8.37 [CD8211_2.mzXML]	95.04920959472656	8.368	3.0241	14.368683333333333	11.344583333333333	3831.721923828125	624667.6997656252	0	1174	0.0699715712173763	1.061451686346426	1.1229033726928521	95.04168701171875	95.05337524414062
42	95.08516693115234	11.518233333333335					1	DETECTED	95.0852 m/z @11.52 [CD8211_2.mzXML]	95.08516693115234	11.518233333333335	0.11978333333333334	19.99816666666667	19.878383333333336	3113.44287109375	1349770.750651124	0	1174	13.622454003856587	0.8719774764697539	1.6258034804608126	95.07990264892578	95.08588409423828
43	96.92159271240234	1.75135					1	DETECTED	96.9216 m/z @1.75 [CD8211_2.mzXML]	96.92159271240234	1.75135	1.6735666666666666	6.005183333333333	4.331616666666666	121353.59375	2091217.2911481936	0	1174	0.19138139027228096	4.06840587085522	5.921265611650326	96.9205551147461	96.93034362792969
44	97.02835845947266	2.1737166666666665					1	DETECTED	97.0284 m/z @2.17 [CD8211_2.mzXML]	97.02835845947266	2.1737166666666665	0.15645	19.670333333333335	19.513883333333336	12488.8408203125	3553870.2332566204	0	1174	3.816568924940888	4.8367138702534795	2.99664980322868	97.01970672607422	97.03820037841797
45	97.06013488769531	1.8368166666666668					1	DETECTED	97.0601 m/z @1.84 [CD8211_2.mzXML]	97.06013488769531	1.8368166666666668	0.15645	19.99816666666667	19.84171666666667	24049.794921875	3813644.8782761204	0	1174	8.49497522852965	7.605697428315868	5.223186340057694	97.0572509765625	97.06495666503906
46	97.10102844238281	11.4695					1	DETECTED	97.1010 m/z @11.47 [CD8211_2.mzXML]	97.10102844238281	11.4695	0.11978333333333334	19.98	19.860216666666666	5082.93896484375	2142778.804950714	0	1174	8.991529354943497	0.8749212535408372	0.7455261942729682	97.09545135498047	97.10491943359375
47	98.91862487792969	1.75135					1	DETECTED	98.9186 m/z @1.75 [CD8211_2.mzXML]	98.91862487792969	1.75135	1.6735666666666666	9.6602	7.986633333333333	43497.62890625	2665785.9768616944	0	1174	0.3467550041860692	51.338975787443765	101.67795157488752	98.90961456298828	98.92796325683594
48	98.98406982421875	2.031633333333333					1	DETECTED	98.9841 m/z @2.03 [CD8211_2.mzXML]	98.98406982421875	2.031633333333333	0.10161666666666667	19.99816666666667	19.896550000000005	18002.8515625	5184991.479976447	0	1174	12.164708674967024	14.96091704635778	24.44385479315777	98.97528076171875	98.98440551757812
49	98.99528503417969	1.8368166666666668					1	DETECTED	98.9953 m/z @1.84 [CD8211_2.mzXML]	98.99528503417969	1.8368166666666668	1.7200833333333334	8.058666666666666	6.338583333333332	32231.021484375	3654585.916051025	0	1174	0.05481694623175026	27.149842946887482	104.05034107235906	98.98637390136719	98.99919128417969
50	99.04391479492188	1.9751666666666667					1	DETECTED	99.0439 m/z @1.98 [CD8211_2.mzXML]	99.04391479492188	1.9751666666666667	0.4670333333333333	16.875333333333334	16.4083	24380.416015625	4100400.292039306	0	1174	0.5589394814666069	5.439936787198302	22.422730219357884	99.04125213623047	99.04415130615234
51	100.0755615234375	8.8082					1	DETECTED	100.0756 m/z @8.81 [CD8211_2.mzXML]	100.0755615234375	8.8082	0.10161666666666667	19.961833333333335	19.86021666666667	12711.7041015625	1748727.0891093751	0	1174	0.23942863563028816	24.0993846527799	0.0524385360281097	100.06735229492188	100.0788803100586
52	100.103515625	2.565633333333333					1	DETECTED	100.1035 m/z @2.57 [CD8211_2.mzXML]	100.103515625	2.565633333333333	1.0683666666666667	19.98	18.911633333333334	9779.865234375	1885368.5681955868	0	1174	8.692550988173757	2.1927181770836115	2.8134441748211336	100.103515625	100.11227416992188
53	101.00812530517578	1.5244333333333333					1	DETECTED	101.0081 m/z @1.52 [CD8211_2.mzXML]	101.00812530517578	1.5244333333333333	0.44855	19.943666666666665	19.495116666666664	659219.125	1.0578333566163609E7	1	1174	0.1255965183080061	1.2592061978160443	1.394257663948984	101.00782775878906	101.00858306884766
54	101.09593200683594	6.549733333333333					1	DETECTED	101.0959 m/z @6.55 [CD8211_2.mzXML]	101.09593200683594	6.549733333333333	0.10161666666666667	19.99816666666667	19.896550000000005	19584.2421875	1.142304359734823E7	0	1174	13.498343780530169	1.542818704169435	0.5136762543730454	101.09161376953125	101.10557556152344
55	102.00919342041016	1.5244333333333333					1	DETECTED	102.0092 m/z @1.52 [CD8211_2.mzXML]	102.00919342041016	1.5244333333333333	1.4334666666666667	18.229666666666667	16.7962	53613.796875	5117620.776761352	0	1174	0.15764301548801463	80.47331882268351	175.4662708621726	102.0086898803711	102.00983428955078
56	102.05484008789062	2.593433333333333					1	DETECTED	102.0548 m/z @2.59 [CD8211_2.mzXML]	102.05484008789062	2.593433333333333	0.7401666666666666	18.723000000000003	17.982833333333335	18447.9453125	2647205.230583955	0	1174	0.9438626951963203	1.9303335001741229	3.1153567203682346	102.04586029052734	102.05586242675781
57	102.09115600585938	1.8226					1	DETECTED	102.0912 m/z @1.82 [CD8211_2.mzXML]	102.09115600585938	1.8226	0.11978333333333334	19.99816666666667	19.878383333333336	10894.408203125	2121207.5669705807	0	1174	1.537841480864114	2.6512093737252176	11.651582272293298	102.08605194091797	102.09956359863281
58	102.12740325927734	12.665733333333332					1	DETECTED	102.1274 m/z @12.67 [CD8211_2.mzXML]	102.12740325927734	12.665733333333332	0.2660166666666667	19.888666666666666	19.62265	6951.1796875	2021041.4132690118	0	1174	2.223658811195273	1.6536616195600125	1.4816202459954397	102.12240600585938	102.12997436523438
59	102.97013854980469	1.5244333333333333					1	DETECTED	102.9701 m/z @1.52 [CD8211_2.mzXML]	102.97013854980469	1.5244333333333333	1.4146333333333334	8.300833333333333	6.8862	313932.875	2851627.526715761	0	1174	0.10496367647666016	1.7027652003195612	1.6280790815441537	102.96990966796875	102.9703369140625
60	103.038818359375	2.0174333333333334					1	DETECTED	103.0388 m/z @2.02 [CD8211_2.mzXML]	103.038818359375	2.0174333333333334	0.10161666666666667	18.594333333333335	18.49271666666667	81518.609375	7384436.441088659	0	1174	0.2872469522505008	2.1083352004980673	3.0522702150241403	103.0386962890625	103.04190063476562
61	103.05419158935547	8.368					1	DETECTED	103.0542 m/z @8.37 [CD8211_2.mzXML]	103.05419158935547	8.368	2.6212333333333335	8.664816666666667	6.043583333333333	74984.3359375	7076519.216494386	1	1174	0.19129968634683614	0.5258246666241306	0.05164933324826131	103.05382537841797	103.062744140625
62	103.07500457763672	10.926883333333334					1	DETECTED	103.0750 m/z @10.93 [CD8211_2.mzXML]	103.07500457763672	10.926883333333334	0.10161666666666667	19.99816666666667	19.896550000000005	96786.015625	1.939943752714989E7	0	1174	0.3794491676321261	0.6220956284117679	1.2273642434726761	103.07182312011719	103.075439453125
63	104.05754852294922	8.3513					1	DETECTED	104.0575 m/z @8.35 [CD8211_2.mzXML]	104.05754852294922	8.3513	7.901750000000001	9.520733333333334	1.6189833333333334	6831.53857421875	188026.0177810974	0	1174	0.2517415133565706	1.8006710414117846	2.244551137933205	104.0492935180664	104.05768585205078
64	104.07054138183594	1.8646333333333334					1	DETECTED	104.0705 m/z @1.86 [CD8211_2.mzXML]	104.07054138183594	1.8646333333333334	0.10161666666666667	19.9255	19.823883333333335	132660.828125	6892167.173159699	0	1174	0.06466465351366701	4.174706873865749	7.452890552893475	104.07014465332031	104.07889556884766
65	104.10675048828125	1.7666					1	DETECTED	104.1068 m/z @1.77 [CD8211_2.mzXML]	104.10675048828125	1.7666	1.7200833333333334	14.808150000000001	13.088066666666668	428008.1875	7125692.511159607	1	1174	0.08051278902040382	186.16883932213668	385.4788768883679	104.10651397705078	104.10700988769531
66	105.00334167480469	1.5244333333333333					1	DETECTED	105.0033 m/z @1.52 [CD8211_2.mzXML]	105.00334167480469	1.5244333333333333	1.4334666666666667	1.6133166666666667	0.17985000000000007	15413.2578125	117442.6797827149	0	1174	0.13825250729863092	0.9885489190179559	0.9770978380359119	105.00300598144531	105.00334167480469
67	105.0481948852539	19.7795					1	DETECTED	105.0482 m/z @19.78 [CD8211_2.mzXML]	105.0481948852539	19.7795	1.9751666666666667	19.7795	17.804333333333332	4155.61474609375	2165741.388458801	0	1174	17.683497716372617	0.5	null	105.04454803466797	105.0570297241211
68	105.07144927978516	13.945516666666666					1	DETECTED	105.0714 m/z @13.95 [CD8211_2.mzXML]	105.07144927978516	13.945516666666666	0.10161666666666667	19.98	19.878383333333336	97981.0625	2.1825254129380196E7	1	1174	3.060448556349497	0.8783407020795614	0.9377942991901256	105.06966400146484	105.07328033447266
69	106.04988098144531	1.8226					1	DETECTED	106.0499 m/z @1.82 [CD8211_2.mzXML]	106.04988098144531	1.8226	0.44855	19.196833333333334	18.748283333333333	9598.5087890625	1014298.868865326	0	1174	0.15517614994486206	1.6807108552992465	0.9721507644493744	106.04952239990234	106.05011749267578
70	106.07474517822266	14.117083333333333					1	DETECTED	106.0747 m/z @14.12 [CD8211_2.mzXML]	106.07474517822266	14.117083333333333	0.9951666666666666	18.887666666666668	17.892500000000002	3772.112060546875	1154730.4544746086	0	1174	0.8807835992398516	0.6817792116243181	0.38423567680906584	106.06478118896484	106.07614135742188
71	106.95034790039062	1.6735666666666666					1	DETECTED	106.9503 m/z @1.67 [CD8211_2.mzXML]	106.95034790039062	1.6735666666666666	1.5983833333333335	13.110333333333333	11.511949999999999	40710.37109375	1723133.2709985352	0	1174	0.10748468879328343	76.55918864996691	152.11837729993385	106.94512939453125	106.95067596435547
72	106.96330261230469	1.5244333333333333					1	DETECTED	106.9633 m/z @1.52 [CD8211_2.mzXML]	106.96330261230469	1.5244333333333333	1.4334666666666667	13.033583333333333	11.600116666666667	8564.8623046875	1956233.7596216428	0	1174	0.0690431907952116	63.76026016855993	112.24162962755032	106.96302795410156	106.97272491455078
73	107.01558685302734	14.447616666666667					1	DETECTED	107.0156 m/z @14.45 [CD8211_2.mzXML]	107.01558685302734	14.447616666666667	8.401516666666668	16.0447	7.643183333333331	3050.533447265625	691255.5196795041	0	1174	0.8794558954515495	0.6320754977037538	0.2641509954075077	107.01041412353516	107.02481079101562
74	107.04901123046875	8.368					1	DETECTED	107.0490 m/z @8.37 [CD8211_2.mzXML]	107.04901123046875	8.368	0.21098333333333336	19.98	19.769016666666666	2177.056884765625	1085596.1395850217	0	1174	12.916818875157501	1.2117798378083489	1.423559675616698	107.04862213134766	107.0525894165039
75	108.0805892944336	7.1898833333333325					1	DETECTED	108.0806 m/z @7.19 [CD8211_2.mzXML]	108.0805892944336	7.1898833333333325	0.10161666666666667	19.99816666666667	19.896550000000005	2729.34716796875	1533553.1298953868	0	1174	3.1984442964965103	1.403484867010271	1.2554762855832975	108.08030700683594	108.08112335205078
76	109.02809143066406	1.9891666666666665					1	DETECTED	109.0281 m/z @1.99 [CD8211_2.mzXML]	109.02809143066406	1.9891666666666665	1.9055333333333333	8.111183333333333	6.2056499999999994	5824.9736328125	429977.3637602539	0	1174	0.07689357700743793	37.100338780390636	30.685573690606894	109.02792358398438	109.0286636352539
77	109.06218719482422	1.6584					1	DETECTED	109.0622 m/z @1.66 [CD8211_2.mzXML]	109.06218719482422	1.6584	1.5685499999999999	8.73615	7.1676	7389.0107421875	911111.3230841064	0	1174	0.0435777386993641	39.886477462437306	73.6176343316764	109.0545654296875	109.06497955322266
78	109.10102081298828	14.242833333333333					1	DETECTED	109.1010 m/z @14.24 [CD8211_2.mzXML]	109.10102081298828	14.242833333333333	0.11978333333333334	19.98	19.860216666666666	3036.894287109375	1197506.308622161	0	1174	6.906277949308272	0.7031135861823992	0.4127189061185211	109.10015106201172	109.10665893554688
79	110.05894470214844	11.4695					1	DETECTED	110.0589 m/z @11.47 [CD8211_2.mzXML]	110.05894470214844	11.4695	0.24755	19.961833333333335	19.714283333333334	3992.512939453125	1773350.5072226264	0	1174	15.121847092126409	0.8783804656647612	2.130981500136355	110.0516357421875	110.0604019165039
80	111.0439224243164	1.9891666666666665					1	DETECTED	111.0439 m/z @1.99 [CD8211_2.mzXML]	111.0439224243164	1.9891666666666665	0.10161666666666667	19.99816666666667	19.896550000000005	6326.193359375	3764017.514522826	0	1174	9.059662854673752	5.270469656432944	4.5075134860537425	111.0411605834961	111.0443115234375
81	111.1129379272461	11.4695					1	DETECTED	111.1129 m/z @11.47 [CD8211_2.mzXML]	111.1129379272461	11.4695	0.5398	19.397	18.8572	3707.32177734375	1741029.0748489376	0	1174	12.405673162265062	0.8626586274097184	0.7253172548194368	111.11236572265625	111.11697387695312
82	112.03672790527344	1.7666					1	DETECTED	112.0367 m/z @1.77 [CD8211_2.mzXML]	112.03672790527344	1.7666	1.4334666666666667	2.37215	0.9386833333333333	79086.6328125	720856.9749458617	0	1174	0.08202927065903376	4.459626871568962	9.403074768316438	112.02803802490234	112.03717041015625
83	112.05046081542969	8.1462					1	DETECTED	112.0505 m/z @8.15 [CD8211_2.mzXML]	112.05046081542969	8.1462	0.10161666666666667	19.99816666666667	19.896550000000005	4201.40478515625	2120512.955449007	0	1174	18.79911628087605	1.236642668462216	1.085977632938674	112.04784393310547	112.05078125
84	112.89552307128906	1.7200833333333334					1	DETECTED	112.8955 m/z @1.72 [CD8211_2.mzXML]	112.89552307128906	1.7200833333333334	1.6735666666666666	11.234033333333334	9.560466666666668	90777.8984375	2456733.473850952	0	1174	0.09817590606613535	102.76388391257595	204.5277678251519	112.88776397705078	112.89575958251953
85	113.02084350585938	2.259533333333333					1	DETECTED	113.0208 m/z @2.26 [CD8211_2.mzXML]	113.02084350585938	2.259533333333333	0.19286666666666666	19.98	19.787133333333333	186887.015625	9641360.258508211	0	1174	0.42539412226506146	1.356627167812866	2.7079641924197357	113.01509094238281	113.02308654785156
86	113.03598022460938	1.4499333333333333					1	DETECTED	113.0360 m/z @1.45 [CD8211_2.mzXML]	113.03598022460938	1.4499333333333333	1.4334666666666667	17.005	15.571533333333333	12006.8828125	1340892.6091747745	0	1174	0.026952448228669157	462.55717067624136	853.777413124881	113.03568267822266	113.03839874267578
87	113.05965423583984	10.186183333333334					1	DETECTED	113.0597 m/z @10.19 [CD8211_2.mzXML]	113.05965423583984	10.186183333333334	0.13823333333333335	19.961833333333335	19.823600000000003	4016.620361328125	1172969.9044404908	0	1174	2.8880208390168054	0.9864499723824264	0.7695906151031952	113.05620574951172	113.05989074707031
88	114.05494689941406	2.565633333333333					1	DETECTED	114.0549 m/z @2.57 [CD8211_2.mzXML]	114.05494689941406	2.565633333333333	0.44855	19.615666666666666	19.167116666666665	29883.57421875	3235940.975160249	0	1174	0.6157581437439332	2.125387925769792	3.766464767535371	114.0545883178711	114.05512237548828
89	114.06591796875	1.8226					1	DETECTED	114.0659 m/z @1.82 [CD8211_2.mzXML]	114.06591796875	1.8226	0.15645	19.943666666666665	19.787216666666666	793137.375	6401119.228479036	0	1174	0.04707818954353238	4.312169478032499	3.982995423571764	114.06504821777344	114.07575225830078
90	114.09130859375	9.711966666666665					1	DETECTED	114.0913 m/z @9.71 [CD8211_2.mzXML]	114.09130859375	9.711966666666665	0.11978333333333334	19.99816666666667	19.878383333333336	12677.1689453125	1134491.5706969304	0	1174	0.11100863635516589	0.9689013412867576	0.034365920759034406	114.09061431884766	114.091552734375
91	114.98774719238281	1.5244333333333333					1	DETECTED	114.9877 m/z @1.52 [CD8211_2.mzXML]	114.98774719238281	1.5244333333333333	1.4146333333333334	16.598116666666666	15.183483333333333	33481.296875	4106245.008734192	0	1174	0.185647146694925	70.13424420352688	145.95386277791906	114.98670959472656	114.98774719238281
92	115.03649139404297	1.8507833333333332					1	DETECTED	115.0365 m/z @1.85 [CD8211_2.mzXML]	115.03649139404297	1.8507833333333332	0.10161666666666667	19.961833333333335	19.86021666666667	73058.0078125	2218672.374961211	0	1174	2.6418307641280423	0.6006968806783041	0.1484256575915284	115.0362548828125	115.0408706665039
93	115.05420684814453	9.204733333333333					1	DETECTED	115.0542 m/z @9.20 [CD8211_2.mzXML]	115.05420684814453	9.204733333333333	0.15645	18.887666666666668	18.73121666666667	63928.8046875	3224952.791242707	0	1174	0.11709328595161139	0.5165999462728885	1.6562779526906528	115.05037689208984	115.05534362792969
94	115.06948852539062	1.8226					1	DETECTED	115.0695 m/z @1.82 [CD8211_2.mzXML]	115.06948852539062	1.8226	0.4670333333333333	19.888666666666666	19.421633333333332	20532.265625	2967532.7890476068	0	1174	8.257813465971747	3.0399353557144355	6.254114277919908	115.06424713134766	115.07676696777344
95	115.11158752441406	11.748716666666667					1	DETECTED	115.1116 m/z @11.75 [CD8211_2.mzXML]	115.11158752441406	11.748716666666667	0.10161666666666667	19.99816666666667	19.896550000000005	4369.13134765625	2104961.351846374	0	1174	16.145460031844785	0.8541418035390786	0.4696947464382895	115.11123657226562	115.11853790283203
96	115.98844909667969	1.495					1	DETECTED	115.9884 m/z @1.50 [CD8211_2.mzXML]	115.98844909667969	1.495	1.4499333333333333	1.5685499999999999	0.11861666666666659	4183.201171875	22082.713985351573	0	1174	0.1361200688717319	1.3160133136094625	1.6320266272189248	115.9884033203125	115.98869323730469
97	116.05744934082031	9.204733333333333					1	DETECTED	116.0574 m/z @9.20 [CD8211_2.mzXML]	116.05744934082031	9.204733333333333	9.1307	9.294533333333334	0.1638333333333346	7520.1640625	39341.00306243906	0	1174	0.0964183768352278	1.106483565961273	1.2767345539807209	116.04943084716797	116.05781555175781
98	116.07035827636719	1.8646333333333334					1	DETECTED	116.0704 m/z @1.86 [CD8211_2.mzXML]	116.07035827636719	1.8646333333333334	0.13823333333333335	19.961833333333335	19.823600000000003	2023323.125	1.3340554948927032E7	1	1174	0.03559758983536221	3.6311487598258654	2.8755337488127597	116.0701904296875	116.07778930664062
99	116.98566436767578	1.5244333333333333					1	DETECTED	116.9857 m/z @1.52 [CD8211_2.mzXML]	116.98566436767578	1.5244333333333333	0.13823333333333335	19.98	19.84176666666667	2482965.0	3.6270485473832086E7	0	1174	0.11649288319029583	1.2531338979074667	1.3536436042434532	116.9854736328125	116.98606872558594
100	117.00148010253906	1.5244333333333333					1	DETECTED	117.0015 m/z @1.52 [CD8211_2.mzXML]	117.00148010253906	1.5244333333333333	1.4802166666666667	1.5389833333333334	0.058766666666666634	3694.632568359375	9859.237987853992	0	1174	0.06379248244896818	0.664530719939692	0.32906143987938397	116.99774169921875	117.0045166015625
101	117.05722045898438	9.204733333333333					1	DETECTED	117.0572 m/z @9.20 [CD8211_2.mzXML]	117.05722045898438	9.204733333333333	0.44855	19.360333333333333	18.911783333333332	159774.828125	1.5814018641526647E7	0	1174	0.11328086493260159	0.6250239565126936	0.051591384142874376	117.05068969726562	117.05741119384766
102	117.09068298339844	11.4529					1	DETECTED	117.0907 m/z @11.45 [CD8211_2.mzXML]	117.09068298339844	11.4529	0.39365	19.56116666666667	19.167516666666668	75564.546875	4006573.558115996	0	1174	0.26290642323141356	3.0757478788059296	1.0413759890285657	117.090576171875	117.09990692138672
103	117.28014373779297	1.5244333333333333					1	DETECTED	117.2801 m/z @1.52 [CD8211_2.mzXML]	117.28014373779297	1.5244333333333333	1.4334666666666667	1.5983833333333335	0.16491666666666682	6486.53125	45606.26809863283	0	1174	0.11452921776381375	0.90646757053866	0.8129351410773199	117.27994537353516	117.28021240234375
104	117.98921203613281	1.5244333333333333					1	DETECTED	117.9892 m/z @1.52 [CD8211_2.mzXML]	117.98921203613281	1.5244333333333333	1.4334666666666667	15.600850000000001	14.167383333333335	30434.357421875	2594316.392407166	0	1174	0.4191256805896124	1.2573549737224745	1.4437805716060172	117.9888916015625	117.998046875
105	118.06465911865234	9.190366666666668					1	DETECTED	118.0647 m/z @9.19 [CD8211_2.mzXML]	118.06465911865234	9.190366666666668	2.0032166666666664	19.85216666666667	17.848950000000002	1129039.5	1.5375099131772187E7	1	1174	0.10314653376261163	1.7887944223155259	1.8140454038420022	118.05481719970703	118.06507873535156
106	118.08598327636719	1.9055333333333333					1	DETECTED	118.0860 m/z @1.91 [CD8211_2.mzXML]	118.08598327636719	1.9055333333333333	0.10161666666666667	19.99816666666667	19.896550000000005	1419577.0	4.224036217741671E7	1	1174	0.10375709893138874	3.8494072655433698	6.736488655659826	118.08548736572266	118.08634185791016
107	118.62549591064453	9.219033333333334					1	DETECTED	118.6255 m/z @9.22 [CD8211_2.mzXML]	118.62549591064453	9.219033333333334	9.1307	9.248566666666667	0.1178666666666679	3569.6826171875	18438.882692443785	0	1174	0.10500036315758798	0.6671698113207513	0.33433962264150263	118.62522888183594	118.6257095336914
108	118.97872924804688	11.651266666666666					1	DETECTED	118.9787 m/z @11.65 [CD8211_2.mzXML]	118.97872924804688	11.651266666666666	0.15645	19.888666666666666	19.732216666666666	14120.1015625	2616900.602896059	0	1174	10.655088048349544	0.8300851588860328	0.5526098904539664	118.97709655761719	118.9820785522461
109	119.01876831054688	1.495					1	DETECTED	119.0188 m/z @1.50 [CD8211_2.mzXML]	119.01876831054688	1.495	1.4146333333333334	18.6495	17.234866666666665	134693.265625	2295732.3594449162	0	1174	0.1509475223971284	1.7405195382643375	2.5436627367577573	119.01840209960938	119.01934051513672
110	119.04924774169922	3.9097500000000003					1	DETECTED	119.0492 m/z @3.91 [CD8211_2.mzXML]	119.04924774169922	3.9097500000000003	3.6609166666666666	4.003716666666667	0.3428	1769.8123779296875	29468.962887695303	0	1174	0.14753779917050158	0.6888144675150694	0.37762893503013867	119.0489730834961	119.04945373535156
111	119.06832885742188	9.204733333333333					1	DETECTED	119.0683 m/z @9.20 [CD8211_2.mzXML]	119.06832885742188	9.204733333333333	3.7530833333333335	10.313933333333333	6.560849999999999	56082.671875	844228.6409694828	0	1174	0.11716612110980407	0.6483864870548479	0.40776772530127064	119.06743621826172	119.07319641113281
112	119.08952331542969	1.9055333333333333					1	DETECTED	119.0895 m/z @1.91 [CD8211_2.mzXML]	119.08952331542969	1.9055333333333333	0.2841666666666667	19.9255	19.641333333333332	51274.32421875	4184318.272473997	0	1174	0.5792220022796055	0.9206776272194982	0.4357193251803435	119.08472442626953	119.08987426757812
113	119.15419006347656	14.56075					1	DETECTED	119.1542 m/z @14.56 [CD8211_2.mzXML]	119.15419006347656	14.56075	0.10161666666666667	19.98	19.878383333333336	51184.76171875	1.1525526075246053E7	0	1174	2.264322559395909	0.6869611855638283	2.541242848644558	119.14451599121094	119.15522766113281
114	120.06539916992188	1.8226					1	DETECTED	120.0654 m/z @1.82 [CD8211_2.mzXML]	120.06539916992188	1.8226	1.7666	8.470033333333333	6.703433333333333	49757.47265625	923933.305580902	0	1174	0.09447542924435703	13.473695203728383	6.682977178887259	120.06487274169922	120.06599426269531
115	120.08062744140625	8.368					1	DETECTED	120.0806 m/z @8.37 [CD8211_2.mzXML]	120.08062744140625	8.368	7.742933333333334	19.287666666666667	11.544733333333333	300971.0	7825213.643526582	1	1174	0.18709349108145723	0.75809681945887	0.3566100560717112	120.07156372070312	120.09019470214844
116	120.15762329101562	14.808150000000001					1	DETECTED	120.1576 m/z @14.81 [CD8211_2.mzXML]	120.15762329101562	14.808150000000001	10.04215	19.98	9.937850000000001	3657.0947265625	870436.4197086791	0	1174	0.7899685076113165	1.0425776332354173	1.0851552664708346	120.15003967285156	120.1578598022461
117	120.96590423583984	1.96115					1	DETECTED	120.9659 m/z @1.96 [CD8211_2.mzXML]	120.96590423583984	1.96115	1.96115	7.68945	5.7283	10980.1826171875	1180445.952612427	0	1174	0.1516535825821177	null	null	120.96321105957031	120.96615600585938
118	120.97888946533203	1.5244333333333333					1	DETECTED	120.9789 m/z @1.52 [CD8211_2.mzXML]	120.97888946533203	1.5244333333333333	1.4146333333333334	14.941716666666668	13.527083333333335	32515.51171875	3944833.0792863164	0	1174	0.05121430172881736	47.38228953061291	98.71138156912521	120.9712905883789	120.9871826171875
119	121.03128051757812	14.032716666666666					1	DETECTED	121.0313 m/z @14.03 [CD8211_2.mzXML]	121.03128051757812	14.032716666666666	0.19286666666666666	19.98	19.787133333333333	14305.9638671875	6614424.108360097	0	1174	14.900531006835827	0.7148608306207559	0.5169834187541694	121.02339935302734	121.03948974609375
120	121.07173919677734	1.8368166666666668					1	DETECTED	121.0717 m/z @1.84 [CD8211_2.mzXML]	121.07173919677734	1.8368166666666668	0.10161666666666667	19.99816666666667	19.896550000000005	462691.25	7386385.508720799	0	1174	0.03824549470287364	0.7328430446440606	5.005537234256309	121.06428527832031	121.07852172851562
121	121.08414459228516	8.368					1	DETECTED	121.0841 m/z @8.37 [CD8211_2.mzXML]	121.08414459228516	8.368	7.8843	11.0452	3.1609	21790.02734375	680894.7159523927	0	1174	0.17250503038047604	3.267417820963402	5.534835641926804	121.0838851928711	121.0854263305664
122	122.09603118896484	12.616449999999999					1	DETECTED	122.0960 m/z @12.62 [CD8211_2.mzXML]	122.09603118896484	12.616449999999999	0.37546666666666667	19.98	19.604533333333332	6727.15185546875	2277808.803432252	0	1174	1.896592930100656	0.800774447586591	1.9679377377244485	122.08702850341797	122.0967025756836
123	122.92438507080078	1.6735666666666666					1	DETECTED	122.9244 m/z @1.67 [CD8211_2.mzXML]	122.92438507080078	1.6735666666666666	0.7763833333333333	19.8705	19.094116666666668	25129.32421875	1499778.422568268	0	1174	0.1456614820557145	10.641145436644313	20.282290873288627	122.92207336425781	122.92962646484375
124	123.04403686523438	9.327499999999999					1	DETECTED	123.0440 m/z @9.33 [CD8211_2.mzXML]	123.04403686523438	9.327499999999999	0.15645	19.98	19.82355	2025.997802734375	975536.0284394226	0	1174	13.37693818658781	1.0807677419706578	1.1615354839413157	123.04351806640625	123.04446411132812
125	124.05033874511719	9.36165					1	DETECTED	124.0503 m/z @9.36 [CD8211_2.mzXML]	124.05033874511719	9.36165	5.900183333333334	19.961833333333335	14.06165	2084.728759765625	632630.8269012452	0	1174	0.06999928228163022	2.0311693501791157	3.0623387003582314	124.05018615722656	124.05961608886719
126	124.97574615478516	1.495					1	DETECTED	124.9757 m/z @1.50 [CD8211_2.mzXML]	124.97574615478516	1.495	0.5943833333333333	17.861333333333334	17.26695	2854.114990234375	1400959.658883087	0	1174	0.07167227450875946	9.586181690323295	18.17236338064659	124.96672058105469	124.97593688964844
127	124.9995346069336	12.9725					1	DETECTED	124.9995 m/z @12.97 [CD8211_2.mzXML]	124.9995346069336	12.9725	12.313916666666668	14.2277	1.913783333333333	8463.892578125	380778.4293239748	0	1174	0.10728768754615992	1.4529545742123258	1.4293985175227486	124.99903106689453	124.9997787475586
128	125.02091217041016	3.49195					1	DETECTED	125.0209 m/z @3.49 [CD8211_2.mzXML]	125.02091217041016	3.49195	0.10161666666666667	19.99816666666667	19.896550000000005	29899.796875	4063677.299101137	0	1174	0.7502282410002481	6.95214247484963	11.539443832157113	125.01471710205078	125.02687072753906
129	125.05694580078125	1.6735666666666666					1	DETECTED	125.0569 m/z @1.67 [CD8211_2.mzXML]	125.05694580078125	1.6735666666666666	1.5833166666666665	9.883633333333334	8.300316666666667	8656.193359375	682876.4699896241	0	1174	0.7888224318369537	45.985133887349875	90.69550070419334	125.05658721923828	125.06006622314453
130	125.10735321044922	9.113383333333333					1	DETECTED	125.1074 m/z @9.11 [CD8211_2.mzXML]	125.10735321044922	9.113383333333333	9.05945	9.219033333333334	0.15958333333333385	2758.8466796875	16618.750864929338	0	1174	0.09359319086926376	1.4794499381953123	1.9588998763906245	125.10710906982422	125.1073989868164
131	127.01226043701172	10.479916666666666					1	DETECTED	127.0123 m/z @10.48 [CD8211_2.mzXML]	127.01226043701172	10.479916666666666	9.918666666666667	16.247400000000003	6.328733333333336	7526.072265625	388490.22849914554	0	1174	0.09983664353609001	5.638069784706764	10.276139569413528	127.01207733154297	127.02130889892578
132	127.03880310058594	1.9751666666666667					1	DETECTED	127.0388 m/z @1.98 [CD8211_2.mzXML]	127.03880310058594	1.9751666666666667	1.7947166666666667	19.743166666666664	17.948449999999998	61605.0703125	8009045.53404666	0	1174	3.3656533077544974	20.899813779033916	29.999745354897957	127.03076934814453	127.0469741821289
133	127.05403137207031	9.204733333333333					1	DETECTED	127.0540 m/z @9.20 [CD8211_2.mzXML]	127.05403137207031	9.204733333333333	0.10161666666666667	19.99816666666667	19.896550000000005	5696.20458984375	2708731.163469667	0	1174	18.547181675380525	1.092842744334816	0.8999545411812582	127.04920196533203	127.05436706542969
134	128.01724243164062	15.822916666666666					1	DETECTED	128.0172 m/z @15.82 [CD8211_2.mzXML]	128.01724243164062	15.822916666666666	0.11978333333333334	19.907	19.787216666666666	4855.728515625	1971300.658343048	0	1174	9.75483344468529	0.6300403953351136	0.24770519054651227	128.01370239257812	128.02049255371094
135	128.0703887939453	1.9891666666666665					1	DETECTED	128.0704 m/z @1.99 [CD8211_2.mzXML]	128.0703887939453	1.9891666666666665	0.19286666666666666	19.961833333333335	19.768966666666667	12987.498046875	2508319.901605256	0	1174	0.7028510544569915	5.557103620779886	3.115185916613802	128.06187438964844	128.0709228515625
136	129.01345825195312	9.918666666666667					1	DETECTED	129.0135 m/z @9.92 [CD8211_2.mzXML]	129.01345825195312	9.918666666666667	0.10161666666666667	19.99816666666667	19.896550000000005	10656.2626953125	4345216.391392946	0	1174	4.582411625068957	1.0133670501831	0.25451856672265766	129.00845336914062	129.01840209960938
137	129.05433654785156	2.0032166666666664					1	DETECTED	129.0543 m/z @2.00 [CD8211_2.mzXML]	129.05433654785156	2.0032166666666664	0.10161666666666667	19.99816666666667	19.896550000000005	12227.4130859375	6060297.92272113	0	1174	8.471679213058074	5.231528712663023	5.3872742167506535	129.0515594482422	129.05484008789062
138	129.06556701660156	1.8368166666666668					1	DETECTED	129.0656 m/z @1.84 [CD8211_2.mzXML]	129.06556701660156	1.8368166666666668	1.8226	17.7865	15.9639	58062.71484375	9394581.74329248	0	1174	0.043434021295568837	561.4501758499375	1121.9003516998748	129.06552124023438	129.0727081298828
139	129.98118591308594	1.495					1	DETECTED	129.9812 m/z @1.50 [CD8211_2.mzXML]	129.98118591308594	1.495	1.4334666666666667	15.87865	14.445183333333334	4220.5849609375	1195786.5751605225	0	1174	0.05605692529904971	117.37689599133242	233.7537919826648	129.98109436035156	129.98423767089844
140	130.04957580566406	1.8086166666666665					1	DETECTED	130.0496 m/z @1.81 [CD8211_2.mzXML]	130.04957580566406	1.8086166666666665	0.13823333333333335	19.99816666666667	19.859933333333338	16373.375	2392140.728911318	0	1174	2.1573826878105704	5.464055413165425	2.913459096849822	130.04904174804688	130.05030822753906
141	130.0650634765625	10.537183333333333					1	DETECTED	130.0651 m/z @10.54 [CD8211_2.mzXML]	130.0650634765625	10.537183333333333	8.368	19.63383333333333	11.265833333333331	58394.35546875	1636052.0900512412	0	1174	1.4198535486907478	1.5816488709584695	0.13698427379541053	130.05789184570312	130.07208251953125
142	130.08595275878906	1.9192333333333333					1	DETECTED	130.0860 m/z @1.92 [CD8211_2.mzXML]	130.08595275878906	1.9192333333333333	0.19286666666666666	19.9255	19.732633333333332	31354.32421875	2662125.9460018924	0	1174	0.7853649086134442	2.507724186220922	2.0894529964277186	130.08554077148438	130.09107971191406
143	130.10850524902344	1.8507833333333332					1	DETECTED	130.1085 m/z @1.85 [CD8211_2.mzXML]	130.10850524902344	1.8507833333333332	1.8226	9.05945	7.2368500000000004	213947.984375	1680621.093314698	0	1174	0.04449880114405125	4.774287468744359	3.4543629413518446	130.10841369628906	130.11524963378906
144	130.93289184570312	1.5389833333333334					1	DETECTED	130.9329 m/z @1.54 [CD8211_2.mzXML]	130.93289184570312	1.5389833333333334	1.4499333333333333	15.637866666666667	14.187933333333334	15682.544921875	4432391.363080323	0	1174	0.1386344417753813	79.66273629047345	151.33851877668906	130.9319305419922	130.93310546875
145	130.96482849121094	1.5244333333333333					1	DETECTED	130.9648 m/z @1.52 [CD8211_2.mzXML]	130.96482849121094	1.5244333333333333	0.10161666666666667	19.99816666666667	19.896550000000005	1323765.25	1.5144364362843283E7	0	1174	0.11536269749849715	1.2707438528392034	1.3974952123744364	130.96205139160156	130.96546936035156
146	131.01881408691406	1.495					1	DETECTED	131.0188 m/z @1.50 [CD8211_2.mzXML]	131.01881408691406	1.495	1.4334666666666667	15.619433333333335	14.185966666666669	26914.939453125	3228811.1295756227	0	1174	0.11978447014940641	115.27058504875389	229.54117009750777	131.01852416992188	131.0259552001953
147	131.07406616210938	11.59105					1	DETECTED	131.0741 m/z @11.59 [CD8211_2.mzXML]	131.07406616210938	11.59105	0.3023166666666667	19.888666666666666	19.58635	12532.0078125	2993666.4416180733	0	1174	5.612542964786769	0.7865325809096637	2.3364723787145545	131.0675048828125	131.08168029785156
148	131.44314575195312	4.2873					1	DETECTED	131.4431 m/z @4.29 [CD8211_2.mzXML]	131.44314575195312	4.2873	3.2172	4.63875	1.4215499999999999	5831.34033203125	325800.57168246445	0	1174	1.0749294906763862	0.6642136248948696	0.33482938665433937	131.4425506591797	131.443359375
149	131.74964904785156	4.099383333333333					1	DETECTED	131.7496 m/z @4.10 [CD8211_2.mzXML]	131.74964904785156	4.099383333333333	3.277066666666667	5.5504	2.273333333333333	4821.83251953125	346654.4805724792	0	1174	0.9038683469890612	1.3822736577555288	1.7645473155110576	131.7493896484375	131.75221252441406
150	131.95018005371094	0.9041					1	DETECTED	131.9502 m/z @0.90 [CD8211_2.mzXML]	131.95018005371094	0.9041	0.10161666666666667	19.98	19.878383333333336	5655.42431640625	2059875.2709328912	0	1174	0.638805222715119	12.385542794242873	10.146416998390693	131.9467010498047	131.95094299316406
151	131.96832275390625	1.5096166666666666					1	DETECTED	131.9683 m/z @1.51 [CD8211_2.mzXML]	131.96832275390625	1.5096166666666666	1.4334666666666667	19.99816666666667	18.564700000000002	16845.662109375	3062500.371161437	0	1174	0.136166077832518	54.59778729109109	157.52577996716252	131.9604034423828	131.9716033935547
152	132.0442352294922	9.5033					1	DETECTED	132.0442 m/z @9.50 [CD8211_2.mzXML]	132.0442352294922	9.5033	3.8314	17.1355	13.3041	18611.646484375	1403541.802192383	0	1174	0.09618448558653014	1.5893622568532877	1.5832799034959468	132.03456115722656	132.04603576660156
153	132.06533813476562	2.70555					1	DETECTED	132.0653 m/z @2.71 [CD8211_2.mzXML]	132.06533813476562	2.70555	2.0174333333333334	14.975599999999998	12.958166666666665	176209.6875	9825782.289215334	0	1174	0.7392859499397484	1.848116661954448	2.703195300809738	132.05555725097656	132.065673828125
154	132.07643127441406	1.8507833333333332					1	DETECTED	132.0764 m/z @1.85 [CD8211_2.mzXML]	132.07643127441406	1.8507833333333332	1.8226	10.73415	8.91155	526411.875	3544606.106291993	0	1174	0.038805614088639695	2.964434840585499	2.3419149542174567	132.0763702392578	132.08627319335938
155	132.10165405273438	4.003716666666667					1	DETECTED	132.1017 m/z @4.00 [CD8211_2.mzXML]	132.10165405273438	4.003716666666667	0.1747166666666667	19.9255	19.750783333333334	1590071.875	1.0713236106973018E8	1	1174	1.1369918826731573	0.9235096417192789	0.7268305287137232	132.10118103027344	132.10220336914062
156	132.11395263671875	3.9409					1	DETECTED	132.1140 m/z @3.94 [CD8211_2.mzXML]	132.11395263671875	3.9409	3.49195	4.525099999999999	1.0331499999999991	2892.90087890625	106467.22016824344	0	1174	0.7500537769806126	1.1506292460184868	1.3012584920369734	132.11167907714844	132.1231231689453
157	132.45506286621094	4.003716666666667					1	DETECTED	132.4551 m/z @4.00 [CD8211_2.mzXML]	132.45506286621094	4.003716666666667	3.0684166666666663	4.492999999999999	1.424583333333333	4690.88623046875	265844.4018655394	0	1174	1.963048740424437	0.7615649167824937	0.5231298335649874	132.45484924316406	132.45513916015625
158	132.76515197753906	3.8314					1	DETECTED	132.7652 m/z @3.83 [CD8211_2.mzXML]	132.76515197753906	3.8314	3.0829999999999997	4.6061	1.5231	5511.59033203125	325627.49997702026	0	1174	1.7554498230356606	1.0175708177445213	1.5488965903114158	132.7648468017578	132.76559448242188
159	132.95777893066406	11.80095					1	DETECTED	132.9578 m/z @11.80 [CD8211_2.mzXML]	132.95777893066406	11.80095	0.10161666666666667	19.99816666666667	19.896550000000005	425535.84375	5.495603347393345E7	0	1174	1.282825629304181	0.8164864052700641	4.849639679620809	132.94808959960938	132.96104431152344
160	132.99815368652344	1.5244333333333333					1	DETECTED	132.9982 m/z @1.52 [CD8211_2.mzXML]	132.99815368652344	1.5244333333333333	1.4334666666666667	15.345316666666667	13.911850000000001	18027.26953125	4901160.972485595	0	1174	0.11672701942605568	76.46674606082817	138.7473133792859	132.99252319335938	132.99815368652344
161	133.03419494628906	1.5244333333333333					1	DETECTED	133.0342 m/z @1.52 [CD8211_2.mzXML]	133.03419494628906	1.5244333333333333	0.4670333333333333	19.943666666666665	19.476633333333332	542783.625	1.1256027758870862E7	0	1174	0.11541436396695204	49.55889911941689	1.4358320114274952	133.0271759033203	133.0347442626953
162	133.04910278320312	1.96115					1	DETECTED	133.0491 m/z @1.96 [CD8211_2.mzXML]	133.04910278320312	1.96115	1.01335	7.901750000000001	6.888400000000001	7792.7705078125	947234.0350182803	0	1174	0.41515065076293944	3.5075423550622866	6.005482587510622	133.0489044189453	133.05718994140625
163	133.06863403320312	2.8054					1	DETECTED	133.0686 m/z @2.81 [CD8211_2.mzXML]	133.06863403320312	2.8054	0.7038333333333333	6.850933333333333	6.1471	8282.30859375	833178.7921123048	0	1174	0.6843420807502798	1.4625041635605183	1.9250083271210365	133.06100463867188	133.0689239501953
164	133.07981872558594	1.8507833333333332					1	DETECTED	133.0798 m/z @1.85 [CD8211_2.mzXML]	133.07981872558594	1.8507833333333332	0.5033833333333333	15.786066666666667	15.282683333333333	22476.779296875	4265496.636544953	0	1174	1.3627659332321262	5.6711753500569	5.496190814829467	133.07957458496094	133.0856170654297
165	133.1050567626953	3.9565833333333336					1	DETECTED	133.1051 m/z @3.96 [CD8211_2.mzXML]	133.1050567626953	3.9565833333333336	1.5096166666666666	16.986	15.476383333333334	73847.5703125	5821492.716148259	0	1174	1.4376710487925952	0.7748979269078028	0.919120390169527	133.0966033935547	133.1053466796875
166	133.9584503173828	11.532866666666667					1	DETECTED	133.9585 m/z @11.53 [CD8211_2.mzXML]	133.9584503173828	11.532866666666667	0.10161666666666667	19.9255	19.823883333333335	8261.9931640625	1949167.3543976438	0	1174	1.2339910686675744	1.0694806825304455	1.9525843160704637	133.95777893066406	133.966552734375
167	134.01852416992188	1.7666					1	DETECTED	134.0185 m/z @1.77 [CD8211_2.mzXML]	134.01852416992188	1.7666	1.7200833333333334	1.8086166666666665	0.08853333333333313	24542.49609375	83701.91103027345	0	1174	0.06168920892816554	0.9516302400573275	0.9032604801146551	134.0183563232422	134.01858520507812
168	134.03529357910156	1.5244333333333333					1	DETECTED	134.0353 m/z @1.52 [CD8211_2.mzXML]	134.03529357910156	1.5244333333333333	0.2841666666666667	19.56116666666667	19.277	51926.78125	1972898.8139026791	0	1174	0.12304871494722236	6.398135551821608	14.769329106585268	134.03248596191406	134.0448760986328
169	134.05978393554688	10.007016666666667					1	DETECTED	134.0598 m/z @10.01 [CD8211_2.mzXML]	134.05978393554688	10.007016666666667	4.889433333333333	19.797666666666665	14.908233333333332	8977.451171875	911972.0613239746	0	1174	0.5602439210108585	1.4565696699288397	0.10669104962102241	134.05960083007812	134.06675720214844
170	134.1060028076172	3.9097500000000003					1	DETECTED	134.1060 m/z @3.91 [CD8211_2.mzXML]	134.1060028076172	3.9097500000000003	3.0981	4.804916666666667	1.706816666666667	4506.96435546875	258464.04480050653	0	1174	0.733566335982033	1.0514486950450728	0.5661529660484524	134.10531616210938	134.10842895507812
171	134.95816040039062	11.698450000000001					1	DETECTED	134.9582 m/z @11.70 [CD8211_2.mzXML]	134.95816040039062	11.698450000000001	0.10161666666666667	19.99816666666667	19.896550000000005	62907.375	1.0255908839925205E7	0	1174	1.6489542023370642	0.8901207427975472	5.083278361946134	134.9578399658203	134.95895385742188
172	134.9962921142578	1.5244333333333333					1	DETECTED	134.9963 m/z @1.52 [CD8211_2.mzXML]	134.9962921142578	1.5244333333333333	1.4334666666666667	10.167766666666667	8.734300000000001	104596.265625	1711242.225505341	0	1174	0.16778445585743795	1.7329190822850147	8.402885571363393	134.9959716796875	135.0032501220703
173	135.03187561035156	1.5685499999999999					1	DETECTED	135.0319 m/z @1.57 [CD8211_2.mzXML]	135.03187561035156	1.5685499999999999	1.5685499999999999	19.415166666666668	17.84661666666667	33011.8203125	1726412.2509332276	0	1174	0.07032744865425355	null	null	135.03128051757812	135.03257751464844
174	135.06295776367188	19.0695					1	DETECTED	135.0630 m/z @19.07 [CD8211_2.mzXML]	135.06295776367188	19.0695	0.1747166666666667	19.943666666666665	19.76895	2180.205322265625	1346562.3744620362	0	1174	2.478384316489027	0.5231324871856164	0.04626497437123282	135.05812072753906	135.0634002685547
175	136.0477294921875	1.8086166666666665					1	DETECTED	136.0477 m/z @1.81 [CD8211_2.mzXML]	136.0477294921875	1.8086166666666665	1.7808333333333333	2.6353333333333335	0.8545000000000003	218111.578125	698537.652622985	0	1174	0.022204554026480805	0.9362668544871442	4.513828389364138	136.04241943359375	136.04837036132812
176	136.0615692138672	7.136566666666667					1	DETECTED	136.0616 m/z @7.14 [CD8211_2.mzXML]	136.0615692138672	7.136566666666667	0.10161666666666667	19.99816666666667	19.896550000000005	4827.10302734375	2403240.5483417977	0	1174	18.456918714301967	1.4141216355482273	1.3822023962267338	136.06094360351562	136.06211853027344
177	136.07553100585938	3.878216666666667					1	DETECTED	136.0755 m/z @3.88 [CD8211_2.mzXML]	136.07553100585938	3.878216666666667	1.4334666666666667	15.509283333333334	14.075816666666668	5596.4697265625	1203135.491387024	0	1174	0.43202650954627453	2.878784470123053	4.757568940246106	136.07513427734375	136.07579040527344
178	136.9536590576172	11.698450000000001					1	DETECTED	136.9537 m/z @11.70 [CD8211_2.mzXML]	136.9536590576172	11.698450000000001	0.10161666666666667	19.98	19.878383333333336	27064.84375	4266834.224267613	0	1174	1.847905880172803	1.0928762970064134	4.929212512389353	136.95338439941406	136.95411682128906
179	136.96917724609375	1.5983833333333335					1	DETECTED	136.9692 m/z @1.60 [CD8211_2.mzXML]	136.96917724609375	1.5983833333333335	1.5685499999999999	1.6889333333333334	0.12038333333333351	14588.783203125	73588.21660839848	0	1174	0.09183415137518836	2.017597765363113	3.035195530726227	136.968994140625	136.9693603515625
180	137.0511016845703	1.8086166666666665					1	DETECTED	137.0511 m/z @1.81 [CD8211_2.mzXML]	137.0511016845703	1.8086166666666665	1.8086166666666665	15.363316666666666	13.5547	8051.19775390625	1568785.686400848	0	1174	1.2645390961577476	null	null	137.0453338623047	137.05982971191406
181	137.1321563720703	7.2432					1	DETECTED	137.1322 m/z @7.24 [CD8211_2.mzXML]	137.1321563720703	7.2432	0.10161666666666667	19.99816666666667	19.896550000000005	8124.615234375	4023627.6798990485	0	1174	7.015417530404143	1.3930069195673231	0.4683249745980254	137.1315460205078	137.13258361816406
182	138.05223083496094	1.8782166666666666					1	DETECTED	138.0522 m/z @1.88 [CD8211_2.mzXML]	138.05223083496094	1.8782166666666666	0.19286666666666666	18.613	18.420133333333332	130215.390625	2332360.6150250556	0	1174	0.06153866960785592	0.519882734495043	0.003987270496331264	138.04893493652344	138.05551147460938
183	138.9060516357422	1.75135					1	DETECTED	138.9061 m/z @1.75 [CD8211_2.mzXML]	138.9060516357422	1.75135	1.6889333333333334	2.3301666666666665	0.6412333333333331	35296.421875	541565.6763637696	0	1174	0.09727436775250142	5.136715620827776	9.273431241655553	138.9059600830078	138.9062957763672
184	139.00238037109375	3.2620666666666667					1	DETECTED	139.0024 m/z @3.26 [CD8211_2.mzXML]	139.00238037109375	3.2620666666666667	3.0534666666666666	5.6381	2.584633333333333	2983.958251953125	145866.92346591188	0	1174	0.1263537149627978	6.195190156599549	11.390380313199097	139.00216674804688	139.002685546875
185	139.04168701171875	14.447616666666667					1	DETECTED	139.0417 m/z @14.45 [CD8211_2.mzXML]	139.04168701171875	14.447616666666667	0.22935	19.99816666666667	19.76881666666667	149719.59375	2.3096247114855926E7	1	1174	3.3721990675013984	0.8561267103602013	0.5512225553971299	139.03611755371094	139.04981994628906
186	140.04151916503906	14.527800000000001					1	DETECTED	140.0415 m/z @14.53 [CD8211_2.mzXML]	140.04151916503906	14.527800000000001	1.0318	16.340116666666667	15.308316666666666	6774.6455078125	2239944.9119996955	0	1174	5.878127585969205	0.5671427336494763	0.47266569052316254	140.03395080566406	140.04945373535156
187	140.0678253173828	1.7808333333333333					1	DETECTED	140.0678 m/z @1.78 [CD8211_2.mzXML]	140.0678253173828	1.7808333333333333	0.3573	12.600233333333334	12.242933333333333	534288.625	3757417.7029969785	1	1174	0.07607001145803127	1.0506058833292478	0.37450235142525823	140.06666564941406	140.07098388671875
188	140.99476623535156	3.5687333333333333					1	DETECTED	140.9948 m/z @3.57 [CD8211_2.mzXML]	140.99476623535156	3.5687333333333333	3.277066666666667	3.7222500000000003	0.4451833333333335	1798.5299072265625	25824.45033676148	0	1174	0.03138763623621266	0.7631714285714292	0.5263428571428584	140.9941864013672	140.99522399902344
189	141.00994873046875	10.435283333333333					1	DETECTED	141.0099 m/z @10.44 [CD8211_2.mzXML]	141.00994873046875	10.435283333333333	3.476516666666667	10.716083333333334	7.239566666666667	16167.8779296875	826570.7246742249	0	1174	0.10808467621428619	0.5132889963044588	0.024555767950022282	141.00559997558594	141.01626586914062
190	141.04051208496094	2.9805					1	DETECTED	141.0405 m/z @2.98 [CD8211_2.mzXML]	141.04051208496094	2.9805	2.51025	16.340116666666667	13.829866666666668	5968.40185546875	1288584.006745482	0	1174	11.303935069968416	14.704802410065568	27.203680110030604	141.0364990234375	141.04080200195312
191	141.0520782470703	9.344316666666666					1	DETECTED	141.0521 m/z @9.34 [CD8211_2.mzXML]	141.0520782470703	9.344316666666666	1.0318	18.082833333333333	17.051033333333333	48574.00390625	1634404.4701641852	0	1174	0.11732171212937459	0.6127471973949846	0.18737094370795246	141.0454559326172	141.0572052001953
192	141.0907440185547	1.0865166666666668					1	DETECTED	141.0907 m/z @1.09 [CD8211_2.mzXML]	141.0907440185547	1.0865166666666668	0.11978333333333334	19.99816666666667	19.878383333333336	2141.340576171875	1169642.234862793	0	1174	0.43870720299918986	10.281213364595546	19.56242672919109	141.08767700195312	141.0913543701172
193	142.06494140625	9.204733333333333					1	DETECTED	142.0649 m/z @9.20 [CD8211_2.mzXML]	142.06494140625	9.204733333333333	5.097333333333333	10.716083333333334	5.61875	64939.0234375	1262788.523867433	0	1174	0.111431944038614	2.086612631650238	1.8926760494484003	142.05543518066406	142.07135009765625
194	142.94764709472656	1.6584					1	DETECTED	142.9476 m/z @1.66 [CD8211_2.mzXML]	142.94764709472656	1.6584	0.7038333333333333	19.087666666666667	18.383833333333335	26544.16015625	2316893.7742632446	0	1174	0.1714507192835506	3.155278817418248	53.987806190867865	142.93797302246094	142.95013427734375
195	143.00132751464844	1.495					1	DETECTED	143.0013 m/z @1.50 [CD8211_2.mzXML]	143.00132751464844	1.495	1.4499333333333333	10.537183333333333	9.08725	5981.3583984375	1161443.0028864443	0	1174	0.07454378432306541	100.82008136094642	200.64016272189286	143.00131225585938	143.0107421875
196	143.031005859375	1.7947166666666667					1	DETECTED	143.0310 m/z @1.79 [CD8211_2.mzXML]	143.031005859375	1.7947166666666667	0.5943833333333333	19.56116666666667	18.966783333333336	785834.625	6114769.647551063	1	1174	0.06389681764757449	2.2393284650627927	2.557446482083622	143.0269012451172	143.0398406982422
197	143.0727996826172	9.204733333333333					1	DETECTED	143.0728 m/z @9.20 [CD8211_2.mzXML]	143.0727996826172	9.204733333333333	0.10161666666666667	19.99816666666667	19.896550000000005	83336.953125	3044873.7902054167	0	1174	0.1027140974755909	0.522426965669783	0.019852840879778667	143.0690460205078	143.08172607421875
198	143.1062469482422	11.09725					1	DETECTED	143.1062 m/z @11.10 [CD8211_2.mzXML]	143.1062469482422	11.09725	0.9951666666666666	15.767616666666667	14.772450000000001	14106.7275390625	1029769.5374625855	0	1174	0.07755996911986074	0.5334694775867617	0.3371466421767624	143.1049346923828	143.1085968017578
199	144.03443908691406	1.7947166666666667					1	DETECTED	144.0344 m/z @1.79 [CD8211_2.mzXML]	144.03443908691406	1.7947166666666667	1.7808333333333333	9.5033	7.722466666666666	34072.0625	2192642.848377991	0	1174	7.427848063578281	271.0412357882239	543.9845615313686	144.03443908691406	144.04441833496094
200	144.0698699951172	11.532866666666667					1	DETECTED	144.0699 m/z @11.53 [CD8211_2.mzXML]	144.0698699951172	11.532866666666667	0.10161666666666667	19.943666666666665	19.84205	2288.139404296875	1500459.6004545894	0	1174	18.89080829138532	0.8678862766539093	0.7357725533078183	144.06483459472656	144.0698699951172
201	144.0803680419922	9.204733333333333					1	DETECTED	144.0804 m/z @9.20 [CD8211_2.mzXML]	144.0803680419922	9.204733333333333	9.095366666666667	19.287666666666667	10.1923	719931.6875	6324288.8249001205	1	1174	0.10600727905767116	1.6406784896977356	1.3605569685161576	144.0738067626953	144.08087158203125
202	144.10179138183594	1.8646333333333334					1	DETECTED	144.1018 m/z @1.86 [CD8211_2.mzXML]	144.10179138183594	1.8646333333333334	0.11978333333333334	19.651999999999997	19.532216666666663	50223.5	1939925.6116867058	0	1174	0.05322783338956372	1.0564215130612276	0.1418541355528435	144.0984344482422	144.1031036376953
203	144.13766479492188	10.926883333333334					1	DETECTED	144.1377 m/z @10.93 [CD8211_2.mzXML]	144.13766479492188	10.926883333333334	10.8575	11.079916666666666	0.22241666666666582	4006.97314453125	31674.126935302564	0	1174	0.17076720212821073	1.6028104732163984	2.2056209464327967	144.1376495361328	144.1381072998047
204	144.9807586669922	1.5535833333333333					1	DETECTED	144.9808 m/z @1.55 [CD8211_2.mzXML]	144.9807586669922	1.5535833333333333	1.4499333333333333	18.55816666666667	17.108233333333335	49433.640625	3654923.341608094	0	1174	0.0751402193483457	55.4378222321566	116.18389592927606	144.97882080078125	144.9813232421875
205	144.9918975830078	1.4654					1	DETECTED	144.9919 m/z @1.47 [CD8211_2.mzXML]	144.9918975830078	1.4654	1.4146333333333334	18.613	17.198366666666665	50648.04296875	1.5141756653374512E7	0	1174	0.38860448655383406	169.45001680215304	350.60063406413354	144.98443603515625	144.99664306640625
206	145.03561401367188	1.7666					1	DETECTED	145.0356 m/z @1.77 [CD8211_2.mzXML]	145.03561401367188	1.7666	1.4499333333333333	17.433333333333334	15.9834	4172.17822265625	2357045.0777297365	0	1174	15.942101334404711	25.236947368421053	49.473894736842105	145.02734375	145.03561401367188
207	145.04925537109375	1.96115					1	DETECTED	145.0493 m/z @1.96 [CD8211_2.mzXML]	145.04925537109375	1.96115	0.10161666666666667	19.99816666666667	19.896550000000005	250391.875	1.4915410664195912E7	0	1174	0.22208581203618438	16.420394266953256	22.44940750517883	145.04736328125	145.0517578125
208	145.06460571289062	9.204733333333333					1	DETECTED	145.0646 m/z @9.20 [CD8211_2.mzXML]	145.06460571289062	9.204733333333333	9.161100000000001	9.263833333333334	0.10273333333333312	4537.5419921875	18053.662974609382	0	1174	0.09959403327836291	1.177234530175732	1.354469060351464	145.06446838378906	145.0648193359375
209	145.08399963378906	9.190366666666668					1	DETECTED	145.0840 m/z @9.19 [CD8211_2.mzXML]	145.08399963378906	9.190366666666668	9.113383333333333	10.41985	1.306466666666667	72487.9609375	577486.2174561154	0	1174	0.09217229971998542	2.002478844345466	1.7956184819687786	145.0837860107422	145.0859375
210	146.05967712402344	9.190366666666668					1	DETECTED	146.0597 m/z @9.19 [CD8211_2.mzXML]	146.05967712402344	9.190366666666668	1.0318	19.415166666666668	18.383366666666667	524820.625	5536733.54583313	0	1174	0.10785685048580795	2.3605601606717586	1.8459249151706945	146.0524444580078	146.06011962890625
211	146.08087158203125	1.9891666666666665					1	DETECTED	146.0809 m/z @1.99 [CD8211_2.mzXML]	146.08087158203125	1.9891666666666665	0.2660166666666667	18.887666666666668	18.621650000000002	38975.7421875	4681756.619182736	0	1174	1.0091367579916333	5.284078817445634	6.606366938365922	146.0803680419922	146.08729553222656
212	146.11732482910156	1.8226					1	DETECTED	146.1173 m/z @1.82 [CD8211_2.mzXML]	146.11732482910156	1.8226	1.8226	9.344316666666666	7.521716666666666	57675.02734375	1.261548390331192E7	0	1174	7.939586999745584	null	null	146.11721801757812	146.11753845214844
213	147.00491333007812	1.495					1	DETECTED	147.0049 m/z @1.50 [CD8211_2.mzXML]	147.00491333007812	1.495	1.4146333333333334	19.051333333333332	17.636699999999998	235223.5625	4455743.246308962	0	1174	0.13187205712443317	66.91326177841052	136.04351288213272	146.99588012695312	147.0143585205078
214	147.03016662597656	1.5244333333333333					1	DETECTED	147.0302 m/z @1.52 [CD8211_2.mzXML]	147.03016662597656	1.5244333333333333	1.5244333333333333	17.321833333333334	15.797400000000001	199984.046875	1.1564442140929569E7	0	1174	2.6101124416293846	null	null	147.02597045898438	147.0394744873047
215	147.0632781982422	9.190366666666668					1	DETECTED	147.0633 m/z @9.19 [CD8211_2.mzXML]	147.0632781982422	9.190366666666668	0.10161666666666667	19.99816666666667	19.896550000000005	46012.4609375	2943605.6794317043	0	1174	0.10564040649878059	1.0576499137097037	0.05134911219798006	147.053466796875	147.06539916992188
216	147.07620239257812	1.8507833333333332					1	DETECTED	147.0762 m/z @1.85 [CD8211_2.mzXML]	147.07620239257812	1.8507833333333332	1.7808333333333333	11.714599999999999	9.933766666666665	242918.140625	5869312.194660766	0	1174	0.13224852122439956	9.628761327785549	8.823619412128217	147.07594299316406	147.07972717285156
217	147.11270141601562	1.5535833333333333					1	DETECTED	147.1127 m/z @1.55 [CD8211_2.mzXML]	147.11270141601562	1.5535833333333333	1.5096166666666666	15.027166666666666	13.51755	174413.1875	3561974.0915779113	0	1174	0.1586356970812952	10.395087665988184	4.094624273642939	147.10997009277344	147.11695861816406
218	148.0147705078125	1.5244333333333333					1	DETECTED	148.0148 m/z @1.52 [CD8211_2.mzXML]	148.0147705078125	1.5244333333333333	1.2145166666666667	1.5685499999999999	0.3540333333333332	17680.072265625	150811.79541622926	0	1174	0.12228671759771226	0.57117504705566	0.14235009411132	148.01113891601562	148.0147705078125
219	148.0425262451172	2.0599499999999997					1	DETECTED	148.0425 m/z @2.06 [CD8211_2.mzXML]	148.0425262451172	2.0599499999999997	1.2694833333333333	19.98	18.710516666666667	40198.96875	2723124.472929964	0	1174	0.3421008728421382	5.571411924700548	10.117135261508182	148.03863525390625	148.04273986816406
220	148.06021118164062	1.8226					1	DETECTED	148.0602 m/z @1.82 [CD8211_2.mzXML]	148.06021118164062	1.8226	1.7947166666666667	12.58365	10.788933333333334	61120.5859375	1478096.7760095524	0	1174	0.07320702469182638	26.666992477195343	53.87316138523803	148.0518341064453	148.0666046142578
221	148.08209228515625	17.488999999999997					1	DETECTED	148.0821 m/z @17.49 [CD8211_2.mzXML]	148.08209228515625	17.488999999999997	0.10161666666666667	19.98	19.878383333333336	5324.189453125	1875437.7681933895	0	1174	3.15736946464666	0.5716324001215441	0.2701951530537437	148.0753631591797	148.08248901367188
222	148.09666442871094	1.8782166666666666					1	DETECTED	148.0967 m/z @1.88 [CD8211_2.mzXML]	148.09666442871094	1.8782166666666666	0.5579999999999999	8.04125	7.48325	14846.283203125	892711.5971342468	0	1174	1.3683744312008579	0.8855338762463699	0.8152274682576223	148.096435546875	148.1002655029297
223	148.93496704101562	1.75135					1	DETECTED	148.9350 m/z @1.75 [CD8211_2.mzXML]	148.93496704101562	1.75135	1.6735666666666666	12.02215	10.348583333333334	75375.8828125	3003718.940401611	0	1174	0.10320713574506235	1.0235431277782876	0.8852425577401929	148.93479919433594	148.93508911132812
224	149.01206970214844	1.5244333333333333					1	DETECTED	149.0121 m/z @1.52 [CD8211_2.mzXML]	149.01206970214844	1.5244333333333333	0.2841666666666667	19.615666666666666	19.3315	165833.671875	5328011.64142331	0	1174	0.11113493610348923	6.02664947950815	0.11294201500540473	149.0021209716797	149.01211547851562
225	149.02291870117188	12.4495					1	DETECTED	149.0229 m/z @12.45 [CD8211_2.mzXML]	149.02291870117188	12.4495	0.10161666666666667	19.99816666666667	19.896550000000005	108625.1796875	3.764159999949834E7	1	1174	11.357495647901345	0.5367949182554926	0.09025112787816691	149.022705078125	149.0233612060547
226	149.06455993652344	11.8666					1	DETECTED	149.0646 m/z @11.87 [CD8211_2.mzXML]	149.06455993652344	11.8666	7.971666666666667	13.569600000000001	5.5979333333333345	20179.697265625	4154536.7250337536	0	1174	5.2250030273400725	0.7205389132539477	0.4626316427796194	149.05747985839844	149.06455993652344
227	149.07850646972656	17.972666666666665					1	DETECTED	149.0785 m/z @17.97 [CD8211_2.mzXML]	149.07850646972656	17.972666666666665	0.1747166666666667	19.943666666666665	19.76895	9678.662109375	4104221.1388136586	0	1174	9.89793810798458	0.5553715455993528	0.2075237948578977	149.07818603515625	149.07879638671875
228	149.99703979492188	11.80095					1	DETECTED	149.9970 m/z @11.80 [CD8211_2.mzXML]	149.99703979492188	11.80095	0.15645	19.99816666666667	19.84171666666667	9405.9609375	4361127.002216736	0	1174	18.366126931523997	0.8519780439978818	0.7039560879957636	149.99240112304688	150.0024871826172
229	150.01348876953125	1.7808333333333333					1	DETECTED	150.0135 m/z @1.78 [CD8211_2.mzXML]	150.01348876953125	1.7808333333333333	1.0499333333333334	19.9255	18.875566666666668	6768.1640625	5707361.552093139	0	1174	18.44302612900313	12.912550736534868	24.825101473069733	150.0071258544922	150.01602172851562
230	150.0262908935547	12.4495					1	DETECTED	150.0263 m/z @12.45 [CD8211_2.mzXML]	150.0262908935547	12.4495	0.10161666666666667	19.943666666666665	19.84205	9866.716796875	3780590.358126831	0	1174	11.91396299732515	0.8034595672942596	0.43035530463072913	150.0260009765625	150.02835083007812
231	150.0583038330078	2.6633					1	DETECTED	150.0583 m/z @2.66 [CD8211_2.mzXML]	150.0583038330078	2.6633	1.4802166666666667	9.590183333333332	8.109966666666665	38409.73046875	1546011.262708923	0	1174	0.5779034373138421	13.41000395951176	1.1962625664766484	150.05172729492188	150.061767578125
232	150.93202209472656	1.75135					1	DETECTED	150.9320 m/z @1.75 [CD8211_2.mzXML]	150.93202209472656	1.75135	1.6735666666666666	1.7808333333333333	0.10726666666666662	30191.884765625	123374.0799833983	0	1174	0.04125207967796074	0.689522176987358	0.3790443539747158	150.931884765625	150.93226623535156
233	150.96827697753906	11.4695					1	DETECTED	150.9683 m/z @11.47 [CD8211_2.mzXML]	150.96827697753906	11.4695	0.15645	19.99816666666667	19.84171666666667	13172.8720703125	2198220.1813996886	0	1174	0.824193223994925	0.7089781455721833	0.7419945542312482	150.96798706054688	150.97683715820312
234	151.03726196289062	2.8781000000000003					1	DETECTED	151.0373 m/z @2.88 [CD8211_2.mzXML]	151.03726196289062	2.8781000000000003	0.61255	17.823666666666668	17.21111666666667	7998.37109375	1485253.3810327454	0	1174	16.341622837781024	3.7984411437987835	10.314263748027766	151.02735900878906	151.0452423095703
235	151.06137084960938	8.522766666666666					1	DETECTED	151.0614 m/z @8.52 [CD8211_2.mzXML]	151.06137084960938	8.522766666666666	0.9404833333333333	8.575633333333334	7.635150000000001	3515.571044921875	782249.2834194336	0	1174	0.12144607945908348	0.503486196989913	0.006972393979826006	151.0611572265625	151.06175231933594
236	151.1112823486328	10.787766666666666					1	DETECTED	151.1113 m/z @10.79 [CD8211_2.mzXML]	151.1112823486328	10.787766666666666	0.6310833333333333	19.797666666666665	19.16658333333333	5807.02001953125	1384608.3793777158	0	1174	0.14840938033446527	0.9435453830892958	0.6111469000542215	151.11097717285156	151.112060546875
237	152.00894165039062	2.9805					1	DETECTED	152.0089 m/z @2.98 [CD8211_2.mzXML]	152.00894165039062	2.9805	2.7911	3.1571833333333337	0.36608333333333354	4827.9970703125	76575.38700256351	0	1174	0.30212700510677104	0.9664290742696239	0.9328581485392476	152.00868225097656	152.0091094970703
238	152.0217742919922	1.8086166666666665					1	DETECTED	152.0218 m/z @1.81 [CD8211_2.mzXML]	152.0217742919922	1.8086166666666665	1.7666	10.769983333333332	9.003383333333332	128896.1171875	1847961.9698300166	0	1174	0.021559685897747816	116.99551422745722	3.0775800571165295	152.02163696289062	152.03176879882812
239	152.03195190429688	2.159683333333333					1	DETECTED	152.0320 m/z @2.16 [CD8211_2.mzXML]	152.03195190429688	2.159683333333333	2.074133333333333	9.745783333333332	7.671649999999999	5950.39794921875	588926.5483124389	0	1174	1.2647502609401284	44.83722969023961	15.612389150503553	152.0317840576172	152.03622436523438
240	152.04640197753906	11.562133333333332					1	DETECTED	152.0464 m/z @11.56 [CD8211_2.mzXML]	152.04640197753906	11.562133333333332	0.15645	19.99816666666667	19.84171666666667	6066.41064453125	2424404.2725718394	0	1174	17.92744790046101	0.7624844062983541	2.917120447891309	152.0373077392578	152.056396484375
241	152.94683837890625	1.5983833333333335					1	DETECTED	152.9468 m/z @1.60 [CD8211_2.mzXML]	152.94683837890625	1.5983833333333335	1.5389833333333334	11.620683333333334	10.081700000000001	93562.5078125	7592342.500966553	0	1174	0.10162130412052939	2.12274060208313	3.2785099679053036	152.9416961669922	152.94729614257812
242	153.0572967529297	13.569600000000001					1	DETECTED	153.0573 m/z @13.57 [CD8211_2.mzXML]	153.0572967529297	13.569600000000001	3.5687333333333333	19.9255	16.356766666666665	74183.203125	1.2513920236392984E7	0	1174	2.320159556740684	0.6931917302810738	0.35017292005123535	153.0511016845703	153.0662078857422
243	154.0262451171875	1.8782166666666666					1	DETECTED	154.0262 m/z @1.88 [CD8211_2.mzXML]	154.0262451171875	1.8782166666666666	1.8086166666666665	10.61225	8.803633333333334	15240.1064453125	609357.12311911	0	1174	0.06813661014282757	63.24449233716466	123.81069662259141	154.0196075439453	154.03199768066406
244	154.05690002441406	14.2277					1	DETECTED	154.0569 m/z @14.23 [CD8211_2.mzXML]	154.05690002441406	14.2277	1.8226	15.67515	13.85255	3675.76611328125	1391605.18414917	0	1174	2.3377635753540176	0.5583409242972648	0.11668184859452965	154.04693603515625	154.0614013671875
245	154.08375549316406	3.7690166666666665					1	DETECTED	154.0838 m/z @3.77 [CD8211_2.mzXML]	154.08375549316406	3.7690166666666665	1.3057166666666666	18.613	17.307283333333334	8002.42431640625	1065495.9498862606	0	1174	1.005521718646925	3.513027916480602	1.4797800900201246	154.08352661132812	154.0862274169922
246	155.0281982421875	2.7768333333333337					1	DETECTED	155.0282 m/z @2.78 [CD8211_2.mzXML]	155.0281982421875	2.7768333333333337	1.8226	18.759666666666664	16.937066666666663	7312.1083984375	1075024.115526062	0	1174	0.32356289463576937	3.8267439805199714	6.5869551909504995	155.02796936035156	155.03158569335938
247	155.0677032470703	9.98915					1	DETECTED	155.0677 m/z @9.99 [CD8211_2.mzXML]	155.0677032470703	9.98915	9.1307	10.404166666666667	1.2734666666666676	9513.857421875	152794.1765199279	0	1174	0.3465752087317284	0.588457073365939	3.9159892676216117	155.06015014648438	155.06842041015625
248	155.1306610107422	14.808150000000001					1	DETECTED	155.1307 m/z @14.81 [CD8211_2.mzXML]	155.1306610107422	14.808150000000001	0.10161666666666667	19.99816666666667	19.896550000000005	312186.09375	6.740976414294551E7	0	1174	5.88453324564381	1.1540503197568883	0.7612428858579781	155.13002014160156	155.1312713623047
249	156.04183959960938	1.7666					1	DETECTED	156.0418 m/z @1.77 [CD8211_2.mzXML]	156.04183959960938	1.7666	1.75135	10.277583333333332	8.526233333333332	206302.859375	2584252.8894701223	0	1174	0.038774044700277344	291.15551597875543	612.8344166393022	156.0411834716797	156.0419464111328
250	156.0765838623047	1.8782166666666666					1	DETECTED	156.0766 m/z @1.88 [CD8211_2.mzXML]	156.0765838623047	1.8782166666666666	1.5389833333333334	15.273833333333332	13.734849999999998	38736.61328125	2131415.3216804205	0	1174	0.4235735332345476	1.5278677455285856	2.03554693396154	156.06781005859375	156.07733154296875
251	156.13426208496094	14.808150000000001					1	DETECTED	156.1343 m/z @14.81 [CD8211_2.mzXML]	156.13426208496094	14.808150000000001	0.15645	19.98	19.82355	16139.0224609375	4215515.770947114	0	1174	5.390697335498546	0.8745135270656716	0.3443530854416795	156.13352966308594	156.134521484375
252	157.1278533935547	14.808150000000001					1	DETECTED	157.1279 m/z @14.81 [CD8211_2.mzXML]	157.1278533935547	14.808150000000001	0.10161666666666667	19.99816666666667	19.896550000000005	89394.671875	1.9813603598221786E7	0	1174	5.211509426544168	0.7477581853182713	0.35166845315957507	157.12181091308594	157.1283416748047
253	158.04000854492188	1.7666					1	DETECTED	158.0400 m/z @1.77 [CD8211_2.mzXML]	158.04000854492188	1.7666	1.7666	3.4612666666666665	1.6946666666666665	14226.0849609375	332141.758865265	0	1174	0.02904222552362823	null	null	158.0364532470703	158.0401611328125
254	158.1313018798828	14.808150000000001					1	DETECTED	158.1313 m/z @14.81 [CD8211_2.mzXML]	158.1313018798828	14.808150000000001	0.39365	19.8705	19.47685	4915.74560546875	1686385.5564709783	0	1174	0.6571221197920476	0.6755992230046133	0.2999487541397025	158.13067626953125	158.13168334960938
255	158.92770385742188	1.5535833333333333					1	DETECTED	158.9277 m/z @1.55 [CD8211_2.mzXML]	158.92770385742188	1.5535833333333333	1.4802166666666667	2.1026000000000002	0.6223833333333335	41488.828125	610826.029817749	0	1174	0.12375637333904921	4.241594729668339	7.4831894593366775	158.921630859375	158.9278106689453
256	158.96365356445312	1.6584					1	DETECTED	158.9637 m/z @1.66 [CD8211_2.mzXML]	158.96365356445312	1.6584	1.5833166666666665	1.9055333333333333	0.3222166666666668	398341.3125	2687150.1874848627	0	1174	0.09171166033782563	1.4449729481954308	1.8668074934285859	158.96363830566406	158.9638214111328
257	159.0649871826172	1.96115					1	DETECTED	159.0650 m/z @1.96 [CD8211_2.mzXML]	159.0649871826172	1.96115	1.96115	19.8705	17.90935	12914.3203125	1410957.381874786	0	1174	0.5902719971092352	null	null	159.0643768310547	159.07235717773438
258	159.091552734375	9.204733333333333					1	DETECTED	159.0916 m/z @9.20 [CD8211_2.mzXML]	159.091552734375	9.204733333333333	0.5398	18.082833333333333	17.543033333333334	50394.828125	3086423.423767182	0	1174	0.11225500576884784	1.7962678468400104	1.4808168292173567	159.08192443847656	159.101318359375
259	159.9817657470703	11.361866666666666					1	DETECTED	159.9818 m/z @11.36 [CD8211_2.mzXML]	159.9817657470703	11.361866666666666	0.10161666666666667	19.99816666666667	19.896550000000005	8216.55078125	2064155.1876980623	0	1174	0.7133122128078035	0.883486157056904	0.7055488704704905	159.98062133789062	159.98248291015625
260	160.06024169921875	2.70555					1	DETECTED	160.0602 m/z @2.71 [CD8211_2.mzXML]	160.06024169921875	2.70555	0.3023166666666667	19.797666666666665	19.49535	315927.09375	2.0411517288569037E7	1	1174	0.7062067605769169	1.4367632161353538	1.3034872286292585	160.05987548828125	160.06353759765625
261	160.07562255859375	9.219033333333334					1	DETECTED	160.0756 m/z @9.22 [CD8211_2.mzXML]	160.07562255859375	9.219033333333334	0.2660166666666667	18.394333333333336	18.12831666666667	23301.775390625	2294429.595367218	0	1174	0.12983020693493863	0.5752058456033227	0.023773879667014934	160.07521057128906	160.07601928710938
262	160.13311767578125	10.095816666666668					1	DETECTED	160.1331 m/z @10.10 [CD8211_2.mzXML]	160.13311767578125	10.095816666666668	1.96115	10.259266666666667	8.298116666666667	17929.333984375	2600829.374151672	0	1174	0.08477232786077948	0.5093257041915683	0.020737106310582662	160.13265991210938	160.1331787109375
263	160.9529571533203	12.054816666666666					1	DETECTED	160.9530 m/z @12.05 [CD8211_2.mzXML]	160.9529571533203	12.054816666666666	1.5244333333333333	15.860199999999999	14.335766666666666	6236.857421875	2020424.9193525391	0	1174	0.13663367431273876	0.6806858882946648	0.3613717765893296	160.95208740234375	160.96080017089844
264	161.011962890625	1.4654					1	DETECTED	161.0120 m/z @1.47 [CD8211_2.mzXML]	161.011962890625	1.4654	1.4146333333333334	12.209733333333332	10.7951	15209.00390625	2305104.6471231687	0	1174	0.13359561393261354	106.32074852265274	206.51660661394246	161.0067138671875	161.0122528076172
265	161.0236358642578	12.36515					1	DETECTED	161.0236 m/z @12.37 [CD8211_2.mzXML]	161.0236358642578	12.36515	1.5983833333333335	16.173916666666667	14.575533333333333	62127.32421875	1.0112887610998478E7	1	1174	2.3657174078358576	1.8970698837798459	2.7022420930054234	161.02340698242188	161.02915954589844
266	161.063720703125	2.6493166666666665					1	DETECTED	161.0637 m/z @2.65 [CD8211_2.mzXML]	161.063720703125	2.6493166666666665	0.6674166666666667	19.99816666666667	19.330750000000002	16860.08984375	2328181.050541385	0	1174	1.2629555502215706	2.365167449807299	27.143072307247916	161.05686950683594	161.06430053710938
267	161.12850952148438	1.8918333333333335					1	DETECTED	161.1285 m/z @1.89 [CD8211_2.mzXML]	161.12850952148438	1.8918333333333335	1.5535833333333333	15.804466666666666	14.250883333333332	13197.197265625	1164309.381567932	0	1174	13.120050624328638	19.39301380166135	37.357565987107044	161.1279754638672	161.13275146484375
268	161.98109436035156	1.3783166666666666					1	DETECTED	161.9811 m/z @1.38 [CD8211_2.mzXML]	161.98109436035156	1.3783166666666666	0.10161666666666667	19.99816666666667	19.896550000000005	3779.092529296875	1799534.4935733026	0	1174	18.56699349368986	7.792179055377146	14.584358110754291	161.98048400878906	161.98800659179688
269	162.0233917236328	12.105500000000001					1	DETECTED	162.0234 m/z @12.11 [CD8211_2.mzXML]	162.0233917236328	12.105500000000001	5.323966666666666	15.220383333333332	9.896416666666667	3700.23583984375	1042746.5601392824	0	1174	0.06877040557290748	0.7296592216116314	0.4593184432232628	162.01806640625	162.02728271484375
270	162.05018615722656	1.9055333333333333					1	DETECTED	162.0502 m/z @1.91 [CD8211_2.mzXML]	162.05018615722656	1.9055333333333333	1.9055333333333333	6.251033333333334	4.3455	16531.41796875	500434.95574426267	0	1174	0.026790447546434226	null	null	162.04977416992188	162.05865478515625
271	162.09799194335938	16.173916666666667					1	DETECTED	162.0980 m/z @16.17 [CD8211_2.mzXML]	162.09799194335938	16.173916666666667	1.4499333333333333	19.761333333333333	18.3114	11233.1337890625	3040647.5544793704	0	1174	2.913390045635934	0.7603863772178623	0.40925402398532346	162.08848571777344	162.0985107421875
272	162.11178588867188	1.8226					1	DETECTED	162.1118 m/z @1.82 [CD8211_2.mzXML]	162.11178588867188	1.8226	1.7666	7.546683333333333	5.780083333333334	2836183.75	1.4582857783236494E7	1	1174	0.027746039461366667	3.337254921228439	2.276323149823526	162.11178588867188	162.1128692626953
273	162.96798706054688	11.6361					1	DETECTED	162.9680 m/z @11.64 [CD8211_2.mzXML]	162.96798706054688	11.6361	0.3023166666666667	13.8752	13.572883333333333	3170.305908203125	1239890.4408409118	0	1174	7.4313312701352645	0.5987799013862685	0.19755980277253685	162.95953369140625	162.96914672851562
274	162.99122619628906	1.5244333333333333					1	DETECTED	162.9912 m/z @1.52 [CD8211_2.mzXML]	162.99122619628906	1.5244333333333333	0.13823333333333335	19.99816666666667	19.859933333333338	358803.28125	6206616.427311526	0	1174	0.11491170232455117	1.30513188001035	1.413243994471471	162.98342895507812	162.99188232421875
275	163.0386199951172	10.9431					1	DETECTED	163.0386 m/z @10.94 [CD8211_2.mzXML]	163.0386199951172	10.9431	0.15645	19.943666666666665	19.787216666666666	24336.056640625	2877524.2459171414	0	1174	0.18179516752006286	0.9035570858407633	21.962454236593043	163.03797912597656	163.04762268066406
276	163.0598907470703	1.9891666666666665					1	DETECTED	163.0599 m/z @1.99 [CD8211_2.mzXML]	163.0598907470703	1.9891666666666665	0.10161666666666667	19.99816666666667	19.896550000000005	76338.8984375	1.271885060037756E7	0	1174	0.6164927197739136	2.9656355592839057	9.387607894457041	163.0586700439453	163.0604248046875
277	163.07504272460938	11.54745					1	DETECTED	163.0750 m/z @11.55 [CD8211_2.mzXML]	163.07504272460938	11.54745	0.2841666666666667	11.6361	11.351933333333335	22439.1953125	5458251.784736574	0	1174	0.11073256869856962	0.5039353533679493	0.007870706735898611	163.07167053222656	163.07643127441406
278	163.1020050048828	1.9192333333333333					1	DETECTED	163.1020 m/z @1.92 [CD8211_2.mzXML]	163.1020050048828	1.9192333333333333	0.7948500000000001	19.907	19.11215	53969.734375	1.0027317339853477E7	0	1174	14.885193029174296	8.131205383035946	7.129983465221755	163.09315490722656	163.1020050048828
279	163.1155242919922	1.8226					1	DETECTED	163.1155 m/z @1.82 [CD8211_2.mzXML]	163.1155242919922	1.8226	1.7666	12.262116666666666	10.495516666666665	126373.640625	2657304.2703323364	0	1174	0.06636033329678348	93.2612448323049	182.58061324092145	163.1114044189453	163.1162872314453
280	163.5205535888672	15.472216666666666					1	DETECTED	163.5206 m/z @15.47 [CD8211_2.mzXML]	163.5205535888672	15.472216666666666	9.379083333333334	16.118299999999998	6.739216666666664	18120.3984375	3582096.969708372	0	1174	1.142220195891353	0.5530173309846055	0.10603466196921096	163.5162811279297	163.53016662597656
281	163.9763946533203	0.4670333333333333					1	DETECTED	163.9764 m/z @0.47 [CD8211_2.mzXML]	163.9763946533203	0.4670333333333333	0.10161666666666667	19.99816666666667	19.896550000000005	52446.78125	1.887822268926444E7	1	1174	18.271168637790314	13.996082232169087	9.896103190490495	163.97596740722656	163.9788818359375
282	164.9296417236328	1.6735666666666666					1	DETECTED	164.9296 m/z @1.67 [CD8211_2.mzXML]	164.9296417236328	1.6735666666666666	1.6283166666666666	5.2546333333333335	3.626316666666667	28180.048828125	679378.0052121582	0	1174	0.31754430807758594	40.06979742173112	9.683186204502745	164.9202880859375	164.93006896972656
283	164.98416137695312	11.6361					1	DETECTED	164.9842 m/z @11.64 [CD8211_2.mzXML]	164.98416137695312	11.6361	0.10161666666666667	19.99816666666667	19.896550000000005	114515.8203125	1.3895595610988066E7	1	1174	1.1831010972879383	0.8362014007180697	5.710911926329052	164.97677612304688	164.98745727539062
284	165.02442932128906	1.5389833333333334					1	DETECTED	165.0244 m/z @1.54 [CD8211_2.mzXML]	165.02442932128906	1.5389833333333334	1.4334666666666667	1.6133166666666667	0.17985000000000007	4205.98828125	34093.354428833045	0	1174	0.14109605452483742	0.85223503395988	0.70447006791976	165.02406311035156	165.02459716796875
285	165.05458068847656	3.9097500000000003					1	DETECTED	165.0546 m/z @3.91 [CD8211_2.mzXML]	165.05458068847656	3.9097500000000003	2.90735	10.645616666666665	7.738266666666665	6433.8173828125	1024817.8769320069	0	1174	0.9255102617524722	3.859869646182494	8.795489056333663	165.05429077148438	165.05494689941406
286	165.15975952148438	15.989650000000001					1	DETECTED	165.1598 m/z @15.99 [CD8211_2.mzXML]	165.15975952148438	15.989650000000001	0.13823333333333335	19.888666666666666	19.750433333333334	19954.97265625	4647031.725637843	0	1174	0.31323062547784275	0.6164100838959488	0.6802874133670465	165.1569366455078	165.16026306152344
287	165.9935760498047	0.5761833333333333					1	DETECTED	165.9936 m/z @0.58 [CD8211_2.mzXML]	165.9935760498047	0.5761833333333333	0.5398	16.229033333333334	15.689233333333334	5074.0361328125	2026136.1252997436	0	1174	11.492509468056054	215.61016949152548	430.22033898305096	165.98387145996094	165.9935760498047
288	166.02609252929688	2.41405					1	DETECTED	166.0261 m/z @2.41 [CD8211_2.mzXML]	166.02609252929688	2.41405	1.8226	13.488733333333332	11.666133333333333	34360.7421875	6498962.584594239	0	1174	0.9423052795847533	2.32627711159911	2.109917436880036	166.025390625	166.027099609375
289	166.05296325683594	2.0458000000000003					1	DETECTED	166.0530 m/z @2.05 [CD8211_2.mzXML]	166.05296325683594	2.0458000000000003	1.9751666666666667	18.101333333333333	16.126166666666666	12706.736328125	3443136.854012451	0	1174	0.06896285409640512	45.47181168655992	89.46386987310144	166.05076599121094	166.06239318847656
290	166.07183837890625	8.3176					1	DETECTED	166.0718 m/z @8.32 [CD8211_2.mzXML]	166.07183837890625	8.3176	8.1288	8.522766666666666	0.3939666666666657	3559.635009765625	46042.273880981375	0	1174	0.17887754172348558	1.0433439265536668	1.0866878531073336	166.06539916992188	166.0749969482422
291	166.0859832763672	8.368					1	DETECTED	166.0860 m/z @8.37 [CD8211_2.mzXML]	166.0859832763672	8.368	0.95865	19.943666666666665	18.985016666666667	1918535.375	4.031201147335969E7	1	1174	0.28778840880470113	0.8210456579887039	0.33514135247049154	166.0800323486328	166.09027099609375
292	166.1014862060547	8.368					1	DETECTED	166.1015 m/z @8.37 [CD8211_2.mzXML]	166.1014862060547	8.368	8.058666666666666	8.4353	0.37663333333333426	3161.76611328125	39385.108378418015	0	1174	0.2716716830416548	0.6087823275862055	0.21756465517241105	166.09652709960938	166.11123657226562
293	166.1175079345703	8.3513					1	DETECTED	166.1175 m/z @8.35 [CD8211_2.mzXML]	166.1175079345703	8.3513	8.215316666666666	8.41835	0.20303333333333384	1774.3389892578125	15642.063846344048	0	1174	0.14838982349252205	0.7465375658781708	0.49307513175634143	166.11264038085938	166.12254333496094
294	166.5843505859375	8.368					1	DETECTED	166.5844 m/z @8.37 [CD8211_2.mzXML]	166.5843505859375	8.368	8.023783333333334	8.470033333333333	0.44624999999999915	5525.65966796875	90453.41534130859	0	1174	0.23039433953083233	0.6482109136687161	0.2964218273374322	166.58404541015625	166.5843505859375
295	166.984619140625	11.6361					1	DETECTED	166.9846 m/z @11.64 [CD8211_2.mzXML]	166.984619140625	11.6361	0.10161666666666667	19.99816666666667	19.896550000000005	53720.34765625	8317904.2287656525	0	1174	1.4526225638128096	0.853693678095353	5.861177356425011	166.98355102539062	166.9856414794922
296	167.0314178466797	1.8918333333333335					1	DETECTED	167.0314 m/z @1.89 [CD8211_2.mzXML]	167.0314178466797	1.8918333333333335	1.4334666666666667	9.745783333333332	8.312316666666666	23339.962890625	1061957.5664560243	0	1174	7.804830268986245	9.012285970756329	14.314932164910733	167.02151489257812	167.0339813232422
297	167.07334899902344	1.7947166666666667					1	DETECTED	167.0733 m/z @1.79 [CD8211_2.mzXML]	167.07334899902344	1.7947166666666667	1.7947166666666667	13.686216666666667	11.8915	27128.474609375	7377998.792128663	0	1174	8.717675463633379	null	null	167.06739807128906	167.07334899902344
298	167.0894775390625	8.368					1	DETECTED	167.0895 m/z @8.37 [CD8211_2.mzXML]	167.0894775390625	8.368	7.68945	9.468116666666667	1.778666666666667	129687.7734375	2634429.4630533154	0	1174	0.2300580977157427	0.8439781537331662	0.3947120788126556	167.08924865722656	167.0900115966797
299	168.09042358398438	8.3513					1	DETECTED	168.0904 m/z @8.35 [CD8211_2.mzXML]	168.09042358398438	8.3513	8.023783333333334	8.487616666666666	0.46383333333333177	4472.73583984375	71578.0881377563	0	1174	0.299318170717493	0.7081064576866307	0.4162129153732615	168.09024047851562	168.0933074951172
300	168.9800262451172	11.698450000000001					1	DETECTED	168.9800 m/z @11.70 [CD8211_2.mzXML]	168.9800262451172	11.698450000000001	0.11978333333333334	19.99816666666667	19.878383333333336	21010.90234375	3434861.3876137943	0	1174	1.375601999084731	0.8674588040923545	0.22858649455725438	168.9789581298828	168.980712890625
301	169.0050506591797	10.435283333333333					1	DETECTED	169.0051 m/z @10.44 [CD8211_2.mzXML]	169.0050506591797	10.435283333333333	10.404166666666667	10.751933333333334	0.3477666666666668	22995.76171875	160484.34445361327	0	1174	0.10193939773770211	4.082593739602381	9.03388419359766	169.00454711914062	169.0052032470703
302	169.03555297851562	3.0241					1	DETECTED	169.0356 m/z @3.02 [CD8211_2.mzXML]	169.03555297851562	3.0241	1.9192333333333333	19.98	18.060766666666666	156751.734375	6264250.910389319	1	1174	0.3196994946488756	1.1777284164654138	0.7242654171011994	169.03274536132812	169.035888671875
303	169.05810546875	1.8086166666666665					1	DETECTED	169.0581 m/z @1.81 [CD8211_2.mzXML]	169.05810546875	1.8086166666666665	1.7361	18.521833333333333	16.785733333333333	60645.59375	3257647.6281255186	1	1174	9.180565128142078	115.7370719374858	127.73910552590387	169.04893493652344	169.06626892089844
304	169.094482421875	1.6735666666666666					1	DETECTED	169.0945 m/z @1.67 [CD8211_2.mzXML]	169.094482421875	1.6735666666666666	1.1411666666666667	8.754116666666667	7.61295	19587.517578125	3895951.111569123	0	1174	0.20253904351141272	7.149652516904583	13.320182950769327	169.08566284179688	169.09718322753906
305	170.04193115234375	1.8086166666666665					1	DETECTED	170.0419 m/z @1.81 [CD8211_2.mzXML]	170.04193115234375	1.8086166666666665	1.7808333333333333	10.494433333333335	8.713600000000001	9381.5224609375	859031.5685487672	0	1174	1.3255534372199131	29.233266035355076	56.27365049787833	170.03656005859375	170.0425567626953
306	170.05992126464844	9.190366666666668					1	DETECTED	170.0599 m/z @9.19 [CD8211_2.mzXML]	170.05992126464844	9.190366666666668	9.113383333333333	10.8575	1.7441166666666668	157908.15625	1501360.5734297484	0	1174	0.11367363133885178	2.0224382699296743	1.9362470561175338	170.05264282226562	170.06015014648438
307	170.09629821777344	0.15645					1	DETECTED	170.0963 m/z @0.16 [CD8211_2.mzXML]	170.09629821777344	0.15645	0.13823333333333335	19.943666666666665	19.805433333333333	7666.83984375	5241241.230442133	0	1174	15.040039345969044	543.607502287283	1086.215004574566	170.09182739257812	170.09678649902344
308	171.00196838378906	10.450233333333333					1	DETECTED	171.0020 m/z @10.45 [CD8211_2.mzXML]	171.00196838378906	10.450233333333333	10.404166666666667	10.596533333333333	0.19236666666666657	6983.35205078125	47004.229713256886	0	1174	0.10754065665071089	2.0879160636758396	3.175832127351679	171.00189208984375	171.0023651123047
309	171.03140258789062	1.5535833333333333					1	DETECTED	171.0314 m/z @1.55 [CD8211_2.mzXML]	171.03140258789062	1.5535833333333333	1.4499333333333333	19.014666666666667	17.564733333333333	7538.546875	1375723.357345795	0	1174	0.1453990365345561	84.73098568901752	136.09150435171958	171.02760314941406	171.03317260742188
310	171.06336975097656	9.204733333333333					1	DETECTED	171.0634 m/z @9.20 [CD8211_2.mzXML]	171.06336975097656	9.204733333333333	3.9879333333333333	11.4529	7.464966666666666	18813.576171875	2084554.7061808775	0	1174	0.08441171440853168	0.7154737259111588	0.43094745182231753	171.05758666992188	171.0728302001953
311	171.1380157470703	11.748716666666667					1	DETECTED	171.1380 m/z @11.75 [CD8211_2.mzXML]	171.1380157470703	11.748716666666667	11.68215	14.447616666666667	2.7654666666666667	4421.6904296875	420800.4772246704	0	1174	0.47094387415938677	20.772158237356035	40.54431647471207	171.13735961914062	171.1380157470703
312	171.14892578125	0.7219833333333334					1	DETECTED	171.1489 m/z @0.72 [CD8211_2.mzXML]	171.14892578125	0.7219833333333334	0.11978333333333334	19.99816666666667	19.878383333333336	8251.8408203125	5208005.807250305	0	1174	18.74822557527134	16.50480183770619	17.416375508713482	171.14483642578125	171.14959716796875
313	172.133056640625	10.222883333333334					1	DETECTED	172.1331 m/z @10.22 [CD8211_2.mzXML]	172.133056640625	10.222883333333334	10.149616666666667	11.0452	0.8955833333333327	12592.873046875	144939.6731148377	0	1174	0.11886959175044787	6.111806187443095	9.05580174987533	172.1326904296875	172.1331329345703
314	172.97830200195312	1.5244333333333333					1	DETECTED	172.9783 m/z @1.52 [CD8211_2.mzXML]	172.97830200195312	1.5244333333333333	1.4146333333333334	1.5389833333333334	0.12434999999999996	3366.55517578125	17220.31818927002	0	1174	0.07246914686784778	0.5662568306010932	0.12847317624097326	172.9751739501953	172.9873504638672
315	173.02073669433594	16.118299999999998					1	DETECTED	173.0207 m/z @16.12 [CD8211_2.mzXML]	173.02073669433594	16.118299999999998	0.11978333333333334	19.98	19.860216666666666	5209.0068359375	1952215.9440639666	0	1174	7.994155756460783	0.6206893139051434	0.2252802948772046	173.01939392089844	173.0210418701172
316	173.04183959960938	1.9055333333333333					1	DETECTED	173.0418 m/z @1.91 [CD8211_2.mzXML]	173.04183959960938	1.9055333333333333	1.5833166666666665	19.63383333333333	18.050516666666667	13865.6806640625	2199609.169980408	0	1174	0.056188675835368684	11.068483929816189	21.0511655720626	173.03759765625	173.04812622070312
317	173.96104431152344	11.436866666666667					1	DETECTED	173.9610 m/z @11.44 [CD8211_2.mzXML]	173.96104431152344	11.436866666666667	0.10161666666666667	19.99816666666667	19.896550000000005	8955.140625	2234387.029239227	0	1174	0.14345004814833473	1.357136384686045	1.1650248114793633	173.9599609375	173.968505859375
318	174.07879638671875	15.32745					1	DETECTED	174.0788 m/z @15.33 [CD8211_2.mzXML]	174.07879638671875	15.32745	9.041500000000001	19.415166666666668	10.373666666666667	9520.3056640625	2457263.5003359993	0	1174	5.9346934559577615	0.8526655332620906	0.6308350912734936	174.07798767089844	174.07899475097656
319	174.93785095214844	1.6584					1	DETECTED	174.9379 m/z @1.66 [CD8211_2.mzXML]	174.93785095214844	1.6584	1.5983833333333335	8.4353	6.836916666666666	68605.78125	1985433.7373827514	0	1174	0.11193893962143009	56.95848375451269	112.91696750902537	174.93045043945312	174.9379425048828
320	174.99124145507812	1.4654					1	DETECTED	174.9912 m/z @1.47 [CD8211_2.mzXML]	174.99124145507812	1.4654	0.15645	19.85216666666667	19.69571666666667	64649.35546875	2872835.3894631946	0	1174	0.19931406850800903	1.6101889963665494	1.8290325230175313	174.99070739746094	174.99205017089844
321	175.00836181640625	11.532866666666667					1	DETECTED	175.0084 m/z @11.53 [CD8211_2.mzXML]	175.00836181640625	11.532866666666667	9.520733333333334	19.397	9.876266666666664	4873.6044921875	1323169.211403717	0	1174	5.578563368288327	2.454177986879597	7.860265504423235	175.00743103027344	175.00894165039062
322	175.0237274169922	3.3072833333333334					1	DETECTED	175.0237 m/z @3.31 [CD8211_2.mzXML]	175.0237274169922	3.3072833333333334	1.8646333333333334	19.651999999999997	17.787366666666664	11021.513671875	2294097.1640330194	0	1174	0.48491671776264766	2.521677433541344	4.831975149310366	175.01876831054688	175.03189086914062
323	175.07510375976562	15.600850000000001					1	DETECTED	175.0751 m/z @15.60 [CD8211_2.mzXML]	175.07510375976562	15.600850000000001	9.005666666666666	19.834	10.828333333333333	13382.8701171875	3206278.4177628797	0	1174	3.0266112766870226	0.8368539130784177	0.5854475543332397	175.0716552734375	175.07554626464844
324	175.08966064453125	0.5398					1	DETECTED	175.0897 m/z @0.54 [CD8211_2.mzXML]	175.08966064453125	0.5398	0.10161666666666667	19.99816666666667	19.896550000000005	2462.54052734375	1454227.7424198606	0	1174	0.49295504266656676	22.70345365334146	44.40690730668291	175.0890655517578	175.0963592529297
325	175.11863708496094	1.8086166666666665					1	DETECTED	175.1186 m/z @1.81 [CD8211_2.mzXML]	175.11863708496094	1.8086166666666665	1.5983833333333335	19.470166666666668	17.871783333333333	35888.453125	2078072.2965305788	0	1174	0.1289884535124859	null	0.971879573927591	175.11827087402344	175.11996459960938
326	176.0706024169922	10.537183333333333					1	DETECTED	176.0706 m/z @10.54 [CD8211_2.mzXML]	176.0706024169922	10.537183333333333	3.7222500000000003	15.545783333333333	11.823533333333332	55247.73828125	1044770.0216005256	0	1174	0.08109408762177495	0.5537929103568011	0.18898928747011334	176.06565856933594	176.0780792236328
327	176.1279296875	1.8918333333333335					1	DETECTED	176.1279 m/z @1.89 [CD8211_2.mzXML]	176.1279296875	1.8918333333333335	1.8646333333333334	14.674233333333332	12.809599999999998	29320.7109375	1823692.1025776363	0	1174	0.10279251321299854	235.4705882352931	4.25217568630279	176.12767028808594	176.1338348388672
328	176.97056579589844	1.5535833333333333					1	DETECTED	176.9706 m/z @1.55 [CD8211_2.mzXML]	176.97056579589844	1.5535833333333333	1.4146333333333334	16.579716666666666	15.165083333333333	24378.7265625	2454243.3935299376	0	1174	0.13779324820270844	55.41255289555551	114.3292990103273	176.9605712890625	176.9805145263672
329	177.00157165527344	11.4529					1	DETECTED	177.0016 m/z @11.45 [CD8211_2.mzXML]	177.00157165527344	11.4529	1.4334666666666667	17.601333333333333	16.167866666666665	7909.67578125	2076006.8040980534	0	1174	0.8089463804287096	2.261009150267379	3.008197494955741	176.9916229248047	177.00721740722656
330	177.06044006347656	1.6889333333333334					1	DETECTED	177.0604 m/z @1.69 [CD8211_2.mzXML]	177.06044006347656	1.6889333333333334	1.5833166666666665	7.760833333333333	6.1775166666666665	10268.365234375	989570.752360321	0	1174	0.10341186937209423	29.244989742780426	57.48997948556085	177.05450439453125	177.0609130859375
331	177.07540893554688	1.96115					1	DETECTED	177.0754 m/z @1.96 [CD8211_2.mzXML]	177.07540893554688	1.96115	1.9055333333333333	16.13675	14.231216666666667	14063.556640625	1698330.0045747068	0	1174	0.18043947487756173	127.94021576266111	4.8823630472567165	177.07211303710938	177.07620239257812
332	177.08689880371094	2.7625333333333333					1	DETECTED	177.0869 m/z @2.76 [CD8211_2.mzXML]	177.08689880371094	2.7625333333333333	0.6310833333333333	19.743166666666664	19.11208333333333	6288.1279296875	3505810.3565538325	0	1174	1.0318772808425818	4.483352490870846	1.7559990178810243	177.08619689941406	177.0906219482422
333	177.16293334960938	12.600233333333334					1	DETECTED	177.1629 m/z @12.60 [CD8211_2.mzXML]	177.16293334960938	12.600233333333334	0.11978333333333334	19.99816666666667	19.878383333333336	4165.85693359375	1657883.4022660211	0	1174	7.5572238365621125	0.7963808730187346	0.5816205248933867	177.15838623046875	177.16354370117188
334	177.95562744140625	6.1979500000000005					1	DETECTED	177.9556 m/z @6.20 [CD8211_2.mzXML]	177.95562744140625	6.1979500000000005	0.13823333333333335	19.961833333333335	19.823600000000003	2646.0576171875	1153490.0427009885	0	1174	7.490816946319126	1.6356870370726904	2.2713740741453807	177.9550018310547	177.95709228515625
335	178.08616638183594	10.663					1	DETECTED	178.0862 m/z @10.66 [CD8211_2.mzXML]	178.08616638183594	10.663	6.6911000000000005	12.88005	6.18895	3598.618896484375	462337.39995886234	0	1174	0.07748627253203111	0.7790918703894862	0.5581837407789724	178.08560180664062	178.09552001953125
336	179.0399932861328	1.5244333333333333					1	DETECTED	179.0400 m/z @1.52 [CD8211_2.mzXML]	179.0399932861328	1.5244333333333333	1.4334666666666667	1.6133166666666667	0.17985000000000007	7697.0048828125	52761.23407299808	0	1174	0.11851628363838174	0.9885489190179559	0.8786049948313733	179.03993225097656	179.04042053222656
337	179.0541534423828	15.656466666666667					1	DETECTED	179.0542 m/z @15.66 [CD8211_2.mzXML]	179.0541534423828	15.656466666666667	9.538383333333334	18.467333333333332	8.928949999999999	4528.51953125	988089.4870677484	0	1174	0.92933424920259	0.7297179127450045	0.2065036982498654	179.05227661132812	179.05458068847656
338	179.0702667236328	10.508999999999999					1	DETECTED	179.0703 m/z @10.51 [CD8211_2.mzXML]	179.0702667236328	10.508999999999999	0.10161666666666667	19.98	19.878383333333336	43447.6796875	1689048.1095571285	0	1174	0.08628992158912041	0.9514599432882866	0.012431336191791879	179.06256103515625	179.0703125
339	180.0652618408203	9.711966666666665					1	DETECTED	180.0653 m/z @9.71 [CD8211_2.mzXML]	180.0652618408203	9.711966666666665	1.96115	15.062316666666668	13.101166666666668	8281.6328125	1175869.039874756	0	1174	7.813281627551396	0.84514750058596	0.69029500117192	180.0646209716797	180.07376098632812
340	180.08795166015625	8.8622					1	DETECTED	180.0880 m/z @8.86 [CD8211_2.mzXML]	180.08795166015625	8.8622	0.15645	19.99816666666667	19.84171666666667	3454.617431640625	1203143.9485055853	0	1174	0.09496749521990999	1.1395753764274572	164.55422443098402	180.07965087890625	180.08831787109375
341	180.9038848876953	1.9055333333333333					1	DETECTED	180.9039 m/z @1.91 [CD8211_2.mzXML]	180.9038848876953	1.9055333333333333	1.6283166666666666	2.159683333333333	0.5313666666666665	8696.3681640625	168072.2869099121	0	1174	0.2933501974968489	0.9583959598388743	0.9167919196777486	180.9031982421875	180.90432739257812
342	180.9475860595703	1.4334666666666667					1	DETECTED	180.9476 m/z @1.43 [CD8211_2.mzXML]	180.9475860595703	1.4334666666666667	1.4334666666666667	19.324	17.890533333333334	2203.996337890625	1430369.3936590897	0	1174	16.463213414436105	null	null	180.94679260253906	180.94830322265625
343	181.00213623046875	1.5389833333333334					1	DETECTED	181.0021 m/z @1.54 [CD8211_2.mzXML]	181.00213623046875	1.5389833333333334	1.4334666666666667	12.9725	11.539033333333334	6658.21337890625	2033863.8577199709	0	1174	0.1308633167535751	54.67872374032537	106.78421757171252	180.9961395263672	181.002197265625
344	181.04884338378906	12.3993					1	DETECTED	181.0488 m/z @12.40 [CD8211_2.mzXML]	181.04884338378906	12.3993	0.2660166666666667	19.9255	19.659483333333334	2354.01611328125	1205526.8073059085	0	1174	8.987987637504217	0.8101468824734168	0.6202937649468335	181.04872131347656	181.0500030517578
345	181.07199096679688	9.344316666666666					1	DETECTED	181.0720 m/z @9.34 [CD8211_2.mzXML]	181.07199096679688	9.344316666666666	4.271583333333334	11.6361	7.364516666666667	40826.87890625	1064763.151471712	0	1174	0.5262165934696039	0.9433872149714301	5.653207227621767	181.0686492919922	181.07322692871094
346	181.08522033691406	11.562133333333332					1	DETECTED	181.0852 m/z @11.56 [CD8211_2.mzXML]	181.08522033691406	11.562133333333332	2.8196	17.675166666666666	14.855566666666666	993331.3125	8527483.89899432	1	1174	0.11755371575730678	2.2555638708729484	2.5508301613856075	181.08192443847656	181.08642578125
347	182.08116149902344	3.878216666666667					1	DETECTED	182.0812 m/z @3.88 [CD8211_2.mzXML]	182.08116149902344	3.878216666666667	1.9330333333333334	11.957516666666667	10.024483333333333	116247.9921875	1.0970230993284304E7	1	1174	0.6104142474155303	0.6412779162793326	0.3291763188350952	182.0753936767578	182.08895874023438
348	182.1497039794922	16.3958					1	DETECTED	182.1497 m/z @16.40 [CD8211_2.mzXML]	182.1497039794922	16.3958	0.10161666666666667	19.99816666666667	19.896550000000005	77545.1875	2.162509301370988E7	1	1174	6.915194963020491	0.7151414183541596	0.44877588100822313	182.1485137939453	182.15061950683594
349	182.96238708496094	1.495					1	DETECTED	182.9624 m/z @1.50 [CD8211_2.mzXML]	182.96238708496094	1.495	1.4499333333333333	1.5833166666666665	0.1333833333333332	7087.744140625	37646.70014770506	0	1174	0.10148589422936394	1.4798446745562066	1.795273066234772	182.9621124267578	182.96278381347656
350	183.0491943359375	15.952866666666667					1	DETECTED	183.0492 m/z @15.95 [CD8211_2.mzXML]	183.0491943359375	15.952866666666667	0.10161666666666667	19.98	19.878383333333336	6138.8896484375	2759772.629059847	0	1174	2.535826452362649	0.6270288883631681	0.7784662262674094	183.04736328125	183.04931640625
351	183.09524536132812	13.927950000000001					1	DETECTED	183.0952 m/z @13.93 [CD8211_2.mzXML]	183.09524536132812	13.927950000000001	0.13823333333333335	17.116666666666667	16.978433333333335	12492.0302734375	3349690.154169159	0	1174	6.056337622754427	0.7062735134170836	0.41585396153613985	183.0883026123047	183.10433959960938
352	183.15316772460938	17.526666666666664					1	DETECTED	183.1532 m/z @17.53 [CD8211_2.mzXML]	183.15316772460938	17.526666666666664	0.10161666666666667	19.98	19.878383333333336	5438.07666015625	1872395.248368744	0	1174	7.949208840997095	0.5703967372642643	0.14569125296919538	183.15231323242188	183.15353393554688
353	184.07272338867188	12.9725					1	DETECTED	184.0727 m/z @12.97 [CD8211_2.mzXML]	184.07272338867188	12.9725	11.562133333333332	15.32745	3.765316666666669	86510.5234375	3426929.4226779495	0	1174	0.35585973505557966	1.2755608708991715	2.606379569228358	184.07244873046875	184.07351684570312
354	185.0415802001953	1.7947166666666667					1	DETECTED	185.0416 m/z @1.79 [CD8211_2.mzXML]	185.0415802001953	1.7947166666666667	0.5398	10.551350000000001	10.011550000000002	334809.6875	5197208.712432862	1	1174	0.14440907262588443	7.639595609937959	11.223594170056248	185.0412139892578	185.0451202392578
355	185.1283416748047	9.113383333333333					1	DETECTED	185.1283 m/z @9.11 [CD8211_2.mzXML]	185.1283416748047	9.113383333333333	9.023516666666666	9.379083333333334	0.35556666666666814	27231.794921875	192415.97704321393	0	1174	0.08884283151482641	1.9161862309606639	2.233862422459287	185.1281280517578	185.12867736816406
356	186.91160583496094	1.6584					1	DETECTED	186.9116 m/z @1.66 [CD8211_2.mzXML]	186.91160583496094	1.6584	1.64335	1.7808333333333333	0.13748333333333318	21645.755859375	88753.79352856442	0	1174	0.0567975639513949	4.567552602436316	8.135105204872632	186.9113006591797	186.91162109375
357	186.92274475097656	1.5389833333333334					1	DETECTED	186.9227 m/z @1.54 [CD8211_2.mzXML]	186.92274475097656	1.5389833333333334	1.4499333333333333	14.511816666666666	13.061883333333332	19750.587890625	2868607.796797119	0	1174	0.11405426479464875	73.3401647014785	141.32001364281064	186.92233276367188	186.93052673339844
358	187.05738830566406	1.8782166666666666					1	DETECTED	187.0574 m/z @1.88 [CD8211_2.mzXML]	187.05738830566406	1.8782166666666666	1.8507833333333332	12.682266666666667	10.831483333333335	69397.0625	2129490.8625015873	0	1174	0.20594537590360074	6.8442791553783175	10.595120636321848	187.0569610595703	187.06008911132812
359	187.07113647460938	2.6633					1	DETECTED	187.0711 m/z @2.66 [CD8211_2.mzXML]	187.07113647460938	2.6633	1.8368166666666668	7.866916666666667	6.0301	16370.068359375	1389998.7236182254	0	1174	0.8294245207589097	3.6480469458952594	1.7766321000175453	187.0706329345703	187.07183837890625
360	187.13198852539062	11.331449999999998					1	DETECTED	187.1320 m/z @11.33 [CD8211_2.mzXML]	187.13198852539062	11.331449999999998	0.10161666666666667	19.99816666666667	19.896550000000005	6477.0419921875	3024140.7129601478	0	1174	17.266012714721402	0.8858791314801351	44.02429857563036	187.12501525878906	187.13278198242188
361	187.472412109375	9.190366666666668					1	DETECTED	187.4724 m/z @9.19 [CD8211_2.mzXML]	187.472412109375	9.190366666666668	9.14605	9.263833333333334	0.11778333333333357	5132.2119140625	27191.112552856404	0	1174	0.10926620104073415	1.3288830387363597	1.6577660774727192	187.47235107421875	187.47262573242188
362	188.034912109375	2.2021					1	DETECTED	188.0349 m/z @2.20 [CD8211_2.mzXML]	188.034912109375	2.2021	1.4334666666666667	18.175166666666666	16.741699999999998	6629.5302734375	1516792.3535118713	0	1174	16.081835398934683	10.890563337525474	20.781126675050952	188.02569580078125	188.0392608642578
363	188.0701141357422	9.190366666666668					1	DETECTED	188.0701 m/z @9.19 [CD8211_2.mzXML]	188.0701141357422	9.190366666666668	1.9192333333333333	11.148366666666668	9.229133333333335	1856707.625	1.511610316778886E7	1	1174	0.1042476733364115	1.8190731078117095	1.8318936952402973	188.06056213378906	188.07945251464844
364	188.09434509277344	15.45345					1	DETECTED	188.0943 m/z @15.45 [CD8211_2.mzXML]	188.09434509277344	15.45345	9.190366666666668	17.990833333333335	8.800466666666667	3541.46337890625	910610.4321007077	0	1174	0.8263490377574119	0.7025666271937412	0.40513325438748243	188.0936737060547	188.0990753173828
365	189.02366638183594	13.753866666666665					1	DETECTED	189.0237 m/z @13.75 [CD8211_2.mzXML]	189.02366638183594	13.753866666666665	10.581466666666667	18.521833333333333	7.940366666666666	6697.236328125	824907.2799379579	0	1174	0.22331374830219985	1.2514762745345276	0.8711973003153921	189.0229949951172	189.0245819091797
366	189.04649353027344	1.4654					1	DETECTED	189.0465 m/z @1.47 [CD8211_2.mzXML]	189.04649353027344	1.4654	1.4146333333333334	10.494433333333335	9.079800000000002	7816.55078125	1345016.0305952146	0	1174	0.09082175229531053	89.42678923177948	174.60149233193255	189.04649353027344	189.0561065673828
367	189.0736541748047	9.204733333333333					1	DETECTED	189.0737 m/z @9.20 [CD8211_2.mzXML]	189.0736541748047	9.204733333333333	9.095366666666667	10.1137	1.0183333333333326	174583.453125	1362106.043008454	0	1174	0.11029023362695511	2.275639877487303	1.4238646293376385	189.07351684570312	189.0740509033203
368	189.0868682861328	2.496666666666667					1	DETECTED	189.0869 m/z @2.50 [CD8211_2.mzXML]	189.0868682861328	2.496666666666667	1.8646333333333334	19.305833333333332	17.4412	59483.14453125	5857486.13162562	0	1174	0.9204290767098633	6.865474282963806	4.484914754931707	189.08609008789062	189.09104919433594
369	190.08554077148438	10.840433333333333					1	DETECTED	190.0855 m/z @10.84 [CD8211_2.mzXML]	190.08554077148438	10.840433333333333	2.3860666666666663	11.06275	8.676683333333333	20867.595703125	773165.7795950329	0	1174	1.6862131020478603	0.5432549327033104	1.6691136353136515	190.07730102539062	190.0914764404297
370	190.1435089111328	10.313933333333333					1	DETECTED	190.1435 m/z @10.31 [CD8211_2.mzXML]	190.1435089111328	10.313933333333333	10.04215	19.99816666666667	9.95601666666667	21691.146484375	1588745.794618042	0	1174	0.23827954595607537	1.037314828044785	1.0567051134158378	190.14321899414062	190.14590454101562
371	190.9677734375	13.77075					1	DETECTED	190.9678 m/z @13.77 [CD8211_2.mzXML]	190.9677734375	13.77075	0.10161666666666667	19.961833333333335	19.86021666666667	5860.67431640625	1554664.895776977	0	1174	1.793831080410019	0.7264621751196126	0.56400331662381	190.9623260498047	190.9687042236328
372	190.97964477539062	11.301133333333333					1	DETECTED	190.9796 m/z @11.30 [CD8211_2.mzXML]	190.97964477539062	11.301133333333333	1.4334666666666667	19.7795	18.34603333333333	8187.41845703125	2944834.934283326	0	1174	0.13442362588314083	0.78602817898074	16.342128716182565	190.97653198242188	190.98641967773438
373	191.01739501953125	1.8918333333333335					1	DETECTED	191.0174 m/z @1.89 [CD8211_2.mzXML]	191.01739501953125	1.8918333333333335	1.8918333333333335	15.989650000000001	14.097816666666667	21057.248046875	2146178.6761805117	0	1174	1.056738041258153	null	null	191.0144805908203	191.0181121826172
374	191.03994750976562	1.7808333333333333					1	DETECTED	191.0399 m/z @1.78 [CD8211_2.mzXML]	191.03994750976562	1.7808333333333333	1.4334666666666667	17.8055	16.37203333333333	78642.5390625	2357705.0038715517	0	1174	0.09040551934162155	11.119074273921873	0.6965416970655947	191.03079223632812	191.04989624023438
375	191.0762939453125	1.64335					1	DETECTED	191.0763 m/z @1.64 [CD8211_2.mzXML]	191.0762939453125	1.64335	1.5833166666666665	6.63825	5.0549333333333335	41499.23828125	1538539.5309836427	0	1174	0.08641787043006954	42.101054969461224	76.4431920237412	191.06663513183594	191.08213806152344
376	191.97122192382812	0.15645					1	DETECTED	191.9712 m/z @0.16 [CD8211_2.mzXML]	191.97122192382812	0.15645	0.10161666666666667	19.99816666666667	19.896550000000005	1577.3905029296875	1050848.690563385	0	1174	0.7668221054391544	181.42750759878425	361.8550151975685	191.9658966064453	191.97740173339844
377	193.03404235839844	3.2620666666666667					1	DETECTED	193.0340 m/z @3.26 [CD8211_2.mzXML]	193.03404235839844	3.2620666666666667	2.8486833333333332	9.883633333333334	7.03495	4750.8818359375	401660.38664276135	0	1174	0.19881540992669544	8.508990847881304	16.017981695762607	193.03390502929688	193.03863525390625
378	193.08583068847656	10.508999999999999					1	DETECTED	193.0858 m/z @10.51 [CD8211_2.mzXML]	193.08583068847656	10.508999999999999	10.450233333333333	12.0883	1.638066666666667	42733.46484375	393942.0498554695	0	1174	0.09477818691046913	2.7909918046460658	2.509598618150154	193.0773468017578	193.0924072265625
379	193.13099670410156	1.6283166666666666					1	DETECTED	193.1310 m/z @1.63 [CD8211_2.mzXML]	193.13099670410156	1.6283166666666666	0.43033333333333335	19.433666666666667	19.003333333333334	4557.7607421875	1431101.6526652218	0	1174	11.49527744395547	7.931384688156486	3.3893955457721967	193.12136840820312	193.13381958007812
380	193.15432739257812	1.8368166666666668					1	DETECTED	193.1543 m/z @1.84 [CD8211_2.mzXML]	193.15432739257812	1.8368166666666668	1.8368166666666668	15.3811	13.544283333333333	4238.94091796875	2318117.5394558106	0	1174	12.435666764657949	null	null	193.15432739257812	193.1588592529297
381	194.03111267089844	1.8918333333333335					1	DETECTED	194.0311 m/z @1.89 [CD8211_2.mzXML]	194.03111267089844	1.8918333333333335	0.3023166666666667	19.8705	19.568183333333334	4379.98193359375	2323047.474765442	0	1174	16.09333262557402	6.155387906176929	4.429117641170927	194.03111267089844	194.03399658203125
382	194.08909606933594	10.522983333333334					1	DETECTED	194.0891 m/z @10.52 [CD8211_2.mzXML]	194.08909606933594	10.522983333333334	3.62995	12.748933333333333	9.118983333333333	4146.12353515625	938336.2658344728	0	1174	0.06970677460005525	0.66146374842232	0.32292749684464006	194.08045959472656	194.09593200683594
383	194.1172637939453	8.1462					1	DETECTED	194.1173 m/z @8.15 [CD8211_2.mzXML]	194.1172637939453	8.1462	0.21098333333333336	19.25133333333333	19.040349999999997	4395.34033203125	953645.2015892945	0	1174	0.4641490460240112	1.1997372472501273	1.6208722867877634	194.11654663085938	194.11793518066406
384	194.95985412597656	17.675166666666666					1	DETECTED	194.9599 m/z @17.68 [CD8211_2.mzXML]	194.95985412597656	17.675166666666666	10.628333333333334	17.823666666666668	7.195333333333334	5419.076171875	1131713.668837952	0	1174	2.8831692495504324	0.5105366476668008	0.02107329533360168	194.95985412597656	194.96339416503906
385	194.97669982910156	11.748716666666667					1	DETECTED	194.9767 m/z @11.75 [CD8211_2.mzXML]	194.97669982910156	11.748716666666667	11.502816666666666	17.917666666666666	6.4148499999999995	8658.4375	1399073.1098722531	0	1174	0.38950850554991945	13.04361529076857	25.08723058153714	194.97592163085938	194.9813232421875
386	195.0297088623047	16.414					1	DETECTED	195.0297 m/z @16.41 [CD8211_2.mzXML]	195.0297088623047	16.414	0.1747166666666667	19.907	19.732283333333335	6927.78076171875	2650237.263727843	0	1174	3.4313933165398183	0.6075478495048529	0.2162885354022277	195.02890014648438	195.03005981445312
387	195.06459045410156	10.874816666666668					1	DETECTED	195.0646 m/z @10.87 [CD8211_2.mzXML]	195.06459045410156	10.874816666666668	9.780433333333333	14.657416666666668	4.876983333333335	13641.767578125	837615.7461427	0	1174	0.14415273876288737	2.2281878683581295	0.29628079326954326	195.05508422851562	195.0655517578125
388	195.08734130859375	9.901316666666666					1	DETECTED	195.0873 m/z @9.90 [CD8211_2.mzXML]	195.08734130859375	9.901316666666666	0.10161666666666667	19.99816666666667	19.896550000000005	76209.375	8288821.790223513	1	1174	0.11366193597819318	1.0016041110050031	1.4784833929411243	195.08644104003906	195.09188842773438
389	195.1010284423828	11.532866666666667					1	DETECTED	195.1010 m/z @11.53 [CD8211_2.mzXML]	195.1010284423828	11.532866666666667	11.21695	15.971283333333334	4.754333333333333	42818.5	1076287.6298427116	0	1174	0.08068099611308988	1.2334213767701931	1.0210030121645008	195.09837341308594	195.10198974609375
390	195.11270141601562	9.327499999999999					1	DETECTED	195.1127 m/z @9.33 [CD8211_2.mzXML]	195.11270141601562	9.327499999999999	8.111183333333333	16.54275	8.431566666666669	8449.9697265625	3007794.1651630863	0	1174	0.09155852580735235	3.4660244727935465	5.932048945587093	195.11270141601562	195.1199188232422
391	195.13763427734375	12.0883					1	DETECTED	195.1376 m/z @12.09 [CD8211_2.mzXML]	195.13763427734375	12.0883	12.038099999999998	17.116666666666667	5.078566666666669	12534.779296875	1302416.4173271488	0	1174	0.09397467823500705	50.58333333333132	4.784279456924223	195.1371307373047	195.13795471191406
392	195.14892578125	9.625383333333334					1	DETECTED	195.1489 m/z @9.63 [CD8211_2.mzXML]	195.14892578125	9.625383333333334	9.573016666666666	17.210500000000003	7.637483333333337	26097.26953125	1708572.7668345955	0	1174	0.07783371156476093	72.92313812857901	139.1933836388829	195.14256286621094	195.1544647216797
393	195.17381286621094	12.600233333333334					1	DETECTED	195.1738 m/z @12.60 [CD8211_2.mzXML]	195.17381286621094	12.600233333333334	12.550099999999999	12.682266666666667	0.13216666666666832	5501.1220703125	26102.97047094741	0	1174	0.03711642144552307	1.3181515957446557	1.6363031914893114	195.17333984375	195.17393493652344
394	196.00262451171875	19.305833333333332					1	DETECTED	196.0026 m/z @19.31 [CD8211_2.mzXML]	196.00262451171875	19.305833333333332	0.1747166666666667	19.888666666666666	19.71395	4019.564453125	1785398.5619966127	0	1174	3.9413758066455316	0.5152326009894874	0.030465201978974916	196.00192260742188	196.00303649902344
395	196.06027221679688	10.149616666666667					1	DETECTED	196.0603 m/z @10.15 [CD8211_2.mzXML]	196.06027221679688	10.149616666666667	8.844316666666666	18.082833333333333	9.238516666666667	9227.7255859375	1062857.8030932008	0	1174	1.8669631365234345	0.5639441105458435	0.1151301268748954	196.0601043701172	196.0686492919922
396	196.09068298339844	9.901316666666666					1	DETECTED	196.0907 m/z @9.90 [CD8211_2.mzXML]	196.09068298339844	9.901316666666666	0.22935	18.3035	18.07415	7384.61083984375	1707646.334211151	0	1174	8.048256647914602	0.9343575418994413	2.9084100542101683	196.08438110351562	196.09939575195312
397	196.86485290527344	1.9891666666666665					1	DETECTED	196.8649 m/z @1.99 [CD8211_2.mzXML]	196.86485290527344	1.9891666666666665	1.6889333333333334	2.259533333333333	0.5705999999999998	18541.546875	337582.4003823242	0	1174	0.40883415237676046	0.950260908182525	0.8724467049476202	196.86463928222656	196.86581420898438
398	196.95521545410156	11.436866666666667					1	DETECTED	196.9552 m/z @11.44 [CD8211_2.mzXML]	196.95521545410156	11.436866666666667	11.16595	15.84145	4.6754999999999995	8783.9033203125	652935.1906516722	0	1174	0.5755985841595628	8.629037219317139	16.258074438634278	196.9547576904297	196.95675659179688
399	197.06463623046875	15.564166666666667					1	DETECTED	197.0646 m/z @15.56 [CD8211_2.mzXML]	197.06463623046875	15.564166666666667	0.1747166666666667	19.99816666666667	19.823450000000005	11257.4130859375	3333762.6348801297	0	1174	2.78242595416045	0.6315468369146672	0.6751584139640177	197.0635986328125	197.0650177001953
400	197.1005859375	1.75135					1	DETECTED	197.1006 m/z @1.75 [CD8211_2.mzXML]	197.1005859375	1.75135	1.7200833333333334	12.91115	11.191066666666666	34925.265625	3731663.852723632	0	1174	0.0408975613986553	179.0395047605647	358.1701794997013	197.09927368164062	197.10751342773438
401	197.12831115722656	9.729066666666666					1	DETECTED	197.1283 m/z @9.73 [CD8211_2.mzXML]	197.12831115722656	9.729066666666666	9.233883333333333	9.831883333333334	0.5980000000000008	14570.3193359375	135964.4679759216	0	1174	0.10477535952933259	0.613912804316259	0.22283888079804479	197.1280975341797	197.12881469726562
402	197.15379333496094	11.301133333333333					1	DETECTED	197.1538 m/z @11.30 [CD8211_2.mzXML]	197.15379333496094	11.301133333333333	4.334333333333333	15.472216666666666	11.137883333333333	5060.94775390625	1699850.4793199764	0	1174	9.85536457888453	0.799354318577635	0.5987086371552699	197.1527862548828	197.1575927734375
403	198.03146362304688	10.435283333333333					1	DETECTED	198.0315 m/z @10.44 [CD8211_2.mzXML]	198.03146362304688	10.435283333333333	10.404166666666667	10.716083333333334	0.31191666666666684	42876.1171875	314870.0481813964	0	1174	0.1047791008274519	3.6870823929342498	7.020212758328261	198.03106689453125	198.03160095214844
404	198.09678649902344	8.1288					1	DETECTED	198.0968 m/z @8.13 [CD8211_2.mzXML]	198.09678649902344	8.1288	2.9364	19.743166666666664	16.806766666666665	3223.01806640625	1180012.2852206728	0	1174	1.0822609549607254	1.6184006111496287	4.549521409088701	198.09588623046875	198.0978240966797
405	198.86180114746094	1.9330333333333334					1	DETECTED	198.8618 m/z @1.93 [CD8211_2.mzXML]	198.86180114746094	1.9330333333333334	1.70445	5.8829	4.17845	18237.494140625	539676.9751732178	0	1174	0.37948454406503385	9.139883339409405	1.070908097508128	198.86141967773438	198.87094116210938
406	198.94004821777344	1.5389833333333334					1	DETECTED	198.9400 m/z @1.54 [CD8211_2.mzXML]	198.94004821777344	1.5389833333333334	1.4334666666666667	1.64335	0.20988333333333342	188071.828125	1371669.3623310546	0	1174	0.13660248760239746	1.0219664458057451	0.9019245776703325	198.93959045410156	198.94015502929688
407	199.01663208007812	15.786066666666667					1	DETECTED	199.0166 m/z @15.79 [CD8211_2.mzXML]	199.01663208007812	15.786066666666667	9.642883333333334	19.25133333333333	9.608449999999998	1780.2149658203125	601258.0560307618	0	1174	1.091034732228115	0.782041612519025	0.56408322503805	199.00851440429688	199.01759338378906
408	200.02850341796875	10.450233333333333					1	DETECTED	200.0285 m/z @10.45 [CD8211_2.mzXML]	200.02850341796875	10.450233333333333	10.404166666666667	10.596533333333333	0.19236666666666657	14316.8701171875	85892.05431591805	0	1174	0.10403760199070788	2.0879160636758396	3.162127784648948	200.0282440185547	200.0287322998047
409	200.04405212402344	1.8226					1	DETECTED	200.0441 m/z @1.82 [CD8211_2.mzXML]	200.04405212402344	1.8226	1.6283166666666666	3.277066666666667	1.6487500000000002	22852.611328125	522562.8970425414	0	1174	1.6120750208641075	4.243158617139915	7.486317234279832	200.04000854492188	200.0443115234375
410	200.12802124023438	2.1313833333333334					1	DETECTED	200.1280 m/z @2.13 [CD8211_2.mzXML]	200.12802124023438	2.1313833333333334	1.8782166666666666	5.515316666666666	3.6370999999999993	7175.77392578125	395919.2509453126	0	1174	0.32266591338192496	7.183212639894664	13.366425279789327	200.1275177001953	200.12913513183594
411	200.93768310546875	1.5389833333333334					1	DETECTED	200.9377 m/z @1.54 [CD8211_2.mzXML]	200.93768310546875	1.5389833333333334	1.4334666666666667	1.6133166666666667	0.17985000000000007	27601.646484375	179978.41589355475	0	1174	0.1037455486305432	0.8473992258600177	0.7325057097779006	200.93728637695312	200.9378204345703
412	200.97312927246094	1.5389833333333334					1	DETECTED	200.9731 m/z @1.54 [CD8211_2.mzXML]	200.97312927246094	1.5389833333333334	1.4802166666666667	1.5685499999999999	0.08833333333333315	21279.580078125	97715.50004003904	0	1174	0.1108129711941257	0.751559841179806	0.503119682359612	200.9729461669922	200.97325134277344
413	201.01559448242188	1.8086166666666665					1	DETECTED	201.0156 m/z @1.81 [CD8211_2.mzXML]	201.01559448242188	1.8086166666666665	1.75135	9.005666666666666	7.254316666666666	33512.8671875	811971.5725025637	0	1174	0.09191372272979303	63.33803841676377	125.67607683352756	201.01553344726562	201.02488708496094
414	201.11183166503906	0.9223166666666667					1	DETECTED	201.1118 m/z @0.92 [CD8211_2.mzXML]	201.11183166503906	0.9223166666666667	0.10161666666666667	19.99816666666667	19.896550000000005	38419.69921875	2.945005106304785E7	0	1174	13.72433755987884	12.121694894602172	0.8623467020705314	201.1111297607422	201.11236572265625
415	201.79737854003906	1.7947166666666667					1	DETECTED	201.7974 m/z @1.79 [CD8211_2.mzXML]	201.79737854003906	1.7947166666666667	1.75135	1.96115	0.2098	13367.2294921875	102643.82438159178	0	1174	0.08526197413661296	2.4189085318985333	3.8378170637970666	201.7971954345703	201.7982635498047
416	202.1150665283203	19.961833333333335					1	DETECTED	202.1151 m/z @19.96 [CD8211_2.mzXML]	202.1150665283203	19.961833333333335	0.10161666666666667	19.99816666666667	19.896550000000005	4931.83837890625	3121043.3381353756	0	1174	3.494055413177424	0.5009147265093618	0.0018294530187234496	202.11447143554688	202.115966796875
417	202.9706573486328	1.5389833333333334					1	DETECTED	202.9707 m/z @1.54 [CD8211_2.mzXML]	202.9706573486328	1.5389833333333334	1.4334666666666667	1.5685499999999999	0.13508333333333322	7546.05712890625	41058.10616760256	0	1174	0.044233224326964526	0.6360222296757447	0.2805791845472068	202.9704132080078	202.9711456298828
418	203.03163146972656	1.8782166666666666					1	DETECTED	203.0316 m/z @1.88 [CD8211_2.mzXML]	203.03163146972656	1.8782166666666666	1.4499333333333333	9.36165	7.911716666666666	14790.7861328125	1401586.7369263303	0	1174	7.500952352755181	9.236545121998676	17.47309024399735	203.02252197265625	203.03497314453125
419	203.05178833007812	1.7947166666666667					1	DETECTED	203.0518 m/z @1.79 [CD8211_2.mzXML]	203.05178833007812	1.7947166666666667	1.6889333333333334	19.743166666666664	18.05423333333333	4216043.0	5.380111409407648E7	1	1174	0.14343921009231408	4.534934401711188	7.609076805496938	203.05047607421875	203.05291748046875
420	203.1064910888672	12.192366666666667					1	DETECTED	203.1065 m/z @12.19 [CD8211_2.mzXML]	203.1064910888672	12.192366666666667	1.0499333333333334	18.9965	17.94656666666667	4103.087890625	1619722.9360762634	0	1174	0.13781110413392206	0.8053252880130912	0.6106505760261823	203.10256958007812	203.11610412597656
421	203.14993286132812	1.8507833333333332					1	DETECTED	203.1499 m/z @1.85 [CD8211_2.mzXML]	203.14993286132812	1.8507833333333332	0.8677333333333334	2.0458000000000003	1.178066666666667	48047.41796875	675626.0940729983	0	1174	0.026066842394870893	0.5923545457246638	0.17770570501017585	203.1428680419922	203.15023803710938
422	203.82357788085938	9.190366666666668					1	DETECTED	203.8236 m/z @9.19 [CD8211_2.mzXML]	203.82357788085938	9.190366666666668	9.1307	9.344316666666666	0.2136166666666668	11839.8046875	80884.45867047127	0	1174	0.1171154195688704	1.7900837988826266	2.580167597765253	203.8234405517578	203.8240203857422
423	204.0554962158203	1.8086166666666665					1	DETECTED	204.0555 m/z @1.81 [CD8211_2.mzXML]	204.0554962158203	1.8086166666666665	1.75135	19.196833333333334	17.445483333333335	219517.8125	4986000.320192871	0	1174	0.09216751907860532	4.80578969529345	7.367174149471757	204.0487823486328	204.0654296875
424	204.0696258544922	17.5825					1	DETECTED	204.0696 m/z @17.58 [CD8211_2.mzXML]	204.0696258544922	17.5825	9.468116666666667	19.688499999999998	10.22038333333333	2102.987060546875	780584.1901218571	0	1174	1.632216165344456	0.6297695655656723	0.25953913113134475	204.06573486328125	204.07037353515625
425	204.12257385253906	1.8782166666666666					1	DETECTED	204.1226 m/z @1.88 [CD8211_2.mzXML]	204.12257385253906	1.8782166666666666	1.8507833333333332	10.522983333333334	8.6722	1103060.875	7588855.253782441	1	1174	0.4271101905395802	8.572452875031484	7.705743017593654	204.12252807617188	204.12353515625
426	204.41612243652344	9.190366666666668					1	DETECTED	204.4161 m/z @9.19 [CD8211_2.mzXML]	204.41612243652344	9.190366666666668	9.14605	9.263833333333334	0.11778333333333357	10642.0615234375	53778.41598120109	0	1174	0.0977746553028691	1.3288830387363597	1.6577660774727192	204.41612243652344	204.41639709472656
427	204.95651245117188	1.6283166666666666					1	DETECTED	204.9565 m/z @1.63 [CD8211_2.mzXML]	204.95651245117188	1.6283166666666666	1.5685499999999999	14.447616666666667	12.879066666666667	32061.80078125	6078572.890934997	0	1174	0.5805604108364999	107.74456218627984	213.24949048978175	204.95651245117188	204.96495056152344
428	204.99606323242188	11.532866666666667					1	DETECTED	204.9961 m/z @11.53 [CD8211_2.mzXML]	204.99606323242188	11.532866666666667	11.079916666666666	15.490783333333333	4.410866666666667	6727.86962890625	773783.3621248172	0	1174	1.0083705538884473	4.869043676638321	6.999783485875061	204.99468994140625	204.99696350097656
429	205.02447509765625	1.4334666666666667					1	DETECTED	205.0245 m/z @1.43 [CD8211_2.mzXML]	205.02447509765625	1.4334666666666667	1.4334666666666667	9.219033333333334	7.785566666666667	11005.5107421875	1650807.6267033084	0	1174	0.07392783761110433	null	null	205.0242462158203	205.03140258789062
430	205.056396484375	1.7808333333333333					1	DETECTED	205.0564 m/z @1.78 [CD8211_2.mzXML]	205.056396484375	1.7808333333333333	1.7666	15.693933333333332	13.927333333333332	38615.34375	2501195.1775275874	0	1174	0.10163182042727059	261.7100717334018	526.7795771200808	205.04684448242188	205.06631469726562
431	205.06869506835938	9.190366666666668					1	DETECTED	205.0687 m/z @9.19 [CD8211_2.mzXML]	205.06869506835938	9.190366666666668	9.161100000000001	9.263833333333334	0.10273333333333312	4400.51025390625	17554.967854125953	0	1174	0.03412619698628028	1.7551252847380443	2.5102505694760886	205.06869506835938	205.0728302001953
432	205.08544921875	12.4495					1	DETECTED	205.0854 m/z @12.45 [CD8211_2.mzXML]	205.08544921875	12.4495	0.10161666666666667	19.99816666666667	19.896550000000005	18174.509765625	4818292.12303998	0	1174	11.157593667955076	0.805666423260127	0.23078989502286903	205.0755157470703	205.08619689941406
433	205.09678649902344	9.190366666666668					1	DETECTED	205.0968 m/z @9.19 [CD8211_2.mzXML]	205.09678649902344	9.190366666666668	9.095366666666667	10.680683333333333	1.5853166666666656	3600984.75	2.7437145143908463E7	1	1174	0.09852479060326402	1.9061514029718072	1.848128751977371	205.09661865234375	205.09716796875
434	205.12606811523438	1.8782166666666666					1	DETECTED	205.1261 m/z @1.88 [CD8211_2.mzXML]	205.12606811523438	1.8782166666666666	1.8507833333333332	9.263833333333334	7.413050000000001	99251.671875	1610419.0230223392	0	1174	0.054408250846480044	6.149039424162427	9.450465902584533	205.11795043945312	205.1343231201172
435	205.987060546875	11.301133333333333					1	DETECTED	205.9871 m/z @11.30 [CD8211_2.mzXML]	205.987060546875	11.301133333333333	0.10161666666666667	19.98	19.878383333333336	20147.390625	4142436.490145932	0	1174	0.808499530197631	1.5257588791354986	7.086106181806952	205.98655700683594	205.9948272705078
436	206.08096313476562	10.313933333333333					1	DETECTED	206.0810 m/z @10.31 [CD8211_2.mzXML]	206.08096313476562	10.313933333333333	0.37546666666666667	19.743166666666664	19.367699999999996	36980.96875	2109249.869057494	0	1174	0.09903495668003792	0.508638011327642	0.013837037213504814	206.0808563232422	206.08969116210938
437	206.10006713867188	9.190366666666668					1	DETECTED	206.1001 m/z @9.19 [CD8211_2.mzXML]	206.10006713867188	9.190366666666668	1.8646333333333334	10.313933333333333	8.4493	377290.21875	4266009.93389502	0	1174	0.0989209342907813	2.02027149659711	1.8130043807805454	206.09912109375	206.10043334960938
438	206.3820037841797	9.204733333333333					1	DETECTED	206.3820 m/z @9.20 [CD8211_2.mzXML]	206.3820037841797	9.204733333333333	9.14605	9.279050000000002	0.1330000000000009	11729.8388671875	64823.636963867146	0	1174	0.10717964007950265	1.1332007952286471	1.266401590457294	206.38168334960938	206.3824920654297
439	206.89346313476562	1.75135					1	DETECTED	206.8935 m/z @1.75 [CD8211_2.mzXML]	206.89346313476562	1.75135	1.6889333333333334	2.0599499999999997	0.37101666666666633	102654.609375	572524.2175247192	0	1174	0.07888362560001272	1.1956898457389373	2.4387851613176053	206.8933868408203	206.89373779296875
440	206.99093627929688	16.930833333333332					1	DETECTED	206.9909 m/z @16.93 [CD8211_2.mzXML]	206.99093627929688	16.930833333333332	0.10161666666666667	19.943666666666665	19.84205	5843.7587890625	2307057.3948472864	0	1174	3.6863667916836693	0.5895119895657651	0.17350896924060985	206.98724365234375	206.99705505371094
441	207.02613830566406	10.222883333333334					1	DETECTED	207.0261 m/z @10.22 [CD8211_2.mzXML]	207.02613830566406	10.222883333333334	1.4334666666666667	15.062316666666668	13.628850000000002	15413.021484375	2755961.0810051905	0	1174	12.297662253145731	0.7752988916594769	0.5178964985404039	207.01614379882812	207.0263671875
442	207.10423278808594	9.190366666666668					1	DETECTED	207.1042 m/z @9.19 [CD8211_2.mzXML]	207.10423278808594	9.190366666666668	0.6310833333333333	9.918666666666667	9.287583333333334	14133.6201171875	948799.325762787	0	1174	0.1457878619026598	0.5425444497884363	0.9739887495503164	207.10382080078125	207.113525390625
443	208.04908752441406	16.247400000000003					1	DETECTED	208.0491 m/z @16.25 [CD8211_2.mzXML]	208.04908752441406	16.247400000000003	0.10161666666666667	19.888666666666666	19.78705	13058.3505859375	3767500.302877104	0	1174	2.723443967016131	0.6127621556505464	0.2255243113010928	208.04005432128906	208.0492401123047
444	208.13336181640625	8.754116666666667					1	DETECTED	208.1334 m/z @8.75 [CD8211_2.mzXML]	208.13336181640625	8.754116666666667	8.368	8.8082	0.44019999999999904	1881.2154541015625	27827.975727905163	0	1174	0.11191310079312089	0.570034963525704	0.14006992705140817	208.13291931152344	208.13375854492188
445	208.8905029296875	1.75135					1	DETECTED	208.8905 m/z @1.75 [CD8211_2.mzXML]	208.8905029296875	1.75135	1.6889333333333334	2.0032166666666664	0.314283333333333	56934.3984375	348050.94299389643	0	1174	0.08501972225560972	2.0848324964888953	1.1345756816454713	208.8903045654297	208.8909912109375
446	208.93528747558594	2.1026000000000002					1	DETECTED	208.9353 m/z @2.10 [CD8211_2.mzXML]	208.93528747558594	2.1026000000000002	2.074133333333333	2.2449833333333333	0.17085000000000017	3403.067626953125	24585.340031494186	0	1174	0.027586546066953765	3.000878220140474	5.001756440280948	208.93490600585938	208.93569946289062
447	208.9784393310547	13.703183333333333					1	DETECTED	208.9784 m/z @13.70 [CD8211_2.mzXML]	208.9784393310547	13.703183333333333	11.54745	14.82435	3.2769000000000013	6982.6298828125	638222.3499497072	0	1174	2.2658812572761615	0.7600429861454726	0.5200859722909452	208.97720336914062	208.97900390625
448	209.03321838378906	1.4802166666666667					1	DETECTED	209.0332 m/z @1.48 [CD8211_2.mzXML]	209.03321838378906	1.4802166666666667	1.4146333333333334	11.59105	10.176416666666666	45737.21484375	1124250.4305822144	0	1174	0.0881369986337237	1.4219905424218169	1.7918788919537112	209.02548217773438	209.03375244140625
449	209.04531860351562	15.971283333333334					1	DETECTED	209.0453 m/z @15.97 [CD8211_2.mzXML]	209.04531860351562	15.971283333333334	0.10161666666666667	19.99816666666667	19.896550000000005	26427.65625	6623662.844656131	0	1174	2.479515063265561	0.7770544376668227	0.5678533752218247	209.04437255859375	209.04566955566406
450	209.0917510986328	7.70735					1	DETECTED	209.0918 m/z @7.71 [CD8211_2.mzXML]	209.0917510986328	7.70735	5.6902	14.066716666666668	8.376516666666667	10815.9365234375	1655483.4072129214	0	1174	0.6205512863508753	2.0763246825141084	0.18374148282624234	209.08831787109375	209.09234619140625
451	209.1168212890625	12.02215					1	DETECTED	209.1168 m/z @12.02 [CD8211_2.mzXML]	209.1168212890625	12.02215	11.131116666666665	12.533	1.401883333333334	186353.890625	1678405.4179260922	1	1174	0.0940733213603977	3.8675800509356355	4.4866950981368365	209.11610412597656	209.1174774169922
452	210.0539093017578	19.415166666666668					1	DETECTED	210.0539 m/z @19.42 [CD8211_2.mzXML]	210.0539093017578	19.415166666666668	3.171983333333333	19.415166666666668	16.243183333333334	4757.4326171875	837283.4436049204	0	1174	3.36548925034068	0.5	null	210.04449462890625	210.06114196777344
453	210.90542602539062	1.6735666666666666					1	DETECTED	210.9054 m/z @1.67 [CD8211_2.mzXML]	210.90542602539062	1.6735666666666666	1.6584	1.75135	0.09294999999999987	14045.2626953125	55865.4925861816	0	1174	0.04677607893389846	3.064285714285733	5.128571428571466	210.90512084960938	210.9055633544922
454	210.93528747558594	11.620683333333334					1	DETECTED	210.9353 m/z @11.62 [CD8211_2.mzXML]	210.93528747558594	11.620683333333334	10.892383333333333	18.449166666666667	7.556783333333334	11333.7509765625	1086730.0927255244	0	1174	0.808619948437526	3.8840334899223117	6.072630637700664	210.93467712402344	210.9366912841797
455	211.0418243408203	2.4557333333333333					1	DETECTED	211.0418 m/z @2.46 [CD8211_2.mzXML]	211.0418243408203	2.4557333333333333	2.11685	17.7865	15.66965	15586.3486328125	2190503.4599136356	0	1174	0.6347001768377889	1.6757262068311196	2.5895689783496993	211.03614807128906	211.04930114746094
456	211.07952880859375	12.3993					1	DETECTED	211.0795 m/z @12.40 [CD8211_2.mzXML]	211.07952880859375	12.3993	3.0684166666666663	17.56383333333333	14.495416666666666	4655.94677734375	1926553.0059436648	0	1174	12.278467208716883	0.7767440738908248	0.5534881477816496	211.0695343017578	211.08067321777344
457	211.1223907470703	12.864066666666668					1	DETECTED	211.1224 m/z @12.86 [CD8211_2.mzXML]	211.1223907470703	12.864066666666668	11.09725	18.9785	7.88125	5779.28759765625	796885.9577028808	0	1174	0.09893536037785822	2.2303530832287817	3.4607061664575633	211.12156677246094	211.1226043701172
458	211.13265991210938	12.140333333333333					1	DETECTED	211.1327 m/z @12.14 [CD8211_2.mzXML]	211.13265991210938	12.140333333333333	0.10161666666666667	19.99816666666667	19.896550000000005	7747.01904296875	3583583.3902354124	0	1174	8.608443547678018	0.8263567683709369	0.16358532114461852	211.1228485107422	211.13365173339844
459	211.14382934570312	10.296133333333334					1	DETECTED	211.1438 m/z @10.30 [CD8211_2.mzXML]	211.14382934570312	10.296133333333334	10.2412	11.8517	1.6105	9118.4326171875	295451.5641322021	0	1174	0.16656978652152254	14.658677184465738	28.317354368931476	211.1338653564453	211.1439971923828
460	211.16871643066406	14.336916666666667					1	DETECTED	211.1687 m/z @14.34 [CD8211_2.mzXML]	211.16871643066406	14.336916666666667	14.16595	14.941716666666668	0.7757666666666676	4403.13623046875	123250.58543762229	0	1174	0.32310603850412534	2.2687658412946017	3.537531682589203	211.16854858398438	211.1693115234375
461	212.01931762695312	11.3765					1	DETECTED	212.0193 m/z @11.38 [CD8211_2.mzXML]	212.01931762695312	11.3765	11.3163	11.485916666666666	0.1696166666666663	18622.30078125	119483.21390283268	0	1174	0.11059689913899184	1.408776301218158	1.817552602436316	212.01882934570312	212.01942443847656
462	212.8385772705078	1.75135					1	DETECTED	212.8386 m/z @1.75 [CD8211_2.mzXML]	212.8385772705078	1.75135	1.70445	2.230766666666667	0.5263166666666668	16046.49609375	237725.26928894056	0	1174	0.29887017337251054	5.611051883439951	10.222103766879902	212.837890625	212.839599609375
463	213.1632080078125	14.384350000000001					1	DETECTED	213.1632 m/z @14.38 [CD8211_2.mzXML]	213.1632080078125	14.384350000000001	10.769983333333332	15.113966666666666	4.343983333333334	2589.327880859375	379055.2587268066	0	1174	3.709013220319468	0.6009328513063604	0.20186570261272088	213.1590118408203	213.16452026367188
464	213.9588165283203	18.1565					1	DETECTED	213.9588 m/z @18.16 [CD8211_2.mzXML]	213.9588165283203	18.1565	0.10161666666666667	19.99816666666667	19.896550000000005	3073.58984375	1384625.3569653013	0	1174	1.4086775768600859	0.5510018988399261	0.10200379767985217	213.9576873779297	213.95974731445312
465	214.9171905517578	1.5535833333333333					1	DETECTED	214.9172 m/z @1.55 [CD8211_2.mzXML]	214.9171905517578	1.5535833333333333	1.4334666666666667	1.70445	0.27098333333333335	1031852.25	6572625.583427492	0	1174	0.10386142383125141	0.8898925511360409	0.7132666441106519	214.91592407226562	214.91758728027344
466	214.98892211914062	1.5244333333333333					1	DETECTED	214.9889 m/z @1.52 [CD8211_2.mzXML]	214.98892211914062	1.5244333333333333	1.4499333333333333	13.963266666666668	12.513333333333334	25640.533203125	3601173.9563067015	0	1174	0.11094176739167505	83.9821029082774	161.01500305482338	214.98831176757812	214.99142456054688
467	215.0161895751953	3.2620666666666667					1	DETECTED	215.0162 m/z @3.26 [CD8211_2.mzXML]	215.0161895751953	3.2620666666666667	1.8918333333333335	11.651266666666666	9.759433333333334	46582.953125	2565766.394823364	0	1174	1.412122252516245	0.7700538913893512	9.415786665730623	215.0154266357422	215.0229034423828
468	215.16380310058594	12.192366666666667					1	DETECTED	215.1638 m/z @12.19 [CD8211_2.mzXML]	215.16380310058594	12.192366666666667	11.97335	12.3818	0.4084500000000002	7469.93408203125	76211.01944329868	0	1174	0.09530043974239888	0.9324632828551866	1.6837392414092678	215.1632080078125	215.16412353515625
469	215.92095947265625	1.5535833333333333					1	DETECTED	215.9210 m/z @1.55 [CD8211_2.mzXML]	215.92095947265625	1.5535833333333333	1.4499333333333333	13.441516666666667	11.991583333333333	34906.49609375	3029696.5450034183	0	1174	0.07454488255061342	57.84651873291524	0.6842853067506616	215.920654296875	215.92364501953125
470	216.92218017578125	1.6889333333333334					1	DETECTED	216.9222 m/z @1.69 [CD8211_2.mzXML]	216.92218017578125	1.6889333333333334	1.4802166666666667	1.8918333333333335	0.41161666666666674	239755.40625	1770085.875512206	0	1174	0.11312226560448879	1.1114042473221881	null	216.91357421875	216.92254638671875
471	216.95069885253906	1.5389833333333334					1	DETECTED	216.9507 m/z @1.54 [CD8211_2.mzXML]	216.95069885253906	1.5389833333333334	1.4334666666666667	1.6283166666666666	0.19484999999999997	89880.671875	621974.8859541019	0	1174	0.1037651556570578	0.922414367820555	0.9326679110874788	216.9502716064453	216.95069885253906
472	217.04653930664062	10.926883333333334					1	DETECTED	217.0465 m/z @10.93 [CD8211_2.mzXML]	217.04653930664062	10.926883333333334	3.3840500000000002	16.911833333333334	13.527783333333334	4028.51416015625	1000207.1182454528	0	1174	0.14950791513541972	0.8967308924586251	0.7934617849172502	217.03778076171875	217.05523681640625
473	217.0818328857422	1.8646333333333334					1	DETECTED	217.0818 m/z @1.86 [CD8211_2.mzXML]	217.0818328857422	1.8646333333333334	1.8507833333333332	16.100016666666665	14.249233333333333	70575.34375	1495724.7209304206	0	1174	0.029367173023271187	52.665440401248425	43.66007635231768	217.07887268066406	217.09046936035156
474	217.12139892578125	18.1565					1	DETECTED	217.1214 m/z @18.16 [CD8211_2.mzXML]	217.12139892578125	18.1565	0.10161666666666667	19.99816666666667	19.896550000000005	11619.412109375	3069235.512184539	0	1174	1.0491233944848517	0.8169318741603182	0.23649466205417577	217.11715698242188	217.12197875976562
475	217.15602111816406	12.567133333333334					1	DETECTED	217.1560 m/z @12.57 [CD8211_2.mzXML]	217.15602111816406	12.567133333333334	12.567133333333334	12.632766666666667	0.06563333333333254	3384.543212890625	9188.910103271446	0	1174	0.053492278140723215	null	null	217.15524291992188	217.15611267089844
476	218.0854034423828	16.1922					1	DETECTED	218.0854 m/z @16.19 [CD8211_2.mzXML]	218.0854034423828	16.1922	9.14605	19.397	10.250949999999998	2996.615966796875	980901.6731969601	0	1174	1.3417448572404496	0.7274149712963817	0.4548299425927633	218.08082580566406	218.08607482910156
477	218.13832092285156	1.9330333333333334					1	DETECTED	218.1383 m/z @1.93 [CD8211_2.mzXML]	218.13832092285156	1.9330333333333334	0.10161666666666667	19.98	19.878383333333336	24795.927734375	3260255.916949436	0	1174	1.3578013669056477	6.516710720473049	13.368775390886482	218.13217163085938	218.1455841064453
478	218.2110137939453	10.404166666666667					1	DETECTED	218.2110 m/z @10.40 [CD8211_2.mzXML]	218.2110137939453	10.404166666666667	10.3497	10.494433333333335	0.1447333333333347	5769.52294921875	29537.40027709983	0	1174	0.0771647225868275	1.3286413708690512	1.6572827417381024	218.2110137939453	218.21153259277344
479	218.91921997070312	1.70445					1	DETECTED	218.9192 m/z @1.70 [CD8211_2.mzXML]	218.91921997070312	1.70445	1.4334666666666667	1.8226	0.38913333333333333	74523.1328125	725065.5177371824	0	1174	0.28722224853214007	1.3110748314242358	1.1222949382096488	218.9094696044922	218.9195556640625
480	218.9694061279297	9.6602					1	DETECTED	218.9694 m/z @9.66 [CD8211_2.mzXML]	218.9694061279297	9.6602	9.538383333333334	10.0777	0.5393166666666662	4753.53125	99415.74033721928	0	1174	0.2771493154803242	2.213640716924354	3.427281433848708	218.96923828125	218.96978759765625
481	219.02584838867188	1.7666					1	DETECTED	219.0258 m/z @1.77 [CD8211_2.mzXML]	219.02584838867188	1.7666	1.70445	15.238333333333333	13.533883333333334	2210110.0	2.0208350586600285E7	1	1174	0.0678289325481305	4.3086833240778635	7.423002700448224	219.0159454345703	219.02687072753906
482	219.0431365966797	8.682816666666668					1	DETECTED	219.0431 m/z @8.68 [CD8211_2.mzXML]	219.0431365966797	8.682816666666668	8.300833333333333	11.182866666666666	2.8820333333333323	4212.94580078125	273715.22273870837	0	1174	2.4547149114517417	3.772459531393157	6.544919062786314	219.04270935058594	219.0472412109375
483	219.11729431152344	14.808150000000001					1	DETECTED	219.1173 m/z @14.81 [CD8211_2.mzXML]	219.11729431152344	14.808150000000001	0.21098333333333336	19.99816666666667	19.787183333333335	13606.5400390625	2287153.705434813	0	1174	0.5605531823997119	0.8733092142218416	0.7870638097534386	219.10997009277344	219.1177978515625
484	219.17401123046875	11.346366666666666					1	DETECTED	219.1740 m/z @11.35 [CD8211_2.mzXML]	219.17401123046875	11.346366666666666	0.11978333333333334	19.943666666666665	19.82388333333333	9665.1748046875	1758796.2490360413	0	1174	1.2204457352029294	0.8928384203091057	1.905984157406845	219.17298889160156	219.1748504638672
485	220.0294952392578	1.7808333333333333					1	DETECTED	220.0295 m/z @1.78 [CD8211_2.mzXML]	220.0294952392578	1.7808333333333333	1.7361	16.764833333333332	15.028733333333332	117356.2890625	2253992.347956665	0	1174	0.06809654661969922	5.70705440725826	6.58216357256425	220.02496337890625	220.03799438476562
486	220.1177978515625	8.898166666666667					1	DETECTED	220.1178 m/z @8.90 [CD8211_2.mzXML]	220.1177978515625	8.898166666666667	2.8196	15.822916666666666	13.003316666666667	13196.125	1178473.2949806517	0	1174	0.11972545765325648	1.069603853978734	40.45359210961523	220.11727905273438	220.12213134765625
487	220.9342041015625	1.64335					1	DETECTED	220.9342 m/z @1.64 [CD8211_2.mzXML]	220.9342041015625	1.64335	1.5244333333333333	1.7361	0.21166666666666667	129529.140625	767363.5330567628	0	1174	0.09022489082286778	1.0655982827434516	1.048710093696964	220.93389892578125	220.94354248046875
488	220.99708557128906	1.5244333333333333					1	DETECTED	220.9971 m/z @1.52 [CD8211_2.mzXML]	220.99708557128906	1.5244333333333333	0.2660166666666667	19.743166666666664	19.477149999999998	3260.3486328125	1425528.306104828	0	1174	14.382325087287112	7.738752400503277	14.477504801006551	220.9964599609375	221.0070343017578
489	221.02427673339844	1.7666					1	DETECTED	221.0243 m/z @1.77 [CD8211_2.mzXML]	221.02427673339844	1.7666	1.7200833333333334	18.594333333333335	16.87425	137177.0	2873134.861539947	0	1174	0.4358409233941025	6.045217135122176	6.16381348340134	221.0211639404297	221.02682495117188
490	221.0529327392578	11.576566666666668					1	DETECTED	221.0529 m/z @11.58 [CD8211_2.mzXML]	221.0529327392578	11.576566666666668	11.518233333333335	12.91115	1.3929166666666646	19148.3046875	436999.3729283443	0	1174	0.17886983937907708	2.4487950727063486	2.9614620437551036	221.0518341064453	221.05630493164062
491	221.0808563232422	10.522983333333334					1	DETECTED	221.0809 m/z @10.52 [CD8211_2.mzXML]	221.0808563232422	10.522983333333334	10.494433333333335	10.6983	0.20386666666666464	13156.763671875	65239.88635192843	0	1174	0.10480149825609075	3.570344424985472	4.066834352230365	221.0806427001953	221.08131408691406
492	221.0918731689453	8.611183333333335					1	DETECTED	221.0919 m/z @8.61 [CD8211_2.mzXML]	221.0918731689453	8.611183333333335	1.4146333333333334	9.263833333333334	7.849200000000001	6260.4716796875	516335.62023117073	0	1174	0.7208739880977095	0.5453446443087312	0.07539962157244284	221.09112548828125	221.09388732910156
493	222.05282592773438	11.532866666666667					1	DETECTED	222.0528 m/z @11.53 [CD8211_2.mzXML]	222.05282592773438	11.532866666666667	11.502816666666666	11.68215	0.179333333333334	7328.54248046875	50576.26632617162	0	1174	0.047377385616810486	2.9839156960620286	4.967831392124057	222.05215454101562	222.05340576171875
494	222.06459045410156	16.432733333333335					1	DETECTED	222.0646 m/z @16.43 [CD8211_2.mzXML]	222.06459045410156	16.432733333333335	9.05945	19.615666666666666	10.556216666666666	11583.4228515625	2530054.7871257327	0	1174	2.4834349615640807	0.7158423316613809	0.36787871541142436	222.06381225585938	222.07177734375
495	222.86737060546875	1.75135					1	DETECTED	222.8674 m/z @1.75 [CD8211_2.mzXML]	222.86737060546875	1.75135	1.6735666666666666	9.573016666666666	7.899449999999999	81664.7734375	1855180.9100280763	0	1174	0.09593546446203205	1.7372793364585108	0.551989817125361	222.86546325683594	222.8680419921875
496	222.9939422607422	13.569600000000001					1	DETECTED	222.9939 m/z @13.57 [CD8211_2.mzXML]	222.9939422607422	13.569600000000001	11.346366666666666	19.415166666666668	8.068800000000001	20234.25390625	2895886.852096742	0	1174	1.5761174876620778	1.8146543322788122	2.936109545652229	222.985595703125	222.9946746826172
497	223.06103515625	16.247400000000003					1	DETECTED	223.0610 m/z @16.25 [CD8211_2.mzXML]	223.06103515625	16.247400000000003	9.485833333333334	19.725	10.239166666666668	22540.24609375	5644690.195541382	0	1174	2.6129455103683963	0.7193539424304632	0.3842809733584716	223.06005859375	223.06114196777344
498	223.09584045410156	11.54745					1	DETECTED	223.0958 m/z @11.55 [CD8211_2.mzXML]	223.09584045410156	11.54745	0.10161666666666667	19.99816666666667	19.896550000000005	856829.9375	1.0799901409761015E7	1	1174	0.0979979066891854	0.5121661747935712	0.0194588348678349	223.09141540527344	223.09820556640625
499	223.1325225830078	12.34805					1	DETECTED	223.1325 m/z @12.35 [CD8211_2.mzXML]	223.1325225830078	12.34805	9.954	12.3993	2.4452999999999996	13149.41796875	781998.3082763663	0	1174	0.15195387614755518	0.510703619389737	0.021407238779473935	223.13043212890625	223.13931274414062
500	223.16868591308594	14.117083333333333					1	DETECTED	223.1687 m/z @14.12 [CD8211_2.mzXML]	223.16868591308594	14.117083333333333	11.94145	15.637866666666667	3.696416666666668	4590.43603515625	470483.04438574234	0	1174	0.6102263747343848	0.8495035928235457	0.6990071856470914	223.16830444335938	223.16937255859375
501	224.95089721679688	11.80095					1	DETECTED	224.9509 m/z @11.80 [CD8211_2.mzXML]	224.95089721679688	11.80095	10.9431	16.414	5.470900000000002	31346.326171875	2580139.5433793343	0	1174	0.9792604547913992	2.7894878249576625	4.698813032969332	224.95030212402344	224.95155334472656
502	225.03416442871094	1.7808333333333333					1	DETECTED	225.0342 m/z @1.78 [CD8211_2.mzXML]	225.03416442871094	1.7808333333333333	1.75135	2.9805	1.2291500000000002	119192.0234375	719486.8568380127	0	1174	0.07332587730314133	4.231790775820873	3.7675102403064153	225.03396606445312	225.03659057617188
503	225.0755157470703	10.222883333333334					1	DETECTED	225.0755 m/z @10.22 [CD8211_2.mzXML]	225.0755157470703	10.222883333333334	10.149616666666667	10.296133333333334	0.14651666666666685	4358.8408203125	26033.665454620528	0	1174	0.10295709928985097	0.9998862602365749	0.9997725204731499	225.0755157470703	225.07598876953125
504	225.1479949951172	12.36515					1	DETECTED	225.1480 m/z @12.37 [CD8211_2.mzXML]	225.1479949951172	12.36515	1.1595	15.916	14.7565	10714.8046875	1471602.3995444032	0	1174	0.09965478198075672	0.6584401618826218	0.31688032376524344	225.1476287841797	225.15782165527344
505	225.18426513671875	14.197066666666666					1	DETECTED	225.1843 m/z @14.20 [CD8211_2.mzXML]	225.18426513671875	14.197066666666666	14.083466666666668	15.273833333333332	1.1903666666666641	5123.25537109375	157355.07994244352	0	1174	0.2212032253234959	5.239289906103361	9.478579812206721	225.18426513671875	225.18539428710938
506	226.04486083984375	2.0032166666666664					1	DETECTED	226.0449 m/z @2.00 [CD8211_2.mzXML]	226.04486083984375	2.0032166666666664	1.96115	15.097066666666667	13.135916666666667	11174.0869140625	875568.4135430297	0	1174	null	100.19081029273579	198.8938652197855	226.04417419433594	226.0519256591797
507	226.11868286132812	8.3346					1	DETECTED	226.1187 m/z @8.33 [CD8211_2.mzXML]	226.11868286132812	8.3346	7.989066666666667	8.487616666666666	0.49854999999999894	2669.11962890625	35765.54459429928	0	1174	0.22703529943541767	0.7214209917036456	0.4428419834072913	226.11817932128906	226.11900329589844
508	226.95095825195312	1.6584					1	DETECTED	226.9510 m/z @1.66 [CD8211_2.mzXML]	226.95095825195312	1.6584	1.4146333333333334	19.9255	18.510866666666665	614469.125	6761304.913560143	0	1174	0.07588889266774457	1.2983804643170236	1.5605324950709676	226.946044921875	226.95213317871094
509	227.0791015625	9.190366666666668					1	DETECTED	227.0791 m/z @9.19 [CD8211_2.mzXML]	227.0791015625	9.190366666666668	9.113383333333333	12.038099999999998	2.924716666666665	27010.736328125	996332.5175715331	0	1174	0.13666757959176756	19.010788972286075	36.60189501377909	227.07855224609375	227.0825958251953
510	227.1248016357422	1.8226					1	DETECTED	227.1248 m/z @1.82 [CD8211_2.mzXML]	227.1248016357422	1.8226	1.8226	2.1026000000000002	0.28000000000000025	122652.5859375	243706.7102294929	0	1174	0.13503143117774785	null	null	227.12466430664062	227.12509155273438
511	227.1752166748047	9.79815					1	DETECTED	227.1752 m/z @9.80 [CD8211_2.mzXML]	227.1752166748047	9.79815	0.11978333333333334	19.415166666666668	19.295383333333334	77154.5546875	2465781.842425444	1	1174	0.14794182672732248	1.095573795025585	1.0778178906851177	227.1731414794922	227.17645263671875
512	227.9744873046875	12.157716666666666					1	DETECTED	227.9745 m/z @12.16 [CD8211_2.mzXML]	227.9744873046875	12.157716666666666	0.61255	19.797666666666665	19.185116666666666	2039.3818359375	1174415.1335439142	0	1174	14.985682868158307	0.8308722264728386	0.6617444529456771	227.97320556640625	227.9754180908203
513	228.06292724609375	10.296133333333334					1	DETECTED	228.0629 m/z @10.30 [CD8211_2.mzXML]	228.06292724609375	10.296133333333334	10.259266666666667	10.36795	0.10868333333333347	13588.466796875	63810.07971606425	0	1174	0.09546443371893076	1.4740054249547965	1.9480108499095927	228.06275939941406	228.06309509277344
514	228.195068359375	11.502816666666666					1	DETECTED	228.1951 m/z @11.50 [CD8211_2.mzXML]	228.195068359375	11.502816666666666	11.502816666666666	12.616449999999999	1.1136333333333326	96355.421875	483168.03916491964	1	1174	0.029991061491063675	null	null	228.19480895996094	228.19602966308594
515	229.1430206298828	0.33913333333333334					1	DETECTED	229.1430 m/z @0.34 [CD8211_2.mzXML]	229.1430206298828	0.33913333333333334	0.10161666666666667	19.99816666666667	19.896550000000005	88626.3984375	6.691538766412748E7	1	1174	14.915991701852798	41.8845344186373	5.50178789337112	229.14251708984375	229.1436004638672
516	229.15435791015625	1.8782166666666666					1	DETECTED	229.1544 m/z @1.88 [CD8211_2.mzXML]	229.15435791015625	1.8782166666666666	1.8507833333333332	1.9751666666666667	0.12438333333333351	77119.1796875	386483.0847265628	0	1174	0.11433116236010976	2.267010935601454	3.3108839694343812	229.1543426513672	229.15447998046875
517	230.1466064453125	18.1565					1	DETECTED	230.1466 m/z @18.16 [CD8211_2.mzXML]	230.1466064453125	18.1565	0.11978333333333334	19.943666666666665	19.82388333333333	10846.23046875	8094721.441716309	0	1174	15.473113136381262	0.5495424610724604	0.36706252048014304	230.14564514160156	230.14700317382812
518	230.24720764160156	11.3911					1	DETECTED	230.2472 m/z @11.39 [CD8211_2.mzXML]	230.24720764160156	11.3911	11.346366666666666	11.925999999999998	0.5796333333333319	209375.578125	1421647.3520705486	1	1174	0.0935427399444162	2.707223144399405	3.5043876987998592	230.24703979492188	230.2476043701172
519	230.9662322998047	1.5535833333333333					1	DETECTED	230.9662 m/z @1.55 [CD8211_2.mzXML]	230.9662322998047	1.5535833333333333	1.4334666666666667	1.6283166666666666	0.19484999999999997	118641.2578125	763307.8652939453	0	1174	0.15255319813165635	0.8405381512294445	0.6297533830045923	230.9658203125	230.96636962890625
520	230.98959350585938	1.9330333333333334					1	DETECTED	230.9896 m/z @1.93 [CD8211_2.mzXML]	230.98959350585938	1.9330333333333334	1.4334666666666667	3.6761833333333334	2.2427166666666665	8259.177734375	410731.49450024415	0	1174	0.11295415765055328	2.2446620404350432	3.489324080870087	230.98959350585938	230.99583435058594
521	231.1368408203125	14.908233333333333					1	DETECTED	231.1368 m/z @14.91 [CD8211_2.mzXML]	231.1368408203125	14.908233333333333	0.11978333333333334	19.99816666666667	19.878383333333336	266094.40625	2.394874771565379E7	1	1174	0.4505090663651501	0.8511922627702938	3.6286495832307306	231.13587951660156	231.1463165283203
522	232.1405792236328	14.808150000000001					1	DETECTED	232.1406 m/z @14.81 [CD8211_2.mzXML]	232.1405792236328	14.808150000000001	0.22935	19.99816666666667	19.76881666666667	16311.8408203125	2285119.0962810693	0	1174	0.8110261074110472	0.844860401233207	0.6578953440723228	232.1392364501953	232.14109802246094
523	232.15415954589844	8.522766666666666					1	DETECTED	232.1542 m/z @8.52 [CD8211_2.mzXML]	232.15415954589844	8.522766666666666	8.076216666666665	11.16595	3.089733333333335	27251.060546875	558971.2627916563	0	1174	0.24162112279439363	0.6931634554823808	0.6517274415918777	232.1538848876953	232.15444946289062
524	232.89608764648438	1.7200833333333334					1	DETECTED	232.8961 m/z @1.72 [CD8211_2.mzXML]	232.89608764648438	1.7200833333333334	1.6584	1.8086166666666665	0.15021666666666644	142397.4375	885945.5745898432	0	1174	0.11094526910377889	1.2176438800324223	1.436025407922892	232.89601135253906	232.89627075195312
525	232.92823791503906	1.5389833333333334					1	DETECTED	232.9282 m/z @1.54 [CD8211_2.mzXML]	232.92823791503906	1.5389833333333334	1.4334666666666667	1.6283166666666666	0.19484999999999997	71463.1015625	444371.77888525405	0	1174	0.08656598443264962	0.933964592909146	1.0794831569222796	232.92767333984375	232.92825317382812
526	232.98538208007812	10.596533333333333					1	DETECTED	232.9854 m/z @10.60 [CD8211_2.mzXML]	232.98538208007812	10.596533333333333	9.642883333333334	17.823666666666668	8.180783333333334	7563.46484375	647448.4798623965	0	1174	0.14602106517324742	4.289195896467959	0.5260780470320591	232.98451232910156	232.9875946044922
527	233.0691375732422	10.36795					1	DETECTED	233.0691 m/z @10.37 [CD8211_2.mzXML]	233.0691375732422	10.36795	4.8387166666666666	10.36795	5.529233333333334	1366.7041015625	297557.11009851075	0	1174	0.07636493802016098	0.5	null	233.06900024414062	233.07135009765625
528	233.14700317382812	14.808150000000001					1	DETECTED	233.1470 m/z @14.81 [CD8211_2.mzXML]	233.14700317382812	14.808150000000001	8.95195	19.99816666666667	11.04621666666667	11136.8955078125	1533694.0446513367	0	1174	1.3844055954278023	0.8662397489104419	0.8717404854217873	233.13829040527344	233.14784240722656
529	234.0712432861328	11.8666					1	DETECTED	234.0712 m/z @11.87 [CD8211_2.mzXML]	234.0712432861328	11.8666	9.450066666666666	11.910666666666666	2.4605999999999995	4622.55810546875	355261.6111768494	0	1174	2.415835093054655	0.5091177444272785	0.018204391915859965	234.0712432861328	234.0799560546875
530	234.89334106445312	1.6889333333333334					1	DETECTED	234.8933 m/z @1.69 [CD8211_2.mzXML]	234.89334106445312	1.6889333333333334	1.64335	1.7947166666666667	0.15136666666666665	51366.828125	309795.779487793	0	1174	0.10140041441637027	1.6721692176260707	2.4886676627587185	234.8931121826172	234.8937225341797
531	235.0686492919922	11.8666					1	DETECTED	235.0686 m/z @11.87 [CD8211_2.mzXML]	235.0686492919922	11.8666	11.518233333333335	12.209733333333332	0.6914999999999978	55470.19140625	492919.8906820062	0	1174	0.11256287653184494	1.1127287142758993	1.160291587456796	235.0631866455078	235.0688018798828
532	235.09251403808594	2.6633					1	DETECTED	235.0925 m/z @2.66 [CD8211_2.mzXML]	235.09251403808594	2.6633	0.32051666666666667	19.743166666666664	19.422649999999997	58113.26171875	7197395.5192472	0	1174	1.162355067822833	1.7987877613984258	4.438449225561971	235.0911865234375	235.0928497314453
533	235.14366149902344	10.566733333333334					1	DETECTED	235.1437 m/z @10.57 [CD8211_2.mzXML]	235.14366149902344	10.566733333333334	10.522983333333334	10.61225	0.08926666666666527	1404.71630859375	5763.874704803467	0	1174	0.05457139726462579	1.0201904761904768	1.0403809523809537	235.14366149902344	235.14479064941406
534	235.1687469482422	12.27945					1	DETECTED	235.1687 m/z @12.28 [CD8211_2.mzXML]	235.1687469482422	12.27945	0.10161666666666667	19.98	19.878383333333336	15753.5654296875	1418152.473978699	0	1174	0.09471343561768997	0.8268729537825102	0.634476644577726	235.1677703857422	235.1701202392578
535	236.06875610351562	11.8666					1	DETECTED	236.0688 m/z @11.87 [CD8211_2.mzXML]	236.06875610351562	11.8666	11.8517	12.122733333333334	0.27103333333333524	21335.958984375	100006.98354370118	0	1174	0.15418196373275173	9.09507829977586	17.19015659955172	236.06817626953125	236.0689697265625
536	236.07998657226562	15.097066666666667					1	DETECTED	236.0800 m/z @15.10 [CD8211_2.mzXML]	236.07998657226562	15.097066666666667	9.780433333333333	17.9545	8.174066666666667	4250.4228515625	753632.5502961121	0	1174	1.0449751933905702	0.7687258227324308	0.5374516454648617	236.07920837402344	236.0806427001953
537	236.09597778320312	2.496666666666667					1	DETECTED	236.0960 m/z @2.50 [CD8211_2.mzXML]	236.09597778320312	2.496666666666667	2.4000833333333333	7.475183333333334	5.075100000000001	5652.87060546875	512087.5025991515	0	1174	1.2110463278331376	26.273166522864447	28.96070370610138	236.09153747558594	236.0972442626953
538	236.9078826904297	1.6283166666666666					1	DETECTED	236.9079 m/z @1.63 [CD8211_2.mzXML]	236.9078826904297	1.6283166666666666	1.5833166666666665	1.6889333333333334	0.10561666666666691	9860.33984375	43945.968515380846	0	1174	0.08556931954578895	1.1735185185185173	1.3470370370370346	236.90773010253906	236.9083251953125
539	236.97113037109375	12.175116666666666					1	DETECTED	236.9711 m/z @12.18 [CD8211_2.mzXML]	236.97113037109375	12.175116666666666	11.199933333333332	14.808150000000001	3.608216666666669	5385.45361328125	493140.7503511355	0	1174	0.28180287480394384	1.8500196544239549	2.7000393088479098	236.97048950195312	236.971923828125
540	236.99777221679688	1.96115					1	DETECTED	236.9978 m/z @1.96 [CD8211_2.mzXML]	236.99777221679688	1.96115	1.9468500000000002	17.210500000000003	15.263650000000004	17924.892578125	1044655.5747099915	0	1174	0.2986676899830858	533.6940559440651	99.11679806059279	236.99391174316406	237.00741577148438
541	237.07643127441406	14.908233333333333					1	DETECTED	237.0764 m/z @14.91 [CD8211_2.mzXML]	237.07643127441406	14.908233333333333	9.310599999999999	19.378666666666668	10.068066666666668	7437.75537109375	1497126.9318243712	0	1174	0.5705235109790099	0.8993145912856029	1.0056247512299028	237.07537841796875	237.08631896972656
542	237.1116485595703	11.835733333333334					1	DETECTED	237.1116 m/z @11.84 [CD8211_2.mzXML]	237.1116485595703	11.835733333333334	0.10161666666666667	19.961833333333335	19.86021666666667	18137.94140625	2697328.489345397	0	1174	2.285953128857221	2.2799673648337104	5.232810054691031	237.1092987060547	237.1131591796875
543	237.14813232421875	11.925999999999998					1	DETECTED	237.1481 m/z @11.93 [CD8211_2.mzXML]	237.14813232421875	11.925999999999998	6.303683333333334	12.209733333333332	5.906049999999999	19206.814453125	959043.7619173581	0	1174	0.09746130776074047	0.5252327777102559	0.05046555542051186	237.1448211669922	237.15725708007812
544	238.10690307617188	15.786066666666667					1	DETECTED	238.1069 m/z @15.79 [CD8211_2.mzXML]	238.10690307617188	15.786066666666667	0.15645	19.85216666666667	19.69571666666667	11380.125	3207896.8300282895	0	1174	1.3997452197582732	0.7558990184919158	0.4878353699689428	238.1015625	238.1149444580078
545	238.8411865234375	1.7361					1	DETECTED	238.8412 m/z @1.74 [CD8211_2.mzXML]	238.8411865234375	1.7361	1.6889333333333334	1.7808333333333333	0.09189999999999987	18045.236328125	73658.96453076169	0	1174	0.08604270280056814	0.9742049469964669	0.9484098939929337	238.8411865234375	238.84164428710938
546	238.96630859375	12.071633333333333					1	DETECTED	238.9663 m/z @12.07 [CD8211_2.mzXML]	238.96630859375	12.071633333333333	9.538383333333334	16.284333333333333	6.745949999999999	71655.671875	6282547.2380455	1	1174	0.8496680949694717	1.1840251412057627	2.9359674377294205	238.9658966064453	238.97181701660156
547	239.02999877929688	18.19333333333333					1	DETECTED	239.0300 m/z @18.19 [CD8211_2.mzXML]	239.02999877929688	18.19333333333333	0.11978333333333334	19.99816666666667	19.878383333333336	2471.709228515625	1385970.5159487305	0	1174	2.7055066288967566	0.5499302387558985	0.09986047751179698	239.029296875	239.03799438476562
548	239.063720703125	1.8646333333333334					1	DETECTED	239.0637 m/z @1.86 [CD8211_2.mzXML]	239.063720703125	1.8646333333333334	1.6283166666666666	19.5975	17.969183333333334	91872.2109375	1294148.705443695	0	1174	0.06129596216308375	1.5916213555567948	6.988155309138195	239.06283569335938	239.06895446777344
549	239.09092712402344	10.508999999999999					1	DETECTED	239.0909 m/z @10.51 [CD8211_2.mzXML]	239.09092712402344	10.508999999999999	5.987466666666666	11.079916666666666	5.0924499999999995	566745.0625	4308710.827766124	1	1174	0.09099981428195747	2.1869746000824217	2.5844580889649724	239.086181640625	239.09133911132812
550	239.16360473632812	12.550099999999999					1	DETECTED	239.1636 m/z @12.55 [CD8211_2.mzXML]	239.16360473632812	12.550099999999999	6.993516666666666	12.765216666666667	5.771700000000001	48658.484375	1182406.8275359494	0	1174	0.22095160810148862	0.7968684662115977	0.5984105101980428	239.1600341796875	239.16453552246094
551	239.96583557128906	11.895966666666668					1	DETECTED	239.9658 m/z @11.90 [CD8211_2.mzXML]	239.96583557128906	11.895966666666668	11.1139	17.28483333333333	6.170933333333332	5700.0185546875	581196.9321910706	0	1174	0.10531763821908591	3.9452732077401635	6.890546415480327	239.96392822265625	239.97080993652344
552	240.09457397460938	10.508999999999999					1	DETECTED	240.0946 m/z @10.51 [CD8211_2.mzXML]	240.09457397460938	10.508999999999999	0.5579999999999999	14.2277	13.6697	57579.82421875	1859496.6022764908	0	1174	0.09336052662658822	27.524653164924977	51.98116604273121	240.0897979736328	240.0999298095703
553	240.96705627441406	12.02215					1	DETECTED	240.9671 m/z @12.02 [CD8211_2.mzXML]	240.96705627441406	12.02215	10.131666666666666	19.7795	9.647833333333333	10620.8798828125	1265911.1104765614	0	1174	0.7451988324474659	1.7508979703127476	1.4824124171037063	240.96005249023438	240.96792602539062
554	241.02528381347656	8.682816666666668					1	DETECTED	241.0253 m/z @8.68 [CD8211_2.mzXML]	241.02528381347656	8.682816666666668	8.629050000000001	8.754116666666667	0.12506666666666533	1886.537353515625	10701.133777404659	0	1174	0.1399647833834461	1.1630502169869763	1.3261004339739526	241.0242156982422	241.02574157714844
555	241.1064910888672	11.54745					1	DETECTED	241.1065 m/z @11.55 [CD8211_2.mzXML]	241.1064910888672	11.54745	1.8226	12.244366666666668	10.421766666666668	220896.921875	3832610.857888427	0	1174	0.09664742449188601	0.5146898190420053	0.01992432525985573	241.0984344482422	241.1068878173828
556	242.0276641845703	15.952866666666667					1	DETECTED	242.0277 m/z @15.95 [CD8211_2.mzXML]	242.0276641845703	15.952866666666667	2.0599499999999997	18.759666666666664	16.699716666666664	1758.7410888671875	1151144.852746979	0	1174	7.018820002360574	0.6010155055034039	0.20203101100680781	242.01856994628906	242.02813720703125
557	242.09970092773438	8.898166666666667					1	DETECTED	242.0997 m/z @8.90 [CD8211_2.mzXML]	242.09970092773438	8.898166666666667	8.772016666666667	8.969966666666666	0.19794999999999874	8005.74072265625	43350.95903613283	0	1174	0.48537702657485937	0.7845818470075313	0.5047749489465279	242.09896850585938	242.0997772216797
558	242.21090698242188	11.502816666666666					1	DETECTED	242.2109 m/z @11.50 [CD8211_2.mzXML]	242.21090698242188	11.502816666666666	11.4695	12.715233333333334	1.2457333333333338	24079.78515625	561255.7613856214	0	1174	0.9004597557517915	18.695347673837304	23.744538520667575	242.2104949951172	242.2113800048828
559	242.92489624023438	1.6584					1	DETECTED	242.9249 m/z @1.66 [CD8211_2.mzXML]	242.92489624023438	1.6584	1.5833166666666665	1.7666	0.18328333333333346	202445.25	1019874.53477539	0	1174	0.07537175483060321	1.2369431142481515	1.863389792428784	242.92483520507812	242.9252471923828
560	242.95755004882812	11.485916666666666					1	DETECTED	242.9576 m/z @11.49 [CD8211_2.mzXML]	242.95755004882812	11.485916666666666	1.4334666666666667	15.490783333333333	14.057316666666667	22374.724609375	7861661.631388945	0	1174	9.665122394874535	0.6305643155024094	0.011956191629311518	242.95755004882812	242.96653747558594
561	242.99493408203125	1.495					1	DETECTED	242.9949 m/z @1.50 [CD8211_2.mzXML]	242.99493408203125	1.495	0.8677333333333334	1.5096166666666666	0.6418833333333333	13194.91015625	134402.6703321533	0	1174	0.08149968661158824	0.511651078754384	0.02330215750876793	242.9857177734375	242.9949951171875
562	243.02398681640625	14.416216666666665					1	DETECTED	243.0240 m/z @14.42 [CD8211_2.mzXML]	243.02398681640625	14.416216666666665	9.642883333333334	19.888666666666666	10.245783333333332	1738.68701171875	656554.3609751888	0	1174	6.354798734499985	1.073231494413408	1.146462988826816	243.01492309570312	243.0253143310547
563	244.2017364501953	9.113383333333333					1	DETECTED	244.2017 m/z @9.11 [CD8211_2.mzXML]	244.2017364501953	9.113383333333333	9.041500000000001	9.763316666666666	0.7218166666666654	31420.44140625	271742.1362001352	0	1174	0.10886380342686408	3.1007917129424687	2.4203190412513806	244.20103454589844	244.20230102539062
564	244.9230194091797	1.6735666666666666					1	DETECTED	244.9230 m/z @1.67 [CD8211_2.mzXML]	244.9230194091797	1.6735666666666666	1.5389833333333334	1.7361	0.1971166666666666	11725.6650390625	78496.48428063965	0	1174	0.18468870913118662	0.7323219814241487	0.4646439628482974	244.9228057861328	244.9291229248047
565	244.9923858642578	1.4654					1	DETECTED	244.9924 m/z @1.47 [CD8211_2.mzXML]	244.9923858642578	1.4654	1.4499333333333333	3.1571833333333337	1.7072500000000004	3206.366943359375	148831.91688970948	0	1174	0.029411400312655323	55.19127155172389	109.38254310344777	244.98512268066406	244.9930419921875
566	245.07447814941406	1.8368166666666668					1	DETECTED	245.0745 m/z @1.84 [CD8211_2.mzXML]	245.07447814941406	1.8368166666666668	1.7947166666666667	16.967333333333332	15.172616666666666	12134.3232421875	1138361.1163292846	0	1174	0.04059547842553113	180.1973475851147	46.199570706599076	245.06472778320312	245.08209228515625
567	245.22569274902344	14.197066666666666					1	DETECTED	245.2257 m/z @14.20 [CD8211_2.mzXML]	245.22569274902344	14.197066666666666	10.769983333333332	17.173166666666667	6.403183333333335	49521.19140625	2553496.341241669	0	1174	0.6730436250201155	0.8162296057862756	0.4922608685218895	245.2244873046875	245.226806640625
568	246.15162658691406	11.835733333333334					1	DETECTED	246.1516 m/z @11.84 [CD8211_2.mzXML]	246.15162658691406	11.835733333333334	10.479916666666666	12.02215	1.5422333333333338	7864.7578125	403738.8098739013	0	1174	0.17680753193393706	0.5687470036509359	0.13749400730187178	246.14874267578125	246.1521453857422
569	246.1700897216797	9.233883333333333					1	DETECTED	246.1701 m/z @9.23 [CD8211_2.mzXML]	246.1700897216797	9.233883333333333	0.10161666666666667	19.99816666666667	19.896550000000005	40268.859375	3574983.784180722	0	1174	0.10752883190984797	2.298197052522135	0.9941384620835274	246.1676025390625	246.1707763671875
570	246.22911071777344	14.40035					1	DETECTED	246.2291 m/z @14.40 [CD8211_2.mzXML]	246.22911071777344	14.40035	14.100416666666666	15.079733333333333	0.9793166666666675	10733.021484375	299503.7166466062	0	1174	0.4749538469557333	1.632557234941098	2.265114469882196	246.2286376953125	246.23011779785156
571	246.24192810058594	10.926883333333334					1	DETECTED	246.2419 m/z @10.93 [CD8211_2.mzXML]	246.24192810058594	10.926883333333334	10.892383333333333	11.0452	0.15281666666666638	10878.923828125	57910.22568408209	0	1174	0.07906511052739518	2.21473429951682	3.6368097415565948	246.24191284179688	246.2423553466797
572	246.94378662109375	1.5535833333333333					1	DETECTED	246.9438 m/z @1.55 [CD8211_2.mzXML]	246.94378662109375	1.5535833333333333	1.4334666666666667	1.64335	0.20988333333333342	67834.7734375	426431.173999512	0	1174	0.12082769798382542	1.0797447527080566	0.6744390147106955	246.94326782226562	246.9440155029297
573	247.09246826171875	2.496666666666667					1	DETECTED	247.0925 m/z @2.50 [CD8211_2.mzXML]	247.09246826171875	2.496666666666667	1.8226	10.313933333333333	8.491333333333333	101931.546875	6312607.678915433	0	1174	0.7904989313642412	2.2211055660718184	3.138687419000654	247.0917510986328	247.0975341796875
574	247.12876892089844	8.283966666666666					1	DETECTED	247.1288 m/z @8.28 [CD8211_2.mzXML]	247.12876892089844	8.283966666666666	7.989066666666667	12.433016666666667	4.44395	5716.8828125	627920.8540226745	0	1174	0.18362364461981606	7.5346727704306735	14.069345540861347	247.1204071044922	247.13055419921875
575	247.14401245117188	9.204733333333333					1	DETECTED	247.1440 m/z @9.20 [CD8211_2.mzXML]	247.14401245117188	9.204733333333333	9.1307	9.745783333333332	0.6150833333333328	93084.2265625	665704.6955834954	0	1174	0.11360996754480013	2.0581980925503323	7.508253795257236	247.1431884765625	247.14437866210938
576	247.2413787841797	12.600233333333334					1	DETECTED	247.2414 m/z @12.60 [CD8211_2.mzXML]	247.2413787841797	12.600233333333334	1.0683666666666667	16.008016666666666	14.93965	14935.9775390625	2482549.3548451536	0	1174	0.14746912949159174	0.6477550613372799	0.12006629530010313	247.24111938476562	247.24282836914062
577	248.0609588623047	15.435266666666667					1	DETECTED	248.0610 m/z @15.44 [CD8211_2.mzXML]	248.0609588623047	15.435266666666667	14.975599999999998	18.119500000000002	3.143900000000004	2473.205322265625	235870.24130657976	0	1174	0.23810891463954675	3.419760696156623	5.839521392313246	248.05422973632812	248.06190490722656
578	248.14735412597656	9.204733333333333					1	DETECTED	248.1474 m/z @9.20 [CD8211_2.mzXML]	248.14735412597656	9.204733333333333	1.9330333333333334	9.4321	7.499066666666667	13479.900390625	899797.7034920348	0	1174	0.11811067493731997	0.5090977018808314	1.8296195294572302	248.14683532714844	248.14906311035156
579	248.87008666992188	1.70445					1	DETECTED	248.8701 m/z @1.70 [CD8211_2.mzXML]	248.87008666992188	1.70445	1.6584	1.7808333333333333	0.12243333333333317	36225.23046875	187809.506785156	0	1174	0.10567145446598514	1.3293521534563884	1.658704306912777	248.8699493408203	248.87051391601562
580	248.97604370117188	1.9055333333333333					1	DETECTED	248.9760 m/z @1.91 [CD8211_2.mzXML]	248.97604370117188	1.9055333333333333	1.4802166666666667	2.965883333333333	1.4856666666666665	13478.8701171875	336885.12456414785	0	1174	0.48713891171416845	1.7465417923899842	0.7414701281091709	248.97547912597656	248.97727966308594
581	249.0032958984375	11.331449999999998					1	DETECTED	249.0033 m/z @11.33 [CD8211_2.mzXML]	249.0032958984375	11.331449999999998	11.028333333333334	19.688499999999998	8.660166666666663	10427.150390625	989357.8902589108	0	1174	0.614009365645888	6.249557587083387	11.908480906756756	249.00193786621094	249.00547790527344
582	249.05621337890625	12.054816666666666					1	DETECTED	249.0562 m/z @12.05 [CD8211_2.mzXML]	249.05621337890625	12.054816666666666	9.279050000000002	18.887666666666668	9.608616666666666	3170.72509765625	843757.3323357546	0	1174	6.710579227961206	1.7308041021699727	2.4616082043399454	249.05621337890625	249.0609588623047
583	249.10804748535156	1.8646333333333334					1	DETECTED	249.1080 m/z @1.86 [CD8211_2.mzXML]	249.10804748535156	1.8646333333333334	1.8086166666666665	4.5897499999999996	2.781133333333333	57013.41796875	505608.08954705816	0	1174	0.030138290858335415	3.6561274956277616	3.787704216920709	249.10678100585938	249.1088409423828
584	249.15725708007812	9.79815					1	DETECTED	249.1573 m/z @9.80 [CD8211_2.mzXML]	249.15725708007812	9.79815	9.379083333333334	10.059983333333333	0.6808999999999994	17623.408203125	196053.2898515018	0	1174	0.13852315939241144	0.5988370201057437	0.7511362538709091	249.15382385253906	249.1575164794922
585	249.18443298339844	12.36515					1	DETECTED	249.1844 m/z @12.37 [CD8211_2.mzXML]	249.18443298339844	12.36515	4.509033333333333	16.432733333333335	11.923700000000002	6361.07958984375	1122408.5814017337	0	1174	0.17910515612166478	0.7588800234212408	0.5177600468424818	249.18304443359375	249.18577575683594
586	249.21719360351562	10.313933333333333					1	DETECTED	249.2172 m/z @10.31 [CD8211_2.mzXML]	249.21719360351562	10.313933333333333	7.0653999999999995	10.566733333333334	3.501333333333334	13261.8115234375	458331.40453845216	0	1174	0.21309771547327294	0.5389098670169102	null	249.21693420410156	249.22149658203125
587	251.12509155273438	1.7808333333333333					1	DETECTED	251.1251 m/z @1.78 [CD8211_2.mzXML]	251.12509155273438	1.7808333333333333	0.10161666666666667	19.99816666666667	19.896550000000005	63351.5234375	9777531.068203546	0	1174	10.503476168725433	6.445197199572707	57.5245273315652	251.1232147216797	251.12847900390625
588	252.1309814453125	12.02215					1	DETECTED	252.1310 m/z @12.02 [CD8211_2.mzXML]	252.1309814453125	12.02215	1.5685499999999999	19.9255	18.35695	8113.9267578125	1989270.0257958677	0	1174	10.626950974667235	0.8780204905487106	0.7914462976621559	252.12171936035156	252.1311492919922
589	252.9876251220703	1.9055333333333333					1	DETECTED	252.9876 m/z @1.91 [CD8211_2.mzXML]	252.9876251220703	1.9055333333333333	1.9055333333333333	16.340116666666667	14.434583333333334	4773.46826171875	1150758.0717831117	0	1174	1.089202566756769	null	null	252.98507690429688	252.99610900878906
590	253.03640747070312	11.562133333333332					1	DETECTED	253.0364 m/z @11.56 [CD8211_2.mzXML]	253.03640747070312	11.562133333333332	1.5685499999999999	11.731633333333333	10.163083333333333	12752.05859375	4777344.129981934	0	1174	0.13008464153586985	0.5084804416167041	0.016960883233408216	253.03562927246094	253.04637145996094
591	253.04656982421875	1.6283166666666666					1	DETECTED	253.0466 m/z @1.63 [CD8211_2.mzXML]	253.04656982421875	1.6283166666666666	0.3573	19.99816666666667	19.64086666666667	7790.06201171875	3034966.8094448545	0	1174	10.229919324090488	7.726439464470701	14.197172633127172	253.04656982421875	253.05328369140625
592	253.19476318359375	14.674233333333332					1	DETECTED	253.1948 m/z @14.67 [CD8211_2.mzXML]	253.19476318359375	14.674233333333332	11.199933333333332	15.545783333333333	4.34585	16843.052734375	894424.7439736327	0	1174	0.4470237736330276	0.59063294712385	0.1724938902594538	253.1943817138672	253.1952667236328
593	254.13827514648438	10.926883333333334					1	DETECTED	254.1383 m/z @10.93 [CD8211_2.mzXML]	254.13827514648438	10.926883333333334	10.8575	10.9431	0.08559999999999945	3952.000244140625	13031.499376342694	0	1174	0.08645360971635974	0.6168628392985688	0.23372567859713755	254.1376495361328	254.13890075683594
594	254.17576599121094	14.592450000000001					1	DETECTED	254.1758 m/z @14.59 [CD8211_2.mzXML]	254.17576599121094	14.592450000000001	9.573016666666666	18.850833333333334	9.277816666666668	7671.68505859375	1575287.8649572767	0	1174	1.9303593258675864	0.8650310775737272	0.847726687881765	254.17431640625	254.17628479003906
595	254.82330322265625	1.9330333333333334					1	DETECTED	254.8233 m/z @1.93 [CD8211_2.mzXML]	254.82330322265625	1.9330333333333334	1.70445	2.1455333333333333	0.44108333333333327	11649.1318359375	162567.8507050172	0	1174	0.21382093256666979	0.9648195406489243	0.9835056973445675	254.82281494140625	254.8247528076172
596	254.94168090820312	11.21695					1	DETECTED	254.9417 m/z @11.22 [CD8211_2.mzXML]	254.94168090820312	11.21695	0.2841666666666667	18.77766666666667	18.4935	6264.60693359375	1282366.8989960633	0	1174	0.2045006250339334	0.845781876222432	0.691563752444864	254.9411163330078	254.943115234375
597	255.12216186523438	11.54745					1	DETECTED	255.1222 m/z @11.55 [CD8211_2.mzXML]	255.12216186523438	11.54745	11.21695	11.783183333333334	0.5662333333333329	88589.453125	762011.7278583967	0	1174	0.07128052691970233	0.840649402384002	0.5288942867491973	255.12176513671875	255.12232971191406
598	255.17201232910156	14.56075					1	DETECTED	255.1720 m/z @14.56 [CD8211_2.mzXML]	255.17201232910156	14.56075	8.8082	19.943666666666665	11.135466666666666	30901.94140625	5705187.0986192655	0	1174	1.3821884798585646	0.9863443769351179	1.2818990305121343	255.17111206054688	255.1731414794922
599	255.23118591308594	13.805283333333334					1	DETECTED	255.2312 m/z @13.81 [CD8211_2.mzXML]	255.23118591308594	13.805283333333334	0.10161666666666667	18.594333333333335	18.49271666666667	10664.412109375	2259421.444511047	0	1174	6.793026405691781	0.68430558360096	0.6125902397375614	255.23072814941406	255.2332305908203
600	256.0576477050781	1.8646333333333334					1	DETECTED	256.0576 m/z @1.86 [CD8211_2.mzXML]	256.0576477050781	1.8646333333333334	1.8368166666666668	15.860199999999999	14.023383333333332	29454.349609375	1466595.5394150391	0	1174	0.5066204359950583	31.103729480207253	39.04801533273135	256.0568542480469	256.0586242675781
601	256.1256408691406	11.562133333333332					1	DETECTED	256.1256 m/z @11.56 [CD8211_2.mzXML]	256.1256408691406	11.562133333333332	11.562133333333332	12.567133333333334	1.0050000000000026	11399.232421875	131531.40001464915	0	1174	0.07782432919356452	null	null	256.1252746582031	256.1319885253906
602	256.17376708984375	1.8507833333333332					1	DETECTED	256.1738 m/z @1.85 [CD8211_2.mzXML]	256.17376708984375	1.8507833333333332	1.8507833333333332	18.394333333333336	16.543550000000003	18064.216796875	6442935.715053042	0	1174	12.788868056693229	null	null	256.17376708984375	256.17889404296875
603	256.2629699707031	11.361866666666666					1	DETECTED	256.2630 m/z @11.36 [CD8211_2.mzXML]	256.2629699707031	11.361866666666666	0.2660166666666667	19.63383333333333	19.367816666666666	30532.322265625	2254270.727133087	0	1174	0.1040663052289279	1.5739977486476526	null	256.2616882324219	256.2660217285156
604	256.8206787109375	1.9751666666666667					1	DETECTED	256.8207 m/z @1.98 [CD8211_2.mzXML]	256.8206787109375	1.9751666666666667	1.7200833333333334	2.21615	0.49606666666666643	13735.822265625	256509.02476855463	0	1174	0.3670556485018548	0.9723619732113684	0.9447239464227368	256.81988525390625	256.821044921875
605	257.0741882324219	1.8782166666666666					1	DETECTED	257.0742 m/z @1.88 [CD8211_2.mzXML]	257.0741882324219	1.8782166666666666	1.8782166666666666	12.192366666666667	10.31415	14917.1357421875	1285864.7529331357	0	1174	0.408530142961409	null	null	257.0655212402344	257.0831298828125
606	257.2262878417969	12.02215					1	DETECTED	257.2263 m/z @12.02 [CD8211_2.mzXML]	257.2262878417969	12.02215	11.97335	18.686333333333334	6.712983333333334	7648.84619140625	602234.3924103702	0	1174	0.05857498374285264	68.78056693989078	65.00556128954447	257.2235107421875	257.22747802734375
607	257.2472229003906	12.313916666666668					1	DETECTED	257.2472 m/z @12.31 [CD8211_2.mzXML]	257.2472229003906	12.313916666666668	0.11978333333333334	19.9255	19.805716666666665	8325.0185546875	1792740.1331590877	0	1174	0.13857021624269095	1.1189545564029972	0.6342356645092235	257.2431335449219	257.2485046386719
608	257.98040771484375	10.1137					1	DETECTED	257.9804 m/z @10.11 [CD8211_2.mzXML]	257.98040771484375	10.1137	9.79815	10.494433333333335	0.6962833333333354	3581.75634765625	71722.46563262936	0	1174	0.32719427037960713	1.1032852691068538	1.2065705382137073	257.98004150390625	257.9825439453125
609	258.81719970703125	1.9751666666666667					1	DETECTED	258.8172 m/z @1.98 [CD8211_2.mzXML]	258.81719970703125	1.9751666666666667	1.7808333333333333	2.1313833333333334	0.35055000000000014	7775.6474609375	109578.64738891607	0	1174	0.1805528925187565	0.9019296740994851	0.8038593481989703	258.81695556640625	258.817626953125
610	258.8988037109375	1.64335					1	DETECTED	258.8988 m/z @1.64 [CD8211_2.mzXML]	258.8988037109375	1.64335	1.6133166666666667	1.7361	0.12278333333333324	31373.78515625	140136.23870898428	0	1174	0.06444862119426742	2.0441176470588203	3.088235294117641	258.8986511230469	258.8990173339844
611	258.9441223144531	1.5389833333333334					1	DETECTED	258.9441 m/z @1.54 [CD8211_2.mzXML]	258.9441223144531	1.5389833333333334	1.4334666666666667	1.5833166666666665	0.14984999999999982	11997.5126953125	79107.28010791018	0	1174	0.1285891999135842	0.710077396935712	0.42015479387142407	258.9438171386719	258.9441833496094
612	258.9725036621094	1.4654					1	DETECTED	258.9725 m/z @1.47 [CD8211_2.mzXML]	258.9725036621094	1.4654	1.4334666666666667	1.96115	0.5276833333333333	12211.3046875	223228.98130175786	0	1174	0.1873079092116483	8.262265135699364	15.524530271398728	258.9721374511719	258.98004150390625
613	259.02703857421875	13.910016666666667					1	DETECTED	259.0270 m/z @13.91 [CD8211_2.mzXML]	259.02703857421875	13.910016666666667	3.6143	18.704833333333333	15.090533333333333	3114.528076171875	1064115.572849579	0	1174	2.0192689118909186	0.7328549251063953	0.46570985021279065	259.024169921875	259.0367736816406
614	259.0936279296875	11.818133333333332					1	DETECTED	259.0936 m/z @11.82 [CD8211_2.mzXML]	259.0936279296875	11.818133333333332	11.765816666666666	17.7865	6.020683333333334	9943.130859375	373340.3155545044	0	1174	0.06128317646384396	57.54077731761768	2.2988364914612243	259.0931396484375	259.094482421875
615	259.65728759765625	13.140166666666666					1	DETECTED	259.6573 m/z @13.14 [CD8211_2.mzXML]	259.65728759765625	13.140166666666666	12.9573	13.73695	0.7796500000000002	14460.9140625	192626.4018580324	0	1174	0.06797998274907258	2.1317444403937422	3.9169393763110825	259.64764404296875	259.65850830078125
616	260.16748046875	12.071633333333333					1	DETECTED	260.1675 m/z @12.07 [CD8211_2.mzXML]	260.16748046875	12.071633333333333	12.071633333333333	12.192366666666667	0.1207333333333338	4397.84716796875	22050.79515362555	0	1174	0.07029921996891098	null	null	260.16705322265625	260.1678771972656
617	260.1855163574219	9.883633333333334					1	DETECTED	260.1855 m/z @9.88 [CD8211_2.mzXML]	260.1855163574219	9.883633333333334	9.607916666666666	18.9965	9.388583333333335	38506.01953125	669422.8286295766	0	1174	0.09206032413262122	2.867144558951824	1.6470031829631546	260.1831970214844	260.1856994628906
618	260.9768371582031	1.5535833333333333					1	DETECTED	260.9768 m/z @1.55 [CD8211_2.mzXML]	260.9768371582031	1.5535833333333333	1.4499333333333333	17.749833333333335	16.2999	6465.6142578125	2505289.101162537	0	1174	0.08955682471471493	78.62952243125903	146.00044382500857	260.9764404296875	260.98626708984375
619	261.0108947753906	1.8086166666666665					1	DETECTED	261.0109 m/z @1.81 [CD8211_2.mzXML]	261.0108947753906	1.8086166666666665	1.4334666666666667	15.166983333333333	13.733516666666667	107136.7578125	2509613.8246430974	0	1174	0.12137670899222952	1.3694875145120706	6.375356071509919	261.0054626464844	261.0195617675781
620	261.0731201171875	10.522983333333334					1	DETECTED	261.0731 m/z @10.52 [CD8211_2.mzXML]	261.0731201171875	10.522983333333334	10.494433333333335	10.596533333333333	0.1020999999999983	3143.98876953125	14056.674706237702	0	1174	0.1046066816925002	1.7880910683012472	2.5761821366024944	261.0725402832031	261.0737609863281
621	261.1442565917969	9.538383333333334					1	DETECTED	261.1443 m/z @9.54 [CD8211_2.mzXML]	261.1442565917969	9.538383333333334	0.13823333333333335	19.99816666666667	19.859933333333338	50281.3359375	2933858.5575787346	0	1174	0.09356446845789002	0.6881182909522304	33.79182960123655	261.14312744140625	261.1460876464844
622	261.18896484375	9.8661					1	DETECTED	261.1890 m/z @9.87 [CD8211_2.mzXML]	261.18896484375	9.8661	0.10161666666666667	19.98	19.878383333333336	5182.396484375	1695323.0808517756	0	1174	18.856892123897964	1.017892225053724	6.000932129793313	261.1833801269531	261.1897277832031
623	262.0398864746094	3.0829999999999997					1	DETECTED	262.0399 m/z @3.08 [CD8211_2.mzXML]	262.0398864746094	3.0829999999999997	3.0241	3.4454833333333337	0.4213833333333339	2304.55712890625	41722.112641510044	0	1174	0.30624188426304855	3.5771080928126846	6.154216185625369	262.0389099121094	262.0400695800781
624	262.1475524902344	9.538383333333334					1	DETECTED	262.1476 m/z @9.54 [CD8211_2.mzXML]	262.1475524902344	9.538383333333334	9.5033	9.573016666666666	0.06971666666666643	6832.04736328125	21523.43669311523	0	1174	0.06455129307288487	0.9935866983372567	0.9871733966745133	262.1474914550781	262.14764404296875
625	263.0081787109375	1.8086166666666665					1	DETECTED	263.0082 m/z @1.81 [CD8211_2.mzXML]	263.0081787109375	1.8086166666666665	1.4334666666666667	17.898833333333336	16.465366666666668	30662.3203125	2959141.9319601445	0	1174	null	18.872262089263703	3.0885805763233494	263.00396728515625	263.0181579589844
626	263.08837890625	11.562133333333332					1	DETECTED	263.0884 m/z @11.56 [CD8211_2.mzXML]	263.08837890625	11.562133333333332	1.7947166666666667	12.533	10.738283333333333	333482.75	7113971.605734771	1	1174	9.812020493113671	0.5717047869013616	3.9201558131262373	263.08441162109375	263.0924987792969
627	263.1387939453125	9.642883333333334					1	DETECTED	263.1388 m/z @9.64 [CD8211_2.mzXML]	263.1387939453125	9.642883333333334	9.607916666666666	11.21695	1.6090333333333344	9764.19921875	368118.6375388794	0	1174	0.0782581473178876	23.008102955194907	45.016205910389814	263.1383056640625	263.14508056640625
628	263.2364196777344	14.336916666666667					1	DETECTED	263.2364 m/z @14.34 [CD8211_2.mzXML]	263.2364196777344	14.336916666666667	0.9404833333333333	19.233166666666666	18.292683333333333	110156.7890625	6449972.981984129	0	1174	0.5380909342030673	0.6862894476341962	4.5414181828398466	263.2320556640625	263.2380676269531
629	264.0917053222656	11.54745					1	DETECTED	264.0917 m/z @11.55 [CD8211_2.mzXML]	264.0917053222656	11.54745	1.8086166666666665	11.957516666666667	10.148900000000001	37812.48046875	6856744.091232787	0	1174	0.15223338565710876	0.5066755248269925	0.025156290684362412	264.08819580078125	264.0961608886719
630	264.1705322265625	9.204733333333333					1	DETECTED	264.1705 m/z @9.20 [CD8211_2.mzXML]	264.1705322265625	9.204733333333333	9.1307	12.550099999999999	3.4193999999999996	26305.0390625	369566.11600201414	0	1174	0.07060864986315885	3.133353534336691	1.6063297619241277	264.1701965332031	264.1732177734375
631	264.2397155761719	14.258483333333334					1	DETECTED	264.2397 m/z @14.26 [CD8211_2.mzXML]	264.2397155761719	14.258483333333334	10.2412	16.340116666666667	6.098916666666668	14624.3525390625	2441804.3994621285	0	1174	4.743836158202498	0.7590847048378463	0.3824201292396244	264.2323913574219	264.24322509765625
632	265.02276611328125	1.7808333333333333					1	DETECTED	265.0228 m/z @1.78 [CD8211_2.mzXML]	265.02276611328125	1.7808333333333333	1.75135	18.4125	16.661150000000003	51233.04296875	1565811.8088025819	0	1174	0.10053865988854183	25.91859148579444	29.471031249508467	265.02197265625	265.0327453613281
633	265.084716796875	19.433666666666667					1	DETECTED	265.0847 m/z @19.43 [CD8211_2.mzXML]	265.084716796875	19.433666666666667	0.10161666666666667	19.99816666666667	19.896550000000005	4936.70556640625	1253701.451971833	0	1174	0.8840255796921923	0.5146001070760732	0.05438172873417268	265.07489013671875	265.089599609375
634	265.11798095703125	9.711966666666665					1	DETECTED	265.1180 m/z @9.71 [CD8211_2.mzXML]	265.11798095703125	9.711966666666665	9.642883333333334	10.0777	0.4348166666666664	115498.7734375	757654.2912033083	1	1174	0.0966830685330411	1.719764754372928	1.9597451953244132	265.1177673339844	265.1184387207031
635	265.1739807128906	9.175866666666668					1	DETECTED	265.1740 m/z @9.18 [CD8211_2.mzXML]	265.1739807128906	9.175866666666668	9.14605	12.4495	3.3034499999999998	4058.101806640625	429579.9244059142	0	1174	3.4500208431249657	55.39603130240287	109.79206260480574	265.173583984375	265.17742919921875
636	265.25201416015625	12.616449999999999					1	DETECTED	265.2520 m/z @12.62 [CD8211_2.mzXML]	265.25201416015625	12.616449999999999	0.8677333333333334	19.142166666666665	18.27443333333333	29792.9375	2253645.159671814	0	1174	0.16507173710791534	0.5791642495359415	0.02679875268461787	265.24334716796875	265.2578125
637	265.9808349609375	10.222883333333334					1	DETECTED	265.9808 m/z @10.22 [CD8211_2.mzXML]	265.9808349609375	10.222883333333334	1.5685499999999999	10.313933333333333	8.745383333333333	12056.740234375	1265889.262654968	0	1174	0.10783444710362566	0.5052603705272888	0.010520741054577573	265.9806213378906	265.9891357421875
638	266.12139892578125	9.711966666666665					1	DETECTED	266.1214 m/z @9.71 [CD8211_2.mzXML]	266.12139892578125	9.711966666666665	9.6602	9.79815	0.13795000000000002	16670.939453125	84631.66439501957	0	1174	0.09177876799707008	1.3324211204121326	1.664842240824265	266.1211853027344	266.1214904785156
639	266.6383972167969	12.81455					1	DETECTED	266.6384 m/z @12.81 [CD8211_2.mzXML]	266.6383972167969	12.81455	12.748933333333333	12.91115	0.1622166666666658	13613.8134765625	74473.17409082004	0	1174	0.07598628893067882	1.2360934721869294	1.472186944373859	266.6383056640625	266.6390686035156
640	266.8492736816406	1.7666					1	DETECTED	266.8493 m/z @1.77 [CD8211_2.mzXML]	266.8492736816406	1.7666	1.7200833333333334	1.8086166666666665	0.08853333333333313	18596.337890625	71175.52493920896	0	1174	0.07459003575430745	0.9516302400573275	0.9032604801146551	266.8484802246094	266.8494567871094
641	266.9271545410156	1.5983833333333335					1	DETECTED	266.9272 m/z @1.60 [CD8211_2.mzXML]	266.9271545410156	1.5983833333333335	1.5535833333333333	1.64335	0.08976666666666677	22037.138671875	81628.17261547853	0	1174	0.06703956809368461	1.0018601190476164	0.9598232818194701	266.9269104003906	266.927978515625
642	267.0304260253906	11.562133333333332					1	DETECTED	267.0304 m/z @11.56 [CD8211_2.mzXML]	267.0304260253906	11.562133333333332	11.532866666666667	11.818133333333332	0.285266666666665	8224.0556640625	75049.14837487803	0	1174	0.2280441707802492	4.873576309795275	8.74715261959055	267.0301513671875	267.0314636230469
643	267.0581970214844	1.9055333333333333					1	DETECTED	267.0582 m/z @1.91 [CD8211_2.mzXML]	267.0581970214844	1.9055333333333333	0.43033333333333335	19.99816666666667	19.567833333333336	8852.4248046875	2559966.5385943917	0	1174	17.021524942719836	6.632264551699206	12.046621286501814	267.0564880371094	267.06817626953125
644	267.64642333984375	13.140166666666666					1	DETECTED	267.6464 m/z @13.14 [CD8211_2.mzXML]	267.64642333984375	13.140166666666666	2.748083333333333	15.113966666666666	12.365883333333333	178679.875	5764574.522692077	2	1174	0.30282970846624835	2.42087065788901	2.7735871910063548	267.6451721191406	267.6540222167969
645	267.9789123535156	10.204516666666667					1	DETECTED	267.9789 m/z @10.20 [CD8211_2.mzXML]	267.9789123535156	10.204516666666667	7.989066666666667	10.3318	2.3427333333333324	11256.908203125	642211.8316500854	0	1174	0.15958825128584841	0.5287262933790726	0.05745258675814519	267.9785461425781	267.979736328125
646	268.9570007324219	11.405916666666666					1	DETECTED	268.9570 m/z @11.41 [CD8211_2.mzXML]	268.9570007324219	11.405916666666666	10.8575	19.7795	8.921999999999999	11906.8173828125	955373.4569523318	0	1174	0.37226194484941466	4.988071168484989	12.247095336971233	268.95465087890625	268.958740234375
647	269.0872802734375	1.495					1	DETECTED	269.0873 m/z @1.50 [CD8211_2.mzXML]	269.0872802734375	1.495	1.4654	1.5535833333333333	0.08818333333333328	3624.078857421875	13162.211748535148	0	1174	0.04635812416883156	1.4895833333333288	1.9791666666666579	269.0861511230469	269.0872802734375
648	269.1376953125	12.02215					1	DETECTED	269.1377 m/z @12.02 [CD8211_2.mzXML]	269.1376953125	12.02215	11.97335	12.226816666666668	0.25346666666666806	25954.673828125	166137.71876464915	0	1174	0.09232119147747397	2.520519158839719	4.012639460873818	269.1376953125	269.13818359375
649	269.1565246582031	11.783183333333334					1	DETECTED	269.1565 m/z @11.78 [CD8211_2.mzXML]	269.1565246582031	11.783183333333334	11.748716666666667	11.957516666666667	0.2088000000000001	18987.828125	116438.03803515644	0	1174	0.12599474214845863	3.0290135396518214	4.940091625396852	269.1564025878906	269.156982421875
650	269.168212890625	13.787666666666667					1	DETECTED	269.1682 m/z @13.79 [CD8211_2.mzXML]	269.168212890625	13.787666666666667	10.204516666666667	17.56383333333333	7.359316666666665	2873.64794921875	777608.8315009765	0	1174	5.394878177014171	1.0269339361548728	1.0538678723097457	269.1676025390625	269.16998291015625
651	269.2255859375	13.9809					1	DETECTED	269.2256 m/z @13.98 [CD8211_2.mzXML]	269.2255859375	13.9809	4.05145	15.399316666666666	11.347866666666665	42969.5703125	3066588.172956971	0	1174	0.45381893454980826	0.5608399858629385	0.0995775037367116	269.2165832519531	269.226806640625
652	269.2835388183594	12.209733333333332					1	DETECTED	269.2835 m/z @12.21 [CD8211_2.mzXML]	269.2835388183594	12.209733333333332	0.44855	17.657	17.20845	7858.05810546875	1516402.949617829	0	1174	1.3206006313945942	0.7381321049494162	0.5696521751290446	269.2818908691406	269.28466796875
653	270.15966796875	11.80095					1	DETECTED	270.1597 m/z @11.80 [CD8211_2.mzXML]	270.15966796875	11.80095	11.765816666666666	11.8666	0.10078333333333411	3636.89501953125	15783.912625366273	0	1174	0.08829045536048952	1.434297912713442	1.8685958254268842	270.15966796875	270.16064453125
654	270.2290344238281	13.9982					1	DETECTED	270.2290 m/z @14.00 [CD8211_2.mzXML]	270.2290344238281	13.9982	13.8401	14.908233333333333	1.0681333333333338	9906.1650390625	265717.87969982944	0	1174	0.24084069679252806	3.378030782205335	5.75606156441067	270.2284240722656	270.2298889160156
655	271.03961181640625	1.7808333333333333					1	DETECTED	271.0396 m/z @1.78 [CD8211_2.mzXML]	271.03961181640625	1.7808333333333333	1.7361	17.079	15.3429	121254.6953125	1859708.8070467534	0	1174	0.06443608851964577	12.450573999197855	2.9791452788773003	271.0393981933594	271.0482482910156
656	271.1642761230469	10.769983333333332					1	DETECTED	271.1643 m/z @10.77 [CD8211_2.mzXML]	271.1642761230469	10.769983333333332	10.751933333333334	10.822816666666666	0.07088333333333274	8617.1298828125	30097.40887036157	0	1174	0.08551501770931225	1.963527239150623	2.927054478301246	271.1642150878906	271.1646423339844
657	271.205078125	14.511816666666666					1	DETECTED	271.2051 m/z @14.51 [CD8211_2.mzXML]	271.205078125	14.511816666666666	11.199933333333332	17.098000000000003	5.89806666666667	34987.890625	1973866.1606322639	0	1174	0.7479780655945962	0.8904399812795342	1.41950062782227	271.20465087890625	271.2063903808594
658	271.2624206542969	12.600233333333334					1	DETECTED	271.2624 m/z @12.60 [CD8211_2.mzXML]	271.2624206542969	12.600233333333334	0.10161666666666667	19.99816666666667	19.896550000000005	64048.953125	5738734.020977477	0	1174	0.2862234787953106	1.5653817863312904	0.6096422929612042	271.2616271972656	271.2640686035156
659	271.6575927734375	12.9725					1	DETECTED	271.6576 m/z @12.97 [CD8211_2.mzXML]	271.6575927734375	12.9725	12.81455	13.110333333333333	0.2957833333333326	23307.32421875	206106.6540146484	0	1174	0.12378026867970071	0.9363195103935846	0.8726390207871693	271.6569519042969	271.6578674316406
660	272.2087707519531	14.56075					1	DETECTED	272.2088 m/z @14.56 [CD8211_2.mzXML]	272.2087707519531	14.56075	14.305033333333334	18.266333333333332	3.961299999999998	6713.0390625	360470.21036035137	0	1174	0.49326310490625147	7.745486541093663	2.6916901422441484	272.2077941894531	272.21490478515625
661	272.2571105957031	11.346366666666666					1	DETECTED	272.2571 m/z @11.35 [CD8211_2.mzXML]	272.2571105957031	11.346366666666666	0.10161666666666667	19.888666666666666	19.78705	12904.12890625	1813325.818872101	0	1174	1.3847790896058036	1.469815178881828	1.7032974329444928	272.2571105957031	272.26708984375
662	272.6650085449219	13.348483333333332					1	DETECTED	272.6650 m/z @13.35 [CD8211_2.mzXML]	272.6650085449219	13.348483333333332	13.228866666666667	13.686216666666667	0.4573499999999999	8529.0205078125	105595.85702185064	0	1174	0.20556533536234056	1.91173192141565	0.6978661821940353	272.657470703125	272.66595458984375
663	272.7938537597656	1.9751666666666667					1	DETECTED	272.7939 m/z @1.98 [CD8211_2.mzXML]	272.7938537597656	1.9751666666666667	1.7200833333333334	2.1737166666666665	0.4536333333333331	8712.111328125	164695.29732958996	0	1174	0.2914610222524836	0.8891865403462916	0.7783730806925833	272.7938537597656	272.7950744628906
664	272.94384765625	1.6283166666666666					1	DETECTED	272.9438 m/z @1.63 [CD8211_2.mzXML]	272.94384765625	1.6283166666666666	1.5685499999999999	12.864066666666668	11.295516666666668	33856.80859375	7139682.054514649	0	1174	0.0737743255991814	91.42326454927993	192.99751939047962	272.94384765625	272.9441833496094
665	274.002685546875	11.234033333333334					1	DETECTED	274.0027 m/z @11.23 [CD8211_2.mzXML]	274.002685546875	11.234033333333334	9.69485	18.19333333333333	8.498483333333331	11383.3896484375	1430337.0547288817	0	1174	4.292080111530234	2.7607118493573415	4.149766543091883	274.00140380859375	274.00360107421875
666	274.27264404296875	11.331449999999998					1	DETECTED	274.2726 m/z @11.33 [CD8211_2.mzXML]	274.27264404296875	11.331449999999998	11.06275	19.324	8.261250000000002	2466618.0	1.901561784882143E7	1	1174	0.09741459426571453	2.442467594912928	3.1578181026417513	274.2712097167969	274.27764892578125
667	274.6245422363281	12.798083333333333					1	DETECTED	274.6245 m/z @12.80 [CD8211_2.mzXML]	274.6245422363281	12.798083333333333	12.748933333333333	13.394716666666666	0.6457833333333323	11949.517578125	149833.62952514624	0	1174	0.06921293597985567	6.569515089861074	12.139030179722148	274.6241455078125	274.634521484375
668	274.88043212890625	1.7200833333333334					1	DETECTED	274.8804 m/z @1.72 [CD8211_2.mzXML]	274.88043212890625	1.7200833333333334	1.6584	8.8262	7.1678	24294.25	1687138.429758148	0	1174	0.12905580070977174	58.10159416373955	100.69653014917924	274.873046875	274.8808898925781
669	274.94189453125	1.5983833333333335					1	DETECTED	274.9419 m/z @1.60 [CD8211_2.mzXML]	274.94189453125	1.5983833333333335	1.4334666666666667	1.64335	0.20988333333333342	5864.26904296875	47828.37366503909	0	1174	0.12824859825314228	0.6363314805457299	0.27266296109145965	274.9407958984375	274.95068359375
670	274.9986572265625	11.2508					1	DETECTED	274.9987 m/z @11.25 [CD8211_2.mzXML]	274.9986572265625	11.2508	10.822816666666666	19.8705	9.047683333333334	14072.9833984375	1682269.207178161	0	1174	0.8527010957358332	9.320923673715889	14.94271188188109	274.9978332519531	275.0010070800781
671	275.1998291015625	12.3818					1	DETECTED	275.1998 m/z @12.38 [CD8211_2.mzXML]	275.1998291015625	12.3818	12.192366666666667	12.466000000000001	0.2736333333333345	7363.2939453125	65586.11000250233	0	1174	0.08828547689941857	0.7222417737110703	0.44448354742214063	275.1991882324219	275.2001037597656
672	275.2763671875	11.331449999999998					1	DETECTED	275.2764 m/z @11.33 [CD8211_2.mzXML]	275.2763671875	11.331449999999998	6.12745	11.910666666666666	5.783216666666666	355809.90625	1.029566986551404E7	0	1174	0.11183692931190059	0.519372016795611	3.555957877860683	275.2762145996094	275.2774658203125
673	275.6323547363281	13.169666666666666					1	DETECTED	275.6324 m/z @13.17 [CD8211_2.mzXML]	275.6323547363281	13.169666666666666	11.748716666666667	14.527800000000001	2.7790833333333342	148676.1875	2470447.005997683	0	1174	0.18640950736764594	1.7057986003021173	1.6339066361888486	275.6316223144531	275.6329345703125
674	276.1340026855469	13.169666666666666					1	DETECTED	276.1340 m/z @13.17 [CD8211_2.mzXML]	276.1340026855469	13.169666666666666	3.8625166666666666	14.117083333333333	10.254566666666667	37189.30078125	1457508.251062805	0	1174	0.21264373244230406	0.5508972492474424	0.03028191017606712	276.1262512207031	276.14373779296875
675	276.1806945800781	8.8622					1	DETECTED	276.1807 m/z @8.86 [CD8211_2.mzXML]	276.1806945800781	8.8622	8.79015	9.07735	0.28719999999999857	2637.927001953125	26538.76876672359	0	1174	0.3443572443602889	1.9930603747397801	2.9861207494795603	276.1796569824219	276.1807556152344
676	276.6516418457031	13.273216666666666					1	DETECTED	276.6516 m/z @13.27 [CD8211_2.mzXML]	276.6516418457031	13.273216666666666	6.144900000000001	13.619066666666667	7.474166666666666	20788.560546875	1560044.509403809	0	1174	0.22153135811983837	0.5242588829994926	0.050779752686966585	276.6509704589844	276.65966796875
677	276.9845886230469	1.7947166666666667					1	DETECTED	276.9846 m/z @1.79 [CD8211_2.mzXML]	276.9845886230469	1.7947166666666667	1.7666	17.488999999999997	15.722399999999997	30806.400390625	1593085.1636926876	0	1174	0.2152885678755463	8.719909195858685	15.396622575680329	276.9839172363281	276.99456787109375
678	277.03033447265625	11.54745					1	DETECTED	277.0303 m/z @11.55 [CD8211_2.mzXML]	277.03033447265625	11.54745	10.479916666666666	11.54745	1.0675333333333334	17557.021484375	537235.5816848448	0	1174	1.042085835734948	0.5	null	277.03033447265625	277.0386047363281
679	277.157958984375	15.079733333333333					1	DETECTED	277.1580 m/z @15.08 [CD8211_2.mzXML]	277.157958984375	15.079733333333333	9.901316666666666	18.5035	8.602183333333333	9124.517578125	1415069.7394225467	0	1174	0.55481285116187	0.6704524330167042	0.4141895885790537	277.1528015136719	277.1589050292969
680	277.1795349121094	12.175116666666666					1	DETECTED	277.1795 m/z @12.18 [CD8211_2.mzXML]	277.1795349121094	12.175116666666666	0.10161666666666667	18.924	18.822383333333335	10741.81640625	1373107.693144715	0	1174	0.0993756226021727	1.0384677987262865	1.0704385748256402	277.1778564453125	277.1811218261719
681	277.21282958984375	13.73695					1	DETECTED	277.2128 m/z @13.74 [CD8211_2.mzXML]	277.21282958984375	13.73695	12.499666666666666	14.305033333333334	1.805366666666668	13053.5966796875	663653.4182266237	0	1174	1.277287827194705	0.729568813394938	0.28644887383945744	277.2124328613281	277.2157287597656
682	278.0521545410156	16.5245					1	DETECTED	278.0522 m/z @16.52 [CD8211_2.mzXML]	278.0521545410156	16.5245	0.2841666666666667	19.98	19.695833333333333	2970.47216796875	1250767.260390564	0	1174	0.4245508904209352	0.6063863631698857	0.2127727263397714	278.0502624511719	278.05401611328125
683	278.6268615722656	12.89585					1	DETECTED	278.6269 m/z @12.90 [CD8211_2.mzXML]	278.6268615722656	12.89585	12.781216666666667	13.125116666666665	0.3438999999999979	33336.42578125	307225.30294226063	0	1174	0.1726766030215483	1.5000000000000078	1.481892131906013	278.6264953613281	278.6277160644531
684	278.98187255859375	1.9751666666666667					1	DETECTED	278.9819 m/z @1.98 [CD8211_2.mzXML]	278.98187255859375	1.9751666666666667	1.5685499999999999	19.324	17.755450000000003	8651.2919921875	2023084.3528127149	0	1174	13.84217018837719	16.30563289853402	31.600061461310663	278.9803466796875	278.98681640625
685	279.05352783203125	11.59105					1	DETECTED	279.0535 m/z @11.59 [CD8211_2.mzXML]	279.05352783203125	11.59105	2.1455333333333333	19.743166666666664	17.59763333333333	5524.0263671875	1610907.1706546012	0	1174	7.164235165925405	0.9315336552967809	3.4201475850821295	279.0469665527344	279.0573425292969
686	279.0836486816406	10.508999999999999					1	DETECTED	279.0836 m/z @10.51 [CD8211_2.mzXML]	279.0836486816406	10.508999999999999	3.522583333333333	19.85216666666667	16.329583333333336	118210.9609375	1947398.8092404807	1	1174	0.09175695241774307	0.8939904513160372	0.8219320094783097	279.0825500488281	279.0936279296875
687	279.1582336425781	12.4495					1	DETECTED	279.1582 m/z @12.45 [CD8211_2.mzXML]	279.1582336425781	12.4495	0.10161666666666667	19.99816666666667	19.896550000000005	125918.71875	3.8654421052712366E7	1	1174	0.3032771110340775	0.5312571369114192	0.07667605533649849	279.1578674316406	279.1593322753906
688	279.2310485839844	13.45735					1	DETECTED	279.2310 m/z @13.46 [CD8211_2.mzXML]	279.2310485839844	13.45735	12.244366666666668	15.149316666666666	2.9049499999999977	48501.1171875	2046874.1561367188	0	1174	0.20164993935118325	1.0366671347666898	0.8965492976850907	279.2283935546875	279.2320556640625
689	279.6460266113281	12.9725					1	DETECTED	279.6460 m/z @12.97 [CD8211_2.mzXML]	279.6460266113281	12.9725	12.748933333333333	14.258483333333334	1.5095500000000008	137161.640625	1905273.418008057	2	1174	0.1956419783858543	1.4793724449982268	0.848949389869799	279.6455383300781	279.64703369140625
690	280.0914001464844	1.75135					1	DETECTED	280.0914 m/z @1.75 [CD8211_2.mzXML]	280.0914001464844	1.75135	1.6889333333333334	18.83216666666667	17.143233333333335	127771.7109375	4319556.514331419	0	1174	0.11609039919636599	121.94230236674831	141.79078133612492	280.0863037109375	280.0931701660156
691	280.1615905761719	12.4495					1	DETECTED	280.1616 m/z @12.45 [CD8211_2.mzXML]	280.1615905761719	12.4495	0.2841666666666667	19.907	19.622833333333332	23351.62109375	6461337.718361694	0	1174	0.0918878278394466	0.8065061924594477	0.14146765493522875	280.1600036621094	280.1629333496094
692	280.2338562011719	13.488733333333332					1	DETECTED	280.2339 m/z @13.49 [CD8211_2.mzXML]	280.2338562011719	13.488733333333332	13.394716666666666	13.602533333333334	0.20781666666666787	8342.7177734375	70730.02235009776	0	1174	0.17086459965286238	1.1052118418720152	1.2104236837440305	280.233154296875	280.23480224609375
693	280.6540222167969	13.302816666666667					1	DETECTED	280.6540 m/z @13.30 [CD8211_2.mzXML]	280.6540222167969	13.302816666666667	11.910666666666666	14.212566666666667	2.3019000000000016	64158.1171875	1337446.4606456892	0	1174	0.24308100675539634	1.4483323038946727	1.033267628685633	280.6484680175781	280.6552734375
694	281.08349609375	16.247400000000003					1	DETECTED	281.0835 m/z @16.25 [CD8211_2.mzXML]	281.08349609375	16.247400000000003	9.67755	19.670333333333335	9.992783333333335	12365.2060546875	2567486.7500478514	0	1174	2.3727910838266997	0.7420226031227292	0.6663474339859486	281.0827331542969	281.0849304199219
695	281.1142272949219	11.8517					1	DETECTED	281.1142 m/z @11.85 [CD8211_2.mzXML]	281.1142272949219	11.8517	9.450066666666666	15.527666666666667	6.0776	8335.3603515625	1721225.3417296142	0	1174	6.074333020216642	1.265305555941096	1.552896846021762	281.11236572265625	281.1166076660156
696	281.1559143066406	13.363716666666667					1	DETECTED	281.1559 m/z @13.36 [CD8211_2.mzXML]	281.1559143066406	13.363716666666667	9.023516666666666	19.706833333333336	10.68331666666667	16336.123046875	2858918.759639985	0	1174	4.23603071956353	1.2823646160640083	1.5680610952026806	281.1546630859375	281.1647033691406
697	281.2467041015625	14.447616666666667					1	DETECTED	281.2467 m/z @14.45 [CD8211_2.mzXML]	281.2467041015625	14.447616666666667	7.919016666666667	19.142166666666665	11.223149999999997	216693.09375	1.105152898204797E7	1	1174	0.516216345459128	0.7708678893772186	0.3779581815801767	281.2460021972656	281.24810791015625
698	281.6615295410156	14.049883333333334					1	DETECTED	281.6615 m/z @14.05 [CD8211_2.mzXML]	281.6615295410156	14.049883333333334	11.818133333333332	16.487833333333334	4.669700000000002	21093.921875	1818267.8596558534	0	1174	null	1.0461969306597958	5.0313960069672605	281.6612548828125	281.6707763671875
699	282.22125244140625	1.36025					1	DETECTED	282.2213 m/z @1.36 [CD8211_2.mzXML]	282.22125244140625	1.36025	0.10161666666666667	19.98	19.878383333333336	3928.560791015625	2530289.160271303	0	1174	5.010646992454432	7.896812680420563	4.507399124181999	282.2197570800781	282.222900390625
700	282.2499694824219	14.2277					1	DETECTED	282.2500 m/z @14.23 [CD8211_2.mzXML]	282.2499694824219	14.2277	11.301133333333333	16.026366666666668	4.725233333333335	40991.59375	3513560.6343739005	0	1174	3.449409591965713	0.8093866631717643	0.49958301573307146	282.24969482421875	282.25921630859375
701	282.2782897949219	13.89235					1	DETECTED	282.2783 m/z @13.89 [CD8211_2.mzXML]	282.2782897949219	13.89235	11.783183333333334	14.133516666666667	2.3503333333333334	46539.15234375	986614.4837174069	0	1174	0.27325913165078397	1.1617699764368148	1.674107249249801	282.2768859863281	282.2792053222656
702	282.8228454589844	1.7361					1	DETECTED	282.8228 m/z @1.74 [CD8211_2.mzXML]	282.8228454589844	1.7361	1.70445	2.2449833333333333	0.5405333333333333	15462.4072265625	145587.67044995126	0	1174	0.07812754145183631	8.539231174302277	16.078462348604553	282.82257080078125	282.82861328125
703	282.9044189453125	1.5983833333333335					1	DETECTED	282.9044 m/z @1.60 [CD8211_2.mzXML]	282.9044189453125	1.5983833333333335	1.5535833333333333	16.8015	15.247916666666667	71069.6484375	5508610.4475903325	0	1174	0.061836580885721304	170.17764136904697	1.7084077613158597	282.8998107910156	282.9051818847656
704	282.97271728515625	11.651266666666666					1	DETECTED	282.9727 m/z @11.65 [CD8211_2.mzXML]	282.97271728515625	11.651266666666666	10.960216666666668	16.08171666666667	5.121500000000001	8459.4892578125	943652.2667205811	0	1174	0.7695984520427199	3.705592938282331	5.24437854214963	282.971923828125	282.9744567871094
705	283.00726318359375	10.222883333333334					1	DETECTED	283.0073 m/z @10.22 [CD8211_2.mzXML]	283.00726318359375	10.222883333333334	10.167766666666667	10.296133333333334	0.12836666666666652	9216.9658203125	43800.45543749998	0	1174	0.07277512789237406	1.1644995464166898	1.3289990928333795	283.0070495605469	283.0074462890625
706	283.0264892578125	1.8918333333333335					1	DETECTED	283.0265 m/z @1.89 [CD8211_2.mzXML]	283.0264892578125	1.8918333333333335	1.8918333333333335	18.4125	16.520666666666667	7892.625	1322169.2210360712	0	1174	0.10543831196047826	null	null	283.0263977050781	283.02838134765625
707	283.24017333984375	12.91115					1	DETECTED	283.2402 m/z @12.91 [CD8211_2.mzXML]	283.24017333984375	12.91115	12.91115	15.8973	2.9861500000000003	11342.1357421875	851841.148935669	0	1174	1.9035882428684427	null	null	283.2401428222656	283.2425537109375
708	283.2623291015625	12.616449999999999					1	DETECTED	283.2623 m/z @12.62 [CD8211_2.mzXML]	283.2623291015625	12.616449999999999	0.10161666666666667	19.8705	19.768883333333335	81313.25	2947953.9049164746	1	1174	0.1857230523242368	2.0812455925136493	3.9818105558058843	283.253662109375	283.263916015625
709	283.2815856933594	13.8752					1	DETECTED	283.2816 m/z @13.88 [CD8211_2.mzXML]	283.2815856933594	13.8752	13.805283333333334	14.352466666666666	0.5471833333333329	8698.16796875	165271.7144514164	0	1174	0.2454776201879696	3.913110846245567	6.826221692491134	283.2806701660156	283.281982421875
710	284.3307800292969	11.8812					1	DETECTED	284.3308 m/z @11.88 [CD8211_2.mzXML]	284.3307800292969	11.8812	11.835733333333334	12.157716666666666	0.32198333333333196	12149.6904296875	89107.18308551001	0	1174	0.09468089552347791	3.5408724340176243	4.204519008881765	284.32977294921875	284.330810546875
711	284.9093933105469	1.6889333333333334					1	DETECTED	284.9094 m/z @1.69 [CD8211_2.mzXML]	284.9093933105469	1.6889333333333334	1.6735666666666666	1.7808333333333333	0.10726666666666662	36663.9609375	150125.01832470688	0	1174	0.08261123838538165	3.4902386117136452	5.9804772234272905	284.9092102050781	284.90972900390625
712	285.00537109375	10.222883333333334					1	DETECTED	285.0054 m/z @10.22 [CD8211_2.mzXML]	285.00537109375	10.222883333333334	10.167766666666667	10.3318	0.16403333333333237	10638.6669921875	56330.54670684802	0	1174	0.07554516714248649	1.4880556395524547	2.1151968601537736	285.0049133300781	285.00543212890625
713	285.0643005371094	1.4654					1	DETECTED	285.0643 m/z @1.47 [CD8211_2.mzXML]	285.0643005371094	1.4654	1.4334666666666667	11.59105	10.157583333333333	15816.4931640625	1531912.49829541	0	1174	0.1298684030334467	159.0435803757827	22.80562782148526	285.062255859375	285.06951904296875
714	285.151611328125	11.651266666666666					1	DETECTED	285.1516 m/z @11.65 [CD8211_2.mzXML]	285.151611328125	11.651266666666666	11.605766666666666	11.818133333333332	0.21236666666666615	14262.1591796875	85001.90213903786	0	1174	0.08441227148711761	2.3336996336996	3.6673992673992006	285.14453125	285.151611328125
715	285.27764892578125	14.015416666666665					1	DETECTED	285.2776 m/z @14.02 [CD8211_2.mzXML]	285.27764892578125	14.015416666666665	0.11978333333333334	19.651999999999997	19.532216666666663	3947.583251953125	1243404.5273209836	0	1174	13.678845175257244	0.7028185113308977	0.5208969337116623	285.2768859863281	285.2800598144531
716	286.10357666015625	8.754116666666667					1	DETECTED	286.1036 m/z @8.75 [CD8211_2.mzXML]	286.10357666015625	8.754116666666667	8.682816666666668	8.754116666666667	0.07129999999999903	1354.5311279296875	4678.705270446684	0	1174	0.06726030308574238	0.5	null	286.1023254394531	286.1039123535156
717	286.1429748535156	11.895966666666668					1	DETECTED	286.1430 m/z @11.90 [CD8211_2.mzXML]	286.1429748535156	11.895966666666668	11.8517	12.36515	0.5134500000000006	54918.82421875	478339.4787794188	0	1174	0.11265887885968517	3.8100240981620477	6.874735198451206	286.1421203613281	286.1436767578125
718	286.2005310058594	10.3497					1	DETECTED	286.2005 m/z @10.35 [CD8211_2.mzXML]	286.2005310058594	10.3497	10.259266666666667	11.028333333333334	0.7690666666666672	268392.875	2035880.5446150475	1	1174	0.10915913288012824	1.881700931114226	1.795963009784246	286.19970703125	286.2013244628906
719	286.2485656738281	9.79815					1	DETECTED	286.2486 m/z @9.80 [CD8211_2.mzXML]	286.2485656738281	9.79815	8.95195	19.743166666666664	10.791216666666664	104106.7421875	1966474.9277631536	1	1174	0.07076820154606267	1.0353023344567502	0.9736419357492117	286.24639892578125	286.24951171875
720	287.0132751464844	1.7808333333333333					1	DETECTED	287.0133 m/z @1.78 [CD8211_2.mzXML]	287.0132751464844	1.7808333333333333	1.4334666666666667	1.9055333333333333	0.47206666666666663	44238.02734375	340086.5123160401	0	1174	0.05576163708952575	0.6794933307743979	0.17238578832260293	287.0125732421875	287.0202941894531
721	287.099853515625	9.711966666666665					1	DETECTED	287.0999 m/z @9.71 [CD8211_2.mzXML]	287.099853515625	9.711966666666665	9.6602	10.095816666666668	0.4356166666666681	75867.6484375	952434.8341481953	1	1174	0.09501551310914813	4.207501609787606	7.415003219575213	287.099609375	287.0998840332031
722	287.2041015625	10.3497					1	DETECTED	287.2041 m/z @10.35 [CD8211_2.mzXML]	287.2041015625	10.3497	10.259266666666667	10.596533333333333	0.3372666666666664	37854.65234375	282328.65425939887	0	1174	0.11873884116487687	1.4488918195870524	1.5652146716333564	287.2039794921875	287.20458984375
723	287.2362060546875	13.89235					1	DETECTED	287.2362 m/z @13.89 [CD8211_2.mzXML]	287.2362060546875	13.89235	12.433016666666667	14.908233333333333	2.4752166666666664	6227.62451171875	379936.89579187	0	1174	0.5315133117392996	0.8480641845591593	0.6310275331879774	287.2352600097656	287.2379150390625
724	287.25177001953125	9.831883333333334					1	DETECTED	287.2518 m/z @9.83 [CD8211_2.mzXML]	287.25177001953125	9.831883333333334	9.625383333333334	10.04215	0.41676666666666584	12078.4501953125	138281.7143007811	0	1174	0.23646292256053414	1.009120258272798	1.018240516545596	287.25146484375	287.25225830078125
725	287.63214111328125	12.9573					1	DETECTED	287.6321 m/z @12.96 [CD8211_2.mzXML]	287.63214111328125	12.9573	12.748933333333333	13.787666666666667	1.038733333333333	146615.578125	1554436.9934733293	2	1174	0.13303183875894753	1.3518622408966599	0.9999783885564827	287.63055419921875	287.6414794921875
726	288.10333251953125	9.711966666666665					1	DETECTED	288.1033 m/z @9.71 [CD8211_2.mzXML]	288.10333251953125	9.711966666666665	9.642883333333334	11.562133333333332	1.9192499999999981	10685.771484375	722203.1160604854	0	1174	0.0857755299585321	13.193844000517997	27.6241233872612	288.1026611328125	288.1070861816406
727	288.2164001464844	10.628333333333334					1	DETECTED	288.2164 m/z @10.63 [CD8211_2.mzXML]	288.2164001464844	10.628333333333334	0.10161666666666667	19.907	19.805383333333335	88448.703125	2103690.0616225284	1	1174	0.10821828541980061	5.51119640366149	4.275789703250184	288.2085266113281	288.217529296875
728	288.6401672363281	13.302816666666667					1	DETECTED	288.6402 m/z @13.30 [CD8211_2.mzXML]	288.6401672363281	13.302816666666667	11.925999999999998	14.544	2.618000000000002	41578.17578125	1042077.3777420043	0	1174	0.2017151601429621	0.6897406732228837	3.048474597794836	288.6318054199219	288.64996337890625
729	288.76812744140625	1.9891666666666665					1	DETECTED	288.7681 m/z @1.99 [CD8211_2.mzXML]	288.76812744140625	1.9891666666666665	1.9330333333333334	4.754683333333333	2.82165	7518.96826171875	343620.1072759399	0	1174	0.10720649036337537	25.13346199524949	49.266923990498974	288.75830078125	288.76885986328125
730	288.9018249511719	1.5535833333333333					1	DETECTED	288.9018 m/z @1.55 [CD8211_2.mzXML]	288.9018249511719	1.5535833333333333	1.4802166666666667	15.30935	13.829133333333333	9518.7646484375	3122650.146531555	0	1174	13.804786615840998	94.24670604270797	187.49341208541594	288.90093994140625	288.9036560058594
731	288.9212341308594	1.6133166666666667					1	DETECTED	288.9212 m/z @1.61 [CD8211_2.mzXML]	288.9212341308594	1.6133166666666667	1.5685499999999999	19.2695	17.700950000000002	274322.1875	4414472.330661988	0	1174	0.07781567185691385	1.8891168017554423	1.9093954283765295	288.9196472167969	288.92181396484375
732	289.1750183105469	1.0683666666666667					1	DETECTED	289.1750 m/z @1.07 [CD8211_2.mzXML]	289.1750183105469	1.0683666666666667	0.10161666666666667	19.99816666666667	19.896550000000005	5822.11376953125	1777035.1430075695	0	1174	6.130150455283406	10.290431859322474	17.826930243124036	289.173828125	289.1771545410156
733	289.6479187011719	14.100416666666666					1	DETECTED	289.6479 m/z @14.10 [CD8211_2.mzXML]	289.6479187011719	14.100416666666666	11.079916666666666	15.693933333333332	4.614016666666666	18504.9140625	1367765.0907626655	0	1174	2.11022456551442	2.069115373460257	6.172370034572231	289.6450500488281	289.6491394042969
734	290.26800537109375	11.3765					1	DETECTED	290.2680 m/z @11.38 [CD8211_2.mzXML]	290.26800537109375	11.3765	10.9431	11.562133333333332	0.6190333333333324	33912.01171875	495843.975535277	0	1174	0.10237285603894897	0.7030241997502751	0.40590320724914014	290.2671203613281	290.2681884765625
735	290.6266174316406	12.847766666666667					1	DETECTED	290.6266 m/z @12.85 [CD8211_2.mzXML]	290.6266174316406	12.847766666666667	12.81455	13.033583333333333	0.21903333333333208	23095.451171875	183500.56428051717	0	1174	0.0983499949051101	3.2970396387355994	5.844083455114571	290.6264343261719	290.6270446777344
736	290.8544921875	1.75135					1	DETECTED	290.8545 m/z @1.75 [CD8211_2.mzXML]	290.8544921875	1.75135	1.6735666666666666	1.7947166666666667	0.12115000000000009	30166.4765625	133536.42054028323	0	1174	0.08086953619233173	0.7787658024426835	0.5575316048853669	290.8542175292969	290.8548583984375
737	290.9241943359375	2.496666666666667					1	DETECTED	290.9242 m/z @2.50 [CD8211_2.mzXML]	290.9241943359375	2.496666666666667	1.5983833333333335	18.723000000000003	17.124616666666668	34728.90625	3165133.882985506	0	1174	0.6604788163478403	6.930723059679357	16.11194375307813	290.92230224609375	290.9275207519531
738	291.1194763183594	12.02215					1	DETECTED	291.1195 m/z @12.02 [CD8211_2.mzXML]	291.1194763183594	12.02215	3.8314	12.466000000000001	8.6346	89597.859375	2430695.1070957063	0	1174	0.09292193069050647	3.5527855065653493	7.092914705603177	291.1187438964844	291.12255859375
739	291.17822265625	3.8003333333333336					1	DETECTED	291.1782 m/z @3.80 [CD8211_2.mzXML]	291.17822265625	3.8003333333333336	3.8003333333333336	10.059983333333333	6.25965	4272.67333984375	993698.1966480102	0	1174	6.100695157147784	null	null	291.1724548339844	291.17822265625
740	291.64599609375	12.847766666666667					1	DETECTED	291.6460 m/z @12.85 [CD8211_2.mzXML]	291.64599609375	12.847766666666667	11.748716666666667	14.463333333333333	2.7146166666666662	47088.38671875	794188.4100316156	0	1174	0.12630755674434724	5.375071947383722	2.459858251098582	291.6448669433594	291.6468200683594
741	291.9351806640625	2.496666666666667					1	DETECTED	291.9352 m/z @2.50 [CD8211_2.mzXML]	291.9351806640625	2.496666666666667	1.8646333333333334	6.620516666666666	4.755883333333333	29097.28125	1627713.8570075382	0	1174	0.7082314882262368	2.012109230081888	2.753676842295948	291.9342956542969	291.9356689453125
742	292.067626953125	16.672					1	DETECTED	292.0676 m/z @16.67 [CD8211_2.mzXML]	292.067626953125	16.672	9.414150000000001	19.63383333333333	10.21968333333333	4005.046875	946003.8052896728	0	1174	0.851383539723578	0.7040434380245756	0.9213163643744919	292.0643005371094	292.06903076171875
743	292.1231384277344	12.02215					1	DETECTED	292.1231 m/z @12.02 [CD8211_2.mzXML]	292.1231384277344	12.02215	11.989533333333332	12.140333333333333	0.15080000000000027	16449.466796875	78304.21562646504	0	1174	0.06826343796593193	2.3117015840571664	3.6234031681143333	292.1224670410156	292.1231384277344
744	292.6346740722656	10.3497					1	DETECTED	292.6347 m/z @10.35 [CD8211_2.mzXML]	292.6346740722656	10.3497	2.70555	11.079916666666666	8.374366666666665	4500.90771484375	1029396.8877385254	0	1174	0.057943987889739645	0.5477631042474745	0.09552620849494914	292.6258850097656	292.6349182128906
745	292.93218994140625	2.6493166666666665					1	DETECTED	292.9322 m/z @2.65 [CD8211_2.mzXML]	292.93218994140625	2.6493166666666665	2.37215	14.16595	11.793800000000001	4731.97216796875	992176.9384942626	0	1174	0.39280650333745015	21.27564642212869	2.2876723593601724	292.9239196777344	292.9400329589844
746	292.9726257324219	2.6773499999999997					1	DETECTED	292.9726 m/z @2.68 [CD8211_2.mzXML]	292.9726257324219	2.6773499999999997	2.442066666666667	3.4454833333333337	1.0034166666666668	3510.8046875	130107.31465661623	0	1174	0.3988471510685554	2.132358149748535	3.2647162994970698	292.96588134765625	292.9814758300781
747	292.9927978515625	2.5239					1	DETECTED	292.9928 m/z @2.52 [CD8211_2.mzXML]	292.9927978515625	2.5239	2.428116666666667	15.149316666666666	12.7212	5103.2685546875	793181.5713967894	0	1174	0.38582854575120473	66.40612493474887	9.60457400335325	292.98468017578125	292.9975280761719
748	293.0079040527344	2.593433333333333					1	DETECTED	293.0079 m/z @2.59 [CD8211_2.mzXML]	293.0079040527344	2.593433333333333	2.3019333333333334	15.32745	13.025516666666668	6898.00244140625	999393.7667450563	0	1174	0.18125829938099125	22.342224128073216	2.3278475841833544	292.99859619140625	293.0118408203125
749	293.0230712890625	2.5795833333333333					1	DETECTED	293.0231 m/z @2.58 [CD8211_2.mzXML]	293.0230712890625	2.5795833333333333	2.3301666666666665	3.5990666666666664	1.2689	7963.77392578125	260399.47915393065	0	1174	0.32487690824022186	2.543735382559303	3.0717943683045563	293.01513671875	293.0267028808594
750	293.0377502441406	2.593433333333333					1	DETECTED	293.0378 m/z @2.59 [CD8211_2.mzXML]	293.0377502441406	2.593433333333333	2.2877666666666667	3.9252833333333332	1.6375166666666665	11050.236328125	382827.3478762208	0	1174	0.5552634069134279	2.029982994127867	3.6546473426293535	293.0301818847656	293.0456848144531
751	293.0606994628906	2.965883333333333					1	DETECTED	293.0607 m/z @2.97 [CD8211_2.mzXML]	293.0606994628906	2.965883333333333	2.230766666666667	3.9097500000000003	1.6789833333333335	11643.98828125	501514.1978976439	0	1174	0.9827414603483433	1.1419842655360832	0.9750475996878418	293.05279541015625	293.0607604980469
752	293.07196044921875	2.53775					1	DETECTED	293.0720 m/z @2.54 [CD8211_2.mzXML]	293.07196044921875	2.53775	2.1455333333333333	19.014666666666667	16.869133333333334	21448.35546875	2201492.769855653	0	1174	0.4565614555340445	21.06585514898817	38.64358736267269	293.0627746582031	293.072265625
753	293.0972595214844	2.496666666666667					1	DETECTED	293.0973 m/z @2.50 [CD8211_2.mzXML]	293.0972595214844	2.496666666666667	0.13823333333333335	19.99816666666667	19.859933333333338	9831627.0	5.785618507869356E8	1	1174	1.188046617783034	2.046782477700674	2.0736164157894064	293.09613037109375	293.1070251464844
754	293.1192932128906	2.4557333333333333					1	DETECTED	293.1193 m/z @2.46 [CD8211_2.mzXML]	293.1192932128906	2.4557333333333333	1.8782166666666666	10.464983333333333	8.586766666666666	27511.044921875	4214840.269864684	0	1174	8.162992838523792	1.7229226823156834	3.8704647478364413	293.11181640625	293.1270446777344
755	293.13848876953125	10.36795					1	DETECTED	293.1385 m/z @10.37 [CD8211_2.mzXML]	293.13848876953125	10.36795	2.0174333333333334	16.690833333333334	14.6734	57068.40234375	7320941.318384737	2	1174	0.0900407993906871	0.5427487751178741	0.2597453826499329	293.1296691894531	293.1418762207031
756	293.15203857421875	9.67755					1	DETECTED	293.1520 m/z @9.68 [CD8211_2.mzXML]	293.15203857421875	9.67755	2.21615	11.09725	8.8811	340262.34375	1.027046283197687E7	0	1174	0.37983044740228245	0.5623212279168796	0.07867447784858622	293.1421813964844	293.16082763671875
757	293.1778259277344	13.77075					1	DETECTED	293.1778 m/z @13.77 [CD8211_2.mzXML]	293.1778259277344	13.77075	2.3019333333333334	15.399316666666666	13.097383333333333	18965.8515625	2189858.199434112	0	1174	0.836466788198484	0.5741881076179535	0.14193440268462723	293.16790771484375	293.1876220703125
758	293.1944580078125	2.70555					1	DETECTED	293.1945 m/z @2.71 [CD8211_2.mzXML]	293.1944580078125	2.70555	2.41405	15.435266666666667	13.021216666666668	4359.62646484375	1062810.9659643555	0	1174	0.5894189959350853	22.33484848484848	2.4572821026181164	293.1878356933594	293.1991271972656
759	293.2098693847656	12.36515					1	DETECTED	293.2099 m/z @12.37 [CD8211_2.mzXML]	293.2098693847656	12.36515	2.37215	12.466000000000001	10.093850000000002	5152.8642578125	1650951.556619141	0	1174	9.541847910083186	0.5050460322225558	0.01100644930525334	293.20166015625	293.2175598144531
760	293.22833251953125	2.496666666666667					1	DETECTED	293.2283 m/z @2.50 [CD8211_2.mzXML]	293.22833251953125	2.496666666666667	2.37215	3.476516666666667	1.104366666666667	4619.8232421875	129346.67234921265	0	1174	0.48475348169945587	4.434613840182025	7.006600530620966	293.2200622558594	293.2327575683594
761	293.2442932128906	12.600233333333334					1	DETECTED	293.2443 m/z @12.60 [CD8211_2.mzXML]	293.2442932128906	12.600233333333334	2.442066666666667	12.665733333333332	10.223666666666665	5465.72265625	1331219.1344887998	0	1174	10.086474888871317	0.5032240069566358	0.006448013913271588	293.23431396484375	293.25250244140625
762	293.3184509277344	2.51025					1	DETECTED	293.3185 m/z @2.51 [CD8211_2.mzXML]	293.3184509277344	2.51025	2.4000833333333333	3.583883333333333	1.1837999999999997	4388.01513671875	128721.0618042297	0	1174	0.24698057686475883	5.37276853252647	9.74553706505294	293.3123474121094	293.3266906738281
763	294.1004333496094	2.496666666666667					1	DETECTED	294.1004 m/z @2.50 [CD8211_2.mzXML]	294.1004333496094	2.496666666666667	0.4670333333333333	18.3035	17.836466666666666	959474.1875	6.672980063854855E7	0	1174	0.6867157197516693	0.9370390106745653	1.9293310989846981	294.10015869140625	294.10321044921875
764	294.156005859375	9.67755					1	DETECTED	294.1560 m/z @9.68 [CD8211_2.mzXML]	294.156005859375	9.67755	9.5033	10.259266666666667	0.7559666666666676	36955.953125	842538.878212403	0	1174	0.3316378444304	2.2150547705548034	3.3195756209227714	294.1556701660156	294.1562194824219
765	294.26641845703125	2.6633					1	DETECTED	294.2664 m/z @2.66 [CD8211_2.mzXML]	294.26641845703125	2.6633	2.3160833333333333	4.0354833333333335	1.7194000000000003	25860.02734375	1236460.2968869633	0	1174	0.7142676867718278	2.47597561560985	3.9519512312196996	294.2658386230469	294.2666320800781
766	294.9188537597656	13.080333333333334					1	DETECTED	294.9189 m/z @13.08 [CD8211_2.mzXML]	294.9188537597656	13.080333333333334	0.10161666666666667	19.943666666666665	19.84205	17528.630859375	4110206.392270324	0	1174	2.272878499807568	0.723050360232555	0.5034946525082221	294.9177551269531	294.9205017089844
767	294.9381103515625	1.6584					1	DETECTED	294.9381 m/z @1.66 [CD8211_2.mzXML]	294.9381103515625	1.6584	1.5983833333333335	1.6889333333333334	0.09054999999999991	92269.828125	352513.33530078095	0	1174	0.06849931595506153	0.7543737850597056	0.5087475701194113	294.93798828125	294.9383850097656
768	294.9533996582031	11.182866666666666					1	DETECTED	294.9534 m/z @11.18 [CD8211_2.mzXML]	294.9533996582031	11.182866666666666	10.892383333333333	18.3035	7.411116666666667	5974.267578125	1172332.5604325254	0	1174	0.17364119716934567	12.756526478857111	17.224070118628134	294.951416015625	294.9549255371094
769	295.10150146484375	2.496666666666667					1	DETECTED	295.1015 m/z @2.50 [CD8211_2.mzXML]	295.10150146484375	2.496666666666667	1.8507833333333332	18.540000000000003	16.68921666666667	113625.4140625	8149791.174518888	0	1174	0.7056287968141945	10.658922212460315	2.5804810443104573	295.0919494628906	295.10333251953125
770	295.1407775878906	9.6602					1	DETECTED	295.1408 m/z @9.66 [CD8211_2.mzXML]	295.1407775878906	9.6602	9.485833333333334	10.522983333333334	1.0371500000000005	16795.041015625	350774.3405359501	0	1174	0.20801165307910097	1.883544896955297	2.2944063729589517	295.1407775878906	295.14923095703125
771	295.193603515625	12.331216666666668					1	DETECTED	295.1936 m/z @12.33 [CD8211_2.mzXML]	295.193603515625	12.331216666666668	1.4499333333333333	16.911833333333334	15.4619	50070.97265625	2807364.3600324388	0	1174	0.30607266048891013	0.9218972011073003	0.2906341324758423	295.18646240234375	295.20343017578125
772	295.294677734375	2.496666666666667					1	DETECTED	295.2947 m/z @2.50 [CD8211_2.mzXML]	295.294677734375	2.496666666666667	2.08845	5.149633333333333	3.061183333333333	34765.40625	1741325.6126364146	0	1174	0.7542971178696107	2.4395858066937133	3.0944303040833425	295.2933654785156	295.2955627441406
773	295.9095764160156	1.5535833333333333					1	DETECTED	295.9096 m/z @1.55 [CD8211_2.mzXML]	295.9095764160156	1.5535833333333333	1.4802166666666667	1.5685499999999999	0.08833333333333315	10886.279296875	31871.690693481454	0	1174	0.03776556153737953	0.6019990913221258	0.20399818264425157	295.9089660644531	295.9096374511719
774	296.0461120605469	1.8646333333333334					1	DETECTED	296.0461 m/z @1.86 [CD8211_2.mzXML]	296.0461120605469	1.8646333333333334	1.8507833333333332	16.561083333333332	14.7103	40379.20703125	4239641.627719696	0	1174	0.05282431974819435	531.0577617328466	1061.115523465693	296.0459899902344	296.0462341308594
775	296.06524658203125	1.75135					1	DETECTED	296.0652 m/z @1.75 [CD8211_2.mzXML]	296.06524658203125	1.75135	1.6889333333333334	1.7808333333333333	0.09189999999999987	101811.6953125	342258.9956972654	0	1174	0.07577601526930788	0.736181575433912	0.4337318076643913	296.06475830078125	296.06524658203125
776	296.1317443847656	9.625383333333334					1	DETECTED	296.1317 m/z @9.63 [CD8211_2.mzXML]	296.1317443847656	9.625383333333334	9.607916666666666	10.596533333333333	0.9886166666666671	3500.452392578125	115890.33359649652	0	1174	0.1022965730389469	28.30009541984614	55.60019083969228	296.1311340332031	296.1375732421875
777	296.1846923828125	11.835733333333334					1	DETECTED	296.1847 m/z @11.84 [CD8211_2.mzXML]	296.1846923828125	11.835733333333334	9.294533333333334	19.8705	10.575966666666666	20644.865234375	2248317.6842890605	0	1174	0.12642502827974056	2.2903731479347185	3.1636184423189997	296.1826477050781	296.1849670410156
778	296.19671630859375	12.36515					1	DETECTED	296.1967 m/z @12.37 [CD8211_2.mzXML]	296.19671630859375	12.36515	12.244366666666668	12.6492	0.4048333333333325	10387.125	133107.6546313474	0	1174	0.11553923117888054	1.6758658755347202	2.3517317510694404	296.19598388671875	296.1972961425781
779	296.2573547363281	13.472900000000001					1	DETECTED	296.2574 m/z @13.47 [CD8211_2.mzXML]	296.2573547363281	13.472900000000001	13.3791	14.083466666666668	0.7043666666666688	23203.01953125	326552.01994030795	0	1174	0.16624335376746657	3.7546197583510468	6.5092395167020936	296.2568664550781	296.2575988769531
780	296.9886474609375	11.651266666666666					1	DETECTED	296.9886 m/z @11.65 [CD8211_2.mzXML]	296.9886474609375	11.651266666666666	11.562133333333332	15.220383333333332	3.6582500000000007	8458.369140625	471802.84582690423	0	1174	0.46663999404302636	20.52122288706029	40.04244577412058	296.98681640625	296.9893798828125
781	297.11773681640625	1.4654					1	DETECTED	297.1177 m/z @1.47 [CD8211_2.mzXML]	297.11773681640625	1.4654	1.4334666666666667	1.5685499999999999	0.13508333333333322	6725.4208984375	36509.07577099611	0	1174	0.15762370349968235	2.115083507306885	3.2301670146137704	297.11773681640625	297.1184387207031
782	297.18023681640625	14.56075					1	DETECTED	297.1802 m/z @14.56 [CD8211_2.mzXML]	297.18023681640625	14.56075	1.3057166666666666	19.834	18.528283333333334	10572.0888671875	2903243.4689835515	0	1174	3.4122112383058134	0.9889682583364021	0.9330716604067177	297.17828369140625	297.1872863769531
783	297.2778015136719	12.88005					1	DETECTED	297.2778 m/z @12.88 [CD8211_2.mzXML]	297.2778015136719	12.88005	0.22935	19.761333333333333	19.531983333333333	4857.5341796875	1929817.7873750003	0	1174	0.0749331007076588	0.771972433672972	0.5439448673459438	297.2771301269531	297.2786865234375
784	298.1492919921875	1.8918333333333335					1	DETECTED	298.1493 m/z @1.89 [CD8211_2.mzXML]	298.1492919921875	1.8918333333333335	1.8782166666666666	2.37215	0.49393333333333334	8500.73828125	97613.61993194582	0	1174	0.07834436851179172	18.137086903304553	35.274173806609106	298.1473388671875	298.14984130859375
785	298.16436767578125	9.175866666666668					1	DETECTED	298.1644 m/z @9.18 [CD8211_2.mzXML]	298.16436767578125	9.175866666666668	9.113383333333333	9.204733333333333	0.09135000000000026	5038.30224609375	16323.238743957467	0	1174	0.12394982943810895	0.7309949319818496	0.40502439974453247	298.16412353515625	298.1649169921875
786	298.2731628417969	14.2739					1	DETECTED	298.2732 m/z @14.27 [CD8211_2.mzXML]	298.2731628417969	14.2739	10.566733333333334	17.116666666666667	6.549933333333334	165245.0	7733028.825218503	1	1174	0.5090498470254641	0.8029597778307797	5.0943576663195	298.2724609375	298.2752685546875
787	299.137939453125	11.301133333333333					1	DETECTED	299.1379 m/z @11.30 [CD8211_2.mzXML]	299.137939453125	11.301133333333333	10.2412	14.608133333333335	4.3669333333333356	58508.4921875	3078535.378282957	0	1174	1.3032733799319693	2.219669098013712	2.7621373820506294	299.13714599609375	299.139404296875
788	299.2765197753906	14.2277					1	DETECTED	299.2765 m/z @14.23 [CD8211_2.mzXML]	299.2765197753906	14.2277	14.100416666666666	16.3958	2.2953833333333353	30603.046875	1139771.9597435915	0	1174	0.5358183962671532	6.81916358920805	10.133595613457434	299.27618408203125	299.2774963378906
789	299.6320495605469	12.88005					1	DETECTED	299.6320 m/z @12.88 [CD8211_2.mzXML]	299.6320495605469	12.88005	12.7322	12.987333333333334	0.2551333333333332	48914.1015625	388802.85298876907	0	1174	0.12978986399635062	0.8628114079585159	0.7256228159170318	299.6317443847656	299.63275146484375
790	300.17950439453125	11.54745					1	DETECTED	300.1795 m/z @11.55 [CD8211_2.mzXML]	300.17950439453125	11.54745	9.327499999999999	12.00595	2.6784500000000016	101367.4375	1388935.8354183345	0	1174	0.1443970492936959	0.5787933361557535	6.007438380926303	300.1792297363281	300.1837158203125
791	300.1978759765625	8.933950000000001					1	DETECTED	300.1979 m/z @8.93 [CD8211_2.mzXML]	300.1978759765625	8.933950000000001	8.8082	8.98785	0.17965000000000053	5114.10009765625	28539.982575622373	0	1174	0.2547954100357579	0.7143141153081429	0.5796643945690254	300.19744873046875	300.1985778808594
792	300.2168273925781	10.537183333333333					1	DETECTED	300.2168 m/z @10.54 [CD8211_2.mzXML]	300.2168273925781	10.537183333333333	10.522983333333334	10.663	0.140016666666666	11970.2880859375	75051.11384228486	0	1174	0.08885834492567746	4.930164319249192	8.860328638498384	300.2163391113281	300.2168273925781
793	300.6405944824219	13.080333333333334					1	DETECTED	300.6406 m/z @13.08 [CD8211_2.mzXML]	300.6405944824219	13.080333333333334	12.88005	13.18435	0.30429999999999957	11889.25	108623.01727172874	0	1174	0.16890197498370796	0.7596737954564363	0.5193475909128727	300.6317443847656	300.640625
794	301.11712646484375	10.769983333333332					1	DETECTED	301.1171 m/z @10.77 [CD8211_2.mzXML]	301.11712646484375	10.769983333333332	10.404166666666667	10.840433333333333	0.4362666666666666	23045.0390625	258340.58866577165	0	1174	0.18773728842347914	0.5962914027973957	0.19258280559479127	301.1170959472656	301.1179504394531
795	301.1400451660156	12.4495					1	DETECTED	301.1400 m/z @12.45 [CD8211_2.mzXML]	301.1400451660156	12.4495	0.10161666666666667	19.99816666666667	19.896550000000005	118216.1484375	1.2574622821194202E7	1	1174	10.777775368863777	0.9804719859738888	0.04349856789658979	301.1390075683594	301.1412048339844
796	301.1825866699219	11.54745					1	DETECTED	301.1826 m/z @11.55 [CD8211_2.mzXML]	301.1825866699219	11.54745	11.54745	13.927950000000001	2.3805000000000014	17760.7890625	884922.559780518	0	1174	0.13096107158659542	null	null	301.1825866699219	301.18328857421875
797	301.2127685546875	13.472900000000001					1	DETECTED	301.2128 m/z @13.47 [CD8211_2.mzXML]	301.2127685546875	13.472900000000001	12.244366666666668	14.100416666666666	1.856049999999998	54174.65625	1300913.552294677	0	1174	0.19663526770914785	0.7553926090731489	0.36173961680514854	301.2098693847656	301.21295166015625
798	302.1018371582031	10.628333333333334					1	DETECTED	302.1018 m/z @10.63 [CD8211_2.mzXML]	302.1018371582031	10.628333333333334	10.464983333333333	10.6983	0.23331666666666706	4411.83447265625	39660.759481750516	0	1174	0.16918739420600737	0.7141618202224221	0.42832364044484433	302.1015625	302.1023254394531
799	302.1431884765625	12.4495					1	DETECTED	302.1432 m/z @12.45 [CD8211_2.mzXML]	302.1431884765625	12.4495	0.13823333333333335	19.98	19.84176666666667	21128.93359375	2610662.336945281	0	1174	1.8624212989362317	0.7822865576065481	0.7296928436268526	302.14215087890625	302.1451416015625
800	302.2317199707031	10.822816666666666					1	DETECTED	302.2317 m/z @10.82 [CD8211_2.mzXML]	302.2317199707031	10.822816666666666	10.769983333333332	10.926883333333334	0.15690000000000204	5871.74560546875	42196.48771057173	0	1174	0.12686369983483736	1.4848580441640398	1.9697160883280793	302.2309265136719	302.23175048828125
801	302.286376953125	11.562133333333332					1	DETECTED	302.2864 m/z @11.56 [CD8211_2.mzXML]	302.286376953125	11.562133333333332	11.485916666666666	15.712216666666666	4.2263	152223.9375	1883481.2614867582	0	1174	0.12673402188082505	3.314200044780225	3.7038362311100146	302.2855224609375	302.2876892089844
802	302.62689208984375	12.847766666666667					1	DETECTED	302.6269 m/z @12.85 [CD8211_2.mzXML]	302.62689208984375	12.847766666666667	12.781216666666667	12.92675	0.14553333333333285	7561.94873046875	33693.31495025623	0	1174	0.09525493259442186	1.0934134735787684	1.1868269471575368	302.62640380859375	302.6270446777344
803	303.0269775390625	1.4654					1	DETECTED	303.0270 m/z @1.47 [CD8211_2.mzXML]	303.0269775390625	1.4654	1.4334666666666667	2.2877666666666667	0.8543000000000001	6873.23193359375	138526.08943725587	0	1174	0.07071866380357994	13.376304801670132	25.752609603340264	303.0269775390625	303.03253173828125
804	303.0736389160156	9.69485					1	DETECTED	303.0736 m/z @9.69 [CD8211_2.mzXML]	303.0736389160156	9.69485	9.6602	9.780433333333333	0.12023333333333319	5733.828125	27711.641632080136	0	1174	0.07075463447203134	1.7349687349686849	2.4699374699373697	303.0732727050781	303.0740661621094
805	303.2283630371094	14.212566666666667					1	DETECTED	303.2284 m/z @14.21 [CD8211_2.mzXML]	303.2283630371094	14.212566666666667	10.3497	16.949166666666667	6.599466666666666	448134.625	1.704898452039733E7	1	1174	0.39379557965895806	0.7339491001107926	0.4533721709063468	303.2276916503906	303.23138427734375
806	303.2901611328125	11.576566666666668					1	DETECTED	303.2902 m/z @11.58 [CD8211_2.mzXML]	303.2901611328125	11.576566666666668	11.54745	11.731633333333333	0.18418333333333337	26754.8984375	151997.39329785193	0	1174	0.09877377287263478	3.1628506010301196	5.325701202060239	303.29010009765625	303.29107666015625
807	303.6458740234375	12.81455					1	DETECTED	303.6459 m/z @12.81 [CD8211_2.mzXML]	303.6458740234375	12.81455	12.715233333333334	16.5245	3.809266666666666	25728.1328125	842766.9692285153	0	1174	0.09520739643192044	19.17737875482462	1.8581890422086704	303.64111328125	303.6463928222656
808	304.01873779296875	10.1137					1	DETECTED	304.0187 m/z @10.11 [CD8211_2.mzXML]	304.01873779296875	10.1137	10.0777	10.2412	0.1634999999999991	15776.4365234375	78625.50791979933	0	1174	0.08196494653745745	2.270833333333347	3.5001901530574235	304.0185241699219	304.01910400390625
809	304.0484924316406	16.561083333333332					1	DETECTED	304.0485 m/z @16.56 [CD8211_2.mzXML]	304.0484924316406	16.561083333333332	9.113383333333333	19.98	10.866616666666667	4588.41552734375	1102056.2203037422	0	1174	7.347684750282699	0.7295283555102023	0.46019892093887294	304.0469665527344	304.04913330078125
810	304.1502990722656	9.327499999999999					1	DETECTED	304.1503 m/z @9.33 [CD8211_2.mzXML]	304.1502990722656	9.327499999999999	9.248566666666667	13.033583333333333	3.7850166666666656	3233.04345703125	398782.386350891	0	1174	null	23.976034628378855	46.95206925675771	304.1463623046875	304.15032958984375
811	304.21136474609375	10.059983333333333					1	DETECTED	304.2114 m/z @10.06 [CD8211_2.mzXML]	304.21136474609375	10.059983333333333	10.024516666666667	10.892383333333333	0.8678666666666661	23634.96875	247227.2190363162	0	1174	0.11294351691500282	5.111751699894861	6.246551298289064	304.2108154296875	304.2115478515625
812	304.2318115234375	14.212566666666667					1	DETECTED	304.2318 m/z @14.21 [CD8211_2.mzXML]	304.2318115234375	14.212566666666667	10.769983333333332	16.3958	5.625816666666669	85597.28125	3438536.766168028	0	1174	0.3802614344718034	0.7513276685688535	0.4451613460431534	304.2307434082031	304.23284912109375
813	304.2986755371094	11.518233333333335					1	DETECTED	304.2987 m/z @11.52 [CD8211_2.mzXML]	304.2986755371094	11.518233333333335	7.118849999999999	11.765816666666666	4.646966666666667	22026.29296875	1309814.566545777	0	1174	0.10047634521638926	0.5281384133382327	0.03459337517866263	304.2935791015625	304.2997131347656
814	304.8951110839844	1.6283166666666666					1	DETECTED	304.8951 m/z @1.63 [CD8211_2.mzXML]	304.8951110839844	1.6283166666666666	1.5833166666666665	19.8705	18.287183333333335	78686.4453125	4572646.01276947	0	1174	0.07447683533289418	203.19092592592526	1.776709695361657	304.8941650390625	304.90460205078125
815	305.04473876953125	17.079					1	DETECTED	305.0447 m/z @17.08 [CD8211_2.mzXML]	305.04473876953125	17.079	9.07735	19.943666666666665	10.866316666666666	3644.888427734375	1031446.424515228	0	1174	1.7244272533597034	0.6790047469376106	0.16677589870580758	305.0425720214844	305.05426025390625
816	305.1350402832031	12.36515					1	DETECTED	305.1350 m/z @12.37 [CD8211_2.mzXML]	305.1350402832031	12.36515	6.251033333333334	12.466000000000001	6.214966666666667	7330.68310546875	722451.5475849609	0	1174	0.0950293662689834	0.5082473074606035	0.016494614921207136	305.1343688964844	305.1378479003906
817	305.2439880371094	12.616449999999999					1	DETECTED	305.2440 m/z @12.62 [CD8211_2.mzXML]	305.2439880371094	12.616449999999999	7.0653999999999995	15.345316666666667	8.279916666666669	166731.328125	3505226.0324089658	1	1174	0.17341256778527203	8.426715457881494	3.147241172077181	305.2359924316406	305.2515563964844
818	305.708740234375	10.450233333333333					1	DETECTED	305.7087 m/z @10.45 [CD8211_2.mzXML]	305.708740234375	10.450233333333333	10.404166666666667	10.566733333333334	0.16256666666666675	8612.4521484375	55601.199827026365	0	1174	0.10631295898302717	1.7644717800289518	2.5289435600579036	305.70794677734375	305.7095947265625
819	306.0158996582031	10.095816666666668					1	DETECTED	306.0159 m/z @10.10 [CD8211_2.mzXML]	306.0158996582031	10.095816666666668	10.095816666666668	19.105833333333333	9.010016666666665	5244.48193359375	869543.6425355527	0	1174	0.07266453303831	null	null	306.01556396484375	306.0164794921875
820	306.06549072265625	11.80095					1	DETECTED	306.0655 m/z @11.80 [CD8211_2.mzXML]	306.06549072265625	11.80095	11.09725	14.758166666666666	3.6609166666666653	5365.77880859375	567342.5813307494	0	1174	0.8505671271291817	2.6011913220595906	4.202382644119181	306.0643005371094	306.0663146972656
821	306.0834045410156	15.527666666666667					1	DETECTED	306.0834 m/z @15.53 [CD8211_2.mzXML]	306.0834045410156	15.527666666666667	9.294533333333334	19.142166666666665	9.84763333333333	5248.72412109375	1284782.8561731267	0	1174	6.548659376620471	0.7899424580467821	0.49829991348623587	306.0818176269531	306.0846252441406
822	306.24749755859375	12.616449999999999					1	DETECTED	306.2475 m/z @12.62 [CD8211_2.mzXML]	306.24749755859375	12.616449999999999	4.099383333333333	14.592450000000001	10.493066666666667	34490.21484375	5234508.401716734	0	1174	0.15555966221344875	0.6103085040415421	0.21132388931344012	306.2471008300781	306.2513732910156
823	306.7976379394531	10.450233333333333					1	DETECTED	306.7976 m/z @10.45 [CD8211_2.mzXML]	306.7976379394531	10.450233333333333	10.404166666666667	10.537183333333333	0.13301666666666634	7898.51416015625	42266.29365771481	0	1174	0.10095205078207137	1.4437409551374842	1.8874819102749685	306.7972412109375	306.79803466796875
824	307.0614929199219	11.620683333333334					1	DETECTED	307.0615 m/z @11.62 [CD8211_2.mzXML]	307.0614929199219	11.620683333333334	11.06275	14.84065	3.7779000000000007	5970.0302734375	592816.4161055296	0	1174	3.021025906723846	3.3856195483331275	5.771239096666255	307.0602722167969	307.0627746582031
825	307.0796203613281	15.582383333333333					1	DETECTED	307.0796 m/z @15.58 [CD8211_2.mzXML]	307.0796203613281	15.582383333333333	9.485833333333334	18.77766666666667	9.291833333333335	6125.58349609375	1125724.224096222	0	1174	1.5222356455986095	0.7620566823312641	0.48400514456485116	307.07830810546875	307.0806884765625
826	307.16802978515625	10.537183333333333					1	DETECTED	307.1680 m/z @10.54 [CD8211_2.mzXML]	307.16802978515625	10.537183333333333	9.555900000000001	18.869000000000003	9.313100000000002	380594.59375	7234761.524971565	1	1174	0.599992290729471	6.174475583683482	1.129493648428547	307.1669006347656	307.1692810058594
827	307.2626037597656	12.0883					1	DETECTED	307.2626 m/z @12.09 [CD8211_2.mzXML]	307.2626037597656	12.0883	2.41405	15.027166666666666	12.613116666666667	8294.41796875	2223446.867723542	0	1174	0.3439812237226274	0.6518911888087793	0.898164756973074	307.2528991699219	307.2631530761719
828	308.00665283203125	10.450233333333333					1	DETECTED	308.0067 m/z @10.45 [CD8211_2.mzXML]	308.00665283203125	10.450233333333333	10.41985	10.537183333333333	0.11733333333333285	3138.500732421875	14406.402128723033	0	1174	0.09426453497263587	1.9308831596270026	2.8617663192540053	308.00244140625	308.0107421875
829	308.04986572265625	10.450233333333333					1	DETECTED	308.0499 m/z @10.45 [CD8211_2.mzXML]	308.04986572265625	10.450233333333333	0.9951666666666666	19.196833333333334	18.201666666666668	2603207.25	2.1472657988906883E7	1	1174	0.10627703250888487	35.20944040098771	2.8923706831295535	308.0485534667969	308.05084228515625
830	308.1717529296875	10.537183333333333					1	DETECTED	308.1718 m/z @10.54 [CD8211_2.mzXML]	308.1717529296875	10.537183333333333	10.41985	11.1139	0.694049999999999	44340.93359375	1121756.851828978	0	1174	0.10361919785455065	3.143337579864758	7.099607809040745	308.1710205078125	308.17181396484375
831	309.0532531738281	10.450233333333333					1	DETECTED	309.0533 m/z @10.45 [CD8211_2.mzXML]	309.0532531738281	10.450233333333333	2.565633333333333	16.247400000000003	13.68176666666667	348801.34375	5349473.431051028	1	1174	0.101087834157914	2.673002012878542	2.7969585678079776	309.0453186035156	309.05377197265625
832	309.1500549316406	13.753866666666665					1	DETECTED	309.1501 m/z @13.75 [CD8211_2.mzXML]	309.1500549316406	13.753866666666665	9.294533333333334	14.16595	4.871416666666667	19786.158203125	771930.0071959534	0	1174	0.21469792590383996	0.546625141322344	0.09616469919141134	309.14581298828125	309.1521301269531
833	309.1637268066406	11.028333333333334					1	DETECTED	309.1637 m/z @11.03 [CD8211_2.mzXML]	309.1637268066406	11.028333333333334	10.464983333333333	12.550099999999999	2.085116666666666	7952.52099609375	566783.9866652827	0	1174	1.4639965718473018	1.8506405135942667	2.7012810271885335	309.1625671386719	309.17120361328125
834	309.201904296875	12.765216666666667					1	DETECTED	309.2019 m/z @12.77 [CD8211_2.mzXML]	309.201904296875	12.765216666666667	11.748716666666667	12.92675	1.1780333333333335	14554.1875	385638.7406503296	0	1174	0.6711970626028272	0.6234770356318768	0.25907798470633514	309.201904296875	309.2060852050781
835	309.3099365234375	10.450233333333333					1	DETECTED	309.3099 m/z @10.45 [CD8211_2.mzXML]	309.3099365234375	10.450233333333333	8.8622	12.433016666666667	3.5708166666666674	7996.4208984375	821516.4012229005	0	1174	0.09718118426986244	1.1242889527927626	1.248577905585525	309.30706787109375	309.3151550292969
836	310.0460510253906	10.450233333333333					1	DETECTED	310.0461 m/z @10.45 [CD8211_2.mzXML]	310.0460510253906	10.450233333333333	10.386	11.361866666666666	0.9758666666666667	898139.5	6876425.563800541	0	1174	0.10905886777396923	2.3764082557365582	2.9007915650387868	310.0460510253906	310.0472106933594
837	310.1125793457031	1.1963166666666667					1	DETECTED	310.1126 m/z @1.20 [CD8211_2.mzXML]	310.1125793457031	1.1963166666666667	0.10161666666666667	19.98	19.878383333333336	1806.13037109375	964957.1096934506	0	1174	8.732604517636457	9.079374866782377	17.15874973356475	310.1058654785156	310.1142272949219
838	310.2008056640625	10.596533333333333					1	DETECTED	310.2008 m/z @10.60 [CD8211_2.mzXML]	310.2008056640625	10.596533333333333	10.404166666666667	16.321416666666668	5.917250000000001	85128.40625	1312145.9936661974	0	1174	1.3078197079540779	1.7835455565760003	3.156839567176493	310.19781494140625	310.20086669921875
839	310.2735595703125	14.305033333333334					1	DETECTED	310.2736 m/z @14.31 [CD8211_2.mzXML]	310.2735595703125	14.305033333333334	14.212566666666667	15.149316666666666	0.9367499999999982	4930.87890625	90101.15210580427	0	1174	0.1271746403774454	5.065338860850746	5.106025696391335	310.2721252441406	310.2745056152344
840	310.30950927734375	12.765216666666667					1	DETECTED	310.3095 m/z @12.77 [CD8211_2.mzXML]	310.30950927734375	12.765216666666667	12.748933333333333	13.080333333333334	0.33140000000000036	11661.9248046875	107638.09763732899	0	1174	0.3642164867739748	10.176049129989439	19.352098259978877	310.3082580566406	310.30950927734375
841	310.9122009277344	1.6584					1	DETECTED	310.9122 m/z @1.66 [CD8211_2.mzXML]	310.9122009277344	1.6584	0.33913333333333334	1.7666	1.4274666666666667	59248.515625	525262.7000172118	0	1174	0.06051773752949141	0.5430391839242179	1.2272873317206865	310.9076843261719	310.912841796875
842	311.05023193359375	10.450233333333333					1	DETECTED	311.0502 m/z @10.45 [CD8211_2.mzXML]	311.05023193359375	10.450233333333333	10.404166666666667	11.16595	0.7617833333333337	115332.3125	933484.5277164918	1	1174	0.11557646626803653	8.268270622286579	4.953652482355571	311.04962158203125	311.0506591796875
843	311.1232604980469	8.754116666666667					1	DETECTED	311.1233 m/z @8.75 [CD8211_2.mzXML]	311.1232604980469	8.754116666666667	8.470033333333333	19.961833333333335	11.491800000000001	10921.9697265625	657305.8030021667	0	1174	0.3274708180624959	20.22610736286302	0.3755441008794854	311.1177062988281	311.1241760253906
844	311.16583251953125	12.331216666666668					1	DETECTED	311.1658 m/z @12.33 [CD8211_2.mzXML]	311.16583251953125	12.331216666666668	1.5833166666666665	13.302816666666667	11.7195	98453.5859375	6626731.728956665	1	1174	0.29881423287614695	1.8454767890350945	2.370487022536079	311.1651611328125	311.1707763671875
845	311.6318664550781	12.831166666666666					1	DETECTED	311.6319 m/z @12.83 [CD8211_2.mzXML]	311.6318664550781	12.831166666666666	12.781216666666667	12.89585	0.11463333333333203	27573.677734375	141268.07865527231	0	1174	0.13099165068458163	1.1474808141474897	1.2949616282949792	311.63153076171875	311.6321105957031
846	311.9931640625	17.41466666666667					1	DETECTED	311.9932 m/z @17.41 [CD8211_2.mzXML]	311.9931640625	17.41466666666667	11.1139	19.99816666666667	8.88426666666667	2349.04736328125	696275.7377295233	0	1174	2.6467843258044716	0.7050147336567507	0.4100294673135015	311.99127197265625	311.9949951171875
847	312.0286560058594	13.18435					1	DETECTED	312.0287 m/z @13.18 [CD8211_2.mzXML]	312.0286560058594	13.18435	9.954	18.90583333333333	8.95183333333333	36728.4140625	1670851.4748975527	0	1174	0.27726270040324685	1.0456010091667545	0.7208547096414285	312.0224609375	312.03070068359375
848	312.0427551269531	10.435283333333333					1	DETECTED	312.0428 m/z @10.44 [CD8211_2.mzXML]	312.0427551269531	10.435283333333333	10.404166666666667	10.596533333333333	0.19236666666666657	28791.529296875	186090.4861630859	0	1174	0.10658489769902069	3.0910551687199566	4.461749621279853	312.0426330566406	312.0435485839844
849	312.16937255859375	12.331216666666668					1	DETECTED	312.1694 m/z @12.33 [CD8211_2.mzXML]	312.16937255859375	12.331216666666668	3.5687333333333333	12.715233333333334	9.1465	19768.75	1039292.5667933957	0	1174	0.1757249806931398	0.5243900542508853	0.04593954916958367	312.1639404296875	312.1701965332031
850	312.2157897949219	10.73415					1	DETECTED	312.2158 m/z @10.73 [CD8211_2.mzXML]	312.2157897949219	10.73415	10.596533333333333	10.892383333333333	0.2958499999999997	11943.6298828125	120347.3166375731	0	1174	0.12043170492278854	1.074906140244643	1.1498122804892859	312.2073669433594	312.21636962890625
851	312.3614501953125	12.054816666666666					1	DETECTED	312.3615 m/z @12.05 [CD8211_2.mzXML]	312.3614501953125	12.054816666666666	12.02215	12.244366666666668	0.22221666666666806	16000.8623046875	123177.01501464941	0	1174	0.15306186482870388	3.4012755102042003	5.8025510204084005	312.3614501953125	312.3619384765625
852	312.6571350097656	1.8646333333333334					1	DETECTED	312.6571 m/z @1.86 [CD8211_2.mzXML]	312.6571350097656	1.8646333333333334	1.8507833333333332	13.243716666666668	11.392933333333335	33739.7109375	1449998.1435152285	0	1174	0.600345556468028	66.0865682231854	95.11454632733216	312.6560974121094	312.66168212890625
853	313.01141357421875	2.9805					1	DETECTED	313.0114 m/z @2.98 [CD8211_2.mzXML]	313.01141357421875	2.9805	2.9805	18.1565	15.176000000000002	4881.1943359375	1584697.6085620117	0	1174	13.42990602366972	null	null	313.0053405761719	313.02044677734375
854	313.0465087890625	10.41985					1	DETECTED	313.0465 m/z @10.42 [CD8211_2.mzXML]	313.0465087890625	10.41985	10.404166666666667	10.596533333333333	0.19236666666666657	4262.76904296875	30607.019185791047	0	1174	0.10209521945040478	6.132837407013749	11.265674814027498	313.046142578125	313.046630859375
855	313.09588623046875	1.495					1	DETECTED	313.0959 m/z @1.50 [CD8211_2.mzXML]	313.09588623046875	1.495	1.4146333333333334	18.3035	16.888866666666665	23425.94921875	2223238.012802185	0	1174	0.29613519134753163	105.07382828701779	198.377290252449	313.0947570800781	313.09698486328125
856	313.1661376953125	12.296866666666666					1	DETECTED	313.1661 m/z @12.30 [CD8211_2.mzXML]	313.1661376953125	12.296866666666666	12.192366666666667	12.698783333333333	0.5064166666666665	19781.1640625	314133.238769653	0	1174	0.5252101661756523	2.423046251993624	2.466410648192935	313.165771484375	313.16680908203125
857	313.27288818359375	14.320933333333333					1	DETECTED	313.2729 m/z @14.32 [CD8211_2.mzXML]	313.27288818359375	14.320933333333333	0.1747166666666667	18.376166666666666	18.20145	4020.85009765625	1287061.5271323554	0	1174	0.06377325166124415	0.6433327874472916	0.9567661282323314	313.27032470703125	313.274658203125
858	313.7834167480469	1.8507833333333332					1	DETECTED	313.7834 m/z @1.85 [CD8211_2.mzXML]	313.7834167480469	1.8507833333333332	1.8368166666666668	3.9409	2.1040833333333335	21487.986328125	710578.2458820188	0	1174	0.34592400985814886	64.51941164680065	97.64961245847455	313.7827453613281	313.7847595214844
859	314.028564453125	13.125116666666665					1	DETECTED	314.0286 m/z @13.13 [CD8211_2.mzXML]	314.028564453125	13.125116666666665	13.095333333333334	15.399316666666666	2.3039833333333313	8326.4521484375	278156.49424572743	0	1174	0.27928604699342685	38.67907106883366	76.35814213766731	314.02667236328125	314.0296325683594
860	314.2313537597656	10.926883333333334					1	DETECTED	314.2314 m/z @10.93 [CD8211_2.mzXML]	314.2313537597656	10.926883333333334	10.80505	12.175116666666666	1.3700666666666663	119035.90625	1256425.744084959	1	1174	0.12156089915243484	1.9844370150379806	2.8058627685189657	314.2303771972656	314.23223876953125
861	315.01727294921875	1.5685499999999999					1	DETECTED	315.0173 m/z @1.57 [CD8211_2.mzXML]	315.01727294921875	1.5685499999999999	1.5244333333333333	8.522766666666666	6.998333333333332	10137.0166015625	902895.8146707762	0	1174	0.8544346157859657	79.31620702682295	116.70666526146248	315.0091552734375	315.0262145996094
862	315.0791320800781	1.8646333333333334					1	DETECTED	315.0791 m/z @1.86 [CD8211_2.mzXML]	315.0791320800781	1.8646333333333334	1.7808333333333333	19.961833333333335	18.181	1.0462667E7	2.761315082402561E8	1	1174	0.6169170510940165	21.721923737282975	43.7994744161668	315.078369140625	315.0888671875
863	315.1327209472656	11.3163					1	DETECTED	315.1327 m/z @11.32 [CD8211_2.mzXML]	315.1327209472656	11.3163	1.8646333333333334	11.910666666666666	10.046033333333332	16324.12109375	1470757.7879790638	0	1174	9.517534050128148	0.5314424263798272	1.0824594334309905	315.12384033203125	315.1407775878906
864	315.1619567871094	12.4495					1	DETECTED	315.1620 m/z @12.45 [CD8211_2.mzXML]	315.1619567871094	12.4495	1.8646333333333334	13.703183333333333	11.83855	8258.7490234375	2058374.2967242426	0	1174	0.2658907489680882	0.5592205538725098	0.11844110774501959	315.1576843261719	315.1703186035156
865	315.2347106933594	10.960216666666668					1	DETECTED	315.2347 m/z @10.96 [CD8211_2.mzXML]	315.2347106933594	10.960216666666668	10.8575	11.0452	0.18769999999999953	20210.65625	142668.26743518029	0	1174	0.1161143960783253	0.9136784033749684	0.8243723690912647	315.2344970703125	315.23504638671875
866	316.0826721191406	1.8646333333333334					1	DETECTED	316.0827 m/z @1.86 [CD8211_2.mzXML]	316.0826721191406	1.8646333333333334	1.8226	10.04215	8.21955	910138.375	2.4172722478920866E7	0	1174	0.6087388633760411	19.140432144976675	43.200099448773834	316.0819396972656	316.0832824707031
867	316.1747741699219	10.508999999999999					1	DETECTED	316.1748 m/z @10.51 [CD8211_2.mzXML]	316.1747741699219	10.508999999999999	9.023516666666666	10.581466666666667	1.5579500000000017	5200.080078125	222768.1606900637	0	1174	0.07039927068377061	0.5243916121576598	0.04878322431531976	316.17449951171875	316.1758117675781
868	316.2034606933594	13.569600000000001					1	DETECTED	316.2035 m/z @13.57 [CD8211_2.mzXML]	316.2034606933594	13.569600000000001	9.07735	13.569600000000001	4.492250000000002	12269.3583984375	1840848.0763653568	0	1174	4.500526133127286	0.5	null	316.2034606933594	316.2115783691406
869	316.24713134765625	11.1139					1	DETECTED	316.2471 m/z @11.11 [CD8211_2.mzXML]	316.24713134765625	11.1139	11.06275	11.576566666666668	0.5138166666666688	157649.359375	1022182.128735719	1	1174	0.08419596056194223	98.22770690654451	3.0331882669238412	316.24639892578125	316.2476806640625
870	316.3819885253906	2.496666666666667					1	DETECTED	316.3820 m/z @2.50 [CD8211_2.mzXML]	316.3819885253906	2.496666666666667	1.9055333333333333	3.476516666666667	1.5709833333333336	15374.5166015625	631265.4154262695	0	1174	1.561981766853944	1.3287893312281487	1.6575786624562974	316.38140869140625	316.3824462890625
871	317.0836181640625	1.8646333333333334					1	DETECTED	317.0836 m/z @1.86 [CD8211_2.mzXML]	317.0836181640625	1.8646333333333334	1.8368166666666668	8.629050000000001	6.792233333333335	130287.2578125	3243516.6014484856	0	1174	0.6662362187194415	34.15544053177783	38.8599279915461	317.08160400390625	317.0859069824219
872	317.1139221191406	1.75135					1	DETECTED	317.1139 m/z @1.75 [CD8211_2.mzXML]	317.1139221191406	1.75135	1.5833166666666665	19.797666666666665	18.21435	16260.451171875	1921033.5852236943	0	1174	0.2353862037798391	11.348249364373249	21.267368697145567	317.112548828125	317.11639404296875
873	317.1774597167969	13.5368					1	DETECTED	317.1775 m/z @13.54 [CD8211_2.mzXML]	317.1774597167969	13.5368	12.105500000000001	14.690233333333333	2.5847333333333324	23156.064453125	558773.5471179198	0	1174	0.1317883701840099	0.9249018322390523	0.19897549717854757	317.1705322265625	317.1780700683594
874	317.529296875	1.8646333333333334					1	DETECTED	317.5293 m/z @1.86 [CD8211_2.mzXML]	317.529296875	1.8646333333333334	1.8507833333333332	3.9723166666666665	2.1215333333333333	33516.07421875	832278.9219941105	0	1174	0.599428008453889	61.477166223783506	93.37622748336833	317.5269775390625	317.5296325683594
875	318.0643615722656	15.952866666666667					1	DETECTED	318.0644 m/z @15.95 [CD8211_2.mzXML]	318.0643615722656	15.952866666666667	8.8262	19.834	11.0078	3809.402099609375	989504.9390195924	0	1174	2.726052136838474	0.7722965388213283	0.36645047400058595	318.0616455078125	318.0650634765625
876	318.19097900390625	9.310599999999999					1	DETECTED	318.1910 m/z @9.31 [CD8211_2.mzXML]	318.19097900390625	9.310599999999999	9.294533333333334	16.746166666666667	7.4516333333333336	6070.16845703125	1395982.4742143552	0	1174	0.07798484314213283	231.89730290458346	462.7946058091669	318.1809997558594	318.1946716308594
877	318.2990417480469	11.331449999999998					1	DETECTED	318.2990 m/z @11.33 [CD8211_2.mzXML]	318.2990417480469	11.331449999999998	11.16595	13.753866666666665	2.587916666666665	216633.203125	1986914.3056397724	1	1174	0.10452206178934453	2.902696121037715	3.8764135801356607	318.2984924316406	318.300048828125
878	318.9687194824219	1.7947166666666667					1	DETECTED	318.9687 m/z @1.79 [CD8211_2.mzXML]	318.9687194824219	1.7947166666666667	1.4334666666666667	2.3301666666666665	0.8966999999999998	29870.79296875	625225.4961013183	0	1174	0.13966323913360812	1.2350566709163695	1.206958442514625	318.9684753417969	318.9754638671875
879	319.060546875	16.45095					1	DETECTED	319.0605 m/z @16.45 [CD8211_2.mzXML]	319.060546875	16.45095	3.7844333333333333	19.506500000000003	15.72206666666667	3562.172607421875	1278729.6777715157	0	1174	6.969996852299767	0.6206152441278912	0.24123048825578228	319.0587158203125	319.0682067871094
880	319.1280517578125	10.663					1	DETECTED	319.1281 m/z @10.66 [CD8211_2.mzXML]	319.1280517578125	10.663	10.479916666666666	10.80505	0.3251333333333335	7406.59326171875	74001.59345220942	0	1174	0.26560145335034946	0.8879380974055495	0.680323037020373	319.12725830078125	319.1286926269531
881	319.1643371582031	9.573016666666666					1	DETECTED	319.1643 m/z @9.57 [CD8211_2.mzXML]	319.1643371582031	9.573016666666666	9.538383333333334	17.712666666666667	8.174283333333333	4358.91943359375	612481.4975924682	0	1174	0.06662407742517118	118.01179018287282	235.02358036574563	319.1587219238281	319.1651916503906
882	319.1934509277344	14.212566666666667					1	DETECTED	319.1935 m/z @14.21 [CD8211_2.mzXML]	319.1934509277344	14.212566666666667	9.36165	16.247400000000003	6.885750000000003	141221.125	6113845.778075835	0	1174	0.5050217847049456	0.7293286610642622	0.4726007473069001	319.1920166015625	319.1948547363281
883	319.2233581542969	12.466000000000001					1	DETECTED	319.2234 m/z @12.47 [CD8211_2.mzXML]	319.2233581542969	12.466000000000001	12.416	19.5975	7.1815	5553.31591796875	659097.2236434324	0	1174	0.09753768852956846	71.81499999999897	142.62999999999795	319.2222900390625	319.22650146484375
884	319.2626037597656	13.258716666666666					1	DETECTED	319.2626 m/z @13.26 [CD8211_2.mzXML]	319.2626037597656	13.258716666666666	0.1747166666666667	13.333333333333334	13.158616666666667	8801.5947265625	1861280.4679801636	0	1174	0.06834276787756188	0.5028514470600225	0.005702894120044898	319.2609558105469	319.262939453125
885	319.3022155761719	11.361866666666666					1	DETECTED	319.3022 m/z @11.36 [CD8211_2.mzXML]	319.3022155761719	11.361866666666666	7.814333333333334	11.562133333333332	3.747799999999998	42901.8984375	2165716.7813347178	0	1174	0.2835203662538248	0.5282261853306522	0.05645237066130438	319.29449462890625	319.3027648925781
886	320.1968688964844	14.289333333333333					1	DETECTED	320.1969 m/z @14.29 [CD8211_2.mzXML]	320.1968688964844	14.289333333333333	14.049883333333334	16.008016666666666	1.9581333333333326	20007.54296875	895576.1327105096	0	1174	0.6619196823020506	3.1505591096438863	3.519313270929539	320.1965026855469	320.1983642578125
887	320.9660339355469	1.8086166666666665					1	DETECTED	320.9660 m/z @1.81 [CD8211_2.mzXML]	320.9660339355469	1.8086166666666665	1.75135	2.259533333333333	0.5081833333333332	22180.880859375	307960.20983801247	0	1174	0.2652144671218595	4.436990686845174	7.814071375558585	320.9657287597656	320.96722412109375
888	321.1832580566406	11.666533333333332					1	DETECTED	321.1833 m/z @11.67 [CD8211_2.mzXML]	321.1832580566406	11.666533333333332	10.494433333333335	12.0883	1.5938666666666652	6765.498046875	214707.90650579816	0	1174	0.22279842011014672	0.6787601685198252	0.3601775815910028	321.181396484375	321.1844177246094
889	321.20892333984375	12.748933333333333					1	DETECTED	321.2089 m/z @12.75 [CD8211_2.mzXML]	321.20892333984375	12.748933333333333	9.14605	15.545783333333333	6.399733333333332	70573.421875	2462816.8985937806	0	1174	0.2834472673543402	0.6046049179798637	1.12125829187353	321.1999206542969	321.21063232421875
890	321.31463623046875	12.313916666666668					1	DETECTED	321.3146 m/z @12.31 [CD8211_2.mzXML]	321.31463623046875	12.313916666666668	12.27945	12.4827	0.20324999999999882	5152.8173828125	40940.55655126931	0	1174	0.22562377742078077	2.9485009671179543	4.897001934235909	321.31341552734375	321.31463623046875
891	322.06536865234375	12.02215					1	DETECTED	322.0654 m/z @12.02 [CD8211_2.mzXML]	322.06536865234375	12.02215	9.67755	19.706833333333336	10.029283333333336	69621.5	1419719.0400080276	0	1174	0.0946203987875549	0.5713073719284099	4.306635279303729	322.05718994140625	322.0661926269531
892	322.2123718261719	12.748933333333333					1	DETECTED	322.2124 m/z @12.75 [CD8211_2.mzXML]	322.2123718261719	12.748933333333333	12.533	13.033583333333333	0.5005833333333332	15366.1025390625	234721.80747534157	0	1174	0.11171223446959466	1.159115467736952	0.9605014984621328	322.2117919921875	322.2142639160156
893	323.0203552246094	11.562133333333332					1	DETECTED	323.0204 m/z @11.56 [CD8211_2.mzXML]	323.0203552246094	11.562133333333332	1.7947166666666667	11.748716666666667	9.954	11164.9248046875	2740180.303883545	0	1174	9.77903444842234	0.5095513143188664	0.01910262863773276	323.0104064941406	323.02142333984375
894	323.0691223144531	12.02215					1	DETECTED	323.0691 m/z @12.02 [CD8211_2.mzXML]	323.0691223144531	12.02215	2.70555	12.192366666666667	9.486816666666666	9930.0380859375	1860953.811145325	0	1174	0.11693258067234957	0.5091351279794488	0.01827025595889774	323.0684814453125	323.07159423828125
895	323.16290283203125	10.551350000000001					1	DETECTED	323.1629 m/z @10.55 [CD8211_2.mzXML]	323.16290283203125	10.551350000000001	9.780433333333333	11.97335	2.192916666666667	3857.344482421875	262797.21561557	0	1174	1.6291503764991173	1.422278672575935	1.831857909241509	323.16192626953125	323.1669006347656
896	323.224853515625	13.927950000000001					1	DETECTED	323.2249 m/z @13.93 [CD8211_2.mzXML]	323.224853515625	13.927950000000001	1.4334666666666667	15.399316666666666	13.96585	17457.0	2189765.427521608	0	1174	0.37330664465410734	0.5536714397351016	0.6469735000904159	323.2243957519531	323.2262878417969
897	323.2542419433594	12.4495					1	DETECTED	323.2542 m/z @12.45 [CD8211_2.mzXML]	323.2542419433594	12.4495	11.765816666666666	12.9573	1.1914833333333341	6473.484375	237556.38981347668	0	1174	0.2571599175837562	0.8713707613173731	0.7427415226347461	323.2537536621094	323.2566833496094
898	324.0453186035156	9.327499999999999					1	DETECTED	324.0453 m/z @9.33 [CD8211_2.mzXML]	324.0453186035156	9.327499999999999	9.248566666666667	10.716083333333334	1.4675166666666666	26869.62890625	397545.94028948934	0	1174	0.08992649393645102	7.403989586330484	1.837595577386126	324.0444641113281	324.0460205078125
899	324.0622863769531	12.02215					1	DETECTED	324.0623 m/z @12.02 [CD8211_2.mzXML]	324.0622863769531	12.02215	11.989533333333332	12.226816666666668	0.23728333333333573	23841.02734375	154419.98483618244	0	1174	0.09674275197915883	3.6374552887071347	5.058805512246132	324.0620422363281	324.0631103515625
900	324.1911315917969	9.711966666666665					1	DETECTED	324.1911 m/z @9.71 [CD8211_2.mzXML]	324.1911315917969	9.711966666666665	9.6602	14.352466666666666	4.692266666666667	24529.958984375	1035402.3439768068	0	1174	0.20176195956226373	1.985901061327707	2.603590247994857	324.1816711425781	324.19140625
901	324.8074035644531	1.7666					1	DETECTED	324.8074 m/z @1.77 [CD8211_2.mzXML]	324.8074035644531	1.7666	1.7200833333333334	1.7808333333333333	0.06074999999999986	9197.2568359375	27924.350294921835	0	1174	0.2593686639997572	0.6529917592260841	0.30598351845216826	324.806640625	324.8074035644531
902	325.057861328125	11.605766666666666					1	DETECTED	325.0579 m/z @11.61 [CD8211_2.mzXML]	325.057861328125	11.605766666666666	9.279050000000002	12.157716666666666	2.878666666666664	7135.70361328125	481905.8337011106	0	1174	2.3091041485528514	0.61861134789367	0.23722269578733993	325.04803466796875	325.06658935546875
903	325.17523193359375	15.41705					1	DETECTED	325.1752 m/z @15.42 [CD8211_2.mzXML]	325.17523193359375	15.41705	0.11978333333333334	19.99816666666667	19.878383333333336	12942.7568359375	3434433.519830108	0	1174	0.9237764441275917	0.647069916697849	1.235225100488221	325.17303466796875	325.1758728027344
904	325.21246337890625	13.348483333333332					1	DETECTED	325.2125 m/z @13.35 [CD8211_2.mzXML]	325.21246337890625	13.348483333333332	13.348483333333332	14.384350000000001	1.035866666666669	3727.650146484375	118116.12794604499	0	1174	0.09739984041639538	null	null	325.20294189453125	325.213623046875
905	326.0423889160156	9.310599999999999					1	DETECTED	326.0424 m/z @9.31 [CD8211_2.mzXML]	326.0423889160156	9.310599999999999	9.263833333333334	11.562133333333332	2.2982999999999976	9697.84375	429691.34648901306	0	1174	0.0891647540236189	24.57198859586693	48.14397719173386	326.0418701171875	326.0438537597656
906	326.1776123046875	15.41705					1	DETECTED	326.1776 m/z @15.42 [CD8211_2.mzXML]	326.1776123046875	15.41705	9.6602	18.83216666666667	9.17196666666667	4238.3310546875	996068.6653079834	0	1174	1.0050140852220615	0.7966133099409113	0.5932266198818225	326.1763916015625	326.1786193847656
907	326.23193359375	10.277583333333332					1	DETECTED	326.2319 m/z @10.28 [CD8211_2.mzXML]	326.23193359375	10.277583333333332	10.259266666666667	10.663	0.4037333333333333	25858.46875	166034.1204942618	0	1174	0.10701627476795572	11.020928116470262	21.041856232940525	326.2315979003906	326.2320251464844
908	327.0074462890625	1.1777333333333333					1	DETECTED	327.0074 m/z @1.18 [CD8211_2.mzXML]	327.0074462890625	1.1777333333333333	0.10161666666666667	19.99816666666667	19.896550000000005	8076.89990234375	4607439.141374824	0	1174	9.585995550106073	9.244606377871051	12.531587620171376	327.0056457519531	327.0143127441406
909	327.051513671875	11.54745					1	DETECTED	327.0515 m/z @11.55 [CD8211_2.mzXML]	327.051513671875	11.54745	1.6283166666666666	11.910666666666666	10.28235	47094.72265625	8581511.421002928	0	1174	0.1543235875628497	0.5151559463145905	0.033149372038923396	327.04925537109375	327.052734375
910	327.1731872558594	16.3958					1	DETECTED	327.1732 m/z @16.40 [CD8211_2.mzXML]	327.1731872558594	16.3958	9.219033333333334	18.759666666666664	9.54063333333333	7246.64794921875	1547986.2645609127	0	1174	1.8016728453517832	0.6646888338759792	0.3293776677519583	327.1717834472656	327.17462158203125
911	327.2281799316406	13.8752					1	DETECTED	327.2282 m/z @13.88 [CD8211_2.mzXML]	327.2281799316406	13.8752	10.259266666666667	14.774666666666667	4.5154	33386.41015625	1742859.0748941656	0	1174	1.5355616128009988	0.7467678453840755	0.40457833660171505	327.21929931640625	327.2356262207031
912	328.2111511230469	12.02215					1	DETECTED	328.2112 m/z @12.02 [CD8211_2.mzXML]	328.2111511230469	12.02215	4.9238333333333335	12.34805	7.424216666666667	18002.89453125	1358205.4529754645	0	1174	0.07139586826517608	0.5229561468798941	5.0012171729764185	328.20257568359375	328.2119140625
913	328.229736328125	11.80095					1	DETECTED	328.2297 m/z @11.80 [CD8211_2.mzXML]	328.229736328125	11.80095	11.576566666666668	14.049883333333334	2.4733166666666655	28935.068359375	633443.8742327271	0	1174	0.10689086728333486	5.5113644804278685	0.8726334947406595	328.2288818359375	328.2317199707031
914	328.2471923828125	11.09725					1	DETECTED	328.2472 m/z @11.10 [CD8211_2.mzXML]	328.2471923828125	11.09725	5.7776000000000005	18.6495	12.8719	20648.8671875	2034803.859629395	0	1174	0.08826905649060102	1.2098446326356056	143.47384423448116	328.2406005859375	328.24896240234375
915	328.8977966308594	1.5535833333333333					1	DETECTED	328.8978 m/z @1.55 [CD8211_2.mzXML]	328.8977966308594	1.5535833333333333	1.4499333333333333	1.6133166666666667	0.16338333333333344	57055.890625	324433.58761572285	0	1174	0.08916483424090682	0.7850213027586024	0.5937588812538027	328.8971862792969	328.89813232421875
916	328.9977111816406	1.7666					1	DETECTED	328.9977 m/z @1.77 [CD8211_2.mzXML]	328.9977111816406	1.7666	0.10161666666666667	19.99816666666667	19.896550000000005	34885.0859375	4616299.347722961	0	1174	0.06119043333961294	4.44074824597655	10.43287358922961	328.99737548828125	329.0072326660156
917	329.0515441894531	11.562133333333332					1	DETECTED	329.0515 m/z @11.56 [CD8211_2.mzXML]	329.0515441894531	11.562133333333332	11.54745	11.651266666666666	0.10381666666666689	6593.59375	33293.62829541034	0	1174	0.12701204439670732	3.5351872871739296	6.070374574347859	329.0506896972656	329.0519104003906
918	329.1763000488281	12.331216666666668					1	DETECTED	329.1763 m/z @12.33 [CD8211_2.mzXML]	329.1763000488281	12.331216666666668	12.209733333333332	13.333333333333334	1.1236000000000015	10975.25	302964.0576669922	0	1174	0.2588950794507099	4.624502675264016	8.249005350528032	329.176025390625	329.1835632324219
919	329.2461242675781	13.703183333333333					1	DETECTED	329.2461 m/z @13.70 [CD8211_2.mzXML]	329.2461242675781	13.703183333333333	11.079916666666666	15.062316666666668	3.982400000000002	49801.90234375	1886902.2459497072	0	1174	0.2648655309025063	0.7041233726368616	0.5197200567538162	329.2428283691406	329.2505798339844
920	330.0318603515625	10.450233333333333					1	DETECTED	330.0319 m/z @10.45 [CD8211_2.mzXML]	330.0318603515625	10.450233333333333	10.404166666666667	13.317816666666666	2.9136499999999987	9919.2763671875	373553.4428081665	0	1174	0.0773298506108464	31.624276410998668	62.248552821997336	330.0317077636719	330.0401306152344
921	330.24969482421875	13.686216666666667					1	DETECTED	330.2497 m/z @13.69 [CD8211_2.mzXML]	330.24969482421875	13.686216666666667	11.698450000000001	14.16595	2.4674999999999994	9566.1162109375	683004.8701015621	0	1174	2.4850256728938547	0.6206714403098957	0.24134288061979142	330.24468994140625	330.2503967285156
922	330.336181640625	11.8666					1	DETECTED	330.3362 m/z @11.87 [CD8211_2.mzXML]	330.336181640625	11.8666	11.835733333333334	12.00595	0.17021666666666668	12401.1376953125	66799.12840698218	0	1174	0.08448434149235062	2.7572894168466786	5.561847863293755	330.3352966308594	330.33642578125
923	330.89508056640625	1.5535833333333333					1	DETECTED	330.8951 m/z @1.55 [CD8211_2.mzXML]	330.89508056640625	1.5535833333333333	1.5096166666666666	1.6584	0.1487833333333335	8819.4521484375	46866.460689331085	0	1174	0.07888986271438281	1.6920015163002275	2.384003032600455	330.8942565917969	330.90191650390625
924	330.9951171875	1.7808333333333333					1	DETECTED	330.9951 m/z @1.78 [CD8211_2.mzXML]	330.9951171875	1.7808333333333333	0.13823333333333335	19.907	19.768766666666668	13097.775390625	3248604.0721397405	0	1174	6.438374806906495	3.216949982647022	3.36162603975955	330.9949951171875	331.0038146972656
925	331.0532531738281	1.8646333333333334					1	DETECTED	331.0533 m/z @1.86 [CD8211_2.mzXML]	331.0532531738281	1.8646333333333334	1.7947166666666667	9.414150000000001	7.619433333333334	1124832.25	2.6203373609769158E7	1	1174	0.5691094583570762	17.74727019522019	33.215578136295534	331.0517272949219	331.0538330078125
926	331.18756103515625	12.157716666666666					1	DETECTED	331.1876 m/z @12.16 [CD8211_2.mzXML]	331.18756103515625	12.157716666666666	12.140333333333333	12.34805	0.2077166666666681	9089.197265625	72455.1504825445	0	1174	0.2610108743962112	5.974592521572514	10.949185043145029	331.1864318847656	331.1877746582031
927	331.20379638671875	11.234033333333334					1	DETECTED	331.2038 m/z @11.23 [CD8211_2.mzXML]	331.20379638671875	11.234033333333334	11.09725	11.234033333333334	0.1367833333333337	8897.4150390625	56364.92622485352	0	1174	0.020330289959474612	0.5	null	331.2035827636719	331.2042541503906
928	331.22515869140625	11.0112					1	DETECTED	331.2252 m/z @11.01 [CD8211_2.mzXML]	331.22515869140625	11.0112	10.994333333333334	11.06275	0.0684166666666659	4302.1181640625	14541.130941772544	0	1174	0.09132016169207802	2.028162055335902	3.056324110671804	331.22515869140625	331.226318359375
929	331.261962890625	11.4529					1	DETECTED	331.2620 m/z @11.45 [CD8211_2.mzXML]	331.261962890625	11.4529	10.73415	16.284333333333333	5.550183333333333	22311.291015625	1366900.127053831	0	1174	3.3487691963893607	3.6426758747625456	27.14352731184398	331.2592468261719	331.2635192871094
930	332.1632995605469	10.149616666666667					1	DETECTED	332.1633 m/z @10.15 [CD8211_2.mzXML]	332.1632995605469	10.149616666666667	9.555900000000001	10.581466666666667	1.0255666666666663	94995.8125	2633538.639459656	1	1174	0.4871469398486745	0.9618185360466686	0.9318179617984845	332.1621398925781	332.1636047363281
931	332.24169921875	10.787766666666666					1	DETECTED	332.2417 m/z @10.79 [CD8211_2.mzXML]	332.24169921875	10.787766666666666	10.6983	10.9431	0.24479999999999968	15274.0751953125	129922.12434289567	0	1174	0.1492067808575097	1.3681073025335315	1.6612810136338196	332.24151611328125	332.2425537109375
932	333.1503601074219	13.472900000000001					1	DETECTED	333.1504 m/z @13.47 [CD8211_2.mzXML]	333.1503601074219	13.472900000000001	10.680683333333333	14.908233333333333	4.227550000000001	23170.53125	1057072.122692932	0	1174	2.7158241399107723	0.7633587785174047	0.13521323893480336	333.1404724121094	333.1512145996094
933	333.1669006347656	10.149616666666667					1	DETECTED	333.1669 m/z @10.15 [CD8211_2.mzXML]	333.1669006347656	10.149616666666667	9.848766666666668	15.291433333333334	5.442666666666666	13694.7001953125	1204183.799756012	0	1174	4.11643265700085	9.056358395145272	16.552785080727933	333.1661682128906	333.1721496582031
934	333.2021789550781	12.36515					1	DETECTED	333.2022 m/z @12.37 [CD8211_2.mzXML]	333.2021789550781	12.36515	9.248566666666667	12.550099999999999	3.3015333333333317	18648.61328125	332016.1583497004	0	1174	0.11360241548603334	0.5296719163613999	0.059343832722799715	333.20159912109375	333.2043762207031
935	334.1391906738281	9.745783333333332					1	DETECTED	334.1392 m/z @9.75 [CD8211_2.mzXML]	334.1391906738281	9.745783333333332	9.69485	10.97705	1.2821999999999996	9028.0546875	223468.93371423346	0	1174	0.07934128652917671	12.587041884817259	24.174083769634517	334.13909912109375	334.146728515625
936	334.91424560546875	1.5983833333333335					1	DETECTED	334.9142 m/z @1.60 [CD8211_2.mzXML]	334.91424560546875	1.5983833333333335	1.5685499999999999	1.6584	0.08985000000000021	44524.625	164620.44427734386	0	1174	0.06353444714510914	1.5058659217876995	2.234076056378486	334.9140625	334.91473388671875
937	334.9432678222656	1.7808333333333333					1	DETECTED	334.9433 m/z @1.78 [CD8211_2.mzXML]	334.9432678222656	1.7808333333333333	1.7808333333333333	2.11685	0.33601666666666663	10496.3125	133601.3985893555	0	1174	0.23786484684155162	null	null	334.9419860839844	334.9445495605469
938	335.16571044921875	14.16595					1	DETECTED	335.1657 m/z @14.17 [CD8211_2.mzXML]	335.16571044921875	14.16595	10.222883333333334	16.173916666666667	5.951033333333333	146952.625	7998053.848626889	0	1174	2.954946131926805	0.7338226440196839	0.38171061860965977	335.16339111328125	335.16729736328125
939	335.218017578125	12.533					1	DETECTED	335.2180 m/z @12.53 [CD8211_2.mzXML]	335.218017578125	12.533	12.3993	12.632766666666667	0.2334666666666667	21895.951171875	121662.9467697755	0	1174	0.07303402323866948	0.8730989778110246	0.7461979556220494	335.218017578125	335.2198181152344
940	336.07452392578125	16.321416666666668					1	DETECTED	336.0745 m/z @16.32 [CD8211_2.mzXML]	336.07452392578125	16.321416666666668	9.520733333333334	19.761333333333333	10.240599999999999	3132.207763671875	767965.9986575621	0	1174	8.129582706516	0.7529096340808888	0.5058192681617776	336.07232666015625	336.0760803222656
941	336.1692810058594	14.212566666666667					1	DETECTED	336.1693 m/z @14.21 [CD8211_2.mzXML]	336.1692810058594	14.212566666666667	1.7808333333333333	16.13675	14.355916666666666	28943.669921875	3569034.1562004993	0	1174	2.6626327754824057	0.5530020891590621	0.07387472729655392	336.1623840332031	336.1706848144531
942	336.25262451171875	12.175116666666666					1	DETECTED	336.2526 m/z @12.18 [CD8211_2.mzXML]	336.25262451171875	12.175116666666666	12.105500000000001	16.967333333333332	4.8618333333333315	8054.75390625	667143.2185441892	0	1174	0.15250903560405504	34.91860186736981	68.83720373473962	336.2522888183594	336.2579040527344
943	336.66357421875	13.199066666666665					1	DETECTED	336.6636 m/z @13.20 [CD8211_2.mzXML]	336.66357421875	13.199066666666665	13.002983333333333	14.774666666666667	1.7716833333333337	24920.123046875	561301.2879891358	0	1174	0.3142809896730352	1.9362734570276001	2.2777138827280643	336.6624450683594	336.6643981933594
944	337.06103515625	1.8782166666666666					1	DETECTED	337.0610 m/z @1.88 [CD8211_2.mzXML]	337.06103515625	1.8782166666666666	1.7361	18.9785	17.2424	1020998.25	2.0591846993151005E7	1	1174	0.0786816764790721	5.325494515744673	8.860561237558386	337.0520935058594	337.0710144042969
945	337.1660461425781	14.212566666666667					1	DETECTED	337.1660 m/z @14.21 [CD8211_2.mzXML]	337.1660461425781	14.212566666666667	11.0452	15.637866666666667	4.592666666666668	54268.328125	2225554.9905826403	0	1174	0.3468067069806757	1.2208654738973805	0.31700635226811663	337.1645202636719	337.16741943359375
946	337.1813049316406	12.600233333333334					1	DETECTED	337.1813 m/z @12.60 [CD8211_2.mzXML]	337.1813049316406	12.600233333333334	12.499666666666666	14.015416666666665	1.5157499999999988	112639.5625	1918596.6936978146	0	1174	0.22666380901088523	2.7703988385495126	4.360417342920896	337.1803283691406	337.1821594238281
947	338.2314453125	12.4495					1	DETECTED	338.2314 m/z @12.45 [CD8211_2.mzXML]	338.2314453125	12.4495	0.10161666666666667	19.99816666666667	19.896550000000005	566886.5625	1.9403064718393613E7	0	1174	0.14586782182697178	2.047052509842655	2.8022538887006845	338.2302551269531	338.2337646484375
948	338.3406066894531	12.58365					1	DETECTED	338.3406 m/z @12.58 [CD8211_2.mzXML]	338.3406066894531	12.58365	12.0883	15.04485	2.95655	226258.296875	6071146.833792604	1	1174	0.47613652179446575	0.9217306882948771	0.8056948888853948	338.3404846191406	338.34222412109375
949	339.06597900390625	1.9192333333333333					1	DETECTED	339.0660 m/z @1.92 [CD8211_2.mzXML]	339.06597900390625	1.9192333333333333	1.8226	3.0534666666666666	1.2308666666666666	8442.1845703125	245058.26429431158	0	1174	0.4804715549142746	6.368747844084165	11.73749568816833	339.064453125	339.06817626953125
950	339.1615905761719	14.212566666666667					1	DETECTED	339.1616 m/z @14.21 [CD8211_2.mzXML]	339.1615905761719	14.212566666666667	11.21695	15.20265	3.9856999999999996	19910.142578125	1719316.5652603155	0	1174	0.17600933525309514	0.6549490595790098	0.29310310189571603	339.1612243652344	339.1628723144531
951	339.1969909667969	14.083466666666668					1	DETECTED	339.1970 m/z @14.08 [CD8211_2.mzXML]	339.1969909667969	14.083466666666668	11.562133333333332	15.184750000000001	3.6226166666666693	10759.291015625	1053028.1541207887	0	1174	2.0603749689911073	0.7183930460074032	0.43678609201480634	339.19183349609375	339.1980285644531
952	339.23486328125	12.3993					1	DETECTED	339.2349 m/z @12.40 [CD8211_2.mzXML]	339.23486328125	12.3993	0.13823333333333335	19.907	19.768766666666668	87871.2109375	3787900.6307801176	0	1174	0.5730500006572843	6.731200927001724	6.785510749864418	339.2340393066406	339.24468994140625
953	339.3439025878906	12.331216666666668					1	DETECTED	339.3439 m/z @12.33 [CD8211_2.mzXML]	339.3439025878906	12.331216666666668	12.122733333333334	14.431883333333333	2.309149999999999	48482.484375	1462447.3593840946	0	1174	0.4786805406991572	2.315246883597988	3.9255780925879	339.3375244140625	339.3447570800781
954	340.0398254394531	10.450233333333333					1	DETECTED	340.0398 m/z @10.45 [CD8211_2.mzXML]	340.0398254394531	10.450233333333333	7.528816666666667	11.714599999999999	4.185783333333332	27425.9375	658670.1971685484	0	1174	0.0909679395336962	0.5424279690209036	0.05699993748990162	340.03228759765625	340.0482177734375
955	340.25836181640625	10.822816666666666					1	DETECTED	340.2584 m/z @10.82 [CD8211_2.mzXML]	340.25836181640625	10.822816666666666	10.80505	10.874816666666668	0.06976666666666809	4705.74365234375	15556.925930420082	0	1174	0.3184809084824973	1.9634146341463767	2.9268292682927535	340.25787353515625	340.2583923339844
956	340.9307861328125	1.6283166666666666					1	DETECTED	340.9308 m/z @1.63 [CD8211_2.mzXML]	340.9307861328125	1.6283166666666666	1.5983833333333335	1.6584	0.06001666666666661	23711.876953125	69867.93096044919	0	1174	0.10326156342025339	1.0025055679287358	1.0050111358574716	340.9307861328125	340.9310607910156
957	341.0306396484375	11.54745					1	DETECTED	341.0306 m/z @11.55 [CD8211_2.mzXML]	341.0306396484375	11.54745	11.502816666666666	12.105500000000001	0.602683333333335	100209.96875	961799.8354991446	0	1174	0.1679989107309261	4.186842410398105	4.634244297101353	341.0301208496094	341.0325622558594
958	341.1769104003906	12.682266666666667					1	DETECTED	341.1769 m/z @12.68 [CD8211_2.mzXML]	341.1769104003906	12.682266666666667	12.58365	17.675166666666666	5.091516666666665	9881.890625	555081.9083174743	0	1174	0.13178343706900897	25.569816690385622	51.193638388186315	341.1754455566406	341.1868591308594
959	341.1992492675781	12.331216666666668					1	DETECTED	341.1992 m/z @12.33 [CD8211_2.mzXML]	341.1992492675781	12.331216666666668	1.4334666666666667	14.958666666666666	13.5252	7707.22607421875	1574209.6496360772	0	1174	1.822820155097915	0.6205501135555503	0.24110022711110068	341.1965026855469	341.1999206542969
960	341.3511047363281	13.8752					1	DETECTED	341.3511 m/z @13.88 [CD8211_2.mzXML]	341.3511047363281	13.8752	13.6694	14.84065	1.1712500000000006	13963.8974609375	318790.25516180455	0	1174	0.2752123144182921	2.252111271817026	3.172481183040941	341.35101318359375	341.3529968261719
961	342.0146179199219	9.023516666666666					1	DETECTED	342.0146 m/z @9.02 [CD8211_2.mzXML]	342.0146179199219	9.023516666666666	0.3023166666666667	19.215	18.912683333333334	7167.96728515625	2209200.9638764346	0	1174	1.6872041916264333	1.0842936369612746	0.3425425770661545	342.0122985839844	342.0160217285156
962	342.0341796875	11.576566666666668					1	DETECTED	342.0342 m/z @11.58 [CD8211_2.mzXML]	342.0341796875	11.576566666666668	10.404166666666667	12.0883	1.6841333333333335	18239.3046875	304451.296286926	0	1174	1.1596056029772885	0.7182417832366647	0.14020572423285818	342.0335388183594	342.037109375
963	342.2626647949219	11.361866666666666					1	DETECTED	342.2627 m/z @11.36 [CD8211_2.mzXML]	342.2626647949219	11.361866666666666	11.267716666666667	11.59105	0.32333333333333236	34187.9296875	299669.33453381335	0	1174	0.14539489717082965	1.7171180739954093	1.2260214735415718	342.2615966796875	342.2630615234375
964	342.8677062988281	1.7200833333333334					1	DETECTED	342.8677 m/z @1.72 [CD8211_2.mzXML]	342.8677062988281	1.7200833333333334	1.6735666666666666	1.7666	0.0930333333333333	24200.07421875	110464.06295898426	0	1174	0.07421958894354419	0.9999999999999977	0.9999999999999952	342.8674011230469	342.86810302734375
965	343.1920166015625	12.3993					1	DETECTED	343.1920 m/z @12.40 [CD8211_2.mzXML]	343.1920166015625	12.3993	8.879966666666666	17.340500000000002	8.460533333333336	55357.92578125	1638934.369596894	0	1174	0.23321671240097608	4.505207380134223	1.2136119152694111	343.18426513671875	343.1983337402344
966	343.2946472167969	12.071633333333333					1	DETECTED	343.2946 m/z @12.07 [CD8211_2.mzXML]	343.2946472167969	12.071633333333333	12.038099999999998	14.544	2.5059000000000022	7699.29345703125	479866.62657815596	0	1174	0.11357969623237274	37.364314115306854	73.72862823061371	343.29449462890625	343.30230712890625
967	344.2244567871094	11.651266666666666					1	DETECTED	344.2245 m/z @11.65 [CD8211_2.mzXML]	344.2244567871094	11.651266666666666	11.620683333333334	17.601333333333333	5.980649999999999	26487.81640625	633678.4611539914	0	1174	0.07338376487427745	77.85088508428387	5.242082658494835	344.2214050292969	344.2253723144531
968	344.27801513671875	11.4695					1	DETECTED	344.2780 m/z @11.47 [CD8211_2.mzXML]	344.27801513671875	11.4695	11.4529	12.7322	1.279300000000001	28651.482421875	451503.35932067875	0	1174	0.09773229138168738	37.17241765046484	76.84811382233765	344.27783203125	344.2787170410156
969	344.6492614746094	13.169666666666666					1	DETECTED	344.6493 m/z @13.17 [CD8211_2.mzXML]	344.6492614746094	13.169666666666666	12.987333333333334	13.5859	0.5985666666666667	21980.197265625	300056.6554907834	0	1174	0.17375890150445805	1.6414076782449816	2.1391679058649373	344.6482849121094	344.6505126953125
970	344.8650817871094	1.75135					1	DETECTED	344.8651 m/z @1.75 [CD8211_2.mzXML]	344.8650817871094	1.75135	1.70445	1.7666	0.06214999999999993	17005.98046875	55277.73255908202	0	1174	0.06448254884265459	0.6625799573560768	0.3251599147121536	344.8643798828125	344.8650817871094
971	344.8753662109375	1.5535833333333333					1	DETECTED	344.8754 m/z @1.55 [CD8211_2.mzXML]	344.8753662109375	1.5535833333333333	1.4499333333333333	1.6584	0.2084666666666668	170166.9375	946345.3413211671	0	1174	0.07783020905062554	0.9094106908967139	0.7097496921623099	344.8740539550781	344.875732421875
972	345.2164611816406	11.910666666666666					1	DETECTED	345.2165 m/z @11.91 [CD8211_2.mzXML]	345.2164611816406	11.910666666666666	11.8666	12.209733333333332	0.3431333333333324	12442.3369140625	102298.64170947226	0	1174	0.16398729568193282	3.8933434190620924	4.605706853647995	345.2087707519531	345.21826171875
973	346.0091857910156	3.706866666666667					1	DETECTED	346.0092 m/z @3.71 [CD8211_2.mzXML]	346.0091857910156	3.706866666666667	0.10161666666666667	19.99816666666667	19.896550000000005	17385.6171875	7370570.921690726	0	1174	7.092762656378512	2.7593856181956875	9.181579405771043	346.0077209472656	346.010009765625
974	346.2193908691406	11.925999999999998					1	DETECTED	346.2194 m/z @11.93 [CD8211_2.mzXML]	346.2193908691406	11.925999999999998	10.04215	11.97335	1.9312000000000005	2188.94287109375	156624.66328326412	0	1174	0.10360218846385827	0.5125673487804235	0.02513469756084698	346.2193603515625	346.223388671875
975	346.2728576660156	13.753866666666665					1	DETECTED	346.2729 m/z @13.75 [CD8211_2.mzXML]	346.2728576660156	13.753866666666665	13.635833333333332	14.258483333333334	0.6226500000000019	18291.6328125	305309.4533136601	0	1174	0.26425526371755836	2.6376023722112554	4.07538923795631	346.2720642089844	346.2737121582031
976	346.29400634765625	12.748933333333333					1	DETECTED	346.2940 m/z @12.75 [CD8211_2.mzXML]	346.29400634765625	12.748933333333333	11.346366666666666	12.89585	1.5494833333333329	10643.1865234375	471745.03541088826	0	1174	1.4248314430459583	0.5523742186942983	4.041755235980278	346.2931213378906	346.2947692871094
977	346.3304138183594	11.6361					1	DETECTED	346.3304 m/z @11.64 [CD8211_2.mzXML]	346.3304138183594	11.6361	11.59105	11.925999999999998	0.3349499999999992	10009.0400390625	64672.1990123291	0	1174	0.07003882021850494	3.7175360710320464	2.9629853283042746	346.32958984375	346.3310546875
978	346.90863037109375	1.5535833333333333					1	DETECTED	346.9086 m/z @1.55 [CD8211_2.mzXML]	346.90863037109375	1.5535833333333333	1.5096166666666666	1.5983833333333335	0.08876666666666688	6806.6796875	29626.162295410195	0	1174	0.2273773699650785	1.009476876421533	1.0189537528430659	346.9079895019531	346.90863037109375
979	347.1589660644531	11.234033333333334					1	DETECTED	347.1590 m/z @11.23 [CD8211_2.mzXML]	347.1589660644531	11.234033333333334	1.5244333333333333	11.361866666666666	9.837433333333333	20131.205078125	1966679.5987398068	0	1174	0.12908410374551593	0.540800575728927	0.11641877340414993	347.1583251953125	347.1632080078125
980	348.81292724609375	1.75135					1	DETECTED	348.8129 m/z @1.75 [CD8211_2.mzXML]	348.81292724609375	1.75135	1.7200833333333334	1.8086166666666665	0.08853333333333313	19709.1796875	65535.27540063475	0	1174	0.05389702052419154	1.415778251599149	1.8315565031982979	348.8126220703125	348.81353759765625
981	348.8683166503906	1.5685499999999999					1	DETECTED	348.8683 m/z @1.57 [CD8211_2.mzXML]	348.8683166503906	1.5685499999999999	1.4654	1.6889333333333334	0.22353333333333336	9617.47265625	81341.15284985348	0	1174	0.0806287544665063	1.0835353045726306	1.1670706091452612	348.8670349121094	348.8771057128906
982	348.9901428222656	1.7808333333333333					1	DETECTED	348.9901 m/z @1.78 [CD8211_2.mzXML]	348.9901428222656	1.7808333333333333	1.7808333333333333	19.5975	17.816666666666666	4551.1669921875	1035073.1464954834	0	1174	3.454822535567193	null	null	348.9871826171875	348.9910583496094
983	349.0172119140625	3.3686000000000003					1	DETECTED	349.0172 m/z @3.37 [CD8211_2.mzXML]	349.0172119140625	3.3686000000000003	0.8677333333333334	19.743166666666664	18.87543333333333	2721.635009765625	1044720.1859697571	0	1174	0.15403025432084627	3.7737784234798593	6.5475568469597185	349.0144958496094	349.0185546875
984	350.0903015136719	16.13675					1	DETECTED	350.0903 m/z @16.14 [CD8211_2.mzXML]	350.0903015136719	16.13675	9.485833333333334	19.506500000000003	10.020666666666669	2994.703125	850427.863346008	0	1174	1.8969465820265423	0.7533297415143279	0.5066594830286558	350.0876159667969	350.0917053222656
985	350.8102722167969	1.7200833333333334					1	DETECTED	350.8103 m/z @1.72 [CD8211_2.mzXML]	350.8102722167969	1.7200833333333334	1.70445	1.7808333333333333	0.07638333333333325	14350.0107421875	52394.34654980468	0	1174	0.07496556153446376	2.442963752665234	3.885927505330468	350.80975341796875	350.8105163574219
986	350.8916015625	1.6133166666666667					1	DETECTED	350.8916 m/z @1.61 [CD8211_2.mzXML]	350.8916015625	1.6133166666666667	1.5535833333333333	1.6584	0.10481666666666678	87492.2265625	337533.12800878927	0	1174	0.06525103323768211	0.8817985242547082	0.8024398571528317	350.8914489746094	350.8926086425781
987	350.9864501953125	1.6889333333333334					1	DETECTED	350.9865 m/z @1.69 [CD8211_2.mzXML]	350.9864501953125	1.6889333333333334	0.22935	19.761333333333333	19.531983333333333	4033.903564453125	1162105.2219727172	0	1174	4.7433207099883665	6.690944904367684	2.983206993796069	350.9830017089844	350.991455078125
988	351.0862121582031	16.229033333333334					1	DETECTED	351.0862 m/z @16.23 [CD8211_2.mzXML]	351.0862121582031	16.229033333333334	10.007016666666667	19.142166666666665	9.135149999999998	2705.908203125	718276.3592277833	0	1174	1.9166268982077597	0.7340988050498095	0.46819761009961897	351.08489990234375	351.0882873535156
989	351.16168212890625	14.463333333333333					1	DETECTED	351.1617 m/z @14.46 [CD8211_2.mzXML]	351.16168212890625	14.463333333333333	7.901750000000001	15.291433333333334	7.389683333333333	6744.30810546875	872515.3485070798	0	1174	0.645845245051369	0.5631021476015698	0.12263964745757508	351.15472412109375	351.1659851074219
990	351.2281494140625	13.703183333333333					1	DETECTED	351.2281 m/z @13.70 [CD8211_2.mzXML]	351.2281494140625	13.703183333333333	12.616449999999999	14.908233333333333	2.291783333333335	42402.515625	1027067.8219945073	0	1174	0.2535077170073219	3.5376896267810363	6.738925835937828	351.2211608886719	351.2362365722656
991	352.1649169921875	9.97185					1	DETECTED	352.1649 m/z @9.97 [CD8211_2.mzXML]	352.1649169921875	9.97185	9.936316666666666	14.82435	4.888033333333334	24547.787109375	417211.96038125706	0	1174	0.08066493929904084	3.401038422425691	2.9932527962879845	352.16461181640625	352.1666564941406
992	352.8966369628906	1.6735666666666666					1	DETECTED	352.8966 m/z @1.67 [CD8211_2.mzXML]	352.8966369628906	1.6735666666666666	1.4802166666666667	1.7808333333333333	0.30061666666666653	40415.34375	274467.4154340818	0	1174	0.06724442401726094	0.7773898801827429	0.5547797603654857	352.89630126953125	352.89959716796875
993	353.0349426269531	1.8782166666666666					1	DETECTED	353.0349 m/z @1.88 [CD8211_2.mzXML]	353.0349426269531	1.8782166666666666	1.7808333333333333	18.5035	16.722666666666665	316719.3125	6487118.597995484	0	1174	0.09243486410746282	4.0432543576562745	8.480624994574281	353.0274658203125	353.03668212890625
994	353.17767333984375	15.545783333333333					1	DETECTED	353.1777 m/z @15.55 [CD8211_2.mzXML]	353.17767333984375	15.545783333333333	7.901750000000001	17.731333333333335	9.829583333333336	7964.16162109375	1688558.5176553056	0	1174	1.0926441055136706	0.6339482559260484	0.24756821348996544	353.1685485839844	353.17901611328125
995	353.2441101074219	12.071633333333333					1	DETECTED	353.2441 m/z @12.07 [CD8211_2.mzXML]	353.2441101074219	12.071633333333333	10.313933333333333	14.874416666666667	4.560483333333334	8529.998046875	785210.730833252	0	1174	2.9567968082870912	1.2972871745273182	1.4047243624995762	353.2350158691406	353.24578857421875
996	354.0548400878906	10.769983333333332					1	DETECTED	354.0548 m/z @10.77 [CD8211_2.mzXML]	354.0548400878906	10.769983333333332	10.450233333333333	11.421183333333333	0.9709500000000002	6775.04931640625	190589.1564372251	0	1174	0.10040468218373277	1.5182955433932805	2.036591086786561	354.05462646484375	354.0555725097656
997	355.0830078125	12.038099999999998					1	DETECTED	355.0830 m/z @12.04 [CD8211_2.mzXML]	355.0830078125	12.038099999999998	8.1981	12.192366666666667	3.9942666666666664	9660.4140625	457552.15498870885	0	1174	0.14471020708069382	0.5200868055555558	0.04017361111111156	355.07928466796875	355.08349609375
998	356.0712890625	10.1137					1	DETECTED	356.0713 m/z @10.11 [CD8211_2.mzXML]	356.0712890625	10.1137	10.059983333333333	10.464983333333333	0.40499999999999936	8882.529296875	68321.43515533405	0	1174	0.10673500018906701	3.769779708346273	1.8390155019078887	356.070068359375	356.0723876953125
999	356.20623779296875	9.625383333333334					1	DETECTED	356.2062 m/z @9.63 [CD8211_2.mzXML]	356.20623779296875	9.625383333333334	9.607916666666666	9.67755	0.06963333333333388	2029.135009765625	6633.528355590779	0	1174	0.06562848738199278	1.993320610686954	2.986641221373908	356.2055358886719	356.2067565917969
1000	356.9087219238281	1.6283166666666666					1	DETECTED	356.9087 m/z @1.63 [CD8211_2.mzXML]	356.9087219238281	1.6283166666666666	1.5685499999999999	1.6735666666666666	0.10501666666666676	68906.1328125	275901.35039208987	0	1174	0.09874537226586177	0.8814994499317451	0.8129200090367449	356.9087219238281	356.908935546875
1001	357.27728271484375	12.682266666666667					1	DETECTED	357.2773 m/z @12.68 [CD8211_2.mzXML]	357.27728271484375	12.682266666666667	9.263833333333334	16.930833333333332	7.666999999999998	27460.767578125	1292828.04965204	0	1174	0.731437629546404	null	0.6849874915715222	357.27630615234375	357.286376953125
1002	357.2991027832031	14.066716666666668					1	DETECTED	357.2991 m/z @14.07 [CD8211_2.mzXML]	357.2991027832031	14.066716666666668	13.910016666666667	14.741733333333334	0.8317166666666669	3309.329345703125	101013.14671960459	0	1174	0.18201679562537976	2.653850244628791	4.307700489257582	357.2965087890625	357.3007507324219
1003	358.2576904296875	11.0112					1	DETECTED	358.2577 m/z @11.01 [CD8211_2.mzXML]	358.2576904296875	11.0112	10.960216666666668	18.57633333333333	7.616116666666663	7499.52880859375	544190.13868103	0	1174	0.099435761514167	74.69221967963442	148.38443935926884	358.257080078125	358.26007080078125
1004	358.2940368652344	11.576566666666668					1	DETECTED	358.2940 m/z @11.58 [CD8211_2.mzXML]	358.2940368652344	11.576566666666668	11.54745	11.783183333333334	0.23573333333333402	26486.990234375	179685.40844458065	0	1174	0.1345767914679783	4.0480824270174764	5.933131705138326	358.2937316894531	358.2945556640625
1005	358.3672790527344	12.038099999999998					1	DETECTED	358.3673 m/z @12.04 [CD8211_2.mzXML]	358.3672790527344	12.038099999999998	12.038099999999998	12.157716666666666	0.11961666666666737	6085.2666015625	31123.41000781279	0	1174	0.11921364395178635	null	null	358.366455078125	358.36761474609375
1006	359.0430603027344	1.8918333333333335					1	DETECTED	359.0431 m/z @1.89 [CD8211_2.mzXML]	359.0430603027344	1.8918333333333335	1.7361	17.451833333333333	15.715733333333333	397963.65625	7117482.941504394	0	1174	0.09638128032306192	2.3982437858045054	4.696433165420868	359.0393371582031	359.045166015625
1007	359.0601806640625	11.783183333333334					1	DETECTED	359.0602 m/z @11.78 [CD8211_2.mzXML]	359.0601806640625	11.783183333333334	5.603233333333334	17.823666666666668	12.220433333333334	6376.22509765625	1212584.704812683	0	1174	0.08192147917753267	0.9887161978117407	0.9774323956234815	359.0539855957031	359.06805419921875
1008	359.1656494140625	13.857683333333334					1	DETECTED	359.1656 m/z @13.86 [CD8211_2.mzXML]	359.1656494140625	13.857683333333334	11.895966666666668	14.975599999999998	3.07963333333333	7391.94189453125	516445.193422638	0	1174	0.0941946999817116	0.7849332642328568	0.5698665284657135	359.1651916503906	359.1663513183594
1009	360.2378845214844	4.003716666666667					1	DETECTED	360.2379 m/z @4.00 [CD8211_2.mzXML]	360.2378845214844	4.003716666666667	3.3072833333333334	5.830733333333333	2.5234499999999995	4164.30029296875	255639.8750750732	0	1174	0.789491193010881	1.8116953046474895	2.623390609294979	360.2359313964844	360.2389831542969
1010	360.3226623535156	12.3818					1	DETECTED	360.3227 m/z @12.38 [CD8211_2.mzXML]	360.3226623535156	12.3818	12.192366666666667	12.9421	0.7497333333333334	15379.7900390625	356841.6185679929	0	1174	0.1518137910848658	1.978884392046452	2.957768784092904	360.3210754394531	360.3232421875
1011	361.1817932128906	12.175116666666666					1	DETECTED	361.1818 m/z @12.18 [CD8211_2.mzXML]	361.1817932128906	12.175116666666666	3.5378333333333334	12.433016666666667	8.895183333333334	11888.9765625	1278071.054699158	0	1174	0.18640450707045808	0.5149294627747537	0.029858925549507406	361.176513671875	361.1830139160156
1012	361.19989013671875	11.148366666666668					1	DETECTED	361.1999 m/z @11.15 [CD8211_2.mzXML]	361.19989013671875	11.148366666666668	11.131116666666665	11.21695	0.0858333333333352	10519.6484375	46574.42961303776	0	1174	0.10158842829650006	2.4879227053137134	3.975845410627427	361.19970703125	361.19989013671875
1013	361.31182861328125	12.632766666666667					1	DETECTED	361.3118 m/z @12.63 [CD8211_2.mzXML]	361.31182861328125	12.632766666666667	11.748716666666667	16.690833333333334	4.942116666666667	10022.9521484375	747463.9937919006	0	1174	0.431583664573461	2.795156759610127	2.9487622825534703	361.3106689453125	361.31658935546875
1014	362.2867126464844	11.331449999999998					1	DETECTED	362.2867 m/z @11.33 [CD8211_2.mzXML]	362.2867126464844	11.331449999999998	11.301133333333333	11.405916666666666	0.10478333333333367	17881.96484375	72051.02587744202	0	1174	0.21688289597893373	1.7281473336998854	2.4562946673997708	362.28607177734375	362.28741455078125
1015	362.925537109375	1.6584					1	DETECTED	362.9255 m/z @1.66 [CD8211_2.mzXML]	362.925537109375	1.6584	1.5983833333333335	7.2432	5.644816666666666	107594.8515625	1414745.5015643917	0	1174	0.06250402049554582	1.1496409118901805	0.7610522071771412	362.91912841796875	362.9259033203125
1016	363.11138916015625	1.495					1	DETECTED	363.1114 m/z @1.50 [CD8211_2.mzXML]	363.11138916015625	1.495	1.4334666666666667	18.1565	16.723033333333333	14690.9658203125	1479110.5997359925	0	1174	0.11245390330660099	135.88596966413846	270.7719393282769	363.1048583984375	363.1119079589844
1017	363.2152404785156	11.301133333333333					1	DETECTED	363.2152 m/z @11.30 [CD8211_2.mzXML]	363.2152404785156	11.301133333333333	11.267716666666667	15.3811	4.113383333333333	66562.2734375	798538.9173184187	0	1174	0.099322125059226	4.074537675787284	5.061979845290155	363.21453857421875	363.21923828125
1018	364.0138244628906	17.247166666666665					1	DETECTED	364.0138 m/z @17.25 [CD8211_2.mzXML]	364.0138244628906	17.247166666666665	9.69485	18.485333333333333	8.790483333333333	1286.662841796875	424759.9978896177	0	1174	2.3309589719938764	0.5819726397418895	0.16394527948377896	364.00872802734375	364.01702880859375
1019	365.2089538574219	11.234033333333334					1	DETECTED	365.2090 m/z @11.23 [CD8211_2.mzXML]	365.2089538574219	11.234033333333334	11.131116666666665	15.786066666666667	4.654950000000001	13856.3173828125	853431.8359742124	0	1174	0.5618713992415216	19.415180364261285	35.40608286420991	365.1990661621094	365.21087646484375
1020	366.1842956542969	14.212566666666667					1	DETECTED	366.1843 m/z @14.21 [CD8211_2.mzXML]	366.1842956542969	14.212566666666667	11.731633333333333	15.860199999999999	4.128566666666666	15130.357421875	817671.163558563	0	1174	0.46622521070617573	0.75024190193518	0.4739248709821406	366.18359375	366.18603515625
1021	367.1235656738281	10.450233333333333					1	DETECTED	367.1236 m/z @10.45 [CD8211_2.mzXML]	367.1235656738281	10.450233333333333	1.8782166666666666	11.199933333333332	9.321716666666665	112546.0859375	1947071.4658548601	1	1174	0.1387318699166329	1.8115686910866442	2.49910729605881	367.119140625	367.12384033203125
1022	367.1492004394531	8.1981					1	DETECTED	367.1492 m/z @8.20 [CD8211_2.mzXML]	367.1492004394531	8.1981	7.261133333333333	8.26695	1.0058166666666661	4078.0419921875	79558.99626928712	0	1174	0.12455926847015242	0.5367409014906255	0.07348180298125093	367.1485290527344	367.1511535644531
1023	367.1929626464844	13.753866666666665					1	DETECTED	367.1930 m/z @13.75 [CD8211_2.mzXML]	367.1929626464844	13.753866666666665	12.140333333333333	16.986	4.845666666666668	10734.9931640625	553473.8891855776	0	1174	0.3036127070495276	1.5015700532991787	0.6049686590387869	367.1839599609375	367.1990051269531
1024	367.99127197265625	3.6761833333333334					1	DETECTED	367.9913 m/z @3.68 [CD8211_2.mzXML]	367.99127197265625	3.6761833333333334	2.11685	19.651999999999997	17.535149999999998	4243.279296875	1412705.6663649597	0	1174	6.484516922051524	5.622643223599828	8.51213861484107	367.98883056640625	367.99310302734375
1025	368.2777404785156	11.436866666666667					1	DETECTED	368.2777 m/z @11.44 [CD8211_2.mzXML]	368.2777404785156	11.436866666666667	11.436866666666667	12.209733333333332	0.7728666666666655	37245.265625	358980.3907346802	0	1174	0.122914415391568	null	null	368.2777404785156	368.2795104980469
1026	368.42425537109375	12.3818					1	DETECTED	368.4243 m/z @12.38 [CD8211_2.mzXML]	368.42425537109375	12.3818	12.313916666666668	12.5162	0.20228333333333204	12260.28125	93972.5700644528	0	1174	0.06400166936337648	1.4899337097962249	1.9798674195924497	368.4217529296875	368.42462158203125
1027	368.62615966796875	12.27945					1	DETECTED	368.6262 m/z @12.28 [CD8211_2.mzXML]	368.62615966796875	12.27945	9.97185	12.331216666666668	2.359366666666668	11343.62109375	478338.47217108146	0	1174	0.2104289232167762	0.5112165597735022	0.9354377382495643	368.6255187988281	368.62713623046875
1028	369.0091247558594	1.9192333333333333					1	DETECTED	369.0091 m/z @1.92 [CD8211_2.mzXML]	369.0091247558594	1.9192333333333333	1.8646333333333334	3.247066666666667	1.3824333333333336	16134.4521484375	417634.46843420423	0	1174	0.2797547942844738	12.659645909645917	12.679681799628419	369.0074462890625	369.0141296386719
1029	369.0622253417969	12.02215					1	DETECTED	369.0622 m/z @12.02 [CD8211_2.mzXML]	369.0622253417969	12.02215	9.095366666666667	12.192366666666667	3.0969999999999995	16538.068359375	931564.3772524418	0	1174	0.09190691394146455	0.5290791369364547	0.05960265326149195	369.05828857421875	369.0626525878906
1030	369.12054443359375	10.435283333333333					1	DETECTED	369.1205 m/z @10.44 [CD8211_2.mzXML]	369.12054443359375	10.435283333333333	9.625383333333334	12.27945	2.654066666666667	38213.92578125	557684.637056275	0	1174	0.14463829815789708	2.316499509174493	3.8222580113361078	369.1188049316406	369.130126953125
1031	369.1694030761719	11.576566666666668					1	DETECTED	369.1694 m/z @11.58 [CD8211_2.mzXML]	369.1694030761719	11.576566666666668	11.576566666666668	17.079	5.502433333333332	4511.52978515625	789142.4010371702	0	1174	3.249075647774914	null	null	369.1694030761719	369.1789245605469
1032	369.3503723144531	12.600233333333334					1	DETECTED	369.3504 m/z @12.60 [CD8211_2.mzXML]	369.3503723144531	12.600233333333334	0.5579999999999999	19.907	19.349	50794.828125	4865698.215994506	0	1174	0.4814846759662892	1.5794771675476629	0.6964809509491318	369.3487548828125	369.3526611328125
1033	370.08660888671875	11.80095					1	DETECTED	370.0866 m/z @11.80 [CD8211_2.mzXML]	370.08660888671875	11.80095	11.783183333333334	12.192366666666667	0.409183333333333	44153.45703125	294279.95004064945	0	1174	0.09242723728369029	11.515478424014974	9.723770664320773	370.0852355957031	370.08709716796875
1034	370.2942199707031	11.620683333333334					1	DETECTED	370.2942 m/z @11.62 [CD8211_2.mzXML]	370.2942199707031	11.620683333333334	11.576566666666668	11.765816666666666	0.1892499999999977	62449.33984375	395426.6772075175	0	1174	0.08016251132866081	2.144880997355518	3.5132355440541936	370.2936706542969	370.2945556640625
1035	370.3537902832031	12.616449999999999					1	DETECTED	370.3538 m/z @12.62 [CD8211_2.mzXML]	370.3537902832031	12.616449999999999	11.0112	15.749083333333335	4.737883333333334	16823.890625	1082219.6312855221	0	1174	0.35899175457013044	1.437241498005561	5.410360996421506	370.3524475097656	370.3548889160156
1036	371.1882019042969	15.656466666666667					1	DETECTED	371.1882 m/z @15.66 [CD8211_2.mzXML]	371.1882019042969	15.656466666666667	14.941716666666668	16.321416666666668	1.3796999999999997	5205.5048828125	272039.49031896994	0	1174	1.135638817366024	0.9651626442812188	0.9303252885624376	371.18780517578125	371.1891174316406
1037	371.315185546875	1.3783166666666666					1	DETECTED	371.3152 m/z @1.38 [CD8211_2.mzXML]	371.315185546875	1.3783166666666666	0.10161666666666667	19.99816666666667	19.896550000000005	7581.38330078125	3768859.945689085	0	1174	19.005636647797616	7.792179055377146	7.1112639701391736	371.3131103515625	371.3183898925781
1038	372.0836181640625	11.80095					1	DETECTED	372.0836 m/z @11.80 [CD8211_2.mzXML]	372.0836181640625	11.80095	9.219033333333334	11.989533333333332	2.7704999999999984	16091.3115234375	963076.5338103024	0	1174	0.12164140459240791	0.5365200271116416	0.016905494863125443	372.08282470703125	372.09246826171875
1039	372.3100280761719	11.748716666666667					1	DETECTED	372.3100 m/z @11.75 [CD8211_2.mzXML]	372.3100280761719	11.748716666666667	0.21098333333333336	19.907	19.696016666666665	19517.60546875	1503344.0529475098	0	1174	0.06330225421951674	1.4737464182931683	0.11799720040678245	372.3089599609375	372.31964111328125
1040	372.7377014160156	1.9891666666666665					1	DETECTED	372.7377 m/z @1.99 [CD8211_2.mzXML]	372.7377014160156	1.9891666666666665	1.9468500000000002	2.1026000000000002	0.15575000000000006	6209.71435546875	39285.761392333974	0	1174	0.12271472855440502	1.840291453328097	2.680582906656194	372.7358093261719	372.7382507324219
1041	372.88250732421875	1.64335					1	DETECTED	372.8825 m/z @1.64 [CD8211_2.mzXML]	372.88250732421875	1.64335	1.5833166666666665	1.6584	0.07508333333333361	23280.15234375	65937.54475146491	0	1174	0.05752934199021409	0.625347029428095	0.246127421210059	372.8821716308594	372.8829040527344
1042	374.3252868652344	12.209733333333332					1	DETECTED	374.3253 m/z @12.21 [CD8211_2.mzXML]	374.3252868652344	12.209733333333332	11.6361	14.1498	2.5137	4572.67529296875	332409.190053955	0	1174	0.19075070506895564	2.191033761403923	3.382067522807846	374.32342529296875	374.3262634277344
1043	375.0169677734375	1.8782166666666666					1	DETECTED	375.0170 m/z @1.88 [CD8211_2.mzXML]	375.0169677734375	1.8782166666666666	1.7200833333333334	3.645166666666667	1.9250833333333335	165402.546875	2670963.8935116297	0	1174	0.3676253591741816	2.3801455281103387	4.556321000920734	375.0137634277344	375.01953125
1044	376.6239929199219	10.596533333333333					1	DETECTED	376.6240 m/z @10.60 [CD8211_2.mzXML]	376.6239929199219	10.596533333333333	10.149616666666667	11.199933333333332	1.0503166666666655	54323.4375	438190.7356527092	2	1174	0.08189897774296107	3.9523073615076463	5.006886397476426	376.62225341796875	376.6297607421875
1045	376.9019775390625	1.5389833333333334					1	DETECTED	376.9020 m/z @1.54 [CD8211_2.mzXML]	376.9019775390625	1.5389833333333334	1.4654	1.5685499999999999	0.10314999999999985	4099.49951171875	14902.968413330073	0	1174	0.0315307374381848	0.7009060022650047	0.4018120045300093	376.9002990722656	376.9023742675781
1046	376.9278259277344	1.9751666666666667					1	DETECTED	376.9278 m/z @1.98 [CD8211_2.mzXML]	376.9278259277344	1.9751666666666667	1.75135	2.0599499999999997	0.30859999999999976	13806.3291015625	197576.08581713855	0	1174	0.26717849020083495	0.689403529674584	0.378807059349168	376.92596435546875	376.9283142089844
1047	377.6309814453125	12.296866666666666					1	DETECTED	377.6310 m/z @12.30 [CD8211_2.mzXML]	377.6309814453125	12.296866666666666	9.642883333333334	12.34805	2.705166666666667	9175.3955078125	369438.21890924056	0	1174	2.27967755778557	0.5096427382739155	0.0219953350488245	377.62823486328125	377.63232421875
1048	378.031005859375	16.2107					1	DETECTED	378.0310 m/z @16.21 [CD8211_2.mzXML]	378.031005859375	16.2107	9.883633333333334	18.009	8.125366666666666	1735.8875732421875	427617.13011425786	0	1174	1.1035971869459384	0.6421116683876679	0.28422333677533584	378.0229797363281	378.0330505371094
1049	378.2394714355469	12.3993					1	DETECTED	378.2395 m/z @12.40 [CD8211_2.mzXML]	378.2394714355469	12.3993	11.620683333333334	14.657416666666668	3.036733333333334	23240.533203125	547139.6263552244	0	1174	0.06805049112048245	6.698527401788638	null	378.23907470703125	378.2441711425781
1050	378.8994140625	1.6584					1	DETECTED	378.8994 m/z @1.66 [CD8211_2.mzXML]	378.8994140625	1.6584	1.5983833333333335	1.70445	0.10606666666666653	56804.0	201247.71698925766	0	1174	0.058160934994383684	0.8836434323798942	0.7833180479782458	378.8989562988281	378.9000549316406
1051	378.9252014160156	1.96115					1	DETECTED	378.9252 m/z @1.96 [CD8211_2.mzXML]	378.9252014160156	1.96115	1.7666	2.1313833333333334	0.36478333333333346	13782.8095703125	191690.21195629888	0	1174	0.2754845739761713	0.937505354236272	0.8750107084725441	378.9242248535156	378.92535400390625
1052	379.2810974121094	13.9809					1	DETECTED	379.2811 m/z @13.98 [CD8211_2.mzXML]	379.2810974121094	13.9809	13.8401	14.690233333333333	0.8501333333333339	4353.76171875	101233.26006048583	0	1174	0.08373600706056195	3.0189393939393856	5.037878787878771	379.2802429199219	379.282470703125
1053	380.2549133300781	12.665733333333332					1	DETECTED	380.2549 m/z @12.67 [CD8211_2.mzXML]	380.2549133300781	12.665733333333332	11.331449999999998	13.333333333333334	2.0018833333333355	26806.28515625	801487.9650558477	0	1174	0.15269595535932368	0.5816610665332009	0.15758415654743335	380.2481994628906	380.2642822265625
1054	381.0251159667969	1.8918333333333335					1	DETECTED	381.0251 m/z @1.89 [CD8211_2.mzXML]	381.0251159667969	1.8918333333333335	1.7200833333333334	2.4557333333333333	0.7356499999999999	118898.265625	1666562.465691895	0	1174	0.10201590133129224	1.8208568879344744	2.85311095829125	381.02435302734375	381.02734375
1055	383.1151123046875	1.7808333333333333					1	DETECTED	383.1151 m/z @1.78 [CD8211_2.mzXML]	383.1151123046875	1.7808333333333333	1.7361	9.294533333333334	7.558433333333333	591402.125	5968079.002656098	1	1174	0.08991153065691915	5.680472551930605	7.2084255500833265	383.1129150390625	383.1192321777344
1056	383.1656188964844	13.686216666666667					1	DETECTED	383.1656 m/z @13.69 [CD8211_2.mzXML]	383.1656188964844	13.686216666666667	11.783183333333334	14.117083333333333	2.3339	7050.40576171875	407617.18163122574	0	1174	0.6843260492553558	0.6132052337496278	0.22641046749925564	383.16455078125	383.1668701171875
1057	384.1187438964844	2.0032166666666664					1	DETECTED	384.1187 m/z @2.00 [CD8211_2.mzXML]	384.1187438964844	2.0032166666666664	1.7361	9.1307	7.394599999999999	13178.1513671875	2001793.1789712827	0	1174	7.30102714662689	13.854692510179781	26.90908345444389	384.1127624511719	384.1192932128906
1058	384.3467712402344	12.296866666666666					1	DETECTED	384.3468 m/z @12.30 [CD8211_2.mzXML]	384.3467712402344	12.296866666666666	12.244366666666668	12.416	0.17163333333333242	2795.913818359375	18036.143590393047	0	1174	0.10542950255165451	1.6346031746032146	2.269206349206429	384.3453674316406	384.3468017578125
1059	385.30902099609375	14.592450000000001					1	DETECTED	385.3090 m/z @14.59 [CD8211_2.mzXML]	385.30902099609375	14.592450000000001	10.522983333333334	16.930833333333332	6.407849999999998	22185.072265625	2216913.318812072	0	1174	1.188093663558213	0.8334561606687408	0.8711728177299161	385.3069152832031	385.3136291503906
1060	386.08013916015625	13.77075					1	DETECTED	386.0801 m/z @13.77 [CD8211_2.mzXML]	386.08013916015625	13.77075	0.11978333333333334	19.98	19.860216666666666	4201.32861328125	1713753.6551224068	0	1174	7.064790349243795	0.727428948865648	0.3487326438564251	386.07781982421875	386.0834045410156
1061	386.2890625	11.421183333333333					1	DETECTED	386.2891 m/z @11.42 [CD8211_2.mzXML]	386.2890625	11.421183333333333	11.3765	11.4695	0.09299999999999997	10165.14453125	42422.07016259708	0	1174	0.09514066017444023	1.0406564714658688	1.0813129429317379	386.2866516113281	386.2902526855469
1062	386.3124694824219	14.592450000000001					1	DETECTED	386.3125 m/z @14.59 [CD8211_2.mzXML]	386.3124694824219	14.592450000000001	11.94145	16.118299999999998	4.176849999999998	4459.87890625	477424.8999163207	0	1174	1.0015619593506564	0.787787627310448	0.5755752546208962	386.3111267089844	386.3138732910156
1063	386.3248596191406	12.7322					1	DETECTED	386.3249 m/z @12.73 [CD8211_2.mzXML]	386.3248596191406	12.7322	12.682266666666667	12.89585	0.21358333333333235	12904.056640625	89168.48168896457	0	1174	null	2.138684913217602	3.277369826435204	386.3245849609375	386.3265686035156
1064	387.17913818359375	11.54745					1	DETECTED	387.1791 m/z @11.55 [CD8211_2.mzXML]	387.17913818359375	11.54745	1.32385	12.244366666666668	10.920516666666668	239143.90625	1.564150895930066E7	0	1174	0.1371939944164282	0.5142719826418762	4.524037084535146	387.1769714355469	387.18115234375
1065	387.2550048828125	14.2739					1	DETECTED	387.2550 m/z @14.27 [CD8211_2.mzXML]	387.2550048828125	14.2739	14.100416666666666	14.92455	0.824133333333334	7237.8564453125	162435.04456652832	0	1174	0.26362106037382915	2.3752521856086086	3.7505043712172172	387.2543029785156	387.2564392089844
1066	389.0210266113281	1.6283166666666666					1	DETECTED	389.0210 m/z @1.63 [CD8211_2.mzXML]	389.0210266113281	1.6283166666666666	1.5833166666666665	2.7339166666666666	1.1506	8924.1767578125	165822.0408546753	0	1174	0.09612193780114153	12.784444444444402	24.568888888888804	389.0210266113281	389.02679443359375
1067	390.771728515625	13.3791					1	DETECTED	390.7717 m/z @13.38 [CD8211_2.mzXML]	390.771728515625	13.3791	12.748933333333333	13.8401	1.0911666666666662	10738.4541015625	295328.780880981	0	1174	0.13602897525787583	0.8657762496694004	0.7315524993388006	390.7702331542969	390.773193359375
1068	390.9908142089844	1.8918333333333335					1	DETECTED	390.9908 m/z @1.89 [CD8211_2.mzXML]	390.9908142089844	1.8918333333333335	1.8226	2.3860666666666663	0.5634666666666663	21400.185546875	314626.62670812965	0	1174	0.2322563076407893	4.069330765527192	6.005944447155712	390.9854431152344	390.9922790527344
1069	391.283447265625	1.3783166666666666					1	DETECTED	391.2834 m/z @1.38 [CD8211_2.mzXML]	391.283447265625	1.3783166666666666	0.10161666666666667	19.99816666666667	19.896550000000005	10845.7568359375	6402374.99794855	0	1174	9.2903028629929	7.792179055377146	1.177899756618813	391.273681640625	391.2853698730469
1070	392.79449462890625	1.75135					1	DETECTED	392.7945 m/z @1.75 [CD8211_2.mzXML]	392.79449462890625	1.75135	1.70445	1.7808333333333333	0.07638333333333325	20635.123046875	74749.17302783199	0	1174	0.08090229598916698	0.8143212508884151	0.6286425017768303	392.7942810058594	392.7949523925781
1071	393.29644775390625	4.940833333333333					1	DETECTED	393.2964 m/z @4.94 [CD8211_2.mzXML]	393.29644775390625	4.940833333333333	1.1963166666666667	19.579333333333334	18.383016666666666	4269.857421875	1855016.9933985607	0	1174	2.153748728201107	2.4546581445758466	3.2963058230455626	393.29132080078125	393.30181884765625
1072	394.0744934082031	9.279050000000002					1	DETECTED	394.0745 m/z @9.28 [CD8211_2.mzXML]	394.0744934082031	9.279050000000002	9.095366666666667	9.379083333333334	0.28371666666666684	4279.5771484375	38584.61757528687	0	1174	0.09364908439265207	0.772298339533613	0.49860124935869615	394.0724792480469	394.0752868652344
1073	394.22283935546875	8.300833333333333					1	DETECTED	394.2228 m/z @8.30 [CD8211_2.mzXML]	394.22283935546875	8.300833333333333	8.093716666666667	8.41835	0.3246333333333329	2550.345458984375	26616.582285400367	0	1174	0.1390822436260457	0.783696789249217	0.5673935784984341	394.2207946777344	394.2231750488281
1074	394.29534912109375	11.620683333333334					1	DETECTED	394.2953 m/z @11.62 [CD8211_2.mzXML]	394.29534912109375	11.620683333333334	4.77145	13.9809	9.20945	9669.369140625	1675274.9151326297	0	1174	0.13050551781184083	0.6722978727546148	0.3445957455092296	394.2937316894531	394.3020324707031
1075	394.8733825683594	1.64335					1	DETECTED	394.8734 m/z @1.64 [CD8211_2.mzXML]	394.8733825683594	1.64335	1.6133166666666667	1.6889333333333334	0.07561666666666667	12471.0947265625	33221.41861645506	0	1174	0.12476988866253391	1.2588790233074352	1.5177580466148703	394.873046875	394.8737487792969
1076	396.3101806640625	11.666533333333332					1	DETECTED	396.3102 m/z @11.67 [CD8211_2.mzXML]	396.3101806640625	11.666533333333332	11.666533333333332	11.835733333333334	0.1692000000000018	7400.7314453125	48395.888583252156	0	1174	0.2297470758094402	null	null	396.3095397949219	396.3101806640625
1077	396.8845520019531	1.5833166666666665					1	DETECTED	396.8846 m/z @1.58 [CD8211_2.mzXML]	396.8845520019531	1.5833166666666665	1.5685499999999999	11.748716666666667	10.180166666666667	20210.7890625	3327487.6312539065	0	1174	0.05183945174380167	344.70090293453893	688.4018058690779	396.88446044921875	396.8863525390625
1078	396.9991455078125	1.8918333333333335					1	DETECTED	396.9991 m/z @1.89 [CD8211_2.mzXML]	396.9991455078125	1.8918333333333335	1.6889333333333334	4.738016666666667	3.0490833333333334	37798.8515625	691047.6529226378	0	1174	0.15745567403887417	7.359553393091055	2.549054017364172	396.9894714355469	396.9998779296875
1079	397.41400146484375	12.34805					1	DETECTED	397.4140 m/z @12.35 [CD8211_2.mzXML]	397.41400146484375	12.34805	12.0883	13.963266666666668	1.8749666666666673	40944.421875	1090087.6150939944	0	1174	0.3557633352539096	3.267326263766772	3.321204346677209	397.4129333496094	397.4145812988281
1080	398.32562255859375	11.835733333333334					1	DETECTED	398.3256 m/z @11.84 [CD8211_2.mzXML]	398.32562255859375	11.835733333333334	1.7808333333333333	11.989533333333332	10.208699999999999	19896.5	5454281.051290771	0	1174	0.17918453521206956	0.5076480124118589	0.015296024823717651	398.3181457519531	398.3316955566406
1081	398.760009765625	13.4102					1	DETECTED	398.7600 m/z @13.41 [CD8211_2.mzXML]	398.760009765625	13.4102	11.765816666666666	15.749083333333335	3.983266666666669	28218.111328125	1595203.831297913	0	1174	0.6318871376859629	1.1896300387797205	1.2672951431841495	398.7587890625	398.7628479003906
1082	400.341064453125	11.957516666666667					1	DETECTED	400.3411 m/z @11.96 [CD8211_2.mzXML]	400.341064453125	11.957516666666667	11.910666666666666	12.58365	0.6729833333333346	135887.640625	1050344.6845510274	1	1174	0.10129555926691403	4.425402405416016	5.0125692810721025	400.3406066894531	400.341796875
1083	401.6228332519531	10.926883333333334					1	DETECTED	401.6228 m/z @10.93 [CD8211_2.mzXML]	401.6228332519531	10.926883333333334	10.2412	17.396	7.154800000000002	8453.9462890625	482642.1739835206	0	1174	0.07056641878967795	5.217277168761077	0.14521609959643758	401.61572265625	401.6251525878906
1084	401.8666687011719	1.5389833333333334					1	DETECTED	401.8667 m/z @1.54 [CD8211_2.mzXML]	401.8666687011719	1.5389833333333334	1.495	1.5535833333333333	0.05858333333333321	4468.19287109375	10080.948686462418	0	1174	0.12245984395524578	0.665971959075407	0.33194391815081403	401.86492919921875	401.8666687011719
1085	402.82330322265625	1.7200833333333334					1	DETECTED	402.8233 m/z @1.72 [CD8211_2.mzXML]	402.82330322265625	1.7200833333333334	1.6735666666666666	1.7361	0.06253333333333333	22073.853515625	60272.57813134762	0	1174	0.4811861855954407	0.6721605159441046	0.3074070255262351	402.82330322265625	402.82366943359375
1086	402.9014587402344	1.6133166666666667					1	DETECTED	402.9015 m/z @1.61 [CD8211_2.mzXML]	402.9014587402344	1.6133166666666667	1.5685499999999999	1.6584	0.08985000000000021	33721.48828125	121170.1273786622	0	1174	0.07717720452768817	1.0035368577810855	0.9561800673786298	402.9008483886719	402.9024963378906
1087	403.00701904296875	1.8918333333333335					1	DETECTED	403.0070 m/z @1.89 [CD8211_2.mzXML]	403.00701904296875	1.8918333333333335	1.6584	10.97705	9.31865	143370.546875	2880193.611414184	0	1174	0.1302410165000396	1.9689177496192538	null	403.0064697265625	403.0142822265625
1088	404.20562744140625	11.562133333333332					1	DETECTED	404.2056 m/z @11.56 [CD8211_2.mzXML]	404.20562744140625	11.562133333333332	11.518233333333335	11.8517	0.3334666666666646	26732.013671875	190151.52193853693	0	1174	0.12017207653754802	2.963339024686661	3.864203868275028	404.2041320800781	404.206787109375
1089	405.1346435546875	10.551350000000001					1	DETECTED	405.1346 m/z @10.55 [CD8211_2.mzXML]	405.1346435546875	10.551350000000001	10.494433333333335	10.892383333333333	0.397949999999998	12349.2119140625	85575.94451733412	0	1174	0.09176584356742623	1.6615976779324066	1.8508177943448065	405.1341857910156	405.13531494140625
1090	405.41949462890625	12.140333333333333					1	DETECTED	405.4195 m/z @12.14 [CD8211_2.mzXML]	405.41949462890625	12.140333333333333	1.1777333333333333	19.743166666666664	18.56543333333333	5018.34423828125	2196424.2896730956	0	1174	null	0.8467623252391465	0.6935246504782928	405.4188537597656	405.4205017089844
1091	406.7466125488281	13.4102					1	DETECTED	406.7466 m/z @13.41 [CD8211_2.mzXML]	406.7466125488281	13.4102	11.131116666666665	15.509283333333334	4.378166666666669	20170.759765625	1785198.528932282	0	1174	0.6667648646646622	0.8855073361619691	2.29826113868208	406.74322509765625	406.7523193359375
1092	407.7660827636719	14.320933333333333					1	DETECTED	407.7661 m/z @14.32 [CD8211_2.mzXML]	407.7660827636719	14.320933333333333	8.3346	14.741733333333334	6.407133333333334	5454.478515625	690170.8504874269	0	1174	0.3516478228366484	0.5351467230914863	0.0702934461829726	407.7644958496094	407.7734680175781
1093	408.7687072753906	1.7666					1	DETECTED	408.7687 m/z @1.77 [CD8211_2.mzXML]	408.7687072753906	1.7666	1.70445	13.787666666666667	12.083216666666667	19823.96484375	4437481.162686035	0	1174	0.0861889521410879	97.21010994904812	180.95216270312574	408.7680969238281	408.77435302734375
1094	408.9187316894531	1.6133166666666667					1	DETECTED	408.9187 m/z @1.61 [CD8211_2.mzXML]	408.9187316894531	1.6133166666666667	1.5833166666666665	1.6584	0.07508333333333361	35010.16015625	113218.67558349614	0	1174	0.06320522312735233	1.251388888888883	1.5027777777777664	408.91827392578125	408.9188537597656
1095	409.1610107421875	11.562133333333332					1	DETECTED	409.1610 m/z @11.56 [CD8211_2.mzXML]	409.1610107421875	11.562133333333332	11.502816666666666	12.122733333333334	0.6199166666666684	159829.875	1378375.6217174057	0	1174	0.11912873339123564	3.153020178938146	3.32904866171217	409.16015625	409.16192626953125
1096	409.18682861328125	9.190366666666668					1	DETECTED	409.1868 m/z @9.19 [CD8211_2.mzXML]	409.18682861328125	9.190366666666668	9.1307	9.310599999999999	0.17989999999999995	36318.68359375	172386.13111346404	0	1174	0.06855435507221941	1.3028468380894473	1.5364327152414907	409.1866760253906	409.187744140625
1097	409.8547058105469	1.5535833333333333					1	DETECTED	409.8547 m/z @1.55 [CD8211_2.mzXML]	409.8547058105469	1.5535833333333333	0.41186666666666666	15.822916666666666	15.41105	7812.8564453125	3510101.99258551	0	1174	0.027111008799615366	6.749069383822606	12.49813876764521	409.8490905761719	409.8565979003906
1098	410.1643981933594	11.54745					1	DETECTED	410.1644 m/z @11.55 [CD8211_2.mzXML]	410.1643981933594	11.54745	11.518233333333335	11.8666	0.3483666666666654	42840.203125	298447.86077465676	0	1174	0.09306372041094946	4.2455263896975195	6.833874858199005	410.1640319824219	410.16595458984375
1099	410.7607421875	13.080333333333334					1	DETECTED	410.7607 m/z @13.08 [CD8211_2.mzXML]	410.7607421875	13.080333333333334	1.7361	15.656466666666667	13.920366666666666	10583.115234375	1640981.7534367982	0	1174	0.7480637516791777	0.5727748903127731	2.056195042860117	410.7557678222656	410.76531982421875
1100	410.8553161621094	1.75135					1	DETECTED	410.8553 m/z @1.75 [CD8211_2.mzXML]	410.8553161621094	1.75135	1.6584	1.7808333333333333	0.12243333333333317	31215.302734375	161255.6387858885	0	1174	0.2013835648484621	0.6585978124439664	0.31532256670282716	410.85455322265625	410.85626220703125
1101	412.8623046875	1.5983833333333335					1	DETECTED	412.8623 m/z @1.60 [CD8211_2.mzXML]	412.8623046875	1.5983833333333335	1.5535833333333333	14.40035	12.846766666666666	20413.6953125	8037811.444519044	0	1174	0.08252647489130349	143.3790922619042	285.7581845238084	412.86004638671875	412.86676025390625
1102	413.2658386230469	1.64335					1	DETECTED	413.2658 m/z @1.64 [CD8211_2.mzXML]	413.2658386230469	1.64335	0.32051666666666667	19.99816666666667	19.677650000000003	13711.90625	2228092.4645580137	0	1174	11.390287239475452	4.518596475775358	2.375490703448706	413.25787353515625	413.2712707519531
1103	413.3398132324219	12.175116666666666					1	DETECTED	413.3398 m/z @12.18 [CD8211_2.mzXML]	413.3398132324219	12.175116666666666	10.994333333333334	18.521833333333333	7.5275	25503.0234375	1836464.23656305	0	1174	0.5309356208126736	2.0910334861769435	2.956690835791843	413.33160400390625	413.34234619140625
1104	414.86700439453125	1.6584					1	DETECTED	414.8670 m/z @1.66 [CD8211_2.mzXML]	414.86700439453125	1.6584	1.6584	1.7200833333333334	0.06168333333333331	17155.677734375	42864.073831298716	0	1174	0.06069056776111359	null	null	414.86572265625	414.8670349121094
1105	415.21063232421875	11.8666					1	DETECTED	415.2106 m/z @11.87 [CD8211_2.mzXML]	415.21063232421875	11.8666	9.396600000000001	12.58365	3.1870499999999993	438042.78125	5861979.781498898	1	1174	0.11954825854840756	3.789783552974273	4.664907177104338	415.20941162109375	415.2149963378906
1106	416.21405029296875	11.895966666666668					1	DETECTED	416.2141 m/z @11.90 [CD8211_2.mzXML]	416.21405029296875	11.895966666666668	3.6609166666666666	12.416	8.755083333333333	106863.3828125	1.4018723464582946E7	0	1174	8.289258735674371	0.5178251721424126	0.05241120702299542	416.2069396972656	416.2178649902344
1107	416.8001708984375	1.7200833333333334					1	DETECTED	416.8002 m/z @1.72 [CD8211_2.mzXML]	416.8001708984375	1.7200833333333334	1.6889333333333334	1.7666	0.07766666666666655	26125.412109375	91012.8510898437	0	1174	0.09874928696449792	1.246655965757087	1.493311931514174	416.8000183105469	416.80047607421875
1108	417.00189208984375	1.8918333333333335					1	DETECTED	417.0019 m/z @1.89 [CD8211_2.mzXML]	417.00189208984375	1.8918333333333335	1.7808333333333333	2.4557333333333333	0.6749	69646.5546875	971282.4956944576	0	1174	0.255823487937189	2.7163291718623617	2.8198806111781702	417.0011901855469	417.0033874511719
1109	418.74664306640625	13.002983333333333					1	DETECTED	418.7466 m/z @13.00 [CD8211_2.mzXML]	418.74664306640625	13.002983333333333	11.714599999999999	14.958666666666666	3.244066666666667	13696.18359375	776794.8154190369	0	1174	0.7143878049744306	1.1678227188401158	1.3266912201625582	418.7447814941406	418.7491149902344
1110	418.7974548339844	1.7200833333333334					1	DETECTED	418.7975 m/z @1.72 [CD8211_2.mzXML]	418.7974548339844	1.7200833333333334	1.6889333333333334	1.7666	0.07766666666666655	22118.322265625	83977.54943164057	0	1174	0.06847492668301469	1.246655965757087	1.493311931514174	418.79705810546875	418.7978515625
1111	418.8794250488281	1.5983833333333335					1	DETECTED	418.8794 m/z @1.60 [CD8211_2.mzXML]	418.8794250488281	1.5983833333333335	1.5535833333333333	1.64335	0.08976666666666677	61827.28125	206424.4568356934	0	1174	0.061835155877117964	1.0042077886068705	1.1330383207860966	418.8785705566406	418.880126953125
1112	418.9991455078125	1.8918333333333335					1	DETECTED	418.9991 m/z @1.89 [CD8211_2.mzXML]	418.9991455078125	1.8918333333333335	1.8782166666666666	2.3019333333333334	0.42371666666666674	23859.107421875	253746.56380419928	0	1174	0.3568370646065824	15.558751529987573	30.46193619748048	418.99810791015625	419.00030517578125
1113	419.04425048828125	11.576566666666668					1	DETECTED	419.0443 m/z @11.58 [CD8211_2.mzXML]	419.04425048828125	11.576566666666668	11.532866666666667	11.6361	0.10323333333333373	7243.0576171875	31632.434098144902	0	1174	0.05295601688422735	1.1811594202898277	1.3623188405796554	419.0433044433594	419.04541015625
1114	419.3155212402344	1.3965					1	DETECTED	419.3155 m/z @1.40 [CD8211_2.mzXML]	419.3155212402344	1.3965	0.13823333333333335	19.99816666666667	19.859933333333338	2230.5517578125	1194893.5660464482	0	1174	6.3654421361214855	7.891782346084563	14.783564692169124	419.3062744140625	419.320068359375
1115	420.1573791503906	11.1139					1	DETECTED	420.1574 m/z @11.11 [CD8211_2.mzXML]	420.1573791503906	11.1139	10.508999999999999	11.21695	0.7079500000000021	8013.3828125	103006.54756909204	0	1174	0.10318198680792356	0.5851793684906607	0.1988151439613189	420.1562805175781	420.158447265625
1116	420.7622375488281	12.433016666666667					1	DETECTED	420.7622 m/z @12.43 [CD8211_2.mzXML]	420.7622375488281	12.433016666666667	11.651266666666666	14.958666666666666	3.3073999999999995	7514.193359375	521798.6970803222	0	1174	0.9160973983420639	2.1153821554205288	1.750872426723561	420.7604675292969	420.7716064453125
1117	420.8841247558594	1.6735666666666666					1	DETECTED	420.8841 m/z @1.67 [CD8211_2.mzXML]	420.8841247558594	1.6735666666666666	1.6584	1.7808333333333333	0.12243333333333317	51014.0546875	158209.3832768551	0	1174	0.05214527824243498	4.036263736263762	4.430259464134597	420.8836975097656	420.8847351074219
1118	421.7811279296875	14.212566666666667					1	DETECTED	421.7811 m/z @14.21 [CD8211_2.mzXML]	421.7811279296875	14.212566666666667	14.049883333333334	15.166983333333333	1.1170999999999989	17568.189453125	436208.97219549527	0	1174	0.2625911075073386	3.4119831353342542	5.661039669020988	421.78045654296875	421.783203125
1119	422.1374816894531	9.327499999999999					1	DETECTED	422.1375 m/z @9.33 [CD8211_2.mzXML]	422.1374816894531	9.327499999999999	9.263833333333334	10.645616666666665	1.3817833333333311	2718.878173828125	79598.80054153432	0	1174	0.09691077020521277	10.851701570680973	20.703403141361946	422.13470458984375	422.1407165527344
1120	422.325439453125	11.783183333333334					1	DETECTED	422.3254 m/z @11.78 [CD8211_2.mzXML]	422.325439453125	11.783183333333334	3.9409	11.94145	8.00055	10871.380859375	1276929.0396812134	0	1174	0.09865851722081942	0.5100905986139241	0.02018119722784811	422.3240661621094	422.3321228027344
1121	422.760498046875	13.635833333333332					1	DETECTED	422.7605 m/z @13.64 [CD8211_2.mzXML]	422.760498046875	13.635833333333332	11.714599999999999	14.975599999999998	3.2609999999999992	5276.21630859375	458384.84793664544	0	1174	0.950430815912588	0.8486735950864894	0.6973471901729787	422.75701904296875	422.7627868652344
1122	424.3414611816406	11.8812					1	DETECTED	424.3415 m/z @11.88 [CD8211_2.mzXML]	424.3414611816406	11.8812	11.8517	12.433016666666667	0.5813166666666678	120473.21875	985647.8912663581	0	1174	0.10947237633168072	7.780384385809322	6.869424955604038	424.3395690917969	424.34210205078125
1123	424.89581298828125	1.6283166666666666					1	DETECTED	424.8958 m/z @1.63 [CD8211_2.mzXML]	424.89581298828125	1.6283166666666666	1.5833166666666665	6.833233333333334	5.2499166666666675	100695.9453125	1034557.1554189452	0	1174	0.06396882992487751	58.33240740740722	107.35950211558625	424.8952331542969	424.8961486816406
1124	426.35699462890625	12.02215					1	DETECTED	426.3570 m/z @12.02 [CD8211_2.mzXML]	426.35699462890625	12.02215	11.8666	12.88005	1.0134500000000006	167748.234375	1492538.8389449522	1	1174	0.13159572415360543	1.5434524501710358	1.552796056344145	426.34759521484375	426.3573303222656
1125	426.8289794921875	1.70445					1	DETECTED	426.8290 m/z @1.70 [CD8211_2.mzXML]	426.8289794921875	1.70445	1.6735666666666666	1.7808333333333333	0.10726666666666662	21917.2421875	111092.66047558584	0	1174	0.11057838874829518	1.7366432811656742	2.4732865623313485	426.8288269042969	426.8294677734375
1126	427.0540466308594	9.396600000000001					1	DETECTED	427.0540 m/z @9.40 [CD8211_2.mzXML]	427.0540466308594	9.396600000000001	9.310599999999999	9.555900000000001	0.24530000000000207	12111.640625	79521.7290567631	0	1174	0.09517948761563311	1.426162790697652	1.808778387850711	427.0538330078125	427.05517578125
1127	428.3727722167969	12.175116666666666					1	DETECTED	428.3728 m/z @12.18 [CD8211_2.mzXML]	428.3727722167969	12.175116666666666	11.989533333333332	12.416	0.4264666666666681	29013.974609375	246762.47622753892	0	1174	0.12299940223220851	1.1489896722047617	0.7548246053392208	428.36370849609375	428.37335205078125
1128	429.05029296875	9.379083333333334					1	DETECTED	429.0503 m/z @9.38 [CD8211_2.mzXML]	429.05029296875	9.379083333333334	9.36165	9.485833333333334	0.12418333333333464	4618.552734375	23080.48065222188	0	1174	0.10446087703511076	3.5616634799232676	6.123326959846535	429.05029296875	429.0515441894531
1129	429.2388610839844	11.4529					1	DETECTED	429.2389 m/z @11.45 [CD8211_2.mzXML]	429.2388610839844	11.4529	3.645166666666667	11.576566666666668	7.931400000000002	15488.177734375	997797.4482958677	0	1174	0.08370663656967103	0.5101562628511753	0.02171167778762369	429.2365417480469	429.2425231933594
1130	429.76788330078125	14.133516666666667					1	DETECTED	429.7679 m/z @14.13 [CD8211_2.mzXML]	429.76788330078125	14.133516666666667	11.783183333333334	15.079733333333333	3.29655	13080.59765625	523559.8896217955	0	1174	0.24076697542004233	0.7027519916566989	14.555442821739332	429.7658386230469	429.7707214355469
1131	430.24371337890625	9.607916666666666					1	DETECTED	430.2437 m/z @9.61 [CD8211_2.mzXML]	430.24371337890625	9.607916666666666	9.590183333333332	9.67755	0.08736666666666792	3680.58203125	15049.790632934759	0	1174	0.09346841143167772	2.4633458646615907	3.9266917293231813	430.2425231933594	430.24371337890625
1132	430.3874816894531	13.4102					1	DETECTED	430.3875 m/z @13.41 [CD8211_2.mzXML]	430.3874816894531	13.4102	0.2660166666666667	19.8705	19.604483333333334	12406.0869140625	1464255.5043985604	0	1174	0.2895305376874333	1.288790793163664	0.5194120919109616	430.3848876953125	430.3920593261719
1133	430.7472839355469	12.175116666666666					1	DETECTED	430.7473 m/z @12.18 [CD8211_2.mzXML]	430.7472839355469	12.175116666666666	3.0684166666666663	15.166983333333333	12.098566666666667	6062.47998046875	1351130.2236276246	0	1174	0.24791033183571365	0.6642673343069755	0.3285346686139509	430.7450866699219	430.74884033203125
1134	430.9130859375	1.64335					1	DETECTED	430.9131 m/z @1.64 [CD8211_2.mzXML]	430.9130859375	1.64335	1.5833166666666665	1.70445	0.12113333333333354	125950.359375	448686.3089804686	0	1174	0.0554222466570804	1.0650420633239057	1.0632859137696131	430.9122619628906	430.9132385253906
1135	431.1776123046875	12.58365					1	DETECTED	431.1776 m/z @12.58 [CD8211_2.mzXML]	431.1776123046875	12.58365	9.175866666666668	14.305033333333334	5.129166666666666	31738.31640625	1576791.0425249028	0	1174	0.3644398423711479	0.5495918251039968	0.09141797183930225	431.1680603027344	431.180419921875
1136	432.18145751953125	12.567133333333334					1	DETECTED	432.1815 m/z @12.57 [CD8211_2.mzXML]	432.18145751953125	12.567133333333334	12.244366666666668	12.698783333333333	0.45441666666666514	8961.6123046875	141370.53057348632	0	1174	0.21039461421418792	0.7039398946607438	0.4078797893214876	432.1803283691406	432.18212890625
1137	432.2375793457031	11.8812					1	DETECTED	432.2376 m/z @11.88 [CD8211_2.mzXML]	432.2375793457031	11.8812	11.818133333333332	12.157716666666666	0.33958333333333357	49384.484375	411966.3396907955	0	1174	0.10492459063523008	2.603742785231242	3.440453048361989	432.23638916015625	432.23797607421875
1138	432.31024169921875	12.209733333333332					1	DETECTED	432.3102 m/z @12.21 [CD8211_2.mzXML]	432.31024169921875	12.209733333333332	12.175116666666666	12.36515	0.19003333333333394	8830.8212890625	74063.21575231953	0	1174	0.11769719639320186	2.744824265767955	4.48964853153591	432.30902099609375	432.31024169921875
1139	432.9755554199219	1.8782166666666666					1	DETECTED	432.9756 m/z @1.88 [CD8211_2.mzXML]	432.9755554199219	1.8782166666666666	1.7808333333333333	11.234033333333334	9.4532	31695.513671875	2162705.7924375	0	1174	0.18264675162739263	48.536026014033865	5.314263611095767	432.97454833984375	432.9781799316406
1140	433.0592346191406	11.562133333333332					1	DETECTED	433.0592 m/z @11.56 [CD8211_2.mzXML]	433.0592346191406	11.562133333333332	11.518233333333335	11.748716666666667	0.23048333333333204	10437.3896484375	78782.53940820304	0	1174	0.066406301603676	2.625094912680489	4.250189825360978	433.0591125488281	433.0614929199219
1141	435.33306884765625	10.494433333333335					1	DETECTED	435.3331 m/z @10.49 [CD8211_2.mzXML]	435.33306884765625	10.494433333333335	0.8677333333333334	11.68215	10.814416666666666	7572.423828125	806757.7003283692	0	1174	0.10812440977372262	0.5616886714381182	0.014247198140681006	435.3319091796875	435.3364562988281
1142	437.1927795410156	11.8666					1	DETECTED	437.1928 m/z @11.87 [CD8211_2.mzXML]	437.1927795410156	11.8666	7.653583333333333	13.363716666666667	5.710133333333334	282723.21875	4259151.568588409	1	1174	0.12343769728498089	3.9416803386642845	4.8704583944519255	437.19000244140625	437.2025451660156
1143	438.2963562011719	13.4102					1	DETECTED	438.2964 m/z @13.41 [CD8211_2.mzXML]	438.2963562011719	13.4102	13.273216666666666	13.552733333333332	0.27951666666666597	6411.05029296875	64201.64174584948	0	1174	0.09331844231245867	1.0202579389220081	1.0405158778440162	438.2960510253906	438.29827880859375
1144	438.9837951660156	1.8918333333333335					1	DETECTED	438.9838 m/z @1.89 [CD8211_2.mzXML]	438.9837951660156	1.8918333333333335	1.7808333333333333	2.3301666666666665	0.5493333333333332	27728.302734375	384026.3666334228	0	1174	0.17308589820765174	2.5020967902543214	3.7076929057372014	438.9829406738281	438.9851379394531
1145	440.87017822265625	1.6283166666666666					1	DETECTED	440.8702 m/z @1.63 [CD8211_2.mzXML]	440.87017822265625	1.6283166666666666	1.5833166666666665	1.6584	0.07508333333333361	28536.095703125	97175.10127148443	0	1174	0.08098455899295565	0.8342592592592596	0.6191818943077653	440.8697204589844	440.87017822265625
1146	441.07403564453125	1.8086166666666665					1	DETECTED	441.0740 m/z @1.81 [CD8211_2.mzXML]	441.07403564453125	1.8086166666666665	1.7808333333333333	2.3442333333333334	0.5634000000000001	10579.513671875	149337.2945316162	0	1174	0.07407472441149388	10.139172165566912	19.278344331133823	441.07281494140625	441.07696533203125
1147	442.87841796875	1.5535833333333333					1	DETECTED	442.8784 m/z @1.55 [CD8211_2.mzXML]	442.87841796875	1.5535833333333333	1.495	1.5983833333333335	0.10338333333333338	7580.57861328125	31754.06012988283	0	1174	0.17758363085403905	0.8823613086771004	0.7647226173542009	442.87823486328125	442.87957763671875
1148	443.1901550292969	12.748933333333333					1	DETECTED	443.1902 m/z @12.75 [CD8211_2.mzXML]	443.1901550292969	12.748933333333333	12.550099999999999	12.798083333333333	0.2479833333333339	6137.1201171875	59659.199783691496	0	1174	0.12567641050731027	0.6235959765297538	0.24719195305950775	443.18841552734375	443.191162109375
1149	443.4199523925781	12.296866666666666					1	DETECTED	443.4200 m/z @12.30 [CD8211_2.mzXML]	443.4199523925781	12.296866666666666	0.5398	12.58365	12.04385	5826.2578125	1275246.7552468262	0	1174	0.25441792582691214	0.5121962110730568	0.024392422146113604	443.4169006347656	443.4278259277344
1150	444.238525390625	8.368					1	DETECTED	444.2385 m/z @8.37 [CD8211_2.mzXML]	444.238525390625	8.368	7.919016666666667	8.487616666666666	0.5685999999999991	2122.023681640625	35998.5798078918	0	1174	0.1468259989932097	0.6332083596273049	0.2664167192546098	444.2347717285156	444.2399597167969
1151	445.23297119140625	10.9431					1	DETECTED	445.2330 m/z @10.94 [CD8211_2.mzXML]	445.23297119140625	10.9431	9.175866666666668	11.0452	1.8693333333333317	5988.65478515625	339426.2724348144	0	1174	0.11121892696964153	0.5288869607861629	0.057773921572325956	445.232177734375	445.2420959472656
1152	445.3996276855469	12.3993					1	DETECTED	445.3996 m/z @12.40 [CD8211_2.mzXML]	445.3996276855469	12.3993	12.0883	12.632766666666667	0.5444666666666667	12876.9033203125	180761.40964965825	0	1174	0.09885764664101337	0.8753483386923903	0.8011938217266202	445.397216796875	445.4002685546875
1153	446.2525634765625	11.562133333333332					1	DETECTED	446.2526 m/z @11.56 [CD8211_2.mzXML]	446.2525634765625	11.562133333333332	8.844316666666666	12.27945	3.4351333333333347	356412.34375	5960688.426698543	1	1174	0.13048047655348682	3.489666774858256	3.415035522259512	446.2515869140625	446.2532958984375
1154	446.8870849609375	1.64335					1	DETECTED	446.8871 m/z @1.64 [CD8211_2.mzXML]	446.8870849609375	1.64335	1.5833166666666665	6.4613499999999995	4.878033333333333	54123.08203125	1221985.8561447752	0	1174	0.049144727017169654	44.10667814677083	1.4633418028633156	446.8859558105469	446.8893737792969
1155	447.345458984375	14.212566666666667					1	DETECTED	447.3455 m/z @14.21 [CD8211_2.mzXML]	447.345458984375	14.212566666666667	11.989533333333332	15.435266666666667	3.445733333333335	6692.16845703125	509925.19683309935	0	1174	0.49379998714728224	0.7750071224003235	0.4699120942384263	447.3434143066406	447.34808349609375
1156	448.3412170410156	11.8666					1	DETECTED	448.3412 m/z @11.87 [CD8211_2.mzXML]	448.3412170410156	11.8666	3.5531333333333333	14.958666666666666	11.405533333333333	7068.64404296875	957853.5492154539	0	1174	0.09731542027313722	0.6859673461532293	0.3719346923064585	448.3388671875	448.3504638671875
1157	449.20062255859375	12.331216666666668					1	DETECTED	449.2006 m/z @12.33 [CD8211_2.mzXML]	449.20062255859375	12.331216666666668	12.192366666666667	14.908233333333333	2.715866666666667	19150.048828125	641108.9151489256	0	1174	0.26500659997904386	9.779858360340793	1.5863981237311229	449.19683837890625	449.2018127441406
1158	450.356689453125	13.002983333333333					1	DETECTED	450.3567 m/z @13.00 [CD8211_2.mzXML]	450.356689453125	13.002983333333333	0.11978333333333334	19.961833333333335	19.84205	43212.5859375	2584518.3983778073	0	1174	0.17946353777014146	0.87674880933825	1.652489793580813	450.35455322265625	450.3620910644531
1159	453.16705322265625	11.8666					1	DETECTED	453.1671 m/z @11.87 [CD8211_2.mzXML]	453.16705322265625	11.8666	11.835733333333334	11.989533333333332	0.1537999999999986	9718.890625	55058.62222607401	0	1174	0.0901336062285818	2.4913606911447093	3.9827213822894185	453.1662902832031	453.1673583984375
1160	453.3436584472656	10.537183333333333					1	DETECTED	453.3437 m/z @10.54 [CD8211_2.mzXML]	453.3436584472656	10.537183333333333	9.831883333333334	17.823666666666668	7.991783333333334	106010.078125	1846197.5027293114	0	1174	0.10524592584520676	1.8495752287394653	1.8514801363630722	453.3409423828125	453.34521484375
1161	454.29168701171875	13.080333333333334					1	DETECTED	454.2917 m/z @13.08 [CD8211_2.mzXML]	454.29168701171875	13.080333333333334	12.92675	15.363316666666666	2.436566666666666	38955.7109375	459034.6057036744	0	1174	0.07592244712728125	3.271361684682189	3.1543918366221817	454.2880859375	454.29388427734375
1162	454.3878479003906	12.175116666666666					1	DETECTED	454.3878 m/z @12.18 [CD8211_2.mzXML]	454.3878479003906	12.175116666666666	12.157716666666666	12.296866666666666	0.13915000000000077	5934.26123046875	29232.297965027075	0	1174	0.15066245246687693	3.998563218390757	6.997126436781514	454.3877258300781	454.3894348144531
1163	454.9585266113281	1.9055333333333333					1	DETECTED	454.9585 m/z @1.91 [CD8211_2.mzXML]	454.9585266113281	1.9055333333333333	1.7666	2.4000833333333333	0.6334833333333334	12127.578125	226788.8458948365	0	1174	0.3463442562933401	2.279810460652591	3.559620921305182	454.95611572265625	454.9590148925781
1164	456.3298034667969	11.436866666666667					1	DETECTED	456.3298 m/z @11.44 [CD8211_2.mzXML]	456.3298034667969	11.436866666666667	11.436866666666667	11.698450000000001	0.26158333333333417	9891.6943359375	67366.53297265634	0	1174	0.08878211922017165	null	null	456.3282775878906	456.3308410644531
1165	457.0209655761719	1.8918333333333335					1	DETECTED	457.0210 m/z @1.89 [CD8211_2.mzXML]	457.0209655761719	1.8918333333333335	1.8918333333333335	2.37215	0.4803166666666665	9847.658203125	113050.6890682983	0	1174	0.1408956055327062	null	null	457.0189208984375	457.0224304199219
1166	457.2307434082031	12.798083333333333					1	DETECTED	457.2307 m/z @12.80 [CD8211_2.mzXML]	457.2307434082031	12.798083333333333	12.781216666666667	14.808150000000001	2.026933333333334	4054.470458984375	274252.8982052001	0	1174	1.3856772033857254	60.086956521744185	119.17391304348837	457.22613525390625	457.2330322265625
1167	458.3453674316406	13.049266666666666					1	DETECTED	458.3454 m/z @13.05 [CD8211_2.mzXML]	458.3453674316406	13.049266666666666	11.54745	13.049266666666666	1.5018166666666666	5825.59228515625	311156.9430075687	0	1174	1.425035518346382	0.5	null	458.3453674316406	458.3489074707031
1168	458.8559265136719	1.5535833333333333					1	DETECTED	458.8559 m/z @1.55 [CD8211_2.mzXML]	458.8559265136719	1.5535833333333333	1.4499333333333333	1.6133166666666667	0.16338333333333344	26486.595703125	127182.6296098633	0	1174	0.12248498060504476	0.7912613645215547	0.6263505936395415	458.8542175292969	458.85687255859375
1169	459.24737548828125	13.140166666666666					1	DETECTED	459.2474 m/z @13.14 [CD8211_2.mzXML]	459.24737548828125	13.140166666666666	12.9573	13.619066666666667	0.6617666666666668	24706.17578125	406457.24099890114	0	1174	0.20152636776395205	1.8094239883339518	1.5096536586596647	459.24517822265625	459.2493896484375
1170	460.96551513671875	1.9055333333333333					1	DETECTED	460.9655 m/z @1.91 [CD8211_2.mzXML]	460.96551513671875	1.9055333333333333	1.7808333333333333	2.1878666666666664	0.40703333333333314	8775.9716796875	125533.93517614744	0	1174	0.25411024235374224	1.6320502539427948	2.2641005078855896	460.96380615234375	460.9673767089844
1171	461.0594177246094	9.190366666666668					1	DETECTED	461.0594 m/z @9.19 [CD8211_2.mzXML]	461.0594177246094	9.190366666666668	9.095366666666667	9.918666666666667	0.8232999999999997	4057.70654296875	60844.4366937256	0	1174	0.07927363958393308	4.333157894736812	7.6663157894736225	461.0594177246094	461.0624084472656
1172	463.3016357421875	13.049266666666666					1	DETECTED	463.3016 m/z @13.05 [CD8211_2.mzXML]	463.3016357421875	13.049266666666666	4.906516666666667	13.110333333333333	8.203816666666667	8832.595703125	1707172.796059509	0	1174	0.09331713144771037	0.5037497569412464	0.007499513882492653	463.2984619140625	463.3097839355469
1173	464.19110107421875	10.840433333333333					1	DETECTED	464.1911 m/z @10.84 [CD8211_2.mzXML]	464.19110107421875	10.840433333333333	10.787766666666666	11.131116666666665	0.34334999999999916	8058.7998046875	68374.43188610864	0	1174	0.10073141598828528	3.2596518987341434	5.519303797468287	464.1883544921875	464.19183349609375
1174	464.21759033203125	10.61225					1	DETECTED	464.2176 m/z @10.61 [CD8211_2.mzXML]	464.21759033203125	10.61225	3.1127333333333334	15.472216666666666	12.359483333333333	7957.2587890625	595861.655063171	0	1174	0.1782445283896017	0.8240186589802454	0.6480373179604908	464.2108154296875	464.22161865234375
1175	466.3280944824219	12.02215					1	DETECTED	466.3281 m/z @12.02 [CD8211_2.mzXML]	466.3280944824219	12.02215	11.818133333333332	12.4827	0.6645666666666674	5855.82080078125	104102.14251550303	0	1174	0.16570036363907192	1.6287068049995839	2.2574136099991677	466.3184814453125	466.3302001953125
1176	468.30706787109375	12.665733333333332					1	DETECTED	468.3071 m/z @12.67 [CD8211_2.mzXML]	468.30706787109375	12.665733333333332	12.499666666666666	15.509283333333334	3.009616666666668	120308.5078125	1498604.0596577479	1	1174	0.15429734782923887	1.4259472499608088	1.479285027829951	468.3056945800781	468.313720703125
1177	469.3276062011719	14.242833333333333					1	DETECTED	469.3276 m/z @14.24 [CD8211_2.mzXML]	469.3276062011719	14.242833333333333	11.714599999999999	15.166983333333333	3.4523833333333336	4394.6728515625	526276.1383357847	0	1174	2.5190119416929075	0.682765963057207	0.36553192611441404	469.32623291015625	469.3318176269531
1178	469.3878173828125	12.296866666666666					1	DETECTED	469.3878 m/z @12.30 [CD8211_2.mzXML]	469.3878173828125	12.296866666666666	12.140333333333333	18.924	6.783666666666667	6252.58740234375	922457.1489058229	0	1174	0.28548802210509905	21.668441226575737	42.336882453151475	469.3811950683594	469.388427734375
1179	469.8155212402344	11.8666					1	DETECTED	469.8155 m/z @11.87 [CD8211_2.mzXML]	469.8155212402344	11.8666	1.3965	17.936333333333334	16.539833333333334	3632.02734375	1326399.6860426026	0	1174	0.07641082177257452	0.7898603324387223	0.5797206648774447	469.80584716796875	469.82330322265625
1180	470.8098449707031	1.75135					1	DETECTED	470.8098 m/z @1.75 [CD8211_2.mzXML]	470.8098449707031	1.75135	1.6889333333333334	1.7666	0.07766666666666655	9076.427734375	31167.21240307615	0	1174	0.07423997409299221	0.622162883845127	0.24432576769025385	470.8080139160156	470.81060791015625
1181	470.88934326171875	1.5983833333333335					1	DETECTED	470.8893 m/z @1.60 [CD8211_2.mzXML]	470.88934326171875	1.5983833333333335	1.5833166666666665	15.934316666666666	14.350999999999999	13986.69921875	1690604.1987105103	0	1174	0.0632397889378622	476.24999999998926	951.4999999999786	470.88873291015625	470.8927917480469
1182	472.2483215332031	11.54745					1	DETECTED	472.2483 m/z @11.55 [CD8211_2.mzXML]	472.2483215332031	11.54745	11.518233333333335	11.80095	0.2827166666666656	23775.080078125	180605.12918725522	0	1174	0.13628410240146316	4.838277239019101	8.318616723264281	472.2477722167969	472.24945068359375
1183	474.283203125	11.8666					1	DETECTED	474.2832 m/z @11.87 [CD8211_2.mzXML]	474.283203125	11.8666	11.818133333333332	13.927950000000001	2.109816666666669	1153361.875	9592606.157637082	1	1174	0.16679617417549863	3.8453070291740863	4.801682660104397	474.2826843261719	474.2850646972656
1184	474.8335266113281	1.5535833333333333					1	DETECTED	474.8335 m/z @1.55 [CD8211_2.mzXML]	474.8335266113281	1.5535833333333333	1.4654	1.5983833333333335	0.13298333333333345	35937.296875	140768.89035327148	0	1174	0.061948164908520065	0.7540162540162552	0.2694556342555325	474.83270263671875	474.8340759277344
1185	475.3255615234375	10.537183333333333					1	DETECTED	475.3256 m/z @10.54 [CD8211_2.mzXML]	475.3255615234375	10.537183333333333	10.204516666666667	15.113966666666666	4.90945	38458.984375	586701.7574602363	0	1174	0.09729245570546396	1.7564047908315124	1.1837093842900182	475.32257080078125	475.3262939453125
1186	476.7561950683594	1.75135					1	DETECTED	476.7562 m/z @1.75 [CD8211_2.mzXML]	476.7561950683594	1.75135	1.70445	1.7808333333333333	0.07638333333333325	9717.8544921875	35405.67804223632	0	1174	0.10172317859683688	0.8143212508884151	0.6286425017768303	476.7548828125	476.7561950683594
1187	478.29156494140625	12.89585					1	DETECTED	478.2916 m/z @12.90 [CD8211_2.mzXML]	478.29156494140625	12.89585	2.55145	12.9573	10.405850000000001	51804.78515625	4439994.847970093	0	1174	0.11574068168139462	0.5029702061018523	0.005940412203704485	478.2904968261719	478.2917785644531
1188	478.3279113769531	13.169666666666666					1	DETECTED	478.3279 m/z @13.17 [CD8211_2.mzXML]	478.3279113769531	13.169666666666666	11.605766666666666	15.600850000000001	3.9950833333333353	81486.578125	3048101.1288225385	0	1174	0.22892869184871323	1.0414647264962484	0.9317753120958753	478.32696533203125	478.33154296875
1189	478.84295654296875	1.70445					1	DETECTED	478.8430 m/z @1.70 [CD8211_2.mzXML]	478.84295654296875	1.70445	1.6584	6.850933333333333	5.192533333333333	11559.0888671875	936252.748309143	0	1174	0.05251476061479887	56.379297864639966	111.75859572927993	478.8417663574219	478.8467712402344
1190	480.3435974121094	13.45735					1	DETECTED	480.3436 m/z @13.46 [CD8211_2.mzXML]	480.3435974121094	13.45735	1.4802166666666667	14.527800000000001	13.047583333333334	51696.4375	1728215.7823155208	0	1174	0.20913157818097083	2.1834110104772253	3.324099587430572	480.34295654296875	480.35321044921875
1191	482.3227233886719	12.88005					1	DETECTED	482.3227 m/z @12.88 [CD8211_2.mzXML]	482.3227233886719	12.88005	12.715233333333334	15.009783333333333	2.294549999999999	32169.634765625	707565.2920314936	0	1174	0.16428365302486903	6.48564649929076	10.580506709746517	482.3216247558594	482.3243103027344
1192	482.3591613769531	13.753866666666665					1	DETECTED	482.3592 m/z @13.75 [CD8211_2.mzXML]	482.3591613769531	13.753866666666665	13.5859	15.149316666666666	1.5634166666666651	51939.84375	1161696.9875087896	0	1174	0.28936977861510726	3.447294272199336	4.287631349977606	482.3587951660156	482.3613586425781
1193	483.3626708984375	13.753866666666665					1	DETECTED	483.3627 m/z @13.75 [CD8211_2.mzXML]	483.3626708984375	13.753866666666665	13.73695	14.368683333333333	0.631733333333333	14705.9345703125	208708.14200756856	0	1174	0.17632621949268668	18.67192118226769	24.578980932390174	483.3614501953125	483.36419677734375
1194	484.0811462402344	11.234033333333334					1	DETECTED	484.0811 m/z @11.23 [CD8211_2.mzXML]	484.0811462402344	11.234033333333334	10.73415	11.59105	0.8568999999999996	112340.859375	1308068.2708867167	1	1174	0.11347547027603788	0.7231512279559926	0.7231024610366353	484.0789489746094	484.0824279785156
1195	486.0777893066406	11.199933333333332					1	DETECTED	486.0778 m/z @11.20 [CD8211_2.mzXML]	486.0777893066406	11.199933333333332	10.874816666666668	11.331449999999998	0.4566333333333308	33585.609375	390681.8163873281	0	1174	0.13771249039109001	0.7022607269185428	0.47170779086219977	486.0770568847656	486.0784912109375
1196	486.8663330078125	1.6133166666666667					1	DETECTED	486.8663 m/z @1.61 [CD8211_2.mzXML]	486.8663330078125	1.6133166666666667	1.5685499999999999	1.64335	0.0748000000000002	26562.892578125	86742.05478857421	0	1174	0.06703476512564333	0.8354430379746824	0.662628939271285	486.8658752441406	486.8673095703125
1197	487.3196105957031	14.56075					1	DETECTED	487.3196 m/z @14.56 [CD8211_2.mzXML]	487.3196105957031	14.56075	13.857683333333334	17.451833333333333	3.594149999999999	209926.234375	7017040.15536819	1	1174	0.4297954156536452	1.120534185578909	1.1290538640436374	487.31854248046875	487.32171630859375
1198	489.3355712890625	15.345316666666667					1	DETECTED	489.3356 m/z @15.35 [CD8211_2.mzXML]	489.3355712890625	15.345316666666667	4.16205	18.4125	14.25045	48574.66796875	4468227.371000643	0	1174	1.417599937556588	1.155134997603354	1.036510631077816	489.3314514160156	489.3388366699219
1199	490.4244079589844	12.765216666666667					1	DETECTED	490.4244 m/z @12.77 [CD8211_2.mzXML]	490.4244079589844	12.765216666666667	12.140333333333333	13.472900000000001	1.3325666666666685	10575.0009765625	381299.359546387	0	1174	0.3785287859687134	1.0662523671085258	1.1325047342170518	490.4226989746094	490.4265441894531
1200	491.55841064453125	13.199066666666665					1	DETECTED	491.5584 m/z @13.20 [CD8211_2.mzXML]	491.55841064453125	13.199066666666665	6.12745	13.602533333333334	7.475083333333334	17723.505859375	1506701.31438031	0	1174	0.1990592046806725	0.5285271873239736	0.029264948369522432	491.5550537109375	491.56317138671875
1201	492.8828125	1.64335					1	DETECTED	492.8828 m/z @1.64 [CD8211_2.mzXML]	492.8828125	1.64335	0.8677333333333334	1.6735666666666666	0.8058333333333333	30903.546875	502246.3270172119	0	1174	0.06705099190226038	0.5194791241377827	0.03895824827556554	492.8828125	492.8891296386719
1202	493.7781066894531	13.169666666666666					1	DETECTED	493.7781 m/z @13.17 [CD8211_2.mzXML]	493.7781066894531	13.169666666666666	13.110333333333333	13.394716666666666	0.28438333333333254	14190.3310546875	164375.16996923825	0	1174	null	2.39648876404495	3.7929775280899	493.7774658203125	493.77984619140625
1203	494.32269287109375	12.765216666666667					1	DETECTED	494.3227 m/z @12.77 [CD8211_2.mzXML]	494.32269287109375	12.765216666666667	6.868616666666667	14.724333333333334	7.855716666666667	245085.375	3879316.14566092	1	1174	0.13191708924643564	1.5904825016515176	2.8316244509055366	494.3204040527344	494.32513427734375
1204	496.3368225097656	13.169666666666666					1	DETECTED	496.3368 m/z @13.17 [CD8211_2.mzXML]	496.3368225097656	13.169666666666666	3.247066666666667	19.488333333333333	16.241266666666668	4868351.0	8.943862105249125E7	1	1174	0.21606236860036354	1.9146444362792157	1.9257950541348356	496.3353271484375	496.343994140625
1205	497.34173583984375	13.169666666666666					1	DETECTED	497.3417 m/z @13.17 [CD8211_2.mzXML]	497.34173583984375	13.169666666666666	1.32385	15.67515	14.3513	1022567.75	2.4217325219307084E7	0	1174	0.20819736058917826	0.5551411113186558	1.9343649885153975	497.3409729003906	497.3481140136719
1206	499.34564208984375	13.169666666666666					1	DETECTED	499.3456 m/z @13.17 [CD8211_2.mzXML]	499.34564208984375	13.169666666666666	12.9725	14.479466666666667	1.506966666666667	21254.47265625	452392.00246597297	0	1174	0.21591219076649715	3.8215553677092267	1.3064318296515218	499.3438415527344	499.34912109375
1207	500.0766906738281	9.450066666666666					1	DETECTED	500.0767 m/z @9.45 [CD8211_2.mzXML]	500.0766906738281	9.450066666666666	3.0829999999999997	10.994333333333334	7.911333333333333	8865.8896484375	554951.8034975582	0	1174	0.12384332859616975	0.589301747623074	0.023613030325493615	500.0749816894531	500.07916259765625
1208	500.2799072265625	11.895966666666668					1	DETECTED	500.2799 m/z @11.90 [CD8211_2.mzXML]	500.2799072265625	11.895966666666668	11.199933333333332	12.88005	1.6801166666666685	54102.265625	713075.0840281982	0	1174	0.09489696335927178	2.8509818852317848	3.6707553855607413	500.2736511230469	500.2862548828125
1209	501.18682861328125	13.199066666666665					1	DETECTED	501.1868 m/z @13.20 [CD8211_2.mzXML]	501.18682861328125	13.199066666666665	13.095333333333334	13.504616666666667	0.4092833333333328	18101.826171875	215178.22614648443	0	1174	0.11500983468307524	1.9727667095116137	2.9455334190232274	501.18548583984375	501.1897888183594
1210	502.11077880859375	10.277583333333332					1	DETECTED	502.1108 m/z @10.28 [CD8211_2.mzXML]	502.11077880859375	10.277583333333332	6.904533333333333	10.41985	3.515316666666667	7642.28759765625	201866.18235879505	0	1174	0.14284971602908847	0.5210887278081658	1.0197019366282112	502.10357666015625	502.1126403808594
1211	502.2916564941406	12.847766666666667					1	DETECTED	502.2917 m/z @12.85 [CD8211_2.mzXML]	502.2916564941406	12.847766666666667	12.715233333333334	13.333333333333334	0.6181000000000001	39138.0546875	420410.04065930157	0	1174	0.08724155380770071	2.3318661971831056	4.431479051397917	502.28948974609375	502.2916564941406
1212	502.3271179199219	12.987333333333334					1	DETECTED	502.3271 m/z @12.99 [CD8211_2.mzXML]	502.3271179199219	12.987333333333334	12.499666666666666	13.6694	1.1697333333333333	16363.708984375	376407.9371279907	0	1174	0.11359865998249319	1.1993164730006813	1.2853279774330302	502.3249206542969	502.33673095703125
1213	503.18853759765625	11.54745					1	DETECTED	503.1885 m/z @11.55 [CD8211_2.mzXML]	503.18853759765625	11.54745	11.54745	11.605766666666666	0.05831666666666635	7272.5029296875	18511.744531982593	0	1174	0.07757810175851532	null	null	503.18719482421875	503.18853759765625
1214	503.29498291015625	12.847766666666667					1	DETECTED	503.2950 m/z @12.85 [CD8211_2.mzXML]	503.29498291015625	12.847766666666667	6.303683333333334	12.88005	6.576366666666667	11068.7880859375	569658.3928105467	0	1174	0.11451095311630688	0.5024666046938074	0.4661354359085648	503.29437255859375	503.2991638183594
1215	504.10650634765625	10.277583333333332					1	DETECTED	504.1065 m/z @10.28 [CD8211_2.mzXML]	504.10650634765625	10.277583333333332	10.2412	10.3497	0.10850000000000115	2529.2490234375	12311.866936706534	0	1174	0.2513741781305665	1.4910673385249864	1.9821346770499728	504.10650634765625	504.1080017089844
1216	504.3439025878906	13.287466666666667					1	DETECTED	504.3439 m/z @13.29 [CD8211_2.mzXML]	504.3439025878906	13.287466666666667	12.92675	19.305833333333332	6.379083333333332	7688.275390625	630995.3244110104	0	1174	0.09237445935107402	8.842235364783066	16.684470729566133	504.33441162109375	504.3467102050781
1217	506.358642578125	14.2277					1	DETECTED	506.3586 m/z @14.23 [CD8211_2.mzXML]	506.358642578125	14.2277	11.605766666666666	15.87865	4.2728833333333345	9033.7353515625	793258.429414948	0	1174	0.7394566360844088	0.81483447328943	0.36320008908035234	506.35565185546875	506.3631591796875
1218	507.3235168457031	13.140166666666666					1	DETECTED	507.3235 m/z @13.14 [CD8211_2.mzXML]	507.3235168457031	13.140166666666666	2.230766666666667	13.258716666666666	11.02795	15188.6796875	3244426.7083856817	0	1174	0.22551070437727994	0.5054333877206814	0.010866775441362572	507.3207702636719	507.3291320800781
1219	508.3393249511719	13.002983333333333					1	DETECTED	508.3393 m/z @13.00 [CD8211_2.mzXML]	508.3393249511719	13.002983333333333	12.9573	13.258716666666666	0.30141666666666644	10730.9013671875	118096.8537503664	0	1174	0.11657952469686172	3.298978475009153	5.597956950018306	508.3380432128906	508.3403015136719
1220	508.3749694824219	13.945516666666666					1	DETECTED	508.3750 m/z @13.95 [CD8211_2.mzXML]	508.3749694824219	13.945516666666666	4.240466666666666	15.934316666666666	11.69385	16890.171875	1350923.064894348	0	1174	0.4001003670719925	0.5529587486032084	0.4746033503219478	508.3739013671875	508.3827819824219
1221	510.3536071777344	13.5368					1	DETECTED	510.3536 m/z @13.54 [CD8211_2.mzXML]	510.3536071777344	13.5368	13.243716666666668	14.368683333333333	1.1249666666666656	55883.41796875	881335.2716293943	0	1174	0.1728250825134463	2.543701251545437	1.452563363194142	510.3525695800781	510.35467529296875
1222	511.1058654785156	1.8646333333333334					1	DETECTED	511.1059 m/z @1.86 [CD8211_2.mzXML]	511.1058654785156	1.8646333333333334	1.0499333333333334	2.8781000000000003	1.828166666666667	5947.919921875	309549.23637271125	0	1174	1.3491483816070147	1.1219876437134326	1.243975287426865	511.1044921875	511.1097412109375
1223	512.333251953125	11.957516666666667					1	DETECTED	512.3333 m/z @11.96 [CD8211_2.mzXML]	512.333251953125	11.957516666666667	11.8517	18.9785	7.126800000000001	27589.13671875	1426495.3711739508	0	1174	0.11576305465443326	1.878751396431995	4.758991670126345	512.3294677734375	512.3345336914062
1224	514.8734741210938	1.6584					1	DETECTED	514.8735 m/z @1.66 [CD8211_2.mzXML]	514.8734741210938	1.6584	1.6133166666666667	9.538383333333334	7.925066666666667	12488.0703125	2251790.372020447	0	1174	0.06461073240694737	87.89353049907572	174.78706099815145	514.872802734375	514.8743286132812
1225	515.1361083984375	11.8812					1	DETECTED	515.1361 m/z @11.88 [CD8211_2.mzXML]	515.1361083984375	11.8812	11.835733333333334	17.266333333333332	5.430599999999998	11830.611328125	622651.5682050779	0	1174	0.13635468920087845	59.72067448680424	118.44134897360848	515.1343383789062	515.1399536132812
1226	515.3116455078125	13.154766666666665					1	DETECTED	515.3116 m/z @13.15 [CD8211_2.mzXML]	515.3116455078125	13.154766666666665	13.002983333333333	13.472900000000001	0.4699166666666681	47228.0390625	532604.6258786629	0	1174	0.12004449356571278	1.547985066432428	1.4066020128352115	515.3103637695312	515.3131103515625
1227	516.072265625	9.745783333333332					1	DETECTED	516.0723 m/z @9.75 [CD8211_2.mzXML]	516.072265625	9.745783333333332	9.69485	10.73415	1.039299999999999	3022.90234375	80887.93191943355	0	1174	1.0359463494681194	10.202552356021345	19.40510471204269	516.06884765625	516.0745849609375
1228	516.304443359375	12.765216666666667					1	DETECTED	516.3044 m/z @12.77 [CD8211_2.mzXML]	516.304443359375	12.765216666666667	12.715233333333334	12.9421	0.2268666666666661	19294.333984375	152567.98615881326	0	1174	0.1367162985379924	2.2694231410470027	2.7047008368908396	516.3040161132812	516.3052368164062
1229	517.12451171875	1.8646333333333334					1	DETECTED	517.1245 m/z @1.86 [CD8211_2.mzXML]	517.12451171875	1.8646333333333334	1.8226	2.41405	0.59145	8105.2822265625	105672.94241955566	0	1174	0.058559737723857364	7.035487708168115	13.07097541633623	517.1221923828125	517.1277465820312
1230	517.366943359375	15.079733333333333					1	DETECTED	517.3669 m/z @15.08 [CD8211_2.mzXML]	517.366943359375	15.079733333333333	14.5763	16.247400000000003	1.6711000000000027	8821.646484375	342857.08368338	0	1174	0.26320724796066486	1.3975747176671252	1.5487125470000618	517.3653564453125	517.3679809570312
1231	518.3203125	13.140166666666666					1	DETECTED	518.3203 m/z @13.14 [CD8211_2.mzXML]	518.3203125	13.140166666666666	5.497866666666667	18.119500000000002	12.621633333333335	287770.5625	1.294768721602123E7	1	1174	0.27259259484628373	0.5658940185880711	1.1655377814083951	518.3194580078125	518.3284301757812
1232	518.4488525390625	12.9573					1	DETECTED	518.4489 m/z @12.96 [CD8211_2.mzXML]	518.4488525390625	12.9573	11.783183333333334	19.397	7.613816666666665	48457.92578125	4269214.367586151	0	1174	1.1899487571731608	3.6580679359916077	1.2079839960919625	518.4488525390625	518.4588012695312
1233	518.459228515625	12.175116666666666					1	DETECTED	518.4592 m/z @12.18 [CD8211_2.mzXML]	518.459228515625	12.175116666666666	11.714599999999999	14.758166666666666	3.043566666666667	17665.240234375	1810269.6011280522	0	1174	0.20456622110606304	3.3045130469400297	5.769874983017113	518.4588623046875	518.4600830078125
1234	519.3234252929688	13.140166666666666					1	DETECTED	519.3234 m/z @13.14 [CD8211_2.mzXML]	519.3234252929688	13.140166666666666	12.987333333333334	14.657416666666668	1.6700833333333343	76508.15625	1727803.8126844168	0	1174	0.23705295388911551	5.463740458015324	1.9886045449117964	519.3230590820312	519.324951171875
1235	519.4613037109375	12.682266666666667					1	DETECTED	519.4613 m/z @12.68 [CD8211_2.mzXML]	519.4613037109375	12.682266666666667	11.8666	12.92675	1.0601500000000001	12912.7490234375	453466.4408590087	0	1174	0.3748217608120292	0.6498671843073149	0.2997343686146298	519.460205078125	519.462646484375
1236	520.3375244140625	12.9725					1	DETECTED	520.3375 m/z @12.97 [CD8211_2.mzXML]	520.3375244140625	12.9725	11.8517	16.561083333333332	4.709383333333333	1603286.125	2.022928363364047E7	1	1174	0.14087871142237596	1.2044337457938339	1.2076261034488014	520.337158203125	520.3414306640625
1237	521.3413696289062	12.9725					1	DETECTED	521.3414 m/z @12.97 [CD8211_2.mzXML]	521.3413696289062	12.9725	12.3993	15.527666666666667	3.1283666666666665	430238.1875	6320282.99182557	0	1174	0.13850908587256683	2.7288613631076997	17.303466373847918	521.3411865234375	521.3425903320312
1238	522.35400390625	13.273216666666666					1	DETECTED	522.3540 m/z @13.27 [CD8211_2.mzXML]	522.35400390625	13.273216666666666	3.3992500000000003	15.509283333333334	12.110033333333334	741872.8125	1.3644193925340498E7	1	1174	0.21735296501254986	2.746319167674069	3.4133577672930735	522.3499145507812	522.3573608398438
1239	523.3461303710938	12.92675					1	DETECTED	523.3461 m/z @12.93 [CD8211_2.mzXML]	523.3461303710938	12.92675	12.88005	13.018	0.13795000000000002	9871.1513671875	58904.82345312526	0	1174	0.06978092617588061	1.4769807280514073	1.9539614561028145	523.3453979492188	523.347412109375
1240	523.3576049804688	13.273216666666666					1	DETECTED	523.3576 m/z @13.27 [CD8211_2.mzXML]	523.3576049804688	13.273216666666666	13.064666666666666	14.657416666666668	1.5927500000000023	213636.859375	4308375.676315977	0	1174	0.24163916472096858	3.796074750966881	8.236551150855336	523.3568725585938	523.3601684570312
1241	524.3692626953125	14.212566666666667					1	DETECTED	524.3693 m/z @14.21 [CD8211_2.mzXML]	524.3692626953125	14.212566666666667	8.04125	18.339833333333335	10.298583333333335	859937.5625	3.703918199702521E7	1	1174	0.3344109951758547	0.7359358625015526	0.40658670218150705	524.3594360351562	524.37646484375
1242	526.2911987304688	12.798083333333333					1	DETECTED	526.2912 m/z @12.80 [CD8211_2.mzXML]	526.2911987304688	12.798083333333333	12.682266666666667	13.018	0.33573333333333366	31248.48828125	270280.7358166503	0	1174	0.12151607233666617	1.4494171823284077	3.0157698295934368	526.289306640625	526.291748046875
1243	527.3785400390625	14.212566666666667					1	DETECTED	527.3785 m/z @14.21 [CD8211_2.mzXML]	527.3785400390625	14.212566666666667	14.032716666666666	15.20265	1.1699333333333346	5424.806640625	139808.83788424695	0	1174	0.23116536230881124	3.252525252525223	5.505050505050446	527.375732421875	527.3820190429688
1244	533.3604125976562	14.416216666666665					1	DETECTED	533.3604 m/z @14.42 [CD8211_2.mzXML]	533.3604125976562	14.416216666666665	13.927950000000001	14.657416666666668	0.7294666666666672	4311.71875	108444.97070971683	0	1174	0.11816996983599104	0.746996176952489	0.49399235390497787	533.3583374023438	533.3629150390625
1245	534.2932739257812	13.273216666666666					1	DETECTED	534.2933 m/z @13.27 [CD8211_2.mzXML]	534.2932739257812	13.273216666666666	13.110333333333333	13.42565	0.315316666666666	11577.7001953125	109951.29465856953	0	1174	0.324193393676671	0.9679218254374281	0.9358436508748561	534.2914428710938	534.2966918945312
1246	535.1240234375	11.576566666666668					1	DETECTED	535.1240 m/z @11.58 [CD8211_2.mzXML]	535.1240234375	11.576566666666668	10.007016666666667	11.620683333333334	1.613666666666667	11709.6630859375	418658.7753709102	0	1174	0.10733207821416002	0.5140539220371017	0.028107844074203216	535.1227416992188	535.1328735351562
1247	539.10791015625	1.8646333333333334					1	DETECTED	539.1079 m/z @1.86 [CD8211_2.mzXML]	539.10791015625	1.8646333333333334	1.8086166666666665	4.5897499999999996	2.781133333333333	11658.7783203125	318401.86242208857	0	1174	0.07532674686506113	24.824159476346253	8.140466034942092	539.1047973632812	539.1110229492188
1248	542.3199462890625	12.9725					1	DETECTED	542.3199 m/z @12.97 [CD8211_2.mzXML]	542.3199462890625	12.9725	12.499666666666666	13.6694	1.1697333333333333	131563.4375	2113253.2781665055	0	1174	0.16759584373909142	0.8305726065196687	0.36727987705986964	542.318603515625	542.3229370117188
1249	544.3381958007812	12.847766666666667					1	DETECTED	544.3382 m/z @12.85 [CD8211_2.mzXML]	544.3381958007812	12.847766666666667	0.9041	15.67515	14.77105	360156.40625	1.226949007559014E7	1	1174	0.11158122442764196	1.7437925900567606	4.87161865684942	544.3331909179688	544.340576171875
1250	546.35400390625	13.080333333333334					1	DETECTED	546.3540 m/z @13.08 [CD8211_2.mzXML]	546.35400390625	13.080333333333334	11.028333333333334	15.952866666666667	4.924533333333333	75755.609375	2451131.1010482777	0	1174	1.152939335657079	1.3076451749897213	4.941479015637461	546.3486328125	546.3575439453125
1251	548.3681640625	13.5368					1	DETECTED	548.3682 m/z @13.54 [CD8211_2.mzXML]	548.3681640625	13.5368	13.080333333333334	13.963266666666668	0.8829333333333338	11889.1201171875	244063.50861999486	0	1174	0.13169465551733595	0.9671388929458182	0.6966884525756405	548.359375	548.3707275390625
1252	550.4478759765625	12.698783333333333					1	DETECTED	550.4479 m/z @12.70 [CD8211_2.mzXML]	550.4478759765625	12.698783333333333	12.0883	14.032716666666666	1.9444166666666653	6294.0126953125	338433.82085845916	0	1174	0.5250242283091531	1.5925223183816104	2.185044636763221	550.4437255859375	550.4506225585938
1253	551.3541870117188	13.002983333333333					1	DETECTED	551.3542 m/z @13.00 [CD8211_2.mzXML]	551.3541870117188	13.002983333333333	12.987333333333334	13.110333333333333	0.12299999999999933	4933.1953125	27449.951000610374	0	1174	0.045660766548854426	3.9297124600641142	6.8594249201282285	551.3507080078125	551.3567504882812
1254	566.3189697265625	12.864066666666668					1	DETECTED	566.3190 m/z @12.86 [CD8211_2.mzXML]	566.3189697265625	12.864066666666668	9.113383333333333	13.033583333333333	3.9201999999999995	31791.1953125	933466.6018767086	0	1174	0.07671599905609838	0.5225981043454301	1.9535515359617126	566.3177490234375	566.326416015625
1255	567.4053955078125	12.331216666666668					1	DETECTED	567.4054 m/z @12.33 [CD8211_2.mzXML]	567.4053955078125	12.331216666666668	4.4134166666666665	12.533	8.119583333333333	10040.5791015625	620925.9257457885	0	1174	0.1539865161048155	0.5127423863531114	1.7939936778896173	567.3955078125	567.406982421875
1256	568.338134765625	12.847766666666667					1	DETECTED	568.3381 m/z @12.85 [CD8211_2.mzXML]	568.338134765625	12.847766666666667	12.682266666666667	14.724333333333334	2.042066666666667	130642.765625	1396102.7365102225	1	1174	0.11863800018517345	1.5147417980326665	1.5489766275435417	568.3351440429688	568.3406372070312
1257	569.2913818359375	16.229033333333334					1	DETECTED	569.2914 m/z @16.23 [CD8211_2.mzXML]	569.2913818359375	16.229033333333334	15.25615	17.28483333333333	2.0286833333333316	1506.2474365234375	99552.47350860579	0	1174	1.0050323285556573	1.0426138797046567	1.0852277594093132	569.2867431640625	569.29541015625
1258	570.3546142578125	13.049266666666666					1	DETECTED	570.3546 m/z @13.05 [CD8211_2.mzXML]	570.3546142578125	13.049266666666666	12.9725	13.472900000000001	0.5004000000000008	12453.89453125	156351.17990478498	0	1174	0.43958463629579114	3.259227095093391	5.518454190186782	570.3515625	570.3551025390625
1259	583.25341796875	11.405916666666666					1	DETECTED	583.2534 m/z @11.41 [CD8211_2.mzXML]	583.25341796875	11.405916666666666	10.680683333333333	12.748933333333333	2.068250000000001	12047.220703125	390219.033195068	0	1174	0.7126304692147727	1.4259203934365952	0.9497370182808167	583.2514038085938	583.258056640625
1260	585.2683715820312	10.97705					1	DETECTED	585.2684 m/z @10.98 [CD8211_2.mzXML]	585.2683715820312	10.97705	10.313933333333333	14.463333333333333	4.1494	96439.28125	1729871.7883725855	1	1174	0.7155924383885637	2.49528451275678	3.2571352467057744	585.2608032226562	585.2713623046875
1261	590.3192749023438	12.847766666666667					1	DETECTED	590.3193 m/z @12.85 [CD8211_2.mzXML]	590.3192749023438	12.847766666666667	12.81455	12.9421	0.12754999999999939	9683.4697265625	49081.134442504444	0	1174	0.09271463036534655	1.9199698946312254	2.8399397892624507	590.3191528320312	590.32080078125
1262	599.43359375	14.212566666666667					1	DETECTED	599.4336 m/z @14.21 [CD8211_2.mzXML]	599.43359375	14.212566666666667	12.296866666666666	14.592450000000001	2.295583333333335	5247.5068359375	224725.29064721678	0	1174	5.572304584980634	0.5991500060900281	0.19830001218005616	599.4280395507812	599.4368286132812
1263	615.406494140625	14.212566666666667					1	DETECTED	615.4065 m/z @14.21 [CD8211_2.mzXML]	615.406494140625	14.212566666666667	14.117083333333333	14.84065	0.7235666666666667	4613.67626953125	92642.2938754883	0	1174	0.33691023267525644	3.7889684063536118	6.856395231478619	615.4014892578125	615.4086303710938
1264	619.4364013671875	12.600233333333334					1	DETECTED	619.4364 m/z @12.60 [CD8211_2.mzXML]	619.4364013671875	12.600233333333334	8.969966666666666	12.781216666666667	3.811250000000001	6696.7392578125	427055.4826819458	0	1174	0.06675238604604061	0.5249270026077056	0.049854005215411265	619.4345703125	619.4419555664062
1265	629.1513061523438	1.8646333333333334					1	DETECTED	629.1513 m/z @1.86 [CD8211_2.mzXML]	629.1513061523438	1.8646333333333334	1.8646333333333334	3.49195	1.6273166666666667	14185.65234375	353860.5733414613	0	1174	0.7015366696545176	null	null	629.14697265625	629.1569213867188
1266	651.134033203125	1.8782166666666666					1	DETECTED	651.1340 m/z @1.88 [CD8211_2.mzXML]	651.134033203125	1.8782166666666666	1.8368166666666668	2.9219	1.0850833333333332	14565.0126953125	213157.18745043935	0	1174	0.44262478327917076	13.104871175523385	14.219132959150558	651.1289672851562	651.1372680664062
1267	673.1181030273438	11.331449999999998					1	DETECTED	673.1181 m/z @11.33 [CD8211_2.mzXML]	673.1181030273438	11.331449999999998	1.8646333333333334	11.331449999999998	9.466816666666665	11704.693359375	3835864.456113464	0	1174	8.45962246873017	0.5	null	673.1126708984375	673.1181030273438
1268	701.5574951171875	12.567133333333334					1	DETECTED	701.5575 m/z @12.57 [CD8211_2.mzXML]	701.5574951171875	12.567133333333334	4.224816666666666	14.758166666666666	10.533349999999999	6760.9248046875	1172976.7781000673	0	1174	0.30293636959819104	0.631320436569378	0.26264087313875617	701.55322265625	701.5608520507812
1269	703.5739135742188	13.258716666666666					1	DETECTED	703.5739 m/z @13.26 [CD8211_2.mzXML]	703.5739135742188	13.258716666666666	11.620683333333334	15.345316666666667	3.7246333333333332	13366.8251953125	1035383.3784451601	0	1174	1.575528987197231	1.024932884200019	1.2418713444293576	703.5689697265625	703.581787109375
1270	722.5244750976562	12.748933333333333					1	DETECTED	722.5245 m/z @12.75 [CD8211_2.mzXML]	722.5244750976562	12.748933333333333	12.466000000000001	14.368683333333333	1.9026833333333322	7174.59716796875	324476.78499334725	0	1174	0.25581804584798284	3.362423421300669	2.4428994001332667	722.51611328125	722.5306396484375
1271	732.551513671875	12.600233333333334					1	DETECTED	732.5515 m/z @12.60 [CD8211_2.mzXML]	732.551513671875	12.600233333333334	11.910666666666666	14.289333333333333	2.3786666666666676	11608.880859375	528932.0598689576	0	1174	0.5307699042673555	1.7247546768501938	3.4343423719228507	732.5460205078125	732.555908203125
1272	756.5513916015625	12.600233333333334					1	DETECTED	756.5514 m/z @12.60 [CD8211_2.mzXML]	756.5513916015625	12.600233333333334	8.8082	14.774666666666667	5.966466666666667	5098.9755859375	665810.4465022888	0	1174	0.7888429725871191	0.7867107356651224	0.5734214713302448	756.5449829101562	756.554443359375
1273	758.5662841796875	13.520816666666667					1	DETECTED	758.5663 m/z @13.52 [CD8211_2.mzXML]	758.5662841796875	13.520816666666667	8.969966666666666	16.1922	7.2222333333333335	161065.3125	9467653.871297734	1	1174	0.5015365874354263	0.9124190621160523	0.7684408914204065	758.5575561523438	758.572021484375
1274	782.5668334960938	12.748933333333333					1	DETECTED	782.5668 m/z @12.75 [CD8211_2.mzXML]	782.5668334960938	12.748933333333333	11.748716666666667	15.3811	3.6323833333333333	94866.8984375	3737767.030671573	0	1174	0.23468356295222215	1.9849494233181064	2.5599267066262383	782.562744140625	782.5748901367188
1275	786.5975952148438	12.600233333333334					1	DETECTED	786.5976 m/z @12.60 [CD8211_2.mzXML]	786.5975952148438	12.600233333333334	11.68215	15.509283333333334	3.827133333333334	44043.375	2133582.141587891	0	1174	0.5446317355841686	1.6743464789471323	2.7883781565128447	786.5953369140625	786.6030883789062
1276	806.5655517578125	12.533					1	DETECTED	806.5656 m/z @12.53 [CD8211_2.mzXML]	806.5655517578125	12.533	11.731633333333333	14.941716666666668	3.210083333333335	23672.458984375	1355169.4648883361	0	1174	0.36145495293252594	2.059896904850092	3.6709720085023907	806.5617065429688	806.5730590820312
1277	808.5798950195312	13.504616666666667					1	DETECTED	808.5799 m/z @13.50 [CD8211_2.mzXML]	808.5798950195312	13.504616666666667	12.34805	14.724333333333334	2.3762833333333333	7415.8115234375	554846.3185584411	0	1174	0.5086742724761635	1.0273006311784882	1.0546012623569763	808.5735473632812	808.588134765625
1278	810.5968627929688	12.748933333333333					1	DETECTED	810.5969 m/z @12.75 [CD8211_2.mzXML]	810.5968627929688	12.748933333333333	12.157716666666666	14.495533333333332	2.337816666666667	13367.283203125	550626.7909483034	0	1174	0.9078781462346743	1.9520512915031054	2.472711027437675	810.5933837890625	810.6031494140625
1279	991.6713256835938	13.140166666666666					1	DETECTED	991.6713 m/z @13.14 [CD8211_2.mzXML]	991.6713256835938	13.140166666666666	13.095333333333334	13.287466666666667	0.1921333333333326	9275.017578125	70688.28924951171	0	1174	0.13479161273452434	2.1427509293681197	3.285501858736239	991.6675415039062	991.671875
1280	1133.23046875	1.7947166666666667					1	DETECTED	1133.2305 m/z @1.79 [CD8211_2.mzXML]	1133.23046875	1.7947166666666667	0.24755	19.834	19.58645	6205.1357421875	1564838.6208220518	0	1174	10.714599511757443	6.329780243455779	4.301006863505063	1133.21923828125	1133.2412109375
1281	1133.2525634765625	11.485916666666666					1	DETECTED	1133.2526 m/z @11.49 [CD8211_2.mzXML]	1133.2525634765625	11.485916666666666	0.21098333333333336	19.761333333333333	19.550349999999998	6993.2138671875	1664374.9717560117	0	1174	10.201851025830589	0.6912553275920196	1.0911741035099047	1133.241455078125	1133.2637939453125
