# Supplementary material for: MSFC: a new feature construction method for accurate diagnosis of mass spectrometry data
Source: Sci Rep. 2023 Sep 21;13:15694. doi: 10.1038/s41598-023-42395-5 (PMC10514077; doi:10.1038/s41598-023-42395-5)
Supplement: Supplementary file 1 — Supplementary Information. [file 41598_2023_42395_MOESM1_ESM.zip › dataset/CHD dataset/2-batch/P/CD8212_2.mzXML_chromatograms.csv]

row ID	row m/z	row retention time	row identity (main ID)	row identity (all IDs)	row identity (main ID + details)	row comment	row number of detected peaks	CD8212_2.mzXML Peak status	CD8212_2.mzXML Peak name	CD8212_2.mzXML Peak m/z	CD8212_2.mzXML Peak RT	CD8212_2.mzXML Peak RT start	CD8212_2.mzXML Peak RT end	CD8212_2.mzXML Peak duration time	CD8212_2.mzXML Peak height	CD8212_2.mzXML Peak area	CD8212_2.mzXML Peak charge	CD8212_2.mzXML Peak # data points	CD8212_2.mzXML Peak FWHM	CD8212_2.mzXML Peak tailing factor	CD8212_2.mzXML Peak asymmetry factor	CD8212_2.mzXML Peak m/z min	CD8212_2.mzXML Peak m/z max
1	55.05352020263672	11.2968					1	DETECTED	55.0535 m/z @11.30 [CD8212_2.mzXML]	55.05352020263672	11.2968	0.1191	20.00183333333333	19.88273333333333	4512.79345703125	1063483.2965915224	0	1174	8.347229174527758	0.8893928685388466	1.1019606274842701	55.047630310058594	55.06047058105469
2	60.08055877685547	14.899949999999999					1	DETECTED	60.0806 m/z @14.90 [CD8212_2.mzXML]	60.08055877685547	14.899949999999999	0.10091666666666667	20.00183333333333	19.900916666666664	109928.53125	2.911213327838336E7	0	1174	6.257176085443737	0.8601295662992152	0.3425292089563912	60.080223083496094	60.08076477050781
3	61.039371490478516	1.83755					1	DETECTED	61.0394 m/z @1.84 [CD8212_2.mzXML]	61.039371490478516	1.83755	0.10091666666666667	19.9835	19.882583333333333	394558.0	4782664.863720824	0	1174	0.04104123798366022	0.6486558642637693	0.144844075912737	61.03855514526367	61.03966522216797
4	61.08393859863281	14.933933333333332					1	DETECTED	61.0839 m/z @14.93 [CD8212_2.mzXML]	61.08393859863281	14.933933333333332	3.5921000000000003	19.139833333333335	15.547733333333335	3056.431396484375	1107101.5908551482	0	1174	0.20700626357065666	0.685415350252017	0.12342540333505166	61.07403564453125	61.09147262573242
5	68.98211669921875	1.53795					1	DETECTED	68.9821 m/z @1.54 [CD8212_2.mzXML]	68.98211669921875	1.53795	1.4636333333333333	12.449333333333334	10.9857	8238.0166015625	1526869.6261485596	0	1174	0.07979702183972859	73.91141511549682	146.82283023099365	68.97532653808594	68.98213958740234
6	69.03338623046875	1.9204833333333333					1	DETECTED	69.0334 m/z @1.92 [CD8212_2.mzXML]	69.03338623046875	1.9204833333333333	1.8930166666666668	18.775333333333332	16.882316666666664	7699.59521484375	1298311.253891449	0	1174	0.14113330338522623	307.32372572815683	613.6474514563138	69.02803802490234	69.04210662841797
7	69.06966400146484	7.500333333333333					1	DETECTED	69.0697 m/z @7.50 [CD8212_2.mzXML]	69.06966400146484	7.500333333333333	0.10091666666666667	20.00183333333333	19.900916666666664	8050.8955078125	4428336.8953582095	0	1174	4.625661410495747	1.3447625375874224	0.8558123960934952	69.06067657470703	69.0699462890625
8	70.98039245605469	1.4786					1	DETECTED	70.9804 m/z @1.48 [CD8212_2.mzXML]	70.98039245605469	1.4786	1.4315666666666667	12.954216666666667	11.52265	4591.77685546875	700643.2774657288	0	1174	0.13327317557705998	122.49450744153103	243.98901488306205	70.97392272949219	70.98924255371094
9	72.04899597167969	14.337133333333332					1	DETECTED	72.0490 m/z @14.34 [CD8212_2.mzXML]	72.04899597167969	14.337133333333332	4.669683333333333	19.652333333333335	14.982650000000001	4084.10986328125	1084296.8817869262	0	1174	1.4485384285185496	0.7749018614008867	0.827618477223781	72.04229736328125	72.04923248291016
10	72.08059692382812	1.8930166666666668					1	DETECTED	72.0806 m/z @1.89 [CD8212_2.mzXML]	72.08059692382812	1.8930166666666668	1.0854666666666666	8.4851	7.399633333333332	33407.140625	872326.9865493159	0	1174	0.09708509379533181	1.0026696029395665	20.854827417059376	72.07491302490234	72.08648681640625
11	73.04532623291016	14.073233333333333					1	DETECTED	73.0453 m/z @14.07 [CD8212_2.mzXML]	73.04532623291016	14.073233333333333	0.10091666666666667	20.00183333333333	19.900916666666664	15844.1103515625	4441806.224973632	0	1174	2.98338890043636	0.8690859303624462	0.4208556308277015	73.03694915771484	73.04853820800781
12	75.94766235351562	2.3856333333333333					1	DETECTED	75.9477 m/z @2.39 [CD8212_2.mzXML]	75.94766235351562	2.3856333333333333	2.288816666666667	19.213166666666666	16.92435	4661.87939453125	712526.0834073791	0	1174	0.4351758770550358	87.4041143053885	8.063761032156734	75.94131469726562	75.9566879272461
13	80.94760131835938	1.7501666666666666					1	DETECTED	80.9476 m/z @1.75 [CD8212_2.mzXML]	80.94760131835938	1.7501666666666666	1.6569666666666667	12.907816666666667	11.25085	149560.5625	3035590.566453735	0	1174	0.2457130262142544	3.827513091664127	5.220988533210107	80.94286346435547	80.94788360595703
14	81.06965637207031	6.966383333333334					1	DETECTED	81.0697 m/z @6.97 [CD8212_2.mzXML]	81.06965637207031	6.966383333333334	0.10091666666666667	20.00183333333333	19.900916666666664	3769.385009765625	1968422.5981923542	0	1174	14.334712935059265	1.4493491581052995	1.5127518266039797	81.0618667602539	81.07904815673828
15	83.02124786376953	1.80895					1	DETECTED	83.0212 m/z @1.81 [CD8212_2.mzXML]	83.02124786376953	1.80895	0.1191	19.928	19.8089	1719939.875	9057840.099147825	0	1174	0.05296890496491713	2.690489346684368	3.765865119844942	83.02122497558594	83.02162170410156
16	83.08521270751953	11.279766666666665					1	DETECTED	83.0852 m/z @11.28 [CD8212_2.mzXML]	83.08521270751953	11.279766666666665	0.10091666666666667	20.00183333333333	19.900916666666664	13797.2822265625	4662547.474647704	0	1174	4.277910404294365	0.6094766371524024	0.8597507220636921	83.08502197265625	83.08567810058594
17	84.02479553222656	1.83755					1	DETECTED	84.0248 m/z @1.84 [CD8212_2.mzXML]	84.02479553222656	1.83755	1.7942500000000001	1.8515833333333334	0.057333333333333236	15224.1162109375	41019.613540527294	0	1174	0.05218408623911497	0.6620477290223253	0.32409545804465073	84.02462768554688	84.02485656738281
18	84.04428100585938	2.44035					1	DETECTED	84.0443 m/z @2.44 [CD8212_2.mzXML]	84.04428100585938	2.44035	0.5209833333333334	19.928	19.407016666666667	15132.6708984375	2268738.785233429	0	1174	0.7203755979167283	3.8498764824916214	2.9380741554539616	84.03779602050781	84.04459381103516
19	84.95934295654297	1.5233833333333335					1	DETECTED	84.9593 m/z @1.52 [CD8212_2.mzXML]	84.95934295654297	1.5233833333333335	0.10091666666666667	20.00183333333333	19.900916666666664	1269273.375	2.1947442011459894E7	0	1174	0.12781693653286785	1.2667614143013564	1.4840997777438154	84.94934844970703	84.9597396850586
20	85.02827453613281	1.96225					1	DETECTED	85.0283 m/z @1.96 [CD8212_2.mzXML]	85.02827453613281	1.96225	1.80895	11.10985	9.3009	49583.1484375	2852726.3850834044	0	1174	0.1948316632352305	13.095512543789726	15.623391827979757	85.02812957763672	85.03435516357422
21	85.0645751953125	7.46445					1	DETECTED	85.0646 m/z @7.46 [CD8212_2.mzXML]	85.0645751953125	7.46445	0.10091666666666667	19.9835	19.882583333333333	4463.25537109375	2472491.5725227655	0	1174	7.475971568234442	1.3500708446126406	1.7001416892252812	85.06443786621094	85.065673828125
22	85.30142211914062	1.5084166666666665					1	DETECTED	85.3014 m/z @1.51 [CD8212_2.mzXML]	85.30142211914062	1.5084166666666665	1.2311166666666666	9.692216666666667	8.4611	3976.3974609375	1115736.837941406	0	1174	0.3404289285822415	15.256220699603324	29.512441399206647	85.29180908203125	85.30160522460938
23	85.96304321289062	1.53795					1	DETECTED	85.9630 m/z @1.54 [CD8212_2.mzXML]	85.96304321289062	1.53795	1.4315666666666667	14.537783333333334	13.106216666666667	7480.72998046875	927489.0164643249	0	1174	0.16958352052180548	61.599013003290025	122.19802600658005	85.95555877685547	85.9631118774414
24	86.05997467041016	2.5915666666666666					1	DETECTED	86.0600 m/z @2.59 [CD8212_2.mzXML]	86.05997467041016	2.5915666666666666	0.21043333333333333	19.689166666666665	19.47873333333333	10233.4228515625	1435161.7875393678	0	1174	0.523251198838965	1.6415086581770002	1.411444976159803	86.05952453613281	86.068115234375
25	86.09632110595703	4.046483333333333					1	DETECTED	86.0963 m/z @4.05 [CD8212_2.mzXML]	86.09632110595703	4.046483333333333	0.3018166666666667	19.121666666666666	18.81985	85009.0546875	5953173.804757086	1	1174	0.9117693706731758	0.9599907350651689	0.7499482205063117	86.09586334228516	86.09646606445312
26	87.04402160644531	4.31595					1	DETECTED	87.0440 m/z @4.32 [CD8212_2.mzXML]	87.04402160644531	4.31595	0.3018166666666667	19.78083333333333	19.479016666666663	7164.40478515625	1794235.9306262513	0	1174	2.560321656375913	2.426304142031488	3.7846841363176367	87.04374694824219	87.04408264160156
27	87.08021545410156	6.6461500000000004					1	DETECTED	87.0802 m/z @6.65 [CD8212_2.mzXML]	87.08021545410156	6.6461500000000004	0.10091666666666667	20.00183333333333	19.900916666666664	109892.9765625	6.5599631809705004E7	1	1174	15.899686157246514	1.8819796677847298	1.2181106973047677	87.08015441894531	87.08047485351562
28	88.03921508789062	2.5499					1	DETECTED	88.0392 m/z @2.55 [CD8212_2.mzXML]	88.03921508789062	2.5499	2.2048	19.891333333333332	17.686533333333333	5687.3642578125	1960961.756506897	0	1174	0.8005222827827834	25.625229402105674	50.25045880421134	88.0386962890625	88.03935241699219
29	88.07559204101562	9.104450000000002					1	DETECTED	88.0756 m/z @9.10 [CD8212_2.mzXML]	88.07559204101562	9.104450000000002	0.1191	20.00183333333333	19.88273333333333	6514.8505859375	3567917.511807004	0	1174	15.263533877478153	1.1063972651779466	0.724978824871056	88.07539367675781	88.08393859863281
30	88.95256042480469	1.4935166666666668					1	DETECTED	88.9526 m/z @1.49 [CD8212_2.mzXML]	88.95256042480469	1.4935166666666668	1.4315666666666667	1.6118333333333332	0.18026666666666658	18211.587890625	139440.03903369137	0	1174	0.19378062230319237	1.4549367769706705	1.909873553941341	88.95220184326172	88.95258331298828
31	88.96808624267578	11.279766666666665					1	DETECTED	88.9681 m/z @11.28 [CD8212_2.mzXML]	88.96808624267578	11.279766666666665	0.19191666666666668	20.00183333333333	19.809916666666663	22280.064453125	3106260.239474732	0	1174	0.9474782420537853	0.8173926677639717	0.1652354963620051	88.96392822265625	88.96843719482422
32	89.05962371826172	10.124533333333334					1	DETECTED	89.0596 m/z @10.12 [CD8212_2.mzXML]	89.05962371826172	10.124533333333334	0.10091666666666667	20.00183333333333	19.900916666666664	19751.9140625	4704709.975386204	0	1174	1.0584098343469002	1.2130859402282592	3.165057527766768	89.05931854248047	89.05988311767578
33	89.96085357666016	11.401533333333333					1	DETECTED	89.9609 m/z @11.40 [CD8212_2.mzXML]	89.96085357666016	11.401533333333333	6.841983333333333	15.958183333333332	9.1162	6225.81787109375	976054.1177705693	0	1174	0.028721888244394478	0.999681986160915	0.9993639723218299	89.95394134521484	89.96107482910156
34	90.05477142333984	1.80895					1	DETECTED	90.0548 m/z @1.81 [CD8212_2.mzXML]	90.05477142333984	1.80895	0.1191	20.00183333333333	19.88273333333333	127797.125	5186560.278760832	0	1174	0.15416855684767605	89.27380870631022	11.489398400294828	90.04624938964844	90.0599136352539
35	90.97636413574219	1.6569666666666667					1	DETECTED	90.9764 m/z @1.66 [CD8212_2.mzXML]	90.97636413574219	1.6569666666666667	1.5524833333333334	15.773933333333334	14.22145	393318.53125	8628196.149978759	0	1174	0.13877279922036	1.4543677580309884	2.7432171527184686	90.97222900390625	90.9809799194336
36	91.0388412475586	10.036183333333334					1	DETECTED	91.0388 m/z @10.04 [CD8212_2.mzXML]	91.0388412475586	10.036183333333334	0.10091666666666667	20.00183333333333	19.900916666666664	51001.40234375	2.258296536082006E7	0	1174	10.307848579533017	1.1785251745056893	0.44021586215850805	91.03312683105469	91.0390853881836
37	91.05421447753906	9.199333333333334					1	DETECTED	91.0542 m/z @9.20 [CD8212_2.mzXML]	91.05421447753906	9.199333333333334	0.10091666666666667	20.00183333333333	19.900916666666664	74785.4140625	1.2765245370787205E7	0	1174	0.1558504851853968	1.1651964968111306	80.77447598039826	91.05409240722656	91.05715942382812
38	92.0422592163086	10.713433333333334					1	DETECTED	92.0423 m/z @10.71 [CD8212_2.mzXML]	92.0422592163086	10.713433333333334	0.10091666666666667	19.689166666666665	19.58825	1741.998779296875	1117497.6178259584	0	1174	9.449050159801018	0.9228842985719691	0.8457685971439382	92.03531646728516	92.04259490966797
39	93.06983947753906	8.3683					1	DETECTED	93.0698 m/z @8.37 [CD8212_2.mzXML]	93.06983947753906	8.3683	0.26543333333333335	20.00183333333333	19.736399999999996	9735.2568359375	1174223.7993580934	0	1174	0.17107164162498023	0.7186266951288899	1.6658845437243666	93.06912994384766	93.07909393310547
40	94.0412826538086	8.352333333333332					1	DETECTED	94.0413 m/z @8.35 [CD8212_2.mzXML]	94.0412826538086	8.352333333333332	1.3219166666666666	18.6835	17.361583333333332	7274.7119140625	1111146.808208985	0	1174	0.361936581960677	0.6014885936070813	3.733418421571148	94.04092407226562	94.05083465576172
41	95.01604461669922	2.0763666666666665					1	DETECTED	95.0160 m/z @2.08 [CD8212_2.mzXML]	95.01604461669922	2.0763666666666665	1.9067	13.934866666666666	12.028166666666666	6037.13232421875	702806.3285623473	0	1174	0.1523172437549838	35.44646365422402	6.293437004368243	95.01525115966797	95.01642608642578
42	95.04913330078125	8.384533333333334					1	DETECTED	95.0491 m/z @8.38 [CD8212_2.mzXML]	95.04913330078125	8.384533333333334	0.5023166666666666	11.79015	11.287833333333333	6981.76416015625	680682.4109763184	0	1174	0.3148025964581649	0.7160316577612473	0.053237928052495116	95.0475082397461	95.04928588867188
43	95.08547973632812	11.5434					1	DETECTED	95.0855 m/z @11.54 [CD8212_2.mzXML]	95.08547973632812	11.5434	0.1191	20.00183333333333	19.88273333333333	3613.69189453125	1244565.1200903615	0	1174	7.0586996825493245	0.8701948186468024	6.069498325840378	95.07640075683594	95.08576965332031
44	96.92156219482422	1.7501666666666666					1	DETECTED	96.9216 m/z @1.75 [CD8212_2.mzXML]	96.92156219482422	1.7501666666666666	0.8122333333333334	19.909666666666666	19.097433333333335	126331.7421875	3720456.035983459	0	1174	0.10190980585563403	4.7807561995908925	1.148885704914867	96.91162872314453	96.93057250976562
45	97.02833557128906	2.44035					1	DETECTED	97.0283 m/z @2.44 [CD8212_2.mzXML]	97.02833557128906	2.44035	0.19191666666666668	19.9835	19.79158333333333	12653.83203125	2544480.1970499572	0	1174	7.90083510217817	1.7831350607354177	3.392643650293998	97.01836395263672	97.02851867675781
46	97.06442260742188	11.357133333333334					1	DETECTED	97.0644 m/z @11.36 [CD8212_2.mzXML]	97.06442260742188	11.357133333333334	0.10091666666666667	19.94633333333333	19.845416666666665	4024.649169921875	2050187.8924630734	0	1174	11.829448067582245	0.8815313908018235	14.347730786475193	97.05974578857422	97.07247161865234
47	97.10108947753906	11.279766666666665					1	DETECTED	97.1011 m/z @11.28 [CD8212_2.mzXML]	97.10108947753906	11.279766666666665	0.17370000000000002	19.854666666666667	19.680966666666666	6259.36328125	2153488.02231674	0	1174	4.474901076299702	0.886045764777209	0.4168274724400326	97.09265899658203	97.10147857666016
48	98.91853332519531	1.7501666666666666					1	DETECTED	98.9185 m/z @1.75 [CD8212_2.mzXML]	98.91853332519531	1.7501666666666666	1.6418333333333335	3.3920166666666662	1.7501833333333328	38434.1640625	701844.7628542479	0	1174	0.08350161975065906	8.07776923076924	2.9706552321008437	98.91803741455078	98.92015838623047
49	98.98401641845703	2.0189666666666666					1	DETECTED	98.9840 m/z @2.02 [CD8212_2.mzXML]	98.98401641845703	2.0189666666666666	0.10091666666666667	20.00183333333333	19.900916666666664	23733.658203125	5318699.209201624	0	1174	0.18081646238982674	12.172417154083199	24.78608629525726	98.98335266113281	98.98452758789062
50	98.9953384399414	1.80895					1	DETECTED	98.9953 m/z @1.81 [CD8212_2.mzXML]	98.9953384399414	1.80895	1.5819	7.857749999999999	6.275849999999999	86755.21875	3583989.520590332	0	1174	0.05293760246475654	17.153156428208987	48.486281351999494	98.9888916015625	99.00335693359375
51	99.04389953613281	1.9905833333333334					1	DETECTED	99.0439 m/z @1.99 [CD8212_2.mzXML]	99.04389953613281	1.9905833333333334	0.13721666666666668	17.620166666666666	17.48295	20227.806640625	2716487.7468875423	0	1174	0.40355147525647417	2.902817152359368	4.822426339296681	99.04055786132812	99.04517364501953
52	100.07557678222656	8.83695					1	DETECTED	100.0756 m/z @8.84 [CD8212_2.mzXML]	100.07557678222656	8.83695	0.21043333333333333	19.94633333333333	19.735899999999997	95430.046875	2087465.8895741864	1	1174	0.17383209527468857	2.0196225370929377	1.5764252557017233	100.07515716552734	100.07592010498047
53	101.0080795288086	1.5084166666666665					1	DETECTED	101.0081 m/z @1.51 [CD8212_2.mzXML]	101.0080795288086	1.5084166666666665	0.26543333333333335	19.9835	19.718066666666665	598495.8125	1.0639343901309429E7	1	1174	0.13284455589112243	1.4547971250811262	1.838191440560295	101.00273895263672	101.00851440429688
54	101.05960083007812	12.80985					1	DETECTED	101.0596 m/z @12.81 [CD8212_2.mzXML]	101.05960083007812	12.80985	0.3750666666666667	19.487833333333334	19.11276666666667	8805.318359375	4561182.3884895025	0	1174	10.612988942939692	0.7685202932097732	0.5370405864195462	101.0594482421875	101.05976867675781
55	101.09593963623047	7.322233333333333					1	DETECTED	101.0959 m/z @7.32 [CD8212_2.mzXML]	101.09593963623047	7.322233333333333	0.10091666666666667	20.00183333333333	19.900916666666664	19544.990234375	1.1025664740914727E7	0	1174	12.623988646002404	0.6618694267851734	0.32203786272028007	101.09561920166016	101.10391998291016
56	102.00910949707031	1.5084166666666665					1	DETECTED	102.0091 m/z @1.51 [CD8212_2.mzXML]	102.00910949707031	1.5084166666666665	1.4128833333333333	17.823	16.410116666666667	53321.109375	5611435.210450413	0	1174	0.14498744837083177	72.23925139052011	148.14329895608478	102.00880432128906	102.00935363769531
57	102.05469512939453	1.9483166666666667					1	DETECTED	102.0547 m/z @1.95 [CD8212_2.mzXML]	102.05469512939453	1.9483166666666667	0.3018166666666667	17.9705	17.668683333333334	22354.54296875	3074361.8700160226	0	1174	0.8945886926162165	2.5763031128721248	4.139951910686826	102.0460205078125	102.05577850341797
58	102.09114074707031	1.8231333333333335					1	DETECTED	102.0911 m/z @1.82 [CD8212_2.mzXML]	102.09114074707031	1.8231333333333335	0.10091666666666667	20.00183333333333	19.900916666666664	10641.6318359375	2074719.933126557	0	1174	0.030060107512677847	5.35905713848359	4.694162079354027	102.09058380126953	102.09984588623047
59	102.12740325927734	12.59635					1	DETECTED	102.1274 m/z @12.60 [CD8212_2.mzXML]	102.12740325927734	12.59635	0.17370000000000002	19.94633333333333	19.77263333333333	5842.646484375	1944636.3746563105	0	1174	4.132562846753871	0.7958299289335743	1.6782327495661442	102.1271743774414	102.12796020507812
60	102.97007751464844	1.5084166666666665					1	DETECTED	102.9701 m/z @1.51 [CD8212_2.mzXML]	102.97007751464844	1.5084166666666665	1.4128833333333333	19.78083333333333	18.367949999999997	298469.125	3619121.7222782294	0	1174	0.12581577614273076	1.5366135475570473	2.02682314409176	102.96992492675781	102.97064971923828
61	103.03878784179688	2.0189666666666666					1	DETECTED	103.0388 m/z @2.02 [CD8212_2.mzXML]	103.03878784179688	2.0189666666666666	0.9396333333333333	19.670833333333334	18.7312	66260.78125	5171298.308460143	0	1174	0.25498085149069394	3.1310419497739943	8.356834643206733	103.03861999511719	103.04271697998047
62	103.0540542602539	8.3683					1	DETECTED	103.0541 m/z @8.37 [CD8212_2.mzXML]	103.0540542602539	8.3683	2.9356500000000003	10.7859	7.850249999999999	143536.671875	8444661.67941388	1	1174	0.33378640177794416	0.7225065115551343	0.33978958696941314	103.05390167236328	103.05874633789062
63	103.07514190673828	10.992283333333335					1	DETECTED	103.0751 m/z @10.99 [CD8212_2.mzXML]	103.07514190673828	10.992283333333335	0.10091666666666667	20.00183333333333	19.900916666666664	89291.78125	1.749391266621534E7	1	1174	0.3867819611119252	0.6164006378808856	6.4117274610914645	103.073486328125	103.08101654052734
64	104.05756378173828	8.352333333333332					1	DETECTED	104.0576 m/z @8.35 [CD8212_2.mzXML]	104.05756378173828	8.352333333333332	7.840116666666666	9.490533333333333	1.6504166666666675	13060.9990234375	267927.19957333425	0	1174	0.17432551960279774	0.8389080344330402	0.4182062675343175	104.0493392944336	104.05758666992188
65	104.07050323486328	1.8654666666666666					1	DETECTED	104.0705 m/z @1.87 [CD8212_2.mzXML]	104.07050323486328	1.8654666666666666	0.10091666666666667	19.96466666666667	19.863750000000003	89235.3515625	5924905.177283291	0	1174	11.823561174189527	8.905501051549944	15.001040569842253	104.0701675415039	104.07904815673828
66	104.10667419433594	1.7652500000000002					1	DETECTED	104.1067 m/z @1.77 [CD8212_2.mzXML]	104.10667419433594	1.7652500000000002	1.6871	14.8305	13.1434	578749.0625	5412016.525232481	1	1174	0.05989342564510336	3.6496760226553824	2.744982129492085	104.10653686523438	104.10699462890625
67	104.96306610107422	11.328083333333332					1	DETECTED	104.9631 m/z @11.33 [CD8212_2.mzXML]	104.96306610107422	11.328083333333332	0.10091666666666667	19.94633333333333	19.845416666666665	13339.712890625	2623407.8386637564	0	1174	19.645721904687576	0.9740278092354758	0.2205703659809801	104.95956420898438	104.96626281738281
68	105.00325012207031	1.5084166666666665					1	DETECTED	105.0033 m/z @1.51 [CD8212_2.mzXML]	105.00325012207031	1.5084166666666665	1.4315666666666667	1.672	0.24043333333333328	21710.720703125	180547.22922851564	0	1174	0.12706399977097926	1.5643027542832382	2.347633950437594	105.00289916992188	105.00328063964844
69	105.03337860107422	9.709116666666667					1	DETECTED	105.0334 m/z @9.71 [CD8212_2.mzXML]	105.03337860107422	9.709116666666667	9.675633333333334	9.8262	0.1505666666666663	30286.892578125	178841.90180908146	0	1174	0.10326200105461858	2.2483822797411905	3.794684082169817	105.03334045410156	105.03341674804688
70	105.07140350341797	13.7404					1	DETECTED	105.0714 m/z @13.74 [CD8212_2.mzXML]	105.07140350341797	13.7404	0.10091666666666667	20.00183333333333	19.900916666666664	98422.0390625	1.7516061631029855E7	1	1174	1.6173852156387731	1.0883330777647173	0.9338901113066554	105.0697021484375	105.0732421875
71	106.04957580566406	1.83755					1	DETECTED	106.0496 m/z @1.84 [CD8212_2.mzXML]	106.04957580566406	1.83755	0.13721666666666668	19.94633333333333	19.809116666666664	9078.2607421875	1190147.129391357	0	1174	0.39862039734330157	1.874459016882637	1.6757631549649918	106.04927062988281	106.05594635009766
72	106.07495880126953	14.337133333333332					1	DETECTED	106.0750 m/z @14.34 [CD8212_2.mzXML]	106.07495880126953	14.337133333333332	4.36355	19.891333333333332	15.527783333333332	3707.356689453125	1232840.7938027338	0	1174	5.278376022687944	0.7784455603552719	0.5639679368248692	106.0649642944336	106.0822982788086
73	106.95030975341797	1.6569666666666667					1	DETECTED	106.9503 m/z @1.66 [CD8212_2.mzXML]	106.95030975341797	1.6569666666666667	1.5967666666666667	1.8930166666666668	0.2962500000000001	61250.6171875	470089.3149199219	0	1174	0.1381973117751767	1.9193016171640833	2.5687791240284623	106.95028686523438	106.95047760009766
74	107.0124740600586	11.2968					1	DETECTED	107.0125 m/z @11.30 [CD8212_2.mzXML]	107.0124740600586	11.2968	11.10985	16.420133333333332	5.310283333333333	3811.7294921875	506581.46379379276	0	1174	3.445894955516879	14.202415975751128	22.254746412143863	107.00715637207031	107.0161361694336
75	107.04874420166016	11.41665					1	DETECTED	107.0487 m/z @11.42 [CD8212_2.mzXML]	107.04874420166016	11.41665	0.28359999999999996	19.597666666666665	19.314066666666665	2543.28369140625	1122171.0194461977	0	1174	10.654970444564608	0.8674202786597861	0.7348405573195723	107.0487060546875	107.05256652832031
76	107.08536529541016	11.873833333333332					1	DETECTED	107.0854 m/z @11.87 [CD8212_2.mzXML]	107.08536529541016	11.873833333333332	5.429366666666667	14.3705	8.941133333333333	3541.11767578125	495377.61834118655	0	1174	6.471363288143381	0.6937062285992118	0.3874124571984237	107.07593536376953	107.08553314208984
77	108.08036041259766	11.41665					1	DETECTED	108.0804 m/z @11.42 [CD8212_2.mzXML]	108.08036041259766	11.41665	0.1191	20.00183333333333	19.88273333333333	3097.162353515625	1560402.883985442	0	1174	11.448638976374067	0.8799577489514686	1.1966136534583793	108.0748062133789	108.08109283447266
78	109.06214904785156	1.6871					1	DETECTED	109.0621 m/z @1.69 [CD8212_2.mzXML]	109.06214904785156	1.6871	1.5819	19.2315	17.6496	5318.1904296875	1564875.2332522892	0	1174	6.667117175885943	83.8859315589354	84.43958818509283	109.06192779541016	109.0649185180664
79	109.97813415527344	1.4786					1	DETECTED	109.9781 m/z @1.48 [CD8212_2.mzXML]	109.97813415527344	1.4786	1.4636333333333333	19.4695	18.005866666666666	3279.417724609375	1207903.4911356203	0	1174	0.05556822617492729	601.5322939866408	1202.0645879732815	109.9778823852539	109.98236846923828
80	110.05989074707031	5.692633333333333					1	DETECTED	110.0599 m/z @5.69 [CD8212_2.mzXML]	110.05989074707031	5.692633333333333	0.19191666666666668	19.9835	19.79158333333333	3245.189697265625	1500471.8055149233	0	1174	1.2121964957896552	1.7990004332768759	57.009504990330505	110.05229187011719	110.06893157958984
81	111.0439453125	1.9483166666666667					1	DETECTED	111.0439 m/z @1.95 [CD8212_2.mzXML]	111.0439453125	1.9483166666666667	0.10091666666666667	20.00183333333333	19.900916666666664	6315.28173828125	3253927.1639043945	0	1174	15.594252517984595	5.38619591497961	7.0394379350093805	111.04328155517578	111.04740905761719
82	112.03666687011719	1.78005					1	DETECTED	112.0367 m/z @1.78 [CD8212_2.mzXML]	112.03666687011719	1.78005	1.3583333333333334	16.069333333333333	14.710999999999999	117787.0859375	1622154.293726715	0	1174	0.18419234975507992	0.8702216994557682	1.039368670998491	112.02786254882812	112.04146575927734
83	112.89547729492188	1.7189					1	DETECTED	112.8955 m/z @1.72 [CD8212_2.mzXML]	112.89547729492188	1.7189	1.6569666666666667	2.1906499999999998	0.5336833333333331	100244.9296875	1168048.752666504	0	1174	0.4045266680185282	4.30853067814854	4.925598099172466	112.89543914794922	112.89569091796875
84	113.00692749023438	10.874149999999998					1	DETECTED	113.0069 m/z @10.87 [CD8212_2.mzXML]	113.00692749023438	10.874149999999998	10.839366666666667	10.92565	0.08628333333333238	1700.655517578125	7036.570973419222	0	1174	0.062163783957396745	1.2402970771442738	1.4805941542885477	113.00692749023438	113.00726318359375
85	113.02075958251953	2.1906499999999998					1	DETECTED	113.0208 m/z @2.19 [CD8212_2.mzXML]	113.02075958251953	2.1906499999999998	0.19191666666666668	19.928	19.736083333333333	110596.5	6674542.21070295	0	1174	0.6788242364974453	1.5578356042798274	1.5767590012315036	113.01519012451172	113.02315521240234
86	113.03575897216797	1.4636333333333333					1	DETECTED	113.0358 m/z @1.46 [CD8212_2.mzXML]	113.03575897216797	1.4636333333333333	1.4128833333333333	16.898833333333332	15.485949999999999	4096.39453125	1618276.0806057132	0	1174	12.038129373036533	152.5709359605909	286.7694591662412	113.034423828125	113.0418701171875
87	113.05968475341797	10.142733333333332					1	DETECTED	113.0597 m/z @10.14 [CD8212_2.mzXML]	113.05968475341797	10.142733333333332	0.1191	20.00183333333333	19.88273333333333	3593.89453125	1172195.855555969	0	1174	9.69664757932676	0.9917927298484581	0.9567915458211498	113.0593032836914	113.06104278564453
88	114.0549087524414	2.56365					1	DETECTED	114.0549 m/z @2.56 [CD8212_2.mzXML]	114.0549087524414	2.56365	0.9031666666666667	19.94633333333333	19.043166666666664	24242.5703125	3210689.731870118	0	1174	0.5350309251891066	2.398136165290419	1.0121541455262193	114.04695892333984	114.05506134033203
89	114.06599426269531	1.8231333333333335					1	DETECTED	114.0660 m/z @1.82 [CD8212_2.mzXML]	114.06599426269531	1.8231333333333335	0.10091666666666667	20.00183333333333	19.900916666666664	371153.46875	5818829.526289728	0	1174	0.05931865133097247	0.7269120893782675	0.12129879701696336	114.0620346069336	114.07070922851562
90	114.0912094116211	2.8037					1	DETECTED	114.0912 m/z @2.80 [CD8212_2.mzXML]	114.0912094116211	2.8037	0.1191	19.909666666666666	19.790566666666667	13945.9130859375	2923586.9618183896	0	1174	9.365991029094848	2.944404945484653	3.2846574836003875	114.08314514160156	114.09678649902344
91	114.89229583740234	1.7189					1	DETECTED	114.8923 m/z @1.72 [CD8212_2.mzXML]	114.89229583740234	1.7189	1.7025833333333333	2.0906833333333332	0.3880999999999999	26742.20703125	222630.3790349121	0	1174	0.0733449712776868	11.892747701736397	22.785495403472794	114.8922119140625	114.89261627197266
92	114.9876937866211	1.53795					1	DETECTED	114.9877 m/z @1.54 [CD8212_2.mzXML]	114.9876937866211	1.53795	1.4128833333333333	1.6569666666666667	0.24408333333333343	30989.544921875	260832.16087374886	0	1174	0.1562606131236286	0.9837536655895848	1.0436553333799248	114.98725891113281	114.9876937866211
93	115.03658294677734	1.8654666666666666					1	DETECTED	115.0366 m/z @1.87 [CD8212_2.mzXML]	115.03658294677734	1.8654666666666666	0.6118833333333333	19.87316666666667	19.261283333333335	36549.24609375	1589250.3113782052	0	1174	0.38717521000406174	1.4902310372734873	2.0416894271789645	115.03623962402344	115.04244995117188
94	115.05431365966797	9.199333333333334					1	DETECTED	115.0543 m/z @9.20 [CD8212_2.mzXML]	115.05431365966797	9.199333333333334	0.7576166666666667	18.5005	17.74288333333333	42964.71875	2055624.6706583868	0	1174	0.10297405807255444	0.6644573752800603	2.245215216011656	115.0499496459961	115.05722045898438
95	115.06938934326172	1.8231333333333335					1	DETECTED	115.0694 m/z @1.82 [CD8212_2.mzXML]	115.06938934326172	1.8231333333333335	0.5755	18.701666666666664	18.126166666666663	13579.0244140625	2726195.772071168	0	1174	9.49853300566505	3.7143612720000574	6.40920738804632	115.06807708740234	115.07645416259766
96	115.11172485351562	11.72365					1	DETECTED	115.1117 m/z @11.72 [CD8212_2.mzXML]	115.11172485351562	11.72365	0.1554	20.00183333333333	19.84643333333333	4300.94384765625	2141200.757365079	0	1174	15.34452531376619	0.8577975637340709	0.2962484655069754	115.11117553710938	115.11881256103516
97	116.0576171875	9.199333333333334					1	DETECTED	116.0576 m/z @9.20 [CD8212_2.mzXML]	116.0576171875	9.199333333333334	9.155116666666666	10.106933333333334	0.9518166666666676	4415.654296875	86316.70209838863	0	1174	0.07191465061300839	10.763098379193238	20.526196758386476	116.04936981201172	116.05880737304688
98	116.07036590576172	1.8515833333333334					1	DETECTED	116.0704 m/z @1.85 [CD8212_2.mzXML]	116.07036590576172	1.8515833333333334	0.19191666666666668	19.9835	19.79158333333333	1651018.625	1.3881566541393708E7	1	1174	0.03988900273051876	0.7083555688723555	0.14793018642812042	116.07018280029297	116.07861328125
99	116.98554992675781	1.53795					1	DETECTED	116.9855 m/z @1.54 [CD8212_2.mzXML]	116.98554992675781	1.53795	0.10091666666666667	20.00183333333333	19.900916666666664	2313537.0	3.935599211467824E7	0	1174	0.12884218079047272	1.0988161068459217	1.0915354399255903	116.9854736328125	116.98606872558594
100	117.057373046875	9.199333333333334					1	DETECTED	117.0574 m/z @9.20 [CD8212_2.mzXML]	117.057373046875	9.199333333333334	1.1036166666666667	10.196666666666665	9.093049999999998	104704.546875	6094888.91883093	0	1174	7.26937215908429	0.5719630969894755	0.031834258557804404	117.05435180664062	117.05743408203125
101	117.09068298339844	11.480016666666668					1	DETECTED	117.0907 m/z @11.48 [CD8212_2.mzXML]	117.09068298339844	11.480016666666668	0.1554	19.96466666666667	19.80926666666667	73960.3046875	4275012.253900636	0	1174	0.3992936185471372	2.759964314126286	5.705745514533262	117.09056854248047	117.09745788574219
102	117.98916625976562	1.53795					1	DETECTED	117.9892 m/z @1.54 [CD8212_2.mzXML]	117.98916625976562	1.53795	1.4481666666666666	18.372666666666664	16.9245	26781.642578125	1443449.9916832275	0	1174	0.13592538574877233	94.25190272879153	187.50380545758307	117.98895263671875	117.99139404296875
103	118.06475067138672	9.199333333333334					1	DETECTED	118.0648 m/z @9.20 [CD8212_2.mzXML]	118.06475067138672	9.199333333333334	1.3765333333333334	10.506133333333334	9.129600000000002	1119248.25	1.649469490648373E7	1	1174	0.0843665254378756	1.6760550892767487	1.6539110586877839	118.05754852294922	118.06519317626953
104	118.0859146118164	1.8930166666666668					1	DETECTED	118.0859 m/z @1.89 [CD8212_2.mzXML]	118.0859146118164	1.8930166666666668	0.10091666666666667	20.00183333333333	19.900916666666664	1071164.625	4.034515911917666E7	1	1174	0.11140350336109073	1.0004900908071066	5.641613473700723	118.08529663085938	118.09395599365234
105	118.97871398925781	11.46365					1	DETECTED	118.9787 m/z @11.46 [CD8212_2.mzXML]	118.97871398925781	11.46365	0.26543333333333335	19.9835	19.718066666666665	20849.59375	3374714.822032714	0	1174	0.17107423794631238	5.913379395886494	0.5290747513760136	118.97840118408203	118.9819564819336
106	119.01879119873047	1.5084166666666665					1	DETECTED	119.0188 m/z @1.51 [CD8212_2.mzXML]	119.01879119873047	1.5084166666666665	1.4128833333333333	16.438383333333334	15.025500000000001	151992.609375	2365842.6215417786	0	1174	0.15468723783182647	49.57919212646981	1.8775437324004658	119.01844787597656	119.01927947998047
107	119.04918670654297	3.9196833333333334					1	DETECTED	119.0492 m/z @3.92 [CD8212_2.mzXML]	119.04918670654297	3.9196833333333334	2.288816666666667	4.347700000000001	2.0588833333333336	4745.74267578125	217862.38317358398	0	1174	0.2654311297360805	0.6312236847483957	0.3357259610615345	119.04813385009766	119.0492935180664
108	119.06840515136719	9.199333333333334					1	DETECTED	119.0684 m/z @9.20 [CD8212_2.mzXML]	119.06840515136719	9.199333333333334	3.99845	11.888366666666666	7.889916666666666	51206.86328125	2038088.6776068732	0	1174	0.10346549114723835	0.6252225498861647	0.21740304700694707	119.0641098022461	119.07551574707031
109	119.08941650390625	1.9067					1	DETECTED	119.0894 m/z @1.91 [CD8212_2.mzXML]	119.08941650390625	1.9067	0.10091666666666667	19.432833333333335	19.331916666666668	41899.890625	3697568.4638910224	0	1174	null	4.536003410996401	7.239098171726603	119.08513641357422	119.09307098388672
110	119.1540756225586	14.48755					1	DETECTED	119.1541 m/z @14.49 [CD8212_2.mzXML]	119.1540756225586	14.48755	0.1191	20.00183333333333	19.88273333333333	62521.89453125	1.3700094553262973E7	0	1174	4.743758859520069	0.97186679774975	1.4302242877137477	119.15271759033203	119.15742492675781
111	119.51506805419922	0.21043333333333333					1	DETECTED	119.5151 m/z @0.21 [CD8212_2.mzXML]	119.51506805419922	0.21043333333333333	0.21043333333333333	8.40055	8.190116666666668	2432.76953125	792964.9344132692	0	1174	8.061749804585993	null	null	119.50919342041016	119.51506805419922
112	120.0653305053711	1.8231333333333335					1	DETECTED	120.0653 m/z @1.82 [CD8212_2.mzXML]	120.0653305053711	1.8231333333333335	1.7652500000000002	8.502316666666667	6.737066666666667	41056.41015625	1176612.658963226	0	1174	0.07361469753785022	10.234868470433817	16.938748892806984	120.06504821777344	120.06792449951172
113	120.08055114746094	8.352333333333332					1	DETECTED	120.0806 m/z @8.35 [CD8212_2.mzXML]	120.08055114746094	8.352333333333332	3.025383333333333	13.488283333333333	10.462900000000001	537952.25	1.1551178380535476E7	1	1174	0.29069478751656597	0.8420178777328632	0.44918972554308834	120.08041381835938	120.08916473388672
114	120.15576934814453	19.487833333333334					1	DETECTED	120.1558 m/z @19.49 [CD8212_2.mzXML]	120.15576934814453	19.487833333333334	9.8262	19.487833333333334	9.661633333333334	7428.953125	884540.2757799376	0	1174	3.8049585356344835	0.5	null	120.15576934814453	120.1578140258789
115	120.97895812988281	1.53795					1	DETECTED	120.9790 m/z @1.54 [CD8212_2.mzXML]	120.97895812988281	1.53795	1.4128833333333333	19.067333333333334	17.65445	33552.38671875	2839301.8906116644	0	1174	0.16370752418846513	70.58015724946696	1.3498288698220444	120.978515625	120.98726654052734
116	121.02811431884766	12.481150000000001					1	DETECTED	121.0281 m/z @12.48 [CD8212_2.mzXML]	121.02811431884766	12.481150000000001	0.8304166666666667	19.928	19.097583333333333	22798.013671875	6623230.364198792	0	1174	2.0253814195765028	0.8774591329640563	0.06288518749129275	121.0278549194336	121.0333480834961
117	121.07160186767578	1.83755					1	DETECTED	121.0716 m/z @1.84 [CD8212_2.mzXML]	121.07160186767578	1.83755	0.10091666666666667	20.00183333333333	19.900916666666664	1327637.875	1.1101585421673546E7	0	1174	0.040954244248273985	0.6151654647417026	4.112031292772789	121.064453125	121.0721664428711
118	121.08412170410156	8.352333333333332					1	DETECTED	121.0841 m/z @8.35 [CD8212_2.mzXML]	121.08412170410156	8.352333333333332	1.5671333333333335	8.676416666666666	7.109283333333333	34710.625	7544762.007813477	0	1174	0.2722837589554832	0.5238816345379159	0.028933304406619887	121.0817642211914	121.08412170410156
119	121.10102844238281	11.841366666666666					1	DETECTED	121.1010 m/z @11.84 [CD8212_2.mzXML]	121.10102844238281	11.841366666666666	3.4073166666666665	19.891333333333332	16.484016666666665	8465.025390625	3721110.5213561705	0	1174	0.07402500557369862	0.9772301958529216	0.9544603917058432	121.09662628173828	121.10740661621094
120	122.0963363647461	8.6413					1	DETECTED	122.0963 m/z @8.64 [CD8212_2.mzXML]	122.0963363647461	8.6413	0.13721666666666668	20.00183333333333	19.864616666666663	13120.2568359375	2516736.672453615	0	1174	3.7221608589963573	1.1413452946016827	84.409600968994	122.08707427978516	122.09672546386719
121	122.92427062988281	1.6569666666666667					1	DETECTED	122.9243 m/z @1.66 [CD8212_2.mzXML]	122.92427062988281	1.6569666666666667	0.10091666666666667	19.634333333333334	19.533416666666668	32113.48828125	1911032.7574526977	0	1174	0.11653543375375319	5.226397051843144	9.671523515201072	122.92414093017578	122.93161010742188
122	123.04735565185547	8.352333333333332					1	DETECTED	123.0474 m/z @8.35 [CD8212_2.mzXML]	123.04735565185547	8.352333333333332	0.1191	19.928	19.8089	3243.694091796875	1203520.7174877315	0	1174	8.486265583824173	1.2029842467722283	4.458934756430982	123.04314422607422	123.05546569824219
123	124.03668212890625	1.8793666666666666					1	DETECTED	124.0367 m/z @1.88 [CD8212_2.mzXML]	124.03668212890625	1.8793666666666666	0.1191	19.96466666666667	19.84556666666667	10466.880859375	1508392.3372979434	0	1174	0.38348896526338705	1.4523469324785945	3.3706849942982537	124.03577423095703	124.04277801513672
124	124.97586822509766	1.5084166666666665					1	DETECTED	124.9759 m/z @1.51 [CD8212_2.mzXML]	124.97586822509766	1.5084166666666665	1.4481666666666666	15.921316666666666	14.473149999999999	3295.1650390625	1710874.4169099731	0	1174	0.09939468760940473	120.10912863070556	239.2182572614111	124.97384643554688	124.97598266601562
125	124.99959564208984	13.014999999999999					1	DETECTED	124.9996 m/z @13.01 [CD8212_2.mzXML]	124.99959564208984	13.014999999999999	12.416866666666666	13.7404	1.3235333333333337	6149.66943359375	218974.26660626242	0	1174	0.33736386611316505	1.1063865358894343	1.2127730717788687	124.99707794189453	124.9997329711914
126	125.01526641845703	10.477333333333332					1	DETECTED	125.0153 m/z @10.48 [CD8212_2.mzXML]	125.01526641845703	10.477333333333332	0.7758	19.689166666666665	18.913366666666665	21508.5546875	2269261.5205290536	0	1174	0.370194755773241	0.5127569807592005	0.014147808618675723	125.01490020751953	125.02349090576172
127	125.02642059326172	15.055816666666667					1	DETECTED	125.0264 m/z @15.06 [CD8212_2.mzXML]	125.02642059326172	15.055816666666667	0.19191666666666668	19.9835	19.79158333333333	8834.556640625	1804921.8141632397	0	1174	0.9006470914917912	0.6522581798207016	0.6079219653477983	125.02576446533203	125.03530883789062
128	125.05718994140625	1.6569666666666667					1	DETECTED	125.0572 m/z @1.66 [CD8212_2.mzXML]	125.05718994140625	1.6569666666666667	0.3018166666666667	10.0717	9.769883333333333	6967.5625	2022895.9260628968	0	1174	0.11763506380830546	3.6047239542978016	6.209447908595603	125.05689239501953	125.05953216552734
129	126.052490234375	1.8793666666666666					1	DETECTED	126.0525 m/z @1.88 [CD8212_2.mzXML]	126.052490234375	1.8793666666666666	0.10091666666666667	19.94633333333333	19.845416666666665	28164.111328125	1474963.4966754452	0	1174	7.794405087907403	2.33056215029939	null	126.0427474975586	126.05554962158203
130	126.9941177368164	4.251916666666667					1	DETECTED	126.9941 m/z @4.25 [CD8212_2.mzXML]	126.9941177368164	4.251916666666667	4.251916666666667	9.709116666666667	5.457199999999999	10119.8505859375	2399354.555079529	0	1174	5.401559632766701	null	null	126.9941177368164	127.00261688232422
131	127.01224517822266	10.447433333333333					1	DETECTED	127.0122 m/z @10.45 [CD8212_2.mzXML]	127.01224517822266	10.447433333333333	0.5937166666666667	14.98655	14.392833333333332	5659.08251953125	2156334.9967568973	0	1174	0.19297579174828705	0.730325105755358	0.016498101188411832	127.01009368896484	127.01434326171875
132	127.03886413574219	10.874149999999998					1	DETECTED	127.0389 m/z @10.87 [CD8212_2.mzXML]	127.03886413574219	10.874149999999998	0.1554	19.94633333333333	19.79093333333333	73211.75	5230675.634886932	1	1174	8.966233273222855	0.533959667040895	0.03075637002870966	127.03294372558594	127.03923034667969
133	127.05403900146484	9.199333333333334					1	DETECTED	127.0540 m/z @9.20 [CD8212_2.mzXML]	127.05403900146484	9.199333333333334	0.1191	19.9835	19.8644	3232.009765625	1561806.8473688026	0	1174	0.4891126910293089	1.093826516939726	1.1876530338794522	127.04963684082031	127.06067657470703
134	128.01239013671875	10.213833333333334					1	DETECTED	128.0124 m/z @10.21 [CD8212_2.mzXML]	128.01239013671875	10.213833333333334	0.33858333333333335	19.94633333333333	19.60775	8157.466796875	2939787.923894225	0	1174	6.6479312545539635	0.9949640184713014	10.696592886930395	128.01022338867188	128.01763916015625
135	128.07049560546875	1.9343333333333335					1	DETECTED	128.0705 m/z @1.93 [CD8212_2.mzXML]	128.07049560546875	1.9343333333333335	0.24723333333333333	20.00183333333333	19.754599999999996	19987.873046875	2758835.1274545877	0	1174	0.20492708558937633	3.3314901760502345	3.1312818970378684	128.06112670898438	128.0708465576172
136	129.013671875	16.493466666666666					1	DETECTED	129.0137 m/z @16.49 [CD8212_2.mzXML]	129.013671875	16.493466666666666	1.4481666666666666	20.00183333333333	18.553666666666665	9352.6337890625	4385541.643466521	0	1174	1.0351887288602981	0.7227638090795513	0.4459186426083631	129.0127716064453	129.01834106445312
137	129.05438232421875	1.9204833333333333					1	DETECTED	129.0544 m/z @1.92 [CD8212_2.mzXML]	129.05438232421875	1.9204833333333333	0.10091666666666667	20.00183333333333	19.900916666666664	39856.0	6200009.65427417	0	1174	0.22305857919569716	6.414645271847566	5.819620086626872	129.05186462402344	129.06280517578125
138	129.0914764404297	1.53795					1	DETECTED	129.0915 m/z @1.54 [CD8212_2.mzXML]	129.0914764404297	1.53795	1.53795	11.756433333333332	10.218483333333332	5435.45361328125	1709504.6103350227	0	1174	7.281576321494002	null	null	129.0903778076172	129.0914764404297
139	129.12728881835938	0.6301					1	DETECTED	129.1273 m/z @0.63 [CD8212_2.mzXML]	129.12728881835938	0.6301	0.1191	20.00183333333333	19.88273333333333	2002.1651611328125	1478807.201222015	0	1174	0.5527767389693475	19.454729288975862	37.909458577951725	129.1267547607422	129.1277313232422
140	130.0496063232422	1.96225					1	DETECTED	130.0496 m/z @1.96 [CD8212_2.mzXML]	130.0496063232422	1.96225	0.1191	20.00183333333333	19.88273333333333	14133.6171875	2432660.0874043275	0	1174	7.9071079415395324	7.756079912134937	8.957324233554505	130.04917907714844	130.0501251220703
141	130.0650634765625	10.549033333333334					1	DETECTED	130.0651 m/z @10.55 [CD8212_2.mzXML]	130.0650634765625	10.549033333333334	8.4851	19.7625	11.2774	84316.34375	1966503.0200073544	1	1174	1.4125260917045885	0.5643845087209132	2.203972972574235	130.05796813964844	130.07205200195312
142	130.08596801757812	1.8930166666666668					1	DETECTED	130.0860 m/z @1.89 [CD8212_2.mzXML]	130.08596801757812	1.8930166666666668	0.1191	19.74416666666667	19.62506666666667	63843.4453125	2673395.1246498404	0	1174	0.1969003206715363	3.271486902990203	2.5516403060645345	130.07615661621094	130.0866241455078
143	130.9327850341797	1.5671333333333335					1	DETECTED	130.9328 m/z @1.57 [CD8212_2.mzXML]	130.9327850341797	1.5671333333333335	1.4481666666666666	16.364483333333332	14.916316666666665	11621.6376953125	5635547.9211851815	0	1174	0.16186176099551508	62.69115998879226	124.38231997758452	130.93267822265625	130.94252014160156
144	130.96469116210938	1.53795					1	DETECTED	130.9647 m/z @1.54 [CD8212_2.mzXML]	130.96469116210938	1.53795	0.10091666666666667	20.00183333333333	19.900916666666664	1084298.0	1.41130129526742E7	0	1174	0.1261481272185323	1.1383826502754084	1.1712753952723938	130.9622039794922	130.97415161132812
145	131.01876831054688	1.4786					1	DETECTED	131.0188 m/z @1.48 [CD8212_2.mzXML]	131.01876831054688	1.4786	1.4315666666666667	12.011683333333334	10.580116666666667	21405.24609375	7742280.1638076175	0	1174	0.11540218244132294	112.4746633593198	223.9493267186396	131.01271057128906	131.01881408691406
146	131.0684051513672	10.549033333333334					1	DETECTED	131.0684 m/z @10.55 [CD8212_2.mzXML]	131.0684051513672	10.549033333333334	3.810416666666667	19.451166666666666	15.640749999999999	8554.3876953125	1542594.4938007817	0	1174	0.17237090977069514	1.1605312168422302	3.5320077357887283	131.06785583496094	131.07040405273438
147	131.08152770996094	2.467633333333333					1	DETECTED	131.0815 m/z @2.47 [CD8212_2.mzXML]	131.08152770996094	2.467633333333333	0.7576166666666667	19.267666666666667	18.51005	5325.8466796875	1184201.150740021	0	1174	2.587899145221183	5.412242570735179	9.82448514147036	131.08111572265625	131.08865356445312
148	131.44284057617188	4.1097166666666665					1	DETECTED	131.4428 m/z @4.11 [CD8212_2.mzXML]	131.44284057617188	4.1097166666666665	3.4687	4.636866666666666	1.1681666666666661	4280.48779296875	217345.69223764032	0	1174	0.9755911102210604	0.9111827565585918	0.8442092997316256	131.44256591796875	131.44448852539062
149	131.95025634765625	0.35685					1	DETECTED	131.9503 m/z @0.36 [CD8212_2.mzXML]	131.95025634765625	0.35685	0.10091666666666667	20.00183333333333	19.900916666666664	4578.1318359375	2134474.0956368702	0	1174	6.600055147199141	38.879102630893456	76.7582052617869	131.94985961914062	131.95062255859375
150	131.9610595703125	11.572149999999999					1	DETECTED	131.9611 m/z @11.57 [CD8212_2.mzXML]	131.9610595703125	11.572149999999999	1.4315666666666667	19.249666666666666	17.8181	13157.2001953125	3097389.2377127036	0	1174	12.486453604262024	2.5049102046990215	2.7996845910650516	131.96067810058594	131.96856689453125
151	132.0369873046875	2.11935					1	DETECTED	132.0370 m/z @2.12 [CD8212_2.mzXML]	132.0369873046875	2.11935	2.11935	15.7557	13.63635	27264.845703125	7130342.660225891	0	1174	7.591061849917781	null	null	132.0369873046875	132.0445098876953
152	132.0652313232422	2.6192333333333333					1	DETECTED	132.0652 m/z @2.62 [CD8212_2.mzXML]	132.0652313232422	2.6192333333333333	1.80895	9.877866666666668	8.068916666666668	130187.8515625	7946667.633510195	0	1174	0.6785674377033248	2.0624079299340687	2.096034213777497	132.06492614746094	132.06561279296875
153	132.0764923095703	1.8515833333333334					1	DETECTED	132.0765 m/z @1.85 [CD8212_2.mzXML]	132.0764923095703	1.8515833333333334	1.8231333333333335	17.8595	16.036366666666666	521326.25	5623840.182506403	0	1174	0.038485826911481835	2.933454835981655	2.842600563671576	132.07594299316406	132.08607482910156
154	132.1016387939453	4.31595					1	DETECTED	132.1016 m/z @4.32 [CD8212_2.mzXML]	132.1016387939453	4.31595	0.2287	19.817999999999998	19.589299999999998	1250482.875	7.772704659366538E7	1	1174	1.0258291822639878	0.7096030966210656	0.31594846219296707	132.0950164794922	132.10208129882812
155	132.11386108398438	4.220383333333333					1	DETECTED	132.1139 m/z @4.22 [CD8212_2.mzXML]	132.11386108398438	4.220383333333333	3.4687	4.475316666666667	1.006616666666667	2622.091796875	92420.70936383054	0	1174	0.5575960403880282	0.6695749539921512	0.3391499079843024	132.11245727539062	132.12301635742188
156	132.45484924316406	4.36355					1	DETECTED	132.4548 m/z @4.36 [CD8212_2.mzXML]	132.45484924316406	4.36355	3.530066666666667	4.702766666666666	1.1726999999999994	3338.439208984375	166977.06415283203	0	1174	0.6423980600636985	0.703493371193185	0.40698674238637006	132.45481872558594	132.45523071289062
157	132.7648468017578	4.236133333333333					1	DETECTED	132.7648 m/z @4.24 [CD8212_2.mzXML]	132.7648468017578	4.236133333333333	3.3920166666666662	4.4431	1.051083333333334	4514.64794921875	198995.3695807496	0	1174	1.012448259599613	0.6225936383201377	0.2451872766402754	132.7648468017578	132.76553344726562
158	132.95767211914062	11.2287					1	DETECTED	132.9577 m/z @11.23 [CD8212_2.mzXML]	132.95767211914062	11.2287	0.10091666666666667	20.00183333333333	19.900916666666664	475891.0	6.13011314863186E7	0	1174	1.2626629302726915	0.8416803688724882	12.488000124252364	132.9510040283203	132.96109008789062
159	132.9980926513672	1.5084166666666665					1	DETECTED	132.9981 m/z @1.51 [CD8212_2.mzXML]	132.9980926513672	1.5084166666666665	1.4315666666666667	10.891416666666666	9.45985	20240.982421875	4961969.093760986	0	1174	0.15221864032971433	61.54749512036445	116.53406292163174	132.98915100097656	132.9980926513672
160	133.0341033935547	1.5084166666666665					1	DETECTED	133.0341 m/z @1.51 [CD8212_2.mzXML]	133.0341033935547	1.5084166666666665	1.4128833333333333	19.377833333333335	17.96495	612191.9375	1.2475199629791502E7	0	1174	0.1272439057014656	57.83204844735003	1.8391984880128678	133.02920532226562	133.03466796875
161	133.04928588867188	2.0189666666666666					1	DETECTED	133.0493 m/z @2.02 [CD8212_2.mzXML]	133.04928588867188	2.0189666666666666	1.96225	8.015966666666667	6.053716666666667	8854.7998046875	752446.6386212771	0	1174	0.38690605632562236	20.516804077045506	70.64107336605727	133.0487823486328	133.0592803955078
162	133.06863403320312	2.508683333333333					1	DETECTED	133.0686 m/z @2.51 [CD8212_2.mzXML]	133.06863403320312	2.508683333333333	1.83755	10.695116666666667	8.857566666666667	7234.71484375	764494.3575658875	0	1174	0.1452844646569451	6.59896195490216	12.197923909804318	133.06039428710938	133.0689239501953
163	133.10504150390625	4.36355					1	DETECTED	133.1050 m/z @4.36 [CD8212_2.mzXML]	133.10504150390625	4.36355	1.5084166666666665	11.963033333333334	10.454616666666666	51554.60546875	4210894.623106264	0	1174	1.0619344596249007	0.7438863406605193	0.34980127457257437	133.09632873535156	133.10546875
164	133.961181640625	11.645983333333334					1	DETECTED	133.9612 m/z @11.65 [CD8212_2.mzXML]	133.961181640625	11.645983333333334	0.2287	19.96466666666667	19.73596666666667	10537.189453125	1936360.1853249231	0	1174	0.9479150878554403	0.7514852079014259	0.5337288647081105	133.9574432373047	133.96629333496094
165	134.01841735839844	1.7652500000000002					1	DETECTED	134.0184 m/z @1.77 [CD8212_2.mzXML]	134.01841735839844	1.7652500000000002	1.7189	10.891416666666666	9.172516666666667	17579.93359375	2427433.5760200196	0	1174	0.07656490461463239	98.9483998561666	196.0672414393927	134.01217651367188	134.01841735839844
166	134.0352020263672	1.5084166666666665					1	DETECTED	134.0352 m/z @1.51 [CD8212_2.mzXML]	134.0352020263672	1.5084166666666665	1.4315666666666667	18.390666666666668	16.959100000000003	57150.3125	1834191.5288693232	0	1174	0.13155803606237448	9.69387982398116	5.389437308242955	134.0345916748047	134.04490661621094
167	134.05987548828125	10.0717					1	DETECTED	134.0599 m/z @10.07 [CD8212_2.mzXML]	134.05987548828125	10.0717	9.725816666666667	18.518833333333337	8.79301666666667	12330.3203125	731080.2459669801	0	1174	0.4229629749859072	12.710957451934673	1.3883243870508175	134.05972290039062	134.06710815429688
168	134.10609436035156	4.3792					1	DETECTED	134.1061 m/z @4.38 [CD8212_2.mzXML]	134.10609436035156	4.3792	3.4228333333333336	17.896666666666665	14.473833333333332	3788.81982421875	708559.9760500487	0	1174	0.1662418548976854	7.567094210728104	14.134188421456207	134.10565185546875	134.11033630371094
169	134.95823669433594	11.386766666666666					1	DETECTED	134.9582 m/z @11.39 [CD8212_2.mzXML]	134.95823669433594	11.386766666666666	0.10091666666666667	20.00183333333333	19.900916666666664	63048.6640625	1.0758993205337707E7	0	1174	1.9510683322796734	0.8799172427788569	8.641101969599715	134.9578094482422	134.95899963378906
170	135.00360107421875	1.53795					1	DETECTED	135.0036 m/z @1.54 [CD8212_2.mzXML]	135.00360107421875	1.53795	1.4315666666666667	19.085166666666666	17.6536	115492.28125	2465625.4858017573	0	1174	0.16779729568787127	3.023749403273179	5.7485723457452105	134.995849609375	135.0039520263672
171	135.0318603515625	1.5084166666666665					1	DETECTED	135.0319 m/z @1.51 [CD8212_2.mzXML]	135.0318603515625	1.5084166666666665	1.5084166666666665	18.83	17.321583333333333	64455.734375	2128406.716634277	0	1174	0.1410469866377171	null	null	135.0314178466797	135.0325927734375
172	135.04393005371094	10.17885					1	DETECTED	135.0439 m/z @10.18 [CD8212_2.mzXML]	135.04393005371094	10.17885	1.1944000000000001	18.738666666666667	17.544266666666665	4039.284423828125	1111355.241805572	0	1174	0.8157324855353973	0.9763684291563014	0.952736858312603	135.0435333251953	135.0441131591797
173	135.06317138671875	10.0717					1	DETECTED	135.0632 m/z @10.07 [CD8212_2.mzXML]	135.06317138671875	10.0717	0.3018166666666667	20.00183333333333	19.700016666666663	2166.796142578125	1139049.3277048944	0	1174	8.381775930853903	1.008201223829012	1.0164024476580236	135.06222534179688	135.0633544921875
174	135.0801239013672	11.902766666666668					1	DETECTED	135.0801 m/z @11.90 [CD8212_2.mzXML]	135.0801239013672	11.902766666666668	5.34195	12.109516666666668	6.767566666666668	10309.1162109375	558106.298248474	0	1174	1.7046513769567717	0.5157564225998288	3.193423773275198	135.07952880859375	135.08041381835938
175	136.0477752685547	1.80895					1	DETECTED	136.0478 m/z @1.81 [CD8212_2.mzXML]	136.0477752685547	1.80895	1.7345333333333335	10.462266666666666	8.727733333333333	104401.7421875	1114265.1171901245	0	1174	0.08274976075425555	1.635884150525761	2.008070969523692	136.04742431640625	136.05111694335938
176	136.0755615234375	3.9351833333333333					1	DETECTED	136.0756 m/z @3.94 [CD8212_2.mzXML]	136.0755615234375	3.9351833333333333	0.2287	20.00183333333333	19.77313333333333	11014.6640625	1590811.1865202023	0	1174	0.35096726192987715	1.2760936370497193	0.5396499919570341	136.07485961914062	136.0760040283203
177	136.95362854003906	11.2968					1	DETECTED	136.9536 m/z @11.30 [CD8212_2.mzXML]	136.95362854003906	11.2968	0.13721666666666668	19.87316666666667	19.735950000000003	32804.4921875	4305667.529827181	0	1174	1.1234546642387748	0.7615498966486486	11.068294021964682	136.94517517089844	136.95436096191406
178	136.96913146972656	1.6118333333333332					1	DETECTED	136.9691 m/z @1.61 [CD8212_2.mzXML]	136.96913146972656	1.6118333333333332	1.5524833333333334	1.672	0.1195166666666665	20930.861328125	97420.45291162102	0	1174	0.08275855147723665	1.0068800898624002	1.00208239244833	136.9688720703125	136.96932983398438
179	137.01759338378906	10.213833333333334					1	DETECTED	137.0176 m/z @10.21 [CD8212_2.mzXML]	137.01759338378906	10.213833333333334	3.0702833333333337	16.549083333333336	13.478800000000001	6100.44580078125	2025442.6044448244	0	1174	0.03750905763300949	0.9434244878246811	0.8868489756493624	137.00953674316406	137.0177001953125
180	137.04566955566406	3.4228333333333336					1	DETECTED	137.0457 m/z @3.42 [CD8212_2.mzXML]	137.04566955566406	3.4228333333333336	1.96225	16.530966666666664	14.568716666666663	9810.0068359375	1385167.8743551634	0	1174	0.48912318620218587	4.987293889427738	0.22572890591888584	137.0420684814453	137.04588317871094
181	137.13214111328125	6.203533333333334					1	DETECTED	137.1321 m/z @6.20 [CD8212_2.mzXML]	137.13214111328125	6.203533333333334	0.10091666666666667	20.00183333333333	19.900916666666664	7880.65380859375	3531110.341175292	0	1174	3.948703810124197	1.6305232454930532	0.714700350255194	137.1318359375	137.13282775878906
182	138.0521697998047	1.8793666666666666					1	DETECTED	138.0522 m/z @1.88 [CD8212_2.mzXML]	138.0521697998047	1.8793666666666666	0.4296	19.597666666666665	19.168066666666665	167545.578125	2231591.924333924	0	1174	0.06966519865160326	0.626434601170881	0.07627732145605381	138.04872131347656	138.05511474609375
183	139.0025634765625	3.2677833333333335					1	DETECTED	139.0026 m/z @3.27 [CD8212_2.mzXML]	139.0025634765625	3.2677833333333335	3.1761833333333334	3.4842166666666667	0.3080333333333334	2054.807861328125	22965.161847259504	0	1174	0.04725818123662817	1.6814046579330402	2.3628093158660803	139.00221252441406	139.0025634765625
184	139.04171752929688	14.354066666666666					1	DETECTED	139.0417 m/z @14.35 [CD8212_2.mzXML]	139.04171752929688	14.354066666666666	0.6118833333333333	19.96466666666667	19.352783333333335	138658.25	2.0101965907331727E7	1	1174	3.003806201585215	0.7833501884067136	0.5599685108047037	139.03558349609375	139.05032348632812
185	140.0677490234375	1.78005					1	DETECTED	140.0677 m/z @1.78 [CD8212_2.mzXML]	140.0677490234375	1.78005	0.3750666666666667	19.909666666666666	19.5346	576208.125	4154081.9249135745	1	1174	0.05410733631752662	3.472931527809662	0.9869454137120848	140.0675506591797	140.07101440429688
186	140.9524383544922	18.080166666666667					1	DETECTED	140.9524 m/z @18.08 [CD8212_2.mzXML]	140.9524383544922	18.080166666666667	16.088116666666668	19.067333333333334	2.979216666666666	1583.2115478515625	154173.09410552957	0	1174	1.2777620926070838	0.7477765785664686	0.4955531571329372	140.95181274414062	140.95321655273438
187	141.01007080078125	10.477333333333332					1	DETECTED	141.0101 m/z @10.48 [CD8212_2.mzXML]	141.01007080078125	10.477333333333332	3.3455333333333335	18.738666666666667	15.393133333333333	12742.841796875	1191002.2814767456	0	1174	0.06953641849253245	0.5162219285656306	0.01733037804716847	141.0099334716797	141.0177764892578
188	141.03863525390625	14.073233333333333					1	DETECTED	141.0386 m/z @14.07 [CD8212_2.mzXML]	141.03863525390625	14.073233333333333	2.7462500000000003	15.958183333333332	13.211933333333333	5711.220703125	1116069.1462692567	0	1174	11.596918401258762	0.5832061787560383	0.14760365690380828	141.03807067871094	141.040771484375
189	141.0520782470703	9.319983333333333					1	DETECTED	141.0521 m/z @9.32 [CD8212_2.mzXML]	141.0520782470703	9.319983333333333	0.8304166666666667	19.1035	18.273083333333332	19276.146484375	1070992.4989392697	0	1174	0.11015641015466926	0.6577471796367873	0.5162590482843643	141.0460662841797	141.05503845214844
190	141.09088134765625	10.0717					1	DETECTED	141.0909 m/z @10.07 [CD8212_2.mzXML]	141.09088134765625	10.0717	0.13721666666666668	20.00183333333333	19.864616666666663	1735.91552734375	1183863.2413607487	0	1174	11.9785816270375	0.9997810656148868	0.9995621312297736	141.0902099609375	141.09164428710938
191	142.04708862304688	1.80895					1	DETECTED	142.0471 m/z @1.81 [CD8212_2.mzXML]	142.04708862304688	1.80895	1.78005	18.591833333333334	16.811783333333334	22400.267578125	1099288.0846673585	0	1174	0.1255758501532691	290.8613033448659	null	142.0415496826172	142.0498809814453
192	142.0650634765625	9.199333333333334					1	DETECTED	142.0651 m/z @9.20 [CD8212_2.mzXML]	142.0650634765625	9.199333333333334	0.7939333333333334	10.381416666666667	9.587483333333333	57612.04296875	1329887.3099817503	0	1174	0.09323893460834931	1.9240894344448762	2.33946581257569	142.0645294189453	142.07220458984375
193	143.00706481933594	10.477333333333332					1	DETECTED	143.0071 m/z @10.48 [CD8212_2.mzXML]	143.00706481933594	10.477333333333332	1.4315666666666667	16.106416666666668	14.674850000000001	3788.03955078125	1841640.3019741825	0	1174	9.04166521296261	0.8111446238203508	0.6222892476407015	143.0014190673828	143.01654052734375
194	143.03102111816406	1.7942500000000001					1	DETECTED	143.0310 m/z @1.79 [CD8212_2.mzXML]	143.03102111816406	1.7942500000000001	0.3750666666666667	19.891333333333332	19.516266666666667	524983.4375	5011959.947864565	0	1174	0.059881874277724734	69.4709468375688	2.4737801340257475	143.02133178710938	143.0352783203125
195	143.07290649414062	9.199333333333334					1	DETECTED	143.0729 m/z @9.20 [CD8212_2.mzXML]	143.07290649414062	9.199333333333334	0.10091666666666667	20.00183333333333	19.900916666666664	69875.7578125	2862413.2555615553	0	1174	0.09094499874119677	1.5386622284238631	0.018136870305119367	143.06959533691406	143.0816650390625
196	143.10633850097656	11.09295					1	DETECTED	143.1063 m/z @11.09 [CD8212_2.mzXML]	143.10633850097656	11.09295	0.17370000000000002	16.806333333333335	16.632633333333334	5226.630859375	1091447.154421326	0	1174	0.7052458545681937	0.7616197693675543	4.827792610196794	143.1060791015625	143.10694885253906
197	144.03443908691406	1.7942500000000001					1	DETECTED	144.0344 m/z @1.79 [CD8212_2.mzXML]	144.03443908691406	1.7942500000000001	1.78005	14.286916666666666	12.506866666666667	19866.41015625	3315981.022726563	0	1174	7.505158701734696	267.55966877968285	540.860973126952	144.02520751953125	144.04440307617188
198	144.05712890625	1.83755					1	DETECTED	144.0571 m/z @1.84 [CD8212_2.mzXML]	144.05712890625	1.83755	0.10091666666666667	20.00183333333333	19.900916666666664	8555.142578125	1417955.2756803895	0	1174	6.259195297298658	5.2973083674765515	2.83835199487388	144.056884765625	144.06614685058594
199	144.08047485351562	9.199333333333334					1	DETECTED	144.0805 m/z @9.20 [CD8212_2.mzXML]	144.08047485351562	9.199333333333334	8.450983333333333	19.854666666666667	11.403683333333333	710818.375	5563319.291696317	0	1174	0.09189822298599104	25.29966772528993	1.7697523183355628	144.07412719726562	144.08306884765625
200	144.10166931152344	1.8654666666666666					1	DETECTED	144.1017 m/z @1.87 [CD8212_2.mzXML]	144.10166931152344	1.8654666666666666	0.35685	19.9835	19.626649999999998	122852.375	3612497.7844039015	0	1174	0.042507367875694646	0.6490911443571696	0.1441669583176483	144.10130310058594	144.10211181640625
201	144.13816833496094	10.94255					1	DETECTED	144.1382 m/z @10.94 [CD8212_2.mzXML]	144.13816833496094	10.94255	10.7859	11.058933333333332	0.27303333333333235	3770.730712890625	30862.872098968423	0	1174	0.07742945540027968	0.8714756889030669	0.742951377806134	144.13766479492188	144.13818359375
202	144.98048400878906	1.7652500000000002					1	DETECTED	144.9805 m/z @1.77 [CD8212_2.mzXML]	144.98048400878906	1.7652500000000002	1.7652500000000002	19.652333333333335	17.887083333333333	4787.7041015625	2117990.515561829	0	1174	10.361614318559823	null	null	144.97067260742188	144.98138427734375
203	144.99172973632812	1.80895					1	DETECTED	144.9917 m/z @1.81 [CD8212_2.mzXML]	144.99172973632812	1.80895	1.4128833333333333	18.42716666666667	17.014283333333335	63195.796875	1.2736504183397278E7	0	1174	0.33216901669721244	21.468418877452283	79.84206441457947	144.9873046875	144.99578857421875
204	145.04920959472656	1.9764166666666665					1	DETECTED	145.0492 m/z @1.98 [CD8212_2.mzXML]	145.04920959472656	1.9764166666666665	0.10091666666666667	20.00183333333333	19.900916666666664	179625.96875	1.0748188672975488E7	0	1174	0.24817940534180805	3.3018892470881243	2.061353205189098	145.0464630126953	145.05125427246094
205	145.08407592773438	9.199333333333334					1	DETECTED	145.0841 m/z @9.20 [CD8212_2.mzXML]	145.08407592773438	9.199333333333334	9.122466666666666	10.506133333333334	1.3836666666666684	61456.9921875	481886.0717404788	0	1174	0.09231638443107393	6.859999109367624	1.657703510826057	145.08372497558594	145.08621215820312
206	146.05972290039062	9.199333333333334					1	DETECTED	146.0597 m/z @9.20 [CD8212_2.mzXML]	146.05972290039062	9.199333333333334	0.35685	19.928	19.57115	739956.6875	6627556.746366301	1	1174	0.09219917855110715	1.9833044143939715	1.85307394919874	146.05258178710938	146.060302734375
207	146.08094787597656	1.9343333333333335					1	DETECTED	146.0809 m/z @1.93 [CD8212_2.mzXML]	146.08094787597656	1.9343333333333335	0.39325	19.96466666666667	19.57141666666667	94864.9765625	6324678.823942907	0	1174	0.6027679380583679	2.9946384909838017	2.1637753957267343	146.0805206298828	146.0876922607422
208	146.11752319335938	9.199333333333334					1	DETECTED	146.1175 m/z @9.20 [CD8212_2.mzXML]	146.11752319335938	9.199333333333334	8.907649999999999	9.319983333333333	0.41233333333333455	8219.1455078125	80678.81001934821	0	1174	0.2512873714317809	0.7068167533283791	0.21730822149679535	146.11724853515625	146.11767578125
209	147.01373291015625	1.5084166666666665					1	DETECTED	147.0137 m/z @1.51 [CD8212_2.mzXML]	147.01373291015625	1.5084166666666665	1.4786	19.158166666666666	17.679566666666666	154727.953125	4119773.7708678353	0	1174	0.2432352199818404	176.08362196901894	361.2229379092551	147.0077667236328	147.01394653320312
210	147.02879333496094	3.3143499999999997					1	DETECTED	147.0288 m/z @3.31 [CD8212_2.mzXML]	147.02879333496094	3.3143499999999997	2.9955166666666666	6.930816666666667	3.9353000000000002	5786.25244140625	495639.571144165	0	1174	0.26730956672998074	6.1714061683220125	11.342812336644025	147.028564453125	147.03170776367188
211	147.05282592773438	5.974633333333333					1	DETECTED	147.0528 m/z @5.97 [CD8212_2.mzXML]	147.05282592773438	5.974633333333333	3.7476833333333333	15.976983333333333	12.2293	3900.67529296875	1464244.2661499023	0	1174	5.470987131419937	2.7457509149284895	4.491501829856979	147.04376220703125	147.0530242919922
212	147.0633087158203	9.199333333333334					1	DETECTED	147.0633 m/z @9.20 [CD8212_2.mzXML]	147.0633087158203	9.199333333333334	0.10091666666666667	20.00183333333333	19.900916666666664	60207.65625	2757243.823837064	0	1174	0.09077253927207884	0.5734711212358713	0.06573052045271338	147.0537109375	147.06556701660156
213	147.0761260986328	1.8231333333333335					1	DETECTED	147.0761 m/z @1.82 [CD8212_2.mzXML]	147.0761260986328	1.8231333333333335	1.7652500000000002	10.578416666666667	8.813166666666667	165732.984375	5049423.988308077	0	1174	0.17946974723641973	16.4500486882698	11.3113679930173	147.0672607421875	147.07652282714844
214	147.11270141601562	1.5671333333333335					1	DETECTED	147.1127 m/z @1.57 [CD8212_2.mzXML]	147.11270141601562	1.5671333333333335	1.4935166666666668	15.02115	13.527633333333334	126993.0703125	3076133.9744807724	0	1174	0.13349736655500033	13.626392962689893	5.859053599736471	147.10272216796875	147.1168670654297
215	148.01455688476562	1.5524833333333334					1	DETECTED	148.0146 m/z @1.55 [CD8212_2.mzXML]	148.01455688476562	1.5524833333333334	1.4315666666666667	13.504216666666668	12.072650000000001	18774.884765625	3464707.868261078	0	1174	0.09322544295536983	49.92136457615433	98.84272915230868	148.00746154785156	148.01467895507812
216	148.04241943359375	2.11935					1	DETECTED	148.0424 m/z @2.12 [CD8212_2.mzXML]	148.04241943359375	2.11935	0.5209833333333334	10.381416666666667	9.860433333333333	31888.623046875	1913199.3736664432	0	1174	0.5352907688151809	2.8433809304526614	3.8455164771039874	148.0368194580078	148.04275512695312
217	148.08226013183594	17.0835					1	DETECTED	148.0823 m/z @17.08 [CD8212_2.mzXML]	148.08226013183594	17.0835	0.19191666666666668	19.96466666666667	19.772750000000002	4644.23681640625	1973335.7757424307	0	1174	0.7584606960765399	0.5852840911893992	0.34424029637579107	148.07542419433594	148.08261108398438
218	148.096435546875	1.8930166666666668					1	DETECTED	148.0964 m/z @1.89 [CD8212_2.mzXML]	148.096435546875	1.8930166666666668	1.3400500000000002	19.78083333333333	18.44078333333333	11508.5771484375	1271549.7139068297	0	1174	0.6579735129852258	1.9222726564798351	2.555605902146782	148.0961456298828	148.09701538085938
219	148.93487548828125	1.7189					1	DETECTED	148.9349 m/z @1.72 [CD8212_2.mzXML]	148.93487548828125	1.7189	1.6871	14.8649	13.177800000000001	75403.515625	2178980.607003998	0	1174	0.12005535815408175	207.19811320754687	3.399705764443118	148.93479919433594	148.93511962890625
220	149.01193237304688	1.53795					1	DETECTED	149.0119 m/z @1.54 [CD8212_2.mzXML]	149.01193237304688	1.53795	0.17370000000000002	19.836333333333336	19.662633333333336	203777.359375	6379644.544930785	0	1174	0.12641305740485986	54.94186937500645	1.2336979319035508	149.00196838378906	149.01223754882812
221	149.02291870117188	12.481150000000001					1	DETECTED	149.0229 m/z @12.48 [CD8212_2.mzXML]	149.02291870117188	12.481150000000001	0.10091666666666667	20.00183333333333	19.900916666666664	180466.09375	5.2069940991542555E7	1	1174	11.332740773624254	0.534167138247804	0.088909965589573	149.02264404296875	149.02337646484375
222	149.0737762451172	11.873833333333332					1	DETECTED	149.0738 m/z @11.87 [CD8212_2.mzXML]	149.0737762451172	11.873833333333332	0.2287	19.909666666666666	19.680966666666666	30771.052734375	7040391.233248321	0	1174	5.348990378863546	3.859120282388769	3.7496763542882943	149.0737762451172	149.07884216308594
223	149.9970703125	11.72365					1	DETECTED	149.9971 m/z @11.72 [CD8212_2.mzXML]	149.9970703125	11.72365	1.7501666666666666	20.00183333333333	18.251666666666665	11705.8251953125	4260158.781025087	0	1174	8.011974606094562	0.9150096338791696	0.2909314588423122	149.99188232421875	149.9974365234375
224	150.01527404785156	1.5084166666666665					1	DETECTED	150.0153 m/z @1.51 [CD8212_2.mzXML]	150.01527404785156	1.5084166666666665	1.4481666666666666	19.854666666666667	18.4065	7219.0810546875	4510643.766178588	0	1174	0.052278923443649816	152.75103734439855	304.5020746887971	150.0072479248047	150.01551818847656
225	150.0263214111328	12.46505					1	DETECTED	150.0263 m/z @12.47 [CD8212_2.mzXML]	150.0263214111328	12.46505	0.10091666666666667	19.96466666666667	19.863750000000003	16125.982421875	4830850.672377017	0	1174	12.370422831920418	1.646888299384267	0.41134138460857467	150.02601623535156	150.02691650390625
226	150.05812072753906	2.731733333333333					1	DETECTED	150.0581 m/z @2.73 [CD8212_2.mzXML]	150.05812072753906	2.731733333333333	1.7652500000000002	8.801250000000001	7.036000000000001	34050.375	1025574.5744542851	0	1174	0.19810214906863743	0.9644070238408703	0.7464685155340288	150.0521240234375	150.06546020507812
227	150.93203735351562	1.7501666666666666					1	DETECTED	150.9320 m/z @1.75 [CD8212_2.mzXML]	150.93203735351562	1.7501666666666666	1.7025833333333333	1.78005	0.07746666666666657	22475.82421875	92078.40422949215	0	1174	0.1043294492018716	0.8140105078809101	0.6280210157618201	150.93191528320312	150.9320526123047
228	150.96852111816406	11.480016666666668					1	DETECTED	150.9685 m/z @11.48 [CD8212_2.mzXML]	150.96852111816406	11.480016666666668	0.1191	19.96466666666667	19.84556666666667	19026.341796875	2428976.4356356207	0	1174	0.46289264991630574	0.805695800818217	0.35454579885690163	150.9680633544922	150.9768524169922
229	151.0388641357422	10.857083333333332					1	DETECTED	151.0389 m/z @10.86 [CD8212_2.mzXML]	151.0388641357422	10.857083333333332	0.8122333333333334	11.10985	10.297616666666666	17970.99609375	1181704.2372252813	0	1174	0.13056082122550805	0.5125819034961532	0.02632408737955627	151.0289764404297	151.04644775390625
230	151.06121826171875	8.53695					1	DETECTED	151.0612 m/z @8.54 [CD8212_2.mzXML]	151.06121826171875	8.53695	0.5573666666666667	11.94755	11.390183333333333	4708.6669921875	911994.9976481627	0	1174	0.08219592824004884	0.7137079003707378	0.009651586083693561	151.05368041992188	151.06195068359375
231	151.0747528076172	11.328083333333332					1	DETECTED	151.0748 m/z @11.33 [CD8212_2.mzXML]	151.0747528076172	11.328083333333332	10.0717	11.357133333333334	1.2854333333333336	27898.06640625	496593.65578942886	0	1174	0.04932319326179524	0.5232915354588921	0.040086266504215005	151.0747528076172	151.07557678222656
232	151.1115264892578	10.821983333333332					1	DETECTED	151.1115 m/z @10.82 [CD8212_2.mzXML]	151.1115264892578	10.821983333333332	0.19191666666666668	19.41433333333333	19.222416666666664	5482.470703125	1094529.5697387692	0	1174	8.650298415509297	0.9041531567691641	80.46592139133567	151.11094665527344	151.11178588867188
233	152.00888061523438	3.0104333333333333					1	DETECTED	152.0089 m/z @3.01 [CD8212_2.mzXML]	152.00888061523438	3.0104333333333333	2.8767666666666667	3.7318166666666666	0.8550499999999999	3768.364990234375	81827.44109552001	0	1174	0.09733528222992227	3.1984413965087293	5.3968827930174585	152.00875854492188	152.00930786132812
234	152.02178955078125	1.80895					1	DETECTED	152.0218 m/z @1.81 [CD8212_2.mzXML]	152.02178955078125	1.80895	1.7942500000000001	10.625166666666667	8.830916666666667	56160.515625	1058177.4023244632	0	1174	0.031554298091956534	8.643709072964185	592.6211924361666	152.02163696289062	152.0317840576172
235	152.04647827148438	11.586433333333334					1	DETECTED	152.0465 m/z @11.59 [CD8212_2.mzXML]	152.04647827148438	11.586433333333334	0.10091666666666667	20.00183333333333	19.900916666666664	3013.216064453125	1476504.8136849669	0	1174	11.49509182573086	0.8663483430581411	1.078148593854672	152.0421142578125	152.0540771484375
236	152.0705108642578	9.758633333333334					1	DETECTED	152.0705 m/z @9.76 [CD8212_2.mzXML]	152.0705108642578	9.758633333333334	0.7394666666666667	14.726833333333333	13.987366666666667	3151.452392578125	941231.4338861387	0	1174	0.12420639629397101	0.7754245588099418	0.5508491176198835	152.0613555908203	152.07078552246094
237	152.9468536376953	1.6118333333333332					1	DETECTED	152.9469 m/z @1.61 [CD8212_2.mzXML]	152.9468536376953	1.6118333333333332	1.53795	18.025666666666666	16.487716666666667	108643.6953125	3694558.908235016	0	1174	0.10372248551432461	1.7368632231378442	2.06813998149444	152.94664001464844	152.95179748535156
238	153.05726623535156	13.440783333333334					1	DETECTED	153.0573 m/z @13.44 [CD8212_2.mzXML]	153.05726623535156	13.440783333333334	3.4228333333333336	19.194833333333335	15.772000000000002	71544.7109375	1.2148986220724188E7	0	1174	2.8410707425836836	0.7802770218362528	0.39867752101952464	153.051513671875	153.0664825439453
239	153.1271514892578	10.7859					1	DETECTED	153.1272 m/z @10.79 [CD8212_2.mzXML]	153.1271514892578	10.7859	0.26543333333333335	19.836333333333336	19.5709	3948.2568359375	1080110.093951996	0	1174	0.05048309516926075	0.9301345947898384	0.8602691895796768	153.1240997314453	153.12783813476562
240	154.02610778808594	1.8793666666666666					1	DETECTED	154.0261 m/z @1.88 [CD8212_2.mzXML]	154.02610778808594	1.8793666666666666	1.8515833333333334	10.563383333333332	8.711799999999998	18595.5703125	727069.8642297058	0	1174	0.08202597799173872	156.81316055528958	310.1833448501614	154.02294921875	154.0264129638672
241	154.05882263183594	1.83755					1	DETECTED	154.0588 m/z @1.84 [CD8212_2.mzXML]	154.05882263183594	1.83755	1.83755	16.0324	14.194849999999999	6107.57421875	1748440.0565646358	0	1174	12.684148553683627	null	null	154.05538940429688	154.06878662109375
242	154.0839385986328	4.31595					1	DETECTED	154.0839 m/z @4.32 [CD8212_2.mzXML]	154.0839385986328	4.31595	3.0104333333333333	20.00183333333333	16.9914	6052.52783203125	955095.3666176755	0	1174	0.3177701118049816	6.507538522424071	0.6742095835305648	154.083251953125	154.08700561523438
243	155.06764221191406	10.018733333333333					1	DETECTED	155.0676 m/z @10.02 [CD8212_2.mzXML]	155.06764221191406	10.018733333333333	9.1849	10.3303	1.1453999999999986	5035.0703125	136849.9529319457	0	1174	0.34880840153737225	0.6868279032580449	0.37365580651608965	155.0603790283203	155.0683135986328
244	155.10623168945312	7.197633333333333					1	DETECTED	155.1062 m/z @7.20 [CD8212_2.mzXML]	155.10623168945312	7.197633333333333	2.8767666666666667	19.87316666666667	16.9964	2536.08154296875	1381569.9695044868	0	1174	7.835503082668836	1.9667813555922427	2.9335627111844857	155.10577392578125	155.10702514648438
245	155.13059997558594	14.899949999999999					1	DETECTED	155.1306 m/z @14.90 [CD8212_2.mzXML]	155.13059997558594	14.899949999999999	0.10091666666666667	20.00183333333333	19.900916666666664	366048.65625	8.290290501345967E7	0	1174	2.0621963462159023	0.6832037851860735	0.345047059243543	155.13034057617188	155.13116455078125
246	156.04177856445312	1.7652500000000002					1	DETECTED	156.0418 m/z @1.77 [CD8212_2.mzXML]	156.04177856445312	1.7652500000000002	1.7345333333333335	10.28055	8.546016666666667	204360.5625	3491995.1249420773	0	1174	0.05527585997128015	3.7537811908915533	6.319423229035831	156.04161071777344	156.04214477539062
247	156.07650756835938	1.8793666666666666					1	DETECTED	156.0765 m/z @1.88 [CD8212_2.mzXML]	156.07650756835938	1.8793666666666666	1.53795	15.320966666666667	13.783016666666667	40725.16015625	1634487.780579163	0	1174	0.052171084122735634	1.4836314680386988	1.7166714987908798	156.06817626953125	156.0807647705078
248	156.13414001464844	14.916699999999999					1	DETECTED	156.1341 m/z @14.92 [CD8212_2.mzXML]	156.13414001464844	14.916699999999999	0.10091666666666667	19.854666666666667	19.75375	14507.46484375	5018924.273119933	0	1174	1.3963814003086021	0.6784466703284676	0.6875262543693416	156.1333770751953	156.13470458984375
249	157.1278076171875	14.899949999999999					1	DETECTED	157.1278 m/z @14.90 [CD8212_2.mzXML]	157.1278076171875	14.899949999999999	0.10091666666666667	20.00183333333333	19.900916666666664	97812.0625	2.4061452621393338E7	1	1174	8.118678175304812	0.7485476245009176	0.7335121519585935	157.1270294189453	157.13021850585938
250	158.1312255859375	14.899949999999999					1	DETECTED	158.1312 m/z @14.90 [CD8212_2.mzXML]	158.1312255859375	14.899949999999999	0.5023166666666666	19.891333333333332	19.389016666666667	6468.669921875	1929951.4636733392	0	1174	6.914441317742959	0.6733404101136993	0.34668082022739855	158.1304168701172	158.13168334960938
251	158.15350341796875	11.72365					1	DETECTED	158.1535 m/z @11.72 [CD8212_2.mzXML]	158.15350341796875	11.72365	11.691883333333333	11.995183333333333	0.3033000000000001	8065.15380859375	74814.69276812725	0	1174	0.12826993065191772	4.773871983211007	8.547743966422013	158.1534881591797	158.154052734375
252	158.96363830566406	1.672					1	DETECTED	158.9636 m/z @1.67 [CD8212_2.mzXML]	158.96363830566406	1.672	1.5819	13.554066666666667	11.972166666666666	368725.75	5975380.664666016	0	1174	0.10640557111928683	1.298269050744898	1.3602451326392713	158.9635467529297	158.97361755371094
253	159.00326538085938	10.908716666666667					1	DETECTED	159.0033 m/z @10.91 [CD8212_2.mzXML]	159.00326538085938	10.908716666666667	10.821983333333332	15.8658	5.043816666666668	2040.4298095703125	295771.3611359864	0	1174	4.999068020405762	29.076575710991033	57.153151421982066	158.99485778808594	159.003662109375
254	159.0137481689453	1.4636333333333333					1	DETECTED	159.0137 m/z @1.46 [CD8212_2.mzXML]	159.0137481689453	1.4636333333333333	1.4128833333333333	2.8767666666666667	1.4638833333333334	7838.4697265625	462289.1793129883	0	1174	0.4312578378478522	14.422495894909668	27.844991789819336	159.00502014160156	159.0137481689453
255	159.0648651123047	1.9764166666666665					1	DETECTED	159.0649 m/z @1.98 [CD8212_2.mzXML]	159.0648651123047	1.9764166666666665	1.1398166666666667	16.23525	15.095433333333334	14384.82421875	2108406.020491669	0	1174	null	3.7886844029919424	2.0973586002005926	159.05767822265625	159.06851196289062
256	159.0916748046875	9.199333333333334					1	DETECTED	159.0917 m/z @9.20 [CD8212_2.mzXML]	159.0916748046875	9.199333333333334	0.6482666666666667	11.02555	10.377283333333335	75793.09375	1647992.1116441959	0	1174	0.08506954259284605	1.9223760433497228	1.8993425514998967	159.0858612060547	159.1015625
257	159.14901733398438	8.83695					1	DETECTED	159.1490 m/z @8.84 [CD8212_2.mzXML]	159.14901733398438	8.83695	8.694033333333334	9.1395	0.44546666666666646	11366.921875	125497.44397491423	0	1174	0.15788766817500033	1.5584839650145799	1.8643008519043052	159.1487579345703	159.1492462158203
258	159.9818878173828	11.2287					1	DETECTED	159.9819 m/z @11.23 [CD8212_2.mzXML]	159.9818878173828	11.2287	0.10091666666666667	20.00183333333333	19.900916666666664	7655.10400390625	1919285.5540584715	0	1174	7.138055514302355	7.191282919877037	9.009882191228815	159.9813232421875	159.99118041992188
259	160.0602264404297	2.5915666666666666					1	DETECTED	160.0602 m/z @2.59 [CD8212_2.mzXML]	160.0602264404297	2.5915666666666666	0.8122333333333334	19.304166666666667	18.491933333333336	263701.96875	1.633139006653266E7	1	1174	0.6840550694993595	1.72316023130606	1.6426849690563854	160.05996704101562	160.069580078125
260	160.07566833496094	9.199333333333334					1	DETECTED	160.0757 m/z @9.20 [CD8212_2.mzXML]	160.07566833496094	9.199333333333334	0.6118833333333333	19.909666666666666	19.29778333333333	37170.96484375	1697014.6256705017	0	1174	0.08814474836777109	4.713808518206585	7.073440770267018	160.07522583007812	160.07583618164062
261	160.13311767578125	10.106933333333334					1	DETECTED	160.1331 m/z @10.11 [CD8212_2.mzXML]	160.13311767578125	10.106933333333334	10.0717	10.247083333333334	0.17538333333333433	21322.3515625	103165.88137829583	0	1174	0.07899095961125191	2.488380101917877	3.454307455188241	160.1329803466797	160.13336181640625
262	160.95286560058594	11.401533333333333					1	DETECTED	160.9529 m/z @11.40 [CD8212_2.mzXML]	160.95286560058594	11.401533333333333	10.857083333333332	16.898833333333332	6.04175	5930.0263671875	670152.4569518127	0	1174	1.1195843406656927	5.548489301129568	8.140358995273214	160.95237731933594	160.9534149169922
263	161.011962890625	1.4786					1	DETECTED	161.0120 m/z @1.48 [CD8212_2.mzXML]	161.011962890625	1.4786	1.4128833333333333	3.8885333333333336	2.4756500000000004	13897.6943359375	513000.2921173097	0	1174	0.13624776883358636	18.40321800488447	36.80827506070016	161.01182556152344	161.01239013671875
264	161.0237579345703	12.350249999999999					1	DETECTED	161.0238 m/z @12.35 [CD8212_2.mzXML]	161.0237579345703	12.350249999999999	1.5233833333333335	16.420133333333332	14.896749999999999	55313.30859375	8887506.278017212	0	1174	1.4859010193813642	0.6643290496081885	2.760824672095518	161.01535034179688	161.0295867919922
265	161.06358337402344	2.731733333333333					1	DETECTED	161.0636 m/z @2.73 [CD8212_2.mzXML]	161.06358337402344	2.731733333333333	0.21043333333333333	19.9835	19.773066666666665	13778.0693359375	2208246.2164647207	0	1174	0.7149113236125979	3.7942312781187866	6.6237602676143865	161.05825805664062	161.06411743164062
266	161.98109436035156	19.634333333333334					1	DETECTED	161.9811 m/z @19.63 [CD8212_2.mzXML]	161.98109436035156	19.634333333333334	0.1191	20.00183333333333	19.88273333333333	4138.48828125	1690342.3540549618	0	1174	18.676891223445825	0.5094157213937146	0.02828270706905763	161.97998046875	161.98812866210938
267	162.09799194335938	15.055816666666667					1	DETECTED	162.0980 m/z @15.06 [CD8212_2.mzXML]	162.09799194335938	15.055816666666667	9.319983333333333	19.4695	10.149516666666667	8789.736328125	2123653.145925232	0	1174	1.9325456590984693	0.884746476826965	3.403956213517274	162.0969696044922	162.09825134277344
268	162.11192321777344	1.8231333333333335					1	DETECTED	162.1119 m/z @1.82 [CD8212_2.mzXML]	162.11192321777344	1.8231333333333335	1.7652500000000002	8.801250000000001	7.036000000000001	1607193.625	1.1907713673241822E7	1	1174	0.06874174457661075	3.1107659533185568	3.742309371752892	162.1118927001953	162.1129150390625
269	162.99114990234375	1.53795					1	DETECTED	162.9911 m/z @1.54 [CD8212_2.mzXML]	162.99114990234375	1.53795	1.4128833333333333	19.61616666666667	18.203283333333335	379191.65625	6394243.404469423	0	1174	0.12761136920063265	1.1240864690676857	1.1641310931362339	162.98345947265625	162.99188232421875
270	163.03892517089844	10.92565					1	DETECTED	163.0389 m/z @10.93 [CD8212_2.mzXML]	163.03892517089844	10.92565	0.10091666666666667	20.00183333333333	19.900916666666664	31138.65625	4039357.7026234134	0	1174	1.0640011872161654	0.8738855511702084	2.1900948301094405	163.0336151123047	163.04876708984375
271	163.0598907470703	2.0189666666666666					1	DETECTED	163.0599 m/z @2.02 [CD8212_2.mzXML]	163.0598907470703	2.0189666666666666	0.1554	10.839366666666667	10.683966666666667	66488.3515625	5578716.882774476	0	1174	0.4204624917254167	2.4708818257539726	2.7688592447277403	163.05154418945312	163.06158447265625
272	163.074951171875	11.572149999999999					1	DETECTED	163.0750 m/z @11.57 [CD8212_2.mzXML]	163.074951171875	11.572149999999999	11.5286	11.72365	0.1950499999999984	26031.376953125	145127.4380046387	0	1174	0.15708095608403916	2.239380022962198	3.4787600459243957	163.07485961914062	163.07521057128906
273	163.09425354003906	15.921316666666666					1	DETECTED	163.0943 m/z @15.92 [CD8212_2.mzXML]	163.09425354003906	15.921316666666666	3.9668166666666664	19.87316666666667	15.906350000000003	18032.5546875	4678954.4579136055	0	1174	1.8273501685132931	0.6547039766653661	0.49024245229701985	163.09373474121094	163.09698486328125
274	163.11557006835938	1.8231333333333335					1	DETECTED	163.1156 m/z @1.82 [CD8212_2.mzXML]	163.11557006835938	1.8231333333333335	0.5391666666666667	12.299716666666665	11.760549999999999	82893.453125	5070090.892155151	0	1174	0.0846085664166758	4.5797723201536895	8.159544640307379	163.11129760742188	163.1157684326172
275	163.9765167236328	19.725833333333334					1	DETECTED	163.9765 m/z @19.73 [CD8212_2.mzXML]	163.9765167236328	19.725833333333334	0.10091666666666667	20.00183333333333	19.900916666666664	51876.58984375	1.9828197636827745E7	1	1174	11.80969235971173	0.5087423962095692	0.027237479751000365	163.97608947753906	163.9769287109375
276	164.09144592285156	1.9343333333333335					1	DETECTED	164.0914 m/z @1.93 [CD8212_2.mzXML]	164.09144592285156	1.9343333333333335	1.8515833333333334	17.324333333333335	15.472750000000001	14667.1923828125	1177103.529589569	0	1174	0.2906435559680898	12.786236819519573	12.103273721429556	164.0910186767578	164.09767150878906
277	164.92965698242188	1.672					1	DETECTED	164.9297 m/z @1.67 [CD8212_2.mzXML]	164.92965698242188	1.672	1.6267333333333334	17.952166666666667	16.325433333333333	29590.220703125	1392678.7803389586	0	1174	0.15602580949391065	180.32511045655414	10.366328853272735	164.9202880859375	164.9302215576172
278	164.98416137695312	11.386766666666666					1	DETECTED	164.9842 m/z @11.39 [CD8212_2.mzXML]	164.98416137695312	11.386766666666666	0.10091666666666667	20.00183333333333	19.900916666666664	150030.59375	1.7059581088823576E7	1	1174	0.8556908645461352	5.988900185555833	9.688332751387925	164.97662353515625	164.9848175048828
279	165.02420043945312	1.6118333333333332					1	DETECTED	165.0242 m/z @1.61 [CD8212_2.mzXML]	165.02420043945312	1.6118333333333332	1.4315666666666667	1.6267333333333334	0.1951666666666667	6010.99853515625	53157.94310595701	0	1174	0.17293031528355418	0.5413276627218939	0.08265532544378777	165.02398681640625	165.0245361328125
280	165.05458068847656	9.319983333333333					1	DETECTED	165.0546 m/z @9.32 [CD8212_2.mzXML]	165.05458068847656	9.319983333333333	2.832733333333333	10.53445	7.701716666666666	8999.0654296875	885042.1450953367	0	1174	5.772091124192157	0.5936041209038242	0.19005163825138616	165.0540008544922	165.05673217773438
281	165.07559204101562	1.9067					1	DETECTED	165.0756 m/z @1.91 [CD8212_2.mzXML]	165.07559204101562	1.9067	1.8793666666666666	19.689166666666665	17.8098	18517.5390625	3321905.6916257013	0	1174	0.19333084512424725	325.78902439024273	7.910400834134084	165.06564331054688	165.08331298828125
282	165.15966796875	15.73765					1	DETECTED	165.1597 m/z @15.74 [CD8212_2.mzXML]	165.15966796875	15.73765	0.21043333333333333	19.909666666666666	19.699233333333332	16808.642578125	4574569.87865292	0	1174	1.6004079722312543	0.7685225590625934	0.9016237516165345	165.1570281982422	165.16001892089844
283	166.02609252929688	2.3302666666666667					1	DETECTED	166.0261 m/z @2.33 [CD8212_2.mzXML]	166.02609252929688	2.3302666666666667	1.8515833333333334	8.72965	6.878066666666666	33406.95703125	2216474.0479207155	0	1174	0.489745902414108	2.507422594305754	2.927454645384757	166.0254364013672	166.03533935546875
284	166.05303955078125	2.0906833333333332					1	DETECTED	166.0530 m/z @2.09 [CD8212_2.mzXML]	166.05303955078125	2.0906833333333332	1.9343333333333335	13.108983333333333	11.17465	13848.27734375	1728954.3312602842	0	1174	0.15907026240260702	20.679964813306285	39.59887359210364	166.0528564453125	166.0626678466797
285	166.07508850097656	8.352333333333332					1	DETECTED	166.0751 m/z @8.35 [CD8212_2.mzXML]	166.07508850097656	8.352333333333332	8.015966666666667	8.502316666666667	0.48634999999999984	5304.06787109375	66784.33875875844	0	1174	0.19954696422000673	0.7229461896739704	0.4458923793479408	166.06687927246094	166.07508850097656
286	166.0859832763672	8.352333333333332					1	DETECTED	166.0860 m/z @8.35 [CD8212_2.mzXML]	166.0859832763672	8.352333333333332	0.10091666666666667	19.285833333333336	19.18491666666667	1991372.75	4.082364930499679E7	1	1174	0.25965256931120706	0.8505352302506695	0.47356968040903036	166.0853271484375	166.08677673339844
287	166.09983825683594	8.352333333333332					1	DETECTED	166.0998 m/z @8.35 [CD8212_2.mzXML]	166.09983825683594	8.352333333333332	8.0331	8.450983333333333	0.41788333333333405	3598.69482421875	49070.81175665267	0	1174	0.24336012348210723	0.6545108071421131	0.3208724229328739	166.09837341308594	166.10972595214844
288	166.1203155517578	12.80985					1	DETECTED	166.1203 m/z @12.81 [CD8212_2.mzXML]	166.1203155517578	12.80985	8.1362	12.80985	4.67365	35760.4375	4926153.074965179	0	1174	4.82602563879648	0.5	null	166.1112823486328	166.12741088867188
289	166.58428955078125	8.352333333333332					1	DETECTED	166.5843 m/z @8.35 [CD8212_2.mzXML]	166.58428955078125	8.352333333333332	8.0331	8.4851	0.45199999999999996	5050.14892578125	82087.85139166261	0	1174	0.26076304651810567	0.707946120914692	0.41589224182938406	166.58387756347656	166.58432006835938
290	166.98452758789062	11.41665					1	DETECTED	166.9845 m/z @11.42 [CD8212_2.mzXML]	166.98452758789062	11.41665	0.10091666666666667	20.00183333333333	19.900916666666664	60269.359375	9668021.889869485	0	1174	1.6665783908387954	0.7919162274532656	8.675278078074214	166.9834442138672	166.98524475097656
291	167.021484375	8.352333333333332					1	DETECTED	167.0215 m/z @8.35 [CD8212_2.mzXML]	167.021484375	8.352333333333332	7.998766666666667	13.863933333333334	5.865166666666667	6892.6435546875	519180.64835308853	0	1174	0.2327102574796278	8.294286791741326	15.588573583482653	167.02066040039062	167.02210998535156
292	167.03353881835938	9.6101					1	DETECTED	167.0335 m/z @9.61 [CD8212_2.mzXML]	167.03353881835938	9.6101	1.80895	15.719533333333334	13.910583333333335	391782.28125	4870019.61448489	1	1174	0.09076049101860306	0.5126402654545719	1.5950912432967856	167.03109741210938	167.0352783203125
293	167.08946228027344	8.352333333333332					1	DETECTED	167.0895 m/z @8.35 [CD8212_2.mzXML]	167.08946228027344	8.352333333333332	7.714650000000001	9.370083333333334	1.6554333333333329	134580.609375	2633818.4659624035	0	1174	0.2238508239505972	1.0072590212655321	0.7510004854005963	167.0892333984375	167.0898895263672
294	168.0371856689453	9.6101					1	DETECTED	168.0372 m/z @9.61 [CD8212_2.mzXML]	168.0371856689453	9.6101	6.930816666666667	10.297733333333333	3.3669166666666666	25811.5859375	369589.5091129758	0	1174	0.11339275489295453	2.189743984577994	1.5175401963325703	168.03697204589844	168.0373077392578
295	168.09622192382812	10.874149999999998					1	DETECTED	168.0962 m/z @10.87 [CD8212_2.mzXML]	168.09622192382812	10.874149999999998	3.5767499999999997	10.992283333333335	7.415533333333335	5157.681640625	555022.648647919	0	1174	0.1333364377866726	0.5080942070691846	0.050125031817088744	168.0901336669922	168.10231018066406
296	168.9800567626953	12.011683333333334					1	DETECTED	168.9801 m/z @12.01 [CD8212_2.mzXML]	168.9800567626953	12.011683333333334	0.1191	20.00183333333333	19.88273333333333	23379.234375	3832505.063530218	0	1174	1.1052120349254597	3.3669837409131693	0.3562983702878714	168.9746856689453	168.9894256591797
297	169.0050811767578	10.477333333333332					1	DETECTED	169.0051 m/z @10.48 [CD8212_2.mzXML]	169.0050811767578	10.477333333333332	1.5671333333333335	19.194833333333335	17.6277	16876.916015625	2308796.486806336	0	1174	0.052161548857611706	11.028373062999135	0.5603699174711324	168.9959259033203	169.0116729736328
298	169.03549194335938	3.0404					1	DETECTED	169.0355 m/z @3.04 [CD8212_2.mzXML]	169.03549194335938	3.0404	0.26543333333333335	19.78083333333333	19.515399999999996	131105.0	7440751.622656858	1	1174	0.33266708579922977	1.3842508206747675	0.8153355126899084	169.02760314941406	169.03848266601562
299	169.04904174804688	10.857083333333332					1	DETECTED	169.0490 m/z @10.86 [CD8212_2.mzXML]	169.04904174804688	10.857083333333332	1.7501666666666666	19.9835	18.233333333333334	1787819.75	1.699698963194993E7	1	1174	0.11038365271645034	2.8319136506765292	3.9252228343895834	169.0411834716797	169.05853271484375
300	169.0944061279297	1.7189					1	DETECTED	169.0944 m/z @1.72 [CD8212_2.mzXML]	169.0944061279297	1.7189	1.5819	19.579333333333334	17.997433333333333	15373.177734375	5916653.575517029	0	1174	18.0132246871736	65.68406326034062	130.36812652068124	169.08563232421875	169.1009979248047
301	170.06002807617188	9.199333333333334					1	DETECTED	170.0600 m/z @9.20 [CD8212_2.mzXML]	170.06002807617188	9.199333333333334	1.7942500000000001	12.126183333333334	10.331933333333334	172726.15625	6495282.629421756	0	1174	1.7089164650627922	12.31432654813633	1.7488019268346449	170.0520782470703	170.06134033203125
302	170.0963134765625	0.7032833333333334					1	DETECTED	170.0963 m/z @0.70 [CD8212_2.mzXML]	170.0963134765625	0.7032833333333334	0.10091666666666667	20.00183333333333	19.900916666666664	8425.04296875	5744055.000185726	0	1174	14.56964831111805	16.518939184328477	32.037878368656955	170.09193420410156	170.09678649902344
303	170.85179138183594	4.5233333333333325					1	DETECTED	170.8518 m/z @4.52 [CD8212_2.mzXML]	170.85179138183594	4.5233333333333325	1.7025833333333333	19.139833333333335	17.437250000000002	6683.74755859375	6625167.585470825	0	1174	17.425036523821355	3.0908889479748303	5.1817778959496605	170.84368896484375	170.85618591308594
304	171.03273010253906	1.5233833333333335					1	DETECTED	171.0327 m/z @1.52 [CD8212_2.mzXML]	171.03273010253906	1.5233833333333335	1.4935166666666668	17.0835	15.589983333333334	7262.95849609375	3475208.1939386292	0	1174	0.08029862316570924	260.9930245535711	520.9860491071422	171.0274658203125	171.0412139892578
305	171.05345153808594	10.857083333333332					1	DETECTED	171.0535 m/z @10.86 [CD8212_2.mzXML]	171.05345153808594	10.857083333333332	1.6569666666666667	10.959	9.302033333333332	7305.302734375	2224385.220065429	0	1174	9.447301527058233	0.5055388790359543	0.01107775807190863	171.05250549316406	171.05352783203125
306	171.06353759765625	9.199333333333334					1	DETECTED	171.0635 m/z @9.20 [CD8212_2.mzXML]	171.06353759765625	9.199333333333334	9.1395	9.353033333333334	0.21353333333333424	17669.7421875	115952.44599218747	0	1174	0.09865729904144693	1.784401114206127	2.568802228412254	171.06301879882812	171.0635986328125
307	171.14891052246094	5.88665					1	DETECTED	171.1489 m/z @5.89 [CD8212_2.mzXML]	171.14891052246094	5.88665	0.1191	20.00183333333333	19.88273333333333	7860.34033203125	5296185.301518808	0	1174	7.608673461244008	1.723672385443848	1.4695447123475112	171.148193359375	171.14962768554688
308	172.06893920898438	1.80895					1	DETECTED	172.0689 m/z @1.81 [CD8212_2.mzXML]	172.06893920898438	1.80895	1.7942500000000001	16.106416666666668	14.312166666666668	8226.7841796875	1729950.8151163328	0	1174	0.042400137424932094	486.80839002267794	622.4206681384172	172.0638427734375	172.07594299316406
309	172.13316345214844	10.23045					1	DETECTED	172.1332 m/z @10.23 [CD8212_2.mzXML]	172.13316345214844	10.23045	6.7173	10.64185	3.92455	12433.068359375	435956.0586918028	0	1174	0.11844570934390575	0.5587649186595288	4.843043212914522	172.13262939453125	172.13365173339844
310	172.98703002929688	1.4935166666666668					1	DETECTED	172.9870 m/z @1.49 [CD8212_2.mzXML]	172.98703002929688	1.4935166666666668	1.4315666666666667	12.876	11.444433333333333	4214.0859375	1493840.644151428	0	1174	0.052130590470122806	92.36830777508717	183.73661555017435	172.97792053222656	172.98912048339844
311	173.02047729492188	14.48755					1	DETECTED	173.0205 m/z @14.49 [CD8212_2.mzXML]	173.02047729492188	14.48755	0.10091666666666667	20.00183333333333	19.900916666666664	4641.50146484375	1884016.4915660091	0	1174	3.0529201401456625	0.6916460649816147	1.0095036659333791	173.01986694335938	173.02159118652344
312	173.1645965576172	9.74215					1	DETECTED	173.1646 m/z @9.74 [CD8212_2.mzXML]	173.1645965576172	9.74215	9.675633333333334	9.8262	0.1505666666666663	2705.6201171875	17252.373424407946	0	1174	0.15558503901897147	1.1317965422199903	1.2635930844399805	173.16439819335938	173.1649627685547
313	173.96141052246094	11.262400000000001					1	DETECTED	173.9614 m/z @11.26 [CD8212_2.mzXML]	173.96141052246094	11.262400000000001	0.10091666666666667	20.00183333333333	19.900916666666664	8410.298828125	1845969.9198542486	0	1174	0.22826073402557512	0.8914996363983877	0.7601250315129388	173.96023559570312	173.96505737304688
314	174.07867431640625	15.24945					1	DETECTED	174.0787 m/z @15.25 [CD8212_2.mzXML]	174.07867431640625	15.24945	9.403916666666667	19.322666666666667	9.91875	10322.8564453125	2142019.7415488292	0	1174	2.6269008238718037	0.8484041946557487	0.8376401855800728	174.0706329345703	174.07904052734375
315	174.12757873535156	0.9759166666666667					1	DETECTED	174.1276 m/z @0.98 [CD8212_2.mzXML]	174.12757873535156	0.9759166666666667	0.13721666666666668	19.96466666666667	19.827450000000002	2122.93896484375	1582934.5562967218	0	1174	7.898620464194521	11.820346965541912	22.640693931083824	174.1267852783203	174.12835693359375
316	174.937744140625	1.672					1	DETECTED	174.9377 m/z @1.67 [CD8212_2.mzXML]	174.937744140625	1.672	1.5967666666666667	3.5148	1.9180333333333335	83693.96875	1420711.0595767824	0	1174	0.08885958246567993	12.747230837394785	1.4379676657753582	174.92822265625	174.93795776367188
317	174.99134826660156	1.4481666666666666					1	DETECTED	174.9913 m/z @1.45 [CD8212_2.mzXML]	174.99134826660156	1.4481666666666666	0.3018166666666667	19.817999999999998	19.51618333333333	51758.91015625	2468394.103193848	0	1174	0.12943780152390816	3.965735718067243	1.3356497573944857	174.9906768798828	174.9990692138672
318	175.0171661376953	3.1761833333333334					1	DETECTED	175.0172 m/z @3.18 [CD8212_2.mzXML]	175.0171661376953	3.1761833333333334	3.1607666666666665	19.031166666666664	15.870399999999997	5854.29052734375	2122099.828826966	0	1174	11.91317341794301	514.7156756756692	992.2052529909168	175.00767517089844	175.0194854736328
319	175.03118896484375	2.5361333333333334					1	DETECTED	175.0312 m/z @2.54 [CD8212_2.mzXML]	175.03118896484375	2.5361333333333334	1.9764166666666665	13.424966666666668	11.448550000000001	10139.1357421875	1782864.9479357004	0	1174	0.9881366917505334	10.227094065449778	1.9260597055799753	175.0234832763672	175.04026794433594
320	175.07513427734375	15.055816666666667					1	DETECTED	175.0751 m/z @15.06 [CD8212_2.mzXML]	175.07513427734375	15.055816666666667	9.303733333333334	19.87316666666667	10.569433333333336	13342.8115234375	3024203.2863745997	0	1174	3.154389017152882	0.8990619850734907	0.8125827526020125	175.0743865966797	175.0814208984375
321	175.08973693847656	4.976083333333333					1	DETECTED	175.0897 m/z @4.98 [CD8212_2.mzXML]	175.08973693847656	4.976083333333333	0.10091666666666667	20.00183333333333	19.900916666666664	2645.830078125	1447217.7806838984	0	1174	5.268374888843262	2.0410498786366276	3.0820997572732547	175.08885192871094	175.09634399414062
322	175.11880493164062	1.80895					1	DETECTED	175.1188 m/z @1.81 [CD8212_2.mzXML]	175.11880493164062	1.80895	1.6118333333333332	15.0384	13.426566666666666	50107.3125	1645633.7008004764	0	1174	0.1428591411010658	3.0694538729184258	3.7608240144916776	175.11158752441406	175.11953735351562
323	176.07070922851562	10.53445					1	DETECTED	176.0707 m/z @10.53 [CD8212_2.mzXML]	176.07070922851562	10.53445	4.411033333333333	17.176666666666666	12.765633333333334	66118.71875	1366350.7077538755	0	1174	0.08660567372437278	0.5674127015103899	0.20547031616577718	176.0654296875	176.07896423339844
324	176.97059631347656	1.53795					1	DETECTED	176.9706 m/z @1.54 [CD8212_2.mzXML]	176.97059631347656	1.53795	1.4481666666666666	8.694033333333334	7.245866666666667	22424.27734375	1589816.7480319825	0	1174	0.13258751614082787	40.35195841841471	79.7039168368294	176.9703826904297	176.97433471679688
325	177.0010986328125	11.480016666666668					1	DETECTED	177.0011 m/z @11.48 [CD8212_2.mzXML]	177.0010986328125	11.480016666666668	1.4128833333333333	17.896666666666665	16.48378333333333	7133.591796875	1475183.9609424437	0	1174	0.4954132734275447	0.8186930076089186	2.676874572863269	176.99221801757812	177.0072784423828
326	177.07553100585938	1.9483166666666667					1	DETECTED	177.0755 m/z @1.95 [CD8212_2.mzXML]	177.07553100585938	1.9483166666666667	1.8930166666666668	10.713433333333334	8.820416666666668	15326.3779296875	1503056.164161499	0	1174	0.21551041375475233	79.15560417142308	157.09097835811855	177.07293701171875	177.07598876953125
327	177.0869598388672	3.11525					1	DETECTED	177.0870 m/z @3.12 [CD8212_2.mzXML]	177.0869598388672	3.11525	2.426616666666667	11.600916666666667	9.174299999999999	5444.0673828125	1212833.6618816527	0	1174	1.3646593993961447	6.661237233167143	5.7582921477492315	177.0863037109375	177.09107971191406
328	177.1634521484375	12.59635					1	DETECTED	177.1635 m/z @12.60 [CD8212_2.mzXML]	177.1634521484375	12.59635	0.1191	20.00183333333333	19.88273333333333	6178.30419921875	1773144.2017678528	0	1174	8.000338015057197	0.7967594355059541	1.797496479776432	177.15843200683594	177.16403198242188
329	177.955810546875	6.841983333333333					1	DETECTED	177.9558 m/z @6.84 [CD8212_2.mzXML]	177.955810546875	6.841983333333333	0.10091666666666667	19.7075	19.606583333333333	2799.65576171875	1067449.2183203434	0	1174	1.1091164005488219	1.4542641619526089	1.9085283239052178	177.9512939453125	177.95652770996094
330	178.96414184570312	11.279766666666665					1	DETECTED	178.9641 m/z @11.28 [CD8212_2.mzXML]	178.96414184570312	11.279766666666665	0.13721666666666668	19.87316666666667	19.735950000000003	8601.5693359375	1508606.186712555	0	1174	0.08656954006336015	1.5583610179927456	0.8534883570812171	178.96267700195312	178.96800231933594
331	179.03994750976562	1.4935166666666668					1	DETECTED	179.0399 m/z @1.49 [CD8212_2.mzXML]	179.03994750976562	1.4935166666666668	1.4315666666666667	1.6118333333333332	0.18026666666666658	10679.2822265625	75551.58457714837	0	1174	0.1479311134523218	1.4549367769706705	1.909873553941341	179.0395050048828	179.0401153564453
332	179.05416870117188	14.813266666666667					1	DETECTED	179.0542 m/z @14.81 [CD8212_2.mzXML]	179.05416870117188	14.813266666666667	9.843233333333334	19.2315	9.388266666666667	4116.81787109375	918672.6173776544	0	1174	1.1187512572664744	0.9444872938477944	1.082616117092716	179.05332946777344	179.0549774169922
333	179.07034301757812	10.520299999999999					1	DETECTED	179.0703 m/z @10.52 [CD8212_2.mzXML]	179.07034301757812	10.520299999999999	0.10091666666666667	20.00183333333333	19.900916666666664	62579.890625	1921305.0988685607	0	1174	0.10948419420342503	2.229268384262662	49.51302520926722	179.06297302246094	179.0704345703125
334	180.0651092529297	9.725816666666667					1	DETECTED	180.0651 m/z @9.73 [CD8212_2.mzXML]	180.0651092529297	9.725816666666667	2.03315	19.542666666666666	17.509516666666666	414629.6875	4320516.346402396	1	1174	0.09345061805779231	1.7044958291355379	1.7655642019316977	180.06495666503906	180.07391357421875
335	180.0881805419922	8.854416666666667					1	DETECTED	180.0882 m/z @8.85 [CD8212_2.mzXML]	180.0881805419922	8.854416666666667	0.19191666666666668	19.9835	19.79158333333333	3771.222412109375	1155597.631042145	0	1174	0.05192252003313946	1.142371332371332	0.9001558413257493	180.07952880859375	180.0881805419922
336	180.90362548828125	1.672					1	DETECTED	180.9036 m/z @1.67 [CD8212_2.mzXML]	180.90362548828125	1.672	1.6418333333333335	2.16255	0.5207166666666665	11107.2646484375	206196.67693164048	0	1174	0.06461957877128999	8.630662983425472	16.261325966850944	180.90335083007812	180.90377807617188
337	181.00198364257812	1.53795					1	DETECTED	181.0020 m/z @1.54 [CD8212_2.mzXML]	181.00198364257812	1.53795	1.4315666666666667	14.106533333333335	12.674966666666668	8429.3037109375	1873218.783352417	0	1174	0.2820621232323606	59.572144759517506	114.50149712370194	180.99661254882812	181.00230407714844
338	181.0489044189453	12.449333333333334					1	DETECTED	181.0489 m/z @12.45 [CD8212_2.mzXML]	181.0489044189453	12.449333333333334	0.13721666666666668	19.96466666666667	19.827450000000002	4694.6044921875	1472065.3629294443	0	1174	9.326125920195018	0.8052007033721524	0.3880444050718563	181.04644775390625	181.05015563964844
339	181.06878662109375	9.725816666666667					1	DETECTED	181.0688 m/z @9.73 [CD8212_2.mzXML]	181.06878662109375	9.725816666666667	0.21043333333333333	19.94633333333333	19.735899999999997	33934.421875	2280708.112758789	0	1174	0.07657843697444555	0.8461253374639108	0.2972285511621971	181.0604705810547	181.07273864746094
340	181.08522033691406	11.572149999999999					1	DETECTED	181.0852 m/z @11.57 [CD8212_2.mzXML]	181.08522033691406	11.572149999999999	2.832733333333333	12.612716666666667	9.779983333333334	1480628.375	1.2303447369462581E7	1	1174	0.3041146182430836	2.1078199203070254	2.854073445791326	181.0825653076172	181.08651733398438
341	182.02349853515625	11.572149999999999					1	DETECTED	182.0235 m/z @11.57 [CD8212_2.mzXML]	182.02349853515625	11.572149999999999	11.177883333333334	19.689166666666665	8.511283333333331	3313.115234375	716567.6708481442	0	1174	4.231083367695337	10.793815522489053	20.587631044978107	182.0230255126953	182.02391052246094
342	182.08108520507812	3.9196833333333334					1	DETECTED	182.0811 m/z @3.92 [CD8212_2.mzXML]	182.08108520507812	3.9196833333333334	1.9483166666666667	11.740083333333333	9.791766666666666	137224.296875	2.0931121189233463E7	1	1174	7.949224545869802	0.66523928660164	0.37129991926772776	182.07994079589844	182.08897399902344
343	182.14979553222656	16.751833333333334					1	DETECTED	182.1498 m/z @16.75 [CD8212_2.mzXML]	182.14979553222656	16.751833333333334	0.10091666666666667	20.00183333333333	19.900916666666664	73098.9765625	2.1685516554224752E7	1	1174	2.499033836152183	0.7772771745559924	0.3924242303099017	182.14889526367188	182.15020751953125
344	182.9625701904297	1.5233833333333335					1	DETECTED	182.9626 m/z @1.52 [CD8212_2.mzXML]	182.9625701904297	1.5233833333333335	1.4636333333333333	1.6267333333333334	0.16310000000000002	6660.498046875	48411.90209619143	0	1174	0.12205772685254734	1.3648535564853514	1.729707112970703	182.95509338378906	182.9625701904297
345	183.0488739013672	16.34625					1	DETECTED	183.0489 m/z @16.35 [CD8212_2.mzXML]	183.0488739013672	16.34625	0.26543333333333335	19.87316666666667	19.607733333333336	6048.419921875	1999658.6705988455	0	1174	2.419547811791656	0.6096622373034537	0.5618960577804406	183.0482940673828	183.0497589111328
346	183.15322875976562	15.73765					1	DETECTED	183.1532 m/z @15.74 [CD8212_2.mzXML]	183.15322875976562	15.73765	0.10091666666666667	20.00183333333333	19.900916666666664	5239.99072265625	2116791.4034498907	0	1174	8.664077799581772	0.6363514757984403	0.2842287587598573	183.1519317626953	183.16213989257812
347	183.95303344726562	10.213833333333334					1	DETECTED	183.9530 m/z @10.21 [CD8212_2.mzXML]	183.95303344726562	10.213833333333334	9.6101	10.28055	0.6704500000000007	5088.96337890625	71456.92953753658	0	1174	0.10855560876351511	0.5552534231448759	0.11050684628975188	183.9525146484375	183.9530487060547
348	184.0728759765625	13.014999999999999					1	DETECTED	184.0729 m/z @13.01 [CD8212_2.mzXML]	184.0728759765625	13.014999999999999	10.804116666666665	15.003616666666666	4.1995000000000005	54162.84375	1925741.3622526864	0	1174	0.35302693750411507	1.2297283180740484	1.318010830507991	184.07232666015625	184.07998657226562
349	184.0940399169922	1.7942500000000001					1	DETECTED	184.0940 m/z @1.79 [CD8212_2.mzXML]	184.0940399169922	1.7942500000000001	1.7652500000000002	19.359333333333332	17.59408333333333	181566.734375	6998753.028020724	0	1174	0.03674696151469714	170.08822084009367	452.63684348184245	184.08517456054688	184.09701538085938
350	185.04405212402344	10.213833333333334					1	DETECTED	185.0441 m/z @10.21 [CD8212_2.mzXML]	185.04405212402344	10.213833333333334	1.6118333333333332	19.9835	18.371666666666666	1279317.25	1.6037767310096914E7	1	1174	0.14516617936217635	0.5121072522262559	0.3127594705064183	185.04124450683594	185.04510498046875
351	185.12828063964844	9.104450000000002					1	DETECTED	185.1283 m/z @9.10 [CD8212_2.mzXML]	185.12828063964844	9.104450000000002	9.0506	9.490533333333333	0.4399333333333342	20180.05859375	145652.95833425943	0	1174	0.07980799817730677	4.084803466418891	3.2527357922015083	185.12796020507812	185.12876892089844
352	186.04757690429688	10.213833333333334					1	DETECTED	186.0476 m/z @10.21 [CD8212_2.mzXML]	186.04757690429688	10.213833333333334	9.5426	17.8595	8.3169	79192.96875	1728000.863681092	0	1174	0.10933164142372931	0.6512112289601021	0.8124073562493062	186.03956604003906	186.04833984375
353	186.0732879638672	1.8930166666666668					1	DETECTED	186.0733 m/z @1.89 [CD8212_2.mzXML]	186.0732879638672	1.8930166666666668	0.4659833333333333	19.94633333333333	19.480349999999998	31008.6484375	1664274.938315643	0	1174	0.6780079815934834	1.9609782542902425	25.877520038946347	186.07301330566406	186.07635498046875
354	186.22113037109375	11.41665					1	DETECTED	186.2211 m/z @11.42 [CD8212_2.mzXML]	186.22113037109375	11.41665	10.0541	11.5434	1.4893	13255.3828125	283391.3055368653	0	1174	0.043268373592106	0.5465120546035006	0.09302410920700115	186.22064208984375	186.2213897705078
355	186.92257690429688	1.53795					1	DETECTED	186.9226 m/z @1.54 [CD8212_2.mzXML]	186.92257690429688	1.53795	1.4481666666666666	4.604299999999999	3.156133333333333	15908.4833984375	640318.1589968262	0	1174	0.10696204738866855	17.57638759977724	34.15277519955448	186.92233276367188	186.92938232421875
356	186.9519805908203	9.199333333333334					1	DETECTED	186.9520 m/z @9.20 [CD8212_2.mzXML]	186.9519805908203	9.199333333333334	9.1395	11.917516666666668	2.7780166666666677	9118.4248046875	313526.87785681157	0	1174	0.08896299949372732	23.214623955431648	45.429247910863296	186.9439697265625	186.95217895507812
357	187.05728149414062	1.8793666666666666					1	DETECTED	187.0573 m/z @1.88 [CD8212_2.mzXML]	187.05728149414062	1.8793666666666666	1.83755	10.3303	8.49275	259383.21875	3470806.6678777467	0	1174	0.04873548271338324	4.967595186353154	3.866687062839336	187.04815673828125	187.0576171875
358	187.07115173339844	2.508683333333333					1	DETECTED	187.0712 m/z @2.51 [CD8212_2.mzXML]	187.07115173339844	2.508683333333333	2.302716666666667	8.83695	6.534233333333333	15011.5888671875	1194404.7656555176	0	1174	0.7151561918948408	15.862356368344445	9.317547838040973	187.0703887939453	187.0715789794922
359	187.12606811523438	19.854666666666667					1	DETECTED	187.1261 m/z @19.85 [CD8212_2.mzXML]	187.12606811523438	19.854666666666667	0.10091666666666667	20.00183333333333	19.900916666666664	4339.84423828125	3102350.9051104095	0	1174	14.928308263970745	0.503725031112236	0.007450062224471989	187.12115478515625	187.13259887695312
360	187.47267150878906	9.199333333333334					1	DETECTED	187.4727 m/z @9.20 [CD8212_2.mzXML]	187.47267150878906	9.199333333333334	0.8304166666666667	11.63095	10.800533333333334	7123.54443359375	905587.9848131407	0	1174	0.0911770241915395	0.6452766686249714	0.29055333724994276	187.47244262695312	187.47946166992188
361	188.02264404296875	10.857083333333332					1	DETECTED	188.0226 m/z @10.86 [CD8212_2.mzXML]	188.02264404296875	10.857083333333332	1.4786	13.934866666666666	12.456266666666666	11060.4921875	2719854.06616983	0	1174	0.09128253341467385	0.6640874768308309	0.01179863140670043	188.02122497558594	188.0282440185547
362	188.0703125	9.199333333333334					1	DETECTED	188.0703 m/z @9.20 [CD8212_2.mzXML]	188.0703125	9.199333333333334	1.8515833333333334	11.211933333333333	9.360349999999999	2690406.0	2.0234588090689626E7	1	1174	0.09214384037671586	1.7008494981945774	1.8128809937007233	188.06077575683594	188.0782928466797
363	188.2006378173828	10.975466666666668					1	DETECTED	188.2006 m/z @10.98 [CD8212_2.mzXML]	188.2006378173828	10.975466666666668	10.959	11.09295	0.13395000000000046	5695.34228515625	30663.32984191909	0	1174	0.07993543404437453	4.067307692307386	7.134615384614773	188.20022583007812	188.2007293701172
364	188.6708984375	9.199333333333334					1	DETECTED	188.6709 m/z @9.20 [CD8212_2.mzXML]	188.6708984375	9.199333333333334	9.1395	9.288183333333334	0.1486833333333344	6987.87548828125	38896.56902062993	0	1174	0.0935648040808914	1.2424791086351001	1.4849582172702005	188.67056274414062	188.67095947265625
365	189.02365112304688	13.7404					1	DETECTED	189.0237 m/z @13.74 [CD8212_2.mzXML]	189.02365112304688	13.7404	10.959	17.601333333333333	6.642333333333333	5537.81689453125	814371.7804942325	0	1174	1.2857118154617808	1.1940629419237316	1.3881258838474633	189.02154541015625	189.02700805664062
366	189.05203247070312	10.263816666666665					1	DETECTED	189.0520 m/z @10.26 [CD8212_2.mzXML]	189.05203247070312	10.263816666666665	1.4128833333333333	13.587216666666666	12.174333333333333	13556.8642578125	2147937.487055725	0	1174	8.892181859214741	0.6877429122352446	0.37530173179814397	189.04656982421875	189.0609588623047
367	189.07369995117188	9.199333333333334					1	DETECTED	189.0737 m/z @9.20 [CD8212_2.mzXML]	189.07369995117188	9.199333333333334	6.027466666666667	11.691883333333333	5.664416666666666	272187.84375	2467139.2823059694	0	1174	0.08793406860817043	1.4948555020327157	1.7948851311577156	189.06871032714844	189.07412719726562
368	189.0867919921875	2.56365					1	DETECTED	189.0868 m/z @2.56 [CD8212_2.mzXML]	189.0867919921875	2.56365	1.9204833333333333	19.158166666666666	17.237683333333333	56189.39453125	5694157.897489562	0	1174	0.7518449916711156	11.073527856573412	4.03258470644749	189.086181640625	189.09141540527344
369	189.19863891601562	9.199333333333334					1	DETECTED	189.1986 m/z @9.20 [CD8212_2.mzXML]	189.19863891601562	9.199333333333334	9.1395	9.370083333333334	0.23058333333333358	8266.1357421875	51650.09930731205	0	1174	0.09322133048068793	1.9268802228412183	2.3876470702392547	189.19789123535156	189.19895935058594
370	190.08584594726562	10.821983333333332					1	DETECTED	190.0858 m/z @10.82 [CD8212_2.mzXML]	190.08584594726562	10.821983333333332	2.3718	11.211933333333333	8.840133333333332	51740.015625	1612613.8351398623	1	1174	0.08813805408994746	0.5202918859639849	0.022416367517781484	190.07742309570312	190.09107971191406
371	190.1435546875	10.381416666666667					1	DETECTED	190.1436 m/z @10.38 [CD8212_2.mzXML]	190.1435546875	10.381416666666667	10.0717	10.593233333333334	0.5215333333333341	16306.0498046875	230045.1511701661	0	1174	0.158926349818012	0.878402070357487	0.6776231571117801	190.14321899414062	190.14390563964844
372	190.96778869628906	13.899483333333334					1	DETECTED	190.9678 m/z @13.90 [CD8212_2.mzXML]	190.96778869628906	13.899483333333334	0.1554	20.00183333333333	19.84643333333333	4510.57421875	1659689.154485199	0	1174	2.7110284781331586	0.7219991632763187	0.38174171234554627	190.96200561523438	190.96878051757812
373	190.98048400878906	11.279766666666665					1	DETECTED	190.9805 m/z @11.28 [CD8212_2.mzXML]	190.98048400878906	11.279766666666665	1.4935166666666668	16.788166666666665	15.294649999999999	7470.228515625	2207393.1803811337	0	1174	0.6246911718798955	0.7814356878273088	0.4613131972204181	190.9764404296875	190.98912048339844
374	191.0172119140625	3.0104333333333333					1	DETECTED	191.0172 m/z @3.01 [CD8212_2.mzXML]	191.0172119140625	3.0104333333333333	1.8654666666666666	16.640683333333335	14.775216666666669	8529.0302734375	1401175.315433075	0	1174	0.2537203361496174	6.4522475181228	10.934250537213297	191.0120391845703	191.01809692382812
375	191.03121948242188	10.857083333333332					1	DETECTED	191.0312 m/z @10.86 [CD8212_2.mzXML]	191.03121948242188	10.857083333333332	1.4315666666666667	16.862000000000002	15.430433333333335	70563.0390625	1.0554666003932497E7	1	1174	9.169900399491251	0.5196162987216171	0.028306143737351692	191.02960205078125	191.04025268554688
376	191.07627868652344	1.6871					1	DETECTED	191.0763 m/z @1.69 [CD8212_2.mzXML]	191.07627868652344	1.6871	1.5819	16.01418333333333	14.43228333333333	40052.5703125	4828729.823207154	0	1174	11.149980268603962	44.25457057931451	87.59503534166618	191.06964111328125	191.08200073242188
377	192.0078887939453	11.401533333333333					1	DETECTED	192.0079 m/z @11.40 [CD8212_2.mzXML]	192.0078887939453	11.401533333333333	0.10091666666666667	20.00183333333333	19.900916666666664	3048.97216796875	1229705.1595436102	0	1174	18.581843643228837	0.8805234817568951	0.7610469635137903	192.00726318359375	192.00918579101562
378	192.03472900390625	10.857083333333332					1	DETECTED	192.0347 m/z @10.86 [CD8212_2.mzXML]	192.03472900390625	10.857083333333332	1.78005	11.008999999999999	9.22895	5817.564453125	973415.8901339113	0	1174	9.148251128083288	0.5083681893129547	0.1312587976896434	192.03164672851562	192.04388427734375
379	192.06497192382812	7.607783333333333					1	DETECTED	192.0650 m/z @7.61 [CD8212_2.mzXML]	192.06497192382812	7.607783333333333	5.65725	16.383266666666668	10.726016666666666	1933.8370361328125	519826.17008331313	0	1174	2.1379477014503747	2.7495086813862883	4.499017362772577	192.0557098388672	192.06895446777344
380	192.1341552734375	4.426933333333333					1	DETECTED	192.1342 m/z @4.43 [CD8212_2.mzXML]	192.1341552734375	4.426933333333333	3.654033333333333	4.555750000000001	0.9017166666666676	2014.911376953125	66489.16359439094	0	1174	0.24919284281051102	0.5833333333333337	0.16666666666666732	192.13316345214844	192.13462829589844
381	193.00193786621094	1.4786					1	DETECTED	193.0019 m/z @1.48 [CD8212_2.mzXML]	193.00193786621094	1.4786	1.4315666666666667	15.374083333333335	13.942516666666668	7254.8076171875	1997545.6842377626	0	1174	0.12414394621238323	148.21952515946163	281.4308757984869	193.0	193.0023956298828
382	193.0344696044922	3.2834833333333333					1	DETECTED	193.0345 m/z @3.28 [CD8212_2.mzXML]	193.0344696044922	3.2834833333333333	1.6871	4.014566666666666	2.327466666666666	4325.298828125	355923.07255355845	0	1174	0.3101344323976334	0.7289811344393053	0.45796226887861075	193.03387451171875	193.0347442626953
383	193.08595275878906	10.520299999999999					1	DETECTED	193.0860 m/z @10.52 [CD8212_2.mzXML]	193.08595275878906	10.520299999999999	6.734966666666667	10.891416666666666	4.1564499999999995	64593.80859375	3278718.2165830685	0	1174	0.08802922100709587	0.5230900288899545	0.03555745681479267	193.0851287841797	193.08604431152344
384	194.03326416015625	16.8435					1	DETECTED	194.0333 m/z @16.84 [CD8212_2.mzXML]	194.03326416015625	16.8435	0.19191666666666668	19.909666666666666	19.71775	4176.029296875	1488819.3826893629	0	1174	0.9234677634423498	0.5920683218312573	0.18413664366251464	194.02520751953125	194.03419494628906
385	194.08944702148438	10.520299999999999					1	DETECTED	194.0894 m/z @10.52 [CD8212_2.mzXML]	194.08944702148438	10.520299999999999	3.9351833333333333	19.9835	16.048316666666665	7118.4736328125	1427583.6330019226	0	1174	0.10564456985876625	1.2185294110203058	0.020738731937524155	194.0799560546875	194.0978240966797
386	194.96327209472656	15.213416666666665					1	DETECTED	194.9633 m/z @15.21 [CD8212_2.mzXML]	194.96327209472656	15.213416666666665	1.53795	15.8658	14.32785	4266.32275390625	1412339.3986157835	0	1174	4.2584091683697824	0.5238523243569995	0.04770464871399889	194.95582580566406	194.9635772705078
387	194.97666931152344	11.888366666666666					1	DETECTED	194.9767 m/z @11.89 [CD8212_2.mzXML]	194.97666931152344	11.888366666666666	11.2287	14.69215	3.46345	11020.318359375	804501.5769062508	0	1174	0.3626220366831401	2.6251515917129873	3.7550208242145753	194.97581481933594	194.977294921875
388	195.02957153320312	17.4545					1	DETECTED	195.0296 m/z @17.45 [CD8212_2.mzXML]	195.02957153320312	17.4545	0.1554	19.9835	19.8281	7766.30224609375	2717045.9377882993	0	1174	7.704704023425419	0.5730962882462094	0.7080647291200856	195.02626037597656	195.0390625
389	195.0648193359375	10.908716666666667					1	DETECTED	195.0648 m/z @10.91 [CD8212_2.mzXML]	195.0648193359375	10.908716666666667	0.4841666666666667	13.934866666666666	13.4507	14495.3095703125	1100352.8004274599	0	1174	0.11716307227465528	0.6451453539960957	0.2902907079921915	195.06443786621094	195.0651092529297
390	195.08724975585938	0.3203333333333333					1	DETECTED	195.0872 m/z @0.32 [CD8212_2.mzXML]	195.08724975585938	0.3203333333333333	0.10091666666666667	20.00183333333333	19.900916666666664	13074.0986328125	6606050.601070022	0	1174	8.440388180181642	33.45954977865523	66.99938881167064	195.0861358642578	195.09002685546875
391	195.10113525390625	11.5286					1	DETECTED	195.1011 m/z @11.53 [CD8212_2.mzXML]	195.10113525390625	11.5286	11.211933333333333	18.445666666666668	7.233733333333335	66847.25	2428239.870990417	0	1174	0.5805341316313246	1.5749200752349712	2.2568285803732766	195.1001434326172	195.1066131591797
392	195.11276245117188	9.319983333333333					1	DETECTED	195.1128 m/z @9.32 [CD8212_2.mzXML]	195.11276245117188	9.319983333333333	9.288183333333334	13.318033333333334	4.02985	14387.638671875	1108554.8391921073	0	1174	0.12752361645295984	63.36242138365035	125.7248427673007	195.1114501953125	195.11451721191406
393	195.173828125	12.629066666666667					1	DETECTED	195.1738 m/z @12.63 [CD8212_2.mzXML]	195.173828125	12.629066666666667	12.563483333333332	18.646833333333333	6.083350000000001	5797.13720703125	1466005.9622193603	0	1174	0.11277478880918679	46.37878017788995	91.7575603557799	195.17340087890625	195.18153381347656
394	196.0090789794922	10.874149999999998					1	DETECTED	196.0091 m/z @10.87 [CD8212_2.mzXML]	196.0090789794922	10.874149999999998	0.13721666666666668	20.00183333333333	19.864616666666663	10253.076171875	2393581.3205596614	0	1174	8.22842158387089	1.311046361363686	1.3849568994329242	196.0017547607422	196.00912475585938
395	196.02906799316406	10.247083333333334					1	DETECTED	196.0291 m/z @10.25 [CD8212_2.mzXML]	196.02906799316406	10.247083333333334	10.213833333333334	10.347266666666666	0.13343333333333263	5759.818359375	27422.325636352292	0	1174	0.09226131017987171	2.006516290726766	3.0130325814535324	196.02902221679688	196.02932739257812
396	196.06024169921875	9.122466666666666					1	DETECTED	196.0602 m/z @9.12 [CD8212_2.mzXML]	196.06024169921875	9.122466666666666	8.907649999999999	18.6285	9.72085	17776.34375	1066424.7547543033	0	1174	0.08502851598682959	26.786228525126678	8.38922447841236	196.0567626953125	196.068603515625
397	196.09854125976562	14.554816666666666					1	DETECTED	196.0985 m/z @14.55 [CD8212_2.mzXML]	196.09854125976562	14.554816666666666	0.1554	19.891333333333332	19.73593333333333	6803.0703125	1892261.0019010315	0	1174	2.4037425230439275	0.6853032240889388	0.3249770049324319	196.09010314941406	196.1049346923828
398	196.86477661132812	2.00475					1	DETECTED	196.8648 m/z @2.00 [CD8212_2.mzXML]	196.86477661132812	2.00475	1.7025833333333333	14.622283333333334	12.9197	18574.25390625	1815028.209538513	0	1174	0.28961894978549596	0.860471019398986	0.7082487068453108	196.86044311523438	196.865234375
399	196.95584106445312	11.645983333333334					1	DETECTED	196.9558 m/z @11.65 [CD8212_2.mzXML]	196.95584106445312	11.645983333333334	10.975466666666668	17.601333333333333	6.625866666666665	8283.2900390625	848605.4441032106	0	1174	0.6184012022742635	4.940866495985687	1.2219781838743025	196.95530700683594	196.9563751220703
400	197.06455993652344	15.84765					1	DETECTED	197.0646 m/z @15.85 [CD8212_2.mzXML]	197.06455993652344	15.84765	8.961083333333333	19.909666666666666	10.948583333333334	10124.513671875	2515814.603616667	0	1174	2.1095746834816254	0.7996683192503065	0.6055918263773042	197.0635986328125	197.0736846923828
401	197.1283416748047	9.74215					1	DETECTED	197.1283 m/z @9.74 [CD8212_2.mzXML]	197.1283416748047	9.74215	9.1395	10.874149999999998	1.7346499999999985	21374.7421875	323453.78482675145	0	1174	0.09123210051618891	1.4205713127715194	17.27449992323843	197.11868286132812	197.1287384033203
402	198.03158569335938	10.477333333333332					1	DETECTED	198.0316 m/z @10.48 [CD8212_2.mzXML]	198.03158569335938	10.477333333333332	10.398666666666665	10.975466666666668	0.5768000000000022	33627.58984375	236307.14380206374	0	1174	0.07752810219798789	2.2486038041383423	3.12578774505874	198.03106689453125	198.03172302246094
403	198.05259704589844	10.53445					1	DETECTED	198.0526 m/z @10.53 [CD8212_2.mzXML]	198.05259704589844	10.53445	10.520299999999999	10.64185	0.12155000000000094	18730.537109375	79756.29758398522	0	1174	0.12530926328521375	4.295053003533368	7.590106007066734	198.05226135253906	198.05267333984375
404	198.08457946777344	1.80895					1	DETECTED	198.0846 m/z @1.81 [CD8212_2.mzXML]	198.08457946777344	1.80895	1.7942500000000001	16.29055	14.4963	17114.978515625	3503296.5677612303	0	1174	0.06649630149468044	493.0714285714307	985.1428571428615	198.07986450195312	198.08499145507812
405	198.1316680908203	9.74215					1	DETECTED	198.1317 m/z @9.74 [CD8212_2.mzXML]	198.1316680908203	9.74215	3.085166666666667	9.8262	6.741033333333333	2346.985595703125	378219.34839410405	0	1174	0.2952392901356067	0.5063129195155963	0.012625839031192734	198.1230010986328	198.1319122314453
406	198.86190795898438	1.96225					1	DETECTED	198.8619 m/z @1.96 [CD8212_2.mzXML]	198.86190795898438	1.96225	1.7025833333333333	2.261	0.5584166666666668	22329.712890625	386135.16759332264	0	1174	0.2748565919883057	1.096164398373746	1.053785671353101	198.86151123046875	198.86228942871094
407	198.93991088867188	1.53795					1	DETECTED	198.9399 m/z @1.54 [CD8212_2.mzXML]	198.93991088867188	1.53795	1.4315666666666667	1.6569666666666667	0.22540000000000004	199754.34375	1428595.850990235	0	1174	0.12118517516808414	1.0113139330627412	0.9123404875561479	198.9396514892578	198.93995666503906
408	199.016845703125	16.25388333333333					1	DETECTED	199.0168 m/z @16.25 [CD8212_2.mzXML]	199.016845703125	16.25388333333333	5.587283333333334	20.00183333333333	14.414549999999997	1674.8624267578125	815473.3578241881	0	1174	2.3025890578037522	0.6756862542890893	0.35137250857817864	199.015869140625	199.02438354492188
409	199.0597381591797	11.09295					1	DETECTED	199.0597 m/z @11.09 [CD8212_2.mzXML]	199.0597381591797	11.09295	10.381416666666667	14.933933333333332	4.552516666666666	9230.5537109375	353444.7089593507	0	1174	0.06520391085826205	3.19908882226178	7.048029945214761	199.05552673339844	199.06167602539062
410	200.0286102294922	10.432133333333333					1	DETECTED	200.0286 m/z @10.43 [CD8212_2.mzXML]	200.0286102294922	10.432133333333333	10.416433333333334	10.659166666666666	0.2427333333333319	8222.9853515625	58955.19925518801	0	1174	0.3868508037970173	7.730360934183069	10.30487684105479	200.02828979492188	200.02951049804688
411	200.04019165039062	1.6871					1	DETECTED	200.0402 m/z @1.69 [CD8212_2.mzXML]	200.04019165039062	1.6871	1.5967666666666667	1.78005	0.18328333333333324	21634.26171875	115830.68779101566	0	1174	0.06421049228715514	0.9702240933418433	1.0459477479261756	200.03990173339844	200.04074096679688
412	200.1278839111328	1.9343333333333335					1	DETECTED	200.1279 m/z @1.93 [CD8212_2.mzXML]	200.1278839111328	1.9343333333333335	1.9204833333333333	11.126983333333333	9.2065	7848.08203125	627419.8355597227	0	1174	0.47538973019479625	332.3646209386248	663.7292418772496	200.12747192382812	200.1285858154297
413	200.93759155273438	1.53795					1	DETECTED	200.9376 m/z @1.54 [CD8212_2.mzXML]	200.93759155273438	1.53795	1.4315666666666667	1.5967666666666667	0.1652	29860.775390625	171941.33562011717	0	1174	0.11794491603447343	0.7748842423094441	0.5705787937829417	200.9373016357422	200.93760681152344
414	200.97299194335938	1.53795					1	DETECTED	200.9730 m/z @1.54 [CD8212_2.mzXML]	200.97299194335938	1.53795	1.4786	1.5819	0.10330000000000017	32490.7109375	167351.00412597676	0	1174	0.10362637097044547	0.8702611625947779	0.740522325189556	200.9728546142578	200.97303771972656
415	201.0157470703125	1.80895					1	DETECTED	201.0157 m/z @1.81 [CD8212_2.mzXML]	201.0157470703125	1.80895	1.7501666666666666	2.5361333333333334	0.7859666666666667	32937.12109375	538716.9025203856	0	1174	0.15461033116978817	6.685284944712212	12.370569889424424	201.0155792236328	201.01600646972656
416	201.11183166503906	0.6665333333333333					1	DETECTED	201.1118 m/z @0.67 [CD8212_2.mzXML]	201.11183166503906	0.6665333333333333	0.10091666666666667	20.00183333333333	19.900916666666664	39143.2421875	2.93360644211179E7	0	1174	10.740622214809612	17.592229719774874	1.6823655590870683	201.111328125	201.11228942871094
417	202.0473175048828	9.725816666666667					1	DETECTED	202.0473 m/z @9.73 [CD8212_2.mzXML]	202.0473175048828	9.725816666666667	1.8930166666666668	10.3303	8.437283333333333	98932.4375	5232790.336988584	1	1174	0.09872863497647622	0.522726461198901	1.7324858401327703	202.04702758789062	202.04763793945312
418	202.11546325683594	8.925433333333332					1	DETECTED	202.1155 m/z @8.93 [CD8212_2.mzXML]	202.11546325683594	8.925433333333332	0.19191666666666668	19.9835	19.79158333333333	4714.0927734375	3227520.235030822	0	1174	6.68502226992571	1.1330821299552871	1.2661642599105745	202.10679626464844	202.11598205566406
419	202.97059631347656	1.5524833333333334					1	DETECTED	202.9706 m/z @1.55 [CD8212_2.mzXML]	202.97059631347656	1.5524833333333334	1.4481666666666666	1.5967666666666667	0.14860000000000007	9767.732421875	63050.68329296874	0	1174	0.12535374204045668	0.7122543537306271	0.4132581614803638	202.97027587890625	202.970703125
420	203.0518341064453	1.7942500000000001					1	DETECTED	203.0518 m/z @1.79 [CD8212_2.mzXML]	203.0518341064453	1.7942500000000001	1.6118333333333332	14.0057	12.393866666666666	2047915.0	2.460487753237057E7	1	1174	0.07796911156331165	4.520456972605248	5.6344048142966034	203.04478454589844	203.05300903320312
421	203.0817413330078	9.199333333333334					1	DETECTED	203.0817 m/z @9.20 [CD8212_2.mzXML]	203.0817413330078	9.199333333333334	9.199333333333334	18.903333333333332	9.703999999999999	11545.1181640625	693039.2723665768	0	1174	0.08896357034350544	null	null	203.0733642578125	203.0817413330078
422	203.1062774658203	12.2127					1	DETECTED	203.1063 m/z @12.21 [CD8212_2.mzXML]	203.1062774658203	12.2127	3.5610666666666666	19.909666666666666	16.3486	4914.994140625	1505061.5495762937	0	1174	0.20284911612309386	0.9448273736365774	0.8896547472731546	203.10340881347656	203.115966796875
423	204.01773071289062	10.247083333333334					1	DETECTED	204.0177 m/z @10.25 [CD8212_2.mzXML]	204.01773071289062	10.247083333333334	2.03315	10.347266666666666	8.314116666666667	16071.8701171875	1272488.8477866207	0	1174	0.10385326697434749	0.5748115413938854	0.14144804718145926	204.00889587402344	204.0179443359375
424	204.05543518066406	1.7942500000000001					1	DETECTED	204.0554 m/z @1.79 [CD8212_2.mzXML]	204.05543518066406	1.7942500000000001	1.7345333333333335	10.749383333333332	9.01485	113076.7578125	2020178.9141654968	0	1174	0.0860744457478797	19.01046972443305	7.911223023399535	204.05491638183594	204.06536865234375
425	204.12265014648438	1.8793666666666666					1	DETECTED	204.1227 m/z @1.88 [CD8212_2.mzXML]	204.12265014648438	1.8793666666666666	1.3946666666666667	4.854699999999999	3.4600333333333326	570317.875	6942595.68390378	0	1174	0.04732803736072344	1.0069826334615346	0.43711573920767643	204.1221466064453	204.12391662597656
426	204.416259765625	9.199333333333334					1	DETECTED	204.4163 m/z @9.20 [CD8212_2.mzXML]	204.416259765625	9.199333333333334	9.155116666666666	9.288183333333334	0.133066666666668	8733.392578125	45903.4344782715	0	1174	0.09217561452996925	1.504711647191854	2.009423294383708	204.41604614257812	204.41650390625
427	204.95677185058594	1.6118333333333332					1	DETECTED	204.9568 m/z @1.61 [CD8212_2.mzXML]	204.95677185058594	1.6118333333333332	1.5671333333333335	10.659166666666666	9.092033333333333	42910.3203125	5422229.040533203	0	1174	0.06859858115701645	101.70059656972468	202.40119313944933	204.95654296875	204.96466064453125
428	204.99586486816406	11.401533333333333					1	DETECTED	204.9959 m/z @11.40 [CD8212_2.mzXML]	204.99586486816406	11.401533333333333	1.7942500000000001	15.554883333333333	13.760633333333333	6993.806640625	2764660.6388599533	0	1174	1.1244118698309347	0.7161563189038871	0.5958739708780348	204.9949493408203	205.0015411376953
429	205.02406311035156	1.80895					1	DETECTED	205.0241 m/z @1.81 [CD8212_2.mzXML]	205.02406311035156	1.80895	1.4315666666666667	10.313866666666666	8.882299999999999	21627.875	5580301.9110439755	0	1174	8.88087249815048	11.768272755376934	22.53654551075387	205.01739501953125	205.03369140625
430	205.05645751953125	1.7942500000000001					1	DETECTED	205.0565 m/z @1.79 [CD8212_2.mzXML]	205.05645751953125	1.7942500000000001	1.7501666666666666	16.069333333333333	14.319166666666666	25773.73828125	1950094.2203530879	0	1174	7.532392423139868	84.05260714741935	226.4441355189315	205.04696655273438	205.06629943847656
431	205.0856475830078	12.46505					1	DETECTED	205.0856 m/z @12.47 [CD8212_2.mzXML]	205.0856475830078	12.46505	0.1191	20.00183333333333	19.88273333333333	15596.826171875	4627118.433758973	0	1174	0.18346986498971773	0.722960648263359	0.15769481070865024	205.07569885253906	205.08628845214844
432	205.09690856933594	9.199333333333334					1	DETECTED	205.0969 m/z @9.20 [CD8212_2.mzXML]	205.09690856933594	9.199333333333334	2.4539166666666667	10.64185	8.187933333333334	3316744.0	2.856004894788648E7	1	1174	0.09265775612906246	1.8610628707407952	1.8186497574933524	205.08697509765625	205.1064910888672
433	205.12600708007812	1.8793666666666666					1	DETECTED	205.1260 m/z @1.88 [CD8212_2.mzXML]	205.12600708007812	1.8793666666666666	1.83755	9.272966666666667	7.435416666666667	53501.05078125	1077368.9215026859	0	1174	0.05871288421123899	5.557308925333368	5.071082505554528	205.11602783203125	205.135986328125
434	205.78086853027344	9.199333333333334					1	DETECTED	205.7809 m/z @9.20 [CD8212_2.mzXML]	205.78086853027344	9.199333333333334	9.1395	9.288183333333334	0.1486833333333344	8692.7890625	46965.80321038822	0	1174	0.09071016480096894	1.2424791086351001	1.4849582172702005	205.78065490722656	205.78106689453125
435	205.98721313476562	11.447583333333334					1	DETECTED	205.9872 m/z @11.45 [CD8212_2.mzXML]	205.98721313476562	11.447583333333334	0.10091666666666667	20.00183333333333	19.900916666666664	22396.06640625	4258536.009389435	0	1174	0.6693727532519436	0.8649074503938943	1.490004003537496	205.98590087890625	205.99481201171875
436	206.0811309814453	10.297733333333333					1	DETECTED	206.0811 m/z @10.30 [CD8212_2.mzXML]	206.0811309814453	10.297733333333333	3.3455333333333335	18.281	14.935466666666665	47364.95703125	1668459.8161926577	0	1174	0.09310114559811566	0.5122727214033086	0.021691039337181795	206.08103942871094	206.0899200439453
437	206.10020446777344	9.199333333333334					1	DETECTED	206.1002 m/z @9.20 [CD8212_2.mzXML]	206.10020446777344	9.199333333333334	9.104450000000002	10.23045	1.1259999999999977	353124.53125	2481661.184923035	0	1174	0.08995233978645523	1.8349645940658343	1.7895041949569006	206.10008239746094	206.10086059570312
438	206.38221740722656	9.199333333333334					1	DETECTED	206.3822 m/z @9.20 [CD8212_2.mzXML]	206.38221740722656	9.199333333333334	9.1395	9.288183333333334	0.1486833333333344	10471.865234375	59096.07906628432	0	1174	0.10615222387696832	1.2424791086351001	1.4849582172702005	206.38133239746094	206.38243103027344
439	206.8933563232422	1.7189					1	DETECTED	206.8934 m/z @1.72 [CD8212_2.mzXML]	206.8933563232422	1.7189	1.672	2.11935	0.4473499999999999	78702.59375	602956.3195480959	0	1174	0.09616869109670101	4.769189765458405	3.1244451854237596	206.89334106445312	206.8937225341797
440	206.9910125732422	16.475066666666667					1	DETECTED	206.9910 m/z @16.48 [CD8212_2.mzXML]	206.9910125732422	16.475066666666667	0.1191	20.00183333333333	19.88273333333333	6434.771484375	1977498.5058597708	0	1174	2.5073103351542283	0.6078128470955553	0.1686767730741927	206.98692321777344	206.99639892578125
441	207.02610778808594	10.23045					1	DETECTED	207.0261 m/z @10.23 [CD8212_2.mzXML]	207.02610778808594	10.23045	1.4315666666666667	15.24945	13.817883333333333	190280.890625	4411838.732449185	1	1174	0.6877612215476319	0.724700405648258	3.2112121965684213	207.01612854003906	207.02870178222656
442	207.10430908203125	9.199333333333334					1	DETECTED	207.1043 m/z @9.20 [CD8212_2.mzXML]	207.10430908203125	9.199333333333334	9.0506	9.948516666666666	0.8979166666666671	13830.8671875	162133.75463208	0	1174	0.08888057010015693	3.018545495293573	0.8253828025793126	207.10426330566406	207.11282348632812
443	208.0295867919922	10.23045					1	DETECTED	208.0296 m/z @10.23 [CD8212_2.mzXML]	208.0295867919922	10.23045	0.7576166666666667	10.313866666666666	9.556249999999999	16583.18359375	2156890.4684038083	0	1174	0.7402814710632839	0.5044029417456938	0.008805883491387632	208.02200317382812	208.02976989746094
444	208.0490264892578	16.0324					1	DETECTED	208.0490 m/z @16.03 [CD8212_2.mzXML]	208.0490264892578	16.0324	0.21043333333333333	19.891333333333332	19.680899999999998	14589.7421875	3731794.589416811	0	1174	2.473278017216151	0.6219485988888864	0.5993277549952255	208.0485382080078	208.04931640625
445	208.1330108642578	8.783449999999998					1	DETECTED	208.1330 m/z @8.78 [CD8212_2.mzXML]	208.1330108642578	8.783449999999998	8.40055	9.965983333333332	1.5654333333333312	99777.8046875	1173992.8745365292	1	1174	0.1402790495213324	1.3392723467636574	1.709659260871882	208.1329345703125	208.1334228515625
446	208.89060974121094	1.7501666666666666					1	DETECTED	208.8906 m/z @1.75 [CD8212_2.mzXML]	208.89060974121094	1.7501666666666666	1.672	2.1049833333333337	0.4329833333333337	48507.4296875	354822.9939973147	0	1174	0.14104076547339917	1.8611016624287096	2.4896182757365946	208.89015197753906	208.8907928466797
447	208.978271484375	13.98835					1	DETECTED	208.9783 m/z @13.99 [CD8212_2.mzXML]	208.978271484375	13.98835	11.676433333333334	15.24945	3.573016666666666	6128.78173828125	702939.6023054196	0	1174	2.368602542490466	0.7727390693147819	0.5454781386295637	208.97779846191406	208.97903442382812
448	209.0331268310547	1.4786					1	DETECTED	209.0331 m/z @1.48 [CD8212_2.mzXML]	209.0331268310547	1.4786	1.4128833333333333	9.626066666666667	8.213183333333333	27305.134765625	1015173.702239868	0	1174	0.09464738203043566	1.4055971146437176	1.819467666964315	209.0305633544922	209.03335571289062
449	209.04537963867188	16.456983333333334					1	DETECTED	209.0454 m/z @16.46 [CD8212_2.mzXML]	209.04537963867188	16.456983333333334	0.19191666666666668	19.9835	19.79158333333333	28776.837890625	6974956.468429232	0	1174	2.6565989139092956	0.6089591902012786	1.4468080747143817	209.04457092285156	209.04605102539062
450	209.09164428710938	7.661116666666667					1	DETECTED	209.0916 m/z @7.66 [CD8212_2.mzXML]	209.09164428710938	7.661116666666667	5.6751	8.450983333333333	2.7758833333333337	11350.0986328125	664231.1872272334	0	1174	0.7293494138379408	0.6111305443547217	0.21524137150756498	209.09132385253906	209.0924530029297
451	209.1167449951172	12.04375					1	DETECTED	209.1167 m/z @12.04 [CD8212_2.mzXML]	209.1167449951172	12.04375	1.3400500000000002	12.612716666666667	11.272666666666668	274324.46875	4005317.8702550065	1	1174	0.10737481293639384	3.2689662835492688	4.17138036133866	209.1141815185547	209.11807250976562
452	209.1363067626953	8.765600000000001					1	DETECTED	209.1363 m/z @8.77 [CD8212_2.mzXML]	209.1363067626953	8.765600000000001	8.606116666666667	10.347266666666666	1.7411499999999993	14121.9912109375	257931.37154733273	0	1174	0.13750983697930685	5.458720869474316	11.459980444593596	209.12774658203125	209.1365509033203
453	210.93539428710938	11.676433333333334					1	DETECTED	210.9354 m/z @11.68 [CD8212_2.mzXML]	210.93539428710938	11.676433333333334	10.821983333333332	18.226166666666664	7.404183333333332	14550.8427734375	1209031.0564198613	0	1174	0.5246904375083421	3.9052205061968728	5.0039742953627755	210.9344482421875	210.9362335205078
454	211.0417938232422	2.760483333333333					1	DETECTED	211.0418 m/z @2.76 [CD8212_2.mzXML]	211.0417938232422	2.760483333333333	2.16255	17.8045	15.641950000000001	13423.279296875	1833780.3214823	0	1174	0.46287894186423406	0.9395388129206884	11.530883154781138	211.03660583496094	211.04286193847656
455	211.0576629638672	9.403916666666667					1	DETECTED	211.0577 m/z @9.40 [CD8212_2.mzXML]	211.0576629638672	9.403916666666667	9.353033333333334	14.554816666666666	5.201783333333331	7137.609375	891506.1451132811	0	1174	0.08263122794238775	51.11480510972828	101.22961021945656	211.05758666992188	211.0614013671875
456	211.0801544189453	14.796466666666667					1	DETECTED	211.0802 m/z @14.80 [CD8212_2.mzXML]	211.0801544189453	14.796466666666667	13.587216666666666	16.917333333333332	3.3301166666666653	4606.9140625	420258.78936914064	0	1174	0.27735283595635174	1.3769347391633917	1.7538694783267836	211.07949829101562	211.08065795898438
457	211.13255310058594	12.126183333333334					1	DETECTED	211.1326 m/z @12.13 [CD8212_2.mzXML]	211.13255310058594	12.126183333333334	0.10091666666666667	20.00183333333333	19.900916666666664	6796.94140625	3599503.58120221	0	1174	9.814765722362665	0.8274625926521378	0.8959913466056978	211.12257385253906	211.1337890625
458	211.1441192626953	10.28055					1	DETECTED	211.1441 m/z @10.28 [CD8212_2.mzXML]	211.1441192626953	10.28055	10.23045	10.447433333333333	0.2169833333333333	18719.837890625	145011.70512097148	0	1174	0.13279873131133613	2.1655023286759603	3.3657674345063477	211.1436767578125	211.14413452148438
459	212.0192108154297	11.34255					1	DETECTED	212.0192 m/z @11.34 [CD8212_2.mzXML]	212.0192108154297	11.34255	11.31305	11.46365	0.15059999999999896	18000.603515625	99620.25215747066	0	1174	0.9091885250253053	2.5525423728814465	4.105084745762893	212.01919555664062	212.0198516845703
460	212.0680694580078	10.857083333333332					1	DETECTED	212.0681 m/z @10.86 [CD8212_2.mzXML]	212.0680694580078	10.857083333333332	9.387016666666666	10.975466666666668	1.5884500000000017	7470.25439453125	348472.61934368906	0	1174	0.1339440726766572	0.5402646138497129	0.08052922769942573	212.0608367919922	212.06822204589844
461	212.83877563476562	2.0189666666666666					1	DETECTED	212.8388 m/z @2.02 [CD8212_2.mzXML]	212.83877563476562	2.0189666666666666	1.7189	18.244666666666667	16.525766666666666	16694.654296875	5536220.018135255	0	1174	0.23068324291240572	27.53682514996669	54.073650299933384	212.83839416503906	212.84539794921875
462	213.02308654785156	10.247083333333334					1	DETECTED	213.0231 m/z @10.25 [CD8212_2.mzXML]	213.02308654785156	10.247083333333334	10.213833333333334	17.546166666666668	7.3323333333333345	5065.4296875	392465.64861999487	0	1174	0.08387982839632002	110.26065162907048	139.02622815697927	213.01629638671875	213.03294372558594
463	213.17796325683594	10.520299999999999					1	DETECTED	213.1780 m/z @10.52 [CD8212_2.mzXML]	213.17796325683594	10.520299999999999	7.073449999999999	19.94633333333333	12.872883333333332	6703.2978515625	802643.7986544494	0	1174	0.08010421831696846	1.8673402285178256	160.5385162902668	213.1777801513672	213.18496704101562
464	213.9589080810547	18.080166666666667					1	DETECTED	213.9589 m/z @18.08 [CD8212_2.mzXML]	213.9589080810547	18.080166666666667	0.10091666666666667	20.00183333333333	19.900916666666664	3339.013427734375	1430241.6158154292	0	1174	3.3601334829933194	0.553441235498329	0.11133636125123929	213.9583740234375	213.96006774902344
465	214.83584594726562	1.9483166666666667					1	DETECTED	214.8358 m/z @1.95 [CD8212_2.mzXML]	214.83584594726562	1.9483166666666667	1.7025833333333333	13.213283333333333	11.5107	15616.3798828125	2491915.2863474125	0	1174	11.406473284808344	23.42112045577862	45.842240911557234	214.83535766601562	214.84121704101562
466	214.91720581054688	1.5524833333333334					1	DETECTED	214.9172 m/z @1.55 [CD8212_2.mzXML]	214.91720581054688	1.5524833333333334	1.4315666666666667	1.8793666666666666	0.4478	845836.6875	5605289.814270752	1	1174	0.11820518469583852	0.9025454968313593	0.6674446971906742	214.91477966308594	214.9176025390625
467	214.9888153076172	1.53795					1	DETECTED	214.9888 m/z @1.54 [CD8212_2.mzXML]	214.9888153076172	1.53795	1.4636333333333333	15.50015	14.036516666666666	29686.662109375	5866851.046174133	0	1174	0.11571743311307059	94.43720565149147	187.87441130298294	214.98829650878906	214.98919677734375
468	215.0159149169922	1.96225					1	DETECTED	215.0159 m/z @1.96 [CD8212_2.mzXML]	215.0159149169922	1.96225	1.4128833333333333	17.823	16.410116666666667	44594.0390625	2775073.229529877	0	1174	1.5441859570726535	8.057108977258885	15.202224335481201	215.0153045654297	215.02308654785156
469	215.9208526611328	1.5524833333333334					1	DETECTED	215.9209 m/z @1.55 [CD8212_2.mzXML]	215.9208526611328	1.5524833333333334	1.4481666666666666	13.198	11.749833333333333	23451.2421875	4770875.132219482	0	1174	0.10335961654937376	56.31810193321608	105.40447614035847	215.92068481445312	215.92124938964844
470	216.922119140625	1.7189					1	DETECTED	216.9221 m/z @1.72 [CD8212_2.mzXML]	216.922119140625	1.7189	1.4481666666666666	1.8930166666666668	0.4448500000000002	215640.859375	1511083.1281181641	0	1174	0.11446553755472677	1.1720621481550901	1.294749897941785	216.91342163085938	216.92259216308594
471	216.95053100585938	1.53795					1	DETECTED	216.9505 m/z @1.54 [CD8212_2.mzXML]	216.95053100585938	1.53795	1.2855999999999999	18.701666666666664	17.416066666666666	123829.6171875	6529097.473747925	0	1174	0.11848027599718947	80.74836131224012	0.8775342901215638	216.94590759277344	216.95059204101562
472	217.04689025878906	10.908716666666667					1	DETECTED	217.0469 m/z @10.91 [CD8212_2.mzXML]	217.04689025878906	10.908716666666667	1.53795	17.436	15.89805	4457.546875	1358438.7766845706	0	1174	0.13062730300094216	0.8482790451154832	0.44244691282341586	217.0389404296875	217.0542755126953
473	217.0817413330078	1.8654666666666666					1	DETECTED	217.0817 m/z @1.87 [CD8212_2.mzXML]	217.0817413330078	1.8654666666666666	1.8515833333333334	14.67445	12.822866666666666	40072.71875	1315955.1331030887	0	1174	0.14782099914125735	77.54781494879833	112.09277551208096	217.08065795898438	217.08973693847656
474	217.12147521972656	19.067333333333334					1	DETECTED	217.1215 m/z @19.07 [CD8212_2.mzXML]	217.12147521972656	19.067333333333334	0.10091666666666667	20.00183333333333	19.900916666666664	13290.6328125	3619018.9391083666	0	1174	2.4546240872936202	0.5549182434200601	0.1063564761352007	217.11814880371094	217.1221923828125
475	217.2270965576172	11.707616666666667					1	DETECTED	217.2271 m/z @11.71 [CD8212_2.mzXML]	217.2270965576172	11.707616666666667	11.691883333333333	15.773933333333334	4.082050000000001	3745.116455078125	578312.2042175292	0	1174	0.1205141457406107	129.72616525423695	258.4523305084739	217.2263946533203	217.22738647460938
476	218.02133178710938	9.709116666666667					1	DETECTED	218.0213 m/z @9.71 [CD8212_2.mzXML]	218.02133178710938	9.709116666666667	9.675633333333334	9.809333333333333	0.13369999999999926	6988.86865234375	38765.23874414044	0	1174	0.09992458239238466	1.9965156794425256	2.9930313588850512	218.02130126953125	218.0216827392578
477	218.04220581054688	9.104450000000002					1	DETECTED	218.0422 m/z @9.10 [CD8212_2.mzXML]	218.04220581054688	9.104450000000002	3.45335	10.891416666666666	7.438066666666666	5581.12060546875	860218.3619152834	0	1174	0.10094904727002607	0.6581078610064115	0.316215722012823	218.04209899902344	218.0499725341797
478	218.08074951171875	9.214049999999999					1	DETECTED	218.0807 m/z @9.21 [CD8212_2.mzXML]	218.08074951171875	9.214049999999999	3.2834833333333333	18.463666666666665	15.180183333333332	3581.479736328125	1697277.3832589719	0	1174	8.163993811866145	1.2798257052445805	1.5596514104891608	218.07272338867188	218.08624267578125
479	218.13841247558594	1.9764166666666665					1	DETECTED	218.1384 m/z @1.98 [CD8212_2.mzXML]	218.13841247558594	1.9764166666666665	0.1191	20.00183333333333	19.88273333333333	13865.8349609375	2705231.0181881106	0	1174	2.7327748887570222	1.819746265509911	2.815221348686912	218.1376190185547	218.1395721435547
480	218.21127319335938	10.381416666666667					1	DETECTED	218.2113 m/z @10.38 [CD8212_2.mzXML]	218.21127319335938	10.381416666666667	10.364299999999998	10.520299999999999	0.15600000000000058	7242.52197265625	37763.44381829857	0	1174	0.07791037938398127	4.556962025316058	8.113924050632116	218.2107696533203	218.21163940429688
481	218.91925048828125	1.672					1	DETECTED	218.9193 m/z @1.67 [CD8212_2.mzXML]	218.91925048828125	1.672	1.4315666666666667	1.7501666666666666	0.3186	64653.66015625	555396.2579494632	0	1174	0.16526635036655724	0.6700280185432738	0.35283942287875436	218.91004943847656	218.91941833496094
482	218.9698486328125	9.725816666666667					1	DETECTED	218.9698 m/z @9.73 [CD8212_2.mzXML]	218.9698486328125	9.725816666666667	9.5426	9.948516666666666	0.40591666666666626	3809.97705078125	63286.79832171628	0	1174	0.28954517341592556	1.10775038660966	1.2155007732193202	218.96932983398438	218.96987915039062
483	218.98361206054688	1.5524833333333334					1	DETECTED	218.9836 m/z @1.55 [CD8212_2.mzXML]	218.98361206054688	1.5524833333333334	1.4315666666666667	1.5819	0.15033333333333343	15068.259765625	92016.32561181644	0	1174	0.13379212290567422	0.6199173504103705	0.24891772910822826	218.98312377929688	218.98385620117188
484	219.0258331298828	1.7652500000000002					1	DETECTED	219.0258 m/z @1.77 [CD8212_2.mzXML]	219.0258331298828	1.7652500000000002	1.7189	7.215316666666666	5.496416666666667	1183026.875	1.041662875569394E7	1	1174	0.06690484947715891	5.586820123391348	6.926012677118982	219.02481079101562	219.02688598632812
485	219.0430908203125	8.72965					1	DETECTED	219.0431 m/z @8.73 [CD8212_2.mzXML]	219.0430908203125	8.72965	8.53695	11.645983333333334	3.1090333333333344	4402.66064453125	337766.97160501115	0	1174	0.12926856168266632	8.067029925618394	15.13405985123679	219.03659057617188	219.04754638671875
486	219.1169891357422	14.796466666666667					1	DETECTED	219.1170 m/z @14.80 [CD8212_2.mzXML]	219.1169891357422	14.796466666666667	9.104450000000002	19.9835	10.879049999999998	16316.7509765625	1650322.9989451885	0	1174	0.10502328050679033	0.783514600962061	0.7072708564245211	219.1096649169922	219.1178741455078
487	219.17384338378906	11.34255					1	DETECTED	219.1738 m/z @11.34 [CD8212_2.mzXML]	219.17384338378906	11.34255	0.17370000000000002	20.00183333333333	19.82813333333333	11531.5302734375	1886310.5270664974	0	1174	1.6229398673205093	1.585098021018848	1.8745192027438	219.16749572753906	219.17535400390625
488	220.0294952392578	1.7652500000000002					1	DETECTED	220.0295 m/z @1.77 [CD8212_2.mzXML]	220.0294952392578	1.7652500000000002	1.7345333333333335	3.99845	2.263916666666667	63533.03515625	922650.8734620056	0	1174	0.07651571337030316	6.411472041688423	12.4359147350469	220.0272674560547	220.03741455078125
489	220.11790466308594	8.907649999999999					1	DETECTED	220.1179 m/z @8.91 [CD8212_2.mzXML]	220.11790466308594	8.907649999999999	4.172883333333333	14.9688	10.795916666666667	11009.818359375	816822.5489973141	0	1174	0.10233017309199788	19.073335913435994	38.39374192333724	220.11570739746094	220.12120056152344
490	220.16883850097656	12.792816666666665					1	DETECTED	220.1688 m/z @12.79 [CD8212_2.mzXML]	220.16883850097656	12.792816666666665	7.375299999999999	12.892066666666667	5.516766666666667	5776.5478515625	509741.417156128	0	1174	0.1560677777991497	0.5091601010303	0.01832020206059998	220.16851806640625	220.17788696289062
491	220.93423461914062	1.6118333333333332					1	DETECTED	220.9342 m/z @1.61 [CD8212_2.mzXML]	220.93423461914062	1.6118333333333332	1.5524833333333334	12.059616666666667	10.507133333333334	140773.015625	3395341.549051636	0	1174	0.08541395525773465	1.9441277014272402	1.6673153697331582	220.93067932128906	220.9344940185547
492	220.99684143066406	1.4636333333333333					1	DETECTED	220.9968 m/z @1.46 [CD8212_2.mzXML]	220.99684143066406	1.4636333333333333	1.4315666666666667	18.903333333333332	17.471766666666667	3992.94091796875	1367648.785442841	0	1174	13.99746269898594	272.428794178794	281.4327992681346	220.996337890625	221.0068359375
493	221.0242462158203	1.78005					1	DETECTED	221.0242 m/z @1.78 [CD8212_2.mzXML]	221.0242462158203	1.78005	1.7345333333333335	11.995183333333333	10.26065	75040.25	1661084.8466917113	0	1174	0.07149104902185477	111.45957400937628	6.775145937130077	221.02096557617188	221.0259552001953
494	221.0528564453125	11.586433333333334					1	DETECTED	221.0529 m/z @11.59 [CD8212_2.mzXML]	221.0528564453125	11.586433333333334	4.236133333333333	11.773283333333334	7.5371500000000005	18146.412109375	3153009.6470593265	0	1174	0.11563716132010349	0.5127103655633103	0.01873465735281491	221.05262756347656	221.05551147460938
495	221.08102416992188	10.520299999999999					1	DETECTED	221.0810 m/z @10.52 [CD8212_2.mzXML]	221.08102416992188	10.520299999999999	10.462266666666666	10.908716666666667	0.44645000000000046	22014.47265625	151639.22303280656	0	1174	0.08144566381984575	3.8007209950011864	6.831484951932543	221.0791473388672	221.08135986328125
496	221.0919189453125	8.571233333333334					1	DETECTED	221.0919 m/z @8.57 [CD8212_2.mzXML]	221.0919189453125	8.571233333333334	4.941050000000001	9.288183333333334	4.347133333333334	5341.23291015625	278498.2624217836	0	1174	0.8158831039217169	0.5987484562304016	3.439326389346009	221.09129333496094	221.09254455566406
497	221.1168975830078	12.1952					1	DETECTED	221.1169 m/z @12.20 [CD8212_2.mzXML]	221.1168975830078	12.1952	0.19191666666666668	19.94633333333333	19.754416666666664	6342.30126953125	1342152.1269324643	0	1174	0.08469780643366676	0.822875546551846	0.6725177399445219	221.11624145507812	221.11807250976562
498	222.0646209716797	16.23525					1	DETECTED	222.0646 m/z @16.24 [CD8212_2.mzXML]	222.0646209716797	16.23525	9.353033333333334	19.909666666666666	10.556633333333332	13979.650390625	2773999.4708083184	0	1174	2.3108556927261574	0.6414299525135799	0.3978779833110235	222.0633087158203	222.06517028808594
499	222.8672637939453	1.7189					1	DETECTED	222.8673 m/z @1.72 [CD8212_2.mzXML]	222.8672637939453	1.7189	1.672	9.792333333333334	8.120333333333333	65047.484375	2635450.0632424313	0	1174	0.08894135761401056	86.57071783937425	172.14143567874854	222.85992431640625	222.8677978515625
500	222.9939727783203	13.587216666666666					1	DETECTED	222.9940 m/z @13.59 [CD8212_2.mzXML]	222.9939727783203	13.587216666666666	10.142733333333332	14.9688	4.826066666666668	22787.396484375	2923312.268142793	0	1174	0.8947749711509356	0.7005501550788942	0.40110031015778846	222.9915313720703	222.99452209472656
501	223.06103515625	16.0324					1	DETECTED	223.0610 m/z @16.03 [CD8212_2.mzXML]	223.06103515625	16.0324	9.421	19.542666666666666	10.121666666666666	26740.744140625	5497421.152373047	0	1174	2.2234119939328885	0.7468677825353406	0.6329886034000674	223.06044006347656	223.0612335205078
502	223.09591674804688	11.572149999999999					1	DETECTED	223.0959 m/z @11.57 [CD8212_2.mzXML]	223.09591674804688	11.572149999999999	0.10091666666666667	20.00183333333333	19.900916666666664	833076.8125	1.1079754759409202E7	1	1174	0.1345375011492962	0.5199615589216153	0.017784638295736777	223.0918731689453	223.0978546142578
503	223.1324005126953	12.350249999999999					1	DETECTED	223.1324 m/z @12.35 [CD8212_2.mzXML]	223.1324005126953	12.350249999999999	9.860233333333333	12.629066666666667	2.7688333333333333	47091.21875	1551431.4376195068	0	1174	0.11341339905195902	0.5944773742692294	0.13817163699353757	223.1273956298828	223.13265991210938
504	223.16920471191406	14.43725					1	DETECTED	223.1692 m/z @14.44 [CD8212_2.mzXML]	223.16920471191406	14.43725	12.011683333333334	15.178266666666667	3.1665833333333335	6607.876953125	495510.8049106447	0	1174	0.348615430651682	0.6527512471312545	0.3145147640010699	223.16839599609375	223.1695098876953
505	224.86439514160156	1.7189					1	DETECTED	224.8644 m/z @1.72 [CD8212_2.mzXML]	224.86439514160156	1.7189	1.7025833333333333	2.0763666666666665	0.37378333333333313	49575.50390625	430698.06030310073	0	1174	0.0444148678362839	11.454034729315559	21.908069458631118	224.8638153076172	224.86459350585938
506	224.9508514404297	11.824166666666667					1	DETECTED	224.9509 m/z @11.82 [CD8212_2.mzXML]	224.9508514404297	11.824166666666667	10.94255	16.512533333333334	5.569983333333333	37554.421875	2923862.1776576526	0	1174	0.7016058412742208	2.867043701021046	4.595200450539928	224.95016479492188	224.95152282714844
507	225.05625915527344	9.593333333333334					1	DETECTED	225.0563 m/z @9.59 [CD8212_2.mzXML]	225.05625915527344	9.593333333333334	4.411033333333333	17.361666666666668	12.950633333333336	3591.3623046875	805379.1642719726	0	1174	0.08062599858200059	1.2495063324521287	1.4990126649042574	225.0561065673828	225.06390380859375
508	225.07568359375	10.213833333333334					1	DETECTED	225.0757 m/z @10.21 [CD8212_2.mzXML]	225.07568359375	10.213833333333334	10.160783333333335	10.28055	0.11976666666666524	3639.690673828125	16995.23104418933	0	1174	0.05492141022710584	1.1288092994030883	1.2576185988061763	225.07546997070312	225.07615661621094
509	225.10781860351562	1.8793666666666666					1	DETECTED	225.1078 m/z @1.88 [CD8212_2.mzXML]	225.10781860351562	1.8793666666666666	1.8515833333333334	12.859983333333334	11.0084	35162.0625	2196796.892580902	0	1174	0.08838604547563866	175.5054468410563	349.20019743913537	225.09893798828125	225.11019897460938
510	226.04458618164062	2.0189666666666666					1	DETECTED	226.0446 m/z @2.02 [CD8212_2.mzXML]	226.04458618164062	2.0189666666666666	1.9343333333333335	3.8885333333333336	1.9542000000000002	15270.203125	282773.4800489808	0	1174	0.18345425805339977	11.545096494682976	22.090192989365953	226.04429626464844	226.04547119140625
511	226.0708465576172	9.8262					1	DETECTED	226.0708 m/z @9.83 [CD8212_2.mzXML]	226.0708465576172	9.8262	9.725816666666667	10.17885	0.45303333333333384	7688.09228515625	72825.75481829845	0	1174	0.12766218840078203	2.256516686036863	3.3957277377716863	226.0706329345703	226.07884216308594
512	226.11849975585938	8.336333333333334					1	DETECTED	226.1185 m/z @8.34 [CD8212_2.mzXML]	226.11849975585938	8.336333333333334	8.0331	8.433933333333334	0.4008333333333347	2505.010009765625	35719.40997161874	0	1174	0.3109566456838788	0.6609321754424526	0.3218643508849053	226.1182861328125	226.119140625
513	226.15786743164062	12.843449999999999					1	DETECTED	226.1579 m/z @12.84 [CD8212_2.mzXML]	226.15786743164062	12.843449999999999	0.1554	19.9835	19.8281	1973.5009765625	1174701.1876209101	0	1174	16.97864490915918	0.7813690835077101	0.5627381670154201	226.1573944091797	226.1600341796875
514	226.95094299316406	1.6569666666666667					1	DETECTED	226.9509 m/z @1.66 [CD8212_2.mzXML]	226.95094299316406	1.6569666666666667	1.0122666666666666	19.799333333333333	18.787066666666668	534609.5625	5920109.662059634	0	1174	0.0929469196578856	1.238031928862699	1.4611017451329376	226.9464111328125	226.95196533203125
515	227.0792236328125	9.199333333333334					1	DETECTED	227.0792 m/z @9.20 [CD8212_2.mzXML]	227.0792236328125	9.199333333333334	9.1395	12.02765	2.8881499999999996	30839.685546875	907472.3413171388	0	1174	0.1013544500694934	23.678028529104502	45.96203428975395	227.0790252685547	227.08273315429688
516	227.1751708984375	9.809333333333333					1	DETECTED	227.1752 m/z @9.81 [CD8212_2.mzXML]	227.1751708984375	9.809333333333333	0.3018166666666667	19.7075	19.405683333333332	113493.046875	2939496.8267161865	1	1174	0.13913539827306387	1.0017819198322273	3.5136989614294296	227.1742706298828	227.17689514160156
517	227.97434997558594	12.011683333333334					1	DETECTED	227.9743 m/z @12.01 [CD8212_2.mzXML]	227.97434997558594	12.011683333333334	11.160433333333334	19.928	8.767566666666667	3830.4228515625	742691.8896970827	0	1174	3.8579050997740296	5.14981889378365	6.045494425359552	227.972900390625	227.97523498535156
518	228.06321716308594	10.297733333333333					1	DETECTED	228.0632 m/z @10.30 [CD8212_2.mzXML]	228.06321716308594	10.297733333333333	10.263816666666665	10.432133333333333	0.16831666666666756	16103.0234375	90969.89718054212	0	1174	0.09636707749425533	2.481326781326686	4.198891480642048	228.06285095214844	228.06333923339844
519	229.14285278320312	0.24723333333333333					1	DETECTED	229.1429 m/z @0.25 [CD8212_2.mzXML]	229.14285278320312	0.24723333333333333	0.10091666666666667	20.00183333333333	19.900916666666664	82770.4609375	6.403309657197079E7	1	1174	11.201260474698445	5.833867857949676	10.838167518282651	229.14256286621094	229.1436309814453
520	229.15423583984375	1.8793666666666666					1	DETECTED	229.1542 m/z @1.88 [CD8212_2.mzXML]	229.15423583984375	1.8793666666666666	1.8515833333333334	1.96225	0.11066666666666669	59392.5078125	283656.1980312501	0	1174	0.05198696852110207	1.991601679664072	2.983203359328144	229.15419006347656	229.15457153320312
521	230.14642333984375	0.885					1	DETECTED	230.1464 m/z @0.89 [CD8212_2.mzXML]	230.14642333984375	0.885	0.1554	20.00183333333333	19.84643333333333	11129.7578125	7788656.199619995	0	1174	10.77023170231833	13.600900036549705	26.20180007309941	230.14584350585938	230.1470184326172
522	230.2472686767578	11.386766666666666					1	DETECTED	230.2473 m/z @11.39 [CD8212_2.mzXML]	230.2472686767578	11.386766666666666	11.34255	12.059616666666667	0.7170666666666676	195504.078125	1383447.7348093302	1	1174	0.1122492148743337	3.179501322302003	4.078403505011197	230.24708557128906	230.24794006347656
523	230.96612548828125	1.53795					1	DETECTED	230.9661 m/z @1.54 [CD8212_2.mzXML]	230.96612548828125	1.53795	1.4315666666666667	15.285416666666666	13.85385	138133.71875	4416603.527622528	0	1174	0.11318795291202965	1.0078848543831376	0.8832605346052228	230.96133422851562	230.9744110107422
524	230.98960876464844	1.9483166666666667					1	DETECTED	230.9896 m/z @1.95 [CD8212_2.mzXML]	230.98960876464844	1.9483166666666667	1.9204833333333333	3.5610666666666666	1.6405833333333333	7944.86767578125	292384.2978760986	0	1174	1.418956577474952	29.4715568862275	57.943113772455	230.9889373779297	230.99032592773438
525	231.00970458984375	11.126983333333333					1	DETECTED	231.0097 m/z @11.13 [CD8212_2.mzXML]	231.00970458984375	11.126983333333333	11.126983333333333	15.5916	4.464616666666666	3054.66552734375	434822.61968054174	0	1174	3.756990690282061	null	null	231.00885009765625	231.01026916503906
526	231.13690185546875	14.899949999999999					1	DETECTED	231.1369 m/z @14.90 [CD8212_2.mzXML]	231.13690185546875	14.899949999999999	0.1191	20.00183333333333	19.88273333333333	281654.03125	2.3715651098157432E7	1	1174	0.9050418957671322	1.0378551210816966	0.552987150594978	231.13389587402344	231.146728515625
527	232.14047241210938	14.8649					1	DETECTED	232.1405 m/z @14.86 [CD8212_2.mzXML]	232.14047241210938	14.8649	9.353033333333334	19.634333333333334	10.2813	16311.0537109375	1641391.4060768422	0	1174	0.7550504011077273	0.8773339716869035	0.6331499505369812	232.1394500732422	232.14146423339844
528	232.15411376953125	8.450983333333333					1	DETECTED	232.1541 m/z @8.45 [CD8212_2.mzXML]	232.15411376953125	8.450983333333333	7.893199999999999	8.765600000000001	0.8724000000000016	23000.94921875	389189.11897570745	0	1174	0.2080900220871733	0.7820240834254645	0.35977445746072495	232.15374755859375	232.15469360351562
529	232.89596557617188	1.7189					1	DETECTED	232.8960 m/z @1.72 [CD8212_2.mzXML]	232.89596557617188	1.7189	1.6569666666666667	1.80895	0.15198333333333336	148584.046875	860782.2413476565	0	1174	0.08563813684768573	1.2801689077286715	1.4499567930429715	232.89596557617188	232.8961944580078
530	232.92796325683594	1.5671333333333335					1	DETECTED	232.9280 m/z @1.57 [CD8212_2.mzXML]	232.92796325683594	1.5671333333333335	1.4315666666666667	1.6267333333333334	0.1951666666666667	82217.9296875	493534.1338955078	0	1174	0.10061723829348268	0.723297060893152	0.497129996199147	232.92770385742188	232.9281463623047
531	232.98526000976562	10.839366666666667					1	DETECTED	232.9853 m/z @10.84 [CD8212_2.mzXML]	232.98526000976562	10.839366666666667	10.53445	18.5005	7.966049999999999	4238.51416015625	526029.5867355957	0	1174	0.20332085877210027	13.062667395463219	25.125334790926438	232.98431396484375	232.9876251220703
532	233.1328125	14.899949999999999					1	DETECTED	233.1328 m/z @14.90 [CD8212_2.mzXML]	233.1328125	14.899949999999999	9.6101	19.96466666666667	10.35456666666667	9065.9267578125	1762999.2973567813	0	1174	0.6166547983262607	0.7988037416017436	0.5892144753224552	233.13214111328125	233.1343994140625
533	233.14694213867188	14.796466666666667					1	DETECTED	233.1469 m/z @14.80 [CD8212_2.mzXML]	233.14694213867188	14.796466666666667	6.5575	19.854666666666667	13.297166666666666	10212.12109375	1670346.6502888796	0	1174	0.8274984097816613	1.0347339022989837	0.6381105017075533	233.1375732421875	233.15211486816406
534	234.8932647705078	1.7189					1	DETECTED	234.8933 m/z @1.72 [CD8212_2.mzXML]	234.8932647705078	1.7189	1.6569666666666667	1.7942500000000001	0.13728333333333342	52964.18359375	290271.9348876953	0	1174	0.10332918999798935	1.1083153928955862	1.2166307857911725	234.8931121826172	234.89332580566406
535	234.98565673828125	11.279766666666665					1	DETECTED	234.9857 m/z @11.28 [CD8212_2.mzXML]	234.98565673828125	11.279766666666665	1.5524833333333334	18.921666666666667	17.369183333333332	6261.8671875	2476402.5614706115	0	1174	4.651362264926183	0.8928075156304347	0.4064982909570024	234.9786834716797	234.98818969726562
536	235.068603515625	11.902766666666668					1	DETECTED	235.0686 m/z @11.90 [CD8212_2.mzXML]	235.068603515625	11.902766666666668	11.557783333333333	12.177933333333334	0.6201500000000006	59111.3984375	496656.5439316428	0	1174	0.07902785594908934	1.0581757010385917	0.6440700554294082	235.06336975097656	235.06871032714844
537	235.09226989746094	2.5915666666666666					1	DETECTED	235.0923 m/z @2.59 [CD8212_2.mzXML]	235.09226989746094	2.5915666666666666	0.7394666666666667	19.505999999999997	18.76653333333333	65933.0546875	8638239.458659332	0	1174	1.2991586582457302	2.366983772457459	7.340522279642496	235.08399963378906	235.0933074951172
538	235.16888427734375	12.299716666666665					1	DETECTED	235.1689 m/z @12.30 [CD8212_2.mzXML]	235.16888427734375	12.299716666666665	0.1191	20.00183333333333	19.88273333333333	16263.8173828125	1390817.0767633053	0	1174	0.11499911004236196	0.782034662257338	0.5525157590838126	235.1598358154297	235.1697235107422
539	236.06869506835938	11.902766666666668					1	DETECTED	236.0687 m/z @11.90 [CD8212_2.mzXML]	236.06869506835938	11.902766666666668	9.792333333333334	12.092683333333333	2.30035	18086.92578125	638939.7357731024	0	1174	0.0962281105596059	0.5449947088275706	0.08998941765514115	236.06752014160156	236.07858276367188
540	236.08021545410156	15.320966666666667					1	DETECTED	236.0802 m/z @15.32 [CD8212_2.mzXML]	236.08021545410156	15.320966666666667	9.559933333333333	18.537	8.977066666666666	4193.14306640625	868729.814060608	0	1174	1.5455044501778499	0.779119486666165	0.3488681291534737	236.07896423339844	236.08090209960938
541	236.0958709716797	2.9806833333333334					1	DETECTED	236.0959 m/z @2.98 [CD8212_2.mzXML]	236.0958709716797	2.9806833333333334	2.3302666666666667	19.7075	17.377233333333333	4938.83984375	2161478.9097565003	0	1174	1.5771911134824097	13.35853939782191	3.891307150932727	236.0875244140625	236.09854125976562
542	236.90802001953125	1.6267333333333334					1	DETECTED	236.9080 m/z @1.63 [CD8212_2.mzXML]	236.90802001953125	1.6267333333333334	1.2492666666666667	1.7025833333333333	0.4533166666666666	13050.7216796875	103942.5864616089	0	1174	0.044987913482281705	0.6004724478982691	0.2009448957965383	236.90728759765625	236.9159698486328
543	236.97120666503906	11.963033333333334					1	DETECTED	236.9712 m/z @11.96 [CD8212_2.mzXML]	236.97120666503906	11.963033333333334	11.645983333333334	15.231216666666667	3.585233333333333	5624.25732421875	477773.2974005433	0	1174	0.25709985978885186	5.654050360090415	10.30810072018083	236.97030639648438	236.9723663330078
544	236.99783325195312	1.9483166666666667					1	DETECTED	236.9978 m/z @1.95 [CD8212_2.mzXML]	236.99783325195312	1.9483166666666667	1.9067	10.23045	8.323749999999999	17514.513671875	735138.2771973875	0	1174	0.14287599140490626	99.9177867940517	27.192431645275878	236.9975128173828	237.00733947753906
545	237.06658935546875	11.902766666666668					1	DETECTED	237.0666 m/z @11.90 [CD8212_2.mzXML]	237.06658935546875	11.902766666666668	9.725816666666667	18.757	9.031183333333335	7397.220703125	2398489.2110997927	0	1174	4.416701630878926	3.3247595478906082	5.68530707746724	237.06552124023438	237.0765838623047
546	237.0903778076172	14.709383333333333					1	DETECTED	237.0904 m/z @14.71 [CD8212_2.mzXML]	237.0903778076172	14.709383333333333	1.0854666666666666	15.42755	14.342083333333333	6216.03857421875	1842006.8405855407	0	1174	6.247093505432215	0.526356835711708	0.12912254867409306	237.08682250976562	237.09776306152344
547	237.11170959472656	11.858283333333333					1	DETECTED	237.1117 m/z @11.86 [CD8212_2.mzXML]	237.11170959472656	11.858283333333333	0.1554	19.9835	19.8281	14368.9921875	2651493.9803712177	0	1174	2.842779969502365	1.4566221080621125	3.7537822630713102	237.10922241210938	237.11746215820312
548	237.14820861816406	11.917516666666668					1	DETECTED	237.1482 m/z @11.92 [CD8212_2.mzXML]	237.14820861816406	11.917516666666668	4.125466666666666	12.126183333333334	8.000716666666667	19734.716796875	1198184.5125516043	0	1174	0.41537063548359754	0.513389715586185	0.026779431172370024	237.14059448242188	237.1489715576172
549	238.1070098876953	15.683449999999999					1	DETECTED	238.1070 m/z @15.68 [CD8212_2.mzXML]	238.1070098876953	15.683449999999999	5.220033333333333	19.9835	14.763466666666666	12594.0654296875	2981161.4414258986	0	1174	6.117021563484329	0.7640306237540144	0.5919751744577118	238.10592651367188	238.11463928222656
550	238.84127807617188	1.7189					1	DETECTED	238.8413 m/z @1.72 [CD8212_2.mzXML]	238.84127807617188	1.7189	1.7025833333333333	1.78005	0.07746666666666657	21129.0	76447.91826513673	0	1174	0.07436037136378637	2.3738508682328745	3.7477017364657494	238.8411102294922	238.8413543701172
551	238.96653747558594	11.902766666666668					1	DETECTED	238.9665 m/z @11.90 [CD8212_2.mzXML]	238.96653747558594	11.902766666666668	8.8722	18.482333333333333	9.610133333333334	85077.3515625	7675551.709964785	1	1174	0.8039764419716064	2.5260483981318087	3.1858443600562865	238.9659423828125	238.97164916992188
552	239.06362915039062	1.8654666666666666					1	DETECTED	239.0636 m/z @1.87 [CD8212_2.mzXML]	239.06362915039062	1.8654666666666666	1.5671333333333335	10.549033333333334	8.9819	67584.1875	950186.9412565001	0	1174	0.046687358858148675	3.829874665480991	3.6065877306292724	239.0552520751953	239.06935119628906
553	239.0909881591797	10.520299999999999					1	DETECTED	239.0910 m/z @10.52 [CD8212_2.mzXML]	239.0909881591797	10.520299999999999	10.447433333333333	11.177883333333334	0.7304500000000012	1247941.0	7750549.317248048	1	1174	0.08996117751779309	1.864024155397602	2.223481888524026	239.0908203125	239.091552734375
554	239.144775390625	12.9848					1	DETECTED	239.1448 m/z @12.98 [CD8212_2.mzXML]	239.144775390625	12.9848	9.658616666666667	12.9848	3.326183333333333	22633.30078125	1946272.6259499502	0	1174	3.3139920878957163	0.5	null	239.13821411132812	239.144775390625
555	239.16368103027344	12.580366666666666					1	DETECTED	239.1637 m/z @12.58 [CD8212_2.mzXML]	239.16368103027344	12.580366666666666	0.6665333333333333	12.80985	12.143316666666667	44150.04296875	2190582.884577087	0	1174	0.07389155002836567	0.506889303455413	0.011189731467196932	239.16065979003906	239.16400146484375
556	239.96566772460938	12.143633333333334					1	DETECTED	239.9657 m/z @12.14 [CD8212_2.mzXML]	239.96566772460938	12.143633333333334	0.6301	16.715	16.0849	5436.57470703125	1150817.1122428589	0	1174	1.8628574722504947	0.6985214501195695	0.39704290023913885	239.9591522216797	239.97047424316406
557	240.09471130371094	10.520299999999999					1	DETECTED	240.0947 m/z @10.52 [CD8212_2.mzXML]	240.09471130371094	10.520299999999999	8.271066666666666	15.107866666666666	6.8368	117647.4140625	1996601.7970384513	0	1174	0.09996057040735806	23.46983032971291	44.84861305966531	240.08584594726562	240.1026153564453
558	240.9672393798828	12.109516666666668					1	DETECTED	240.9672 m/z @12.11 [CD8212_2.mzXML]	240.9672393798828	12.109516666666668	11.008999999999999	19.7625	8.7535	10896.3837890625	1202094.67808078	0	1174	0.37006718804518	1.913598817503394	2.95237602536683	240.96124267578125	240.96792602539062
559	240.9795684814453	10.891416666666666					1	DETECTED	240.9796 m/z @10.89 [CD8212_2.mzXML]	240.9795684814453	10.891416666666666	10.839366666666667	11.075966666666666	0.23659999999999926	5233.1875	51910.45556445334	0	1174	0.11855600443680103	2.272814601344876	3.545629202689752	240.97901916503906	240.9795684814453
560	241.0323944091797	1.8654666666666666					1	DETECTED	241.0324 m/z @1.87 [CD8212_2.mzXML]	241.0323944091797	1.8654666666666666	1.8654666666666666	14.48755	12.622083333333334	4711.62646484375	854150.0698699951	0	1174	6.805630721745027	null	null	241.0249786376953	241.0323944091797
561	241.0946044921875	10.520299999999999					1	DETECTED	241.0946 m/z @10.52 [CD8212_2.mzXML]	241.0946044921875	10.520299999999999	8.015966666666667	10.64185	2.6258833333333325	6586.2880859375	305702.9144852294	0	1174	0.17375801219758635	0.5242679355783311	0.05017140504165655	241.0914764404297	241.0965118408203
562	241.1065673828125	11.572149999999999					1	DETECTED	241.1066 m/z @11.57 [CD8212_2.mzXML]	241.1065673828125	11.572149999999999	1.8231333333333335	12.1952	10.372066666666667	250734.84375	4084287.554176939	0	1174	0.1093664384532449	0.5137618174056089	2.994551077329565	241.09835815429688	241.10694885253906
563	242.0341033935547	1.7942500000000001					1	DETECTED	242.0341 m/z @1.79 [CD8212_2.mzXML]	242.0341033935547	1.7942500000000001	1.7942500000000001	18.518833333333337	16.724583333333335	10028.033203125	3215882.8777477434	0	1174	14.08569194885578	null	null	242.02647399902344	242.0341033935547
564	242.0997314453125	8.907649999999999					1	DETECTED	242.0997 m/z @8.91 [CD8212_2.mzXML]	242.0997314453125	8.907649999999999	2.288816666666667	8.961083333333333	6.6722666666666655	4914.45654296875	578110.6532685547	0	1174	0.13191348821861482	0.5040364616120666	0.4109569647159708	242.0990753173828	242.09982299804688
565	242.9248809814453	1.6569666666666667					1	DETECTED	242.9249 m/z @1.66 [CD8212_2.mzXML]	242.9248809814453	1.6569666666666667	1.5819	6.168416666666667	4.586516666666667	200165.125	2665106.5688836058	0	1174	0.07955454181925137	1.328736854567515	1.5717950711047568	242.92459106445312	242.92552185058594
566	242.96168518066406	12.04375					1	DETECTED	242.9617 m/z @12.04 [CD8212_2.mzXML]	242.96168518066406	12.04375	1.4315666666666667	15.267316666666666	13.835749999999999	4990.65869140625	1487849.5311872857	0	1174	0.35502217749809084	0.6518804644347456	0.30376092886949124	242.96124267578125	242.96629333496094
567	242.99472045898438	1.4786					1	DETECTED	242.9947 m/z @1.48 [CD8212_2.mzXML]	242.99472045898438	1.4786	1.4481666666666666	1.5233833333333335	0.07521666666666693	12447.2392578125	43611.31181933598	0	1174	0.07242572923699986	1.2357612267250873	1.4715224534501747	242.99464416503906	242.99496459960938
568	243.01499938964844	15.5916					1	DETECTED	243.0150 m/z @15.59 [CD8212_2.mzXML]	243.01499938964844	15.5916	3.6850666666666667	18.994500000000002	15.309433333333335	1665.7685546875	735569.8582868655	0	1174	1.4485602812866087	0.6429005364001837	0.28580107280036754	243.0065460205078	243.02452087402344
569	244.20169067382812	9.104450000000002					1	DETECTED	244.2017 m/z @9.10 [CD8212_2.mzXML]	244.20169067382812	9.104450000000002	9.0506	9.7758	0.725200000000001	24995.171875	175983.36487438992	0	1174	0.07966326890653974	2.6713312301558383	3.989768677293376	244.20150756835938	244.20294189453125
570	244.9231719970703	1.6569666666666667					1	DETECTED	244.9232 m/z @1.66 [CD8212_2.mzXML]	244.9231719970703	1.6569666666666667	1.6118333333333332	1.7189	0.10706666666666687	14826.8798828125	64823.3454272461	0	1174	0.07130018815332662	1.1861152141802054	1.3722304283604108	244.92298889160156	244.92367553710938
571	245.07415771484375	1.80895					1	DETECTED	245.0742 m/z @1.81 [CD8212_2.mzXML]	245.07415771484375	1.80895	1.80895	15.356366666666666	13.547416666666667	8341.833984375	1290658.4785918272	0	1174	1.9429690597949076	null	null	245.06764221191406	245.07778930664062
572	245.22605895996094	14.253549999999999					1	DETECTED	245.2261 m/z @14.25 [CD8212_2.mzXML]	245.22605895996094	14.253549999999999	4.976083333333333	17.6755	12.699416666666666	21087.326171875	1810428.2480416566	0	1174	3.109286807012733	0.7856332895806788	5.99588680464533	245.22508239746094	245.22743225097656
573	246.15184020996094	11.888366666666666					1	DETECTED	246.1518 m/z @11.89 [CD8212_2.mzXML]	246.15184020996094	11.888366666666666	8.204066666666668	12.092683333333333	3.8886166666666657	9829.2236328125	564563.4241370847	0	1174	0.17703258070359063	0.52772801708149	0.10245012262168807	246.14442443847656	246.15428161621094
574	246.1699981689453	9.22845					1	DETECTED	246.1700 m/z @9.23 [CD8212_2.mzXML]	246.1699981689453	9.22845	0.10091666666666667	20.00183333333333	19.900916666666664	52759.296875	3763294.4359963057	0	1174	0.10797800434151839	11.748202858021571	0.0518285023587416	246.1687774658203	246.17059326171875
575	246.229248046875	14.204616666666668					1	DETECTED	246.2292 m/z @14.20 [CD8212_2.mzXML]	246.229248046875	14.204616666666668	14.073233333333333	14.622283333333334	0.5490500000000011	4487.4296875	88094.96790557852	0	1174	0.2798331495420978	2.0894963846251104	3.1789927692502213	246.2288818359375	246.22994995117188
576	246.24252319335938	10.94255					1	DETECTED	246.2425 m/z @10.94 [CD8212_2.mzXML]	246.24252319335938	10.94255	10.908716666666667	11.058933333333332	0.15021666666666533	10413.7802734375	59349.953451415655	0	1174	0.09631476695692065	2.219950738916204	3.439901477832408	246.24220275878906	246.24266052246094
577	246.94378662109375	1.5671333333333335					1	DETECTED	246.9438 m/z @1.57 [CD8212_2.mzXML]	246.94378662109375	1.5671333333333335	1.4315666666666667	1.6267333333333334	0.1951666666666667	77560.328125	464595.81072900374	0	1174	0.08898410879373131	0.7281349409273717	0.44289109940757815	246.94322204589844	246.94400024414062
578	247.09242248535156	2.5915666666666666					1	DETECTED	247.0924 m/z @2.59 [CD8212_2.mzXML]	247.09242248535156	2.5915666666666666	1.8231333333333335	10.297733333333333	8.4746	87863.5625	6034329.67315582	0	1174	0.7459170002105875	2.1317727213856994	3.4418412004236254	247.0904083251953	247.0973663330078
579	247.13253784179688	11.279766666666665					1	DETECTED	247.1325 m/z @11.28 [CD8212_2.mzXML]	247.13253784179688	11.279766666666665	8.050533333333332	11.371833333333333	3.321300000000001	13732.1728515625	675228.8612622678	0	1174	0.06367539855192206	0.5161557948994647	0.03265908003286525	247.12855529785156	247.13253784179688
580	247.1441192626953	9.22845					1	DETECTED	247.1441 m/z @9.23 [CD8212_2.mzXML]	247.1441192626953	9.22845	9.1395	9.473033333333332	0.3335333333333317	45254.8125	268543.5962843017	0	1174	0.07280563209153001	1.7184565744624594	2.1845333424490847	247.14390563964844	247.1443634033203
581	247.24136352539062	12.629066666666667					1	DETECTED	247.2414 m/z @12.63 [CD8212_2.mzXML]	247.24136352539062	12.629066666666667	0.7758	17.8595	17.0837	19660.34765625	1231366.6147751466	0	1174	0.2038799591745608	0.7206325682371667	4.006002693267117	247.24024963378906	247.24594116210938
582	248.14682006835938	9.214049999999999					1	DETECTED	248.1468 m/z @9.21 [CD8212_2.mzXML]	248.14682006835938	9.214049999999999	9.1849	9.336316666666667	0.1514166666666661	6769.7431640625	36815.40618554663	0	1174	0.0723477324616777	2.5971983990853786	4.194396798170757	248.14682006835938	248.147705078125
583	248.8700714111328	1.6871					1	DETECTED	248.8701 m/z @1.69 [CD8212_2.mzXML]	248.8700714111328	1.6871	1.6569666666666667	1.78005	0.12308333333333321	41585.70703125	215081.90081738282	0	1174	0.1541078982190296	2.042311946902652	3.084623893805304	248.8699951171875	248.87030029296875
584	248.97569274902344	1.8793666666666666					1	DETECTED	248.9757 m/z @1.88 [CD8212_2.mzXML]	248.97569274902344	1.8793666666666666	1.4481666666666666	2.2468833333333333	0.7987166666666667	9595.5068359375	264713.75219140627	0	1174	0.5276336469516505	0.9237545026670602	0.8523477051193983	248.9753875732422	248.977294921875
585	249.00282287597656	11.245566666666667					1	DETECTED	249.0028 m/z @11.25 [CD8212_2.mzXML]	249.00282287597656	11.245566666666667	10.73125	18.555333333333333	7.824083333333334	11549.1396484375	1066517.4201325672	0	1174	0.6777903359195836	6.701019754660379	9.659298442209746	248.99928283691406	249.00436401367188
586	249.108154296875	1.8654666666666666					1	DETECTED	249.1082 m/z @1.87 [CD8212_2.mzXML]	249.108154296875	1.8654666666666666	1.8515833333333334	11.2287	9.377116666666666	51933.40234375	941139.8242707825	0	1174	0.4154661690656578	15.778313810449015	29.578848520608933	249.1071014404297	249.10997009277344
587	249.1571807861328	9.792333333333334					1	DETECTED	249.1572 m/z @9.79 [CD8212_2.mzXML]	249.1571807861328	9.792333333333334	9.490533333333333	10.089216666666665	0.5986833333333319	18443.4609375	209385.84688781717	0	1174	0.15018414302438465	0.9937484933556966	1.0413433392020996	249.1565399169922	249.15750122070312
588	249.2172088623047	10.347266666666666					1	DETECTED	249.2172 m/z @10.35 [CD8212_2.mzXML]	249.2172088623047	10.347266666666666	10.106933333333334	10.608583333333334	0.5016499999999997	9508.0859375	129609.15282128887	0	1174	0.29086625736919025	1.0436546463245537	0.7731688207885314	249.21658325195312	249.21778869628906
589	251.12496948242188	1.6418333333333335					1	DETECTED	251.1250 m/z @1.64 [CD8212_2.mzXML]	251.12496948242188	1.6418333333333335	0.10091666666666667	20.00183333333333	19.900916666666664	69877.9921875	1.0906822152013699E7	0	1174	0.3070873088661781	6.437640782367101	6.083011255043957	251.12393188476562	251.12815856933594
590	252.13104248046875	12.04375					1	DETECTED	252.1310 m/z @12.04 [CD8212_2.mzXML]	252.13104248046875	12.04375	0.19191666666666668	19.854666666666667	19.66275	9576.86328125	2211671.7453104556	0	1174	0.1757019866294538	0.9689841435625709	0.8066823473523163	252.12193298339844	252.1311492919922
591	253.001953125	10.857083333333332					1	DETECTED	253.0020 m/z @10.86 [CD8212_2.mzXML]	253.001953125	10.857083333333332	0.7032833333333334	11.008999999999999	10.305716666666665	4684.205078125	679995.2560259706	0	1174	0.06718426822388679	0.5074807789530357	0.01296064052150101	252.99635314941406	253.00241088867188
592	253.03651428222656	11.557783333333333					1	DETECTED	253.0365 m/z @11.56 [CD8212_2.mzXML]	253.03651428222656	11.557783333333333	10.28055	11.707616666666667	1.4270666666666667	16069.341796875	585861.1126795654	0	1174	0.11119343762818445	0.5586554270950231	0.11731085419004632	253.03610229492188	253.03720092773438
593	253.05206298828125	11.79015					1	DETECTED	253.0521 m/z @11.79 [CD8212_2.mzXML]	253.05206298828125	11.79015	0.1554	19.96466666666667	19.80926666666667	5997.04833984375	2929168.8113200073	0	1174	6.0410060523923494	0.8512974781008045	2.5909841589880833	253.04666137695312	253.05291748046875
594	254.17562866210938	14.571616666666667					1	DETECTED	254.1756 m/z @14.57 [CD8212_2.mzXML]	254.17562866210938	14.571616666666667	9.370083333333334	19.359333333333332	9.989249999999998	8428.0048828125	1859581.1518792103	0	1174	2.8003776863824292	0.9602216654063543	0.9401422621913688	254.1740264892578	254.1768341064453
595	254.8236846923828	2.00475					1	DETECTED	254.8237 m/z @2.00 [CD8212_2.mzXML]	254.8236846923828	2.00475	1.7025833333333333	2.5499	0.8473166666666667	12376.3232421875	269987.1375340575	0	1174	0.13508873884741313	1.4020683949255377	0.5257048033179235	254.81594848632812	254.83279418945312
596	254.9416961669922	11.194983333333333					1	DETECTED	254.9417 m/z @11.19 [CD8212_2.mzXML]	254.9416961669922	11.194983333333333	0.9396333333333333	18.463666666666665	17.524033333333332	5964.177734375	1143889.3274443666	0	1174	4.38611579981972	0.8543849470439006	0.3791974718286721	254.94146728515625	254.95162963867188
597	254.99496459960938	10.92565					1	DETECTED	254.9950 m/z @10.93 [CD8212_2.mzXML]	254.99496459960938	10.92565	10.804116666666665	11.371833333333333	0.5677166666666675	40308.2265625	576282.2644443369	0	1174	0.16911043462641295	2.289805901630398	3.115574458825326	254.99288940429688	254.9950714111328
598	255.0175323486328	10.263816666666665					1	DETECTED	255.0175 m/z @10.26 [CD8212_2.mzXML]	255.0175323486328	10.263816666666665	7.928783333333333	10.28055	2.3517666666666672	5189.97802734375	207686.86550311273	0	1174	0.1040211780872955	0.503583103738705	0.00716620747740986	255.01731872558594	255.0178680419922
599	255.12229919433594	11.5286					1	DETECTED	255.1223 m/z @11.53 [CD8212_2.mzXML]	255.12229919433594	11.5286	11.5129	11.773283333333334	0.2603833333333334	86683.484375	541936.106000244	0	1174	0.08167014530856065	9.2396623328523	11.41364260433423	255.12213134765625	255.1226348876953
600	255.17190551757812	14.48755					1	DETECTED	255.1719 m/z @14.49 [CD8212_2.mzXML]	255.17190551757812	14.48755	8.854416666666667	19.96466666666667	11.110250000000002	48462.05859375	7069845.308629732	0	1174	1.8156164958527725	0.9979577001142762	0.8759585924220898	255.17088317871094	255.17276000976562
601	255.99862670898438	10.891416666666666					1	DETECTED	255.9986 m/z @10.89 [CD8212_2.mzXML]	255.99862670898438	10.891416666666666	10.874149999999998	15.536333333333333	4.662183333333335	4098.18310546875	584108.498968445	0	1174	0.08728073521767143	135.00530888029948	269.01061776059896	255.9977264404297	256.0065612792969
602	256.1752014160156	14.48755					1	DETECTED	256.1752 m/z @14.49 [CD8212_2.mzXML]	256.1752014160156	14.48755	9.6101	18.189833333333336	8.579733333333337	4093.073974609375	796403.2186859739	0	1174	1.2982894031111911	0.8795306290513828	0.7590612581027657	256.1741638183594	256.17626953125
603	256.2628173828125	11.34255					1	DETECTED	256.2628 m/z @11.34 [CD8212_2.mzXML]	256.2628173828125	11.34255	0.1191	19.9835	19.8644	74222.9609375	2016054.2015417486	0	1174	0.08083411638924431	0.7377800278182445	51.970126733958594	256.2621765136719	256.2654724121094
604	256.8206481933594	2.0189666666666666					1	DETECTED	256.8206 m/z @2.02 [CD8212_2.mzXML]	256.8206481933594	2.0189666666666666	1.7025833333333333	2.1482666666666663	0.445683333333333	18744.95703125	240531.35734777822	0	1174	0.09848220829606302	0.7043407259126584	0.40770169694015834	256.81158447265625	256.8209228515625
605	256.97711181640625	12.109516666666668					1	DETECTED	256.9771 m/z @12.11 [CD8212_2.mzXML]	256.97711181640625	12.109516666666668	11.676433333333334	14.172183333333333	2.4957499999999992	3566.92236328125	239895.0772545776	0	1174	0.05921453897419582	2.8813738695401128	4.7627477390802255	256.9767761230469	256.9781188964844
606	257.0740051269531	1.8793666666666666					1	DETECTED	257.0740 m/z @1.88 [CD8212_2.mzXML]	257.0740051269531	1.8793666666666666	1.8654666666666666	12.1607	10.295233333333334	9761.3935546875	1102376.2939978638	0	1174	0.3484705466406637	370.33213429256534	78.64576063318286	257.0728454589844	257.08251953125
607	257.24688720703125	12.367099999999999					1	DETECTED	257.2469 m/z @12.37 [CD8212_2.mzXML]	257.24688720703125	12.367099999999999	0.10091666666666667	19.94633333333333	19.845416666666665	10824.208984375	1806853.6777099909	0	1174	0.09943657160792796	1.3911479689030817	1.708409383770773	257.2460021972656	257.2525939941406
608	257.9808044433594	10.106933333333334					1	DETECTED	257.9808 m/z @10.11 [CD8212_2.mzXML]	257.9808044433594	10.106933333333334	9.809333333333333	10.53445	0.7251166666666666	4496.81787109375	97328.30297760008	0	1174	0.4098415877126289	1.218273969534046	1.4365479390680922	257.9800720214844	257.981689453125
609	258.0311279296875	14.8305					1	DETECTED	258.0311 m/z @14.83 [CD8212_2.mzXML]	258.0311279296875	14.8305	10.0717	19.213166666666666	9.141466666666666	2496.769775390625	730450.0190958554	0	1174	2.5351148744057532	0.9604802331119888	0.9209604662239776	258.0293273925781	258.03179931640625
610	258.8176574707031	1.96225					1	DETECTED	258.8177 m/z @1.96 [CD8212_2.mzXML]	258.8176574707031	1.96225	1.7345333333333335	11.160433333333334	9.4259	9414.115234375	1587844.891093506	0	1174	0.11494444365854206	20.696552733660262	40.39310546732052	258.81085205078125	258.8178405761719
611	258.8987121582031	1.672					1	DETECTED	258.8987 m/z @1.67 [CD8212_2.mzXML]	258.8987121582031	1.672	1.5967666666666667	1.7652500000000002	0.16848333333333354	33861.07421875	180400.8837607423	0	1174	0.07758117537029774	1.1197385910500688	1.6617046918290632	258.8982238769531	258.89923095703125
612	258.944091796875	1.5084166666666665					1	DETECTED	258.9441 m/z @1.51 [CD8212_2.mzXML]	258.944091796875	1.5084166666666665	1.4315666666666667	6.734966666666667	5.3034	13460.994140625	1782450.1741064452	0	1174	0.09110524775527962	34.504879635653936	68.00975927130787	258.9421081542969	258.944091796875
613	258.97235107421875	1.4786					1	DETECTED	258.9724 m/z @1.48 [CD8212_2.mzXML]	258.97235107421875	1.4786	1.4315666666666667	8.83695	7.405383333333333	15567.1435546875	672420.8650983886	0	1174	0.7319196361497247	78.7248405386252	156.4496810772504	258.9722595214844	258.9799499511719
614	259.0274353027344	15.391966666666667					1	DETECTED	259.0274 m/z @15.39 [CD8212_2.mzXML]	259.0274353027344	15.391966666666667	10.142733333333332	18.646833333333333	8.504100000000001	3284.669677734375	775211.8832458489	0	1174	5.786566358775637	0.8100325761857287	0.6200651523714572	259.02532958984375	259.0284118652344
615	259.0935974121094	11.841366666666666					1	DETECTED	259.0936 m/z @11.84 [CD8212_2.mzXML]	259.0935974121094	11.841366666666666	11.79015	12.011683333333334	0.22153333333333336	10448.7666015625	67989.7191276855	0	1174	0.09126951991488497	2.1627074520013667	3.3254149040027334	259.0930480957031	259.0941162109375
616	259.6576843261719	13.183083333333334					1	DETECTED	259.6577 m/z @13.18 [CD8212_2.mzXML]	259.6576843261719	13.183083333333334	1.3583333333333334	14.882583333333335	13.524250000000002	9534.087890625	2267924.734622192	0	1174	0.08222591173958449	0.5718619843971331	0.14372396879426627	259.64825439453125	259.6623229980469
617	260.16741943359375	12.109516666666668					1	DETECTED	260.1674 m/z @12.11 [CD8212_2.mzXML]	260.16741943359375	12.109516666666668	12.059616666666667	12.230133333333333	0.17051666666666598	5054.42333984375	32258.745278808557	0	1174	0.06165996480151925	1.7085838343352981	2.4171676686705963	260.16668701171875	260.1677551269531
618	260.1855163574219	9.877866666666668					1	DETECTED	260.1855 m/z @9.88 [CD8212_2.mzXML]	260.1855163574219	9.877866666666668	0.21043333333333333	10.213833333333334	10.003400000000001	24729.548828125	661330.2035595077	0	1174	0.09421578591526014	0.5144136694341568	2.603310234989584	260.1851806640625	260.1868591308594
619	260.6573181152344	13.722933333333334					1	DETECTED	260.6573 m/z @13.72 [CD8212_2.mzXML]	260.6573181152344	13.722933333333334	0.6301	13.9528	13.3227	3571.320556640625	1576578.4854767455	0	1174	0.08991688401069275	0.5087783392950341	0.017556678590068323	260.6551513671875	260.6575622558594
620	260.9230041503906	1.5524833333333334					1	DETECTED	260.9230 m/z @1.55 [CD8212_2.mzXML]	260.9230041503906	1.5524833333333334	1.53795	1.5967666666666667	0.05881666666666674	5474.12109375	16254.424383544912	0	1174	0.09900847799457102	2.0235091743119047	3.0470183486238094	260.9222412109375	260.9230041503906
621	261.0106201171875	1.7942500000000001					1	DETECTED	261.0106 m/z @1.79 [CD8212_2.mzXML]	261.0106201171875	1.7942500000000001	1.4481666666666666	15.267316666666666	13.819149999999999	49427.265625	1922988.0035311587	0	1174	0.2593740617550766	1.1748690903190557	1.6846905024600878	261.0050964355469	261.0196228027344
622	261.07354736328125	10.520299999999999					1	DETECTED	261.0735 m/z @10.52 [CD8212_2.mzXML]	261.07354736328125	10.520299999999999	10.491816666666667	10.593233333333334	0.10141666666666715	5451.6064453125	24622.25958789068	0	1174	0.09464094441797499	1.7802808660035976	2.560561732007195	261.07330322265625	261.0736999511719
623	261.1443786621094	9.5426					1	DETECTED	261.1444 m/z @9.54 [CD8212_2.mzXML]	261.1443786621094	9.5426	0.39325	19.652333333333335	19.259083333333336	42754.21484375	2722588.12237024	0	1174	0.09329054494060074	0.5112649651198363	0.730981828495121	261.1434020996094	261.1459655761719
624	261.1845703125	1.1036166666666667					1	DETECTED	261.1846 m/z @1.10 [CD8212_2.mzXML]	261.1845703125	1.1036166666666667	0.10091666666666667	19.96466666666667	19.863750000000003	4189.47900390625	2149288.7665962223	0	1174	5.278618870034167	9.905131145906056	9.189264844135979	261.18389892578125	261.1895751953125
625	262.0396423339844	3.2525166666666667					1	DETECTED	262.0396 m/z @3.25 [CD8212_2.mzXML]	262.0396423339844	3.2525166666666667	2.965333333333333	4.941050000000001	1.9757166666666675	2074.046630859375	104369.1773591614	0	1174	0.07799953211630362	3.4398177702977177	5.8796355405954355	262.03790283203125	262.04046630859375
626	262.1476745605469	9.5426					1	DETECTED	262.1477 m/z @9.54 [CD8212_2.mzXML]	262.1476745605469	9.5426	9.507833333333334	9.576816666666668	0.06898333333333362	5610.0908203125	18000.878303344813	0	1174	0.08266376065010306	0.9920901246404785	0.984180249280957	262.14727783203125	262.1477355957031
627	263.0079650878906	1.9483166666666667					1	DETECTED	263.0080 m/z @1.95 [CD8212_2.mzXML]	263.0079650878906	1.9483166666666667	1.9483166666666667	17.3435	15.395183333333332	14342.099609375	3791417.098409668	0	1174	0.07847178732839732	null	null	263.00439453125	263.0179443359375
628	263.08843994140625	11.572149999999999					1	DETECTED	263.0884 m/z @11.57 [CD8212_2.mzXML]	263.08843994140625	11.572149999999999	1.78005	19.891333333333332	18.111283333333333	429752.125	1.387346134974658E7	1	1174	0.12684245735770183	0.514614747391359	0.022152593027814207	263.082763671875	263.0930480957031
629	263.1389465332031	9.675633333333334					1	DETECTED	263.1389 m/z @9.68 [CD8212_2.mzXML]	263.1389465332031	9.675633333333334	9.6422	9.792333333333334	0.15013333333333279	7964.958984375	38012.9377284543	0	1174	0.23483541001159303	2.2452642073778817	3.490528414755764	263.1381530761719	263.1391296386719
630	263.2364501953125	14.320683333333333					1	DETECTED	263.2365 m/z @14.32 [CD8212_2.mzXML]	263.2364501953125	14.320683333333333	0.21043333333333333	19.597666666666665	19.38723333333333	53400.73046875	4446194.7159111	0	1174	3.2747803670925144	0.7808695980301452	0.3878342066068361	263.232177734375	263.23858642578125
631	264.0918884277344	11.572149999999999					1	DETECTED	264.0919 m/z @11.57 [CD8212_2.mzXML]	264.0918884277344	11.572149999999999	11.5286	12.04375	0.5151499999999984	60590.64453125	450915.00479394465	0	1174	0.09285034207073295	3.9216392330280976	4.252993081934125	264.0914306640625	264.0923156738281
632	264.1709289550781	9.199333333333334					1	DETECTED	264.1709 m/z @9.20 [CD8212_2.mzXML]	264.1709289550781	9.199333333333334	9.122466666666666	9.593333333333334	0.47086666666666765	23755.76953125	134987.2726981199	0	1174	0.06408780204440667	1.6215152830162884	1.938387825823182	264.1702575683594	264.171142578125
633	264.85198974609375	1.7501666666666666					1	DETECTED	264.8520 m/z @1.75 [CD8212_2.mzXML]	264.85198974609375	1.7501666666666666	1.672	1.7652500000000002	0.09325000000000028	16293.740234375	60997.68046337903	0	1174	0.07879443685567034	0.596481876332624	0.19296375266524798	264.8441467285156	264.8520812988281
634	265.0225524902344	1.7942500000000001					1	DETECTED	265.0226 m/z @1.79 [CD8212_2.mzXML]	265.0225524902344	1.7942500000000001	1.4128833333333333	17.786	16.373116666666668	28034.154296875	1335042.7398002322	0	1174	0.40805065355028125	2.0143999473879193	1.7652759035166183	265.012939453125	265.0323486328125
635	265.0847473144531	19.634333333333334					1	DETECTED	265.0847 m/z @19.63 [CD8212_2.mzXML]	265.0847473144531	19.634333333333334	0.10091666666666667	19.9835	19.882583333333333	4577.88134765625	1956652.80832611	0	1174	1.723633610612488	0.5089376751805667	0.1715597846395712	265.0748291015625	265.0932922363281
636	265.11810302734375	9.725816666666667					1	DETECTED	265.1181 m/z @9.73 [CD8212_2.mzXML]	265.11810302734375	9.725816666666667	9.6422	10.381416666666667	0.7392166666666657	113016.3828125	759007.9109177825	1	1174	0.09358185993286305	1.6541367435786116	1.7208695396992082	265.1175537109375	265.1186828613281
637	265.14312744140625	11.328083333333332					1	DETECTED	265.1431 m/z @11.33 [CD8212_2.mzXML]	265.14312744140625	11.328083333333332	11.245566666666667	12.513733333333333	1.2681666666666658	27141.396484375	574118.4983673085	0	1174	0.08551094894434641	7.936932117409896	14.303406887338607	265.14263916015625	265.1434326171875
638	265.2520446777344	12.726633333333332					1	DETECTED	265.2520 m/z @12.73 [CD8212_2.mzXML]	265.2520446777344	12.726633333333332	0.1554	18.6285	18.4731	51233.89453125	2441691.5975644235	0	1174	0.24938343924345574	0.6408990290448877	1.8378973344433807	265.2457275390625	265.2547607421875
639	265.98101806640625	10.213833333333334					1	DETECTED	265.9810 m/z @10.21 [CD8212_2.mzXML]	265.98101806640625	10.213833333333334	2.3718	10.297733333333333	7.925933333333333	10990.74609375	2093270.3829265141	0	1174	0.08727667284839846	0.5053493779249429	0.010698755849885853	265.98095703125	265.9850769042969
640	266.0716247558594	16.161566666666666					1	DETECTED	266.0716 m/z @16.16 [CD8212_2.mzXML]	266.0716247558594	16.161566666666666	8.996583333333332	19.725833333333334	10.729250000000002	6314.2783203125	1421293.7153963626	0	1174	1.0775327207777057	0.7487281896445446	0.49745637928908903	266.07110595703125	266.0813293457031
641	266.1213684082031	9.725816666666667					1	DETECTED	266.1214 m/z @9.73 [CD8212_2.mzXML]	266.1213684082031	9.725816666666667	9.675633333333334	9.8262	0.1505666666666663	13293.3583984375	76461.873300781	0	1174	0.11315923372471026	1.5001660577881157	2.0003321155762315	266.1210632324219	266.1217041015625
642	266.84918212890625	1.7345333333333335					1	DETECTED	266.8492 m/z @1.73 [CD8212_2.mzXML]	266.84918212890625	1.7345333333333335	1.672	1.80895	0.13695000000000013	14349.62890625	87019.17452807627	0	1174	0.0999773762218299	1.0950159914712125	1.190031982942425	266.8412170410156	266.8499755859375
643	266.9271240234375	1.5967666666666667					1	DETECTED	266.9271 m/z @1.60 [CD8212_2.mzXML]	266.9271240234375	1.5967666666666667	1.5524833333333334	1.6418333333333335	0.08935000000000004	27688.314453125	108023.01844213862	0	1174	0.07178032072359897	1.0088445615355692	1.0125435553270223	266.9263610839844	266.9278869628906
644	267.03082275390625	11.586433333333334					1	DETECTED	267.0308 m/z @11.59 [CD8212_2.mzXML]	267.03082275390625	11.586433333333334	11.5434	11.841366666666666	0.2979666666666656	8963.533203125	93372.56462756303	0	1174	0.17961905786321175	3.462044926413591	5.924089852827182	267.0302429199219	267.03167724609375
645	267.06781005859375	16.990833333333335					1	DETECTED	267.0678 m/z @16.99 [CD8212_2.mzXML]	267.06781005859375	16.990833333333335	1.9067	19.96466666666667	18.05796666666667	7794.72509765625	2404579.7874207455	0	1174	7.991607130370211	0.5985748822161919	0.20404876910598246	267.057861328125	267.0686950683594
646	267.6465759277344	13.183083333333334					1	DETECTED	267.6466 m/z @13.18 [CD8212_2.mzXML]	267.6465759277344	13.183083333333334	12.177933333333334	15.09035	2.912416666666667	157793.0625	3387099.3282047706	2	1174	0.20985394424293347	0.8111093218137586	3.264814171941695	267.6457824707031	267.6478576660156
647	267.9790344238281	10.213833333333334					1	DETECTED	267.9790 m/z @10.21 [CD8212_2.mzXML]	267.9790344238281	10.213833333333334	10.17885	14.48755	4.3087	11170.853515625	552562.2578274233	0	1174	0.054957821925135875	3.047673919875545	4.683804186535473	267.9714050292969	267.979248046875
648	268.15447998046875	9.199333333333334					1	DETECTED	268.1545 m/z @9.20 [CD8212_2.mzXML]	268.15447998046875	9.199333333333334	9.155116666666666	14.387216666666665	5.232099999999999	30598.85546875	1581437.816134246	0	1174	0.06228397837440269	3.0246741222304956	1.8438596649220762	268.1472473144531	268.1546630859375
649	268.1905212402344	9.8262					1	DETECTED	268.1905 m/z @9.83 [CD8212_2.mzXML]	268.1905212402344	9.8262	9.792333333333334	9.877866666666668	0.08553333333333413	5209.7119140625	20731.693248779615	0	1174	0.08470219801126788	1.2627952755905696	1.525590551181139	268.1904602050781	268.1907043457031
650	268.9573059082031	11.211933333333333					1	DETECTED	268.9573 m/z @11.21 [CD8212_2.mzXML]	268.9573059082031	11.211933333333333	0.3018166666666667	19.012833333333333	18.711016666666666	10942.517578125	1666120.7334651495	0	1174	0.7135414619855869	0.8141178270954614	0.07920224559893162	268.9567565917969	268.9588928222656
651	268.9743957519531	10.891416666666666					1	DETECTED	268.9744 m/z @10.89 [CD8212_2.mzXML]	268.9743957519531	10.891416666666666	10.839366666666667	10.975466666666668	0.13610000000000078	6832.33154296875	43705.041235962235	0	1174	0.134906377982265	1.3073967339097226	1.614793467819445	268.973876953125	268.9743957519531
652	268.9967041015625	10.23045					1	DETECTED	268.9967 m/z @10.23 [CD8212_2.mzXML]	268.9967041015625	10.23045	9.576816666666668	15.285416666666666	5.708599999999999	8325.0390625	550668.5390955196	0	1174	0.7103248738485739	0.6204276787113758	0.2303294233742263	268.9926452636719	268.9977722167969
653	269.0482482910156	1.8793666666666666					1	DETECTED	269.0482 m/z @1.88 [CD8212_2.mzXML]	269.0482482910156	1.8793666666666666	1.83755	10.857083333333332	9.019533333333332	9656.125	951710.0469074097	0	1174	0.2531378734241656	107.84615384615397	214.69230769230793	269.0404357910156	269.05010986328125
654	269.1379699707031	12.04375					1	DETECTED	269.1380 m/z @12.04 [CD8212_2.mzXML]	269.1379699707031	12.04375	11.995183333333333	12.247549999999999	0.2523666666666653	27885.470703125	205239.49466076645	0	1174	0.13928582544692603	2.5981468771448406	4.110638394570685	269.13726806640625	269.13812255859375
655	269.1684265136719	15.995466666666665					1	DETECTED	269.1684 m/z @16.00 [CD8212_2.mzXML]	269.1684265136719	15.995466666666665	13.774983333333333	17.305833333333332	3.530849999999999	2877.2216796875	342843.29346478265	0	1174	1.5276373618293295	0.7950633871004062	0.5901267742008125	269.16815185546875	269.1692199707031
656	269.22589111328125	14.0057					1	DETECTED	269.2259 m/z @14.01 [CD8212_2.mzXML]	269.22589111328125	14.0057	13.828316666666666	15.231216666666667	1.4029000000000007	30848.69921875	823933.1061007088	0	1174	0.2853491265858388	3.5897657996669765	4.908097653866902	269.2255554199219	269.22662353515625
657	269.282958984375	12.677950000000001					1	DETECTED	269.2830 m/z @12.68 [CD8212_2.mzXML]	269.282958984375	12.677950000000001	0.1554	19.799333333333333	19.643933333333333	8980.9697265625	1621646.4349351195	0	1174	1.2133058820471785	0.7843423796803899	0.5686847593607797	269.2813415527344	269.2875061035156
658	270.1412353515625	12.04375					1	DETECTED	270.1412 m/z @12.04 [CD8212_2.mzXML]	270.1412353515625	12.04375	12.02765	18.208000000000002	6.1803500000000025	4662.5556640625	587757.9073240663	0	1174	0.07345264681095642	191.9363354037294	382.8726708074588	270.1331787109375	270.1416015625
659	270.229248046875	13.9528					1	DETECTED	270.2292 m/z @13.95 [CD8212_2.mzXML]	270.229248046875	13.9528	13.899483333333334	14.77885	0.879366666666666	8062.04736328125	156815.38858938575	0	1174	0.14353790687949974	8.24663957486731	15.493279149734619	270.2284240722656	270.2297058105469
660	270.957275390625	1.8930166666666668					1	DETECTED	270.9573 m/z @1.89 [CD8212_2.mzXML]	270.957275390625	1.8930166666666668	1.8930166666666668	14.69215	12.799133333333334	11897.26171875	2475089.290659454	0	1174	0.07512925856070729	null	null	270.954345703125	270.96099853515625
661	271.039306640625	1.78005					1	DETECTED	271.0393 m/z @1.78 [CD8212_2.mzXML]	271.039306640625	1.78005	1.7189	1.8793666666666666	0.16046666666666654	52460.1640625	247645.5425488281	0	1174	0.06621903205862223	1.188456548801643	1.7324043176463222	271.0386657714844	271.0399475097656
662	271.16473388671875	10.7859					1	DETECTED	271.1647 m/z @10.79 [CD8212_2.mzXML]	271.16473388671875	10.7859	10.749383333333332	10.874149999999998	0.12476666666666603	14629.6015625	69666.68873339826	0	1174	0.07475725925932508	1.7083523505248306	2.416704701049661	271.16461181640625	271.1650695800781
663	271.2626037597656	12.580366666666666					1	DETECTED	271.2626 m/z @12.58 [CD8212_2.mzXML]	271.2626037597656	12.580366666666666	0.10091666666666667	20.00183333333333	19.900916666666664	89845.5078125	6383676.778290587	0	1174	0.26098612553551703	0.7190655951347019	1.1388699153951984	271.26080322265625	271.2641906738281
664	271.6572570800781	12.938666666666668					1	DETECTED	271.6573 m/z @12.94 [CD8212_2.mzXML]	271.6572570800781	12.938666666666668	12.923300000000001	13.198	0.2746999999999993	23491.3984375	198470.7556047358	0	1174	0.12377393716762874	8.93817787418635	16.8763557483727	271.6568603515625	271.6580810546875
665	272.258056640625	11.371833333333333					1	DETECTED	272.2581 m/z @11.37 [CD8212_2.mzXML]	272.258056640625	11.371833333333333	0.13721666666666668	19.96466666666667	19.827450000000002	18470.00390625	2145530.526092315	0	1174	1.4709508227524282	0.8816526963988017	2.095310325717225	272.2569274902344	272.267333984375
666	272.6652526855469	13.287833333333333					1	DETECTED	272.6653 m/z @13.29 [CD8212_2.mzXML]	272.6652526855469	13.287833333333333	12.938666666666668	14.951316666666665	2.012649999999997	7800.44140625	309459.65393292217	0	1174	0.06146501956622963	2.882076372315043	4.764152744630086	272.65576171875	272.6660461425781
667	272.7943115234375	1.9905833333333334					1	DETECTED	272.7943 m/z @1.99 [CD8212_2.mzXML]	272.7943115234375	1.9905833333333334	1.7189	2.1906499999999998	0.47174999999999967	11664.861328125	161649.29183020024	0	1174	0.23906321376788808	0.8681982700447821	0.6980059998933803	272.7933044433594	272.7948913574219
668	272.94403076171875	1.6267333333333334					1	DETECTED	272.9440 m/z @1.63 [CD8212_2.mzXML]	272.94403076171875	1.6267333333333334	1.5671333333333335	10.908716666666667	9.341583333333332	39631.6640625	2351428.6181723634	0	1174	0.07314670273535495	78.3689876957496	151.59878907436183	272.9437255859375	272.95379638671875
669	274.0029602050781	11.2287					1	DETECTED	274.0030 m/z @11.23 [CD8212_2.mzXML]	274.0029602050781	11.2287	10.908716666666667	18.409	7.500283333333332	12038.2021484375	1393058.8747800293	0	1174	3.835532601785756	11.23010283078192	19.43719134871777	274.0021057128906	274.00396728515625
670	274.2727355957031	11.34255					1	DETECTED	274.2727 m/z @11.34 [CD8212_2.mzXML]	274.2727355957031	11.34255	0.7939333333333334	14.8305	14.036566666666667	2761905.75	1.8937593648350194E7	1	1174	0.08421277273033745	2.15702924521571	2.668201592197336	274.272705078125	274.27490234375
671	274.8806457519531	1.7189					1	DETECTED	274.8806 m/z @1.72 [CD8212_2.mzXML]	274.8806457519531	1.7189	1.6569666666666667	14.155816666666668	12.498850000000001	26580.375	5982374.720981934	0	1174	0.11182406378177312	100.90567814854673	200.81135629709348	274.8734436035156	274.8843078613281
672	274.9992980957031	11.211933333333333					1	DETECTED	274.9993 m/z @11.21 [CD8212_2.mzXML]	274.9992980957031	11.211933333333333	10.7859	19.41433333333333	8.628433333333332	16767.84765625	2052127.8538104258	0	1174	4.325904863173221	8.538011856077363	16.41349216257652	274.9981994628906	275.0005187988281
673	275.2765197753906	11.328083333333332					1	DETECTED	275.2765 m/z @11.33 [CD8212_2.mzXML]	275.2765197753906	11.328083333333332	11.2968	17.582833333333333	6.286033333333334	415924.03125	3212922.656989137	1	1174	0.0857572012810941	4.407154776470965	5.223653804978989	275.2760009765625	275.2843017578125
674	275.6322937011719	13.228433333333333					1	DETECTED	275.6323 m/z @13.23 [CD8212_2.mzXML]	275.6322937011719	13.228433333333333	12.954216666666667	14.504066666666667	1.5498499999999993	102514.8203125	1620819.1659400603	0	1174	0.2097216313645962	1.399683643389578	1.1879866699928794	275.6313781738281	275.63275146484375
675	276.1341247558594	13.228433333333333					1	DETECTED	276.1341 m/z @13.23 [CD8212_2.mzXML]	276.1341247558594	13.228433333333333	4.33165	14.951316666666665	10.619666666666665	29264.19140625	1270700.634731018	0	1174	0.1605227553045978	0.5968261937366875	0.035264925840565134	276.12591552734375	276.1438293457031
676	276.65155029296875	13.183083333333334					1	DETECTED	276.6516 m/z @13.18 [CD8212_2.mzXML]	276.65155029296875	13.183083333333334	13.124116666666668	13.757583333333335	0.6334666666666671	22289.578125	323323.65305792255	0	1174	0.12006531656740904	4.857168537006205	9.975510069036918	276.65045166015625	276.6519775390625
677	276.984619140625	1.7942500000000001					1	DETECTED	276.9846 m/z @1.79 [CD8212_2.mzXML]	276.984619140625	1.7942500000000001	1.78005	19.579333333333334	17.799283333333335	12741.5048828125	1243818.8933708193	0	1174	0.2290435731482443	53.364516478400496	1060.6707044029633	276.98419189453125	276.9945068359375
678	277.038330078125	10.520299999999999					1	DETECTED	277.0383 m/z @10.52 [CD8212_2.mzXML]	277.038330078125	10.520299999999999	10.416433333333334	10.625166666666667	0.208733333333333	7745.068359375	52258.17112603764	0	1174	0.10869703760837979	1.0048138639281274	1.0832346469312535	277.0365905761719	277.0387268066406
679	277.14080810546875	11.902766666666668					1	DETECTED	277.1408 m/z @11.90 [CD8212_2.mzXML]	277.14080810546875	11.902766666666668	8.101933333333333	12.092683333333333	3.9907500000000002	4374.23779296875	558780.6883353884	0	1174	0.268538123061111	0.524983556237667	0.04996711247533394	277.1383056640625	277.14080810546875
680	277.1577453613281	15.374083333333335					1	DETECTED	277.1577 m/z @15.37 [CD8212_2.mzXML]	277.1577453613281	15.374083333333335	3.0404	18.720333333333333	15.679933333333333	7004.38232421875	1665186.145079284	0	1174	0.9019141764368044	0.6356549341167345	0.35213297058328324	277.1504821777344	277.15899658203125
681	278.0520324707031	16.01418333333333					1	DETECTED	278.0520 m/z @16.01 [CD8212_2.mzXML]	278.0520324707031	16.01418333333333	9.5426	19.597666666666665	10.055066666666665	2510.580810546875	660696.1292975764	0	1174	1.2689635114682307	0.7768629521369064	0.5537259042738126	278.0509033203125	278.0533447265625
682	278.626953125	12.9848					1	DETECTED	278.6270 m/z @12.98 [CD8212_2.mzXML]	278.626953125	12.9848	12.826483333333334	17.19516666666667	4.368683333333335	24780.09765625	816565.8762242734	0	1174	0.15196884312118009	13.797294452047648	30.66708741034456	278.62554931640625	278.6357421875
683	278.9818115234375	1.80895					1	DETECTED	278.9818 m/z @1.81 [CD8212_2.mzXML]	278.9818115234375	1.80895	1.80895	19.487833333333334	17.678883333333335	4969.4365234375	2317387.569292664	0	1174	14.666093225732755	null	null	278.9802551269531	278.9828796386719
684	279.0534362792969	11.572149999999999					1	DETECTED	279.0534 m/z @11.57 [CD8212_2.mzXML]	279.0534362792969	11.572149999999999	1.8793666666666666	19.670833333333334	17.79146666666667	10794.6220703125	1806870.6527766725	0	1174	9.546679303197308	2.253923114585784	3.6436957393068203	279.0473937988281	279.06280517578125
685	279.0837097167969	10.520299999999999					1	DETECTED	279.0837 m/z @10.52 [CD8212_2.mzXML]	279.0837097167969	10.520299999999999	5.167216666666667	19.067333333333334	13.900116666666667	269044.71875	2785565.0628640763	1	1174	0.08169634751504518	null	null	279.0823669433594	279.0931701660156
686	279.15826416015625	12.481150000000001					1	DETECTED	279.1583 m/z @12.48 [CD8212_2.mzXML]	279.15826416015625	12.481150000000001	0.10091666666666667	20.00183333333333	19.900916666666664	127241.3125	3.6215581409423344E7	1	1174	0.19744175227719296	0.5382464398995661	0.08589996556952445	279.1578369140625	279.1593933105469
687	279.23095703125	13.47235					1	DETECTED	279.2310 m/z @13.47 [CD8212_2.mzXML]	279.23095703125	13.47235	12.109516666666668	15.107866666666666	2.9983499999999985	17516.689453125	1408734.5043898323	0	1174	1.9504464027442925	0.955886876463409	0.9190423175205769	279.2279357910156	279.23199462890625
688	279.6461486816406	12.954216666666667					1	DETECTED	279.6461 m/z @12.95 [CD8212_2.mzXML]	279.6461486816406	12.954216666666667	12.775716666666666	14.504066666666667	1.7283500000000007	128488.421875	1788467.3653536378	2	1174	0.15664365723980467	2.027333135317741	3.3611066879878733	279.64532470703125	279.6471252441406
689	280.0912780761719	1.7345333333333335					1	DETECTED	280.0913 m/z @1.73 [CD8212_2.mzXML]	280.0912780761719	1.7345333333333335	1.6871	18.720333333333333	17.03323333333333	106960.1328125	4970746.151898377	0	1174	0.06302449555606549	142.58709947414764	309.606810415077	280.0846862792969	280.0916748046875
690	280.14764404296875	12.954216666666667					1	DETECTED	280.1476 m/z @12.95 [CD8212_2.mzXML]	280.14764404296875	12.954216666666667	9.370083333333334	13.537216666666666	4.167133333333332	29041.53515625	4260032.489263793	0	1174	3.7589963584355885	0.5813306796622147	0.1285401972711681	280.1471862792969	280.1542663574219
691	280.1614685058594	12.46505					1	DETECTED	280.1615 m/z @12.47 [CD8212_2.mzXML]	280.1614685058594	12.46505	0.1191	19.9835	19.8644	20696.759765625	6195679.414672057	0	1174	0.23966299009335224	1.7690822775470219	3.1522548936803405	280.1606140136719	280.1626281738281
692	280.6537780761719	13.348583333333332					1	DETECTED	280.6538 m/z @13.35 [CD8212_2.mzXML]	280.6537780761719	13.348583333333332	12.892066666666667	14.504066666666667	1.612	62770.296875	1117399.8427415162	0	1174	0.21471250724412094	1.6104797644450848	1.3040703923040358	280.6438903808594	280.655517578125
693	281.0834045410156	15.610000000000001					1	DETECTED	281.0834 m/z @15.61 [CD8212_2.mzXML]	281.0834045410156	15.610000000000001	9.353033333333334	19.542666666666666	10.189633333333331	14288.509765625	2753992.766063476	0	1174	7.000912923365574	0.7808044196584714	2.5211346623442847	281.0821838378906	281.0845031738281
694	281.24688720703125	14.354066666666666					1	DETECTED	281.2469 m/z @14.35 [CD8212_2.mzXML]	281.24688720703125	14.354066666666666	1.2492666666666667	19.891333333333332	18.642066666666665	79112.484375	5959110.2010043645	0	1174	3.4109533468360826	0.8943095537202477	0.3533112106376787	281.2452697753906	281.248291015625
695	281.6618957519531	14.4041					1	DETECTED	281.6619 m/z @14.40 [CD8212_2.mzXML]	281.6618957519531	14.4041	12.076133333333333	15.7557	3.679566666666666	32366.453125	1974892.1238541252	0	1174	1.103906217876597	0.7902962528100343	1.621571742210649	281.6551208496094	281.6629333496094
696	282.16357421875	14.4041					1	DETECTED	282.1636 m/z @14.40 [CD8212_2.mzXML]	282.16357421875	14.4041	11.616150000000001	15.213416666666665	3.5972666666666644	8127.72900390625	635525.8046370238	0	1174	0.7045227865915944	0.6451454772622655	0.290290954524531	282.16290283203125	282.1688537597656
697	282.2213439941406	17.9705					1	DETECTED	282.2213 m/z @17.97 [CD8212_2.mzXML]	282.2213439941406	17.9705	0.10091666666666667	20.00183333333333	19.900916666666664	4416.05029296875	3004186.480308896	0	1174	9.18605212751136	0.5568377363769905	0.11367547275398114	282.21405029296875	282.222412109375
698	282.25921630859375	11.328083333333332					1	DETECTED	282.2592 m/z @11.33 [CD8212_2.mzXML]	282.25921630859375	11.328083333333332	11.143849999999999	15.536333333333333	4.392483333333335	26185.4296875	1708654.1851790163	0	1174	3.2918022601291455	2.1471606161867762	21.746167580800037	282.2493591308594	282.25921630859375
699	282.27850341796875	13.917083333333332					1	DETECTED	282.2785 m/z @13.92 [CD8212_2.mzXML]	282.27850341796875	13.917083333333332	12.350249999999999	14.3705	2.0202500000000008	45974.2890625	1051169.2299020395	0	1174	0.29292197602526393	1.281816521530762	2.5605638976669978	282.2774658203125	282.27984619140625
700	282.8229675292969	1.7345333333333335					1	DETECTED	282.8230 m/z @1.73 [CD8212_2.mzXML]	282.8229675292969	1.7345333333333335	1.7025833333333333	1.7942500000000001	0.09166666666666679	17043.373046875	67104.77171655277	0	1174	0.05247052038277311	1.434533124673965	1.8690662493479302	282.82257080078125	282.8232421875
701	282.9044494628906	1.5967666666666667					1	DETECTED	282.9044 m/z @1.60 [CD8212_2.mzXML]	282.9044494628906	1.5967666666666667	1.53795	1.672	0.13405	69029.578125	306426.8733208006	0	1174	0.07106030457076251	1.1912037745008366	1.407625078686543	282.9042053222656	282.90545654296875
702	282.9724426269531	11.902766666666668					1	DETECTED	282.9724 m/z @11.90 [CD8212_2.mzXML]	282.9724426269531	11.902766666666668	4.014566666666666	16.383266666666668	12.3687	9080.6982421875	1783368.363961427	0	1174	1.0330330512012118	0.7840001521259601	0.3629274419002272	282.9676513671875	282.9742431640625
703	283.00732421875	10.213833333333334					1	DETECTED	283.0073 m/z @10.21 [CD8212_2.mzXML]	283.00732421875	10.213833333333334	10.196666666666665	10.891416666666666	0.6947500000000009	7466.91845703125	97550.86833740261	0	1174	0.09747497705811092	20.235436893202213	39.470873786404425	283.0006103515625	283.0079040527344
704	283.0281677246094	1.8515833333333334					1	DETECTED	283.0282 m/z @1.85 [CD8212_2.mzXML]	283.0281677246094	1.8515833333333334	1.8515833333333334	17.786	15.934416666666667	4186.244140625	1823429.3948204033	0	1174	14.161160217653723	null	null	283.026611328125	283.0284729003906
705	283.15325927734375	12.04375					1	DETECTED	283.1533 m/z @12.04 [CD8212_2.mzXML]	283.15325927734375	12.04375	12.02765	12.416866666666666	0.3892166666666661	10457.16015625	108924.78407702631	0	1174	0.09672478946221119	12.087474120082963	23.174948240165925	283.1527404785156	283.1539611816406
706	283.26226806640625	12.629066666666667					1	DETECTED	283.2623 m/z @12.63 [CD8212_2.mzXML]	283.26226806640625	12.629066666666667	0.1554	20.00183333333333	19.84643333333333	111163.515625	3939730.1762441117	1	1174	0.28238196037570873	2.9677073810296806	3.9016104745066023	283.2603454589844	283.2641906738281
707	283.2820129394531	13.917083333333332					1	DETECTED	283.2820 m/z @13.92 [CD8212_2.mzXML]	283.2820129394531	13.917083333333332	13.810333333333334	14.155816666666668	0.34548333333333403	9377.8994140625	117952.56044653327	0	1174	0.14168050971069057	1.6181889149102582	2.2363778298205164	283.2809753417969	283.28204345703125
708	283.6297607421875	11.979099999999999					1	DETECTED	283.6298 m/z @11.98 [CD8212_2.mzXML]	283.6297607421875	11.979099999999999	11.94755	12.126183333333334	0.17863333333333387	7292.9326171875	48247.43273681665	0	1174	0.12707026256313547	2.8309561542525805	4.842197334936887	283.6289367675781	283.63043212890625
709	284.1853332519531	9.014566666666667					1	DETECTED	284.1853 m/z @9.01 [CD8212_2.mzXML]	284.1853332519531	9.014566666666667	8.996583333333332	10.0541	1.0575166666666682	3891.575439453125	110537.36964508057	0	1174	0.6312216965824877	29.402687673768938	57.805375347537876	284.18389892578125	284.1911926269531
710	284.3305358886719	11.902766666666668					1	DETECTED	284.3305 m/z @11.90 [CD8212_2.mzXML]	284.3305358886719	11.902766666666668	2.6611833333333332	14.813266666666667	12.152083333333334	11363.267578125	2227589.1214338997	0	1174	0.11427370240251022	0.6574676056592034	0.3149352113184067	284.3299560546875	284.3397216796875
711	284.90936279296875	1.6871					1	DETECTED	284.9094 m/z @1.69 [CD8212_2.mzXML]	284.90936279296875	1.6871	1.672	1.78005	0.10804999999999998	36677.37109375	133161.80778125025	0	1174	0.05444842936568017	3.5778145695363963	6.779911691623993	284.9087219238281	284.9095764160156
712	285.064453125	1.4935166666666668					1	DETECTED	285.0645 m/z @1.49 [CD8212_2.mzXML]	285.064453125	1.4935166666666668	1.4315666666666667	18.867	17.435433333333336	13121.474609375	2611683.274396881	0	1174	0.11814047796150029	140.72181867097083	163.13785352935915	285.0621643066406	285.070556640625
713	285.07806396484375	11.79015					1	DETECTED	285.0781 m/z @11.79 [CD8212_2.mzXML]	285.07806396484375	11.79015	11.740083333333333	11.888366666666666	0.14828333333333354	4406.58203125	25546.008895141687	0	1174	0.09977997734266708	1.4808588548601547	1.9617177097203091	285.0769348144531	285.07806396484375
714	285.2785949707031	14.056466666666667					1	DETECTED	285.2786 m/z @14.06 [CD8212_2.mzXML]	285.2785949707031	14.056466666666667	0.21043333333333333	19.725833333333334	19.5154	3012.70654296875	1257148.3533954467	0	1174	8.764343052505762	0.7047289115294151	0.40945782305883033	285.2691345214844	285.2798767089844
715	286.2007141113281	10.347266666666666					1	DETECTED	286.2007 m/z @10.35 [CD8212_2.mzXML]	286.2007141113281	10.347266666666666	10.263816666666665	11.2287	0.9648833333333346	310072.875	2453263.7924343226	1	1174	0.10854301180961912	1.9114700726470757	2.0190215348592178	286.1996765136719	286.20147705078125
716	286.24853515625	9.809333333333333					1	DETECTED	286.2485 m/z @9.81 [CD8212_2.mzXML]	286.24853515625	9.809333333333333	8.943283333333333	19.285833333333336	10.342550000000003	91038.2265625	2181762.579723754	1	1174	0.13983991626387748	null	1.2354603696536135	286.24737548828125	286.24993896484375
717	287.0134582519531	1.78005					1	DETECTED	287.0135 m/z @1.78 [CD8212_2.mzXML]	287.0134582519531	1.78005	1.7501666666666666	11.04185	9.291683333333333	18664.8359375	1864360.0435452878	0	1174	0.0709752691392751	155.46597880646996	309.93195761294	287.01287841796875	287.0213317871094
718	287.0999450683594	9.725816666666667					1	DETECTED	287.0999 m/z @9.73 [CD8212_2.mzXML]	287.0999450683594	9.725816666666667	9.658616666666667	10.124533333333334	0.46591666666666676	75361.125	654979.4190664028	0	1174	0.07954673951830848	3.466641865079381	5.744588756572943	287.0987243652344	287.10009765625
719	287.20440673828125	10.364299999999998					1	DETECTED	287.2044 m/z @10.36 [CD8212_2.mzXML]	287.20440673828125	10.364299999999998	4.077866666666667	10.563383333333332	6.4855166666666655	42880.19921875	1799607.0334157709	0	1174	0.11916441373648112	0.5157758856513747	1.4562309783758454	287.1994934082031	287.2049255371094
720	287.23675537109375	13.917083333333332					1	DETECTED	287.2368 m/z @13.92 [CD8212_2.mzXML]	287.23675537109375	13.917083333333332	13.828316666666666	14.7438	0.9154833333333343	5128.169921875	112981.6512814333	0	1174	0.3024986839664461	5.156684190762317	9.313368381524635	287.23577880859375	287.2373352050781
721	287.2518005371094	9.7758					1	DETECTED	287.2518 m/z @9.78 [CD8212_2.mzXML]	287.2518005371094	9.7758	9.626066666666667	16.327516666666664	6.701449999999998	11310.2646484375	596921.5006547545	0	1174	0.31825466682163395	22.377949688334752	1.8939796551201855	287.25128173828125	287.25238037109375
722	287.2690124511719	11.572149999999999					1	DETECTED	287.2690 m/z @11.57 [CD8212_2.mzXML]	287.2690124511719	11.572149999999999	11.496133333333335	11.660916666666667	0.1647833333333324	10497.3681640625	58312.041609374835	0	1174	0.04361317161693279	1.0838631878974203	1.1677263757948404	287.2668762207031	287.2691345214844
723	287.63226318359375	12.923300000000001					1	DETECTED	287.6323 m/z @12.92 [CD8212_2.mzXML]	287.63226318359375	12.923300000000001	12.177933333333334	14.726833333333333	2.5488999999999997	127936.015625	1747361.20854144	0	1174	0.14494484309278022	1.8519171640570788	3.87519273447587	287.631103515625	287.63330078125
724	288.1032409667969	9.709116666666667					1	DETECTED	288.1032 m/z @9.71 [CD8212_2.mzXML]	288.1032409667969	9.709116666666667	9.692216666666667	9.7758	0.08358333333333334	10264.4541015625	41955.518846923704	0	1174	0.09344267010312635	2.4728796844181913	3.945759368836382	288.1030578613281	288.10333251953125
725	288.1993408203125	12.580366666666666					1	DETECTED	288.1993 m/z @12.58 [CD8212_2.mzXML]	288.1993408203125	12.580366666666666	12.46505	12.726633333333332	0.2615833333333324	4189.54931640625	48001.36433019998	0	1174	0.21435209493496998	1.1341956930192176	1.2683913860384353	288.19610595703125	288.1993408203125
726	288.21661376953125	10.659166666666666					1	DETECTED	288.2166 m/z @10.66 [CD8212_2.mzXML]	288.21661376953125	10.659166666666666	0.1191	19.96466666666667	19.84556666666667	93282.46875	2138444.03455307	1	1174	0.09830460704076671	1.0968275525849083	6.758093745199284	288.2066955566406	288.2181396484375
727	288.6399230957031	13.318033333333334					1	DETECTED	288.6399 m/z @13.32 [CD8212_2.mzXML]	288.6399230957031	13.318033333333334	12.247549999999999	19.249666666666666	7.002116666666668	39977.31640625	1676843.6159003312	0	1174	0.1812363836211741	0.6579682574115658	3.349355990984426	288.63165283203125	288.6405334472656
728	288.92132568359375	1.6118333333333332					1	DETECTED	288.9213 m/z @1.61 [CD8212_2.mzXML]	288.92132568359375	1.6118333333333332	1.5524833333333334	1.7345333333333335	0.18205000000000005	306315.4375	1398485.6434919431	1	1174	0.07543064935995769	1.3348569648941133	1.8193426243871431	288.9208984375	288.92181396484375
729	289.17535400390625	1.1036166666666667					1	DETECTED	289.1754 m/z @1.10 [CD8212_2.mzXML]	289.17535400390625	1.1036166666666667	0.1191	20.00183333333333	19.88273333333333	5947.81884765625	1826424.6172318414	0	1174	4.6991800788075055	10.097712921738246	2.81591806928223	289.1733093261719	289.1768493652344
730	289.6478271484375	14.089866666666667					1	DETECTED	289.6478 m/z @14.09 [CD8212_2.mzXML]	289.6478271484375	14.089866666666667	10.001149999999999	15.995466666666665	5.994316666666666	21104.57421875	1608661.6799441224	0	1174	2.5345201445762484	0.7562515587223195	0.5613209141602294	289.6390380859375	289.6495361328125
731	290.2679443359375	11.401533333333333					1	DETECTED	290.2679 m/z @11.40 [CD8212_2.mzXML]	290.2679443359375	11.401533333333333	0.9396333333333333	11.5286	10.588966666666668	24967.517578125	1816812.1719179684	0	1174	0.09055860241942959	0.6408084791070551	0.27447344346490815	290.2673034667969	290.27294921875
732	290.6269226074219	12.876					1	DETECTED	290.6269 m/z @12.88 [CD8212_2.mzXML]	290.6269226074219	12.876	12.826483333333334	13.3029	0.4764166666666654	17468.341796875	197517.13795361272	0	1174	0.10521804518998401	4.8106698081455015	4.099908272506389	290.6263732910156	290.63665771484375
733	290.6673889160156	14.056466666666667					1	DETECTED	290.6674 m/z @14.06 [CD8212_2.mzXML]	290.6673889160156	14.056466666666667	13.98835	15.518333333333334	1.529983333333334	4224.56591796875	170232.29420544425	0	1174	0.7621151021930466	11.230609248837792	21.461218497675585	290.66632080078125	290.6682434082031
734	290.8543395996094	1.7189					1	DETECTED	290.8543 m/z @1.72 [CD8212_2.mzXML]	290.8543395996094	1.7189	1.7025833333333333	9.5426	7.840016666666667	25752.173828125	3558741.5792523194	0	1174	0.08065891063793296	240.24565883554516	479.4913176710903	290.8542785644531	290.8548889160156
735	290.923583984375	2.5915666666666666					1	DETECTED	290.9236 m/z @2.59 [CD8212_2.mzXML]	290.923583984375	2.5915666666666666	1.5967666666666667	19.7075	18.110733333333332	34225.8984375	3259071.8177839345	0	1174	1.2354116478755475	7.025141411844949	1.5887493811290885	290.922607421875	290.93212890625
736	291.1195983886719	12.04375					1	DETECTED	291.1196 m/z @12.04 [CD8212_2.mzXML]	291.1195983886719	12.04375	4.1887	12.513733333333333	8.325033333333334	115236.75	4738187.18352417	1	1174	0.10824630185155648	0.522464394396436	5.197483641016088	291.1182556152344	291.1291809082031
737	291.1732177734375	9.965983333333332					1	DETECTED	291.1732 m/z @9.97 [CD8212_2.mzXML]	291.1732177734375	9.965983333333332	9.709116666666667	16.106416666666668	6.397300000000001	3130.108154296875	439544.8337772828	0	1174	0.33872404329532735	12.452569426421032	23.905138852842065	291.1722717285156	291.1746520996094
738	291.6459045410156	12.892066666666667					1	DETECTED	291.6459 m/z @12.89 [CD8212_2.mzXML]	291.6459045410156	12.892066666666667	3.4687	14.571616666666667	11.102916666666667	33604.546875	2219027.8645850206	0	1174	0.19711891947571836	0.5710942864519797	4.273111006809756	291.6434326171875	291.64752197265625
739	291.93499755859375	2.56365					1	DETECTED	291.9350 m/z @2.56 [CD8212_2.mzXML]	291.93499755859375	2.56365	1.9483166666666667	8.502316666666667	6.554	27364.435546875	1688003.9793921204	0	1174	0.6713754415191064	2.3582102114586325	2.672370087941184	291.931640625	291.9369201660156
740	292.0679016113281	16.604133333333333					1	DETECTED	292.0679 m/z @16.60 [CD8212_2.mzXML]	292.0679016113281	16.604133333333333	9.387016666666666	19.285833333333336	9.89881666666667	4561.52685546875	890332.6764172667	0	1174	2.213674712365796	0.6857874913111656	0.3437020542804984	292.066650390625	292.0689697265625
741	292.12274169921875	12.04375					1	DETECTED	292.1227 m/z @12.04 [CD8212_2.mzXML]	292.12274169921875	12.04375	12.011683333333334	16.420133333333332	4.408449999999998	16984.783203125	795710.7013032226	0	1174	0.12263407426953776	68.73882536382816	5.732238868905239	292.114990234375	292.12310791015625
742	292.1921691894531	8.8722					1	DETECTED	292.1922 m/z @8.87 [CD8212_2.mzXML]	292.1921691894531	8.8722	8.783449999999998	12.230133333333333	3.4466833333333344	3691.1630859375	338223.8151934815	0	1174	0.17301862273995638	19.417934272300258	37.835868544600515	292.1909484863281	292.19744873046875
743	292.85150146484375	1.7189					1	DETECTED	292.8515 m/z @1.72 [CD8212_2.mzXML]	292.85150146484375	1.7189	1.672	16.493466666666666	14.821466666666666	17264.833984375	2380928.4270164184	0	1174	0.07803103173799442	158.01137171286368	315.0227434257274	292.8450622558594	292.85369873046875
744	292.93536376953125	2.6053					1	DETECTED	292.9354 m/z @2.61 [CD8212_2.mzXML]	292.93536376953125	2.6053	2.426616666666667	3.71625	1.2896333333333332	4828.7021484375	156301.98542739864	0	1174	0.40303543683342724	3.608711873892361	6.217423747784722	292.9283752441406	292.9432678222656
745	292.95849609375	2.832733333333333					1	DETECTED	292.9585 m/z @2.83 [CD8212_2.mzXML]	292.95849609375	2.832733333333333	2.41295	3.4380666666666664	1.0251166666666665	2911.858642578125	111928.24400173953	0	1174	0.08358011892917983	1.2210068686227025	1.4420137372454047	292.9579162597656	292.9662170410156
746	292.9776611328125	2.647183333333333					1	DETECTED	292.9777 m/z @2.65 [CD8212_2.mzXML]	292.9776611328125	2.647183333333333	2.426616666666667	3.4687	1.0420833333333333	4059.94921875	127559.85823132322	0	1174	0.36353513199097653	2.3622865346833968	3.7245730693667936	292.9693603515625	292.9815368652344
747	292.992431640625	2.6053					1	DETECTED	292.9924 m/z @2.61 [CD8212_2.mzXML]	292.992431640625	2.6053	2.3442833333333337	16.23525	13.890966666666667	4849.76025390625	1001091.9333805237	0	1174	0.5345526328047172	26.609348062065024	52.21869612413005	292.98486328125	293.00042724609375
748	293.0115966796875	2.522266666666667					1	DETECTED	293.0116 m/z @2.52 [CD8212_2.mzXML]	293.0115966796875	2.522266666666667	2.3442833333333337	11.194983333333333	8.8507	5477.42822265625	781952.8103404844	0	1174	0.5403008069272928	24.86384492930052	48.72768985860104	293.0034484863281	293.0118408203125
749	293.0227355957031	2.7462500000000003					1	DETECTED	293.0227 m/z @2.75 [CD8212_2.mzXML]	293.0227355957031	2.7462500000000003	1.78005	3.700616666666667	1.920566666666667	7541.70166015625	430032.9951830748	0	1174	0.23150802662975778	0.99387635410198	0.8181375654796538	293.01507568359375	293.02349853515625
750	293.03411865234375	2.5915666666666666					1	DETECTED	293.0341 m/z @2.59 [CD8212_2.mzXML]	293.03411865234375	2.5915666666666666	2.27505	4.31595	2.0409	11370.37109375	412433.96846368414	0	1174	0.32385360445591216	2.6418145785322955	4.234011473530698	293.0260925292969	293.0420227050781
751	293.056884765625	2.5915666666666666					1	DETECTED	293.0569 m/z @2.59 [CD8212_2.mzXML]	293.056884765625	2.5915666666666666	2.2468833333333333	3.7948333333333335	1.5479500000000002	14132.4990234375	498665.6041700438	0	1174	0.1974344463237525	2.245466853633771	2.817252181285877	293.0490417480469	293.05712890625
752	293.0679931640625	2.6611833333333332					1	DETECTED	293.0680 m/z @2.66 [CD8212_2.mzXML]	293.0679931640625	2.6611833333333332	1.8793666666666666	19.176499999999997	17.29713333333333	17873.97265625	2238667.6488281256	0	1174	0.44921566047373274	10.769018503556415	19.41805891518931	293.0603332519531	293.07159423828125
753	293.0971374511719	2.5915666666666666					1	DETECTED	293.0971 m/z @2.59 [CD8212_2.mzXML]	293.0971374511719	2.5915666666666666	0.1191	19.9835	19.8644	1.0213113E7	6.364298980806179E8	1	1174	1.131479971263575	2.0894192573661865	1.9093373139871075	293.0958251953125	293.1070861816406
754	293.11529541015625	2.6192333333333333					1	DETECTED	293.1153 m/z @2.62 [CD8212_2.mzXML]	293.11529541015625	2.6192333333333333	2.0189666666666666	10.398666666666665	8.3797	37360.703125	6125928.914652587	0	1174	0.2969409486136314	1.4994456902074627	2.025271400687322	293.1095886230469	293.12335205078125
755	293.1339111328125	2.508683333333333					1	DETECTED	293.1339 m/z @2.51 [CD8212_2.mzXML]	293.1339111328125	2.508683333333333	1.8654666666666666	13.60415	11.738683333333334	21058.69140625	3814981.51941449	0	1174	0.07230532465842288	1.559562130382015	2.43784787285656	293.126220703125	293.1419677734375
756	293.1523132324219	9.675633333333334					1	DETECTED	293.1523 m/z @9.68 [CD8212_2.mzXML]	293.1523132324219	9.675633333333334	2.2329833333333338	13.3029	11.069916666666666	235570.484375	1.978041376281716E7	0	1174	0.3625428635463521	0.5445241011985859	0.10820879890066828	293.14447021484375	293.1613464355469
757	293.1778564453125	13.654983333333332					1	DETECTED	293.1779 m/z @13.65 [CD8212_2.mzXML]	293.1778564453125	13.654983333333332	2.288816666666667	14.8305	12.541683333333333	10908.6533203125	1312746.4651760256	0	1174	11.06613664233877	0.5599942263342987	0.09638174615292243	293.16796875	293.1871337890625
758	293.1971435546875	10.23045					1	DETECTED	293.1971 m/z @10.23 [CD8212_2.mzXML]	293.1971435546875	10.23045	2.3302666666666667	14.933933333333332	12.603666666666665	33497.25390625	1.1751426599871797E7	0	1174	15.395656399657497	0.8026350682235017	0.6027284958749047	293.1872863769531	293.20635986328125
759	293.21356201171875	12.843449999999999					1	DETECTED	293.2136 m/z @12.84 [CD8212_2.mzXML]	293.21356201171875	12.843449999999999	2.302716666666667	12.843449999999999	10.540733333333332	21786.21875	1574840.9488479616	0	1174	0.5111186464165343	0.5	null	293.20867919921875	293.2235412597656
760	293.68170166015625	2.6611833333333332					1	DETECTED	293.6817 m/z @2.66 [CD8212_2.mzXML]	293.68170166015625	2.6611833333333332	2.4539166666666667	3.700616666666667	1.2467000000000001	4235.7197265625	131491.45405120845	0	1174	0.41546255874797033	3.007478288838858	4.48124886769825	293.6773376464844	293.6832275390625
761	293.95745849609375	11.143849999999999					1	DETECTED	293.9575 m/z @11.14 [CD8212_2.mzXML]	293.95745849609375	11.143849999999999	11.02555	18.244666666666667	7.219116666666666	3872.597900390625	742795.299891205	0	1174	0.20959854476097384	30.511904761905313	60.02380952381063	293.95660400390625	293.95904541015625
762	294.10028076171875	2.5915666666666666					1	DETECTED	294.1003 m/z @2.59 [CD8212_2.mzXML]	294.10028076171875	2.5915666666666666	1.83755	18.757	16.91945	1004750.0625	6.002690597770586E7	0	1174	0.6735133339912633	1.7362104837789598	1.6541523577884447	294.1001281738281	294.1033020019531
763	294.15594482421875	9.809333333333333					1	DETECTED	294.1559 m/z @9.81 [CD8212_2.mzXML]	294.15594482421875	9.809333333333333	9.576816666666668	10.416433333333334	0.8396166666666662	27909.623046875	612422.1146784659	0	1174	0.36885998212226134	1.7223302449332027	2.481511046858185	294.1558532714844	294.1568298339844
764	294.9191589355469	13.153500000000001					1	DETECTED	294.9192 m/z @13.15 [CD8212_2.mzXML]	294.9191589355469	13.153500000000001	0.1191	19.96466666666667	19.84556666666667	22505.2109375	4834146.100263613	0	1174	1.461055309515917	0.6797700301366651	3.5636926470687222	294.9169616699219	294.92047119140625
765	294.9380187988281	1.6569666666666667					1	DETECTED	294.9380 m/z @1.66 [CD8212_2.mzXML]	294.9380187988281	1.6569666666666667	1.5819	1.7189	0.137	94176.734375	415784.2648061523	0	1174	0.07206811267870927	0.8934978178579582	0.6689126612145525	294.9375305175781	294.9384765625
766	294.9537353515625	11.2287					1	DETECTED	294.9537 m/z @11.23 [CD8212_2.mzXML]	294.9537353515625	11.2287	10.92565	18.244666666666667	7.319016666666668	7651.36376953125	1356931.181554749	0	1174	4.877490108794241	12.075592586481854	18.188245675854986	294.9532470703125	294.9547119140625
767	295.0577697753906	10.506133333333334					1	DETECTED	295.0578 m/z @10.51 [CD8212_2.mzXML]	295.0577697753906	10.506133333333334	10.491816666666667	17.528000000000002	7.0361833333333355	5755.728515625	1064964.8596268923	0	1174	0.08965804996934423	245.7339930151172	490.4679860302344	295.0575866699219	295.05780029296875
768	295.1014099121094	2.5915666666666666					1	DETECTED	295.1014 m/z @2.59 [CD8212_2.mzXML]	295.1014099121094	2.5915666666666666	1.8515833333333334	19.267666666666667	17.416083333333333	113115.765625	8633417.805763476	0	1174	1.1892151762099017	2.2403437114234204	2.257786771152319	295.0976867675781	295.104736328125
769	295.12841796875	9.6422					1	DETECTED	295.1284 m/z @9.64 [CD8212_2.mzXML]	295.12841796875	9.6422	9.6101	9.709116666666667	0.09901666666666742	25173.404296875	110733.20408154372	0	1174	0.07908344205368323	1.5423156801660836	2.084631360332167	295.1282653808594	295.1285705566406
770	295.14813232421875	9.809333333333333					1	DETECTED	295.1481 m/z @9.81 [CD8212_2.mzXML]	295.14813232421875	9.809333333333333	9.490533333333333	10.142733333333332	0.6521999999999988	9327.3974609375	202583.248887817	0	1174	0.47231468634127083	1.022898368883312	0.9030010919805141	295.1478271484375	295.14898681640625
771	295.1937255859375	12.383766666666666					1	DETECTED	295.1937 m/z @12.38 [CD8212_2.mzXML]	295.1937255859375	12.383766666666666	1.4481666666666666	15.792383333333333	14.344216666666666	53446.1875	2299123.6408109744	0	1174	0.17735548489061337	0.9853472806983505	0.9692083320367204	295.18817138671875	295.2035217285156
772	295.2618713378906	13.554066666666667					1	DETECTED	295.2619 m/z @13.55 [CD8212_2.mzXML]	295.2618713378906	13.554066666666667	13.47235	19.285833333333336	5.813483333333336	15526.740234375	796182.2656418153	0	1174	0.3199871967964629	35.57097695288591	10.994193771532517	295.2615966796875	295.2635498046875
773	295.2951354980469	2.5915666666666666					1	DETECTED	295.2951 m/z @2.59 [CD8212_2.mzXML]	295.2951354980469	2.5915666666666666	1.8654666666666666	7.3045333333333335	5.439066666666667	33775.18359375	2115380.248328216	0	1174	0.7669823724065568	2.2325761684949224	1.9625386785802947	295.29296875	295.29559326171875
774	296.0650939941406	1.7501666666666666					1	DETECTED	296.0651 m/z @1.75 [CD8212_2.mzXML]	296.0650939941406	1.7501666666666666	1.672	1.78005	0.10804999999999998	106600.0625	384341.26999023475	0	1174	0.05611305362829211	0.6911513859275048	0.43863263997253726	296.0649108886719	296.0653991699219
775	296.184814453125	11.873833333333332					1	DETECTED	296.1848 m/z @11.87 [CD8212_2.mzXML]	296.184814453125	11.873833333333332	9.45565	19.7625	10.306849999999999	19841.5234375	2305810.0645108055	0	1174	0.1312191779387959	2.2035967456283334	0.9146462428785258	296.1830139160156	296.1851501464844
776	296.19720458984375	12.299716666666665					1	DETECTED	296.1972 m/z @12.30 [CD8212_2.mzXML]	296.19720458984375	12.299716666666665	12.247549999999999	12.645483333333335	0.39793333333333614	9699.3291015625	128680.95777740516	0	1174	0.256668880106675	3.8140575079872616	6.628115015974523	296.19598388671875	296.1975402832031
777	296.9883728027344	11.740083333333333					1	DETECTED	296.9884 m/z @11.74 [CD8212_2.mzXML]	296.9883728027344	11.740083333333333	11.177883333333334	17.361666666666668	6.183783333333334	6299.8564453125	810548.6627112122	0	1174	0.6552868281624402	5.4996294319933705	9.999258863986741	296.98065185546875	296.98980712890625
778	297.107421875	9.525116666666666					1	DETECTED	297.1074 m/z @9.53 [CD8212_2.mzXML]	297.107421875	9.525116666666666	9.473033333333332	9.6101	0.13706666666666756	5392.98876953125	30765.735244201922	0	1174	0.3802769430807089	1.3158399999999937	1.7048637348060116	297.10736083984375	297.10791015625
779	297.11810302734375	1.4786					1	DETECTED	297.1181 m/z @1.48 [CD8212_2.mzXML]	297.11810302734375	1.4786	1.4315666666666667	10.677233333333334	9.245666666666667	6590.47900390625	1119049.0019475098	0	1174	0.13407323111726854	98.28844790928434	195.5768958185687	297.1175537109375	297.125732421875
780	297.1517028808594	1.80895					1	DETECTED	297.1517 m/z @1.81 [CD8212_2.mzXML]	297.1517028808594	1.80895	1.80895	9.525116666666666	7.716166666666665	9203.5322265625	2301256.903343078	0	1174	7.641860245522959	null	null	297.1435241699219	297.1517028808594
781	297.18035888671875	15.73765					1	DETECTED	297.1804 m/z @15.74 [CD8212_2.mzXML]	297.18035888671875	15.73765	9.303733333333334	19.928	10.624266666666667	10986.26953125	2516550.7490699426	0	1174	3.739793974429853	0.8094231265763151	0.7115537785112052	297.1785888671875	297.1883850097656
782	298.2732238769531	14.188433333333334					1	DETECTED	298.2732 m/z @14.19 [CD8212_2.mzXML]	298.2732238769531	14.188433333333334	10.563383333333332	17.7675	7.204116666666666	57947.359375	3531171.760040984	0	1174	0.5447582893770662	0.7121035083430932	0.5066640545075622	298.2728271484375	298.2745056152344
783	299.137939453125	11.328083333333332					1	DETECTED	299.1379 m/z @11.33 [CD8212_2.mzXML]	299.137939453125	11.328083333333332	10.381416666666667	15.09035	4.708933333333334	73265.8515625	4029788.565816593	1	1174	2.2887848627708696	1.9799270006550949	3.202098270252581	299.1372985839844	299.1393127441406
784	299.2767028808594	14.23725					1	DETECTED	299.2767 m/z @14.24 [CD8212_2.mzXML]	299.2767028808594	14.23725	11.756433333333332	15.646633333333334	3.890200000000002	12808.693359375	928087.8717995303	0	1174	0.3166705627584552	0.7840563255379613	0.23656130551862445	299.27581787109375	299.27838134765625
785	299.2937316894531	13.899483333333334					1	DETECTED	299.2937 m/z @13.90 [CD8212_2.mzXML]	299.2937316894531	13.899483333333334	0.26543333333333335	19.9835	19.718066666666665	6413.72216796875	1821348.2422846062	0	1174	1.4853299841053982	0.7231184668776579	0.2552496039185992	299.2925109863281	299.29595947265625
786	300.1412048339844	12.826483333333334					1	DETECTED	300.1412 m/z @12.83 [CD8212_2.mzXML]	300.1412048339844	12.826483333333334	10.73125	14.0057	3.27445	10697.1923828125	1022742.3598625481	0	1174	1.6417624355043205	0.7814046168286741	0.663399244499744	300.1395568847656	300.1424560546875
787	300.17974853515625	11.572149999999999					1	DETECTED	300.1797 m/z @11.57 [CD8212_2.mzXML]	300.17974853515625	11.572149999999999	9.336316666666667	12.126183333333334	2.7898666666666667	119092.9140625	1604347.717783325	0	1174	0.21066209542559022	0.5730547385542779	3.2503235871790626	300.1771240234375	300.1844787597656
788	300.19842529296875	8.961083333333333					1	DETECTED	300.1984 m/z @8.96 [CD8212_2.mzXML]	300.19842529296875	8.961083333333333	8.801250000000001	9.086316666666667	0.28506666666666547	7658.9189453125	63450.308265747066	0	1174	0.08364296945340399	0.8917622523462004	0.7502443063338095	300.19793701171875	300.19964599609375
789	300.21673583984375	10.64185					1	DETECTED	300.2167 m/z @10.64 [CD8212_2.mzXML]	300.21673583984375	10.64185	6.486816666666667	10.695116666666667	4.2083	7012.31494140625	567206.7415947876	0	1174	0.3490648223602353	0.506409896430835	0.012819792861669975	300.2161560058594	300.2219543457031
790	301.1174011230469	10.7859					1	DETECTED	301.1174 m/z @10.79 [CD8212_2.mzXML]	301.1174011230469	10.7859	10.625166666666667	12.143633333333334	1.5184666666666669	26284.25	744794.9996301266	0	1174	0.11327059234485759	4.723558689340535	14.040940380275226	301.1172180175781	301.1228942871094
791	301.1400451660156	12.46505					1	DETECTED	301.1400 m/z @12.47 [CD8212_2.mzXML]	301.1400451660156	12.46505	0.10091666666666667	20.00183333333333	19.900916666666664	140134.734375	1.2539711665401485E7	0	1174	10.909372612861818	2.6163625101888104	0.03993118652482297	301.13824462890625	301.14129638671875
792	301.1828918457031	11.572149999999999					1	DETECTED	301.1829 m/z @11.57 [CD8212_2.mzXML]	301.1828918457031	11.572149999999999	11.572149999999999	11.756433333333332	0.18428333333333313	19844.384765625	92930.7268500984	0	1174	0.0582606967335213	null	null	301.1827392578125	301.1894226074219
793	301.21240234375	13.440783333333334					1	DETECTED	301.2124 m/z @13.44 [CD8212_2.mzXML]	301.21240234375	13.440783333333334	13.37865	13.810333333333334	0.43168333333333386	23134.826171875	251370.07937274114	0	1174	0.11322799407956197	3.4738465665235947	5.675062788717141	301.2121887207031	301.2131652832031
794	302.1023254394531	10.625166666666667					1	DETECTED	302.1023 m/z @10.63 [CD8212_2.mzXML]	302.1023254394531	10.625166666666667	10.593233333333334	10.713433333333334	0.12020000000000053	3114.223388671875	16394.281342834383	0	1174	0.06956874560014725	1.8820459290188214	2.764091858037643	302.1009521484375	302.1023254394531
795	302.1432800292969	12.46505					1	DETECTED	302.1433 m/z @12.47 [CD8212_2.mzXML]	302.1432800292969	12.46505	0.41146666666666665	19.9835	19.572033333333334	22585.576171875	2537089.8989746696	0	1174	10.744533436193688	1.0175839829043147	1.15907777961839	302.1423034667969	302.1454772949219
796	302.2158508300781	13.47235					1	DETECTED	302.2159 m/z @13.47 [CD8212_2.mzXML]	302.2158508300781	13.47235	13.47235	13.722933333333334	0.25058333333333316	5315.46240234375	34577.36804559311	0	1174	0.09805335421668104	null	null	302.21429443359375	302.21661376953125
797	302.23162841796875	10.804116666666665					1	DETECTED	302.2316 m/z @10.80 [CD8212_2.mzXML]	302.23162841796875	10.804116666666665	10.73125	10.959	0.22775000000000034	7901.1015625	55053.101982238644	0	1174	0.14851196566879388	1.5627859103385304	2.125571820677061	302.23138427734375	302.23260498046875
798	302.286376953125	11.586433333333334					1	DETECTED	302.2864 m/z @11.59 [CD8212_2.mzXML]	302.286376953125	11.586433333333334	11.480016666666668	14.354066666666666	2.8740499999999987	109402.828125	1401647.6549154667	0	1174	0.12333684368212516	2.371993981459957	2.483957938238173	302.28546142578125	302.28759765625
799	303.0267028808594	1.4786					1	DETECTED	303.0267 m/z @1.48 [CD8212_2.mzXML]	303.0267028808594	1.4786	1.4315666666666667	14.470883333333335	13.039316666666668	9194.6025390625	1486711.98284375	0	1174	0.06130518745397784	138.6178242381292	276.2356484762584	303.0267028808594	303.03387451171875
800	303.0523681640625	15.719533333333334					1	DETECTED	303.0524 m/z @15.72 [CD8212_2.mzXML]	303.0523681640625	15.719533333333334	9.507833333333334	19.579333333333334	10.0715	2496.59033203125	737398.8899822998	0	1174	7.428411851337209	0.810687895423153	0.6213757908463061	303.05035400390625	303.0529479980469
801	303.07366943359375	9.709116666666667					1	DETECTED	303.0737 m/z @9.71 [CD8212_2.mzXML]	303.07366943359375	9.709116666666667	9.675633333333334	9.8262	0.1505666666666663	6718.50439453125	36037.25249999986	0	1174	0.09225319210072946	2.2483822797411905	3.808332898888499	303.0733337402344	303.073974609375
802	303.2286682128906	14.204616666666668					1	DETECTED	303.2287 m/z @14.20 [CD8212_2.mzXML]	303.2286682128906	14.204616666666668	10.247083333333334	16.788166666666665	6.541083333333331	190927.125	9526682.927219577	1	1174	0.5067100028600091	0.7200596212546607	0.47968783364769996	303.2276611328125	303.2315673828125
803	303.6460266113281	12.843449999999999					1	DETECTED	303.6460 m/z @12.84 [CD8212_2.mzXML]	303.6460266113281	12.843449999999999	12.826483333333334	13.046033333333332	0.21954999999999814	11468.3876953125	79364.38391235305	0	1174	0.10394429618096446	6.470039292731418	11.940078585462835	303.6452331542969	303.64654541015625
804	304.01904296875	10.106933333333334					1	DETECTED	304.0190 m/z @10.11 [CD8212_2.mzXML]	304.01904296875	10.106933333333334	1.4315666666666667	10.247083333333334	8.815516666666667	12943.884765625	1050952.4701473392	0	1174	0.08936560851870645	0.5080681643783473	0.016183138148990438	304.0186767578125	304.0287780761719
805	304.04852294921875	16.917333333333332					1	DETECTED	304.0485 m/z @16.92 [CD8212_2.mzXML]	304.04852294921875	16.917333333333332	0.13721666666666668	19.87316666666667	19.735950000000003	4698.2197265625	1996737.233527862	0	1174	1.2728160778279793	0.5880754702738461	0.3988923066998054	304.0472717285156	304.0493469238281
806	304.1501770019531	9.319983333333333					1	DETECTED	304.1502 m/z @9.32 [CD8212_2.mzXML]	304.1501770019531	9.319983333333333	9.24325	16.530966666666664	7.287716666666665	5550.5244140625	891734.7562341912	0	1174	0.07728892843827495	47.48729365768896	93.97458731537792	304.14593505859375	304.151611328125
807	304.1748352050781	16.696166666666667					1	DETECTED	304.1748 m/z @16.70 [CD8212_2.mzXML]	304.1748352050781	16.696166666666667	8.801250000000001	16.696166666666667	7.894916666666665	3818.0361328125	1150432.7533510132	0	1174	7.803387647296528	0.5	null	304.1744079589844	304.1754150390625
808	304.2113037109375	10.089216666666665					1	DETECTED	304.2113 m/z @10.09 [CD8212_2.mzXML]	304.2113037109375	10.089216666666665	4.2839	10.364299999999998	6.080399999999998	16820.451171875	1549618.4036503597	0	1174	0.1714595487796977	0.5236923624608476	0.03836293784372731	304.2110900878906	304.2193603515625
809	304.2321472167969	14.204616666666668					1	DETECTED	304.2321 m/z @14.20 [CD8212_2.mzXML]	304.2321472167969	14.204616666666668	8.433933333333334	17.398666666666667	8.964733333333333	38015.7578125	2221973.4626412354	0	1174	0.4268323735547792	0.6111565033328817	0.31553209412429895	304.22491455078125	304.2337341308594
810	304.2986755371094	11.5286					1	DETECTED	304.2987 m/z @11.53 [CD8212_2.mzXML]	304.2986755371094	11.5286	3.5610666666666666	17.87816666666667	14.317100000000002	14804.4453125	3967380.4766237186	0	1174	0.07600418529643882	0.8984650205416984	0.7969300410833969	304.29473876953125	304.3045959472656
811	304.8952941894531	1.6267333333333334					1	DETECTED	304.8953 m/z @1.63 [CD8212_2.mzXML]	304.8952941894531	1.6267333333333334	1.5671333333333335	19.799333333333333	18.2322	87014.9453125	2357336.028768036	0	1174	0.08326035461591741	2.0074189780678524	1.3725568411381652	304.8946228027344	304.9041442871094
812	305.04461669921875	17.101999999999997					1	DETECTED	305.0446 m/z @17.10 [CD8212_2.mzXML]	305.04461669921875	17.101999999999997	0.33858333333333335	19.928	19.58941666666667	3654.327392578125	1625474.9872255244	0	1174	2.1041302203368737	0.5842906925298643	0.13623642882895773	305.0429382324219	305.04718017578125
813	305.135009765625	12.350249999999999					1	DETECTED	305.1350 m/z @12.35 [CD8212_2.mzXML]	305.135009765625	12.350249999999999	8.55405	19.9835	11.42945	25180.3671875	2797689.1718044425	0	1174	0.10357512545497194	1.5053803803803807	2.0107607607607614	305.13446044921875	305.14044189453125
814	305.244140625	12.59635					1	DETECTED	305.2441 m/z @12.60 [CD8212_2.mzXML]	305.244140625	12.59635	4.507133333333333	15.409683333333334	10.902550000000002	226111.359375	5141097.740434818	1	1174	0.235244454228269	10.966600746371965	20.651461723855547	305.2428894042969	305.2480163574219
815	305.7093811035156	10.477333333333332					1	DETECTED	305.7094 m/z @10.48 [CD8212_2.mzXML]	305.7093811035156	10.477333333333332	10.416433333333334	14.8305	4.414066666666667	9948.9140625	716643.7882537844	0	1174	0.1098984448160607	36.24028461959592	71.48056923919184	305.7041320800781	305.7096862792969
816	306.01593017578125	10.124533333333334					1	DETECTED	306.0159 m/z @10.12 [CD8212_2.mzXML]	306.01593017578125	10.124533333333334	10.089216666666665	10.196666666666665	0.10745000000000005	4559.30810546875	21208.241877807624	0	1174	0.09648038236382028	1.5212364322793013	2.0424728645586026	306.0148620605469	306.0160827636719
817	306.0833740234375	15.921316666666666					1	DETECTED	306.0834 m/z @15.92 [CD8212_2.mzXML]	306.0833740234375	15.921316666666666	9.303733333333334	19.341	10.037266666666667	5757.01123046875	1322247.3050049746	0	1174	2.2299957584203565	0.7583785621639322	0.34880829959858467	306.08123779296875	306.084716796875
818	306.2474060058594	12.629066666666667					1	DETECTED	306.2474 m/z @12.63 [CD8212_2.mzXML]	306.2474060058594	12.629066666666667	4.993399999999999	14.420633333333335	9.427233333333335	45595.78515625	6630895.325719302	0	1174	0.15783648658155514	0.5881997070156835	0.1681358052554287	306.2464904785156	306.25067138671875
819	306.7982482910156	10.477333333333332					1	DETECTED	306.7982 m/z @10.48 [CD8212_2.mzXML]	306.7982482910156	10.477333333333332	3.9827	14.622283333333334	10.639583333333334	7387.8427734375	1191340.954885132	0	1174	0.09394279911686176	0.8191057745112633	0.6382115490225265	306.790771484375	306.7982482910156
820	307.06195068359375	14.106533333333335					1	DETECTED	307.0620 m/z @14.11 [CD8212_2.mzXML]	307.06195068359375	14.106533333333335	10.491816666666667	14.84765	4.355833333333333	5029.81591796875	604146.1255597535	0	1174	0.38471229235984694	0.6025137977619266	0.2050275955238533	307.0606994628906	307.06683349609375
821	307.07965087890625	16.161566666666666					1	DETECTED	307.0797 m/z @16.16 [CD8212_2.mzXML]	307.07965087890625	16.161566666666666	2.8617500000000002	18.867	16.00525	5675.35302734375	1699040.0992407221	0	1174	7.455699756560817	0.6017094220597027	0.183557560160833	307.07342529296875	307.0831604003906
822	307.1106872558594	0.5755					1	DETECTED	307.1107 m/z @0.58 [CD8212_2.mzXML]	307.1106872558594	0.5755	0.10091666666666667	19.7075	19.606583333333333	8787.8515625	1769810.5310234374	0	1174	0.7096826200162486	7.685724552333236	11.856109771695731	307.1033630371094	307.1136779785156
823	307.168212890625	10.578416666666667					1	DETECTED	307.1682 m/z @10.58 [CD8212_2.mzXML]	307.168212890625	10.578416666666667	4.976083333333333	16.917333333333332	11.941249999999998	278954.03125	5496485.581900823	1	1174	0.8084171237745181	4.971801204645269	6.034493403780608	307.1614990234375	307.1688232421875
824	307.2623596191406	12.143633333333334					1	DETECTED	307.2624 m/z @12.14 [CD8212_2.mzXML]	307.2623596191406	12.143633333333334	12.059616666666667	15.143216666666666	3.083599999999999	6801.22509765625	444347.0417520754	0	1174	1.8844345524080186	18.351120809363174	32.371587622080824	307.2587890625	307.26287841796875
825	308.0500793457031	10.477333333333332					1	DETECTED	308.0501 m/z @10.48 [CD8212_2.mzXML]	308.0500793457031	10.477333333333332	10.398666666666665	12.299716666666665	1.9010499999999997	2748332.5	1.9063511172837637E7	1	1174	0.1071677881923101	1.6692797890632936	5.4730692739394495	308.04852294921875	308.05059814453125
826	308.1718444824219	10.578416666666667					1	DETECTED	308.1718 m/z @10.58 [CD8212_2.mzXML]	308.1718444824219	10.578416666666667	3.7318166666666666	11.93225	8.200433333333333	33283.92578125	1396018.215498659	0	1174	0.6224932642429746	5.08775067636536	11.55226867531837	308.1676025390625	308.173583984375
827	309.05352783203125	10.477333333333332					1	DETECTED	309.0535 m/z @10.48 [CD8212_2.mzXML]	309.05352783203125	10.477333333333332	10.23045	17.046333333333333	6.815883333333334	359114.1875	4094330.673121463	0	1174	0.11058897598584316	0.8439563946936683	0.5366649170024643	309.0513916015625	309.0551452636719
828	309.1477966308594	9.370083333333334					1	DETECTED	309.1478 m/z @9.37 [CD8212_2.mzXML]	309.1477966308594	9.370083333333334	9.032433333333334	14.3705	5.338066666666666	8810.9140625	745898.4850421449	0	1174	4.650325818664232	0.9782933278172204	0.9747169305041291	309.1407470703125	309.1508483886719
829	309.1639099121094	10.563383333333332					1	DETECTED	309.1639 m/z @10.56 [CD8212_2.mzXML]	309.1639099121094	10.563383333333332	10.520299999999999	12.677950000000001	2.157650000000002	9377.9560546875	575263.2657064213	0	1174	0.472092586713428	25.04042553191477	49.08085106382954	309.1634521484375	309.17095947265625
830	309.20269775390625	12.826483333333334					1	DETECTED	309.2027 m/z @12.83 [CD8212_2.mzXML]	309.20269775390625	12.826483333333334	5.780883333333334	15.003616666666666	9.222733333333332	11155.8427734375	934248.5305355529	0	1174	0.09428220697321521	0.6545030468188182	0.30900609363763654	309.2018737792969	309.2068176269531
831	309.3096923828125	10.477333333333332					1	DETECTED	309.3097 m/z @10.48 [CD8212_2.mzXML]	309.3096923828125	10.477333333333332	10.432133333333333	10.549033333333334	0.11690000000000111	7227.7451171875	33416.366401733445	0	1174	0.10887223254058043	1.2931415929203818	1.5862831858407633	309.3094482421875	309.3101501464844
832	310.0462951660156	10.477333333333332					1	DETECTED	310.0463 m/z @10.48 [CD8212_2.mzXML]	310.0462951660156	10.477333333333332	10.381416666666667	11.245566666666667	0.8641500000000004	964433.25	6426228.584379015	0	1174	0.0957840676005226	2.7750214053047713	1.5707615939451969	310.04620361328125	310.04742431640625
833	310.1126708984375	6.309333333333333					1	DETECTED	310.1127 m/z @6.31 [CD8212_2.mzXML]	310.1126708984375	6.309333333333333	0.1191	20.00183333333333	19.88273333333333	1725.6800537109375	975719.5862443232	0	1174	6.612151777126319	1.6059760806000851	2.21195216120017	310.11041259765625	310.1139221191406
834	310.15087890625	9.387016666666666					1	DETECTED	310.1509 m/z @9.39 [CD8212_2.mzXML]	310.15087890625	9.387016666666666	9.336316666666667	13.705916666666667	4.3696	1782.264404296875	330789.87374731444	0	1174	0.06493010340305716	43.09270216962603	85.18540433925206	310.15087890625	310.1534423828125
835	310.2010192871094	10.625166666666667					1	DETECTED	310.2010 m/z @10.63 [CD8212_2.mzXML]	310.2010192871094	10.625166666666667	10.432133333333333	16.751833333333334	6.319700000000001	103317.5625	1459799.4659799777	0	1174	0.22717273161462437	1.5161321532059293	null	310.1979675292969	310.2011413574219
836	310.9119567871094	1.6569666666666667					1	DETECTED	310.9120 m/z @1.66 [CD8212_2.mzXML]	310.9119567871094	1.6569666666666667	1.5967666666666667	18.262833333333333	16.666066666666666	58363.72265625	3290398.212703369	0	1174	0.07313090464431249	1.7265796821780777	1.3144332695679344	310.9048767089844	310.9124755859375
837	311.00421142578125	11.888366666666666					1	DETECTED	311.0042 m/z @11.89 [CD8212_2.mzXML]	311.00421142578125	11.888366666666666	9.6422	19.396	9.7538	5500.59423828125	874023.9329278568	0	1174	0.17530032292939346	2.171210209987387	2.890902554199793	310.99560546875	311.00958251953125
838	311.0504150390625	10.477333333333332					1	DETECTED	311.0504 m/z @10.48 [CD8212_2.mzXML]	311.0504150390625	10.477333333333332	10.398666666666665	11.143849999999999	0.7451833333333333	123553.5390625	911363.9715275901	1	1174	0.11574029266682473	25.513747511426217	1.6556326085276833	311.0494079589844	311.0509033203125
839	311.0792541503906	11.572149999999999					1	DETECTED	311.0793 m/z @11.57 [CD8212_2.mzXML]	311.0792541503906	11.572149999999999	11.5286	11.660916666666667	0.1323166666666662	9772.353515625	51211.58867126467	0	1174	0.08246997360961572	1.5191350937620245	2.038270187524049	311.0785217285156	311.0801696777344
840	311.123291015625	8.765600000000001					1	DETECTED	311.1233 m/z @8.77 [CD8212_2.mzXML]	311.123291015625	8.765600000000001	8.468	11.917516666666668	3.4495166666666677	16942.58203125	542141.5388874513	0	1174	0.08733531047316134	0.7925812725802688	5.255779812234645	311.1219787597656	311.1282043457031
841	311.1659240722656	12.333333333333334					1	DETECTED	311.1659 m/z @12.33 [CD8212_2.mzXML]	311.1659240722656	12.333333333333334	12.1607	16.0324	3.871699999999999	96193.3984375	1841661.8914198915	1	1174	0.24533668243209306	2.0426178187688455	3.0610687796243594	311.1656188964844	311.17572021484375
842	311.2042541503906	10.625166666666667					1	DETECTED	311.2043 m/z @10.63 [CD8212_2.mzXML]	311.2042541503906	10.625166666666667	10.432133333333333	16.420133333333332	5.9879999999999995	18809.345703125	1087329.840242828	0	1174	0.09105774252008203	11.626016410312372	19.93822496216763	311.19482421875	311.2044982910156
843	311.6318359375	12.876					1	DETECTED	311.6318 m/z @12.88 [CD8212_2.mzXML]	311.6318359375	12.876	9.336316666666667	13.014999999999999	3.678683333333332	15178.6533203125	786696.4511916502	0	1174	0.0968286020302358	0.5196345247456222	0.03926904949124433	311.6275329589844	311.632568359375
844	311.9924621582031	14.155816666666668					1	DETECTED	311.9925 m/z @14.16 [CD8212_2.mzXML]	311.9924621582031	14.155816666666668	14.155816666666668	19.96466666666667	5.808850000000001	3466.895751953125	525228.2681984251	0	1174	2.8543999629609775	null	null	311.9914855957031	311.9945983886719
845	312.02886962890625	13.198					1	DETECTED	312.0289 m/z @13.20 [CD8212_2.mzXML]	312.02886962890625	13.198	11.177883333333334	15.231216666666667	4.053333333333333	31435.9375	1082831.547674774	0	1174	0.21210133697724665	1.0558691684621473	0.7417810599719725	312.027587890625	312.0296630859375
846	312.0429992675781	10.477333333333332					1	DETECTED	312.0430 m/z @10.48 [CD8212_2.mzXML]	312.0429992675781	10.477333333333332	10.398666666666665	10.659166666666666	0.2605000000000004	30537.6171875	202802.21350354014	0	1174	0.11622901906858374	1.6586173637358796	2.4169919144173693	312.0428161621094	312.0433654785156
847	312.2179260253906	2.426616666666667					1	DETECTED	312.2179 m/z @2.43 [CD8212_2.mzXML]	312.2179260253906	2.426616666666667	2.426616666666667	10.959	8.532383333333332	16207.8154296875	4390184.996258605	0	1174	8.394890709204333	null	null	312.2159118652344	312.2179260253906
848	312.28851318359375	13.554066666666667					1	DETECTED	312.2885 m/z @13.55 [CD8212_2.mzXML]	312.28851318359375	13.554066666666667	13.47235	14.056466666666667	0.5841166666666666	9346.4228515625	172036.04989257813	0	1174	0.18877746474792012	3.574036304303478	6.148072608606956	312.2882080078125	312.28936767578125
849	312.36163330078125	12.109516666666668					1	DETECTED	312.3616 m/z @12.11 [CD8212_2.mzXML]	312.36163330078125	12.109516666666668	1.5819	12.2127	10.6308	16879.255859375	5234142.752534424	0	1174	0.07594885534564355	0.5049006027005163	0.009801205401032402	312.36126708984375	312.3621520996094
850	312.65716552734375	1.8654666666666666					1	DETECTED	312.6572 m/z @1.87 [CD8212_2.mzXML]	312.65716552734375	1.8654666666666666	1.83755	4.941050000000001	3.1035000000000004	31921.4921875	856144.2109588321	0	1174	0.4389336375155033	30.600965320253415	46.203921313683175	312.6559143066406	312.6607971191406
851	313.09552001953125	1.4786					1	DETECTED	313.0955 m/z @1.48 [CD8212_2.mzXML]	313.09552001953125	1.4786	1.4128833333333333	19.031166666666664	17.61828333333333	20382.537109375	2856919.1942897337	0	1174	0.132158348080764	134.04729901090542	259.6587456268263	313.0946350097656	313.1012878417969
852	313.166015625	12.333333333333334					1	DETECTED	313.1660 m/z @12.33 [CD8212_2.mzXML]	313.166015625	12.333333333333334	12.230133333333333	12.999733333333333	0.7696000000000005	21825.908203125	390833.55200134317	0	1174	0.25143461763058816	3.7286821705425996	6.457364341085199	313.1647644042969	313.1680603027344
853	313.3650207519531	12.109516666666668					1	DETECTED	313.3650 m/z @12.11 [CD8212_2.mzXML]	313.3650207519531	12.109516666666668	5.2375	12.1607	6.9232000000000005	3198.18115234375	563265.0953594971	0	1174	0.07529507746242814	0.5037240402501934	0.007448080500386708	313.3644104003906	313.3675537109375
854	313.3966369628906	9.104450000000002					1	DETECTED	313.3966 m/z @9.10 [CD8212_2.mzXML]	313.3966369628906	9.104450000000002	9.068483333333335	9.155116666666666	0.08663333333333156	3546.775634765625	11241.259110534564	0	1174	0.06069364631124152	1.2043558850787435	1.4087117701574867	313.3961486816406	313.3970947265625
855	313.7835998535156	1.8654666666666666					1	DETECTED	313.7836 m/z @1.87 [CD8212_2.mzXML]	313.7835998535156	1.8654666666666666	1.8654666666666666	3.810416666666667	1.9449500000000002	25632.09375	612725.3197241211	0	1174	0.43774337494135085	null	null	313.7828369140625	313.78515625
856	314.029296875	13.213283333333333					1	DETECTED	314.0293 m/z @13.21 [CD8212_2.mzXML]	314.029296875	13.213283333333333	11.756433333333332	15.884233333333333	4.127800000000001	7924.2529296875	452357.76678707893	0	1174	0.1694075185378594	1.4166866870302357	0.9914759567552102	314.0228271484375	314.0303649902344
857	314.2319641113281	10.94255					1	DETECTED	314.2320 m/z @10.94 [CD8212_2.mzXML]	314.2319641113281	10.94255	10.7859	11.431849999999999	0.6459499999999991	144194.578125	1304253.8634379867	1	1174	0.13001750783450028	2.0096922865000146	2.335221721028728	314.231201171875	314.23236083984375
858	314.778564453125	1.9483166666666667					1	DETECTED	314.7786 m/z @1.95 [CD8212_2.mzXML]	314.778564453125	1.9483166666666667	0.41146666666666665	2.2329833333333338	1.8215166666666671	7509.580078125	297688.1806239014	0	1174	1.6419795979958596	0.5926136794959388	0.1852273589918776	314.7771911621094	314.781005859375
859	315.03857421875	1.8654666666666666					1	DETECTED	315.0386 m/z @1.87 [CD8212_2.mzXML]	315.03857421875	1.8654666666666666	1.8654666666666666	3.4228333333333336	1.557366666666667	11833.9140625	338451.31664236455	0	1174	0.5226131577543229	null	null	315.0287780761719	315.0460510253906
860	315.0789489746094	1.8654666666666666					1	DETECTED	315.0789 m/z @1.87 [CD8212_2.mzXML]	315.0789489746094	1.8654666666666666	1.7501666666666666	10.593233333333334	8.843066666666667	1.0229873E7	2.7016790081104285E8	1	1174	0.544149761898822	20.278642347027603	42.37622940737464	315.0782470703125	315.0801086425781
861	315.1195983886719	2.508683333333333					1	DETECTED	315.1196 m/z @2.51 [CD8212_2.mzXML]	315.1195983886719	2.508683333333333	1.8515833333333334	3.4228333333333336	1.5712500000000003	9812.4794921875	406169.30039086926	0	1174	0.24047926037107858	1.1955942778876893	1.3911885557753787	315.1109924316406	315.1197814941406
862	315.1331787109375	11.357133333333334					1	DETECTED	315.1332 m/z @11.36 [CD8212_2.mzXML]	315.1331787109375	11.357133333333334	1.8654666666666666	11.979099999999999	10.113633333333333	14668.5732421875	1838533.598270843	0	1174	0.48689502453727407	0.9673034392072383	0.043386063313971504	315.1233825683594	315.1404113769531
863	315.1619567871094	12.350249999999999					1	DETECTED	315.1620 m/z @12.35 [CD8212_2.mzXML]	315.1619567871094	12.350249999999999	2.2468833333333333	12.563483333333332	10.3166	8518.0302734375	1264717.1476295772	0	1174	0.24119484504448607	0.5105525880812006	0.021105176162401297	315.157470703125	315.16217041015625
864	315.23541259765625	10.959					1	DETECTED	315.2354 m/z @10.96 [CD8212_2.mzXML]	315.23541259765625	10.959	10.857083333333332	11.058933333333332	0.2018500000000003	23587.4375	177256.66008642534	0	1174	0.14154504528679368	0.9696740715107033	1.0505558105873654	315.2348937988281	315.23602294921875
865	316.08258056640625	1.8654666666666666					1	DETECTED	316.0826 m/z @1.87 [CD8212_2.mzXML]	316.08258056640625	1.8654666666666666	1.83755	10.160783333333335	8.323233333333334	866403.0625	2.3594474556681227E7	0	1174	0.5106050530926405	30.306823358290753	41.86290577836523	316.0818786621094	316.0841979980469
866	316.1750183105469	10.53445					1	DETECTED	316.1750 m/z @10.53 [CD8212_2.mzXML]	316.1750183105469	10.53445	9.032433333333334	10.593233333333334	1.5608000000000004	7675.00634765625	303451.3571884766	0	1174	0.10596409132159934	0.5195681361724795	0.0391362723449591	316.1748352050781	316.1754455566406
867	316.2112121582031	9.104450000000002					1	DETECTED	316.2112 m/z @9.10 [CD8212_2.mzXML]	316.2112121582031	9.104450000000002	9.068483333333335	9.1395	0.07101666666666517	6352.236328125	20496.956319091634	0	1174	0.06281266429647481	0.9872567191844022	0.9745134383688044	316.211181640625	316.2114562988281
868	316.2474060058594	11.126983333333333					1	DETECTED	316.2474 m/z @11.13 [CD8212_2.mzXML]	316.2474060058594	11.126983333333333	10.975466666666668	11.773283333333334	0.797816666666666	149547.34375	1220825.4395534045	1	1174	0.11016494919763531	2.6327686723132886	3.4408179871120033	316.2448425292969	316.248046875
869	316.85699462890625	1.7189					1	DETECTED	316.8570 m/z @1.72 [CD8212_2.mzXML]	316.85699462890625	1.7189	1.672	1.7652500000000002	0.09325000000000028	8573.3466796875	35319.99152661141	0	1174	0.06927317133382238	0.9941364605543704	0.988272921108741	316.8567810058594	316.85791015625
870	317.0835266113281	1.8654666666666666					1	DETECTED	317.0835 m/z @1.87 [CD8212_2.mzXML]	317.0835266113281	1.8654666666666666	1.8231333333333335	5.851183333333334	4.02805	121584.6953125	3143147.257329225	0	1174	0.4927199346610849	19.08219131501233	29.593409599016052	317.082763671875	317.0846862792969
871	317.1139831542969	1.672					1	DETECTED	317.1140 m/z @1.67 [CD8212_2.mzXML]	317.1139831542969	1.672	0.7939333333333334	19.836333333333336	19.0424	16454.16796875	2461209.4342453927	0	1174	0.17894532296704302	3.048002932818618	21.087231970735793	317.11260986328125	317.1156005859375
872	317.17095947265625	12.143633333333334					1	DETECTED	317.1710 m/z @12.14 [CD8212_2.mzXML]	317.17095947265625	12.143633333333334	10.53445	17.8595	7.325050000000001	5826.14306640625	1511256.8364311522	0	1174	0.07832525357271614	2.276014748682043	3.552029497364086	317.1705322265625	317.1788330078125
873	317.25079345703125	11.126983333333333					1	DETECTED	317.2508 m/z @11.13 [CD8212_2.mzXML]	317.25079345703125	11.126983333333333	5.307116666666667	14.67445	9.367333333333333	28899.66015625	2510280.193877593	0	1174	2.637896570043786	0.7655159420992266	59.6756866809089	317.24273681640625	317.2509460449219
874	317.5292053222656	1.8654666666666666					1	DETECTED	317.5292 m/z @1.87 [CD8212_2.mzXML]	317.5292053222656	1.8654666666666666	1.8515833333333334	4.8378	2.9862166666666665	30786.99609375	857241.106895264	0	1174	0.6755054758708847	60.913867605749466	95.51512969269108	317.52008056640625	317.5296325683594
875	318.06396484375	15.902766666666668					1	DETECTED	318.0640 m/z @15.90 [CD8212_2.mzXML]	318.06396484375	15.902766666666668	9.490533333333333	19.87316666666667	10.382633333333336	4688.31884765625	1163473.180523652	0	1174	0.8749338783204337	0.8095957206797424	0.8020629134497261	318.0619812011719	318.06536865234375
876	318.2989196777344	11.34255					1	DETECTED	318.2989 m/z @11.34 [CD8212_2.mzXML]	318.2989196777344	11.34255	11.2968	14.726833333333333	3.430033333333334	293248.34375	2253718.440548554	1	1174	0.09528159472205466	2.6977135377829655	3.244736259544447	318.29827880859375	318.2996520996094
877	318.9688720703125	1.7942500000000001					1	DETECTED	318.9689 m/z @1.79 [CD8212_2.mzXML]	318.9688720703125	1.7942500000000001	1.4315666666666667	2.16255	0.7309833333333333	22841.30859375	340166.9557370604	0	1174	0.18379459017061506	1.0077432103304071	6.845484716155104	318.9684753417969	318.97576904296875
878	319.0046081542969	1.4481666666666666					1	DETECTED	319.0046 m/z @1.45 [CD8212_2.mzXML]	319.0046081542969	1.4481666666666666	1.4315666666666667	18.134833333333333	16.703266666666668	3810.27099609375	1457494.330470245	0	1174	0.06823064810651558	503.11044176706986	1005.2208835341397	319.0040283203125	319.0096435546875
879	319.060302734375	15.921316666666666					1	DETECTED	319.0603 m/z @15.92 [CD8212_2.mzXML]	319.060302734375	15.921316666666666	9.507833333333334	19.341	9.833166666666667	3811.279052734375	919869.2828913262	0	1174	1.5589552307593788	0.7666010930097791	0.5332021860195582	319.05859375	319.0625
880	319.1282653808594	10.677233333333334					1	DETECTED	319.1283 m/z @10.68 [CD8212_2.mzXML]	319.1282653808594	10.677233333333334	10.491816666666667	10.804116666666665	0.3122999999999987	4365.41064453125	47246.647826598986	0	1174	0.22725775727572284	0.8421573033707824	0.6843146067415649	319.1275939941406	319.12939453125
881	319.1937561035156	14.220816666666668					1	DETECTED	319.1938 m/z @14.22 [CD8212_2.mzXML]	319.1937561035156	14.220816666666668	10.297733333333333	18.0985	7.800766666666668	74766.078125	4156009.9258301365	0	1174	0.4707965874637381	0.8504224655457824	0.31953306716520596	319.18682861328125	319.1972351074219
882	319.2620849609375	13.243466666666666					1	DETECTED	319.2621 m/z @13.24 [CD8212_2.mzXML]	319.2620849609375	13.243466666666666	8.783449999999998	14.537783333333334	5.754333333333335	12460.1396484375	1044268.2009037783	0	1174	0.3523186050293816	0.6451022230858628	0.2902044461717258	319.26116943359375	319.2685852050781
883	319.30230712890625	11.34255					1	DETECTED	319.3023 m/z @11.34 [CD8212_2.mzXML]	319.30230712890625	11.34255	11.31305	18.189833333333336	6.876783333333336	62907.125	1068017.1626456305	0	1174	0.05724039833589778	116.5556497175191	7.246090623758394	319.2937316894531	319.30328369140625
884	320.1971435546875	14.188433333333334					1	DETECTED	320.1971 m/z @14.19 [CD8212_2.mzXML]	320.1971435546875	14.188433333333334	10.92565	18.42716666666667	7.501516666666669	14436.677734375	961586.7737896123	0	1174	0.36727898381053414	0.6809398349287443	0.34014927089882413	320.196044921875	320.20379638671875
885	320.966064453125	1.7942500000000001					1	DETECTED	320.9661 m/z @1.79 [CD8212_2.mzXML]	320.966064453125	1.7942500000000001	1.7501666666666666	2.0616666666666665	0.3114999999999999	12259.28125	142719.98061267083	0	1174	0.10099941014356562	3.5330812854442217	6.0661625708884435	320.9656677246094	320.96722412109375
886	321.208984375	12.726633333333332					1	DETECTED	321.2090 m/z @12.73 [CD8212_2.mzXML]	321.208984375	12.726633333333332	1.4481666666666666	15.610000000000001	14.161833333333334	76300.15625	3697720.6038894053	0	1174	0.33053658559556176	1.6871562995552196	1.973658033428971	321.201171875	321.211669921875
887	322.06549072265625	12.04375					1	DETECTED	322.0655 m/z @12.04 [CD8212_2.mzXML]	322.06549072265625	12.04375	0.35685	18.885166666666667	18.528316666666665	86160.3125	2141829.922454101	0	1174	0.10838186719515619	3.809979922449888	5.896587791392673	322.0572814941406	322.0656433105469
888	322.21258544921875	12.677950000000001					1	DETECTED	322.2126 m/z @12.68 [CD8212_2.mzXML]	322.21258544921875	12.677950000000001	12.530116666666666	14.554816666666666	2.0246999999999993	18444.482421875	393968.31668524176	0	1174	0.17365966462311988	6.8479143179255315	10.616530541284117	322.21173095703125	322.2138366699219
889	323.1632995605469	9.877866666666668					1	DETECTED	323.1633 m/z @9.88 [CD8212_2.mzXML]	323.1632995605469	9.877866666666668	9.675633333333334	11.902766666666668	2.2271333333333345	7222.2666015625	351064.2813446046	0	1174	0.4098170237421588	5.506345805175527	3.552442952972627	323.16253662109375	323.1670227050781
890	323.2247314453125	13.917083333333332					1	DETECTED	323.2247 m/z @13.92 [CD8212_2.mzXML]	323.2247314453125	13.917083333333332	0.5937166666666667	15.66515	15.071433333333333	18281.162109375	1579175.8538609922	0	1174	0.4150469545133273	0.5558951729801338	0.7918789910199695	323.21636962890625	323.22991943359375
891	323.2552795410156	12.710366666666665					1	DETECTED	323.2553 m/z @12.71 [CD8212_2.mzXML]	323.2552795410156	12.710366666666665	12.2827	13.520966666666668	1.238266666666668	5681.0478515625	186051.45746612566	0	1174	1.2973046541463926	1.4477007014809102	1.8954014029618205	323.2533874511719	323.2564697265625
892	324.0452880859375	9.303733333333334					1	DETECTED	324.0453 m/z @9.30 [CD8212_2.mzXML]	324.0452880859375	9.303733333333334	9.272966666666667	10.416433333333334	1.1434666666666669	12494.1318359375	241723.54010327105	0	1174	0.9068083731705503	18.582881906825605	4.6990275979441325	324.0447998046875	324.04559326171875
893	324.0624694824219	12.059616666666667					1	DETECTED	324.0625 m/z @12.06 [CD8212_2.mzXML]	324.0624694824219	12.059616666666667	12.011683333333334	12.350249999999999	0.33856666666666513	27019.443359375	236065.99906567374	0	1174	0.12718954986951658	3.531641168289304	109.72217745640725	324.06158447265625	324.0626525878906
894	324.1787414550781	15.73765					1	DETECTED	324.1787 m/z @15.74 [CD8212_2.mzXML]	324.1787414550781	15.73765	8.83695	19.96466666666667	11.12771666666667	7222.1240234375	1970945.2915917337	0	1174	1.8557541485248361	0.814538600307695	0.5494471699347414	324.17779541015625	324.1802062988281
895	324.19134521484375	9.725816666666667					1	DETECTED	324.1913 m/z @9.73 [CD8212_2.mzXML]	324.19134521484375	9.725816666666667	9.675633333333334	9.809333333333333	0.13369999999999926	17438.201171875	101576.04904003846	0	1174	0.1299489782776515	1.3321155762205257	1.6642311524410511	324.1912536621094	324.1915283203125
896	324.8074035644531	1.7501666666666666					1	DETECTED	324.8074 m/z @1.75 [CD8212_2.mzXML]	324.8074035644531	1.7501666666666666	1.7189	1.7942500000000001	0.07535000000000003	11133.1962890625	32602.925418945317	0	1174	0.03399516809672232	1.204957356076764	1.4099147121535278	324.8066101074219	324.80767822265625
897	325.05865478515625	11.572149999999999					1	DETECTED	325.0587 m/z @11.57 [CD8212_2.mzXML]	325.05865478515625	11.572149999999999	0.2287	12.1607	11.932	9678.1865234375	3930946.465760255	0	1174	11.40297229602941	0.5259422838730722	0.05188456774614438	325.0487365722656	325.06622314453125
898	325.1751403808594	15.73765					1	DETECTED	325.1751 m/z @15.74 [CD8212_2.mzXML]	325.1751403808594	15.73765	0.3018166666666667	19.96466666666667	19.662850000000002	12175.521484375	3202756.224480223	0	1174	6.789440461420673	0.6369222048264321	0.6113999578374222	325.1734924316406	325.1756896972656
899	325.1953125	9.725816666666667					1	DETECTED	325.1953 m/z @9.73 [CD8212_2.mzXML]	325.1953125	9.725816666666667	9.692216666666667	9.758633333333334	0.06641666666666701	2800.899658203125	9441.926154663104	0	1174	0.10051995550219672	0.9883432539682635	0.9766865079365269	325.1947021484375	325.19537353515625
900	326.1777038574219	16.990833333333335					1	DETECTED	326.1777 m/z @16.99 [CD8212_2.mzXML]	326.1777038574219	16.990833333333335	9.7758	19.396	9.6202	3726.998779296875	965732.4885948489	0	1174	1.6246722979026114	0.6666774466276432	0.33335489325528633	326.1751708984375	326.1788635253906
901	327.0076599121094	1.1036166666666667					1	DETECTED	327.0077 m/z @1.10 [CD8212_2.mzXML]	327.0076599121094	1.1036166666666667	0.1191	20.00183333333333	19.88273333333333	7679.35107421875	4874610.3905141605	0	1174	17.517276960420848	10.097712921738246	19.19542584347649	327.0030822753906	327.01422119140625
902	327.0517578125	11.572149999999999					1	DETECTED	327.0518 m/z @11.57 [CD8212_2.mzXML]	327.0517578125	11.572149999999999	1.6267333333333334	12.011683333333334	10.38495	72630.8828125	1.7368930773402713E7	0	1174	0.16804595997834326	0.5165369707424038	0.019239836623189475	327.0504150390625	327.0526123046875
903	327.173828125	15.84765					1	DETECTED	327.1738 m/z @15.85 [CD8212_2.mzXML]	327.173828125	15.84765	3.4995333333333334	17.823	14.323466666666667	5889.67529296875	2280240.9849191285	0	1174	1.9998486479146216	0.5799858817876411	0.15997176357528212	327.17169189453125	327.1802062988281
904	327.2286682128906	13.9528					1	DETECTED	327.2287 m/z @13.95 [CD8212_2.mzXML]	327.2286682128906	13.9528	3.9196833333333334	14.5885	10.668816666666666	21615.8984375	2439197.878092895	0	1174	1.3256784567212527	0.5807482217690746	0.16018087336953252	327.21929931640625	327.2352294921875
905	328.2110290527344	12.059616666666667					1	DETECTED	328.2110 m/z @12.06 [CD8212_2.mzXML]	328.2110290527344	12.059616666666667	12.011683333333334	12.299716666666665	0.28803333333333114	20326.888671875	162363.25689538522	0	1174	1.9006902159808838	3.004520166898472	3.2471139588552216	328.21002197265625	328.21136474609375
906	328.24749755859375	11.126983333333333					1	DETECTED	328.2475 m/z @11.13 [CD8212_2.mzXML]	328.24749755859375	11.126983333333333	11.02555	11.245566666666667	0.22001666666666608	22070.724609375	161541.35864349344	0	1174	0.14151875709280048	1.084538284587583	1.394128951683692	328.2471008300781	328.2475891113281
907	328.8977355957031	1.5671333333333335					1	DETECTED	328.8977 m/z @1.57 [CD8212_2.mzXML]	328.8977355957031	1.5671333333333335	1.4315666666666667	1.6267333333333334	0.1951666666666667	61815.23828125	353358.07822985825	0	1174	0.07111284419697461	0.7198180477010074	0.4974080083174671	328.89697265625	328.8978576660156
908	328.997314453125	1.7942500000000001					1	DETECTED	328.9973 m/z @1.79 [CD8212_2.mzXML]	328.997314453125	1.7942500000000001	0.10091666666666667	20.00183333333333	19.900916666666664	14889.408203125	4993852.3706260985	0	1174	4.402200162102397	2.692802663219807	5.136253033630967	328.997314453125	329.0056457519531
909	329.05206298828125	11.586433333333334					1	DETECTED	329.0521 m/z @11.59 [CD8212_2.mzXML]	329.05206298828125	11.586433333333334	11.5434	11.72365	0.18024999999999913	9599.369140625	58302.324426269086	0	1174	7.703312289374827	2.094306738962017	3.188613477924034	329.05120849609375	329.0526428222656
910	329.1770935058594	12.333333333333334					1	DETECTED	329.1771 m/z @12.33 [CD8212_2.mzXML]	329.1770935058594	12.333333333333334	12.230133333333333	13.348583333333332	1.1184499999999993	11004.74609375	276794.53474975564	0	1174	0.2526275943436893	5.4188468992247465	9.837693798449493	329.1742248535156	329.1783447265625
911	329.246337890625	13.705916666666667					1	DETECTED	329.2463 m/z @13.71 [CD8212_2.mzXML]	329.246337890625	13.705916666666667	10.142733333333332	14.77885	4.636116666666668	19074.28125	1113868.2611296999	0	1174	1.9358504775616474	0.6032796642144709	0.20455803376337492	329.2390441894531	329.2522277832031
912	330.0319519042969	10.447433333333333					1	DETECTED	330.0320 m/z @10.45 [CD8212_2.mzXML]	330.0319519042969	10.447433333333333	10.416433333333334	13.168066666666666	2.7516333333333325	10877.50390625	517268.886941101	0	1174	0.06611879448296243	44.38118279570062	87.76236559140123	330.0319519042969	330.03985595703125
913	330.244873046875	11.740083333333333					1	DETECTED	330.2449 m/z @11.74 [CD8212_2.mzXML]	330.244873046875	11.740083333333333	10.3303	13.970516666666667	3.6402166666666673	8899.5224609375	517112.5878664552	0	1174	2.0501783019060085	1.291055363117264	1.5821107262345282	330.2405700683594	330.25128173828125
914	330.33599853515625	11.888366666666666					1	DETECTED	330.3360 m/z @11.89 [CD8212_2.mzXML]	330.33599853515625	11.888366666666666	11.858283333333333	12.02765	0.1693666666666669	10532.1943359375	60152.9745681156	0	1174	0.10399140644744875	2.8149584487534334	4.857328970266261	330.33544921875	330.3363342285156
915	330.8954772949219	1.5524833333333334					1	DETECTED	330.8955 m/z @1.55 [CD8212_2.mzXML]	330.8954772949219	1.5524833333333334	1.4636333333333333	1.672	0.2083666666666666	9221.2958984375	71412.92278332516	0	1174	0.14447834688692818	1.1725755017820279	1.345151003564056	330.89483642578125	330.9024658203125
916	330.99517822265625	1.78005					1	DETECTED	330.9952 m/z @1.78 [CD8212_2.mzXML]	330.99517822265625	1.78005	0.1191	19.96466666666667	19.84556666666667	4777.51953125	2132517.141019867	0	1174	6.779702733756908	5.974161373511144	7.967010406821172	330.9950256347656	331.0034484863281
917	331.05316162109375	1.8654666666666666					1	DETECTED	331.0532 m/z @1.87 [CD8212_2.mzXML]	331.05316162109375	1.8654666666666666	1.7942500000000001	11.557783333333333	9.763533333333333	1250251.125	2.9989873223550156E7	1	1174	0.6039768688076428	16.803424800865923	28.928430780373176	331.04815673828125	331.0538635253906
918	331.1650085449219	8.384533333333334					1	DETECTED	331.1650 m/z @8.38 [CD8212_2.mzXML]	331.1650085449219	8.384533333333334	8.204066666666668	10.821983333333332	2.6179166666666642	2797.76708984375	200788.99986883538	0	1174	0.1988852617496253	7.253186183967516	13.506372367935032	331.1637878417969	331.16583251953125
919	331.18682861328125	12.126183333333334					1	DETECTED	331.1868 m/z @12.13 [CD8212_2.mzXML]	331.18682861328125	12.126183333333334	12.109516666666668	12.449333333333334	0.33981666666666577	9534.775390625	124182.12697998015	0	1174	0.20645332716955522	10.194500000000552	19.389000000001104	331.1855773925781	331.1875915527344
920	331.204345703125	11.160433333333334					1	DETECTED	331.2043 m/z @11.16 [CD8212_2.mzXML]	331.204345703125	11.160433333333334	11.126983333333333	11.211933333333333	0.08494999999999919	8113.44287109375	31790.25230712879	0	1174	0.07159711063865437	1.2698056801195616	1.5396113602391235	331.2039794921875	331.2046203613281
921	331.2618408203125	11.480016666666668					1	DETECTED	331.2618 m/z @11.48 [CD8212_2.mzXML]	331.2618408203125	11.480016666666668	10.839366666666667	15.610000000000001	4.770633333333334	13546.37109375	840790.0491213384	0	1174	0.07670099287841126	3.408692844406642	10.412747192987501	331.2537536621094	331.2633361816406
922	332.16339111328125	10.0717					1	DETECTED	332.1634 m/z @10.07 [CD8212_2.mzXML]	332.16339111328125	10.0717	5.0978	11.2287	6.1309	156726.9375	3771534.6384144295	1	1174	0.3783740556477593	1.3013811546362866	1.6779229452091584	332.1539001464844	332.1652526855469
923	332.2422180175781	10.804116666666665					1	DETECTED	332.2422 m/z @10.80 [CD8212_2.mzXML]	332.2422180175781	10.804116666666665	10.713433333333334	10.891416666666666	0.17798333333333183	13795.9921875	91776.13927917431	0	1174	0.12847636114803507	0.981345340929993	0.962690681859986	332.2421875	332.2428283691406
924	332.83843994140625	1.7189					1	DETECTED	332.8384 m/z @1.72 [CD8212_2.mzXML]	332.83843994140625	1.7189	1.7189	11.740083333333333	10.021183333333333	15863.208984375	3739953.409148193	0	1174	0.09540978173636483	null	null	332.83843994140625	332.8429260253906
925	332.8712158203125	9.1395					1	DETECTED	332.8712 m/z @9.14 [CD8212_2.mzXML]	332.8712158203125	9.1395	9.122466666666666	9.387016666666666	0.26454999999999984	9613.5361328125	41425.31293182423	0	1174	0.0595854442648065	7.76565557729915	7.0511305129970845	332.87060546875	332.87249755859375
926	333.05133056640625	2.3442833333333337					1	DETECTED	333.0513 m/z @2.34 [CD8212_2.mzXML]	333.05133056640625	2.3442833333333337	1.6871	5.254866666666667	3.5677666666666665	38985.58203125	1915846.3120329587	0	1174	2.371990083105199	1.8804979185528747	2.8113749188372443	333.04962158203125	333.0559387207031
927	333.14984130859375	13.47235					1	DETECTED	333.1498 m/z @13.47 [CD8212_2.mzXML]	333.14984130859375	13.47235	9.303733333333334	15.160633333333333	5.8568999999999996	11452.830078125	1383714.3011072092	0	1174	3.347504459616111	0.6742837741053515	1.0506631246215892	333.1398620605469	333.1562194824219
928	333.1669616699219	10.160783333333335					1	DETECTED	333.1670 m/z @10.16 [CD8212_2.mzXML]	333.1669616699219	10.160783333333335	9.965983333333332	15.09035	5.124366666666669	17328.9140625	1394034.2678428043	0	1174	1.5844049757204743	12.307774423030237	2.089021009497221	333.16204833984375	333.17169189453125
929	333.20257568359375	12.416866666666666					1	DETECTED	333.2026 m/z @12.42 [CD8212_2.mzXML]	333.20257568359375	12.416866666666666	9.1849	12.563483333333332	3.3785833333333315	12787.494140625	402444.1717453004	0	1174	0.12093722782528715	0.5226822677626626	0.04493509327341131	333.202392578125	333.2058410644531
930	334.1390380859375	9.7758					1	DETECTED	334.1390 m/z @9.78 [CD8212_2.mzXML]	334.1390380859375	9.7758	9.709116666666667	11.979099999999999	2.2699833333333324	5703.060546875	262611.6434718321	0	1174	0.0817723005028217	17.020619845038652	33.041239690077305	334.1354675292969	334.1471862792969
931	334.9142150878906	1.6118333333333332					1	DETECTED	334.9142 m/z @1.61 [CD8212_2.mzXML]	334.9142150878906	1.6118333333333332	1.5671333333333335	1.6569666666666667	0.08983333333333321	58957.0390625	199002.31376660152	0	1174	0.06604270293030101	1.0048471290082073	1.1306743251615268	334.9137268066406	334.9146728515625
932	335.12322998046875	10.381416666666667					1	DETECTED	335.1232 m/z @10.38 [CD8212_2.mzXML]	335.12322998046875	10.381416666666667	9.725816666666667	10.432133333333333	0.706316666666666	3494.711181640625	90842.96795367428	0	1174	0.6175451268595324	0.5386795810453526	0.07735916209070519	335.1229248046875	335.12408447265625
933	335.1657409667969	11.740083333333333					1	DETECTED	335.1657 m/z @11.74 [CD8212_2.mzXML]	335.1657409667969	11.740083333333333	10.0717	16.124766666666666	6.053066666666666	118248.5390625	7801040.486316253	1	1174	0.38009169734944415	1.5593986928777595	1.4050631419380353	335.1626281738281	335.1673889160156
934	336.0748596191406	17.3435					1	DETECTED	336.0749 m/z @17.34 [CD8212_2.mzXML]	336.0748596191406	17.3435	9.473033333333332	19.928	10.45496666666667	2783.25927734375	816556.8447384029	0	1174	8.137031602371147	0.6641897557959292	0.3283795115918584	336.0734558105469	336.0758361816406
935	336.1695861816406	11.756433333333332					1	DETECTED	336.1696 m/z @11.76 [CD8212_2.mzXML]	336.1695861816406	11.756433333333332	10.92565	17.324333333333335	6.398683333333336	22131.9921875	2360448.420445312	0	1174	3.98184591206215	2.8689228499640493	3.8434673238337096	336.1642761230469	336.1705627441406
936	336.6636657714844	13.243466666666666					1	DETECTED	336.6637 m/z @13.24 [CD8212_2.mzXML]	336.6636657714844	13.243466666666666	12.96945	13.810333333333334	0.8408833333333341	21812.001953125	404096.1010101315	0	1174	0.27236397119317424	1.5343653062465819	4.946821154778933	336.66278076171875	336.66448974609375
937	336.8508605957031	1.7025833333333333					1	DETECTED	336.8509 m/z @1.70 [CD8212_2.mzXML]	336.8508605957031	1.7025833333333333	1.672	1.7345333333333335	0.06253333333333355	8777.9423828125	25822.67543139654	0	1174	0.08310041123110978	1.0223433242506823	1.0446866485013646	336.85052490234375	336.85101318359375
938	337.061279296875	1.8654666666666666					1	DETECTED	337.0613 m/z @1.87 [CD8212_2.mzXML]	337.061279296875	1.8654666666666666	1.7501666666666666	19.432833333333335	17.68266666666667	1006383.9375	2.1431920084712E7	1	1174	0.3466644403017676	6.494517591985231	10.722309835475752	337.0523376464844	337.0712585449219
939	337.1661071777344	14.139633333333334					1	DETECTED	337.1661 m/z @14.14 [CD8212_2.mzXML]	337.1661071777344	14.139633333333334	10.94255	15.518333333333334	4.575783333333334	26728.9609375	1994737.0724450678	0	1174	2.7032840420932605	0.6786369934364167	0.2835416431184547	337.16375732421875	337.1678466796875
940	337.18133544921875	12.629066666666667					1	DETECTED	337.1813 m/z @12.63 [CD8212_2.mzXML]	337.18133544921875	12.629066666666667	12.247549999999999	15.374083333333335	3.1265333333333363	114252.6875	2569083.913665102	0	1174	0.2871816157066931	4.217094514307066	4.03429710810449	337.18048095703125	337.1820983886719
941	337.2041015625	14.139633333333334					1	DETECTED	337.2041 m/z @14.14 [CD8212_2.mzXML]	337.2041015625	14.139633333333334	12.059616666666667	18.573500000000003	6.513883333333336	5861.90478515625	888268.8931176454	0	1174	2.3608551849102124	1.5658247930705684	0.5264299357714186	337.1952209472656	337.2113952636719
942	338.2314147949219	12.449333333333334					1	DETECTED	338.2314 m/z @12.45 [CD8212_2.mzXML]	338.2314147949219	12.449333333333334	0.10091666666666667	20.00183333333333	19.900916666666664	532422.0625	1.883402411904063E7	0	1174	0.1666179611988774	2.0032087261237175	3.1511798244460594	338.230712890625	338.2336730957031
943	338.3406982421875	12.580366666666666					1	DETECTED	338.3407 m/z @12.58 [CD8212_2.mzXML]	338.3406982421875	12.580366666666666	11.841366666666666	13.60415	1.762783333333335	274182.0	6923395.432813109	1	1174	0.4385598966047297	1.192681551646369	0.9855886344695564	338.3406066894531	338.3417053222656
944	339.1612548828125	14.139633333333334					1	DETECTED	339.1613 m/z @14.14 [CD8212_2.mzXML]	339.1612548828125	14.139633333333334	11.058933333333332	15.02115	3.9622166666666683	12812.0810546875	1447653.617390687	0	1174	3.197070012918809	0.6430708388786097	0.13366233986034112	339.1596984863281	339.1624755859375
945	339.19708251953125	11.773283333333334					1	DETECTED	339.1971 m/z @11.77 [CD8212_2.mzXML]	339.19708251953125	11.773283333333334	11.211933333333333	15.125333333333334	3.913400000000001	12870.0849609375	1362830.1733593747	0	1174	2.245553025176891	3.485704106172615	5.97140821234523	339.1957092285156	339.2041015625
946	339.2348327636719	12.416866666666666					1	DETECTED	339.2348 m/z @12.42 [CD8212_2.mzXML]	339.2348327636719	12.416866666666666	0.6665333333333333	19.4695	18.802966666666666	91454.0078125	3868786.4618415246	0	1174	0.20002736988326753	1.9916205109252267	1.2285123801533793	339.2337341308594	339.2364807128906
947	339.3441467285156	12.580366666666666					1	DETECTED	339.3441 m/z @12.58 [CD8212_2.mzXML]	339.3441467285156	12.580366666666666	12.126183333333334	13.774983333333333	1.6487999999999996	69835.0859375	1621948.3886824332	0	1174	2.519248575208259	0.9753330583263657	1.0133368227459318	339.343505859375	339.3447265625
948	340.04022216796875	10.477333333333332					1	DETECTED	340.0402 m/z @10.48 [CD8212_2.mzXML]	340.04022216796875	10.477333333333332	10.213833333333334	11.79015	1.576316666666667	42950.48828125	563683.6889465947	0	1174	0.0989150749943466	0.9112526709613477	1.5822910457416925	340.0336608886719	340.04071044921875
949	340.2471008300781	11.211933333333333					1	DETECTED	340.2471 m/z @11.21 [CD8212_2.mzXML]	340.2471008300781	11.211933333333333	10.975466666666668	17.287666666666667	6.312199999999999	12121.8095703125	1513455.0492030643	0	1174	0.09496075508257462	13.346912884127521	25.693825768255042	340.2377014160156	340.24761962890625
950	340.2586975097656	10.821983333333332					1	DETECTED	340.2587 m/z @10.82 [CD8212_2.mzXML]	340.2586975097656	10.821983333333332	10.247083333333334	10.92565	0.678566666666665	4037.80419921875	66989.79742840568	0	1174	0.08694963712474468	0.5901606076419096	0.18032121528381917	340.25830078125	340.2591857910156
951	340.9311218261719	1.6118333333333332					1	DETECTED	340.9311 m/z @1.61 [CD8212_2.mzXML]	340.9311218261719	1.6118333333333332	1.5967666666666667	16.1801	14.583333333333332	32749.8984375	5843076.2125303345	0	1174	0.05453234164131482	483.9601769911538	966.9203539823076	340.9306640625	340.9408264160156
952	340.99505615234375	11.143849999999999					1	DETECTED	340.9951 m/z @11.14 [CD8212_2.mzXML]	340.99505615234375	11.143849999999999	10.959	17.749000000000002	6.790000000000003	5450.6728515625	804082.674740997	0	1174	4.395599508743205	18.366242899648462	19.76416860802756	340.9942626953125	340.9973449707031
953	341.0309753417969	11.572149999999999					1	DETECTED	341.0310 m/z @11.57 [CD8212_2.mzXML]	341.0309753417969	11.572149999999999	11.5286	12.143633333333334	0.6150333333333329	127353.0390625	1061967.942690672	0	1174	0.11856208307203353	3.8485364231000476	4.719722670829076	341.0304870605469	341.03167724609375
954	341.17724609375	12.710366666666665					1	DETECTED	341.1772 m/z @12.71 [CD8212_2.mzXML]	341.17724609375	12.710366666666665	12.59635	17.8045	5.208150000000002	9744.060546875	479590.6934543155	0	1174	0.1866244402154713	22.83942406080992	44.67884812161984	341.1761474609375	341.1872253417969
955	341.19903564453125	12.316566666666667					1	DETECTED	341.1990 m/z @12.32 [CD8212_2.mzXML]	341.19903564453125	12.316566666666667	1.4315666666666667	16.1801	14.748533333333333	7600.8251953125	1527800.083538574	0	1174	0.2645150447603015	0.677470525187567	0.1435878988397815	341.1890563964844	341.1998291015625
956	341.2435607910156	13.3639					1	DETECTED	341.2436 m/z @13.36 [CD8212_2.mzXML]	341.2435607910156	13.3639	12.177933333333334	13.9528	1.7748666666666661	5687.7822265625	276780.73307366925	0	1174	0.37276765004708423	0.7482784788779904	0.4965569577559807	341.23516845703125	341.2457580566406
957	341.3513488769531	13.899483333333334					1	DETECTED	341.3513 m/z @13.90 [CD8212_2.mzXML]	341.3513488769531	13.899483333333334	13.7404	14.933933333333332	1.193533333333333	13900.7578125	288962.5764980775	0	1174	0.4103468748484733	3.0376640662669856	3.4769344504854134	341.35107421875	341.353271484375
958	342.0147399902344	9.104450000000002					1	DETECTED	342.0147 m/z @9.10 [CD8212_2.mzXML]	342.0147399902344	9.104450000000002	0.3750666666666667	18.939833333333336	18.56476666666667	8970.7158203125	2523715.145030273	0	1174	5.432175379811763	1.0626106900187697	0.7815438259020961	342.0123596191406	342.01654052734375
959	342.0340881347656	11.5434					1	DETECTED	342.0341 m/z @11.54 [CD8212_2.mzXML]	342.0340881347656	11.5434	10.416433333333334	11.824166666666667	1.4077333333333328	15706.8681640625	761306.2520578003	0	1174	1.2889053198221987	0.6245674228755657	0.22314464792059865	342.0336608886719	342.03753662109375
960	342.2626953125	11.34255					1	DETECTED	342.2627 m/z @11.34 [CD8212_2.mzXML]	342.2626953125	11.34255	11.262400000000001	11.807133333333333	0.5447333333333315	34994.51171875	470832.5658406981	0	1174	0.15099550753927282	3.3982116864213694	5.441268828757458	342.26171875	342.2639465332031
961	342.86749267578125	1.7189					1	DETECTED	342.8675 m/z @1.72 [CD8212_2.mzXML]	342.86749267578125	1.7189	1.672	1.7942500000000001	0.12225000000000019	22297.18359375	115625.73518603532	0	1174	0.09593164176220759	1.3033049040511702	1.6066098081023403	342.8671875	342.8678894042969
962	343.1922302246094	12.333333333333334					1	DETECTED	343.1922 m/z @12.33 [CD8212_2.mzXML]	343.1922302246094	12.333333333333334	11.72365	18.811666666666667	7.088016666666668	74796.53125	1464314.6230615228	0	1174	0.05106978542850449	6.733532945775284	12.726452483860053	343.1840515136719	343.194580078125
963	343.2619934082031	12.999733333333333					1	DETECTED	343.2620 m/z @13.00 [CD8212_2.mzXML]	343.2619934082031	12.999733333333333	11.858283333333333	13.273166666666667	1.414883333333334	12656.7001953125	358776.751389465	0	1174	0.7068218514191926	0.6197745557551066	0.24459453604533793	343.2591857910156	343.2625732421875
964	343.2948303222656	12.143633333333334					1	DETECTED	343.2948 m/z @12.14 [CD8212_2.mzXML]	343.2948303222656	12.143633333333334	12.04375	13.488283333333333	1.4445333333333341	5871.49072265625	227900.19536328156	0	1174	0.044239789426180565	7.231102953445611	13.462205906891223	343.2848815917969	343.295166015625
965	344.1957092285156	12.383766666666666					1	DETECTED	344.1957 m/z @12.38 [CD8212_2.mzXML]	344.1957092285156	12.383766666666666	12.230133333333333	13.970516666666667	1.7403833333333338	9091.6171875	344121.59829400637	0	1174	0.2530233096472845	5.664081145584721	8.153509345462522	344.1947937011719	344.19671630859375
966	344.27838134765625	11.5286					1	DETECTED	344.2784 m/z @11.53 [CD8212_2.mzXML]	344.27838134765625	11.5286	11.46365	11.807133333333333	0.34348333333333336	28385.298828125	211091.6553176885	0	1174	0.11108630433797906	2.2312237886196624	2.0794504440902464	344.27777099609375	344.27911376953125
967	344.64996337890625	13.153500000000001					1	DETECTED	344.6500 m/z @13.15 [CD8212_2.mzXML]	344.64996337890625	13.153500000000001	13.0302	13.757583333333335	0.7273833333333339	19613.65625	253387.76466699177	0	1174	3.183425794210743	2.1050508989503904	2.6140427030109663	344.6486511230469	344.6502380371094
968	344.8645324707031	1.7189					1	DETECTED	344.8645 m/z @1.72 [CD8212_2.mzXML]	344.8645324707031	1.7189	1.6871	1.7652500000000002	0.07815000000000016	17778.201171875	66167.49379003915	0	1174	0.08608652587831123	1.228773584905661	1.457547169811322	344.8644104003906	344.8650207519531
969	344.875244140625	1.5524833333333334					1	DETECTED	344.8752 m/z @1.55 [CD8212_2.mzXML]	344.875244140625	1.5524833333333334	1.4481666666666666	1.6267333333333334	0.17856666666666676	140869.640625	761113.9909980467	0	1174	0.08643251122944107	0.8677796402681373	0.7060700654911372	344.87469482421875	344.8753967285156
970	345.87823486328125	1.5524833333333334					1	DETECTED	345.8782 m/z @1.55 [CD8212_2.mzXML]	345.87823486328125	1.5524833333333334	1.4786	17.8045	16.3259	5450.16943359375	1518876.5631488038	0	1174	0.08772630876345122	110.48432212948315	219.96864425896626	345.8782043457031	345.8797912597656
971	346.0091552734375	4.251916666666667					1	DETECTED	346.0092 m/z @4.25 [CD8212_2.mzXML]	346.0091552734375	4.251916666666667	0.10091666666666667	20.00183333333333	19.900916666666664	18062.095703125	7898154.803177479	0	1174	7.377477858412813	1.7354955077384169	5.858648431883094	346.007080078125	346.01055908203125
972	346.2727355957031	13.671766666666667					1	DETECTED	346.2727 m/z @13.67 [CD8212_2.mzXML]	346.2727355957031	13.671766666666667	13.620966666666668	14.106533333333335	0.48556666666666715	9268.138671875	155357.21250292973	0	1174	0.1638179276450895	4.77919947506573	8.55839895013146	346.2726135253906	346.27374267578125
973	346.2939147949219	11.401533333333333					1	DETECTED	346.2939 m/z @11.40 [CD8212_2.mzXML]	346.2939147949219	11.401533333333333	11.357133333333334	12.892066666666667	1.534933333333333	9926.1044921875	639355.0308984377	0	1174	1.4585384496774765	17.285285285285457	33.570570570570915	346.293701171875	346.29583740234375
974	347.15899658203125	11.262400000000001					1	DETECTED	347.1590 m/z @11.26 [CD8212_2.mzXML]	347.15899658203125	11.262400000000001	9.6422	11.31305	1.6708499999999997	15494.3408203125	277399.85944488546	0	1174	0.19624135921345065	0.5154874826643532	0.04527947400271253	347.1570739746094	347.1608581542969
975	348.8677062988281	1.5671333333333335					1	DETECTED	348.8677 m/z @1.57 [CD8212_2.mzXML]	348.8677062988281	1.5671333333333335	1.5084166666666665	1.672	0.1635833333333334	9461.2890625	75747.85488037104	0	1174	0.5786059519383071	1.3929889298892923	1.7859778597785847	348.8677062988281	348.8768005371094
976	349.01654052734375	3.0702833333333337					1	DETECTED	349.0165 m/z @3.07 [CD8212_2.mzXML]	349.01654052734375	3.0702833333333337	2.7462500000000003	19.139833333333335	16.393583333333336	2877.8017578125	917487.604339905	0	1174	0.8321084455783563	25.296137228680177	49.592274457360354	349.01434326171875	349.0198059082031
977	350.0899353027344	16.272066666666667					1	DETECTED	350.0899 m/z @16.27 [CD8212_2.mzXML]	350.0899353027344	16.272066666666667	9.507833333333334	18.903333333333332	9.395499999999998	3397.793212890625	664436.7142798465	0	1174	1.2532926909095394	0.6944985142440384	0.38899702848807677	350.08880615234375	350.0947570800781
978	350.20556640625	9.086316666666667					1	DETECTED	350.2056 m/z @9.09 [CD8212_2.mzXML]	350.20556640625	9.086316666666667	9.0506	16.438383333333334	7.387783333333335	2784.993896484375	662633.0063492738	0	1174	0.06221098378416734	103.42207186187346	205.84414372374692	350.2005310058594	350.2113342285156
979	350.67901611328125	14.23725					1	DETECTED	350.6790 m/z @14.24 [CD8212_2.mzXML]	350.67901611328125	14.23725	13.98835	14.761133333333333	0.7727833333333329	3978.626220703125	97063.55915255718	0	1174	0.5034097580250592	1.5523972144100764	2.202912466448085	350.6781311035156	350.6801452636719
980	350.80975341796875	1.7189					1	DETECTED	350.8098 m/z @1.72 [CD8212_2.mzXML]	350.80975341796875	1.7189	1.7025833333333333	16.898833333333332	15.19625	17324.7265625	4423623.801812439	0	1174	0.07212653186441198	465.6664964249208	930.3329928498416	350.80279541015625	350.8105163574219
981	350.8919372558594	1.6118333333333332					1	DETECTED	350.8919 m/z @1.61 [CD8212_2.mzXML]	350.8919372558594	1.6118333333333332	1.5524833333333334	1.6569666666666667	0.10448333333333326	85817.734375	311498.2081730957	0	1174	0.05732364015236002	0.8732916072642923	0.7761731532770962	350.8914794921875	350.892333984375
982	350.9858093261719	1.672					1	DETECTED	350.9858 m/z @1.67 [CD8212_2.mzXML]	350.9858093261719	1.672	1.672	19.597666666666665	17.925666666666665	6917.85107421875	1267719.9812961118	0	1174	0.019246067033943604	null	null	350.98394775390625	350.98907470703125
983	351.2278747558594	13.7404					1	DETECTED	351.2279 m/z @13.74 [CD8212_2.mzXML]	351.2278747558594	13.7404	1.1761333333333333	14.899949999999999	13.723816666666666	17942.830078125	1328308.1461638485	0	1174	0.363644493865916	0.5352256379554254	5.024364764774399	351.2187805175781	351.23602294921875
984	352.1650085449219	9.965983333333332					1	DETECTED	352.1650 m/z @9.97 [CD8212_2.mzXML]	352.1650085449219	9.965983333333332	9.948516666666666	10.17885	0.23033333333333417	12663.4873046875	69960.57693371655	0	1174	0.08284266205946444	8.072646767185752	11.366350830909306	352.1647033691406	352.1658630371094
985	352.8965759277344	1.672					1	DETECTED	352.8966 m/z @1.67 [CD8212_2.mzXML]	352.8965759277344	1.672	1.5084166666666665	1.7652500000000002	0.2568333333333337	43774.5078125	206466.03850329586	0	1174	0.07776955146001097	0.7444363244499592	0.7215626717270607	352.8946838378906	352.9006652832031
986	353.03521728515625	1.8654666666666666					1	DETECTED	353.0352 m/z @1.87 [CD8212_2.mzXML]	353.03521728515625	1.8654666666666666	1.7345333333333335	18.171666666666667	16.437133333333332	356015.4375	7511285.555304814	0	1174	0.12027625063103575	5.752284584159582	10.102812820282622	353.0279846191406	353.036376953125
987	353.05426025390625	10.263816666666665					1	DETECTED	353.0543 m/z @10.26 [CD8212_2.mzXML]	353.05426025390625	10.263816666666665	10.196666666666665	10.313866666666666	0.11720000000000041	1679.1597900390625	9170.890958709726	0	1174	0.10241213526542303	0.8726731198808692	0.7453462397617383	353.0538635253906	353.0547790527344
988	353.24462890625	11.995183333333333					1	DETECTED	353.2446 m/z @12.00 [CD8212_2.mzXML]	353.24462890625	11.995183333333333	10.364299999999998	15.160633333333333	4.796333333333335	7265.32177734375	668736.6741149599	0	1174	0.3201545226305367	1.47047101264141	1.649083555101389	353.2349853515625	353.2464599609375
989	354.0553283691406	10.749383333333332					1	DETECTED	354.0553 m/z @10.75 [CD8212_2.mzXML]	354.0553283691406	10.749383333333332	5.307116666666667	17.896666666666665	12.589549999999997	8374.8828125	2335114.7259631646	0	1174	0.09359745452796275	1.156645821593944	1.3132916431878876	354.0537414550781	354.06390380859375
990	355.0113525390625	11.756433333333332					1	DETECTED	355.0114 m/z @11.76 [CD8212_2.mzXML]	355.0113525390625	11.756433333333332	2.7891666666666666	16.272066666666667	13.4829	3140.552734375	1300807.0409672242	0	1174	3.708685321203733	0.7517842672237547	0.5035685344475094	355.0094299316406	355.0129699707031
991	355.0829772949219	12.04375					1	DETECTED	355.0830 m/z @12.04 [CD8212_2.mzXML]	355.0829772949219	12.04375	11.995183333333333	12.1952	0.2000166666666665	14855.8544921875	95352.98486987321	0	1174	0.10419143460685376	2.0591969800961154	3.739195859004297	355.082763671875	355.0834045410156
992	355.1920166015625	12.694166666666666					1	DETECTED	355.1920 m/z @12.69 [CD8212_2.mzXML]	355.1920166015625	12.694166666666666	1.3583333333333334	14.123416666666666	12.765083333333333	8318.720703125	1980964.9250015258	0	1174	0.33558232893963336	0.563041240902742	0.12608248180548406	355.18890380859375	355.1935119628906
993	355.2510070800781	14.022633333333333					1	DETECTED	355.2510 m/z @14.02 [CD8212_2.mzXML]	355.2510070800781	14.022633333333333	11.963033333333334	14.98655	3.0235166666666657	3143.778076171875	278572.25089532457	0	1174	0.7688671981736768	0.7340057940053084	0.46801158801061676	355.243408203125	355.2520751953125
994	355.2622985839844	12.2827					1	DETECTED	355.2623 m/z @12.28 [CD8212_2.mzXML]	355.2622985839844	12.2827	6.7173	14.571616666666667	7.8543166666666675	14801.9775390625	808719.1263903204	0	1174	0.08730664545301359	0.705638109270373	0.04023339922326735	355.2528991699219	355.26715087890625
995	356.07147216796875	10.106933333333334					1	DETECTED	356.0715 m/z @10.11 [CD8212_2.mzXML]	356.07147216796875	10.106933333333334	10.0541	10.462266666666666	0.40816666666666634	12071.3623046875	87148.97441717536	0	1174	0.1737209157186772	3.8627760252365446	5.996343999409093	356.07098388671875	356.0726013183594
996	356.2776184082031	11.46365					1	DETECTED	356.2776 m/z @11.46 [CD8212_2.mzXML]	356.2776184082031	11.46365	11.447583333333334	11.600916666666667	0.15333333333333243	13379.533203125	66246.2748120117	0	1174	0.0699171333160411	4.771784232365511	8.543568464731022	356.2776184082031	356.27947998046875
997	356.90869140625	1.6118333333333332					1	DETECTED	356.9087 m/z @1.61 [CD8212_2.mzXML]	356.90869140625	1.6118333333333332	1.5671333333333335	1.6871	0.11996666666666655	71991.09375	321040.8434624024	0	1174	0.07403728137262311	1.3419090231170834	1.774959482121512	356.9083557128906	356.90924072265625
998	357.2144470214844	9.319983333333333					1	DETECTED	357.2144 m/z @9.32 [CD8212_2.mzXML]	357.2144470214844	9.319983333333333	9.272966666666667	9.438383333333332	0.16541666666666544	7393.90234375	37930.20616015599	0	1174	0.10044123982301123	1.7591279688053985	1.3509355906401495	357.2137756347656	357.2149353027344
999	357.2779846191406	12.04375					1	DETECTED	357.2780 m/z @12.04 [CD8212_2.mzXML]	357.2779846191406	12.04375	10.908716666666667	14.639633333333334	3.7309166666666673	39922.87109375	1315149.8723839424	0	1174	0.6151803943830227	5.573205122932199	2.2733802548524045	357.275390625	357.28045654296875
1000	358.0683288574219	10.106933333333334					1	DETECTED	358.0683 m/z @10.11 [CD8212_2.mzXML]	358.0683288574219	10.106933333333334	10.0717	15.195783333333333	5.124083333333333	3990.432373046875	291917.88241564925	0	1174	0.10799734003760442	72.71641438032005	144.4328287606401	358.0584411621094	358.0694885253906
1001	358.25787353515625	11.02555					1	DETECTED	358.2579 m/z @11.03 [CD8212_2.mzXML]	358.25787353515625	11.02555	10.992283333333335	11.10985	0.11756666666666504	7368.11083984375	37126.9220231933	0	1174	0.10162807070405755	1.7670340681362777	2.5340681362725554	358.2577209472656	358.258056640625
1002	358.2810363769531	12.265116666666668					1	DETECTED	358.2810 m/z @12.27 [CD8212_2.mzXML]	358.2810363769531	12.265116666666668	8.303733333333334	14.48755	6.183816666666667	7281.4345703125	1263512.1033450013	0	1174	2.508027017248983	0.7805122789597909	0.5610245579195818	358.27166748046875	358.2841796875
1003	358.2943115234375	11.586433333333334					1	DETECTED	358.2943 m/z @11.59 [CD8212_2.mzXML]	358.2943115234375	11.586433333333334	11.557783333333333	11.72365	0.16586666666666616	15156.3076171875	82237.78820703154	0	1174	0.07118890445524073	2.894706224549074	5.682660113121717	358.293701171875	358.2950134277344
1004	359.0430603027344	1.8793666666666666					1	DETECTED	359.0431 m/z @1.88 [CD8212_2.mzXML]	359.0430603027344	1.8793666666666666	1.6871	6.027466666666667	4.340366666666667	431800.90625	7527777.508609131	0	1174	0.11153062689909432	2.6174728460365144	4.703682355290986	359.0413513183594	359.0509338378906
1005	359.0599365234375	11.807133333333333					1	DETECTED	359.0599 m/z @11.81 [CD8212_2.mzXML]	359.0599365234375	11.807133333333333	10.821983333333332	11.902766666666668	1.0807833333333363	6044.11328125	123170.06729071077	0	1174	1.0483691479676267	0.5485374477659927	0.09648960380099256	359.0594787597656	359.0618591308594
1006	359.1656494140625	13.9528					1	DETECTED	359.1656 m/z @13.95 [CD8212_2.mzXML]	359.1656494140625	13.9528	12.876	15.0384	2.1624	5911.1923828125	269072.70806069975	0	1174	0.23698884320675617	1.0040861812778599	1.0081723625557197	359.16497802734375	359.1667785644531
1007	360.2376403808594	4.125466666666666					1	DETECTED	360.2376 m/z @4.13 [CD8212_2.mzXML]	360.2376403808594	4.125466666666666	3.4842166666666667	4.6862	1.2019833333333336	3106.182861328125	151427.33823040774	0	1174	0.5443127403732948	0.9372189733593252	0.8744379467186506	360.2365417480469	360.2388000488281
1008	360.2887268066406	12.999733333333333					1	DETECTED	360.2887 m/z @13.00 [CD8212_2.mzXML]	360.2887268066406	12.999733333333333	12.9848	13.108983333333333	0.12418333333333287	4630.44384765625	25122.396024047965	0	1174	0.13474344146917794	4.157924107142805	7.31584821428561	360.28704833984375	360.29052734375
1009	360.3222351074219	12.333333333333334					1	DETECTED	360.3222 m/z @12.33 [CD8212_2.mzXML]	360.3222351074219	12.333333333333334	12.265116666666668	12.954216666666667	0.6890999999999998	13832.9521484375	373727.0363933105	0	1174	0.5262006391246938	5.050818470559513	9.101636941119025	360.3222351074219	360.32354736328125
1010	361.1817932128906	12.109516666666668					1	DETECTED	361.1818 m/z @12.11 [CD8212_2.mzXML]	361.1817932128906	12.109516666666668	11.995183333333333	12.432733333333335	0.43755000000000166	7789.42138671875	120027.49158557132	0	1174	0.24885319843865616	1.9134839650145647	2.8269679300291295	361.18072509765625	361.18206787109375
1011	361.20001220703125	11.160433333333334					1	DETECTED	361.2000 m/z @11.16 [CD8212_2.mzXML]	361.20001220703125	11.160433333333334	11.126983333333333	11.2287	0.10171666666666646	12562.369140625	55743.43792260713	0	1174	0.10252004026113326	1.5204285002491158	2.0408570004982316	361.1998291015625	361.2000732421875
1012	361.3122253417969	12.726633333333332					1	DETECTED	361.3122 m/z @12.73 [CD8212_2.mzXML]	361.3122253417969	12.726633333333332	11.917516666666668	15.231216666666667	3.313699999999999	14919.166015625	627176.654471222	0	1174	0.38586891696468406	1.9667111692789216	1.1160380753086785	361.3104553222656	361.3149108886719
1013	362.2865295410156	11.328083333333332					1	DETECTED	362.2865 m/z @11.33 [CD8212_2.mzXML]	362.2865295410156	11.328083333333332	11.328083333333332	11.431849999999999	0.103766666666667	21038.39453125	64126.01016210982	0	1174	0.037209463252466435	null	null	362.28631591796875	362.2871398925781
1014	362.92547607421875	1.6418333333333335					1	DETECTED	362.9255 m/z @1.64 [CD8212_2.mzXML]	362.92547607421875	1.6418333333333335	1.5819	1.7189	0.137	96897.1015625	427142.7087268066	0	1174	0.07382682548823882	1.1706324216124213	1.0949036494524687	362.9247131347656	362.9264221191406
1015	363.1110534667969	1.4786					1	DETECTED	363.1111 m/z @1.48 [CD8212_2.mzXML]	363.1110534667969	1.4786	0.2287	17.19516666666667	16.96646666666667	11096.80859375	2762441.98724179	0	1174	0.1327450100139962	6.787129637037631	12.574259274075262	363.1070251464844	363.11187744140625
1016	363.21539306640625	11.328083333333332					1	DETECTED	363.2154 m/z @11.33 [CD8212_2.mzXML]	363.21539306640625	11.328083333333332	8.801250000000001	11.660916666666667	2.8596666666666657	82727.6015625	976523.834703798	0	1174	0.08661659031026936	0.5658597717828644	0.13171954356572868	363.2057800292969	363.21636962890625
1017	365.07135009765625	10.713433333333334					1	DETECTED	365.0714 m/z @10.71 [CD8212_2.mzXML]	365.07135009765625	10.713433333333334	10.659166666666666	17.952166666666667	7.293000000000001	3141.29052734375	300794.6474645693	0	1174	0.09000232380110873	67.19594594594346	133.39189189188693	365.06793212890625	365.0732421875
1018	365.1728820800781	11.09295					1	DETECTED	365.1729 m/z @11.09 [CD8212_2.mzXML]	365.1728820800781	11.09295	9.983583333333334	11.2287	1.2451166666666662	6869.7763671875	155436.33660842906	0	1174	0.1575324260619695	0.5611835581863525	0.1339697948674306	365.1697692871094	365.17462158203125
1019	365.21221923828125	12.109516666666668					1	DETECTED	365.2122 m/z @12.11 [CD8212_2.mzXML]	365.21221923828125	12.109516666666668	11.63095	12.177933333333334	0.5469833333333334	3345.6162109375	82671.56022082543	0	1174	0.10902259038003415	0.571480810754335	0.1429616215086699	365.2103576660156	365.2138977050781
1020	365.24444580078125	12.9848					1	DETECTED	365.2444 m/z @12.98 [CD8212_2.mzXML]	365.24444580078125	12.9848	12.954216666666667	19.9835	7.029283333333332	7708.7333984375	775103.2148237303	0	1174	0.2403598082884546	114.92016348774146	228.84032697548292	365.2394104003906	365.244873046875
1021	366.1842346191406	14.188433333333334					1	DETECTED	366.1842 m/z @14.19 [CD8212_2.mzXML]	366.1842346191406	14.188433333333334	11.09295	15.463733333333332	4.370783333333332	8209.6240234375	653603.984306061	0	1174	2.7499755343964267	0.6666777088085821	0.33637611893196145	366.1825256347656	366.1864929199219
1022	366.7838134765625	1.7189					1	DETECTED	366.7838 m/z @1.72 [CD8212_2.mzXML]	366.7838134765625	1.7189	1.7189	1.78005	0.061149999999999816	10519.1162109375	26877.147507324225	0	1174	0.047200335242155056	null	null	366.7835693359375	366.784423828125
1023	366.8661193847656	1.6118333333333332					1	DETECTED	366.8661 m/z @1.61 [CD8212_2.mzXML]	366.8661193847656	1.6118333333333332	1.5671333333333335	9.370083333333334	7.80295	7573.34228515625	918335.6677919312	0	1174	0.05210967409347611	87.28131991051505	173.5626398210301	366.8607177734375	366.8668518066406
1024	367.1238098144531	10.477333333333332					1	DETECTED	367.1238 m/z @10.48 [CD8212_2.mzXML]	367.1238098144531	10.477333333333332	1.8793666666666666	11.008999999999999	9.129633333333333	109648.4296875	3065302.314919191	1	1174	0.08390638986421095	0.5079475662316071	1.5387830549266852	367.1139831542969	367.12469482421875
1025	367.1490783691406	8.1362					1	DETECTED	367.1491 m/z @8.14 [CD8212_2.mzXML]	367.1490783691406	8.1362	6.6638166666666665	17.232000000000003	10.568183333333337	3513.993408203125	729797.8465892337	0	1174	0.27373291906326	3.588801602843462	6.177603205686923	367.1394348144531	367.1517639160156
1026	367.1934814453125	13.705916666666667					1	DETECTED	367.1935 m/z @13.71 [CD8212_2.mzXML]	367.1934814453125	13.705916666666667	11.873833333333332	14.7438	2.8699666666666683	6461.23291015625	325975.14406604	0	1174	0.14684485197459018	0.7832522174209685	0.5665044348419371	367.1846618652344	367.2021484375
1027	367.99114990234375	3.4228333333333336					1	DETECTED	367.9911 m/z @3.42 [CD8212_2.mzXML]	367.99114990234375	3.4228333333333336	2.1049833333333337	18.976166666666664	16.87118333333333	4658.0087890625	1466283.235425415	0	1174	1.874294571801007	6.40102566048235	2.452976893294975	367.98834228515625	367.99481201171875
1028	368.2781066894531	11.480016666666668					1	DETECTED	368.2781 m/z @11.48 [CD8212_2.mzXML]	368.2781066894531	11.480016666666668	11.447583333333334	12.092683333333333	0.6450999999999993	43351.55078125	354964.4123226319	0	1174	0.12074297593491146	9.945015416238366	5.939184460328461	368.27667236328125	368.27911376953125
1029	368.62664794921875	12.333333333333334					1	DETECTED	368.6266 m/z @12.33 [CD8212_2.mzXML]	368.62664794921875	12.333333333333334	9.983583333333334	12.333333333333334	2.3497500000000002	6221.93798828125	371327.58373815916	0	1174	1.2041667453853506	0.5	null	368.6260681152344	368.6275634765625
1030	368.87060546875	1.672					1	DETECTED	368.8706 m/z @1.67 [CD8212_2.mzXML]	368.87060546875	1.672	1.6569666666666667	1.7652500000000002	0.10828333333333351	31567.56640625	118509.65710351558	0	1174	0.06773902375491603	3.6014412416851744	6.202882483370349	368.8697204589844	368.8710632324219
1031	369.0091247558594	1.8515833333333334					1	DETECTED	369.0091 m/z @1.85 [CD8212_2.mzXML]	369.0091247558594	1.8515833333333334	1.8231333333333335	2.508683333333333	0.6855499999999994	25462.1328125	456250.32288378914	0	1174	0.38194884530162576	12.048330404217975	16.627268475369725	369.0080261230469	369.0095520019531
1032	369.0623779296875	12.059616666666667					1	DETECTED	369.0624 m/z @12.06 [CD8212_2.mzXML]	369.0623779296875	12.059616666666667	11.995183333333333	12.416866666666666	0.4216833333333323	19890.486328125	161381.50083764642	0	1174	0.1486187406015258	3.2722452146921683	2.706913992533524	369.0611572265625	369.0625305175781
1033	369.1208801269531	10.477333333333332					1	DETECTED	369.1209 m/z @10.48 [CD8212_2.mzXML]	369.1208801269531	10.477333333333332	10.398666666666665	12.316566666666667	1.9179000000000013	40860.203125	470404.21841320884	0	1174	0.06989253818237273	1.3780352818539068	1.5248631416035061	369.1201171875	369.1265869140625
1034	369.3504638671875	12.59635					1	DETECTED	369.3505 m/z @12.60 [CD8212_2.mzXML]	369.3504638671875	12.59635	0.19191666666666668	19.96466666666667	19.772750000000002	64807.25390625	6914653.562841588	0	1174	0.335283723742684	0.7370692159025376	6.658808270472739	369.349365234375	369.35211181640625
1035	370.08648681640625	11.841366666666666					1	DETECTED	370.0865 m/z @11.84 [CD8212_2.mzXML]	370.08648681640625	11.841366666666666	10.549033333333334	12.126183333333334	1.5771499999999996	63660.68359375	1266948.8591831664	0	1174	0.11412038443677375	0.5861654647112886	0.16057263652789666	370.0860595703125	370.0875244140625
1036	370.2943420410156	11.645983333333334					1	DETECTED	370.2943 m/z @11.65 [CD8212_2.mzXML]	370.2943420410156	11.645983333333334	11.586433333333334	11.79015	0.20371666666666677	48332.140625	336711.25835082954	0	1174	0.10037451266433983	1.710467394346495	2.7552331140633086	370.2937927246094	370.2947692871094
1037	370.3538818359375	12.710366666666665					1	DETECTED	370.3539 m/z @12.71 [CD8212_2.mzXML]	370.3538818359375	12.710366666666665	2.3856333333333333	16.751833333333334	14.366200000000001	18604.48046875	2229978.793336975	0	1174	0.3765521126305078	3.6642428347796834	5.880801119691659	370.3524475097656	370.35516357421875
1038	371.0899658203125	11.824166666666667					1	DETECTED	371.0900 m/z @11.82 [CD8212_2.mzXML]	371.0899658203125	11.824166666666667	11.807133333333333	11.93225	0.125116666666667	11070.7294921875	57406.62583435023	0	1174	0.09738744692426415	3.672700587084036	6.345401174168072	371.0899658203125	371.0906982421875
1039	371.2234802246094	12.109516666666668					1	DETECTED	371.2235 m/z @12.11 [CD8212_2.mzXML]	371.2234802246094	12.109516666666668	11.211933333333333	14.303883333333333	3.0919500000000006	6443.49609375	670587.1982631836	0	1174	0.061562591207382056	1.7223748955528704	2.4447497911057408	371.22216796875	371.22412109375
1040	371.2977294921875	11.645983333333334					1	DETECTED	371.2977 m/z @11.65 [CD8212_2.mzXML]	371.2977294921875	11.645983333333334	11.600916666666667	11.707616666666667	0.10670000000000002	10097.1015625	50983.160928955345	0	1174	0.10478967473935441	1.1838017751479195	1.3676035502958392	371.2970886230469	371.2978820800781
1041	371.3145446777344	1.1036166666666667					1	DETECTED	371.3145 m/z @1.10 [CD8212_2.mzXML]	371.3145446777344	1.1036166666666667	0.10091666666666667	20.00183333333333	19.900916666666664	5059.8720703125	3010229.863714511	0	1174	4.897283874853977	9.923664439347096	9.811757723591523	371.3129577636719	371.31695556640625
1042	372.0832824707031	11.824166666666667					1	DETECTED	372.0833 m/z @11.82 [CD8212_2.mzXML]	372.0832824707031	11.824166666666667	9.24325	12.076133333333333	2.832883333333333	23488.40625	1627119.2854795526	0	1174	0.12446043889897496	0.5488134060895675	0.6774594299209376	372.0829162597656	372.0916748046875
1043	372.7375183105469	1.9483166666666667					1	DETECTED	372.7375 m/z @1.95 [CD8212_2.mzXML]	372.7375183105469	1.9483166666666667	1.7501666666666666	2.11935	0.3691833333333332	7193.79345703125	108178.09883422848	0	1174	0.3152654880469188	0.931575405837328	0.8631508116746561	372.7369079589844	372.7384033203125
1044	372.88232421875	1.6418333333333335					1	DETECTED	372.8823 m/z @1.64 [CD8212_2.mzXML]	372.88232421875	1.6418333333333335	1.5819	1.6871	0.10519999999999996	22449.390625	98050.7898681641	0	1174	0.07137922299119936	0.8776418242491645	0.7095649691072113	372.88232421875	372.88275146484375
1045	373.2727355957031	12.299716666666665					1	DETECTED	373.2727 m/z @12.30 [CD8212_2.mzXML]	373.2727355957031	12.299716666666665	11.94755	12.530116666666666	0.5825666666666667	13586.373046875	163529.8179890139	0	1174	0.1456150874961626	0.8271178419309069	1.197833000982029	373.2711181640625	373.2735290527344
1046	375.0167236328125	1.8793666666666666					1	DETECTED	375.0167 m/z @1.88 [CD8212_2.mzXML]	375.0167236328125	1.8793666666666666	1.672	4.299733333333333	2.6277333333333335	172183.625	3173477.771873292	0	1174	0.20065733088692728	2.1122163331905095	5.32985564098135	375.0142517089844	375.0189514160156
1047	375.2189636230469	12.333333333333334					1	DETECTED	375.2190 m/z @12.33 [CD8212_2.mzXML]	375.2189636230469	12.333333333333334	12.299716666666665	12.432733333333335	0.1330166666666699	6205.8583984375	28824.43024646032	0	1174	0.1241294971547866	1.978433316807059	2.956866633614118	375.217529296875	375.22076416015625
1048	375.28839111328125	12.011683333333334					1	DETECTED	375.2884 m/z @12.01 [CD8212_2.mzXML]	375.28839111328125	12.011683333333334	12.011683333333334	13.537216666666666	1.5255333333333319	5686.72705078125	264346.3541800536	0	1174	0.045792453190609095	null	null	375.2857971191406	375.28948974609375
1049	376.62420654296875	10.625166666666667					1	DETECTED	376.6242 m/z @10.63 [CD8212_2.mzXML]	376.62420654296875	10.625166666666667	10.17885	10.92565	0.7467999999999986	20558.1171875	173031.23746020446	0	1174	0.07785860027967395	0.6635715328891403	2.471932678710503	376.6228332519531	376.6245422363281
1050	376.9019775390625	1.5671333333333335					1	DETECTED	376.9020 m/z @1.57 [CD8212_2.mzXML]	376.9019775390625	1.5671333333333335	0.9759166666666667	9.758633333333334	8.782716666666667	4953.98876953125	898383.9312987062	0	1174	0.0578390292948312	7.427663293208918	13.855326586417837	376.8935852050781	376.90655517578125
1051	377.14508056640625	9.843233333333334					1	DETECTED	377.1451 m/z @9.84 [CD8212_2.mzXML]	377.14508056640625	9.843233333333334	9.792333333333334	10.749383333333332	0.9570499999999988	8420.736328125	100052.57221978783	0	1174	0.09238318012137192	9.401277013752372	3.1973294091677884	377.1352844238281	377.145751953125
1052	377.6316223144531	12.316566666666667					1	DETECTED	377.6316 m/z @12.32 [CD8212_2.mzXML]	377.6316223144531	12.316566666666667	8.747616666666666	12.316566666666667	3.568950000000001	5994.466796875	406973.4097635501	0	1174	0.018299646350964593	0.5	null	377.6280517578125	377.6376037597656
1053	378.2392883300781	12.400316666666667					1	DETECTED	378.2393 m/z @12.40 [CD8212_2.mzXML]	378.2392883300781	12.400316666666667	11.807133333333333	15.107866666666666	3.3007333333333335	27310.484375	589680.0808070074	0	1174	0.0955563280987608	3.050445766860632	0.5194861302234853	378.23883056640625	378.2438049316406
1054	378.8990783691406	1.6569666666666667					1	DETECTED	378.8991 m/z @1.66 [CD8212_2.mzXML]	378.8990783691406	1.6569666666666667	1.5967666666666667	10.908716666666667	9.31195	65555.9765625	2272660.7124155276	0	1174	0.06747500958630637	73.84884166076947	0.767792833035145	378.89892578125	378.9019470214844
1055	379.2427062988281	12.383766666666666					1	DETECTED	379.2427 m/z @12.38 [CD8212_2.mzXML]	379.2427062988281	12.383766666666666	11.963033333333334	15.003616666666666	3.0405833333333323	6988.08544921875	384869.0202472536	0	1174	0.03280023113662622	3.79743049829375	6.1875473212993946	379.2418212890625	379.2520751953125
1056	380.255126953125	12.677950000000001					1	DETECTED	380.2551 m/z @12.68 [CD8212_2.mzXML]	380.255126953125	12.677950000000001	11.371833333333333	12.954216666666667	1.5823833333333344	28192.705078125	630681.2862227778	0	1174	0.12697008363337936	0.5796552532172464	0.15135715536991776	380.25274658203125	380.2629089355469
1057	381.0245056152344	1.8930166666666668					1	DETECTED	381.0245 m/z @1.89 [CD8212_2.mzXML]	381.0245056152344	1.8930166666666668	1.7189	18.354499999999998	16.635599999999997	132002.28125	2555306.7751402277	0	1174	0.0722202606258997	1.9711819838300586	2.2079295746955956	381.020751953125	381.0258483886719
1058	383.11492919921875	1.7942500000000001					1	DETECTED	383.1149 m/z @1.79 [CD8212_2.mzXML]	383.11492919921875	1.7942500000000001	1.7345333333333335	18.463666666666665	16.72913333333333	210088.390625	2888593.91763568	0	1174	0.06439382216265188	3.452458263400928	5.114850399018144	383.11492919921875	383.1230163574219
1059	384.11798095703125	1.7652500000000002					1	DETECTED	384.1180 m/z @1.77 [CD8212_2.mzXML]	384.11798095703125	1.7652500000000002	1.7652500000000002	9.104450000000002	7.339200000000002	16473.869140625	1119611.5889409182	0	1174	7.475435317297988	null	null	384.1141052246094	384.118896484375
1060	385.3088684082031	14.4041					1	DETECTED	385.3089 m/z @14.40 [CD8212_2.mzXML]	385.3088684082031	14.4041	10.0717	17.841333333333335	7.769633333333335	40614.9765625	3914028.9090810246	0	1174	0.8580262586688505	0.9117382305597285	0.7356894139093234	385.3052673339844	385.31024169921875
1061	386.0812683105469	13.093233333333334					1	DETECTED	386.0813 m/z @13.09 [CD8212_2.mzXML]	386.0812683105469	13.093233333333334	0.2287	19.96466666666667	19.73596666666667	3423.597412109375	1478169.6219826033	0	1174	8.621609082092204	0.7670688922515652	1.5788824908354715	386.0785217285156	386.0834045410156
1062	386.3119201660156	14.48755					1	DETECTED	386.3119 m/z @14.49 [CD8212_2.mzXML]	386.3119201660156	14.48755	11.09295	16.456983333333334	5.364033333333333	8051.30224609375	849368.4080618288	0	1174	0.7561304713777854	0.790083269506471	0.5801665390129419	386.31085205078125	386.31396484375
1063	386.3254089355469	12.726633333333332					1	DETECTED	386.3254 m/z @12.73 [CD8212_2.mzXML]	386.3254089355469	12.726633333333332	11.841366666666666	12.80985	0.9684833333333351	3830.691162109375	161769.25046875008	0	1174	0.9579573677542008	0.5470009036825074	0.09400180736501476	386.32391357421875	386.3267822265625
1064	387.1793212890625	11.572149999999999					1	DETECTED	387.1793 m/z @11.57 [CD8212_2.mzXML]	387.1793212890625	11.572149999999999	1.15795	12.2127	11.05475	189935.859375	6256222.812060301	0	1174	0.1210801167172697	3.0583188398720305	3.1781051791671526	387.178955078125	387.1867370605469
1065	388.0781555175781	11.245566666666667					1	DETECTED	388.0782 m/z @11.25 [CD8212_2.mzXML]	388.0781555175781	11.245566666666667	0.1554	19.891333333333332	19.73593333333333	2914.655029296875	1496793.829570556	0	1174	5.279965167722674	0.8897942621842172	0.7795885243684344	388.07470703125	388.0798645019531
1066	388.1824035644531	11.572149999999999					1	DETECTED	388.1824 m/z @11.57 [CD8212_2.mzXML]	388.1824035644531	11.572149999999999	11.572149999999999	11.995183333333333	0.4230333333333345	49738.22265625	257619.8270015893	0	1174	0.0509828620723809	null	null	388.18218994140625	388.18304443359375
1067	388.7115173339844	1.9483166666666667					1	DETECTED	388.7115 m/z @1.95 [CD8212_2.mzXML]	388.7115173339844	1.9483166666666667	1.80895	2.11935	0.3103999999999998	10824.6005859375	123234.7234184569	0	1174	0.20162890645862586	1.113609184405644	1.227218368811288	388.7098083496094	388.7116394042969
1068	389.02105712890625	1.6118333333333332					1	DETECTED	389.0211 m/z @1.61 [CD8212_2.mzXML]	389.02105712890625	1.6118333333333332	1.5819	1.6418333333333335	0.059933333333333394	7006.2490234375	20529.768657959015	0	1174	0.06453276775667782	1.0011135857461098	1.0022271714922195	389.0205078125	389.0216064453125
1069	389.18450927734375	11.586433333333334					1	DETECTED	389.1845 m/z @11.59 [CD8212_2.mzXML]	389.18450927734375	11.586433333333334	11.557783333333333	11.616150000000001	0.05836666666666801	7711.458984375	20877.65939428738	0	1174	0.49913605268072203	1.0186154741128537	1.0372309482257076	389.18450927734375	389.1864318847656
1070	390.7980041503906	1.7501666666666666					1	DETECTED	390.7980 m/z @1.75 [CD8212_2.mzXML]	390.7980041503906	1.7501666666666666	1.6871	1.7942500000000001	0.10715000000000008	12092.5615234375	56417.85591027834	0	1174	0.09439858808980084	0.8494978858350966	0.6989957716701932	390.7972412109375	390.7980041503906
1071	390.9909973144531	1.8930166666666668					1	DETECTED	390.9910 m/z @1.89 [CD8212_2.mzXML]	390.9909973144531	1.8930166666666668	1.78005	2.426616666666667	0.646566666666667	36046.41796875	490502.10929846205	0	1174	0.14418709154647313	2.398942058150355	3.744760193854738	390.98980712890625	390.9917907714844
1072	391.283203125	0.9577833333333333					1	DETECTED	391.2832 m/z @0.96 [CD8212_2.mzXML]	391.283203125	0.9577833333333333	0.10091666666666667	20.00183333333333	19.900916666666664	10837.0556640625	7407258.816497614	0	1174	2.997864810998003	11.61260989652221	2.6472686683998914	391.2813720703125	391.28570556640625
1073	392.7943115234375	1.7501666666666666					1	DETECTED	392.7943 m/z @1.75 [CD8212_2.mzXML]	392.7943115234375	1.7501666666666666	1.6871	1.7942500000000001	0.10715000000000008	17180.41796875	78780.88891955567	0	1174	0.0854456075022132	0.8494978858350966	0.6989957716701932	392.7939453125	392.79547119140625
1074	393.2973937988281	13.124116666666668					1	DETECTED	393.2974 m/z @13.12 [CD8212_2.mzXML]	393.2973937988281	13.124116666666668	1.5967666666666667	20.00183333333333	18.405066666666663	4709.533203125	1586606.3105680547	0	1174	7.9440894856975115	0.7983216726596599	1.6593965560125519	393.29486083984375	393.2999572753906
1075	394.0746154785156	9.272966666666667					1	DETECTED	394.0746 m/z @9.27 [CD8212_2.mzXML]	394.0746154785156	9.272966666666667	9.122466666666666	9.387016666666666	0.26454999999999984	2366.997314453125	23840.246755493226	0	1174	0.11679528601616873	0.8789036544850437	0.7578073089700873	394.07269287109375	394.075927734375
1076	394.2937927246094	11.645983333333334					1	DETECTED	394.2938 m/z @11.65 [CD8212_2.mzXML]	394.2937927246094	11.645983333333334	4.475316666666667	11.756433333333332	7.281116666666665	10872.2236328125	685787.5895414733	0	1174	0.09374481604902485	0.5077015154332465	0.015403030866492895	394.29327392578125	394.3020935058594
1077	394.7911071777344	1.7189					1	DETECTED	394.7911 m/z @1.72 [CD8212_2.mzXML]	394.7911071777344	1.7189	1.7025833333333333	1.78005	0.07746666666666657	8095.8310546875	31286.984340576157	0	1174	0.08986690950451792	2.3738508682328745	3.7477017364657494	394.791015625	394.7928466796875
1078	394.87261962890625	1.6418333333333335					1	DETECTED	394.8726 m/z @1.64 [CD8212_2.mzXML]	394.87261962890625	1.6418333333333335	1.6118333333333332	1.6871	0.07526666666666681	13506.373046875	47358.81258740237	0	1174	0.05982876975145901	1.2544444444444365	1.508888888888873	394.87261962890625	394.87353515625
1079	395.08154296875	10.804116666666665					1	DETECTED	395.0815 m/z @10.80 [CD8212_2.mzXML]	395.08154296875	10.804116666666665	10.749383333333332	10.908716666666667	0.15933333333333444	3159.11669921875	15893.424236724872	0	1174	0.06512081599474939	1.4555420219244992	1.9110840438489984	395.0812072753906	395.0833740234375
1080	396.3099060058594	11.691883333333333					1	DETECTED	396.3099 m/z @11.69 [CD8212_2.mzXML]	396.3099060058594	11.691883333333333	11.691883333333333	11.824166666666667	0.13228333333333353	8568.2421875	47717.6625263672	0	1174	0.0843687974939833	null	null	396.3093566894531	396.30999755859375
1081	396.9986572265625	1.8930166666666668					1	DETECTED	396.9987 m/z @1.89 [CD8212_2.mzXML]	396.9986572265625	1.8930166666666668	1.7025833333333333	2.41295	0.7103666666666666	41653.859375	694595.9607600096	0	1174	0.2464337151856204	1.7509462283551667	2.228747658499418	396.99005126953125	397.0001525878906
1082	397.41412353515625	12.383766666666666					1	DETECTED	397.4141 m/z @12.38 [CD8212_2.mzXML]	397.41412353515625	12.383766666666666	6.416066666666667	15.320966666666667	8.904900000000001	37306.453125	1364404.2468515325	0	1174	0.24244626021040894	7.479929881631141	2.524759100933807	397.4133605957031	397.4161071777344
1083	398.0513000488281	9.8955					1	DETECTED	398.0513 m/z @9.90 [CD8212_2.mzXML]	398.0513000488281	9.8955	9.877866666666668	9.948516666666666	0.07064999999999877	1108.68603515625	3698.2140445861064	0	1174	0.1604564835119877	2.003308128544483	3.0066162570889663	398.0497741699219	398.0513000488281
1084	398.3255615234375	11.841366666666666					1	DETECTED	398.3256 m/z @11.84 [CD8212_2.mzXML]	398.3255615234375	11.841366666666666	11.807133333333333	15.003616666666666	3.196483333333333	21650.4765625	481767.37625463854	0	1174	0.10190376678210988	46.68670886076009	5.086942620993103	398.3195495605469	398.3261413574219
1085	398.760009765625	13.554066666666667					1	DETECTED	398.7600 m/z @13.55 [CD8212_2.mzXML]	398.760009765625	13.554066666666667	11.211933333333333	15.939783333333333	4.72785	18574.56640625	1190145.234239715	0	1174	0.45365443054799925	0.9072246167180825	3.437363790852353	398.7588195800781	398.7640380859375
1086	399.3291931152344	11.888366666666666					1	DETECTED	399.3292 m/z @11.89 [CD8212_2.mzXML]	399.3291931152344	11.888366666666666	11.841366666666666	14.656783333333333	2.8154166666666676	6174.10400390625	525935.0144041142	0	1174	2.5904579450922487	29.951241134751402	55.45658916535349	399.322998046875	399.33038330078125
1087	400.3412170410156	12.011683333333334					1	DETECTED	400.3412 m/z @12.01 [CD8212_2.mzXML]	400.3412170410156	12.011683333333334	11.94755	12.481150000000001	0.5336000000000016	87743.0078125	728369.2297180194	0	1174	0.10261110065237311	3.0310788553908554	3.9111149956907827	400.3388977050781	400.3414306640625
1088	400.825927734375	1.7189					1	DETECTED	400.8259 m/z @1.72 [CD8212_2.mzXML]	400.825927734375	1.7189	1.7025833333333333	1.7942500000000001	0.09166666666666679	25963.64453125	109685.48284667968	0	1174	0.08377190495842246	2.808988764044932	4.820051610495492	400.8258056640625	400.8265686035156
1089	401.624755859375	10.92565					1	DETECTED	401.6248 m/z @10.93 [CD8212_2.mzXML]	401.624755859375	10.92565	10.263816666666665	11.058933333333332	0.7951166666666669	4043.419677734375	93751.23705865482	0	1174	0.7070415893730573	0.6006925207756229	0.2013850415512458	401.6229553222656	401.62542724609375
1090	401.8657531738281	1.5524833333333334					1	DETECTED	401.8658 m/z @1.55 [CD8212_2.mzXML]	401.8657531738281	1.5524833333333334	1.4786	1.5671333333333335	0.08853333333333357	6328.9541015625	18740.67485595707	0	1174	0.09243614581909854	0.5991427926911799	0.19828558538235977	401.8641357421875	401.8658142089844
1091	402.9017333984375	1.6118333333333332					1	DETECTED	402.9017 m/z @1.61 [CD8212_2.mzXML]	402.9017333984375	1.6118333333333332	1.5671333333333335	1.6569666666666667	0.08983333333333321	43963.0390625	145841.7829272461	0	1174	0.06747058666387029	1.0048471290082073	0.9806553518555124	402.9008483886719	402.90216064453125
1092	403.0070495605469	1.8930166666666668					1	DETECTED	403.0070 m/z @1.89 [CD8212_2.mzXML]	403.0070495605469	1.8930166666666668	1.7501666666666666	2.3992666666666667	0.6491	113108.2109375	1751723.6914155274	0	1174	0.19124950317454958	2.134036625779303	2.9039151117710125	403.005859375	403.0079650878906
1093	404.2054748535156	11.586433333333334					1	DETECTED	404.2055 m/z @11.59 [CD8212_2.mzXML]	404.2054748535156	11.586433333333334	11.5286	11.773283333333334	0.2446833333333327	23714.58984375	161288.47670703102	0	1174	0.103372524247348	2.369356552100876	3.1723773358022513	404.2049865722656	404.2065734863281
1094	405.135498046875	10.578416666666667					1	DETECTED	405.1355 m/z @10.58 [CD8212_2.mzXML]	405.135498046875	10.578416666666667	10.520299999999999	10.767483333333333	0.24718333333333398	4552.08642578125	25516.677005462734	0	1174	0.08281625552726979	2.1266131344995047	1.8224820780412898	405.13079833984375	405.1361389160156
1095	406.74652099609375	12.109516666666668					1	DETECTED	406.7465 m/z @12.11 [CD8212_2.mzXML]	406.74652099609375	12.109516666666668	11.058933333333332	15.391966666666667	4.333033333333335	22196.16796875	1764128.5755082103	0	1174	0.7498152426045692	1.5366998772916292	1.9637283575438702	406.7450866699219	406.7494201660156
1096	407.02862548828125	10.247083333333334					1	DETECTED	407.0286 m/z @10.25 [CD8212_2.mzXML]	407.02862548828125	10.247083333333334	10.196666666666665	15.939783333333333	5.743116666666667	4738.6455078125	442206.26374731434	0	1174	0.05274762610648942	56.95652892561746	112.91305785123492	407.0221252441406	407.0288391113281
1097	408.7681884765625	1.7189					1	DETECTED	408.7682 m/z @1.72 [CD8212_2.mzXML]	408.7681884765625	1.7189	1.6871	13.757583333333335	12.070483333333335	21040.0625	4875865.148654054	0	1174	11.450404320110474	189.787473794549	349.0337295956975	408.7681884765625	408.7753601074219
1098	408.9184265136719	1.6118333333333332					1	DETECTED	408.9184 m/z @1.61 [CD8212_2.mzXML]	408.9184265136719	1.6118333333333332	1.5819	1.6569666666666667	0.07506666666666661	46033.875	150674.7275976565	0	1174	0.06156933163273903	1.2538975501113656	1.5077951002227312	408.9181213378906	408.9185791015625
1099	409.16119384765625	11.572149999999999					1	DETECTED	409.1612 m/z @11.57 [CD8212_2.mzXML]	409.16119384765625	11.572149999999999	11.5129	12.109516666666668	0.5966166666666677	154036.015625	1228967.5048188458	0	1174	0.11022952411343034	2.907460806644232	3.141103268492923	409.1606750488281	409.162109375
1100	409.1873779296875	9.199333333333334					1	DETECTED	409.1874 m/z @9.20 [CD8212_2.mzXML]	409.1873779296875	9.199333333333334	9.1395	9.303733333333334	0.16423333333333368	28563.49609375	114626.41488568082	0	1174	0.06449186496781678	1.2083564626943166	1.3540523692158843	409.1863708496094	409.187744140625
1101	410.164306640625	11.572149999999999					1	DETECTED	410.1643 m/z @11.57 [CD8212_2.mzXML]	410.164306640625	11.572149999999999	11.5286	11.93225	0.40364999999999895	38094.03515625	273291.044551025	0	1174	0.8216443611517104	4.634328358209158	3.7784839090225133	410.1641845703125	410.1649475097656
1102	410.2536315917969	4.31595					1	DETECTED	410.2536 m/z @4.32 [CD8212_2.mzXML]	410.2536315917969	4.31595	3.3767333333333336	4.555750000000001	1.179016666666667	2366.305908203125	109586.3006194153	0	1174	0.7353838422368995	0.6276595744680855	0.255319148936171	410.2524108886719	410.25421142578125
1103	410.7610168457031	13.287833333333333					1	DETECTED	410.7610 m/z @13.29 [CD8212_2.mzXML]	410.7610168457031	13.287833333333333	9.593333333333334	14.5885	4.995166666666666	6431.77490234375	602534.2358134157	0	1174	0.4873467681520456	0.676027428158975	0.3520548563179501	410.75933837890625	410.7627868652344
1104	410.8552551269531	1.6871					1	DETECTED	410.8553 m/z @1.69 [CD8212_2.mzXML]	410.8552551269531	1.6871	1.6569666666666667	1.7652500000000002	0.10828333333333351	33926.41015625	145697.61171972658	0	1174	0.1698648750222007	1.796736725663719	2.593473451327438	410.85504150390625	410.856201171875
1105	411.2001037597656	1.672					1	DETECTED	411.2001 m/z @1.67 [CD8212_2.mzXML]	411.2001037597656	1.672	1.4128833333333333	12.2127	10.799816666666667	24495.849609375	8722256.354521025	0	1174	11.46932485686512	20.711757708632888	40.01853541759897	411.19329833984375	411.2001037597656
1106	412.3048095703125	11.572149999999999					1	DETECTED	412.3048 m/z @11.57 [CD8212_2.mzXML]	412.3048095703125	11.572149999999999	11.572149999999999	11.63095	0.05880000000000152	4395.5576171875	11831.416696167062	0	1174	0.03024939672262228	null	null	412.3048095703125	412.3056335449219
1107	412.8517761230469	1.6871					1	DETECTED	412.8518 m/z @1.69 [CD8212_2.mzXML]	412.8517761230469	1.6871	1.6267333333333334	1.7501666666666666	0.12343333333333328	22282.705078125	109056.81490380867	0	1174	0.10538988988414788	1.0223633351739365	1.0447266703478728	412.8517761230469	412.8616027832031
1108	412.9730529785156	1.8930166666666668					1	DETECTED	412.9731 m/z @1.89 [CD8212_2.mzXML]	412.9730529785156	1.8930166666666668	1.80895	15.302916666666667	13.493966666666667	10275.1025390625	1175777.614187927	0	1174	0.23407802983567283	80.25753370340993	159.51506740681987	412.9712829589844	412.9808044433594
1109	413.1416320800781	9.370083333333334					1	DETECTED	413.1416 m/z @9.37 [CD8212_2.mzXML]	413.1416320800781	9.370083333333334	2.832733333333333	9.403916666666667	6.571183333333334	5533.1689453125	455347.5534507448	0	1174	0.0764987368265384	0.5025876948100786	0.0051753896201570705	413.1342468261719	413.1426696777344
1110	413.265625	1.78005					1	DETECTED	413.2656 m/z @1.78 [CD8212_2.mzXML]	413.265625	1.78005	0.21043333333333333	19.9835	19.773066666666665	9768.958984375	1938341.9057696527	0	1174	11.576980473309666	3.3037064503818145	5.593151150713358	413.2619934082031	413.2713317871094
1111	413.3397216796875	12.177933333333334					1	DETECTED	413.3397 m/z @12.18 [CD8212_2.mzXML]	413.3397216796875	12.177933333333334	11.858283333333333	16.01418333333333	4.155899999999999	6339.9697265625	668854.1976795655	0	1174	2.1648330047988136	6.500703894885007	12.001407789770013	413.338623046875	413.3416748046875
1112	414.2992248535156	12.230133333333333					1	DETECTED	414.2992 m/z @12.23 [CD8212_2.mzXML]	414.2992248535156	12.230133333333333	11.645983333333334	18.062	6.416016666666668	37621.9140625	2075878.1206485592	0	1174	3.144334439031301	1.7772588113326786	6.708289694137889	414.29833984375	414.3034362792969
1113	415.1221008300781	11.143849999999999					1	DETECTED	415.1221 m/z @11.14 [CD8212_2.mzXML]	415.1221008300781	11.143849999999999	11.04185	11.245566666666667	0.20371666666666677	3980.76171875	26756.60925476085	0	1174	0.07642993327556447	0.998611111111126	0.9972222222222519	415.12139892578125	415.1229553222656
1114	415.210693359375	11.888366666666666					1	DETECTED	415.2107 m/z @11.89 [CD8212_2.mzXML]	415.210693359375	11.888366666666666	11.824166666666667	12.580366666666666	0.7561999999999998	492590.875	3704891.904540058	1	1174	0.08020956541080793	2.981722085604304	4.585765050219667	415.20965576171875	415.2110290527344
1115	415.2799377441406	12.677950000000001					1	DETECTED	415.2799 m/z @12.68 [CD8212_2.mzXML]	415.2799377441406	12.677950000000001	12.612716666666667	13.39415	0.7814333333333323	7920.828125	157985.09471935997	0	1174	0.1534273463482112	5.989524782830842	10.979049565661684	415.27520751953125	415.2821350097656
1116	415.302978515625	12.247549999999999					1	DETECTED	415.3030 m/z @12.25 [CD8212_2.mzXML]	415.302978515625	12.247549999999999	11.707616666666667	16.77	5.062383333333333	11369.6923828125	875357.3670445557	0	1174	0.6636279207950011	4.687970737128051	3.8406394786757927	415.30133056640625	415.3040466308594
1117	416.2140808105469	11.888366666666666					1	DETECTED	416.2141 m/z @11.89 [CD8212_2.mzXML]	416.2140808105469	11.888366666666666	10.659166666666666	12.350249999999999	1.6910833333333333	126326.0078125	1614200.2158260576	0	1174	0.0361570044866113	0.5965409470109957	0.15544907078368747	416.2123718261719	416.2187805175781
1118	416.3155822753906	12.726633333333332					1	DETECTED	416.3156 m/z @12.73 [CD8212_2.mzXML]	416.3155822753906	12.726633333333332	12.726633333333332	16.935666666666666	4.209033333333334	2954.9326171875	430520.783440735	0	1174	3.213712849058167	null	null	416.3146057128906	416.31707763671875
1119	416.7598876953125	13.13885					1	DETECTED	416.7599 m/z @13.14 [CD8212_2.mzXML]	416.7598876953125	13.13885	12.954216666666667	13.688683333333334	0.7344666666666662	14000.76953125	203231.8742147823	0	1174	0.21707933577131122	1.9889871818017788	2.9779743636035576	416.7588195800781	416.7612609863281
1120	416.8001708984375	1.7189					1	DETECTED	416.8002 m/z @1.72 [CD8212_2.mzXML]	416.8001708984375	1.7189	1.7025833333333333	1.7652500000000002	0.06266666666666687	27943.26953125	85528.78359082043	0	1174	0.1283441714818392	1.9203268641470845	2.840653728294169	416.8001403808594	416.8006286621094
1121	417.0016784667969	1.8930166666666668					1	DETECTED	417.0017 m/z @1.89 [CD8212_2.mzXML]	417.0016784667969	1.8930166666666668	1.78005	2.41295	0.6329	64961.61328125	1108691.8255294797	0	1174	0.375358186740101	2.8072814083843065	4.1473196479386125	417.00054931640625	417.00262451171875
1122	418.79754638671875	1.7345333333333335					1	DETECTED	418.7975 m/z @1.73 [CD8212_2.mzXML]	418.79754638671875	1.7345333333333335	1.1036166666666667	1.7652500000000002	0.6616333333333335	25562.7578125	197487.45401312274	0	1174	0.07099549644248704	0.5243428873332453	0.04868577466649064	418.790771484375	418.7986145019531
1123	418.9804382324219	1.9067					1	DETECTED	418.9804 m/z @1.91 [CD8212_2.mzXML]	418.9804382324219	1.9067	1.7942500000000001	15.374083333333335	13.579833333333335	28548.080078125	2744169.2564197998	0	1174	0.22928880839881294	60.381651104194496	119.76330220838899	418.9792785644531	418.9817810058594
1124	419.0443115234375	11.557783333333333					1	DETECTED	419.0443 m/z @11.56 [CD8212_2.mzXML]	419.0443115234375	11.557783333333333	11.5286	11.72365	0.1950499999999984	5605.89208984375	38766.641624877855	0	1174	0.09464453515909099	3.341804683038363	5.683609366076726	419.0384216308594	419.0457763671875
1125	419.2755432128906	13.014999999999999					1	DETECTED	419.2755 m/z @13.01 [CD8212_2.mzXML]	419.2755432128906	13.014999999999999	12.96945	17.7675	4.798049999999998	8451.4912109375	451519.6913194883	0	1174	0.11664738218324722	52.66794731064918	104.33589462129837	419.26995849609375	419.2772216796875
1126	419.3150939941406	12.350249999999999					1	DETECTED	419.3151 m/z @12.35 [CD8212_2.mzXML]	419.3150939941406	12.350249999999999	0.10091666666666667	20.00183333333333	19.900916666666664	3286.6650390625	1388769.423321318	0	1174	19.01275536837241	0.8123265211712202	2.5031609956615277	419.3111267089844	419.3180847167969
1127	420.1573791503906	11.143849999999999					1	DETECTED	420.1574 m/z @11.14 [CD8212_2.mzXML]	420.1573791503906	11.143849999999999	10.506133333333334	11.2287	0.7225666666666655	6567.32177734375	92176.67250659164	0	1174	0.0806715481283824	0.5665264093249365	0.14121866978156133	420.15625	420.16265869140625
1128	420.7941589355469	1.7345333333333335					1	DETECTED	420.7942 m/z @1.73 [CD8212_2.mzXML]	420.7941589355469	1.7345333333333335	1.7025833333333333	1.7652500000000002	0.06266666666666687	8357.96875	25935.21941137699	0	1174	0.06084379130698059	0.9806990088680216	0.9613980177360434	420.79400634765625	420.7949523925781
1129	420.8839416503906	1.672					1	DETECTED	420.8839 m/z @1.67 [CD8212_2.mzXML]	420.8839416503906	1.672	1.6569666666666667	1.7501666666666666	0.09319999999999995	54111.48828125	135413.6875615232	0	1174	0.03764273269425433	3.099778270509997	5.199556541019994	420.8834228515625	420.8844299316406
1130	421.7818908691406	14.220816666666668					1	DETECTED	421.7819 m/z @14.22 [CD8212_2.mzXML]	421.7818908691406	14.220816666666668	13.273166666666667	15.0384	1.7652333333333328	12219.869140625	350963.1128223877	0	1174	0.33683141982233344	0.8290210180263673	3.4680207179448526	421.77886962890625	421.7839660644531
1131	422.3258361816406	11.807133333333333					1	DETECTED	422.3258 m/z @11.81 [CD8212_2.mzXML]	422.3258361816406	11.807133333333333	11.79015	11.888366666666666	0.09821666666666573	8587.5634765625	34804.11182495135	0	1174	0.1028402023805306	2.8915603532876952	4.7831207065753905	422.3250427246094	422.32666015625
1132	423.0001525878906	10.263816666666665					1	DETECTED	423.0002 m/z @10.26 [CD8212_2.mzXML]	423.0001525878906	10.263816666666665	4.411033333333333	10.297733333333333	5.8867	2158.2060546875	406527.36995086673	0	1174	0.06930112949830125	0.5028974818248869	0.005794963649773724	422.9927673339844	423.0020751953125
1133	424.3412780761719	11.902766666666668					1	DETECTED	424.3413 m/z @11.90 [CD8212_2.mzXML]	424.3412780761719	11.902766666666668	11.873833333333332	12.530116666666666	0.6562833333333344	122489.03125	1047362.4515535885	0	1174	0.12317083030513132	6.449743326766565	9.775367875925424	424.3400573730469	424.34356689453125
1134	424.89599609375	1.6267333333333334					1	DETECTED	424.8960 m/z @1.63 [CD8212_2.mzXML]	424.89599609375	1.6267333333333334	1.4636333333333333	1.6871	0.2234666666666667	95520.015625	435356.7930485231	0	1174	0.07297908091610594	0.9980315669458462	0.981163763656963	424.8932189941406	424.8965148925781
1135	426.35699462890625	12.04375					1	DETECTED	426.3570 m/z @12.04 [CD8212_2.mzXML]	426.35699462890625	12.04375	11.888366666666666	12.645483333333335	0.7571166666666684	144610.0625	1379742.3314484868	1	1174	0.1268492491343256	3.484773473179702	5.174352595893096	426.3477783203125	426.3580017089844
1136	426.8290710449219	1.6871					1	DETECTED	426.8291 m/z @1.69 [CD8212_2.mzXML]	426.8290710449219	1.6871	1.672	1.9764166666666665	0.30441666666666656	27190.875	151323.21284204122	0	1174	0.10105904938721877	10.080022075055108	7.146382943984542	426.8287048339844	426.8330383300781
1137	427.05426025390625	9.421					1	DETECTED	427.0543 m/z @9.42 [CD8212_2.mzXML]	427.05426025390625	9.421	9.303733333333334	10.001149999999999	0.6974166666666655	17873.5859375	143562.0926472471	0	1174	0.09498322530512304	1.0209107767795214	1.0858474929607496	427.052734375	427.06292724609375
1138	427.4313049316406	12.645483333333335					1	DETECTED	427.4313 m/z @12.65 [CD8212_2.mzXML]	427.4313049316406	12.645483333333335	1.3765333333333334	18.390666666666668	17.014133333333334	8390.107421875	1642538.3724804688	0	1174	0.20932158883729102	0.7549120962171866	0.12499764801520531	427.4257507324219	427.4341735839844
1139	428.37261962890625	12.1607					1	DETECTED	428.3726 m/z @12.16 [CD8212_2.mzXML]	428.37261962890625	12.1607	2.6611833333333332	12.481150000000001	9.819966666666668	26670.17578125	1507424.5442797232	0	1174	null	0.5129473578455302	0.019783676072161742	428.3634033203125	428.3742370605469
1140	429.0513610839844	9.387016666666666					1	DETECTED	429.0514 m/z @9.39 [CD8212_2.mzXML]	429.0513610839844	9.387016666666666	9.336316666666667	9.507833333333334	0.1715166666666672	6322.314453125	40701.692229492175	0	1174	0.10670990443367856	1.6914858645628237	2.051893987846642	429.0506591796875	429.05181884765625
1141	429.3344421386719	11.902766666666668					1	DETECTED	429.3344 m/z @11.90 [CD8212_2.mzXML]	429.3344421386719	11.902766666666668	2.965333333333333	14.951316666666665	11.985983333333332	3466.499755859375	1074172.2359749451	0	1174	2.3429611991648933	0.6705495239125325	0.34109904782506495	429.3306884765625	429.3375244140625
1142	429.3756408691406	12.177933333333334					1	DETECTED	429.3756 m/z @12.18 [CD8212_2.mzXML]	429.3756408691406	12.177933333333334	12.126183333333334	15.107866666666666	2.981683333333333	7519.56787109375	609224.085328796	0	1174	0.3486009386198905	28.80853462157799	49.75687524961052	429.3705749511719	429.376953125
1143	429.7683410644531	14.188433333333334					1	DETECTED	429.7683 m/z @14.19 [CD8212_2.mzXML]	429.7683410644531	14.188433333333334	14.089866666666667	14.882583333333335	0.7927166666666672	7600.86083984375	159307.1620564574	0	1174	0.35541196929041163	4.021220831924249	6.836998347768754	429.7664489746094	429.7689208984375
1144	430.2431335449219	9.6101					1	DETECTED	430.2431 m/z @9.61 [CD8212_2.mzXML]	430.2431335449219	9.6101	9.593333333333334	9.692216666666667	0.09888333333333321	7774.69140625	26934.256078674327	0	1174	0.057687453956763335	2.9488071570578582	4.8976143141157165	430.2414245605469	430.2436828613281
1145	430.3786926269531	13.440783333333334					1	DETECTED	430.3787 m/z @13.44 [CD8212_2.mzXML]	430.3786926269531	13.440783333333334	8.961083333333333	19.487833333333334	10.526750000000002	41514.6640625	1813892.5742812192	0	1174	0.3258139071359736	0.9216291395316666	1.9057977882114596	430.37750244140625	430.3886413574219
1146	430.9128723144531	1.6418333333333335					1	DETECTED	430.9129 m/z @1.64 [CD8212_2.mzXML]	430.9128723144531	1.6418333333333335	1.5967666666666667	1.6871	0.09033333333333338	134545.609375	479718.2064726564	0	1174	0.06444103934152978	1.0022189349112398	1.075167868436009	430.9123840332031	430.9130859375
1147	431.177734375	12.580366666666666					1	DETECTED	431.1777 m/z @12.58 [CD8212_2.mzXML]	431.177734375	12.580366666666666	9.170183333333334	12.999733333333333	3.8295499999999993	43456.296875	1128280.2300499268	0	1174	0.3608534049833807	0.5590443513300372	1.1241597710043645	431.1683349609375	431.1783447265625
1148	431.3820495605469	13.47235					1	DETECTED	431.3820 m/z @13.47 [CD8212_2.mzXML]	431.3820495605469	13.47235	13.0302	14.139633333333334	1.1094333333333335	12713.578125	333700.6894751589	0	1174	0.2728845088360998	1.2545893173508242	0.9516244066985611	431.38079833984375	431.38360595703125
1149	432.18121337890625	12.694166666666666					1	DETECTED	432.1812 m/z @12.69 [CD8212_2.mzXML]	432.18121337890625	12.694166666666666	12.299716666666665	12.843449999999999	0.5437333333333338	9231.5302734375	202171.69946459963	0	1174	0.07512420516405349	0.6892297291587434	0.3784594583174868	432.1799011230469	432.18212890625
1150	432.2374572753906	11.902766666666668					1	DETECTED	432.2375 m/z @11.90 [CD8212_2.mzXML]	432.2374572753906	11.902766666666668	11.858283333333333	12.2127	0.35441666666666727	73753.203125	494524.26932715235	0	1174	0.08020491497849136	3.1124819875727145	5.036648554232147	432.23651123046875	432.2376403808594
1151	432.3097229003906	12.230133333333333					1	DETECTED	432.3097 m/z @12.23 [CD8212_2.mzXML]	432.3097229003906	12.230133333333333	4.78665	16.917333333333332	12.130683333333332	27503.771484375	3179281.2195923785	0	1174	0.6694377345411091	0.7635162659750205	6.071765514018983	432.3085632324219	432.3138122558594
1152	432.9757080078125	1.8930166666666668					1	DETECTED	432.9757 m/z @1.89 [CD8212_2.mzXML]	432.9757080078125	1.8930166666666668	1.78005	2.3992666666666667	0.6192166666666667	42833.8125	624079.4628198856	0	1174	1.7503869925719469	2.5512482169920037	3.7575831443978953	432.97491455078125	432.9781799316406
1153	433.06060791015625	11.572149999999999					1	DETECTED	433.0606 m/z @11.57 [CD8212_2.mzXML]	433.06060791015625	11.572149999999999	7.179950000000001	11.645983333333334	4.466033333333333	11360.9365234375	1146503.2877356263	0	1174	0.11417488451946234	0.5084050513789599	0.016810102757919672	433.05841064453125	433.06060791015625
1154	435.1495666503906	12.04375					1	DETECTED	435.1496 m/z @12.04 [CD8212_2.mzXML]	435.1495666503906	12.04375	11.995183333333333	12.143633333333334	0.14845000000000041	9383.2666015625	51827.66501660165	0	1174	0.08980976189157275	1.5283115991764158	2.0566231983528316	435.1487731933594	435.1501770019531
1155	435.3330078125	10.506133333333334					1	DETECTED	435.3330 m/z @10.51 [CD8212_2.mzXML]	435.3330078125	10.506133333333334	10.462266666666666	11.691883333333333	1.2296166666666668	8407.1044921875	252099.36234347554	0	1174	0.11082595408243634	14.01538753799348	3.6200631898259568	435.33148193359375	435.3391418457031
1156	436.85809326171875	1.672					1	DETECTED	436.8581 m/z @1.67 [CD8212_2.mzXML]	436.85809326171875	1.672	1.6569666666666667	1.7501666666666666	0.09319999999999995	39303.5	101731.64139550769	0	1174	0.0401705528679861	3.099778270509997	4.384522117120621	436.8570251464844	436.8583984375
1157	437.1927490234375	11.902766666666668					1	DETECTED	437.1927 m/z @11.90 [CD8212_2.mzXML]	437.1927490234375	11.902766666666668	11.824166666666667	12.563483333333332	0.7393166666666655	323305.34375	2512175.169084179	1	1174	0.08701909235742455	2.5626989845688053	3.4051336018499	437.1900634765625	437.1945495605469
1158	438.9834289550781	1.8930166666666668					1	DETECTED	438.9834 m/z @1.89 [CD8212_2.mzXML]	438.9834289550781	1.8930166666666668	1.7345333333333335	2.3164666666666665	0.581933333333333	34918.71484375	484539.06086853024	0	1174	0.09489105555881627	1.8359448943106522	2.9869464690334615	438.983154296875	438.98492431640625
1159	440.8701171875	1.6267333333333334					1	DETECTED	440.8701 m/z @1.63 [CD8212_2.mzXML]	440.8701171875	1.6267333333333334	1.5819	3.6078666666666668	2.0259666666666667	34285.05859375	1508335.3386292728	0	1174	0.07258196022606755	22.594423791821587	40.39740344198824	440.86224365234375	440.8711242675781
1160	440.9813232421875	1.8930166666666668					1	DETECTED	440.9813 m/z @1.89 [CD8212_2.mzXML]	440.9813232421875	1.8930166666666668	1.7942500000000001	17.046333333333333	15.252083333333333	9112.8271484375	1432183.0581353758	0	1174	0.11066866807422748	77.21270671616604	153.4254134323321	440.9775390625	440.9816589355469
1161	442.87799072265625	1.5671333333333335					1	DETECTED	442.8780 m/z @1.57 [CD8212_2.mzXML]	442.87799072265625	1.5671333333333335	0.9031666666666667	7.25115	6.3479833333333335	8072.693359375	745201.5803421021	0	1174	0.09963045555774896	4.780347909031577	8.560695818063154	442.8756103515625	442.88201904296875
1162	443.4194641113281	12.333333333333334					1	DETECTED	443.4195 m/z @12.33 [CD8212_2.mzXML]	443.4194641113281	12.333333333333334	3.2525166666666667	12.513733333333333	9.261216666666666	8487.3828125	938910.736573486	0	1174	0.21356147962391248	0.509933027315825	0.0198660546316501	443.4187316894531	443.4208984375
1163	444.2379455566406	8.384533333333334					1	DETECTED	444.2379 m/z @8.38 [CD8212_2.mzXML]	444.2379455566406	8.384533333333334	7.998766666666667	15.792383333333333	7.793616666666667	1984.9146728515625	640553.4110747682	0	1174	0.2715656647538651	10.101464615916347	19.202929231832695	444.23602294921875	444.2412109375
1164	445.3669128417969	13.488283333333333					1	DETECTED	445.3669 m/z @13.49 [CD8212_2.mzXML]	445.3669128417969	13.488283333333333	11.995183333333333	14.84765	2.8524666666666665	9956.677734375	677592.5530401609	0	1174	1.0933546808708545	0.9552162168195922	0.5656256382546855	445.3643798828125	445.3686828613281
1165	446.2528076171875	11.572149999999999					1	DETECTED	446.2528 m/z @11.57 [CD8212_2.mzXML]	446.2528076171875	11.572149999999999	8.854416666666667	12.299716666666665	3.445299999999998	352365.46875	5530456.545468535	1	1174	0.15402610809825923	3.1118806345494914	3.1410594771209133	446.2519226074219	446.254150390625
1166	446.8868103027344	1.6418333333333335					1	DETECTED	446.8868 m/z @1.64 [CD8212_2.mzXML]	446.8868103027344	1.6418333333333335	1.5967666666666667	1.6871	0.09033333333333338	61948.6171875	212067.8463984375	0	1174	0.05694267429924804	1.0022189349112398	0.9291405087231579	446.88623046875	446.8876647949219
1167	447.34674072265625	14.521183333333333					1	DETECTED	447.3467 m/z @14.52 [CD8212_2.mzXML]	447.34674072265625	14.521183333333333	11.93225	15.66515	3.7329000000000008	7525.01904296875	699202.1731885376	0	1174	0.8966620904738019	0.720933975382397	0.23569222300482684	447.3443908691406	447.3486328125
1168	448.3414306640625	11.902766666666668					1	DETECTED	448.3414 m/z @11.90 [CD8212_2.mzXML]	448.3414306640625	11.902766666666668	11.888366666666666	14.761133333333333	2.872766666666667	7613.921875	392609.8168987426	0	1174	0.0905157644425838	99.74884259257898	198.49768518515796	448.3397521972656	448.3509521484375
1169	449.200439453125	12.333333333333334					1	DETECTED	449.2004 m/z @12.33 [CD8212_2.mzXML]	449.200439453125	12.333333333333334	6.966383333333334	12.54695	5.580566666666667	20896.201171875	972172.6685966797	0	1174	0.2601452414827712	0.5199011232326244	1.662860783275411	449.1995544433594	449.2022399902344
1170	449.361328125	12.694166666666666					1	DETECTED	449.3613 m/z @12.69 [CD8212_2.mzXML]	449.361328125	12.694166666666666	3.4842166666666667	14.5885	11.104283333333333	5594.3134765625	906673.6408369443	0	1174	0.22408659673309295	0.6028416730456373	0.20568334609127456	449.3597106933594	449.3702087402344
1171	450.3205871582031	12.299716666666665					1	DETECTED	450.3206 m/z @12.30 [CD8212_2.mzXML]	450.3205871582031	12.299716666666665	11.707616666666667	12.416866666666666	0.709249999999999	17512.673828125	269334.3465285644	0	1174	0.0998272027613254	0.598927546022632	0.19785509204526402	450.3199768066406	450.32208251953125
1172	450.35662841796875	13.06175					1	DETECTED	450.3566 m/z @13.06 [CD8212_2.mzXML]	450.35662841796875	13.06175	0.10091666666666667	20.00183333333333	19.900916666666664	42060.54296875	2932708.7202349524	0	1174	0.1953419084448882	1.5341468825507671	0.7664233267493874	450.3548278808594	450.3601989746094
1173	453.1669006347656	11.888366666666666					1	DETECTED	453.1669 m/z @11.89 [CD8212_2.mzXML]	453.1669006347656	11.888366666666666	11.858283333333333	12.04375	0.18546666666666667	12736.263671875	70214.89089636285	0	1174	0.07301589756198723	3.082548476454258	5.165096952908516	453.166259765625	453.1674499511719
1174	453.3438720703125	10.520299999999999					1	DETECTED	453.3439 m/z @10.52 [CD8212_2.mzXML]	453.3438720703125	10.520299999999999	10.036183333333334	17.749000000000002	7.712816666666669	149106.890625	1791606.1833559268	0	1174	0.5533834164225695	2.3019129871889636	2.494053418747144	453.3414306640625	453.345947265625
1175	454.2922668457031	13.124116666666668					1	DETECTED	454.2923 m/z @13.12 [CD8212_2.mzXML]	454.2922668457031	13.124116666666668	3.71625	16.364483333333332	12.648233333333332	18525.88671875	1374754.6648098447	0	1174	1.3629810971966254	0.6437603712054722	5.025272003324261	454.2901916503906	454.2955322265625
1176	454.3877868652344	12.299716666666665					1	DETECTED	454.3878 m/z @12.30 [CD8212_2.mzXML]	454.3877868652344	12.299716666666665	7.661116666666667	12.299716666666665	4.6385999999999985	5998.998046875	544647.090083984	0	1174	0.10527203223081649	0.5	null	454.3872985839844	454.3904724121094
1177	454.9573669433594	1.8930166666666668					1	DETECTED	454.9574 m/z @1.89 [CD8212_2.mzXML]	454.9573669433594	1.8930166666666668	1.78005	2.302716666666667	0.5226666666666671	21554.74609375	293259.3046330566	0	1174	0.16062923314053812	2.313366774859838	3.2367037531925655	454.95648193359375	454.95989990234375
1178	457.0199279785156	1.96225					1	DETECTED	457.0199 m/z @1.96 [CD8212_2.mzXML]	457.0199279785156	1.96225	1.8515833333333334	7.162116666666666	5.310533333333333	8254.9345703125	393498.6596088867	0	1174	0.05032947938586152	23.993373493975895	46.98674698795179	457.0144958496094	457.026123046875
1179	458.85601806640625	1.5524833333333334					1	DETECTED	458.8560 m/z @1.55 [CD8212_2.mzXML]	458.85601806640625	1.5524833333333334	1.3219166666666666	1.5967666666666667	0.27485000000000004	28523.482421875	140872.87240954587	0	1174	0.07422791528801342	0.7183423560355205	0.49901741151539974	458.855224609375	458.8638000488281
1180	459.24835205078125	13.183083333333334					1	DETECTED	459.2484 m/z @13.18 [CD8212_2.mzXML]	459.24835205078125	13.183083333333334	12.54695	13.757583333333335	1.210633333333334	13559.126953125	327300.443774048	0	1174	0.2635658978839839	0.9515562775099563	0.50747328964766	459.2426452636719	459.24835205078125
1181	460.7825012207031	1.7501666666666666					1	DETECTED	460.7825 m/z @1.75 [CD8212_2.mzXML]	460.7825012207031	1.7501666666666666	1.0122666666666666	1.7652500000000002	0.7529833333333336	9578.48828125	152747.87331576544	0	1174	0.15498564248733615	0.5102204454081404	0.02044089081628074	460.7789611816406	460.7831726074219
1182	460.9656982421875	1.8793666666666666					1	DETECTED	460.9657 m/z @1.88 [CD8212_2.mzXML]	460.9656982421875	1.8793666666666666	1.78005	2.2468833333333333	0.46683333333333343	13481.447265625	176505.58807159428	0	1174	0.07031517945593646	2.350226548078536	3.7004530961570716	460.9634704589844	460.967529296875
1183	462.86053466796875	1.6418333333333335					1	DETECTED	462.8605 m/z @1.64 [CD8212_2.mzXML]	462.86053466796875	1.6418333333333335	1.6267333333333334	1.6871	0.06036666666666668	15217.23046875	39150.21224121093	0	1174	0.05392074879021669	1.9988962472406036	2.997792494481207	462.85955810546875	462.8614807128906
1184	463.3016357421875	13.014999999999999					1	DETECTED	463.3016 m/z @13.01 [CD8212_2.mzXML]	463.3016357421875	13.014999999999999	12.96945	13.13885	0.16939999999999955	14140.03125	85642.66306665036	0	1174	0.1127407044862263	1.8594950603732665	2.718990120746533	463.3007507324219	463.30267333984375
1185	463.3377990722656	13.570683333333333					1	DETECTED	463.3378 m/z @13.57 [CD8212_2.mzXML]	463.3377990722656	13.570683333333333	12.481150000000001	14.0057	1.5245499999999979	4989.3466796875	246010.6138022459	0	1174	0.32380147271793547	0.6996344000489505	0.3992688000979011	463.3355407714844	463.3408203125
1186	464.21807861328125	10.625166666666667					1	DETECTED	464.2181 m/z @10.63 [CD8212_2.mzXML]	464.21807861328125	10.625166666666667	10.563383333333332	10.713433333333334	0.15005000000000202	5476.75048828125	32377.4314936523	0	1174	0.09486146097750492	1.2143242514162347	1.4286485028324694	464.2173156738281	464.218994140625
1187	464.28253173828125	12.011683333333334					1	DETECTED	464.2825 m/z @12.01 [CD8212_2.mzXML]	464.28253173828125	12.011683333333334	10.839366666666667	16.622366666666668	5.783000000000001	11542.5498046875	890867.7886524654	0	1174	0.6694714801837378	1.7577933697926145	2.949983598151411	464.2784729003906	464.28717041015625
1188	464.31298828125	13.488283333333333					1	DETECTED	464.3130 m/z @13.49 [CD8212_2.mzXML]	464.31298828125	13.488283333333333	13.046033333333332	13.60415	0.5581166666666686	3154.2685546875	80448.38964825458	0	1174	0.10314214983413272	0.6309967966836256	0.26199359336725125	464.3053894042969	464.3132629394531
1189	464.37396240234375	14.43725					1	DETECTED	464.3740 m/z @14.44 [CD8212_2.mzXML]	464.37396240234375	14.43725	13.638133333333334	15.178266666666667	1.5401333333333334	2035.7197265625	130393.76347711186	0	1174	0.2648928986293537	0.9636473606273597	0.9272947212547192	464.3703308105469	464.37518310546875
1190	467.1496887207031	11.586433333333334					1	DETECTED	467.1497 m/z @11.59 [CD8212_2.mzXML]	467.1496887207031	11.586433333333334	11.586433333333334	11.707616666666667	0.12118333333333275	5482.32763671875	29675.590437255618	0	1174	0.14691119544194287	null	null	467.1496887207031	467.1531066894531
1191	468.3072814941406	12.694166666666666					1	DETECTED	468.3073 m/z @12.69 [CD8212_2.mzXML]	468.3072814941406	12.694166666666666	12.513733333333333	13.046033333333332	0.5322999999999993	75266.078125	661123.743931638	0	1174	0.1121813591692522	1.1444573243378386	1.500700755253461	468.3059997558594	468.3099670410156
1192	469.328369140625	14.123416666666666					1	DETECTED	469.3284 m/z @14.12 [CD8212_2.mzXML]	469.328369140625	14.123416666666666	11.707616666666667	15.5916	3.883983333333333	6143.53271484375	591121.3193545537	0	1174	0.18763032721682116	0.803871043408671	1.4697631661352002	469.326171875	469.33038330078125
1193	469.3876037597656	12.333333333333334					1	DETECTED	469.3876 m/z @12.33 [CD8212_2.mzXML]	469.3876037597656	12.333333333333334	12.2127	12.629066666666667	0.4163666666666668	17078.0	194783.16360614073	0	1174	0.18142314570172147	1.725752970433812	2.451505940867624	469.38616943359375	469.3883361816406
1194	470.8890075683594	1.6118333333333332					1	DETECTED	470.8890 m/z @1.61 [CD8212_2.mzXML]	470.8890075683594	1.6118333333333332	1.5819	1.6418333333333335	0.059933333333333394	18621.791015625	54308.524565429725	0	1174	0.06167506108569154	1.0011135857461098	1.0022271714922195	470.8888244628906	470.8894958496094
1195	472.2484436035156	11.586433333333334					1	DETECTED	472.2484 m/z @11.59 [CD8212_2.mzXML]	472.2484436035156	11.586433333333334	9.948516666666666	18.701666666666664	8.753149999999998	28024.537109375	1465806.2011773079	0	1174	0.05337958053139502	2.6720376494530638	4.3440752989061275	472.2384948730469	472.249755859375
1196	472.3020324707031	12.247549999999999					1	DETECTED	472.3020 m/z @12.25 [CD8212_2.mzXML]	472.3020324707031	12.247549999999999	4.459233333333333	12.530116666666666	8.070883333333335	22661.1484375	1762258.3517822272	0	1174	0.1621975136076852	0.5181404197312642	0.036280839462528414	472.297607421875	472.3037414550781
1197	473.36114501953125	13.47235					1	DETECTED	473.3611 m/z @13.47 [CD8212_2.mzXML]	473.36114501953125	13.47235	12.876	14.554816666666666	1.6788166666666662	2572.655029296875	166335.93199151626	0	1174	0.8013109092791382	1.4075766468237303	1.8151532936474608	473.35943603515625	473.3631896972656
1198	474.2830505371094	11.902766666666668					1	DETECTED	474.2831 m/z @11.90 [CD8212_2.mzXML]	474.2830505371094	11.902766666666668	2.56365	13.537216666666666	10.973566666666667	1652515.0	1.5324021256971385E7	1	1174	0.06743180820110872	2.349534957441365	3.512117214171164	474.28192138671875	474.2899169921875
1199	474.8335876464844	1.5524833333333334					1	DETECTED	474.8336 m/z @1.55 [CD8212_2.mzXML]	474.8335876464844	1.5524833333333334	1.4636333333333333	1.5819	0.11826666666666674	32903.0	129735.29854931645	0	1174	0.06423558245731664	0.66554117426374	0.32070240563237606	474.83270263671875	474.8338928222656
1200	475.28753662109375	11.902766666666668					1	DETECTED	475.2875 m/z @11.90 [CD8212_2.mzXML]	475.28753662109375	11.902766666666668	6.966383333333334	12.726633333333332	5.760249999999998	400192.21875	3.0188682187784202E7	0	1174	0.07447632965111062	0.5834484085852325	0.16689681717046495	475.2858581542969	475.292236328125
1201	475.3257141113281	10.520299999999999					1	DETECTED	475.3257 m/z @10.52 [CD8212_2.mzXML]	475.3257141113281	10.520299999999999	10.0717	19.41433333333333	9.342633333333332	47805.7265625	769580.6242788086	0	1174	0.10187780744037234	1.686566006983732	2.003178870376478	475.3236389160156	475.3290710449219
1202	476.755859375	1.7501666666666666					1	DETECTED	476.7559 m/z @1.75 [CD8212_2.mzXML]	476.755859375	1.7501666666666666	1.7025833333333333	1.78005	0.07746666666666657	11440.935546875	39913.317765624975	0	1174	0.09780612952668233	0.8140105078809101	0.6280210157618201	476.755859375	476.7567138671875
1203	476.9388732910156	1.80895					1	DETECTED	476.9389 m/z @1.81 [CD8212_2.mzXML]	476.9388732910156	1.80895	1.80895	2.2188666666666665	0.4099166666666665	7425.5439453125	114954.40486743161	0	1174	0.04310904829044948	null	null	476.9375305175781	476.9432678222656
1204	478.2918395996094	12.859983333333334					1	DETECTED	478.2918 m/z @12.86 [CD8212_2.mzXML]	478.2918395996094	12.859983333333334	5.28975	12.999733333333333	7.709983333333334	36738.51171875	3540503.5768106696	0	1174	0.09341076271828186	0.5092302306842149	0.018460461368429774	478.291015625	478.29388427734375
1205	478.3283386230469	13.13885					1	DETECTED	478.3283 m/z @13.14 [CD8212_2.mzXML]	478.3283386230469	13.13885	11.572149999999999	15.573433333333332	4.001283333333333	51513.3984375	2140390.1343584303	0	1174	0.34500695431811046	0.9634716735096264	2.4456675001181023	478.3262939453125	478.3306884765625
1206	478.38922119140625	17.398666666666667					1	DETECTED	478.3892 m/z @17.40 [CD8212_2.mzXML]	478.38922119140625	17.398666666666667	9.593333333333334	19.7075	10.114166666666666	1169.535888671875	446470.07796624757	0	1174	0.06348773107288963	0.6479010078578749	0.29580201571574977	478.38494873046875	478.3913269042969
1207	479.331787109375	13.124116666666668					1	DETECTED	479.3318 m/z @13.12 [CD8212_2.mzXML]	479.331787109375	13.124116666666668	11.858283333333333	14.387216666666665	2.528933333333333	14716.5615234375	606806.6013340458	0	1174	2.303532678720188	0.9989203423304791	1.0748833513338052	479.3302307128906	479.3334045410156
1208	480.3434143066406	13.47235					1	DETECTED	480.3434 m/z @13.47 [CD8212_2.mzXML]	480.3434143066406	13.47235	13.333116666666665	14.916699999999999	1.5835833333333333	72061.09375	1186384.6236156314	0	1174	0.1936318903115808	2.489662171405514	0.7205080561630953	480.3431396484375	480.34539794921875
1209	481.3681640625	12.661683333333334					1	DETECTED	481.3682 m/z @12.66 [CD8212_2.mzXML]	481.3681640625	12.661683333333334	12.530116666666666	12.726633333333332	0.19651666666666578	4420.2119140625	36359.36082934549	0	1174	0.11237238768680946	0.7468330377501794	0.49366607550035885	481.3633728027344	481.36822509765625
1210	482.3229064941406	12.907816666666667					1	DETECTED	482.3229 m/z @12.91 [CD8212_2.mzXML]	482.3229064941406	12.907816666666667	12.742866666666666	14.9688	2.2259333333333338	28533.9375	496340.56440307637	0	1174	0.12284350218502915	7.9748763770221345	20.484116673570433	482.3204650878906	482.3245544433594
1211	482.35906982421875	13.7404					1	DETECTED	482.3591 m/z @13.74 [CD8212_2.mzXML]	482.35906982421875	13.7404	13.456233333333333	15.231216666666667	1.7749833333333331	52656.69921875	1302273.9722433474	0	1174	0.339691135289625	2.1499317644468166	5.403768455833963	482.34967041015625	482.3612365722656
1212	483.32574462890625	12.923300000000001					1	DETECTED	483.3257 m/z @12.92 [CD8212_2.mzXML]	483.32574462890625	12.923300000000001	9.8262	12.96945	3.14325	6323.00390625	503423.31472998083	0	1174	0.043512981146511365	0.507450518226728	0.01490103645345614	483.3254089355469	483.33349609375
1213	483.3625793457031	13.757583333333335					1	DETECTED	483.3626 m/z @13.76 [CD8212_2.mzXML]	483.3625793457031	13.757583333333335	13.638133333333334	14.172183333333333	0.5340499999999988	14158.666015625	253733.90505908217	0	1174	0.49192634860772877	2.2354541649225474	3.470908329845095	483.3619384765625	483.364013671875
1214	484.0816345214844	11.211933333333333					1	DETECTED	484.0816 m/z @11.21 [CD8212_2.mzXML]	484.0816345214844	11.211933333333333	7.875633333333334	11.645983333333334	3.7703499999999996	81197.9453125	1204762.574660921	1	1174	0.13102833997593955	0.730009825908789	0.876967458206246	484.0797424316406	484.0887756347656
1215	486.07781982421875	11.211933333333333					1	DETECTED	486.0778 m/z @11.21 [CD8212_2.mzXML]	486.07781982421875	11.211933333333333	10.749383333333332	11.401533333333333	0.6521500000000007	25028.587890625	296312.10040625045	0	1174	0.11085372406008531	0.7659786757432945	0.5514722745263009	486.0757141113281	486.07958984375
1216	486.8660888671875	1.6118333333333332					1	DETECTED	486.8661 m/z @1.61 [CD8212_2.mzXML]	486.8660888671875	1.6118333333333332	1.5671333333333335	1.6569666666666667	0.08983333333333321	33591.90234375	112861.5129555664	0	1174	0.06541567911415824	1.0048471290082073	0.9431072732035691	486.8654479980469	486.8666687011719
1217	487.1037292480469	11.616150000000001					1	DETECTED	487.1037 m/z @11.62 [CD8212_2.mzXML]	487.1037292480469	11.616150000000001	9.319983333333333	11.72365	2.403666666666666	7661.61279296875	396854.7820620727	0	1174	0.06516547166302367	0.5234085795165851	0.046817159033170394	487.098388671875	487.105224609375
1218	487.3196105957031	14.521183333333333					1	DETECTED	487.3196 m/z @14.52 [CD8212_2.mzXML]	487.3196105957031	14.521183333333333	14.089866666666667	18.848666666666666	4.758799999999999	28098.951171875	917741.1135511475	0	1174	0.2693637691759374	1.3460801597840233	1.459582890045855	487.31768798828125	487.322265625
1219	489.335205078125	12.1952					1	DETECTED	489.3352 m/z @12.20 [CD8212_2.mzXML]	489.335205078125	12.1952	10.142733333333332	17.472666666666665	7.329933333333333	5149.49658203125	777477.0495320429	0	1174	3.537918968910974	1.7856400428752386	2.257671785899491	489.3320617675781	489.338623046875
1220	491.3696594238281	12.367099999999999					1	DETECTED	491.3697 m/z @12.37 [CD8212_2.mzXML]	491.3696594238281	12.367099999999999	12.126183333333334	12.645483333333335	0.5193000000000012	9740.7626953125	154037.9990474855	0	1174	66.22329743481147	1.0777585610515477	1.1555171221030955	491.3684997558594	491.3709411621094
1221	491.55810546875	13.153500000000001					1	DETECTED	491.5581 m/z @13.15 [CD8212_2.mzXML]	491.55810546875	13.153500000000001	13.093233333333334	13.47235	0.37911666666666655	15742.552734375	179952.91888671805	0	1174	0.1487937427286088	3.1453263274336027	4.375702755673573	491.5547790527344	491.559326171875
1222	492.8831481933594	1.6267333333333334					1	DETECTED	492.8831 m/z @1.63 [CD8212_2.mzXML]	492.8831481933594	1.6267333333333334	1.5819	1.672	0.09009999999999985	41134.328125	135440.59681738293	0	1174	0.05380591875687024	1.0048327137546462	0.9221680782864129	492.8826904296875	492.883544921875
1223	493.7791442871094	13.168066666666666					1	DETECTED	493.7791 m/z @13.17 [CD8212_2.mzXML]	493.7791442871094	13.168066666666666	13.124116666666668	13.37865	0.25453333333333283	10876.509765625	116238.52299999997	0	1174	0.27111076242560195	2.895714827455514	4.791429654911028	493.7772521972656	493.7794494628906
1224	494.3228454589844	12.826483333333334					1	DETECTED	494.3228 m/z @12.83 [CD8212_2.mzXML]	494.3228454589844	12.826483333333334	12.629066666666667	14.69215	2.063083333333333	143169.1875	1883682.1805242947	1	1174	0.14863309862522556	1.337663831452899	1.15419295285832	494.32177734375	494.3260192871094
1225	494.81707763671875	1.6871					1	DETECTED	494.8171 m/z @1.69 [CD8212_2.mzXML]	494.81707763671875	1.6871	1.6871	1.7501666666666666	0.0630666666666666	8166.7119140625	22173.947838623077	0	1174	0.04473533811408581	null	null	494.8153381347656	494.81707763671875
1226	496.33740234375	13.153500000000001					1	DETECTED	496.3374 m/z @13.15 [CD8212_2.mzXML]	496.33740234375	13.153500000000001	10.313866666666666	18.555333333333333	8.241466666666668	4175625.0	7.068310795518541E7	1	1174	0.17601759374692882	1.928475859276364	2.8298476893219062	496.33404541015625	496.3426818847656
1227	497.3421325683594	13.153500000000001					1	DETECTED	497.3421 m/z @13.15 [CD8212_2.mzXML]	497.3421325683594	13.153500000000001	4.6862	16.088116666666668	11.401916666666668	901290.25	1.7236929650979936E7	0	1174	0.18152053943962088	0.8280148550271236	0.04462897752177845	497.3401184082031	497.3444519042969
1228	499.07281494140625	2.9504666666666663					1	DETECTED	499.0728 m/z @2.95 [CD8212_2.mzXML]	499.07281494140625	2.9504666666666663	2.8182833333333335	3.0552333333333332	0.23694999999999977	1597.0887451171875	17668.350271545394	0	1174	0.19519259150228274	0.8962930273609908	0.7925860547219815	499.0701904296875	499.0753173828125
1229	499.3470458984375	13.124116666666668					1	DETECTED	499.3470 m/z @13.12 [CD8212_2.mzXML]	499.3470458984375	13.124116666666668	13.093233333333334	13.488283333333333	0.39504999999999946	17438.794921875	242486.28052038536	0	1174	0.22408050224643716	6.395844576362592	14.269147757337466	499.3449401855469	499.34844970703125
1230	500.0772399902344	9.421					1	DETECTED	500.0772 m/z @9.42 [CD8212_2.mzXML]	500.0772399902344	9.421	3.0404	11.02555	7.985150000000001	5654.85693359375	695151.1661741944	0	1174	0.08467356773977386	0.6257366078425228	0.023007514338015	500.0752258300781	500.07965087890625
1231	500.2801513671875	11.902766666666668					1	DETECTED	500.2802 m/z @11.90 [CD8212_2.mzXML]	500.2801513671875	11.902766666666668	11.841366666666666	13.014999999999999	1.173633333333333	78934.78125	766543.9716032757	0	1174	0.06836412982207563	3.2795499197659375	3.7418875657340815	500.27386474609375	500.28131103515625
1232	502.11114501953125	10.297733333333333					1	DETECTED	502.1111 m/z @10.30 [CD8212_2.mzXML]	502.11114501953125	10.297733333333333	10.089216666666665	10.506133333333334	0.41691666666666904	12236.0576171875	112033.7989315186	0	1174	0.11384008593068096	0.7676652101649837	0.9397508649571873	502.10943603515625	502.1134033203125
1233	502.2917175292969	12.859983333333334					1	DETECTED	502.2917 m/z @12.86 [CD8212_2.mzXML]	502.2917175292969	12.859983333333334	5.132549999999999	14.796466666666667	9.663916666666669	31521.017578125	1323240.2359276125	0	1174	0.10451321147833603	0.6252992584860001	17.347073381334337	502.28302001953125	502.29595947265625
1234	502.32769775390625	12.9848					1	DETECTED	502.3277 m/z @12.98 [CD8212_2.mzXML]	502.32769775390625	12.9848	12.177933333333334	13.705916666666667	1.5279833333333332	14928.765625	591544.9750086666	0	1174	0.14417422097941923	0.9468623481781382	0.6391056041373988	502.3236083984375	502.33709716796875
1235	503.29534912109375	12.859983333333334					1	DETECTED	503.2953 m/z @12.86 [CD8212_2.mzXML]	503.29534912109375	12.859983333333334	8.0848	12.923300000000001	4.838500000000002	11345.814453125	776607.8420492553	0	1174	0.09319370384241488	0.5066297629061363	0.013259525812272573	503.2940673828125	503.3001403808594
1236	504.10711669921875	10.297733333333333					1	DETECTED	504.1071 m/z @10.30 [CD8212_2.mzXML]	504.10711669921875	10.297733333333333	7.500333333333333	10.416433333333334	2.916100000000001	3502.13134765625	186703.9559232483	0	1174	0.12670053315662066	0.5212161292628871	0.04243225852577409	504.105712890625	504.1153564453125
1237	504.2399597167969	12.2127					1	DETECTED	504.2400 m/z @12.21 [CD8212_2.mzXML]	504.2399597167969	12.2127	12.2127	12.333333333333334	0.12063333333333404	5625.017578125	28139.000710571665	0	1174	0.11901679904019069	null	null	504.2375183105469	504.2408142089844
1238	504.3431701660156	13.3639					1	DETECTED	504.3432 m/z @13.36 [CD8212_2.mzXML]	504.3431701660156	13.3639	12.126183333333334	13.970516666666667	1.8443333333333332	10337.3232421875	324220.7663284914	0	1174	0.10246714500209819	0.7450547378910095	0.25239653198455575	504.34039306640625	504.346923828125
1239	506.3592529296875	13.671766666666667					1	DETECTED	506.3593 m/z @13.67 [CD8212_2.mzXML]	506.3592529296875	13.671766666666667	11.902766666666668	15.267316666666666	3.3645499999999977	6947.61669921875	565675.8239523012	0	1174	0.1767321760425098	0.9509751271905034	0.6176359351567574	506.3548583984375	506.36334228515625
1240	507.3271179199219	12.999733333333333					1	DETECTED	507.3271 m/z @13.00 [CD8212_2.mzXML]	507.3271179199219	12.999733333333333	9.272966666666667	13.273166666666667	4.0001999999999995	9045.91015625	574494.8774382016	0	1174	0.12646824868007833	0.53668506211819	0.07337012423638004	507.3211975097656	507.3283386230469
1241	508.37518310546875	14.022633333333333					1	DETECTED	508.3752 m/z @14.02 [CD8212_2.mzXML]	508.37518310546875	14.022633333333333	11.691883333333333	15.73765	4.045766666666667	21642.58984375	924161.1014706728	0	1174	0.37338317075181493	0.9341356898330294	0.6627567347047448	508.37310791015625	508.3772888183594
1242	510.3536376953125	13.488283333333333					1	DETECTED	510.3536 m/z @13.49 [CD8212_2.mzXML]	510.3536376953125	13.488283333333333	13.287833333333333	14.387216666666665	1.099383333333332	47041.66796875	849985.372370544	0	1174	0.17682638353904068	2.7793688538290944	1.9773559635795384	510.35321044921875	510.3572998046875
1243	512.333251953125	12.011683333333334					1	DETECTED	512.3333 m/z @12.01 [CD8212_2.mzXML]	512.333251953125	12.011683333333334	11.873833333333332	12.80985	0.9360166666666689	37207.484375	489255.8474713147	0	1174	0.11629680776383644	1.577156653574511	2.0263977628598937	512.3319702148438	512.3347778320312
1244	515.1353149414062	11.902766666666668					1	DETECTED	515.1353 m/z @11.90 [CD8212_2.mzXML]	515.1353149414062	11.902766666666668	11.841366666666666	19.891333333333332	8.049966666666666	16936.18359375	871051.1153553474	0	1174	0.10013135671540319	65.5534744842535	6.07910290145641	515.134765625	515.1423950195312
1245	515.31201171875	13.183083333333334					1	DETECTED	515.3120 m/z @13.18 [CD8212_2.mzXML]	515.31201171875	13.183083333333334	13.077333333333334	13.570683333333333	0.4933499999999995	44740.07421875	434307.8006041258	0	1174	0.12883159660918864	1.4852729087587968	2.198256603196742	515.3094482421875	515.3129272460938
1246	516.0716552734375	9.74215					1	DETECTED	516.0717 m/z @9.74 [CD8212_2.mzXML]	516.0716552734375	9.74215	9.692216666666667	10.713433333333334	1.0212166666666675	2917.06884765625	60895.54363647473	0	1174	0.11613268764142681	10.22580106809074	19.45160213618148	516.0703735351562	516.0738525390625
1247	517.3673095703125	14.899949999999999					1	DETECTED	517.3673 m/z @14.90 [CD8212_2.mzXML]	517.3673095703125	14.899949999999999	14.69215	15.719533333333334	1.0273833333333346	2738.042236328125	78429.53484313957	0	1174	0.10651261718848737	2.4720484440166994	3.9440968880333984	517.3645629882812	517.3710327148438
1248	518.3206176757812	13.153500000000001					1	DETECTED	518.3206 m/z @13.15 [CD8212_2.mzXML]	518.3206176757812	13.153500000000001	12.677950000000001	14.77885	2.1008999999999993	287597.9375	5787127.330459374	1	1174	0.25725089231263	3.0627184641413527	1.7938197496536983	518.3197631835938	518.32275390625
1249	518.4584350585938	12.859983333333334					1	DETECTED	518.4584 m/z @12.86 [CD8212_2.mzXML]	518.4584350585938	12.859983333333334	11.616150000000001	14.916699999999999	3.3005499999999977	44121.26953125	3466127.9981450504	0	1174	1.2445841052492632	1.329955433243112	1.3779390652599541	518.4547119140625	518.4608154296875
1250	519.3235473632812	13.153500000000001					1	DETECTED	519.3235 m/z @13.15 [CD8212_2.mzXML]	519.3235473632812	13.153500000000001	13.093233333333334	14.43725	1.3440166666666666	74357.8671875	1224564.446828123	0	1174	0.21499251805289532	11.150580752212303	21.301161504424606	519.3231811523438	519.326416015625
1251	520.337646484375	12.923300000000001					1	DETECTED	520.3376 m/z @12.92 [CD8212_2.mzXML]	520.337646484375	12.923300000000001	10.891416666666666	15.958183333333332	5.066766666666666	1701920.0	2.2535835255534183E7	1	1174	0.13704716158852293	1.9556526371186178	1.7963331928737662	520.3343505859375	520.3450927734375
1252	521.3416748046875	12.923300000000001					1	DETECTED	521.3417 m/z @12.92 [CD8212_2.mzXML]	521.3416748046875	12.923300000000001	4.993399999999999	14.9688	9.9754	440899.40625	7756631.58584671	0	1174	0.16472085561655447	0.6013296243843298	0.23025883647879042	521.3333740234375	521.3429565429688
1253	522.3535766601562	13.3639					1	DETECTED	522.3536 m/z @13.36 [CD8212_2.mzXML]	522.3535766601562	13.3639	12.011683333333334	15.719533333333334	3.7078500000000005	708284.0625	1.2286621235988177E7	1	1174	0.18275949185680673	1.3647005538120893	1.232138562867427	522.3441162109375	522.3568725585938
1254	523.3569946289062	13.3639					1	DETECTED	523.3570 m/z @13.36 [CD8212_2.mzXML]	523.3569946289062	13.3639	12.954216666666667	14.639633333333334	1.6854166666666668	202109.34375	3889914.2809309117	0	1174	0.20581152866242292	2.056974899312485	4.921125656985863	523.3471069335938	523.3606567382812
1255	524.3694458007812	14.123416666666666					1	DETECTED	524.3694 m/z @14.12 [CD8212_2.mzXML]	524.3694458007812	14.123416666666666	10.124533333333334	17.5645	7.439966666666665	704959.5	3.474011937783991E7	1	1174	0.5952675117090838	0.7707125880606156	4.45430367333517	524.3594970703125	524.3739624023438
1256	525.3733520507812	14.188433333333334					1	DETECTED	525.3734 m/z @14.19 [CD8212_2.mzXML]	525.3733520507812	14.188433333333334	7.446716666666666	17.9155	10.468783333333334	186251.375	1.1243179491704803E7	0	1174	0.5900980406911494	0.7764182218673285	6.101627376979515	525.3673706054688	525.3787231445312
1257	526.291015625	12.826483333333334					1	DETECTED	526.2910 m/z @12.83 [CD8212_2.mzXML]	526.291015625	12.826483333333334	12.710366666666665	12.9848	0.2744333333333344	20241.333984375	157525.97335205117	0	1174	0.10145802488461264	1.1817137935983792	1.7578059910087476	526.2900390625	526.2925415039062
1258	527.3115234375	13.108983333333333					1	DETECTED	527.3115 m/z @13.11 [CD8212_2.mzXML]	527.3115234375	13.108983333333333	12.96945	13.213283333333333	0.2438333333333329	8388.68359375	72721.94150207496	0	1174	0.14165358843047215	0.8737458193979962	0.7474916387959925	527.3088989257812	527.3135375976562
1259	527.3792114257812	14.220816666666668					1	DETECTED	527.3792 m/z @14.22 [CD8212_2.mzXML]	527.3792114257812	14.220816666666668	13.9528	15.445733333333333	1.4929333333333332	4858.0390625	170348.6331304933	0	1174	0.3823437451139462	2.7851501772277714	4.570300354455543	527.3768920898438	527.3818969726562
1260	528.320068359375	13.3029					1	DETECTED	528.3201 m/z @13.30 [CD8212_2.mzXML]	528.320068359375	13.3029	4.1413166666666665	13.39415	9.252833333333333	10939.0361328125	1459824.8538681641	0	1174	0.1525217777235195	0.5049800343827031	0.009960068765406326	528.3163452148438	528.3222045898438
1261	528.4606323242188	12.333333333333334					1	DETECTED	528.4606 m/z @12.33 [CD8212_2.mzXML]	528.4606323242188	12.333333333333334	12.109516666666668	12.775716666666666	0.6661999999999981	14108.7587890625	232405.05022827105	0	1174	0.16241961535866345	1.488271650904758	2.036169811438758	528.4593505859375	528.4629516601562
1262	534.2939453125	13.153500000000001					1	DETECTED	534.2939 m/z @13.15 [CD8212_2.mzXML]	534.2939453125	13.153500000000001	13.108983333333333	13.3639	0.25491666666666646	12560.5283203125	108046.23425244124	0	1174	0.11601561648336478	2.8631598652189107	4.7263197304378215	534.2919921875	534.2967529296875
1263	535.1240234375	11.586433333333334					1	DETECTED	535.1240 m/z @11.59 [CD8212_2.mzXML]	535.1240234375	11.586433333333334	2.965333333333333	11.676433333333334	8.7111	22107.763671875	1367140.3547760006	0	1174	0.06538751446820434	0.5052197515398267	1.8214328854986608	535.1151733398438	535.1263427734375
1264	539.1085205078125	1.8930166666666668					1	DETECTED	539.1085 m/z @1.89 [CD8212_2.mzXML]	539.1085205078125	1.8930166666666668	1.1398166666666667	2.288816666666667	1.1490000000000002	8592.658203125	153657.42120132447	0	1174	0.09077008593017433	0.7627456186935742	0.5381974205347281	539.1051025390625	539.1162109375
1265	539.312255859375	13.014999999999999					1	DETECTED	539.3123 m/z @13.01 [CD8212_2.mzXML]	539.312255859375	13.014999999999999	4.752833333333333	13.093233333333334	8.3404	9808.78515625	692130.6136483764	0	1174	0.02852094199951516	0.5047344320497046	0.009468864099409174	539.3099975585938	539.3134155273438
1266	540.3652954101562	12.333333333333334					1	DETECTED	540.3653 m/z @12.33 [CD8212_2.mzXML]	540.3652954101562	12.333333333333334	12.2827	12.46505	0.18234999999999957	11175.6865234375	60440.94230700672	0	1174	0.43134404279238225	1.8006912442396121	2.6013824884792243	540.3616943359375	540.3668212890625
1267	542.3201904296875	12.923300000000001					1	DETECTED	542.3202 m/z @12.92 [CD8212_2.mzXML]	542.3201904296875	12.923300000000001	12.530116666666666	14.387216666666665	1.857099999999999	136181.890625	2090906.1703721918	1	1174	0.16439035803210622	1.35195448126835	1.2426208047799916	542.3187866210938	542.3231201171875
1268	544.3380737304688	12.876					1	DETECTED	544.3381 m/z @12.88 [CD8212_2.mzXML]	544.3380737304688	12.876	5.851183333333334	19.909666666666666	14.058483333333331	395289.40625	6359260.507950964	1	1174	0.13786600478619349	2.5880795847384337	1.7469876063655336	544.3353881835938	544.346923828125
1269	545.1611938476562	10.17885					1	DETECTED	545.1612 m/z @10.18 [CD8212_2.mzXML]	545.1611938476562	10.17885	3.1607666666666665	10.23045	7.069683333333333	2302.83984375	331251.80852032476	0	1174	0.05140390606798029	0.5036762173907879	0.0073524347815759885	545.1607666015625	545.1649780273438
1270	546.3543090820312	13.124116666666668					1	DETECTED	546.3543 m/z @13.12 [CD8212_2.mzXML]	546.3543090820312	13.124116666666668	11.160433333333334	15.958183333333332	4.797749999999999	55696.6640625	2101022.020053041	0	1174	1.1810072645188772	1.3763288367054554	14.45922375107627	546.3485107421875	546.3572998046875
1271	547.357177734375	13.13885					1	DETECTED	547.3572 m/z @13.14 [CD8212_2.mzXML]	547.357177734375	13.13885	12.247549999999999	15.195783333333333	2.9482333333333344	15509.6630859375	743913.5118345949	0	1174	2.1689970091427	1.653895059650696	2.307790119301392	547.3549194335938	547.3600463867188
1272	548.3692626953125	13.520966666666668					1	DETECTED	548.3693 m/z @13.52 [CD8212_2.mzXML]	548.3692626953125	13.520966666666668	10.106933333333334	13.899483333333334	3.7925500000000003	13105.8505859375	529912.1241969295	0	1174	0.08225757367936026	0.555435408754064	0.07701120780780603	548.3687133789062	548.3751831054688
1273	548.9114990234375	9.490533333333333					1	DETECTED	548.9115 m/z @9.49 [CD8212_2.mzXML]	548.9114990234375	9.490533333333333	9.438383333333332	16.0324	6.594016666666667	4067.2998046875	319482.88220520027	0	1174	0.1161267514551696	63.221636305527674	125.44327261105535	548.9076538085938	548.9140014648438
1274	549.7860717773438	11.328083333333332					1	DETECTED	549.7861 m/z @11.33 [CD8212_2.mzXML]	549.7860717773438	11.328083333333332	9.370083333333334	11.328083333333332	1.9579999999999984	4996.6630859375	285484.3326075133	0	1174	1.891449729426288	0.5	null	549.7860717773438	549.788330078125
1275	550.447265625	13.06175					1	DETECTED	550.4473 m/z @13.06 [CD8212_2.mzXML]	550.447265625	13.06175	12.092683333333333	13.934866666666666	1.8421833333333328	6791.5185546875	343606.16797766084	0	1174	0.6154049243171009	0.9504936020913592	0.9009872041827185	550.4453125	550.4514770507812
1276	554.222900390625	11.995183333333333					1	DETECTED	554.2229 m/z @12.00 [CD8212_2.mzXML]	554.222900390625	11.995183333333333	11.645983333333334	12.247549999999999	0.601566666666665	3183.27734375	71028.59695098865	0	1174	0.3043382496394571	0.8613497518136677	0.7226995036273353	554.2183837890625	554.22412109375
1277	558.290283203125	12.923300000000001					1	DETECTED	558.2903 m/z @12.92 [CD8212_2.mzXML]	558.290283203125	12.923300000000001	12.892066666666667	12.9848	0.09273333333333333	5160.06689453125	21668.699770507694	0	1174	0.16487951628871222	1.4845250800426313	1.9690501600852626	558.290283203125	558.2972412109375
1278	561.4109497070312	13.917083333333332					1	DETECTED	561.4109 m/z @13.92 [CD8212_2.mzXML]	561.4109497070312	13.917083333333332	11.691883333333333	14.8305	3.1386166666666675	3421.0263671875	330686.8633776856	0	1174	0.5963478762071066	0.7052437234106302	0.4104874468212604	561.407958984375	561.4166870117188
1279	563.427001953125	13.757583333333335					1	DETECTED	563.4270 m/z @13.76 [CD8212_2.mzXML]	563.427001953125	13.757583333333335	12.367099999999999	14.882583333333335	2.5154833333333357	2436.40380859375	210566.9838988038	0	1174	1.2463478793457394	0.9045355931390756	0.8090711862781513	563.4241333007812	563.428955078125
1280	566.3197631835938	12.907816666666667					1	DETECTED	566.3198 m/z @12.91 [CD8212_2.mzXML]	566.3197631835938	12.907816666666667	12.742866666666666	18.867	6.124133333333335	30449.431640625	1344835.8960599983	0	1174	0.13943328453029125	18.56360513286843	1.1974783110295277	566.319091796875	566.3247680664062
1281	567.4048461914062	12.299716666666665					1	DETECTED	567.4048 m/z @12.30 [CD8212_2.mzXML]	567.4048461914062	12.299716666666665	12.265116666666668	19.304166666666667	7.03905	10952.98046875	575811.8577045285	0	1174	0.15432373381369224	101.72037572255063	202.44075144510126	567.404296875	567.4100341796875
1282	568.3380737304688	12.859983333333334					1	DETECTED	568.3381 m/z @12.86 [CD8212_2.mzXML]	568.3380737304688	12.859983333333334	9.692216666666667	14.709383333333333	5.017166666666666	90136.5234375	1522719.3184854744	0	1174	0.11571942020385428	1.5196015335927553	1.8909839568054974	568.3333129882812	568.3412475585938
1283	570.3541870117188	12.999733333333333					1	DETECTED	570.3542 m/z @13.00 [CD8212_2.mzXML]	570.3541870117188	12.999733333333333	12.999733333333333	13.638133333333334	0.6384000000000007	9813.7470703125	142512.33464868128	0	1174	0.11981089045887039	null	null	570.3532104492188	570.3545532226562
1284	575.2667846679688	11.586433333333334					1	DETECTED	575.2668 m/z @11.59 [CD8212_2.mzXML]	575.2667846679688	11.586433333333334	11.5434	11.691883333333333	0.14848333333333308	5510.171875	30570.397115112224	0	1174	0.039479567783764935	1.725213013168069	2.450426026336138	575.261962890625	575.2679443359375
1285	583.2534790039062	11.211933333333333					1	DETECTED	583.2535 m/z @11.21 [CD8212_2.mzXML]	583.2534790039062	11.211933333333333	10.677233333333334	17.71216666666667	7.034933333333335	8533.8125	786006.0429702759	0	1174	0.48279668758974026	6.523971744944262	12.27457428680094	583.2501220703125	583.2578125
1286	585.2693481445312	11.02555					1	DETECTED	585.2693 m/z @11.03 [CD8212_2.mzXML]	585.2693481445312	11.02555	10.313866666666666	14.554816666666666	4.24095	42438.30859375	1487000.784591125	0	1174	2.4380678034215997	2.910431622152641	4.559762272209264	585.2656860351562	585.2759399414062
1287	590.320068359375	12.859983333333334					1	DETECTED	590.3201 m/z @12.86 [CD8212_2.mzXML]	590.320068359375	12.859983333333334	12.792816666666665	12.954216666666667	0.1614000000000022	6480.21484375	45327.17213061554	0	1174	0.10367537813264427	1.2014888337468763	1.4029776674937524	590.3184814453125	590.32177734375
1288	619.0902099609375	14.320683333333333					1	DETECTED	619.0902 m/z @14.32 [CD8212_2.mzXML]	619.0902099609375	14.320683333333333	14.089866666666667	14.622283333333334	0.5324166666666663	2662.457275390625	51823.27649545275	0	1174	0.20113463500387674	1.1533323705682756	1.3066647411365515	619.0874633789062	619.092529296875
1289	619.436767578125	12.661683333333334					1	DETECTED	619.4368 m/z @12.66 [CD8212_2.mzXML]	619.436767578125	12.661683333333334	12.54695	17.8045	5.25755	13262.6298828125	497216.793765045	0	1174	0.15833715733077192	22.912042417199256	43.760356575091514	619.4301147460938	619.4376831054688
[truncated: 17 more rows]
