# Supplementary material for: MSFC: a new feature construction method for accurate diagnosis of mass spectrometry data
Source: Sci Rep. 2023 Sep 21;13:15694. doi: 10.1038/s41598-023-42395-5 (PMC10514077; doi:10.1038/s41598-023-42395-5)
Supplement: Supplementary file 1 — Supplementary Information. [file 41598_2023_42395_MOESM1_ESM.zip › dataset/CHD dataset/2-batch/P/CD8234_2.mzXML_chromatograms.csv]

row ID	row m/z	row retention time	row identity (main ID)	row identity (all IDs)	row identity (main ID + details)	row comment	row number of detected peaks	CD8234_2.mzXML Peak status	CD8234_2.mzXML Peak name	CD8234_2.mzXML Peak m/z	CD8234_2.mzXML Peak RT	CD8234_2.mzXML Peak RT start	CD8234_2.mzXML Peak RT end	CD8234_2.mzXML Peak duration time	CD8234_2.mzXML Peak height	CD8234_2.mzXML Peak area	CD8234_2.mzXML Peak charge	CD8234_2.mzXML Peak # data points	CD8234_2.mzXML Peak FWHM	CD8234_2.mzXML Peak tailing factor	CD8234_2.mzXML Peak asymmetry factor	CD8234_2.mzXML Peak m/z min	CD8234_2.mzXML Peak m/z max
1	55.053932189941406	11.387233333333334					1	DETECTED	55.0539 m/z @11.39 [CD8234_2.mzXML]	55.053932189941406	11.387233333333334	0.10133333333333333	20.002333333333336	19.901000000000003	2034.6650390625	1132951.6153171088	0	1182	8.84059068879074	0.8816753648357686	0.763350729671537	55.053470611572266	55.05427551269531
2	57.06938171386719	12.5818					1	DETECTED	57.0694 m/z @12.58 [CD8234_2.mzXML]	57.06938171386719	12.5818	0.24723333333333333	19.984166666666667	19.736933333333333	1363.16259765625	885581.275406265	0	1182	17.940976077656266	0.8000659393520108	0.6001318787040216	57.06772232055664	57.07625961303711
3	60.08055114746094	15.089766666666666					1	DETECTED	60.0806 m/z @15.09 [CD8234_2.mzXML]	60.08055114746094	15.089766666666666	0.10133333333333333	20.002333333333336	19.901000000000003	104124.875	2.8534725883111116E7	0	1182	6.747282803557097	0.8401248981890745	1.3471800654227442	60.080291748046875	60.08081817626953
4	61.03944778442383	1.8437166666666667					1	DETECTED	61.0394 m/z @1.84 [CD8234_2.mzXML]	61.03944778442383	1.8437166666666667	0.10133333333333333	20.002333333333336	19.901000000000003	129941.2890625	2944307.1360514197	0	1182	0.04254161474648188	0.6309042737636864	0.36855465827492034	61.03474426269531	61.0413932800293
5	61.08389663696289	15.05485					1	DETECTED	61.0839 m/z @15.05 [CD8234_2.mzXML]	61.08389663696289	15.05485	8.251433333333333	19.397499999999997	11.146066666666664	2471.673095703125	835336.7222417145	0	1182	3.3170224445688667	0.8191521416935116	0.6383042833870233	61.07730484008789	61.084129333496094
6	68.98210144042969	1.5384333333333333					1	DETECTED	68.9821 m/z @1.54 [CD8234_2.mzXML]	68.98210144042969	1.5384333333333333	0.1378	19.7095	19.5717	8200.392578125	1880288.0233463438	0	1182	0.15697583242664304	6.986732192579547	12.973464385159092	68.97917938232422	68.98942565917969
7	69.03341674804688	2.0104833333333336					1	DETECTED	69.0334 m/z @2.01 [CD8234_2.mzXML]	69.03341674804688	2.0104833333333336	1.8853499999999999	12.565216666666666	10.679866666666666	6849.45751953125	757101.8604545898	0	1182	0.06806849052117547	42.673947789024886	84.34789557804979	69.03312683105469	69.04145812988281
8	69.06968688964844	6.902216666666666					1	DETECTED	69.0697 m/z @6.90 [CD8234_2.mzXML]	69.06968688964844	6.902216666666666	0.10133333333333333	20.002333333333336	19.901000000000003	8456.419921875	4400457.440390625	0	1182	13.069730244613574	1.4631187615334287	1.9598707003971558	69.0658187866211	69.06993103027344
9	70.98030090332031	1.4478833333333334					1	DETECTED	70.9803 m/z @1.45 [CD8234_2.mzXML]	70.98030090332031	1.4478833333333334	1.43135	19.672833333333333	18.241483333333335	4250.29736328125	1019593.3852716828	0	1182	0.026013082979238655	551.6577620967684	1001.1892417629965	70.97311401367188	70.99015808105469
10	71.04904174804688	2.1367333333333334					1	DETECTED	71.0490 m/z @2.14 [CD8234_2.mzXML]	71.04904174804688	2.1367333333333334	0.28350000000000003	19.837666666666667	19.554166666666667	1856.25	878501.1349531403	0	1182	10.710090397265413	5.275689335755526	9.551378671511054	71.04232025146484	71.05736541748047
11	72.04888916015625	11.44945					1	DETECTED	72.0489 m/z @11.45 [CD8234_2.mzXML]	72.04888916015625	11.44945	3.4825999999999997	19.929166666666667	16.44656666666667	4145.09130859375	1152017.7064798593	0	1182	1.1943192433732186	1.0321875438012933	3.1990814291425824	72.03983306884766	72.0538330078125
12	72.08061218261719	1.9129666666666667					1	DETECTED	72.0806 m/z @1.91 [CD8234_2.mzXML]	72.08061218261719	1.9129666666666667	1.8717166666666667	19.892833333333332	18.021116666666664	35570.3671875	1536349.4688448487	0	1182	0.5209527428755336	11.528389920178881	17.28911384891236	72.07530975341797	72.08213806152344
13	73.04529571533203	13.710233333333333					1	DETECTED	73.0453 m/z @13.71 [CD8234_2.mzXML]	73.04529571533203	13.710233333333333	0.10133333333333333	20.002333333333336	19.901000000000003	14385.9912109375	4343726.475421616	0	1182	3.0636253002818368	0.7349301958619928	1.9873475204629623	73.04512786865234	73.04682922363281
14	75.94779968261719	2.407766666666667					1	DETECTED	75.9478 m/z @2.41 [CD8234_2.mzXML]	75.94779968261719	2.407766666666667	2.2054166666666664	18.136333333333333	15.930916666666667	7453.1015625	693047.4476045687	0	1182	0.21739302679084727	3.207495693411322	3.751701783485651	75.93952941894531	75.94788360595703
15	80.94759368896484	1.7567					1	DETECTED	80.9476 m/z @1.76 [CD8234_2.mzXML]	80.94759368896484	1.7567	1.6590666666666667	16.420166666666667	14.7611	117346.78125	1983415.5200181731	0	1182	0.3318021658200321	3.0642437787951597	4.164030735014687	80.94212341308594	80.9478530883789
16	81.0697250366211	7.8157499999999995					1	DETECTED	81.0697 m/z @7.82 [CD8234_2.mzXML]	81.0697250366211	7.8157499999999995	0.1195	20.002333333333336	19.882833333333338	3861.19677734375	2013470.9409536133	0	1182	13.236094238930782	1.2917221590601489	1.3526294355855712	81.06822967529297	81.06997680664062
17	82.01740264892578	1.4633333333333334					1	DETECTED	82.0174 m/z @1.46 [CD8234_2.mzXML]	82.01740264892578	1.4633333333333334	0.7569833333333332	7.42855	6.671566666666667	4596.873046875	717614.2413326111	0	1182	0.05602885174502803	4.722564356669261	8.445128713338523	82.01004028320312	82.024658203125
18	83.02128601074219	1.81505					1	DETECTED	83.0213 m/z @1.82 [CD8234_2.mzXML]	83.02128601074219	1.81505	0.15605	20.002333333333336	19.846283333333336	1377923.25	8171835.945589146	0	1182	0.053004382617103385	0.7413942077305227	4.097231928385151	83.02120971679688	83.02169036865234
19	83.08525848388672	11.263416666666666					1	DETECTED	83.0853 m/z @11.26 [CD8234_2.mzXML]	83.08525848388672	11.263416666666666	0.10133333333333333	20.002333333333336	19.901000000000003	13650.12109375	4647729.863158964	0	1182	8.70444857629017	0.5539367499056177	0.3112626646414357	83.08502960205078	83.08560943603516
20	84.04435729980469	2.3002					1	DETECTED	84.0444 m/z @2.30 [CD8234_2.mzXML]	84.04435729980469	2.3002	0.10133333333333333	19.929166666666667	19.827833333333334	26411.736328125	3010834.64966693	0	1182	0.31824915556201727	3.5754942452325364	3.546151186386443	84.0439224243164	84.04449462890625
21	84.9593505859375	1.5235666666666667					1	DETECTED	84.9594 m/z @1.52 [CD8234_2.mzXML]	84.9593505859375	1.5235666666666667	0.10133333333333333	20.002333333333336	19.901000000000003	1248945.125	2.0513378900711045E7	0	1182	0.12465322420539415	1.103067449864306	1.0453221083431468	84.95057678222656	84.95986938476562
22	85.02828979492188	1.9965833333333334					1	DETECTED	85.0283 m/z @2.00 [CD8234_2.mzXML]	85.02828979492188	1.9965833333333334	1.81505	12.065050000000001	10.250000000000002	36267.6171875	6233047.873593994	0	1182	0.6844467341353195	13.473399265238315	24.422539298743892	85.02811431884766	85.02842712402344
23	85.07389831542969	11.800183333333333					1	DETECTED	85.0739 m/z @11.80 [CD8234_2.mzXML]	85.07389831542969	11.800183333333333	0.10133333333333333	20.002333333333336	19.901000000000003	14271.1171875	3486197.851893251	0	1182	12.811475162022678	1.1162429509327698	2.098066015093245	85.06448364257812	85.07389831542969
24	85.96302795410156	1.5087166666666667					1	DETECTED	85.9630 m/z @1.51 [CD8234_2.mzXML]	85.96302795410156	1.5087166666666667	0.6112666666666667	13.146066666666666	12.534799999999999	9828.2412109375	1326274.8606797792	0	1182	0.0849437507945614	6.983564543985737	141.39178735994875	85.95697784423828	85.97258758544922
25	86.05998229980469	2.4346666666666668					1	DETECTED	86.0600 m/z @2.43 [CD8234_2.mzXML]	86.05998229980469	2.4346666666666668	0.2291	19.544500000000003	19.315400000000004	12054.8037109375	1580810.4923975836	0	1182	0.7725333314395768	1.5987266276487015	7.972789188506174	86.05164337158203	86.06011962890625
26	86.09632110595703	4.087466666666667					1	DETECTED	86.0963 m/z @4.09 [CD8234_2.mzXML]	86.09632110595703	4.087466666666667	1.8853499999999999	19.855999999999998	17.97065	81594.234375	6138783.326063165	1	1182	1.061730447212283	0.7094626828810413	0.6409605759857018	86.09601593017578	86.09647369384766
27	87.0439682006836	4.292283333333333					1	DETECTED	87.0440 m/z @4.29 [CD8234_2.mzXML]	87.0439682006836	4.292283333333333	0.42929999999999996	19.984166666666667	19.554866666666666	11764.2412109375	2195599.0531484378	0	1182	0.902486305448305	2.5310576022849354	1.3694779688054295	87.04362487792969	87.04408264160156
28	87.08028411865234	6.744266666666666					1	DETECTED	87.0803 m/z @6.74 [CD8234_2.mzXML]	87.08028411865234	6.744266666666666	0.10133333333333333	20.002333333333336	19.901000000000003	111219.5625	6.439798610099615E7	1	1182	16.467522942307923	1.8597753328167372	1.242076143361428	87.08013916015625	87.08047485351562
29	88.0835952758789	7.0782					1	DETECTED	88.0836 m/z @7.08 [CD8234_2.mzXML]	88.0835952758789	7.0782	0.10133333333333333	20.002333333333336	19.901000000000003	6013.16162109375	3512480.607256651	0	1182	14.99107304370338	1.426213295366593	0.49091015296539087	88.0741195678711	88.08432006835938
30	88.95255279541016	1.5384333333333333					1	DETECTED	88.9526 m/z @1.54 [CD8234_2.mzXML]	88.95255279541016	1.5384333333333333	1.43135	13.919783333333333	12.488433333333333	16457.400390625	1408850.866809204	0	1182	0.15027372481836943	58.311750972762596	2.60349625459154	88.95227813720703	88.9531478881836
31	88.96808624267578	11.263416666666666					1	DETECTED	88.9681 m/z @11.26 [CD8234_2.mzXML]	88.96808624267578	11.263416666666666	0.1195	20.002333333333336	19.882833333333338	21907.1484375	2935455.4449538263	0	1182	0.707069181099687	0.8569136316771864	0.4310543156925746	88.96807861328125	88.9685287475586
32	89.03854370117188	9.168816666666666					1	DETECTED	89.0385 m/z @9.17 [CD8234_2.mzXML]	89.03854370117188	9.168816666666666	0.28350000000000003	19.032	18.7485	6253.08837890625	1016466.7007554627	0	1182	2.276482447189843	1.0550271140214473	6.433600839109905	89.03424072265625	89.03858947753906
33	89.0595932006836	10.16815					1	DETECTED	89.0596 m/z @10.17 [CD8234_2.mzXML]	89.0595932006836	10.16815	0.10133333333333333	20.002333333333336	19.901000000000003	20655.662109375	4662891.79550714	0	1182	0.9756799480627656	1.2009168743103786	1.0063757785277516	89.05465698242188	89.0613784790039
34	90.05485534667969	1.8717166666666667					1	DETECTED	90.0549 m/z @1.87 [CD8234_2.mzXML]	90.05485534667969	1.8717166666666667	0.1195	20.002333333333336	19.882833333333338	110287.984375	5155500.782717007	0	1182	0.17849821496262663	64.10043631680925	11.1910183218379	90.04635620117188	90.05982208251953
35	90.97637176513672	1.6441166666666667					1	DETECTED	90.9764 m/z @1.64 [CD8234_2.mzXML]	90.97637176513672	1.6441166666666667	1.5530666666666666	17.32633333333333	15.773266666666665	371008.25	1.8177004219035152E7	0	1182	0.08595926175327784	103.20316470467006	223.43336356846996	90.9685287475586	90.9853286743164
36	91.03887176513672	9.922683333333334					1	DETECTED	91.0389 m/z @9.92 [CD8234_2.mzXML]	91.03887176513672	9.922683333333334	0.10133333333333333	20.002333333333336	19.901000000000003	44359.07421875	2.2257096420899406E7	0	1182	17.502232508970526	1.0131499233812054	0.3901017875933343	91.03105926513672	91.0390625
37	91.05419158935547	9.183216666666668					1	DETECTED	91.0542 m/z @9.18 [CD8234_2.mzXML]	91.05419158935547	9.183216666666668	0.10133333333333333	20.002333333333336	19.901000000000003	83058.2109375	1.3042460155131351E7	0	1182	0.8711655338303395	0.7165069035180072	21.347953590399655	91.05242156982422	91.05937957763672
38	92.05765533447266	9.183216666666668					1	DETECTED	92.0577 m/z @9.18 [CD8234_2.mzXML]	92.05765533447266	9.183216666666668	3.452316666666667	17.105	13.652683333333334	5245.4072265625	764292.1089933624	0	1182	0.9453634280375152	1.1911465331216153	1.4896166722939037	92.05469512939453	92.05976867675781
39	93.06986999511719	8.3775					1	DETECTED	93.0699 m/z @8.38 [CD8234_2.mzXML]	93.06986999511719	8.3775	0.19243333333333332	19.581166666666665	19.38873333333333	9933.572265625	1204665.6257692869	0	1182	0.06856477746745426	0.6445195052599301	13.85247608172669	93.06110382080078	93.0788345336914
40	94.04130554199219	8.345883333333333					1	DETECTED	94.0413 m/z @8.35 [CD8234_2.mzXML]	94.04130554199219	8.345883333333333	3.74295	15.463249999999999	11.720299999999998	9595.1015625	749301.4160946957	0	1182	0.17747940985559474	0.5831171128635246	0.09404180111903723	94.03955841064453	94.04955291748047
41	95.04910278320312	8.345883333333333					1	DETECTED	95.0491 m/z @8.35 [CD8234_2.mzXML]	95.04910278320312	8.345883333333333	2.80515	17.381833333333336	14.576683333333337	9179.064453125	764875.115067322	0	1182	0.22308435746430888	1.4720155456127157	0.03740706689169803	95.04898071289062	95.05457305908203
42	95.08531951904297	14.2956					1	DETECTED	95.0853 m/z @14.30 [CD8234_2.mzXML]	95.08531951904297	14.2956	0.10133333333333333	20.002333333333336	19.901000000000003	3335.527099609375	1232900.1823814702	0	1182	8.222597300181816	0.7010224785594185	0.6969523373078564	95.08468627929688	95.09406280517578
43	96.92153930664062	1.7567					1	DETECTED	96.9215 m/z @1.76 [CD8234_2.mzXML]	96.92153930664062	1.7567	0.48386666666666667	10.702300000000001	10.218433333333333	126726.859375	2885446.366931824	0	1182	0.27990875653301117	8.441982137643828	4.062956099892919	96.91365051269531	96.92756652832031
44	97.02822875976562	11.654183333333332					1	DETECTED	97.0282 m/z @11.65 [CD8234_2.mzXML]	97.02822875976562	11.654183333333332	0.2653333333333333	19.727666666666668	19.462333333333333	22394.9921875	3059296.050556548	0	1182	9.458138858886912	0.5740105924343681	0.08158988002278422	97.01964569091797	97.0286865234375
45	97.06468200683594	7.692966666666666					1	DETECTED	97.0647 m/z @7.69 [CD8234_2.mzXML]	97.06468200683594	7.692966666666666	0.15605	19.984166666666667	19.828116666666666	3115.7216796875	2086805.1032194817	0	1182	9.115071733888177	1.3153997545415343	1.630799509083069	97.0561294555664	97.0731201171875
46	97.10092163085938	11.4817					1	DETECTED	97.1009 m/z @11.48 [CD8234_2.mzXML]	97.10092163085938	11.4817	0.10133333333333333	20.002333333333336	19.901000000000003	3894.4287109375	2078291.3184131773	0	1182	12.889781922948782	0.8743567137555616	0.3484452542597944	97.09310150146484	97.10987091064453
47	98.91852569580078	1.7567					1	DETECTED	98.9185 m/z @1.76 [CD8234_2.mzXML]	98.91852569580078	1.7567	1.6744833333333333	6.288733333333334	4.61425	46356.78125	1556122.4490532232	0	1182	0.30897023552239	28.061524427326194	4.501403738832753	98.91513061523438	98.9189453125
48	98.9840316772461	6.569116666666667					1	DETECTED	98.9840 m/z @6.57 [CD8234_2.mzXML]	98.9840316772461	6.569116666666667	0.10133333333333333	20.002333333333336	19.901000000000003	8810.1650390625	4472148.80502189	0	1182	11.722715812347394	1.5384714495177383	0.9534541288435242	98.98286437988281	98.9844970703125
49	98.9953384399414	1.81505					1	DETECTED	98.9953 m/z @1.82 [CD8234_2.mzXML]	98.9953384399414	1.81505	1.5975333333333335	14.079116666666666	12.481583333333333	160357.65625	5356230.134294862	0	1182	0.0611244786221572	1.4814867998805126	0.008867772310426247	98.9854736328125	99.00370788574219
50	99.04388427734375	1.9687166666666667					1	DETECTED	99.0439 m/z @1.97 [CD8234_2.mzXML]	99.04388427734375	1.9687166666666667	0.99355	19.416166666666665	18.422616666666666	20085.0234375	3371827.5210026563	0	1182	1.236242167174284	5.523200926778327	10.085367323149038	99.03810119628906	99.04430389404297
51	100.07544708251953	8.830783333333333					1	DETECTED	100.0754 m/z @8.83 [CD8234_2.mzXML]	100.07544708251953	8.830783333333333	0.21075	19.947499999999998	19.736749999999997	360177.96875	5515994.612461308	1	1182	0.16045631185871834	1.404345515086563	1.6351135566512327	100.07513427734375	100.07611846923828
52	100.56761932373047	1.4935833333333333					1	DETECTED	100.5676 m/z @1.49 [CD8234_2.mzXML]	100.56761932373047	1.4935833333333333	1.4787	1.56775	0.08905000000000007	2357.57861328125	10710.773624084479	0	1182	0.09630465543543654	2.9916013437849918	4.9832026875699835	100.56749725341797	100.56761932373047
53	101.00808715820312	1.5087166666666667					1	DETECTED	101.0081 m/z @1.51 [CD8234_2.mzXML]	101.00808715820312	1.5087166666666667	0.46565	19.984166666666667	19.518516666666667	686941.375	1.0696039607920095E7	1	1182	0.1325262788171615	1.3753401578187596	1.7235070178727088	101.00758361816406	101.00857543945312
54	101.09602355957031	6.744266666666666					1	DETECTED	101.0960 m/z @6.74 [CD8234_2.mzXML]	101.09602355957031	6.744266666666666	0.10133333333333333	20.002333333333336	19.901000000000003	19915.880859375	1.0840211516510973E7	0	1182	14.315809017795512	0.7010400138059657	0.5427941719882597	101.08767700195312	101.10391998291016
55	102.00907897949219	1.5087166666666667					1	DETECTED	102.0091 m/z @1.51 [CD8234_2.mzXML]	102.00907897949219	1.5087166666666667	1.4127	18.136333333333333	16.723633333333332	56408.2265625	1725081.0015467533	0	1182	0.1615392180462638	77.27543694241876	162.98944505606156	102.00841522216797	102.0093002319336
56	102.05479431152344	2.0526333333333335					1	DETECTED	102.0548 m/z @2.05 [CD8234_2.mzXML]	102.05479431152344	2.0526333333333335	0.10133333333333333	19.470833333333335	19.369500000000002	35989.75390625	3985797.073709717	0	1182	0.9423373032608442	1.7220492973989254	1.9030621879000051	102.04615783691406	102.05511474609375
57	102.0912857055664	1.81505					1	DETECTED	102.0913 m/z @1.82 [CD8234_2.mzXML]	102.0912857055664	1.81505	0.1378	19.984166666666667	19.84636666666667	9931.7412109375	2461304.9343475644	0	1182	6.716665915514499	2.8557128188846024	4.361416377240981	102.08344268798828	102.09961700439453
58	102.12740325927734	12.835383333333334					1	DETECTED	102.1274 m/z @12.84 [CD8234_2.mzXML]	102.12740325927734	12.835383333333334	0.17426666666666665	19.984166666666667	19.8099	5270.6640625	1879097.8213814702	0	1182	4.211595455624678	0.7823125132459352	0.9644989416408984	102.12411499023438	102.12796783447266
59	102.97003936767578	1.5384333333333333					1	DETECTED	102.9700 m/z @1.54 [CD8234_2.mzXML]	102.97003936767578	1.5384333333333333	0.5749	15.977633333333333	15.402733333333334	315148.15625	3767305.8438856816	0	1182	0.1159240370790533	1.261235486244792	0.970511284512244	102.9678726196289	102.9703598022461
60	103.038818359375	1.9965833333333334					1	DETECTED	103.0388 m/z @2.00 [CD8234_2.mzXML]	103.038818359375	1.9965833333333334	0.48386666666666667	19.1415	18.657633333333333	54028.12890625	5647388.23332599	0	1182	0.33373737013874294	2.4977961430802287	3.243638396691609	103.0386734008789	103.04010009765625
61	103.05403137207031	8.345883333333333					1	DETECTED	103.0540 m/z @8.35 [CD8234_2.mzXML]	103.05403137207031	8.345883333333333	2.6934	8.66035	5.966949999999999	219513.96875	9335443.182399902	1	1182	0.1902407475591108	0.5233172925051841	0.48706612244483555	103.04639434814453	103.06392669677734
62	103.0751724243164	10.943183333333334					1	DETECTED	103.0752 m/z @10.94 [CD8234_2.mzXML]	103.0751724243164	10.943183333333334	0.10133333333333333	20.002333333333336	19.901000000000003	94477.734375	1.7549175423133764E7	1	1182	0.4204101469509567	0.6234994151139728	6.297114986534971	103.06696319580078	103.08301544189453
63	104.05755615234375	8.3775					1	DETECTED	104.0576 m/z @8.38 [CD8234_2.mzXML]	104.05755615234375	8.3775	7.9366	9.620966666666668	1.6843666666666675	16034.716796875	344134.5867450866	0	1182	0.22936915002015823	1.92970911757366	2.658075557136705	104.04927825927734	104.05764770507812
64	104.07511138916016	14.198066666666668					1	DETECTED	104.0751 m/z @14.20 [CD8234_2.mzXML]	104.07511138916016	14.198066666666668	0.3015833333333333	19.984166666666667	19.682583333333334	18954.591796875	4292218.305492859	0	1182	2.33546291643769	0.7574877464707657	0.735970878934111	104.06818389892578	104.08268737792969
65	104.10672760009766	1.8008833333333334					1	DETECTED	104.1067 m/z @1.80 [CD8234_2.mzXML]	104.10672760009766	1.8008833333333334	1.7069166666666669	13.526066666666667	11.81915	460391.1875	3869558.5752658695	1	1182	0.05632829896878744	2.0189790934324585	2.611227785558219	104.10506439208984	104.10726928710938
66	104.96290588378906	11.417683333333335					1	DETECTED	104.9629 m/z @11.42 [CD8234_2.mzXML]	104.96290588378906	11.417683333333335	0.10133333333333333	19.965833333333332	19.8645	9855.6328125	2363806.9246358043	0	1182	19.82851872456865	0.8776902446460209	0.43762286886741814	104.96269989013672	104.96637725830078
67	105.00323486328125	1.5384333333333333					1	DETECTED	105.0032 m/z @1.54 [CD8234_2.mzXML]	105.00323486328125	1.5384333333333333	1.43135	5.21325	3.7819000000000003	23964.29296875	512114.5579729614	0	1182	0.14481919525554932	17.658677042801543	34.31735408560309	104.9942855834961	105.0032958984375
68	105.07147216796875	13.493566666666668					1	DETECTED	105.0715 m/z @13.49 [CD8234_2.mzXML]	105.07147216796875	13.493566666666668	0.1195	20.002333333333336	19.882833333333338	93038.2265625	1.709501454571906E7	1	1182	1.7542794377803848	1.2781962614541678	1.2621578406218859	105.06993103027344	105.07323455810547
69	106.04977416992188	1.9549166666666666					1	DETECTED	106.0498 m/z @1.95 [CD8234_2.mzXML]	106.04977416992188	1.9549166666666666	0.21075	18.429333333333332	18.21858333333333	11020.1982421875	1259493.0400743715	0	1182	0.07167219333933228	1.1861448999343431	1.2057161018538232	106.04944610595703	106.05901336669922
70	106.06495666503906	13.06955					1	DETECTED	106.0650 m/z @13.07 [CD8234_2.mzXML]	106.06495666503906	13.06955	6.043483333333333	19.837666666666667	13.794183333333335	3707.713623046875	1153529.5344606012	0	1182	4.9859197267941955	0.9816433566433567	0.9504486887109572	106.06033325195312	106.074951171875
71	106.95028686523438	1.6744833333333333					1	DETECTED	106.9503 m/z @1.67 [CD8234_2.mzXML]	106.95028686523438	1.6744833333333333	1.56775	11.145299999999999	9.577549999999999	79080.21875	1637991.6950646057	0	1182	0.08955119293697078	2.890595473696736	2.3105230673054526	106.94363403320312	106.95061492919922
72	106.96311950683594	1.5087166666666667					1	DETECTED	106.9631 m/z @1.51 [CD8234_2.mzXML]	106.96311950683594	1.5087166666666667	1.43135	19.379166666666666	17.947816666666668	6506.607421875	1850619.9299854736	0	1182	0.07568211990481144	115.99192158552329	230.98384317104652	106.96293640136719	106.96513366699219
73	107.02530670166016	1.4633333333333334					1	DETECTED	107.0253 m/z @1.46 [CD8234_2.mzXML]	107.02530670166016	1.4633333333333334	1.4633333333333334	16.383516666666665	14.920183333333332	3822.15869140625	1149028.5992314145	0	1182	12.684079654007904	null	null	107.01539611816406	107.02530670166016
74	107.04886627197266	11.417683333333335					1	DETECTED	107.0489 m/z @11.42 [CD8234_2.mzXML]	107.04886627197266	11.417683333333335	0.17426666666666665	19.984166666666667	19.8099	3986.469482421875	1381257.9301884463	0	1182	9.421508011820901	0.8809555221203518	0.7351400045610275	107.0487060546875	107.05754852294922
75	107.08518981933594	11.849966666666667					1	DETECTED	107.0852 m/z @11.85 [CD8234_2.mzXML]	107.08518981933594	11.849966666666667	5.782483333333333	19.50766666666667	13.725183333333336	4665.783203125	728357.24603656	0	1182	6.141130748928379	1.1310441726251137	1.2620883452502276	107.08445739746094	107.08582305908203
76	108.08045196533203	11.591716666666667					1	DETECTED	108.0805 m/z @11.59 [CD8234_2.mzXML]	108.08045196533203	11.591716666666667	0.10133333333333333	20.002333333333336	19.901000000000003	2652.263671875	1545834.3183541405	0	1182	11.939186238990132	0.8659850338616496	0.7319700677232993	108.07990264892578	108.08110046386719
77	109.06482696533203	8.3775					1	DETECTED	109.0648 m/z @8.38 [CD8234_2.mzXML]	109.06482696533203	8.3775	1.1388833333333332	15.90425	14.765366666666665	5632.45458984375	1195362.3337003787	0	1182	0.2043339209166799	1.019902513601816	2.1930475241793737	109.06202697753906	109.0649642944336
78	109.1009750366211	11.6388					1	DETECTED	109.1010 m/z @11.64 [CD8234_2.mzXML]	109.1009750366211	11.6388	0.1378	19.819333333333336	19.681533333333338	7496.40234375	1238798.1118209842	0	1182	5.508250061925528	0.6527801961097751	1.3807174120605639	109.10053253173828	109.10958099365234
79	109.97805786132812	1.5235666666666667					1	DETECTED	109.9781 m/z @1.52 [CD8234_2.mzXML]	109.97805786132812	1.5235666666666667	1.4478833333333334	12.46175	11.013866666666667	2543.48291015625	1409905.5269138184	0	1182	10.965284025697198	72.76282757101961	144.5256551420392	109.97103881835938	109.98063659667969
80	110.05989837646484	7.4815					1	DETECTED	110.0599 m/z @7.48 [CD8234_2.mzXML]	110.05989837646484	7.4815	0.1378	19.984166666666667	19.84636666666667	5119.154296875	1387936.912775787	0	1182	5.675840455057273	1.3512511858236769	0.34941071533956675	110.05941772460938	110.06888580322266
81	111.04398345947266	2.10875					1	DETECTED	111.0440 m/z @2.11 [CD8234_2.mzXML]	111.04398345947266	2.10875	0.10133333333333333	20.002333333333336	19.901000000000003	8472.208984375	3381158.2575234068	0	1182	4.625643579510609	4.95686828012786	21.78663195381006	111.04336547851562	111.0443115234375
82	111.11674499511719	11.4817					1	DETECTED	111.1167 m/z @11.48 [CD8234_2.mzXML]	111.11674499511719	11.4817	0.1378	19.965833333333332	19.828033333333334	3281.34619140625	1411255.8859416507	0	1182	8.126819918142784	0.8739513453632937	0.7479026907265872	111.11608123779297	111.1171875
83	112.0367202758789	1.7866666666666666					1	DETECTED	112.0367 m/z @1.79 [CD8234_2.mzXML]	112.0367202758789	1.7866666666666666	0.7388333333333333	18.282833333333333	17.544	117750.8046875	2701583.1630979925	0	1182	0.36078741558132643	8.371560362653096	15.74312072530619	112.0365219116211	112.04364013671875
84	112.89547729492188	1.7240333333333333					1	DETECTED	112.8955 m/z @1.72 [CD8234_2.mzXML]	112.89547729492188	1.7240333333333333	1.6590666666666667	3.6201999999999996	1.961133333333333	174936.359375	2234043.780202881	0	1182	0.09245397058358229	15.093381221139055	28.591373672971855	112.89539337158203	112.90281677246094
85	113.02086639404297	2.2054166666666664					1	DETECTED	113.0209 m/z @2.21 [CD8234_2.mzXML]	113.02086639404297	2.2054166666666664	0.1378	19.984166666666667	19.84636666666667	225421.15625	8910788.165326703	0	1182	0.5588902023893052	1.3776345864910509	0.928766831690242	113.01310729980469	113.02299499511719
86	113.0357894897461	1.4633333333333334					1	DETECTED	113.0358 m/z @1.46 [CD8234_2.mzXML]	113.0357894897461	1.4633333333333334	1.4127	17.474333333333334	16.061633333333333	5207.3740234375	1606122.0536828605	0	1182	12.690437737634687	158.60730743910474	283.7962162722552	113.03319549560547	113.0383071899414
87	113.05967712402344	10.185733333333333					1	DETECTED	113.0597 m/z @10.19 [CD8234_2.mzXML]	113.05967712402344	10.185733333333333	0.1195	20.002333333333336	19.882833333333338	4778.244140625	1208943.1019045718	0	1182	0.1612536768604187	0.9876004596224344	0.8224520469270996	113.05923461914062	113.06034088134766
88	114.05489349365234	2.707266666666667					1	DETECTED	114.0549 m/z @2.71 [CD8234_2.mzXML]	114.05489349365234	2.707266666666667	0.24723333333333333	19.599333333333334	19.3521	25967.3984375	3380700.3466678467	0	1182	0.11069265209635315	2.868055166383811	2.1285596012505135	114.05452728271484	114.0552749633789
89	114.06591033935547	1.8292333333333335					1	DETECTED	114.0659 m/z @1.83 [CD8234_2.mzXML]	114.06591033935547	1.8292333333333335	0.10133333333333333	19.801	19.699666666666666	743293.4375	9176760.97735269	1	1182	0.0616836753690686	0.5688621485547803	0.04541581409016727	114.06207275390625	114.07142639160156
90	114.09123992919922	9.7202					1	DETECTED	114.0912 m/z @9.72 [CD8234_2.mzXML]	114.09123992919922	9.7202	0.15605	20.002333333333336	19.846283333333336	12421.333984375	1113456.8606598817	0	1182	0.10170702433983259	1.0717045783953705	0.02114473721015061	114.08737182617188	114.09466552734375
91	114.89244842529297	1.7567					1	DETECTED	114.8924 m/z @1.76 [CD8234_2.mzXML]	114.89244842529297	1.7567	1.6744833333333333	15.427216666666668	13.752733333333335	41196.99609375	3624140.9261312867	0	1182	0.12056915947875635	83.63713764443551	166.274275288871	114.8884506225586	114.89256286621094
92	114.98774719238281	1.5235666666666667					1	DETECTED	114.9877 m/z @1.52 [CD8234_2.mzXML]	114.98774719238281	1.5235666666666667	1.4127	19.123333333333335	17.710633333333334	32514.5859375	2302913.9373406675	0	1182	0.14296767504149477	79.71645199872991	167.2778010811618	114.98688507080078	114.98780059814453
93	115.03648376464844	1.8577333333333332					1	DETECTED	115.0365 m/z @1.86 [CD8234_2.mzXML]	115.03648376464844	1.8577333333333332	0.10133333333333333	19.819333333333336	19.718000000000004	174280.703125	2451152.962030638	0	1182	0.03988090753522178	4.0227635249572105	2.6519477099302935	115.03182983398438	115.03932189941406
94	115.05430603027344	9.212166666666667					1	DETECTED	115.0543 m/z @9.21 [CD8234_2.mzXML]	115.05430603027344	9.212166666666667	1.0117	19.727666666666668	18.715966666666667	47114.203125	1813616.050672943	0	1182	0.10676603150493236	12.622770975643514	27.591943773032224	115.04991912841797	115.05587005615234
95	115.06939697265625	1.8437166666666667					1	DETECTED	115.0694 m/z @1.84 [CD8234_2.mzXML]	115.06939697265625	1.8437166666666667	0.24723333333333333	18.812333333333335	18.5651	24427.8046875	2621087.128118652	0	1182	9.152421319051452	2.9770661929413835	4.499779813425377	115.06939697265625	115.07588195800781
96	115.1115493774414	11.670166666666667					1	DETECTED	115.1115 m/z @11.67 [CD8234_2.mzXML]	115.1115493774414	11.670166666666667	0.1378	19.984166666666667	19.84636666666667	4734.48779296875	2259222.3472492034	0	1182	16.92969322838972	0.8604637382902036	0.5338330094159499	115.10590362548828	115.11914825439453
97	116.05777740478516	9.197516666666667					1	DETECTED	116.0578 m/z @9.20 [CD8234_2.mzXML]	116.05777740478516	9.197516666666667	9.139100000000001	9.27075	0.1316499999999987	5081.173828125	24487.973034423867	0	1182	0.12795637094088974	1.1268188302425102	1.2536376604850206	116.04945373535156	116.05779266357422
98	116.07032775878906	1.8577333333333332					1	DETECTED	116.0703 m/z @1.86 [CD8234_2.mzXML]	116.07032775878906	1.8577333333333332	0.15605	19.984166666666667	19.828116666666666	1875975.125	1.2951830303602675E7	1	1182	0.03261998883021433	6.131920076838957	6.094362638863863	116.07024383544922	116.07097625732422
99	116.4366455078125	1.5087166666666667					1	DETECTED	116.4366 m/z @1.51 [CD8234_2.mzXML]	116.4366455078125	1.5087166666666667	1.43135	12.6485	11.21715	7909.76025390625	1375132.2824072263	0	1182	0.10261986020373182	72.49342955622564	138.14525710752548	116.43627166748047	116.43861389160156
100	116.98555755615234	1.5384333333333333					1	DETECTED	116.9856 m/z @1.54 [CD8234_2.mzXML]	116.98555755615234	1.5384333333333333	0.10133333333333333	20.002333333333336	19.901000000000003	2216076.25	3.747980623689478E7	0	1182	0.12402029753949995	0.9718512184641669	0.771981680273766	116.98544311523438	116.98607635498047
101	117.05734252929688	9.183216666666668					1	DETECTED	117.0573 m/z @9.18 [CD8234_2.mzXML]	117.05734252929688	9.183216666666668	0.10133333333333333	19.965833333333332	19.8645	100329.765625	8540848.733441161	0	1182	7.271647781735133	0.6429183465473703	0.049242295916427266	117.0542984008789	117.05742645263672
102	117.0738296508789	1.8577333333333332					1	DETECTED	117.0738 m/z @1.86 [CD8234_2.mzXML]	117.0738296508789	1.8577333333333332	1.8437166666666667	9.366633333333334	7.522916666666668	70208.8671875	1514460.6697427977	0	1182	0.03614687675234718	268.35612366230873	535.7122473246175	117.0698013305664	117.07398986816406
103	117.0907211303711	11.433349999999999					1	DETECTED	117.0907 m/z @11.43 [CD8234_2.mzXML]	117.0907211303711	11.433349999999999	0.44753333333333334	19.892833333333332	19.4453	67914.5859375	4144451.1707283636	0	1182	0.2330005521211973	2.7692169425023354	1.401557655760585	117.09058380126953	117.09125518798828
104	117.9891586303711	1.4935833333333333					1	DETECTED	117.9892 m/z @1.49 [CD8234_2.mzXML]	117.9891586303711	1.4935833333333333	1.4633333333333334	17.842499999999998	16.379166666666663	20289.091796875	2303187.926246765	0	1182	0.18274483041531342	270.73002754821033	540.4600550964207	117.98856353759766	117.98941802978516
105	118.06470489501953	9.197516666666667					1	DETECTED	118.0647 m/z @9.20 [CD8234_2.mzXML]	118.06470489501953	9.197516666666667	2.6934	9.704433333333332	7.011033333333332	1144294.125	9325992.767595114	1	1182	0.09118649369229992	1.3734150011508546	1.4980370005619503	118.05738067626953	118.06529235839844
106	118.08598327636719	1.9549166666666666					1	DETECTED	118.0860 m/z @1.95 [CD8234_2.mzXML]	118.08598327636719	1.9549166666666666	0.10133333333333333	20.002333333333336	19.901000000000003	1082107.125	3.91496087947819E7	1	1182	0.1517745981777161	2.641198532196096	3.2566998939974137	118.08047485351562	118.0864028930664
107	118.62532806396484	9.197516666666667					1	DETECTED	118.6253 m/z @9.20 [CD8234_2.mzXML]	118.62532806396484	9.197516666666667	5.8346	9.255616666666667	3.4210166666666666	3465.39697265625	213693.6944211426	0	1182	0.097985939528483	0.5086383347788378	0.017276669557675508	118.62518310546875	118.63461303710938
108	118.97872161865234	11.4977					1	DETECTED	118.9787 m/z @11.50 [CD8234_2.mzXML]	118.97872161865234	11.4977	0.1378	19.947499999999998	19.8097	27850.544921875	3588441.954391936	0	1182	0.26609635063050696	0.702079677934018	0.6830619943931172	118.9772720336914	118.9819564819336
109	119.01879119873047	1.5087166666666667					1	DETECTED	119.0188 m/z @1.51 [CD8234_2.mzXML]	119.01879119873047	1.5087166666666667	1.4127	15.9411	14.528400000000001	166728.515625	2484755.805608643	0	1182	0.15858278275975413	1.449218125898258	2.2689486532989376	119.01805114746094	119.01929473876953
110	119.04913330078125	3.944933333333333					1	DETECTED	119.0491 m/z @3.94 [CD8234_2.mzXML]	119.04913330078125	3.944933333333333	2.0666166666666665	4.1973	2.1306833333333337	4882.19189453125	277599.5566273804	0	1182	0.38161244691412133	0.5671789456871845	0.13435789137436913	119.04890441894531	119.04933166503906
111	119.06837463378906	9.212166666666667					1	DETECTED	119.0684 m/z @9.21 [CD8234_2.mzXML]	119.06837463378906	9.212166666666667	4.245033333333334	10.943183333333334	6.69815	56684.61328125	882354.0256900036	0	1182	0.10458819984264522	0.680677375880664	0.1437772074364009	119.06819152832031	119.07317352294922
112	119.08940887451172	1.9129666666666667					1	DETECTED	119.0894 m/z @1.91 [CD8234_2.mzXML]	119.08940887451172	1.9129666666666667	0.17426666666666665	19.911	19.736733333333333	37879.9765625	3342737.2151536886	0	1182	0.3230128869904858	2.321052727410108	3.4751567436000776	119.0849380493164	119.08988952636719
113	119.1541976928711	15.089766666666666					1	DETECTED	119.1542 m/z @15.09 [CD8234_2.mzXML]	119.1541976928711	15.089766666666666	0.10133333333333333	20.002333333333336	19.901000000000003	50647.00390625	1.283457047424725E7	0	1182	1.7226327147542975	1.6392862963149357	2.314659265378527	119.15354919433594	119.15450286865234
114	119.50930786132812	8.345883333333333					1	DETECTED	119.5093 m/z @8.35 [CD8234_2.mzXML]	119.50930786132812	8.345883333333333	8.1545	8.4571	0.3026	2497.882080078125	31113.60206842043	0	1182	0.21814167219834246	0.79055995819908	0.58111991639816	119.5093002319336	119.50985717773438
115	120.01961517333984	1.5384333333333333					1	DETECTED	120.0196 m/z @1.54 [CD8234_2.mzXML]	120.01961517333984	1.5384333333333333	1.4127	1.6590666666666667	0.24636666666666662	18782.796875	170470.4004791259	0	1182	0.1562947848257299	0.975091061724826	0.992236622637668	120.01942443847656	120.01969146728516
116	120.06539154052734	1.8437166666666667					1	DETECTED	120.0654 m/z @1.84 [CD8234_2.mzXML]	120.06539154052734	1.8437166666666667	1.7721833333333334	10.611500000000001	8.839316666666669	41062.0859375	1312099.4529426573	0	1182	0.147572475147981	17.196478951662908	20.08350655676859	120.06292724609375	120.06889343261719
117	120.08041381835938	8.345883333333333					1	DETECTED	120.0804 m/z @8.35 [CD8234_2.mzXML]	120.08041381835938	8.345883333333333	1.1570333333333334	19.416166666666665	18.25913333333333	780882.4375	1.8423110320096668E7	1	1182	0.23107604860466324	0.8280561341775202	0.4855860128537991	120.0802993774414	120.08867645263672
118	120.15740966796875	14.6014					1	DETECTED	120.1574 m/z @14.60 [CD8234_2.mzXML]	120.15740966796875	14.6014	10.009966666666665	19.837666666666667	9.827700000000002	3085.301513671875	874780.399334717	0	1182	5.007214959551774	1.0702213542611965	1.140442708522393	120.1571044921875	120.15801239013672
119	120.9805908203125	1.5384333333333333					1	DETECTED	120.9806 m/z @1.54 [CD8234_2.mzXML]	120.9805908203125	1.5384333333333333	1.4127	19.911	18.4983	32139.0625	3603302.5929850773	0	1182	0.11178736413279777	73.64128927885277	151.46638150462533	120.97469329833984	120.98475646972656
120	121.02828979492188	10.1152					1	DETECTED	121.0283 m/z @10.12 [CD8234_2.mzXML]	121.02828979492188	10.1152	0.15605	20.002333333333336	19.846283333333336	14099.1259765625	6671947.901167297	0	1182	2.788831105883638	0.9963843969281182	0.3678080257853293	121.02751922607422	121.03164672851562
121	121.07179260253906	1.8437166666666667					1	DETECTED	121.0718 m/z @1.84 [CD8234_2.mzXML]	121.07179260253906	1.8437166666666667	0.10133333333333333	19.965833333333332	19.8645	403393.84375	8991534.212690143	0	1182	0.04375141954896633	0.7548260931349927	0.35398477155240304	121.06450653076172	121.07645416259766
122	121.08405303955078	8.329966666666667					1	DETECTED	121.0841 m/z @8.33 [CD8234_2.mzXML]	121.08405303955078	8.329966666666667	7.8677	9.053516666666667	1.1858166666666667	45460.546875	891007.2853205566	0	1182	0.21186077648689228	0.9933783484138518	0.6339394862669012	121.08396911621094	121.0842056274414
123	121.98677062988281	11.4817					1	DETECTED	121.9868 m/z @11.48 [CD8234_2.mzXML]	121.98677062988281	11.4817	7.0957	17.934166666666666	10.838466666666665	6940.5234375	1166312.107686462	0	1182	0.23007695915633875	1.2355753153974767	11.403094430358305	121.980712890625	121.98755645751953
124	122.0575942993164	8.830783333333333					1	DETECTED	122.0576 m/z @8.83 [CD8234_2.mzXML]	122.0575942993164	8.830783333333333	1.1026500000000001	8.984283333333334	7.881633333333333	12305.1455078125	579881.3848374026	0	1182	0.17026862222437522	0.5099312468728974	0.01986249374579473	122.05748748779297	122.06034088134766
125	122.09626007080078	8.626333333333333					1	DETECTED	122.0963 m/z @8.63 [CD8234_2.mzXML]	122.09626007080078	8.626333333333333	0.19243333333333332	19.984166666666667	19.791733333333333	16310.90625	2485691.050890106	0	1182	0.096128339875726	14.759441382267168	5.261136937756033	122.08721923828125	122.09664916992188
126	122.92420196533203	1.6441166666666667					1	DETECTED	122.9242 m/z @1.64 [CD8234_2.mzXML]	122.92420196533203	1.6441166666666667	1.5825166666666666	19.105166666666666	17.52265	81181.234375	1949226.5784865413	0	1182	0.13432841760483805	136.70826710710512	2.9342188794406745	122.92411804199219	122.93003845214844
127	123.04407501220703	3.8831166666666665					1	DETECTED	123.0441 m/z @3.88 [CD8234_2.mzXML]	123.04407501220703	3.8831166666666665	0.1195	19.801	19.6815	2733.042724609375	1066844.9289200746	0	1182	3.413760730192949	2.61470571303312	0.0892015911953204	123.03498077392578	123.04444122314453
128	123.05525207519531	3.2858333333333336					1	DETECTED	123.0553 m/z @3.29 [CD8234_2.mzXML]	123.05525207519531	3.2858333333333336	0.5749	18.594	18.0191	3525.277099609375	801214.4502785949	0	1182	0.28295061527054566	3.3234126008262836	2.057289645051668	123.05472564697266	123.0611572265625
129	124.03677368164062	1.8717166666666667					1	DETECTED	124.0368 m/z @1.87 [CD8234_2.mzXML]	124.03677368164062	1.8717166666666667	0.19243333333333332	19.947499999999998	19.755066666666664	32375.712890625	1668825.1321149908	0	1182	0.09280516670274386	3.158674688915781	16.137034944753108	124.03619384765625	124.04261016845703
130	124.99957275390625	12.975583333333333					1	DETECTED	124.9996 m/z @12.98 [CD8234_2.mzXML]	124.99957275390625	12.975583333333333	12.410716666666668	13.446	1.0352833333333322	6043.37109375	179742.36984118648	0	1182	0.33019082774836583	0.9163961996931441	0.8327923993862884	124.99913787841797	125.00029754638672
131	125.02098846435547	3.5128					1	DETECTED	125.0210 m/z @3.51 [CD8234_2.mzXML]	125.02098846435547	3.5128	0.15605	19.965833333333332	19.809783333333332	10452.7041015625	2596239.0284250183	0	1182	0.7066048154969788	2.9352890383463883	1.7890775573345152	125.014892578125	125.02745056152344
132	125.10729217529297	9.10555					1	DETECTED	125.1073 m/z @9.11 [CD8234_2.mzXML]	125.10729217529297	9.10555	1.0481666666666667	9.212166666666667	8.164	4762.58984375	656931.0110507202	0	1182	0.12646731452114146	0.5066160850400151	0.013232170080030218	125.09749603271484	125.10749816894531
133	126.0525131225586	1.8717166666666667					1	DETECTED	126.0525 m/z @1.87 [CD8234_2.mzXML]	126.0525131225586	1.8717166666666667	0.10133333333333333	19.745833333333334	19.6445	20016.806640625	1708845.3399749151	0	1182	4.234758682501533	4.576760646323587	3.491843247219243	126.05221557617188	126.0609359741211
134	127.038818359375	2.02455					1	DETECTED	127.0388 m/z @2.02 [CD8234_2.mzXML]	127.038818359375	2.02455	0.1195	20.002333333333336	19.882833333333338	32985.74609375	6099401.843023838	0	1182	2.856526422074538	9.011447697332205	25.81862550710206	127.0362319946289	127.03936767578125
135	127.05403137207031	9.197516666666667					1	DETECTED	127.0540 m/z @9.20 [CD8234_2.mzXML]	127.05403137207031	9.197516666666667	0.10133333333333333	19.965833333333332	19.8645	3285.677978515625	1550411.42834314	0	1182	13.638614686335583	1.0919140078897558	1.1838280157795116	127.0497055053711	127.06373596191406
136	128.01055908203125	1.7866666666666666					1	DETECTED	128.0106 m/z @1.79 [CD8234_2.mzXML]	128.01055908203125	1.7866666666666666	1.7240333333333333	19.984166666666667	18.260133333333332	14389.705078125	3247334.1119266963	0	1182	0.1695495335889603	61.052678445858575	271.0989250150276	128.0103302001953	128.01768493652344
137	128.0706024169922	2.3002					1	DETECTED	128.0706 m/z @2.30 [CD8234_2.mzXML]	128.0706024169922	2.3002	0.21075	19.819333333333336	19.608583333333335	26140.927734375	3107708.187968016	0	1182	0.9603976718917187	3.7125428246333003	2.2624263483089706	128.0614471435547	128.07089233398438
138	129.01365661621094	16.106333333333332					1	DETECTED	129.0137 m/z @16.11 [CD8234_2.mzXML]	129.01365661621094	16.106333333333332	0.2653333333333333	19.7095	19.444166666666664	9408.0	3508628.8685482186	0	1182	2.835708331246405	0.613729141678766	1.517420891009754	129.0130615234375	129.01806640625
139	129.0545196533203	1.9549166666666666					1	DETECTED	129.0545 m/z @1.95 [CD8234_2.mzXML]	129.0545196533203	1.9549166666666666	0.10133333333333333	20.002333333333336	19.901000000000003	42530.5859375	6873113.642174979	0	1182	0.7128458641494362	7.696773735251094	14.848335630436413	129.05189514160156	129.0548553466797
140	129.06564331054688	1.8437166666666667					1	DETECTED	129.0656 m/z @1.84 [CD8234_2.mzXML]	129.06564331054688	1.8437166666666667	1.81505	14.7161	12.901050000000001	171762.0	4382594.4477649825	0	1182	0.04761106777783941	225.01831395348879	442.760464975839	129.06114196777344	129.06982421875
141	130.04971313476562	2.080633333333333					1	DETECTED	130.0497 m/z @2.08 [CD8234_2.mzXML]	130.04971313476562	2.080633333333333	0.10133333333333333	19.929166666666667	19.827833333333334	20738.439453125	2910044.080547426	0	1182	9.266213276406948	6.175780627067042	4.287809580266586	130.04901123046875	130.052734375
142	130.06495666503906	10.529166666666667					1	DETECTED	130.0650 m/z @10.53 [CD8234_2.mzXML]	130.06495666503906	10.529166666666667	0.7203166666666667	19.324333333333335	18.60401666666667	77673.375	2174977.378302946	0	1182	1.380592246124536	0.8096609240060945	2.6968410032337693	130.05775451660156	130.07220458984375
143	130.08604431152344	1.9268500000000002					1	DETECTED	130.0860 m/z @1.93 [CD8234_2.mzXML]	130.08604431152344	1.9268500000000002	0.19243333333333332	20.002333333333336	19.809900000000003	47127.0	2902800.768851105	0	1182	0.47427359220135235	3.5583594342878246	3.999668995477567	130.0855255126953	130.08648681640625
144	130.93280029296875	1.5530666666666666					1	DETECTED	130.9328 m/z @1.55 [CD8234_2.mzXML]	130.93280029296875	1.5530666666666666	1.43135	1.56775	0.13640000000000008	11835.9716796875	51297.704491455064	0	1182	0.0858526183218773	0.5576956825431892	0.12113578689662723	130.93263244628906	130.9329376220703
145	130.96469116210938	1.5087166666666667					1	DETECTED	130.9647 m/z @1.51 [CD8234_2.mzXML]	130.96469116210938	1.5087166666666667	0.1195	20.002333333333336	19.882833333333338	1037578.0	1.3177222742410889E7	0	1182	0.12414581120357404	1.2769226399589817	1.576910692702929	130.9623260498047	130.9654541015625
146	131.01873779296875	1.4787					1	DETECTED	131.0187 m/z @1.48 [CD8234_2.mzXML]	131.01873779296875	1.4787	1.43135	12.132066666666667	10.700716666666667	30446.474609375	4188115.7518341066	0	1182	0.11275138509620986	112.99595212953184	224.9919042590637	131.01026916503906	131.02452087402344
147	131.04916381835938	8.345883333333333					1	DETECTED	131.0492 m/z @8.35 [CD8234_2.mzXML]	131.04916381835938	8.345883333333333	8.13785	16.18035	8.0425	4339.75927734375	465610.47267968755	0	1182	0.15443839394941072	19.329834962345824	37.65966992469165	131.04885864257812	131.0517578125
148	131.06825256347656	10.529166666666667					1	DETECTED	131.0683 m/z @10.53 [CD8234_2.mzXML]	131.06825256347656	10.529166666666667	4.1817166666666665	19.801	15.619283333333332	7350.96044921875	1188363.9002921446	0	1182	1.3983339925619376	1.2303589105336261	0.2538454298916103	131.0675811767578	131.07260131835938
149	131.08139038085938	2.38065					1	DETECTED	131.0814 m/z @2.38 [CD8234_2.mzXML]	131.08139038085938	2.38065	1.9549166666666666	17.049833333333332	15.094916666666666	6342.91650390625	1286017.5085562738	0	1182	0.48864599870538417	17.728135765737544	3.6120354819768656	131.0810546875	131.0854034423828
150	131.44322204589844	4.087466666666667					1	DETECTED	131.4432 m/z @4.09 [CD8234_2.mzXML]	131.44322204589844	4.087466666666667	3.3612166666666665	4.6762	1.3149833333333332	4400.6845703125	231262.00075421142	0	1182	1.0499027807718613	0.9053241537578882	0.7834049381545235	131.4425048828125	131.4508056640625
151	131.95030212402344	1.3579166666666667					1	DETECTED	131.9503 m/z @1.36 [CD8234_2.mzXML]	131.95030212402344	1.3579166666666667	0.10133333333333333	20.002333333333336	19.901000000000003	4409.12548828125	1931969.2106469423	0	1182	18.806501227265294	7.9186948736653635	5.760758229172178	131.94967651367188	131.9507293701172
152	131.9609375	11.4817					1	DETECTED	131.9609 m/z @11.48 [CD8234_2.mzXML]	131.9609375	11.4817	0.24723333333333333	19.892833333333332	19.645599999999998	16234.576171875	3441238.082266362	0	1182	10.351036325294656	4.6131097502741625	5.426676986605396	131.96051025390625	131.96847534179688
153	132.04434204101562	9.501333333333333					1	DETECTED	132.0443 m/z @9.50 [CD8234_2.mzXML]	132.04434204101562	9.501333333333333	9.154116666666665	15.627749999999999	6.473633333333334	22692.802734375	963334.9263390499	0	1182	0.08605811918705442	1.9913696170334703	1.7884943958840118	132.04408264160156	132.04920959472656
154	132.06533813476562	2.597266666666667					1	DETECTED	132.0653 m/z @2.60 [CD8234_2.mzXML]	132.06533813476562	2.597266666666667	1.8437166666666667	17.69516666666667	15.851450000000002	146629.015625	1.0380453780208884E7	0	1182	0.7919794920278287	1.7727777114612213	1.8920854315950573	132.05648803710938	132.06576538085938
155	132.07647705078125	1.8437166666666667					1	DETECTED	132.0765 m/z @1.84 [CD8234_2.mzXML]	132.07647705078125	1.8437166666666667	1.8292333333333335	17.860833333333336	16.0316	241723.015625	5695551.986572938	0	1182	0.043017424001624116	14500.04836675831	512.6988961335113	132.07379150390625	132.08558654785156
156	132.0894012451172	4.355283333333333					1	DETECTED	132.0894 m/z @4.36 [CD8234_2.mzXML]	132.0894012451172	4.355283333333333	3.6354333333333333	4.498116666666666	0.862683333333333	2303.694091796875	77273.57522900388	0	1182	0.5366501524812377	0.5992104836655782	0.19842096733115636	132.08688354492188	132.0915069580078
157	132.10157775878906	4.087466666666667					1	DETECTED	132.1016 m/z @4.09 [CD8234_2.mzXML]	132.10157775878906	4.087466666666667	0.1195	19.855999999999998	19.7365	1202296.75	8.116134268079998E7	1	1182	1.0575099280569598	0.8781707821604103	0.039455973411458706	132.1013641357422	132.11074829101562
158	132.11448669433594	10.045116666666667					1	DETECTED	132.1145 m/z @10.05 [CD8234_2.mzXML]	132.11448669433594	10.045116666666667	3.5742	17.216166666666666	13.641966666666667	2743.851318359375	1773954.6645223694	0	1182	13.17137380117287	1.0540984662142148	1.1081969324284295	132.11158752441406	132.12303161621094
159	132.4550323486328	4.134733333333333					1	DETECTED	132.4550 m/z @4.13 [CD8234_2.mzXML]	132.4550323486328	4.134733333333333	3.4069999999999996	4.403366666666667	0.9963666666666673	3292.405029296875	148053.16425213625	0	1182	0.754194798135182	0.6845685232685967	0.36913704653719354	132.45484924316406	132.45516967773438
160	132.764892578125	4.087466666666667					1	DETECTED	132.7649 m/z @4.09 [CD8234_2.mzXML]	132.764892578125	4.087466666666667	3.3765	18.84916666666667	15.472666666666669	4407.62353515625	858152.615866516	0	1182	0.7229778666722262	10.881429040273806	20.76285808054761	132.7618408203125	132.76553344726562
161	132.95765686035156	11.230016666666668					1	DETECTED	132.9577 m/z @11.23 [CD8234_2.mzXML]	132.95765686035156	11.230016666666668	0.10133333333333333	20.002333333333336	19.901000000000003	481296.96875	5.831119407449422E7	0	1182	1.1023415897910454	9.106435887316932	5.795521518943685	132.95765686035156	132.96568298339844
162	132.9981231689453	1.5087166666666667					1	DETECTED	132.9981 m/z @1.51 [CD8234_2.mzXML]	132.9981231689453	1.5087166666666667	1.43135	8.864749999999999	7.433399999999999	22482.56640625	5504148.17515918	0	1182	16.978296245742044	48.04006893580344	89.33627356222	132.99630737304688	132.9981231689453
163	133.03408813476562	1.5087166666666667					1	DETECTED	133.0341 m/z @1.51 [CD8234_2.mzXML]	133.03408813476562	1.5087166666666667	0.5385000000000001	19.4345	18.896	671654.1875	1.2868492116807805E7	0	1182	0.12617997394034042	1.4091887411885489	1.7193732203877203	133.03158569335938	133.03475952148438
164	133.0495147705078	2.4614833333333332					1	DETECTED	133.0495 m/z @2.46 [CD8234_2.mzXML]	133.0495147705078	2.4614833333333332	1.0663833333333332	8.020966666666666	6.954583333333333	13856.6513671875	1411882.3714841309	0	1182	0.5296372676005103	2.3369424785390396	3.7879791626397794	133.04901123046875	133.05946350097656
165	133.06085205078125	2.4212166666666666					1	DETECTED	133.0609 m/z @2.42 [CD8234_2.mzXML]	133.06085205078125	2.4212166666666666	2.32705	9.8697	7.54265	7339.71630859375	701060.9407678223	0	1182	0.9609201568566794	40.04946902654864	79.0989380530973	133.06085205078125	133.0689697265625
166	133.0840606689453	9.197516666666667					1	DETECTED	133.0841 m/z @9.20 [CD8234_2.mzXML]	133.0840606689453	9.197516666666667	8.898616666666667	9.99245	1.0938333333333325	8146.89013671875	183550.31447732565	0	1182	0.07420262654891197	1.8297646927623512	9.718880012073347	133.0836944580078	133.08599853515625
167	133.10508728027344	4.039583333333334					1	DETECTED	133.1051 m/z @4.04 [CD8234_2.mzXML]	133.10508728027344	4.039583333333334	0.8479833333333333	18.411	17.56301666666667	52241.5859375	5296244.09861389	0	1182	3.0184961823738887	0.7446574267360676	0.8301718506269763	133.09642028808594	133.10531616210938
168	133.9584197998047	11.44945					1	DETECTED	133.9584 m/z @11.45 [CD8234_2.mzXML]	133.9584197998047	11.44945	0.15605	19.984166666666667	19.828116666666666	10836.427734375	2117562.5815228284	0	1182	0.5233103825316832	0.8201120447701743	0.6850014627422243	133.95155334472656	133.9662628173828
169	134.0184326171875	1.7721833333333334					1	DETECTED	134.0184 m/z @1.77 [CD8234_2.mzXML]	134.0184326171875	1.7721833333333334	1.7069166666666669	1.81505	0.10813333333333319	16373.388671875	63407.28908483889	0	1182	0.1318719568931006	0.8283963227783452	0.6567926455566905	134.01805114746094	134.0186767578125
170	134.03515625	1.5087166666666667					1	DETECTED	134.0352 m/z @1.51 [CD8234_2.mzXML]	134.03515625	1.5087166666666667	1.43135	18.301333333333332	16.869983333333334	62422.08984375	2051736.009328645	0	1182	0.13367116892464082	78.45993718199243	55.22005662080076	134.03463745117188	134.04495239257812
171	134.0598907470703	10.062683333333332					1	DETECTED	134.0599 m/z @10.06 [CD8234_2.mzXML]	134.0598907470703	10.062683333333332	9.053516666666667	19.801	10.747483333333332	11666.2919921875	993002.7150668947	0	1182	0.4511535652587746	4.546806947969742	1.5263947945070164	134.05943298339844	134.06753540039062
172	134.10598754882812	4.3396					1	DETECTED	134.1060 m/z @4.34 [CD8234_2.mzXML]	134.10598754882812	4.3396	3.2709166666666665	4.594683333333333	1.3237666666666668	4094.19384765625	173942.26083551024	0	1182	0.2333338649103709	0.619344676471047	0.23868935294209384	134.10569763183594	134.10629272460938
173	134.9581298828125	11.4977					1	DETECTED	134.9581 m/z @11.50 [CD8234_2.mzXML]	134.9581298828125	11.4977	0.10133333333333333	20.002333333333336	19.901000000000003	64261.77734375	1.0182105066286353E7	0	1182	2.017978223270447	0.877131488498803	6.919282968108282	134.9579315185547	134.95899963378906
174	135.00363159179688	1.5384333333333333					1	DETECTED	135.0036 m/z @1.54 [CD8234_2.mzXML]	135.00363159179688	1.5384333333333333	1.4127	15.445133333333333	14.032433333333334	120369.3671875	1964964.6322519532	0	1182	0.12363930431392012	3.7718327235428224	6.406612768246636	134.99591064453125	135.00390625
175	135.03172302246094	1.5825166666666666					1	DETECTED	135.0317 m/z @1.58 [CD8234_2.mzXML]	135.03172302246094	1.5825166666666666	1.4478833333333334	19.488999999999997	18.041116666666664	35011.80078125	3154480.981180694	0	1182	0.21578786484927237	34.166195162819996	71.9171893841567	135.0247802734375	135.0323944091797
176	135.04388427734375	10.16815					1	DETECTED	135.0439 m/z @10.17 [CD8234_2.mzXML]	135.04388427734375	10.16815	3.1367333333333334	17.602833333333333	14.466099999999999	3549.04638671875	1070669.0567868045	0	1182	0.1448795720212157	1.028676061011887	1.057352122023774	135.0435333251953	135.04835510253906
177	135.06320190429688	10.045116666666667					1	DETECTED	135.0632 m/z @10.05 [CD8234_2.mzXML]	135.06320190429688	10.045116666666667	0.4109333333333333	19.965833333333332	19.5549	1930.17919921875	1104313.8211237488	0	1182	15.808790876825945	1.0148706602012625	1.0297413204025248	135.06231689453125	135.06361389160156
178	135.0802764892578	11.8794					1	DETECTED	135.0803 m/z @11.88 [CD8234_2.mzXML]	135.0802764892578	11.8794	11.530266666666668	11.969433333333335	0.4391666666666669	9001.6123046875	118256.81762207022	0	1182	0.09753740950350753	0.6289383234676358	0.25787664693527157	135.0797576904297	135.0802764892578
179	136.0478057861328	1.81505					1	DETECTED	136.0478 m/z @1.82 [CD8234_2.mzXML]	136.0478057861328	1.81505	0.4109333333333333	10.806483333333334	10.395550000000002	135922.703125	5908333.87405539	0	1182	0.10921165525747267	0.6127616060302248	0.2734695908595626	136.03872680664062	136.05181884765625
180	136.07553100585938	3.8831166666666665					1	DETECTED	136.0755 m/z @3.88 [CD8234_2.mzXML]	136.07553100585938	3.8831166666666665	0.17426666666666665	20.002333333333336	19.82806666666667	10292.4423828125	1649047.6059938357	0	1182	5.981002637777294	3.1738519063364627	1.589641143333355	136.0749053955078	136.07620239257812
181	136.9536895751953	11.5608					1	DETECTED	136.9537 m/z @11.56 [CD8234_2.mzXML]	136.9536895751953	11.5608	0.1378	20.002333333333336	19.864533333333338	24812.091796875	4076842.895992341	0	1182	1.438788926005433	0.750077744510108	3.9473686511747212	136.95330810546875	136.9543914794922
182	136.96900939941406	1.6286333333333334					1	DETECTED	136.9690 m/z @1.63 [CD8234_2.mzXML]	136.96900939941406	1.6286333333333334	1.56775	9.4497	7.88195	24427.669921875	867693.7118646239	0	1182	0.07993681555085219	64.72994798795503	1.0320691567857552	136.96896362304688	136.97750854492188
183	137.04563903808594	3.4069999999999996					1	DETECTED	137.0456 m/z @3.41 [CD8234_2.mzXML]	137.04563903808594	3.4069999999999996	1.9549166666666666	8.9327	6.977783333333334	90633.40625	5245549.408733764	0	1182	0.527823510002194	0.8867422988424176	0.476379318232592	137.04530334472656	137.04580688476562
184	137.13209533691406	6.21865					1	DETECTED	137.1321 m/z @6.22 [CD8234_2.mzXML]	137.13209533691406	6.21865	0.10133333333333333	20.002333333333336	19.901000000000003	7457.1875	3611952.251515746	0	1182	17.875409662945554	1.6266118859303782	0.6742598537378558	137.1314697265625	137.1326904296875
185	138.05230712890625	1.8717166666666667					1	DETECTED	138.0523 m/z @1.87 [CD8234_2.mzXML]	138.05230712890625	1.8717166666666667	0.17426666666666665	20.002333333333336	19.82806666666667	268365.21875	4138431.4727936387	0	1182	0.058579673260050535	null	null	138.04794311523438	138.05551147460938
186	139.0417022705078	14.113866666666667					1	DETECTED	139.0417 m/z @14.11 [CD8234_2.mzXML]	139.0417022705078	14.113866666666667	0.10133333333333333	20.002333333333336	19.901000000000003	117737.7265625	1.98099523871998E7	1	1182	3.254100872780688	0.9456352240951678	0.7231794153093141	139.03575134277344	139.05039978027344
187	139.05552673339844	1.8853499999999999					1	DETECTED	139.0555 m/z @1.89 [CD8234_2.mzXML]	139.05552673339844	1.8853499999999999	1.8577333333333332	10.382516666666668	8.524783333333334	19046.849609375	4189626.928204224	0	1182	6.69596921409247	120.47670013227389	240.3103596648981	139.0539093017578	139.05844116210938
188	140.0411376953125	13.955416666666668					1	DETECTED	140.0411 m/z @13.96 [CD8234_2.mzXML]	140.0411376953125	13.955416666666668	9.154116666666665	16.735	7.580883333333334	6412.49267578125	1068934.0740806584	0	1182	3.7319618317523098	0.7894615347232343	1.3062375888170343	140.04090881347656	140.0496826171875
189	140.0677947998047	1.8008833333333334					1	DETECTED	140.0678 m/z @1.80 [CD8234_2.mzXML]	140.0677947998047	1.8008833333333334	0.6475500000000001	19.617666666666665	18.970116666666666	504358.625	4177413.4599716505	1	1182	0.051402481374028364	2.786035002401323	3.580703460939319	140.06768798828125	140.07086181640625
190	140.99484252929688	3.467433333333333					1	DETECTED	140.9948 m/z @3.47 [CD8234_2.mzXML]	140.99484252929688	3.467433333333333	3.3765	3.6354333333333333	0.25893333333333324	994.4906005859375	12624.86172293091	0	1182	0.15857852546001583	1.423753665689153	1.8475073313783057	140.99432373046875	140.9954071044922
191	141.03858947753906	14.568666666666667					1	DETECTED	141.0386 m/z @14.57 [CD8234_2.mzXML]	141.03858947753906	14.568666666666667	2.8331833333333334	17.012999999999998	14.179816666666664	4436.27197265625	1129893.0779391178	0	1182	1.6210797596642657	0.604142848824576	0.11265218183279793	141.03822326660156	141.04066467285156
192	141.05203247070312	9.350033333333332					1	DETECTED	141.0520 m/z @9.35 [CD8234_2.mzXML]	141.05203247070312	9.350033333333332	2.286783333333333	19.727666666666668	17.440883333333336	57287.84375	1370815.3766018983	0	1182	0.14529050980680935	0.6273271333026659	4.456949933150514	141.05125427246094	141.05706787109375
193	141.0929412841797	11.8939					1	DETECTED	141.0929 m/z @11.89 [CD8234_2.mzXML]	141.0929412841797	11.8939	0.10133333333333333	20.002333333333336	19.901000000000003	4044.818603515625	1416422.0100617376	0	1182	9.523616970003577	0.8437942545727959	0.6119749999016093	141.0896759033203	141.0929412841797
194	142.04721069335938	1.81505					1	DETECTED	142.0472 m/z @1.82 [CD8234_2.mzXML]	142.04721069335938	1.81505	0.10133333333333333	7.8677	7.766366666666666	24031.296875	1125355.9786314392	0	1182	0.08058732286030712	2.265942444783754	3.531884889567509	142.0469970703125	142.05154418945312
195	142.0650634765625	9.197516666666667					1	DETECTED	142.0651 m/z @9.20 [CD8234_2.mzXML]	142.0650634765625	9.197516666666667	9.10555	9.852516666666666	0.7469666666666672	64692.32421875	460719.571686036	0	1182	0.11017405719154105	1.856102033005064	1.6114554129572742	142.05543518066406	142.06533813476562
196	142.94778442382812	1.6590666666666667					1	DETECTED	142.9478 m/z @1.66 [CD8234_2.mzXML]	142.94778442382812	1.6590666666666667	1.5087166666666667	19.636000000000003	18.127283333333335	9763.505859375	1407384.9459746405	0	1182	0.041055193485658004	10.824899414535853	47.698483372736206	142.9379119873047	142.95542907714844
197	143.03109741210938	1.8008833333333334					1	DETECTED	143.0311 m/z @1.80 [CD8234_2.mzXML]	143.03109741210938	1.8008833333333334	0.15605	19.672833333333333	19.516783333333333	208162.703125	3706298.1437101746	0	1182	0.12445575395193953	3.477691472450589	3.6417645844988664	143.0287628173828	143.0386199951172
198	143.07289123535156	9.183216666666668					1	DETECTED	143.0729 m/z @9.18 [CD8234_2.mzXML]	143.07289123535156	9.183216666666668	0.10133333333333333	20.002333333333336	19.901000000000003	69671.3828125	3017335.6186747737	0	1182	0.15536045448020808	1.3796590429012177	0.02160157675591852	143.06900024414062	143.0816192626953
199	143.10630798339844	11.094816666666667					1	DETECTED	143.1063 m/z @11.09 [CD8234_2.mzXML]	143.10630798339844	11.094816666666667	0.1195	14.933866666666667	14.814366666666666	5731.92919921875	964676.587620819	0	1182	0.09865390308998379	0.6748947258924951	0.3497894517849903	143.10284423828125	143.1069793701172
200	144.0443572998047	9.212166666666667					1	DETECTED	144.0444 m/z @9.21 [CD8234_2.mzXML]	144.0443572998047	9.212166666666667	1.7721833333333334	16.18035	14.408166666666666	19355.712890625	1824507.5224805602	0	1182	0.08230747260989979	0.5170254513284648	1.1832670192300956	144.0345001220703	144.047607421875
201	144.0569610595703	1.8292333333333335					1	DETECTED	144.0570 m/z @1.83 [CD8234_2.mzXML]	144.0569610595703	1.8292333333333335	0.15605	20.002333333333336	19.846283333333336	6157.73388671875	1393604.1604198308	0	1182	17.30533870037382	5.930695978723192	10.130230053936916	144.0567626953125	144.06617736816406
202	144.08045959472656	9.212166666666667					1	DETECTED	144.0805 m/z @9.21 [CD8234_2.mzXML]	144.08045959472656	9.212166666666667	1.1388833333333332	17.805833333333332	16.66695	739745.25	6441553.29427589	0	1182	0.09491343538719477	1.3273265849546632	1.1265072356526404	144.07191467285156	144.08087158203125
203	144.1018524169922	1.8717166666666667					1	DETECTED	144.1019 m/z @1.87 [CD8234_2.mzXML]	144.1018524169922	1.8717166666666667	0.19243333333333332	19.965833333333332	19.7734	33337.98046875	1958916.0951547546	0	1182	2.6264161936134425	2.274496974669718	0.22876308860261366	144.1011962890625	144.10215759277344
204	144.1380157470703	10.959966666666666					1	DETECTED	144.1380 m/z @10.96 [CD8234_2.mzXML]	144.1380157470703	10.959966666666666	10.892066666666667	11.077783333333334	0.18571666666666786	4652.4248046875	27469.180055664212	0	1182	0.06825703062985866	1.3675748649975572	1.7351497299951144	144.1378936767578	144.1382598876953
205	144.83651733398438	9.212166666666667					1	DETECTED	144.8365 m/z @9.21 [CD8234_2.mzXML]	144.83651733398438	9.212166666666667	9.139100000000001	9.27075	0.1316499999999987	2365.682373046875	12484.558797546408	0	1182	0.07777328934754557	0.9008895985401488	0.8017791970802975	144.83639526367188	144.8367919921875
206	144.98046875	1.43135					1	DETECTED	144.9805 m/z @1.43 [CD8234_2.mzXML]	144.98046875	1.43135	1.43135	19.525666666666666	18.094316666666668	5233.10205078125	2002018.4412688587	0	1182	12.469891102949115	null	null	144.97938537597656	144.981201171875
207	144.99172973632812	1.81505					1	DETECTED	144.9917 m/z @1.82 [CD8234_2.mzXML]	144.99172973632812	1.81505	1.4127	17.602833333333333	16.190133333333332	68816.3046875	9925028.600640658	0	1182	0.3977442935311164	20.132047939799953	81.38699034940983	144.98814392089844	144.9923553466797
208	145.03443908691406	1.5087166666666667					1	DETECTED	145.0344 m/z @1.51 [CD8234_2.mzXML]	145.03443908691406	1.5087166666666667	1.4787	12.231066666666667	10.752366666666667	4498.40869140625	1242129.7954545899	0	1182	0.06205108514649926	179.10660744031014	357.2132148806203	145.0277557373047	145.0345916748047
209	145.04933166503906	1.9687166666666667					1	DETECTED	145.0493 m/z @1.97 [CD8234_2.mzXML]	145.04933166503906	1.9687166666666667	0.1195	19.947499999999998	19.828	166215.71875	1.4818855836914675E7	0	1182	0.7511364200518209	2.6435761110695335	2.0606093641947543	145.04713439941406	145.05079650878906
210	145.0840301513672	9.183216666666668					1	DETECTED	145.0840 m/z @9.18 [CD8234_2.mzXML]	145.0840301513672	9.183216666666668	5.7478	10.3469	4.5991	65687.4609375	3202148.5278622457	0	1182	0.11333746923201815	0.5071747032982424	0.04000367751667091	145.08367919921875	145.08599853515625
211	146.0596923828125	9.197516666666667					1	DETECTED	146.0597 m/z @9.20 [CD8234_2.mzXML]	146.0596923828125	9.197516666666667	0.1195	19.672833333333333	19.553333333333335	788875.8125	7612072.850577007	1	1182	0.09415231896433696	1.8754303576583935	1.7079602570608703	146.05227661132812	146.06967163085938
212	146.08096313476562	1.9687166666666667					1	DETECTED	146.0810 m/z @1.97 [CD8234_2.mzXML]	146.08096313476562	1.9687166666666667	0.1378	19.416166666666665	19.278366666666667	101055.90625	6551300.644529723	0	1182	0.6416689668589062	1.368337921117229	0.7141594781771301	146.07522583007812	146.08200073242188
213	146.1173553466797	1.8437166666666667					1	DETECTED	146.1174 m/z @1.84 [CD8234_2.mzXML]	146.1173553466797	1.8437166666666667	1.81505	9.586549999999999	7.771499999999999	75642.2421875	8834930.208409244	0	1182	0.06536413822698428	125.36004397057413	257.71416261975986	146.10784912109375	146.11764526367188
214	147.01373291015625	1.5087166666666667					1	DETECTED	147.0137 m/z @1.51 [CD8234_2.mzXML]	147.01373291015625	1.5087166666666667	1.4633333333333334	19.488999999999997	18.025666666666663	175271.65625	2.6342047632068995E7	0	1182	0.1440289949598097	117.35083664006427	228.78845231278106	147.00778198242188	147.0142059326172
215	147.02874755859375	3.2108					1	DETECTED	147.0287 m/z @3.21 [CD8234_2.mzXML]	147.02874755859375	3.2108	1.4935833333333333	3.5742	2.080616666666667	4277.34765625	231283.82099090578	0	1182	1.9690456223510757	0.6058107596595266	0.2116215193190531	147.025390625	147.0288848876953
216	147.06326293945312	9.197516666666667					1	DETECTED	147.0633 m/z @9.20 [CD8234_2.mzXML]	147.06326293945312	9.197516666666667	0.10133333333333333	20.002333333333336	19.901000000000003	63934.45703125	3315140.1246910123	0	1182	0.09839055504444438	0.5804324255009446	0.05938328369280944	147.0543212890625	147.06544494628906
217	147.07620239257812	1.8717166666666667					1	DETECTED	147.0762 m/z @1.87 [CD8234_2.mzXML]	147.07620239257812	1.8717166666666667	1.7567	11.027099999999999	9.270399999999999	212270.921875	6231243.077144465	0	1182	0.1833570507737481	5.5016789327716475	7.536775434595678	147.066650390625	147.08026123046875
218	147.1125030517578	1.5975333333333335					1	DETECTED	147.1125 m/z @1.60 [CD8234_2.mzXML]	147.1125030517578	1.5975333333333335	1.4935833333333333	15.230333333333334	13.73675	111160.96875	3334986.0990715637	0	1182	null	4.276959698972042	1.1298194293644757	147.1123504638672	147.11688232421875
219	148.01458740234375	1.5235666666666667					1	DETECTED	148.0146 m/z @1.52 [CD8234_2.mzXML]	148.01458740234375	1.5235666666666667	0.46565	1.6286333333333334	1.1629833333333335	18065.6640625	346541.16639721673	0	1182	1.1632547068733183	0.5496573454115793	0.09931469082315868	148.014404296875	148.0165252685547
220	148.0391387939453	9.922683333333334					1	DETECTED	148.0391 m/z @9.92 [CD8234_2.mzXML]	148.0391387939453	9.922683333333334	0.1195	18.97716666666667	18.85766666666667	61509.55078125	3776649.4290598445	1	1182	7.748563391872995	0.520760016671062	0.022431557642591367	148.0386962890625	148.04295349121094
221	148.06024169921875	1.8577333333333332					1	DETECTED	148.0602 m/z @1.86 [CD8234_2.mzXML]	148.06024169921875	1.8577333333333332	1.8008833333333334	9.255616666666667	7.454733333333333	35388.05859375	1428510.0021960756	0	1182	0.12680343918836234	17.613253425178783	35.40039138821734	148.05038452148438	148.066650390625
222	148.07955932617188	2.1506499999999997					1	DETECTED	148.0796 m/z @2.15 [CD8234_2.mzXML]	148.07955932617188	2.1506499999999997	0.10133333333333333	19.965833333333332	19.8645	5888.12939453125	1998628.524796051	0	1182	16.152385283159465	4.846615538512838	3.1976323072041906	148.0750732421875	148.0825653076172
223	148.93492126464844	1.7721833333333334					1	DETECTED	148.9349 m/z @1.77 [CD8234_2.mzXML]	148.93492126464844	1.7721833333333334	1.6900666666666666	1.9965833333333334	0.30651666666666677	42170.0546875	324668.5540513917	0	1182	0.1147021023701813	1.8663486908869462	2.253440027417597	148.93479919433594	148.9355926513672
224	148.97561645507812	1.5384333333333333					1	DETECTED	148.9756 m/z @1.54 [CD8234_2.mzXML]	148.97561645507812	1.5384333333333333	1.4127	8.171316666666666	6.758616666666666	115637.921875	2749261.0560783995	0	1182	8.206941874225176	20.38648930766231	42.48163034085302	148.9751739501953	148.9759521484375
225	149.01193237304688	1.5384333333333333					1	DETECTED	149.0119 m/z @1.54 [CD8234_2.mzXML]	149.01193237304688	1.5384333333333333	0.17426666666666665	20.002333333333336	19.82806666666667	189435.578125	6249816.2903938005	0	1182	0.1162503264515149	0.1198187115207702	null	149.00196838378906	149.0120391845703
226	149.02304077148438	12.46175					1	DETECTED	149.0230 m/z @12.46 [CD8234_2.mzXML]	149.02304077148438	12.46175	0.10133333333333333	20.002333333333336	19.901000000000003	91884.3671875	4.965916112548099E7	1	1182	8.738316598837564	0.8546083318479326	0.06790595196337745	149.0227813720703	149.02334594726562
227	149.0608367919922	11.864583333333334					1	DETECTED	149.0608 m/z @11.86 [CD8234_2.mzXML]	149.0608367919922	11.864583333333334	7.884966666666667	11.923416666666666	4.038449999999999	29223.41015625	3113473.0325549	0	1182	3.783679365828739	0.5078210243628627	0.015470494695273368	149.0594024658203	149.0608367919922
228	149.0785369873047	18.24566666666667					1	DETECTED	149.0785 m/z @18.25 [CD8234_2.mzXML]	149.0785369873047	18.24566666666667	0.15605	19.984166666666667	19.828116666666666	8154.46484375	2954334.4685156555	0	1182	9.994319403419656	0.5480524278660778	0.09610485573215564	149.0782928466797	149.07872009277344
229	149.99708557128906	11.433349999999999					1	DETECTED	149.9971 m/z @11.43 [CD8234_2.mzXML]	149.99708557128906	11.433349999999999	1.7721833333333334	20.002333333333336	18.230150000000002	11363.072265625	4920584.289895387	0	1182	1.1344397468954561	0.9434755981851745	0.886951196370349	149.9881591796875	149.99734497070312
230	150.00965881347656	19.105166666666666					1	DETECTED	150.0097 m/z @19.11 [CD8234_2.mzXML]	150.00965881347656	19.105166666666666	0.2653333333333333	19.929166666666667	19.663833333333333	6690.49609375	4668723.558276	0	1182	18.458663974727102	0.5218685586390538	0.04373711727810765	150.00938415527344	150.01564025878906
231	150.02639770507812	12.46175					1	DETECTED	150.0264 m/z @12.46 [CD8234_2.mzXML]	150.02639770507812	12.46175	0.10133333333333333	19.984166666666667	19.882833333333334	8948.572265625	4577326.327889891	0	1182	15.604102718094579	0.8042946232934435	0.8147716581091183	150.02615356445312	150.02694702148438
232	150.0582275390625	2.7210166666666664					1	DETECTED	150.0582 m/z @2.72 [CD8234_2.mzXML]	150.0582275390625	2.7210166666666664	1.8853499999999999	9.671983333333333	7.7866333333333335	50139.65234375	2339047.3498282474	0	1182	0.2841550839252118	1.0226194509087367	0.6549497531852758	150.0522003173828	150.05868530273438
233	150.9684295654297	11.4977					1	DETECTED	150.9684 m/z @11.50 [CD8234_2.mzXML]	150.9684295654297	11.4977	0.2291	19.947499999999998	19.7184	15452.251953125	2362898.111532929	0	1182	0.5698035546663789	0.777515461837236	0.3907304818033196	150.9676971435547	150.9769744873047
234	151.04498291015625	1.5087166666666667					1	DETECTED	151.0450 m/z @1.51 [CD8234_2.mzXML]	151.04498291015625	1.5087166666666667	1.43135	18.154666666666667	16.72331666666667	7322.08740234375	1444325.2092982791	0	1182	0.15058531526621666	108.07830676432555	92.279801799677	151.03529357910156	151.0451202392578
235	151.1113739013672	10.789950000000001					1	DETECTED	151.1114 m/z @10.79 [CD8234_2.mzXML]	151.1113739013672	10.789950000000001	0.28350000000000003	19.874333333333333	19.590833333333332	4658.66796875	1298899.1555984805	0	1182	0.12128095656602689	0.9323241120137311	0.8646482240274622	151.1110382080078	151.11192321777344
236	152.02174377441406	1.8008833333333334					1	DETECTED	152.0217 m/z @1.80 [CD8234_2.mzXML]	152.02174377441406	1.8008833333333334	1.7866666666666666	10.466433333333333	8.679766666666666	134264.1875	1393868.730815125	0	1182	0.09492046132696652	53.459008790844926	14.942505962177979	152.021484375	152.03173828125
237	152.03176879882812	3.4372166666666666					1	DETECTED	152.0318 m/z @3.44 [CD8234_2.mzXML]	152.03176879882812	3.4372166666666666	2.10875	9.801466666666666	7.692716666666666	6949.4208984375	900180.8572715453	0	1182	0.4433201696285032	2.895336729061073	0.16177964289206387	152.03175354003906	152.03628540039062
238	152.04705810546875	18.940333333333335					1	DETECTED	152.0471 m/z @18.94 [CD8234_2.mzXML]	152.04705810546875	18.940333333333335	0.10133333333333333	20.002333333333336	19.901000000000003	2498.05322265625	1276698.3839338084	0	1182	19.29800467058952	0.5281862094591008	0.05637241891820166	152.04649353027344	152.04779052734375
239	152.94679260253906	1.5975333333333335					1	DETECTED	152.9468 m/z @1.60 [CD8234_2.mzXML]	152.94679260253906	1.5975333333333335	1.5384333333333333	1.7721833333333334	0.23375000000000012	95570.9296875	448660.4331455083	0	1182	0.06176128196100028	1.9884083754307593	2.6927304112499555	152.94668579101562	152.9470977783203
240	153.00473022460938	1.5384333333333333					1	DETECTED	153.0047 m/z @1.54 [CD8234_2.mzXML]	153.00473022460938	1.5384333333333333	1.4478833333333334	1.56775	0.11986666666666657	4351.2216796875	19127.90788800047	0	1182	0.10221724676471111	0.661881096999816	0.32376219399963213	153.0044708251953	153.00498962402344
241	153.04063415527344	3.8677					1	DETECTED	153.0406 m/z @3.87 [CD8234_2.mzXML]	153.04063415527344	3.8677	3.12175	4.0717	0.9499499999999999	2378.1513671875	73507.25842279052	0	1182	0.274937625957699	0.6367383872913732	0.27347677458274644	153.04042053222656	153.0409393310547
242	153.05728149414062	13.7274					1	DETECTED	153.0573 m/z @13.73 [CD8234_2.mzXML]	153.05728149414062	13.7274	0.6475500000000001	19.177833333333336	18.530283333333337	76413.9453125	1.1972258896815639E7	0	1182	2.5576222619582296	0.697238723873201	0.6405104039911761	153.05189514160156	153.06642150878906
243	153.08688354492188	1.8437166666666667					1	DETECTED	153.0869 m/z @1.84 [CD8234_2.mzXML]	153.08688354492188	1.8437166666666667	0.7933666666666667	10.857333333333335	10.063966666666667	5209.97998046875	1615856.043507843	0	1182	10.006553145611994	4.790768156646198	6.34092625528005	153.0779571533203	153.0940704345703
244	154.0262451171875	1.8853499999999999					1	DETECTED	154.0262 m/z @1.89 [CD8234_2.mzXML]	154.0262451171875	1.8853499999999999	1.8008833333333334	10.497883333333334	8.697000000000001	62529.59375	1513403.118742981	0	1182	0.06324641069279857	51.481846882399495	0.8840376525359623	154.0199737548828	154.0266571044922
245	154.06069946289062	12.478966666666668					1	DETECTED	154.0607 m/z @12.48 [CD8234_2.mzXML]	154.06069946289062	12.478966666666668	1.8292333333333335	16.567966666666667	14.738733333333334	4588.32763671875	1642483.3127431022	0	1182	2.125818171205948	0.6919766379126863	0.24393333903594328	154.0553741455078	154.06500244140625
246	154.0837860107422	3.8831166666666665					1	DETECTED	154.0838 m/z @3.88 [CD8234_2.mzXML]	154.0837860107422	3.8831166666666665	3.0481833333333332	10.400283333333334	7.352100000000001	6155.390625	609038.2535807192	0	1182	1.0422648432909054	4.402806611306293	1.0827592258842296	154.08326721191406	154.0864715576172
247	155.02821350097656	2.80515					1	DETECTED	155.0282 m/z @2.81 [CD8234_2.mzXML]	155.02821350097656	2.80515	1.9129666666666667	17.897666666666666	15.9847	7018.55615234375	1220603.7252760925	0	1182	0.09805223893194492	8.958192449235025	6.9280591566778265	155.02781677246094	155.03179931640625
248	155.0677032470703	10.009966666666665					1	DETECTED	155.0677 m/z @10.01 [CD8234_2.mzXML]	155.0677032470703	10.009966666666665	9.154116666666665	10.466433333333333	1.3123166666666677	8180.6240234375	174066.51029284656	0	1182	0.404339176726463	0.766674456193648	0.4828063069556927	155.05982971191406	155.06814575195312
249	155.10647583007812	2.6796833333333336					1	DETECTED	155.1065 m/z @2.68 [CD8234_2.mzXML]	155.10647583007812	2.6796833333333336	2.2733333333333334	19.911	17.637666666666668	2570.415771484375	1637301.543995758	0	1182	8.464822516574333	21.70255526844673	42.40511053689347	155.10586547851562	155.1156463623047
250	155.1305389404297	14.8658					1	DETECTED	155.1305 m/z @14.87 [CD8234_2.mzXML]	155.1305389404297	14.8658	0.10133333333333333	20.002333333333336	19.901000000000003	330980.625	8.252249076835416E7	0	1182	8.111769064063964	0.8642840198535703	0.3596520310029293	155.13026428222656	155.1311492919922
251	156.04176330566406	1.8008833333333334					1	DETECTED	156.0418 m/z @1.80 [CD8234_2.mzXML]	156.04176330566406	1.8008833333333334	1.7406833333333334	10.293233333333335	8.552550000000002	290094.4375	2161576.988125946	1	1182	0.05154214142300528	2.152789051644222	2.0107653769481564	156.03549194335938	156.0425567626953
252	156.07655334472656	1.8853499999999999					1	DETECTED	156.0766 m/z @1.89 [CD8234_2.mzXML]	156.07655334472656	1.8853499999999999	1.5384333333333333	15.106883333333334	13.56845	33753.1328125	1713699.4500059811	0	1182	0.5605046626899608	1.5037336511721748	1.8345929251397075	156.0681610107422	156.0771026611328
253	156.1341552734375	15.089766666666666					1	DETECTED	156.1342 m/z @15.09 [CD8234_2.mzXML]	156.1341552734375	15.089766666666666	0.1378	19.965833333333332	19.828033333333334	17123.33203125	4924945.207407351	0	1182	1.8305237162720438	0.825060167029074	0.33980840523209244	156.13356018066406	156.1346893310547
254	157.1277618408203	14.8658					1	DETECTED	157.1278 m/z @14.87 [CD8234_2.mzXML]	157.1277618408203	14.8658	0.10133333333333333	20.002333333333336	19.901000000000003	91219.5703125	2.39650310973529E7	0	1182	5.34593497674657	0.7642115109265591	0.3540297860882167	157.1225128173828	157.12835693359375
255	158.13124084472656	9.752583333333332					1	DETECTED	158.1312 m/z @9.75 [CD8234_2.mzXML]	158.13124084472656	9.752583333333332	0.10133333333333333	19.984166666666667	19.882833333333334	5172.7568359375	1922471.6070716851	0	1182	6.409959601966811	1.0300651901739846	7.459537804327265	158.12939453125	158.1316680908203
256	158.9276123046875	1.5530666666666666					1	DETECTED	158.9276 m/z @1.55 [CD8234_2.mzXML]	158.9276123046875	1.5530666666666666	1.43135	1.56775	0.13640000000000008	25361.37890625	108307.9940098877	0	1182	0.08496357955420897	0.5603176776667125	0.12063535533342498	158.92747497558594	158.92774963378906
257	158.96359252929688	1.6441166666666667					1	DETECTED	158.9636 m/z @1.64 [CD8234_2.mzXML]	158.96359252929688	1.6441166666666667	1.5825166666666666	12.46175	10.879233333333334	361458.0	5206830.109998412	0	1182	0.07769044645213974	2.5515003697857885	2.507347031115507	158.9635772705078	158.96392822265625
258	159.0650177001953	1.94105					1	DETECTED	159.0650 m/z @1.94 [CD8234_2.mzXML]	159.0650177001953	1.94105	1.899	18.465833333333332	16.56683333333333	18395.771484375	2083772.037047852	0	1182	0.1444701499809149	36.79363259717616	51.42469944880722	159.0552978515625	159.07249450683594
259	159.09165954589844	9.212166666666667					1	DETECTED	159.0917 m/z @9.21 [CD8234_2.mzXML]	159.09165954589844	9.212166666666667	7.7457	18.502666666666666	10.756966666666667	75895.2734375	1559000.4263606279	0	1182	0.09504648171373198	1.3953970056403238	1.0693498178318466	159.08763122558594	159.10134887695312
260	159.14901733398438	8.796566666666667					1	DETECTED	159.1490 m/z @8.80 [CD8234_2.mzXML]	159.14901733398438	8.796566666666667	3.39155	10.329116666666666	6.937566666666665	30963.595703125	1895327.505601869	0	1182	0.1764402303023207	0.5822671402048583	0.050098935883570346	159.14881896972656	159.1565399169922
261	159.98193359375	11.4817					1	DETECTED	159.9819 m/z @11.48 [CD8234_2.mzXML]	159.98193359375	11.4817	0.10133333333333333	20.002333333333336	19.901000000000003	8400.34375	2488477.4664261164	0	1182	7.694987867799517	0.6491493509467776	4.067646613825206	159.98129272460938	159.9910888671875
262	160.06031799316406	2.4749666666666665					1	DETECTED	160.0603 m/z @2.47 [CD8234_2.mzXML]	160.06031799316406	2.4749666666666665	1.8292333333333335	19.45266666666667	17.623433333333335	292046.375	1.9581526168436676E7	1	1182	0.7695929993449222	2.8239598164990527	2.578650359784522	160.057861328125	160.06959533691406
263	160.07569885253906	9.183216666666668					1	DETECTED	160.0757 m/z @9.18 [CD8234_2.mzXML]	160.07569885253906	9.183216666666668	0.39255	19.599333333333334	19.206783333333334	35702.9375	3232045.0456450204	0	1182	0.09538108185149952	0.5668077363304712	0.13736581603555958	160.07510375976562	160.08535766601562
264	160.1331024169922	10.0802					1	DETECTED	160.1331 m/z @10.08 [CD8234_2.mzXML]	160.1331024169922	10.0802	10.045116666666667	11.800183333333333	1.755066666666666	38543.40625	459493.7492838751	0	1182	0.08511606059074062	2.8960629629086774	4.596993934060765	160.13290405273438	160.13475036621094
265	160.1481475830078	11.094816666666667					1	DETECTED	160.1481 m/z @11.09 [CD8234_2.mzXML]	160.1481475830078	11.094816666666667	8.694483333333332	11.094816666666667	2.400333333333334	5210.6552734375	547702.8892801816	0	1182	2.3080317388391975	0.5	null	160.1481475830078	160.15687561035156
266	161.01182556152344	1.4787					1	DETECTED	161.0118 m/z @1.48 [CD8234_2.mzXML]	161.01182556152344	1.4787	1.4127	9.88745	8.47475	14660.36328125	1169346.1649586791	0	1182	0.22747966681864917	64.20265151515167	125.29135816529278	161.01153564453125	161.01220703125
267	161.0236358642578	12.37705					1	DETECTED	161.0236 m/z @12.38 [CD8234_2.mzXML]	161.0236358642578	12.37705	1.5235666666666667	16.5312	15.007633333333331	55369.3828125	8859711.051298708	0	1182	1.489408420580137	1.8490969624960603	2.821123829874957	161.0142059326172	161.03221130371094
268	161.06361389160156	2.488383333333333					1	DETECTED	161.0636 m/z @2.49 [CD8234_2.mzXML]	161.06361389160156	2.488383333333333	0.6295333333333333	19.965833333333332	19.336299999999998	19095.26953125	2162915.842813233	0	1182	0.7524889959821843	4.964872239440369	8.209987136469746	161.0584716796875	161.06436157226562
269	161.12828063964844	1.81505					1	DETECTED	161.1283 m/z @1.82 [CD8234_2.mzXML]	161.12828063964844	1.81505	1.56775	17.897666666666666	16.329916666666666	10816.3154296875	2669740.533058014	0	1182	8.379069507219183	27.329678167565813	52.83780801151952	161.1190948486328	161.13658142089844
270	161.98123168945312	0.19243333333333332					1	DETECTED	161.9812 m/z @0.19 [CD8234_2.mzXML]	161.98123168945312	0.19243333333333332	0.10133333333333333	20.002333333333336	19.901000000000003	3630.302734375	1578534.5867301638	0	1182	17.70628402088543	109.2261251372119	166.13253101013677	161.98040771484375	161.98797607421875
271	162.04971313476562	2.02455					1	DETECTED	162.0497 m/z @2.02 [CD8234_2.mzXML]	162.04971313476562	2.02455	2.02455	9.940050000000001	7.9155000000000015	4537.38525390625	620033.9221104126	0	1182	3.479093582042663	null	null	162.04971313476562	162.0589599609375
272	162.09584045410156	2.38065					1	DETECTED	162.0958 m/z @2.38 [CD8234_2.mzXML]	162.09584045410156	2.38065	2.38065	19.599333333333334	17.218683333333335	33425.36328125	8745344.397597596	0	1182	13.640254551804578	null	null	162.09584045410156	162.09852600097656
273	162.11190795898438	1.8292333333333335					1	DETECTED	162.1119 m/z @1.83 [CD8234_2.mzXML]	162.11190795898438	1.8292333333333335	1.7721833333333334	8.609266666666667	6.837083333333333	1856601.625	1.4590684424785495E7	1	1182	0.748924141990168	3.3753580082403154	3.6890185698322875	162.1114959716797	162.11293029785156
274	162.97821044921875	15.159366666666667					1	DETECTED	162.9782 m/z @15.16 [CD8234_2.mzXML]	162.97821044921875	15.159366666666667	0.3015833333333333	15.159366666666667	14.857783333333334	2610.46435546875	966678.5993859558	0	1182	7.65403901488292	0.5	null	162.96826171875	162.97821044921875
275	162.99111938476562	1.5384333333333333					1	DETECTED	162.9911 m/z @1.54 [CD8234_2.mzXML]	162.99111938476562	1.5384333333333333	1.4127	19.911	18.4983	345736.96875	5863828.655044403	0	1182	0.12490887061809319	1.0887153100632199	0.8783697897747424	162.98330688476562	162.99517822265625
276	163.0387420654297	10.90965					1	DETECTED	163.0387 m/z @10.91 [CD8234_2.mzXML]	163.0387420654297	10.90965	0.10133333333333333	20.002333333333336	19.901000000000003	31976.126953125	4439743.712781316	0	1182	1.0185570823082095	0.6254122411240879	23.821263646684812	163.02906799316406	163.04595947265625
277	163.05990600585938	2.0526333333333335					1	DETECTED	163.0599 m/z @2.05 [CD8234_2.mzXML]	163.05990600585938	2.0526333333333335	0.2653333333333333	19.984166666666667	19.718833333333333	57092.97265625	8117023.989013737	0	1182	0.7279248848621769	2.4576833034608585	27.70188006123735	163.05023193359375	163.06065368652344
278	163.09425354003906	16.106333333333332					1	DETECTED	163.0943 m/z @16.11 [CD8234_2.mzXML]	163.09425354003906	16.106333333333332	0.28350000000000003	19.26966666666667	18.98616666666667	17648.087890625	4953798.578693542	0	1182	2.330731957695779	0.5999610267861847	0.43911206431410893	163.09376525878906	163.096923828125
279	163.11557006835938	1.81505					1	DETECTED	163.1156 m/z @1.82 [CD8234_2.mzXML]	163.11557006835938	1.81505	1.7721833333333334	16.5312	14.759016666666664	110412.1484375	3557837.466017181	0	1182	0.10419827886193023	166.89897487258852	344.25357948793453	163.1115264892578	163.11581420898438
280	163.97642517089844	0.28350000000000003					1	DETECTED	163.9764 m/z @0.28 [CD8234_2.mzXML]	163.97642517089844	0.28350000000000003	0.10133333333333333	20.002333333333336	19.901000000000003	48387.44140625	1.755060876128165E7	1	1182	11.641692091180285	27.10513700514176	22.08979502448081	163.97598266601562	163.97723388671875
281	164.09152221679688	2.0104833333333336					1	DETECTED	164.0915 m/z @2.01 [CD8234_2.mzXML]	164.09152221679688	2.0104833333333336	1.899	16.253716666666666	14.354716666666665	13625.9365234375	1057343.1602704162	0	1182	0.33294095785683475	5.762125968632022	11.099061496657669	164.09104919433594	164.10032653808594
282	164.9088897705078	1.7240333333333333					1	DETECTED	164.9089 m/z @1.72 [CD8234_2.mzXML]	164.9088897705078	1.7240333333333333	1.6744833333333333	1.899	0.2245166666666667	25665.73828125	169436.11935754397	0	1182	0.1447799973126671	2.2655566767574853	3.53111335351497	164.90869140625	164.9092559814453
283	164.98410034179688	11.4977					1	DETECTED	164.9841 m/z @11.50 [CD8234_2.mzXML]	164.98410034179688	11.4977	0.10133333333333333	20.002333333333336	19.901000000000003	128602.3828125	1.6436279774554502E7	1	1182	1.3619777944781717	5.367435756229532	9.192902759696105	164.97671508789062	164.98764038085938
284	165.02423095703125	1.5530666666666666					1	DETECTED	165.0242 m/z @1.55 [CD8234_2.mzXML]	165.02423095703125	1.5530666666666666	1.43135	1.5975333333333335	0.16618333333333357	6348.048828125	46860.62371862795	0	1182	0.1238080374862418	0.6826646583595791	0.36532931671915814	165.024169921875	165.02455139160156
285	165.0546417236328	9.317283333333334					1	DETECTED	165.0546 m/z @9.32 [CD8234_2.mzXML]	165.0546417236328	9.317283333333334	2.9322166666666667	9.382966666666666	6.450749999999999	8780.6845703125	710453.9927921444	0	1182	5.363760920786762	0.5051435119445372	0.011116354834973812	165.05441284179688	165.05508422851562
286	165.07553100585938	1.9965833333333334					1	DETECTED	165.0755 m/z @2.00 [CD8234_2.mzXML]	165.07553100585938	1.9965833333333334	1.8853499999999999	19.965833333333332	18.080483333333333	23229.587890625	3442340.26036615	0	1182	0.1750315026133089	17.365599173897255	33.07183575098176	165.0660400390625	165.08523559570312
287	165.15977478027344	16.605433333333334					1	DETECTED	165.1598 m/z @16.61 [CD8234_2.mzXML]	165.15977478027344	16.605433333333334	0.3562	19.984166666666667	19.627966666666666	14660.2490234375	4397573.7265852	0	1182	8.246062513226828	0.718695735297937	0.3913261827833225	165.1572723388672	165.16017150878906
288	165.58084106445312	2.7907333333333333					1	DETECTED	165.5808 m/z @2.79 [CD8234_2.mzXML]	165.58084106445312	2.7907333333333333	2.5288833333333334	8.440883333333334	5.912000000000001	17670.072265625	3256780.40511975	0	1182	6.681919678594422	11.288905862134815	20.091653076526498	165.58084106445312	165.5899200439453
289	165.9876251220703	11.57635					1	DETECTED	165.9876 m/z @11.58 [CD8234_2.mzXML]	165.9876251220703	11.57635	0.28350000000000003	19.013666666666666	18.730166666666666	4162.9404296875	1210730.6468768613	0	1182	0.5452797041458322	0.829293166325005	0.6585863326500101	165.9809112548828	165.993896484375
290	166.02598571777344	2.259533333333333					1	DETECTED	166.0260 m/z @2.26 [CD8234_2.mzXML]	166.02598571777344	2.259533333333333	1.4935833333333333	13.08515	11.591566666666667	38783.25	5462765.910348663	0	1182	1.2795952602047413	2.2962980226986223	2.220064530522925	166.0176239013672	166.03330993652344
291	166.04354858398438	13.3382					1	DETECTED	166.0435 m/z @13.34 [CD8234_2.mzXML]	166.04354858398438	13.3382	0.1195	13.3382	13.2187	20863.705078125	4879131.252320191	0	1182	11.33473723747278	0.5	null	166.04299926757812	166.0535125732422
292	166.06240844726562	8.609266666666667					1	DETECTED	166.0624 m/z @8.61 [CD8234_2.mzXML]	166.06240844726562	8.609266666666667	4.008033333333334	18.7215	14.713466666666665	14992.685546875	4664227.942283966	0	1182	0.07180910428164111	11.95047713674028	28.26278041805493	166.0543975830078	166.07200622558594
293	166.08590698242188	8.345883333333333					1	DETECTED	166.0859 m/z @8.35 [CD8234_2.mzXML]	166.08590698242188	8.345883333333333	1.1207833333333332	19.929166666666667	18.808383333333335	2456789.0	5.445241632079832E7	1	1182	0.292500429673062	0.8981505702388559	0.5370169839903074	166.0767364501953	166.0867156982422
294	166.0968780517578	8.3775					1	DETECTED	166.0969 m/z @8.38 [CD8234_2.mzXML]	166.0968780517578	8.3775	5.643116666666667	11.145299999999999	5.502183333333332	7201.77001953125	553856.8145691529	0	1182	0.04235025123301206	1.0061104575681292	14.26593929209833	166.09678649902344	166.1065216064453
295	166.10963439941406	8.31435					1	DETECTED	166.1096 m/z @8.31 [CD8234_2.mzXML]	166.10963439941406	8.31435	8.18735	8.408949999999999	0.2215999999999987	2752.894775390625	29264.48469830303	0	1182	0.19343413127842268	0.8724409448818922	0.7448818897637844	166.10792541503906	166.111328125
296	166.1219482421875	12.733583333333334					1	DETECTED	166.1219 m/z @12.73 [CD8234_2.mzXML]	166.1219482421875	12.733583333333334	8.171316666666666	12.733583333333334	4.562266666666668	44254.28515625	5868173.652289854	0	1182	4.817198328062434	0.5	null	166.11279296875	166.1289825439453
297	166.584228515625	8.345883333333333					1	DETECTED	166.5842 m/z @8.35 [CD8234_2.mzXML]	166.584228515625	8.345883333333333	7.9366	8.4571	0.5205000000000002	6371.60888671875	114996.13726226812	0	1182	0.29867120574129125	0.6358675734006608	0.27173514680132155	166.58399963378906	166.58438110351562
298	166.98452758789062	11.4817					1	DETECTED	166.9845 m/z @11.48 [CD8234_2.mzXML]	166.98452758789062	11.4817	0.10133333333333333	20.002333333333336	19.901000000000003	60361.45703125	9469717.717655193	0	1182	1.7047498348497694	0.9139464039481335	6.39652552767655	166.98391723632812	166.99325561523438
299	167.0312957763672	1.9129666666666667					1	DETECTED	167.0313 m/z @1.91 [CD8234_2.mzXML]	167.0312957763672	1.9129666666666667	1.7866666666666666	9.940050000000001	8.153383333333334	39110.0390625	1150971.021270324	0	1182	0.08971219699999078	30.275088957892788	67.15308582760302	167.02142333984375	167.03428649902344
300	167.06776428222656	10.311333333333332					1	DETECTED	167.0678 m/z @10.31 [CD8234_2.mzXML]	167.06776428222656	10.311333333333332	8.609266666666667	11.2128	2.603533333333333	3050.98193359375	308300.2892341918	0	1182	1.81472538021284	0.7648153225490586	0.5296306450981171	167.06480407714844	167.0703125
301	167.08932495117188	8.345883333333333					1	DETECTED	167.0893 m/z @8.35 [CD8234_2.mzXML]	167.08932495117188	8.345883333333333	3.992	17.713833333333334	13.721833333333333	170663.90625	4154021.0876513347	0	1182	0.41772944444742244	0.913700962028366	0.7520335081360281	167.08099365234375	167.09063720703125
302	168.09291076660156	8.3775					1	DETECTED	168.0929 m/z @8.38 [CD8234_2.mzXML]	168.09291076660156	8.3775	7.8677	8.949966666666667	1.0822666666666665	6584.638671875	131448.35865692145	0	1182	0.2700394478953587	1.0614620112462414	0.5083742890921005	168.09014892578125	168.09341430664062
303	168.98001098632812	11.4977					1	DETECTED	168.9800 m/z @11.50 [CD8234_2.mzXML]	168.98001098632812	11.4977	0.1195	20.002333333333336	19.882833333333338	25913.390625	3943682.0157935736	0	1182	1.3805438053072177	0.7675891043009025	0.3561121246369487	168.9792022705078	168.9807891845703
304	169.03550720214844	3.0191500000000002					1	DETECTED	169.0355 m/z @3.02 [CD8234_2.mzXML]	169.03550720214844	3.0191500000000002	2.0104833333333336	19.086833333333335	17.07635	74234.390625	3654995.321522641	0	1182	0.3650890773524096	1.531004333924158	0.9927049243161323	169.0328826904297	169.03604125976562
305	169.0581512451172	1.8008833333333334					1	DETECTED	169.0582 m/z @1.80 [CD8234_2.mzXML]	169.0581512451172	1.8008833333333334	0.15605	11.027099999999999	10.871049999999999	56161.69140625	1872806.487827025	0	1182	0.2647476233000976	3.9364053496048323	9.398162281952203	169.04891967773438	169.05874633789062
306	169.09446716308594	1.6744833333333333					1	DETECTED	169.0945 m/z @1.67 [CD8234_2.mzXML]	169.09446716308594	1.6744833333333333	1.61305	10.0802	8.46715	18733.94140625	2564115.5611610715	0	1182	0.06425880664372596	58.362540042296594	115.48545772962495	169.0852508544922	169.09732055664062
307	170.01580810546875	9.4497					1	DETECTED	170.0158 m/z @9.45 [CD8234_2.mzXML]	170.01580810546875	9.4497	9.4497	10.027316666666668	0.5776166666666676	7618.97802734375	169202.65863629142	0	1182	0.5435917262548973	null	null	170.01580810546875	170.021484375
308	170.05995178222656	9.197516666666667					1	DETECTED	170.0600 m/z @9.20 [CD8234_2.mzXML]	170.05995178222656	9.197516666666667	4.039583333333334	10.840483333333333	6.8008999999999995	183884.890625	2251709.895302067	0	1182	0.09033823672362118	2.7072733273918845	1.6322374556201154	170.05303955078125	170.0601806640625
309	170.0962371826172	0.5749					1	DETECTED	170.0962 m/z @0.57 [CD8234_2.mzXML]	170.0962371826172	0.5749	0.10133333333333333	20.002333333333336	19.901000000000003	8382.3486328125	5684850.401124574	0	1182	10.568551642691887	21.011825156612943	41.023650313225886	170.09182739257812	170.09683227539062
310	170.85397338867188	1.7567					1	DETECTED	170.8540 m/z @1.76 [CD8234_2.mzXML]	170.85397338867188	1.7567	1.7406833333333334	18.411	16.67031666666667	13705.654296875	5384289.598066773	0	1182	0.296989409116865	520.4053069719075	1039.810613943815	170.8537139892578	170.8631134033203
311	171.06349182128906	9.212166666666667					1	DETECTED	171.0635 m/z @9.21 [CD8234_2.mzXML]	171.06349182128906	9.212166666666667	9.139100000000001	9.48395	0.3448499999999992	18402.099609375	124995.8731606751	0	1182	0.0904401145175413	1.5311475535961383	1.5813564368619808	171.06280517578125	171.0635986328125
312	171.14898681640625	0.21075					1	DETECTED	171.1490 m/z @0.21 [CD8234_2.mzXML]	171.14898681640625	0.21075	0.10133333333333333	20.002333333333336	19.901000000000003	8318.521484375	5176390.002717034	0	1182	16.094975903412404	90.94135567402896	114.36852845922382	171.14816284179688	171.14984130859375
313	172.03692626953125	9.518466666666665					1	DETECTED	172.0369 m/z @9.52 [CD8234_2.mzXML]	172.03692626953125	9.518466666666665	9.48395	9.569166666666666	0.08521666666666583	5102.9697265625	18325.63407824691	0	1182	0.07136283819903788	1.2344278126509416	1.4688556253018834	172.03677368164062	172.0370330810547
314	172.13314819335938	10.2397					1	DETECTED	172.1331 m/z @10.24 [CD8234_2.mzXML]	172.13314819335938	10.2397	7.4815	10.976566666666667	3.495066666666667	15227.671875	386475.74198004126	0	1182	0.10202159642443576	0.6335774538950525	7.728249964267328	172.1327667236328	172.13331604003906
315	172.98675537109375	1.4478833333333334					1	DETECTED	172.9868 m/z @1.45 [CD8234_2.mzXML]	172.98675537109375	1.4478833333333334	1.43135	1.5530666666666666	0.1217166666666667	3330.58203125	21574.813362792956	0	1182	0.1326213818717923	3.680947580645123	6.361895161290246	172.9779510498047	172.987060546875
316	173.0207977294922	16.5312					1	DETECTED	173.0208 m/z @16.53 [CD8234_2.mzXML]	173.0207977294922	16.5312	0.4109333333333333	19.984166666666667	19.573233333333334	4499.49951171875	1986121.1735547483	0	1182	2.66494184981528	0.6071001720401649	0.4466930933821131	173.01986694335938	173.02938842773438
317	173.96104431152344	11.514116666666666					1	DETECTED	173.9610 m/z @11.51 [CD8234_2.mzXML]	173.96104431152344	11.514116666666666	0.1195	20.002333333333336	19.882833333333338	6425.3408203125	1752279.734877991	0	1182	0.7838097544990354	0.8724660914437669	1.2222217398998771	173.95375061035156	173.96182250976562
318	174.07872009277344	15.9411					1	DETECTED	174.0787 m/z @15.94 [CD8234_2.mzXML]	174.07872009277344	15.9411	9.10555	19.654333333333334	10.548783333333335	9280.328125	2213803.331881713	0	1182	2.357541716443915	0.7716118917521876	0.4039850470674499	174.0780029296875	174.0790557861328
319	174.127197265625	2.3136					1	DETECTED	174.1272 m/z @2.31 [CD8234_2.mzXML]	174.127197265625	2.3136	0.1378	20.002333333333336	19.864533333333338	2271.056640625	1562577.0660062863	0	1182	6.887936996349112	4.564880350522414	8.129760701044827	174.12672424316406	174.13372802734375
320	174.9376983642578	1.6441166666666667					1	DETECTED	174.9377 m/z @1.64 [CD8234_2.mzXML]	174.9376983642578	1.6441166666666667	1.56775	3.3310666666666666	1.7633166666666666	114660.1015625	1623434.7078762203	0	1182	0.07548838674750002	13.823553212024892	28.142128642006444	174.93019104003906	174.94735717773438
321	174.9913330078125	1.4633333333333334					1	DETECTED	174.9913 m/z @1.46 [CD8234_2.mzXML]	174.9913330078125	1.4633333333333334	0.2291	20.002333333333336	19.773233333333337	49038.68359375	2903202.2406123336	0	1182	0.13251234344413154	1.1604936101185803	1.2359697292510243	174.9896240234375	174.99217224121094
322	175.0015411376953	2.0104833333333336					1	DETECTED	175.0015 m/z @2.01 [CD8234_2.mzXML]	175.0015411376953	2.0104833333333336	1.8853499999999999	18.575666666666667	16.690316666666668	11575.91796875	3773690.3585853	0	1182	12.228734348028608	61.88684365817677	122.68753367054647	175.00135803222656	175.0092315673828
323	175.02723693847656	2.39405					1	DETECTED	175.0272 m/z @2.39 [CD8234_2.mzXML]	175.02723693847656	2.39405	1.8292333333333335	18.062833333333334	16.2336	12352.873046875	1939194.9589919124	0	1182	1.6240200179771758	1.7449632659846477	14.023334979741222	175.01895141601562	175.03643798828125
324	175.05364990234375	9.053516666666667					1	DETECTED	175.0536 m/z @9.05 [CD8234_2.mzXML]	175.05364990234375	9.053516666666667	8.949966666666667	9.10555	0.15558333333333252	2186.211669921875	17244.840395690775	0	1182	0.14881322808834874	0.751247384516331	0.5024947690326619	175.05307006835938	175.05364990234375
325	175.0750732421875	15.265983333333333					1	DETECTED	175.0751 m/z @15.27 [CD8234_2.mzXML]	175.0750732421875	15.265983333333333	9.139100000000001	19.855999999999998	10.716899999999997	13712.8447265625	2962735.5011013164	0	1182	2.4109358907554093	0.8261393097834644	0.6488011855887007	175.06800842285156	175.07554626464844
326	175.0946044921875	18.922166666666666					1	DETECTED	175.0946 m/z @18.92 [CD8234_2.mzXML]	175.0946044921875	18.922166666666666	0.1195	20.002333333333336	19.882833333333338	2596.31591796875	1364339.801005616	0	1182	12.609998781099687	0.5287237625868673	0.05744752517373442	175.0891876220703	175.09664916992188
327	175.11874389648438	1.81505					1	DETECTED	175.1187 m/z @1.82 [CD8234_2.mzXML]	175.11874389648438	1.81505	1.5975333333333335	19.214333333333332	17.616799999999998	73806.8125	2360749.1285890196	0	1182	0.4038715999938476	3.823027697759485	2.2352237294138666	175.11837768554688	175.12757873535156
328	176.07046508789062	10.529166666666667					1	DETECTED	176.0705 m/z @10.53 [CD8234_2.mzXML]	176.07046508789062	10.529166666666667	4.039583333333334	16.014516666666665	11.974933333333333	59586.87109375	1371528.4419151596	0	1182	0.09078943243305382	0.5750994558808854	0.1017367499948265	176.0653533935547	176.0784149169922
329	176.97044372558594	1.4787					1	DETECTED	176.9704 m/z @1.48 [CD8234_2.mzXML]	176.97044372558594	1.4787	1.4127	18.575666666666667	17.162966666666666	21222.1015625	4102009.172646881	0	1182	0.1302635616401202	130.8071194454542	281.44474373188064	176.9605712890625	176.9706573486328
330	177.0010986328125	11.372383333333334					1	DETECTED	177.0011 m/z @11.37 [CD8234_2.mzXML]	177.0010986328125	11.372383333333334	1.4127	17.658333333333335	16.245633333333334	6831.12109375	1664064.3133247683	0	1182	0.721442732798721	0.8155697721313093	7.07984185697453	176.9912567138672	177.00669860839844
331	177.0608673095703	1.6590666666666667					1	DETECTED	177.0609 m/z @1.66 [CD8234_2.mzXML]	177.0608673095703	1.6590666666666667	1.5825166666666666	15.40915	13.826633333333334	17497.458984375	2221989.263324341	0	1182	0.11718298444045261	53.97369294865412	65.61113029315406	177.0541534423828	177.06394958496094
332	177.0755157470703	2.0104833333333336					1	DETECTED	177.0755 m/z @2.01 [CD8234_2.mzXML]	177.0755157470703	2.0104833333333336	1.9129666666666667	10.577216666666667	8.66425	12058.9072265625	1069998.652123566	0	1182	8.630506044813416	44.42445735771651	87.84891471543304	177.07347106933594	177.08509826660156
333	177.08685302734375	3.0047833333333336					1	DETECTED	177.0869 m/z @3.00 [CD8234_2.mzXML]	177.08685302734375	3.0047833333333336	2.542733333333333	9.301566666666668	6.758833333333335	6885.89404296875	889138.3013815315	0	1182	0.5467458829755576	7.313963135302811	9.73299270653871	177.08631896972656	177.08767700195312
334	177.16322326660156	12.565216666666666					1	DETECTED	177.1632 m/z @12.57 [CD8234_2.mzXML]	177.16322326660156	12.565216666666666	0.1195	20.002333333333336	19.882833333333338	3791.4296875	1872984.395057098	0	1182	9.137267824100919	0.7987821780719742	2.4969427426134363	177.15907287597656	177.168701171875
335	177.95587158203125	6.919733333333334					1	DETECTED	177.9559 m/z @6.92 [CD8234_2.mzXML]	177.95587158203125	6.919733333333334	0.15605	19.947499999999998	19.791449999999998	2449.697265625	1141717.6809996038	0	1182	6.482487602014407	1.4630674607770415	1.9261349215540835	177.95359802246094	177.95645141601562
336	178.07754516601562	11.969433333333335					1	DETECTED	178.0775 m/z @11.97 [CD8234_2.mzXML]	178.07754516601562	11.969433333333335	0.46565	19.837666666666667	19.372016666666667	4228.85400390625	1125464.0122723395	0	1182	0.052199968153924914	0.8419845934743206	0.6839691869486414	178.0701141357422	178.08660888671875
337	178.96324157714844	11.417683333333335					1	DETECTED	178.9632 m/z @11.42 [CD8234_2.mzXML]	178.96324157714844	11.417683333333335	0.17426666666666665	19.984166666666667	19.8099	4706.89990234375	1365487.7978611756	0	1182	0.5335275360077834	0.8809555221203518	0.8579745005970792	178.96275329589844	178.9644775390625
338	179.05435180664062	15.427216666666668					1	DETECTED	179.0544 m/z @15.43 [CD8234_2.mzXML]	179.05435180664062	15.427216666666668	9.8697	18.648500000000002	8.778800000000002	3623.729248046875	873404.8122353823	0	1182	2.276497469131744	0.7898131959418325	0.5288142524130544	179.0528564453125	179.05467224121094
339	179.0699462890625	10.497883333333334					1	DETECTED	179.0699 m/z @10.50 [CD8234_2.mzXML]	179.0699462890625	10.497883333333334	0.1378	19.965833333333332	19.828033333333334	16603.58984375	1474321.7791482543	0	1182	0.08764841935569301	0.543315522896694	4.914463553435754	179.06260681152344	179.07022094726562
340	180.06539916992188	9.704433333333332					1	DETECTED	180.0654 m/z @9.70 [CD8234_2.mzXML]	180.06539916992188	9.704433333333332	1.94105	13.414333333333333	11.473283333333333	12650.6044921875	970833.8388468631	0	1182	7.844344341860976	26.91468630924645	2.169721305409428	180.0648651123047	180.0689697265625
341	180.08790588378906	8.864749999999999					1	DETECTED	180.0879 m/z @8.86 [CD8234_2.mzXML]	180.08790588378906	8.864749999999999	0.1378	19.984166666666667	19.84636666666667	4528.8720703125	1211075.605078247	0	1182	0.14635319046856665	1.1370734716405315	0.2096560118025363	180.07986450195312	180.0882568359375
342	180.1016387939453	11.816849999999999					1	DETECTED	180.1016 m/z @11.82 [CD8234_2.mzXML]	180.1016387939453	11.816849999999999	2.4480166666666667	13.353366666666666	10.905349999999999	18510.140625	920408.6661943367	0	1182	0.10412312973184079	0.5820014943162615	1.7126723873174632	180.1013641357422	180.10916137695312
343	180.88267517089844	1.7721833333333334					1	DETECTED	180.8827 m/z @1.77 [CD8234_2.mzXML]	180.88267517089844	1.7721833333333334	1.6900666666666666	1.81505	0.12498333333333345	9096.2236328125	53180.3117399903	0	1182	0.10699082212550559	0.7610107570529725	0.522021514105945	180.88267517089844	180.8831329345703
344	180.90342712402344	1.6590666666666667					1	DETECTED	180.9034 m/z @1.66 [CD8234_2.mzXML]	180.90342712402344	1.6590666666666667	1.61305	1.9687166666666667	0.3556666666666666	11187.09375	96907.87381909176	0	1182	0.030176269427030444	3.8645418326693277	5.8743690271944	180.8936767578125	180.9037628173828
345	180.9611053466797	12.46175					1	DETECTED	180.9611 m/z @12.46 [CD8234_2.mzXML]	180.9611053466797	12.46175	8.203516666666667	16.1433	7.939783333333333	2875.341064453125	663660.8651544494	0	1182	3.9659925373702336	0.932286081082139	0.8645721621642778	180.96038818359375	180.96429443359375
346	181.04949951171875	17.529166666666665					1	DETECTED	181.0495 m/z @17.53 [CD8234_2.mzXML]	181.04949951171875	17.529166666666665	0.10133333333333333	20.002333333333336	19.901000000000003	2811.3466796875	1455826.5891398618	0	1182	9.020110602236041	0.5709545076362524	0.141909015272505	181.04852294921875	181.05023193359375
347	181.08543395996094	11.530266666666668					1	DETECTED	181.0854 m/z @11.53 [CD8234_2.mzXML]	181.08543395996094	11.530266666666668	0.7569833333333332	12.114883333333333	11.3579	299639.28125	3886833.8087152755	1	1182	0.10322796130642686	0.550177248400282	6.419851059952008	181.08273315429688	181.09378051757812
348	182.08106994628906	3.8831166666666665					1	DETECTED	182.0811 m/z @3.88 [CD8234_2.mzXML]	182.08106994628906	3.8831166666666665	1.9268500000000002	11.6388	9.71195	127900.515625	8634443.225990867	1	1182	0.344020463304767	0.6828789240314367	0.22491308318516445	182.08029174804688	182.08905029296875
349	182.14981079101562	17.2345					1	DETECTED	182.1498 m/z @17.23 [CD8234_2.mzXML]	182.14981079101562	17.2345	0.10133333333333333	20.002333333333336	19.901000000000003	73464.2265625	2.143754764161665E7	1	1182	4.1832262173983406	0.7910537958912026	0.43528368017739244	182.1490478515625	182.1501922607422
350	182.96702575683594	13.884350000000001					1	DETECTED	182.9670 m/z @13.88 [CD8234_2.mzXML]	182.96702575683594	13.884350000000001	1.43135	13.884350000000001	12.453000000000001	9982.02734375	5296134.67145639	0	1182	12.383113006771131	0.5	null	182.96173095703125	182.96702575683594
351	183.04885864257812	16.865166666666667					1	DETECTED	183.0489 m/z @16.87 [CD8234_2.mzXML]	183.04885864257812	16.865166666666667	0.46565	19.782833333333333	19.317183333333332	5749.53076171875	1819601.7232559812	0	1182	2.6203705422678762	0.5889558736995297	0.40857978863113703	183.0481719970703	183.05166625976562
352	183.09889221191406	11.094816666666667					1	DETECTED	183.0989 m/z @11.09 [CD8234_2.mzXML]	183.09889221191406	11.094816666666667	9.922683333333334	11.128283333333334	1.2056000000000004	3690.754638671875	117845.53660644528	0	1182	0.07274647047333715	0.5142759640541467	0.028551928108293222	183.098388671875	183.09896850585938
353	183.1531219482422	18.026					1	DETECTED	183.1531 m/z @18.03 [CD8234_2.mzXML]	183.1531219482422	18.026	0.1195	20.002333333333336	19.882833333333338	5442.322265625	1989527.4986384278	0	1182	3.8754123589257983	0.5551848025391153	0.19429331253789084	183.14695739746094	183.1537628173828
354	184.07293701171875	13.03825					1	DETECTED	184.0729 m/z @13.04 [CD8234_2.mzXML]	184.07293701171875	13.03825	1.3211833333333334	19.782833333333333	18.46165	43059.28125	3252579.6203905307	0	1182	0.4216553157441858	1.5810534391841304	1.3549250521334029	184.06692504882812	184.08114624023438
355	185.0416259765625	1.899					1	DETECTED	185.0416 m/z @1.90 [CD8234_2.mzXML]	185.0416259765625	1.899	0.21075	19.45266666666667	19.24191666666667	273528.875	5946713.396425044	0	1182	0.14042422825277656	27.799433183639852	4.637207287866298	185.0318145751953	185.05157470703125
356	185.12841796875	9.123166666666666					1	DETECTED	185.1284 m/z @9.12 [CD8234_2.mzXML]	185.12841796875	9.123166666666666	9.018983333333333	15.8674	6.848416666666667	37275.57421875	665110.6730459598	0	1182	0.10684636001634473	2.001630469806791	1.5958363351300737	185.11880493164062	185.12879943847656
357	186.07339477539062	1.8853499999999999					1	DETECTED	186.0734 m/z @1.89 [CD8234_2.mzXML]	186.07339477539062	1.8853499999999999	0.15605	19.672833333333333	19.516783333333333	52314.26171875	1822376.2984200444	0	1182	0.19677544432985483	0.71302737674385	0.3037222388489724	186.07302856445312	186.07664489746094
358	186.22116088867188	11.417683333333335					1	DETECTED	186.2212 m/z @11.42 [CD8234_2.mzXML]	186.22116088867188	11.417683333333335	3.74295	11.514116666666666	7.771166666666666	12323.1259765625	1600551.5895944822	0	1182	0.06443294710889624	0.5062825201309925	0.07230477315635862	186.21426391601562	186.2217559814453
359	186.9225616455078	1.5530666666666666					1	DETECTED	186.9226 m/z @1.55 [CD8234_2.mzXML]	186.9225616455078	1.5530666666666666	1.4478833333333334	1.5825166666666666	0.13463333333333316	14565.552734375	67745.84145922845	0	1182	0.09918981994419207	0.6399936618602441	0.2799873237204882	186.92239379882812	186.922607421875
360	186.9523162841797	9.212166666666667					1	DETECTED	186.9523 m/z @9.21 [CD8234_2.mzXML]	186.9523162841797	9.212166666666667	4.3873	9.286016666666665	4.898716666666665	9721.5029296875	1051409.7779465332	0	1182	0.09379854535331056	0.5076530612244896	0.015306122448979264	186.9518280029297	186.9561767578125
361	187.05743408203125	1.8717166666666667					1	DETECTED	187.0574 m/z @1.87 [CD8234_2.mzXML]	187.05743408203125	1.8717166666666667	1.8437166666666667	15.089766666666666	13.246049999999999	392446.71875	5936914.202133911	0	1182	0.05653400856970925	7.089450046429359	7.048916748709155	187.05731201171875	187.06192016601562
362	187.0713348388672	2.77685					1	DETECTED	187.0713 m/z @2.78 [CD8234_2.mzXML]	187.0713348388672	2.77685	2.3136	8.251433333333333	5.937833333333333	17247.814453125	1399307.3415990903	0	1182	0.5624321671772305	6.408886490375967	4.824540657015267	187.0706024169922	187.07154846191406
363	187.12600708007812	19.177833333333336					1	DETECTED	187.1260 m/z @19.18 [CD8234_2.mzXML]	187.12600708007812	19.177833333333336	0.10133333333333333	20.002333333333336	19.901000000000003	4526.26806640625	2928335.94204712	0	1182	1.4990482166153427	0.5216103582942364	0.04322071658847274	187.12542724609375	187.13272094726562
364	187.47259521484375	9.197516666666667					1	DETECTED	187.4726 m/z @9.20 [CD8234_2.mzXML]	187.47259521484375	9.197516666666667	9.139100000000001	9.301566666666668	0.16246666666666698	7480.5947265625	45431.41435553	0	1182	0.09519465815218453	1.3905848787446662	1.7811697574893326	187.472412109375	187.4727325439453
365	188.0702667236328	9.197516666666667					1	DETECTED	188.0703 m/z @9.20 [CD8234_2.mzXML]	188.0702667236328	9.197516666666667	1.8717166666666667	15.265983333333333	13.394266666666667	2813309.75	2.237122481728031E7	1	1182	0.0966281548875294	1.5459229801724186	1.4507724406385398	188.0606689453125	188.07559204101562
366	188.0817413330078	9.212166666666667					1	DETECTED	188.0817 m/z @9.21 [CD8234_2.mzXML]	188.0817413330078	9.212166666666667	9.139100000000001	9.27075	0.1316499999999987	8376.5341796875	23506.91452136246	0	1182	0.026643922674224996	0.9008895985401488	0.8017791970802975	188.0817413330078	188.09144592285156
367	188.09449768066406	15.535666666666666					1	DETECTED	188.0945 m/z @15.54 [CD8234_2.mzXML]	188.09449768066406	15.535666666666666	2.038533333333333	17.787166666666668	15.748633333333334	3652.4697265625	1624523.9799304807	0	1182	7.095625499889936	0.5834065999199831	0.16681319983996618	188.091796875	188.1043701171875
368	188.95571899414062	1.5087166666666667					1	DETECTED	188.9557 m/z @1.51 [CD8234_2.mzXML]	188.95571899414062	1.5087166666666667	1.4935833333333333	1.5530666666666666	0.05948333333333333	4035.22265625	12130.772766967784	0	1182	0.060733487609269776	1.9653083700440386	2.930616740088077	188.95526123046875	188.95582580566406
369	189.0238494873047	13.053766666666666					1	DETECTED	189.0238 m/z @13.05 [CD8234_2.mzXML]	189.0238494873047	13.053766666666666	10.943183333333334	18.5575	7.614316666666667	5675.77392578125	862346.3074161991	0	1182	0.29287104516267526	1.8038417499111628	2.6076834998223255	189.02320861816406	189.03375244140625
370	189.04666137695312	1.4633333333333334					1	DETECTED	189.0467 m/z @1.46 [CD8234_2.mzXML]	189.04666137695312	1.4633333333333334	1.43135	10.481966666666667	9.050616666666667	7898.1806640625	1579528.7682398371	0	1182	9.058315330769322	141.4895779051583	276.8691403010412	189.0464630126953	189.05255126953125
371	189.07366943359375	9.212166666666667					1	DETECTED	189.0737 m/z @9.21 [CD8234_2.mzXML]	189.07366943359375	9.212166666666667	9.123166666666666	10.311333333333332	1.1881666666666657	287251.25	2045073.1419685108	0	1182	0.09310859035451635	1.7273350991301508	1.1301858375095268	189.07345581054688	189.07391357421875
372	189.0869140625	2.4480166666666667					1	DETECTED	189.0869 m/z @2.45 [CD8234_2.mzXML]	189.0869140625	2.4480166666666667	1.8717166666666667	18.374333333333333	16.502616666666665	55676.6328125	6874900.166648799	0	1182	1.0987727665935028	5.080930750084332	4.689615442483309	189.08633422851562	189.0912322998047
373	189.15963745117188	1.6744833333333333					1	DETECTED	189.1596 m/z @1.67 [CD8234_2.mzXML]	189.15963745117188	1.6744833333333333	1.5825166666666666	15.159366666666667	13.57685	9585.1875	3145933.0406267694	0	1182	10.402437226979474	73.81397245378754	110.44996507899921	189.15914916992188	189.1641387939453
374	189.19854736328125	9.197516666666667					1	DETECTED	189.1985 m/z @9.20 [CD8234_2.mzXML]	189.19854736328125	9.197516666666667	9.123166666666666	9.317283333333334	0.19411666666666783	9072.046875	56761.30047882095	0	1182	0.09651663688628176	1.305424792647382	1.6373415945536351	189.1978759765625	189.19888305664062
375	190.07752990722656	9.212166666666667					1	DETECTED	190.0775 m/z @9.21 [CD8234_2.mzXML]	190.07752990722656	9.212166666666667	9.123166666666666	19.26966666666667	10.146500000000003	12031.7763671875	972439.4657221376	0	1182	0.08712347709867707	10.239857464383176	21.21130460655224	190.07730102539062	190.08645629882812
376	190.08935546875	9.957416666666667					1	DETECTED	190.0894 m/z @9.96 [CD8234_2.mzXML]	190.08935546875	9.957416666666667	2.2460166666666668	10.027316666666668	7.781300000000001	7029.54638671875	785133.3450334471	0	1182	7.188776933381661	0.5062268596463253	0.014947590036961046	190.08924865722656	190.0911407470703
377	190.14358520507812	10.311333333333332					1	DETECTED	190.1436 m/z @10.31 [CD8234_2.mzXML]	190.14358520507812	10.311333333333332	1.0844999999999998	10.593783333333333	9.509283333333332	16518.01171875	1129686.4261917113	0	1182	0.26079431040593093	0.5152249482988239	1.1333218754356589	190.1421356201172	190.14370727539062
378	190.96742248535156	13.866833333333334					1	DETECTED	190.9674 m/z @13.87 [CD8234_2.mzXML]	190.96742248535156	13.866833333333334	0.10133333333333333	20.002333333333336	19.901000000000003	5442.68505859375	1569399.1801104122	0	1182	1.457926534374252	0.7228578693109586	0.449634776613615	190.9622802734375	190.96873474121094
379	190.9803466796875	11.514116666666666					1	DETECTED	190.9803 m/z @11.51 [CD8234_2.mzXML]	190.9803466796875	11.514116666666666	1.43135	17.418833333333335	15.987483333333335	6939.85302734375	1763995.9556853948	0	1182	0.6013954603357732	0.7928123233371794	7.336047667467195	190.97909545898438	190.9857177734375
380	191.0172576904297	3.0481833333333332					1	DETECTED	191.0173 m/z @3.05 [CD8234_2.mzXML]	191.0172576904297	3.0481833333333332	2.7349	16.124816666666668	13.389916666666668	4900.09912109375	1680760.5132050777	0	1182	0.09668157751732886	21.370298451880636	41.740596903761265	191.01431274414062	191.01812744140625
381	191.03993225097656	1.7866666666666666					1	DETECTED	191.0399 m/z @1.79 [CD8234_2.mzXML]	191.03993225097656	1.7866666666666666	1.43135	10.874866666666666	9.443516666666666	66185.9296875	2448396.995563415	0	1182	0.07750402559014846	0.3800393660367201	null	191.03082275390625	191.04881286621094
382	191.17953491210938	11.6388					1	DETECTED	191.1795 m/z @11.64 [CD8234_2.mzXML]	191.17953491210938	11.6388	11.6388	15.037733333333334	3.398933333333334	4009.4384765625	339759.3802099	0	1182	0.4143948203019381	null	null	191.17784118652344	191.1798858642578
383	191.9716796875	1.24855					1	DETECTED	191.9717 m/z @1.25 [CD8234_2.mzXML]	191.9716796875	1.24855	0.10133333333333333	19.617666666666665	19.516333333333332	1892.1331787109375	1071222.6060795288	0	1182	0.14464376185350636	8.505949181351966	16.01189836270393	191.970947265625	191.97238159179688
384	192.0073699951172	11.342283333333334					1	DETECTED	192.0074 m/z @11.34 [CD8234_2.mzXML]	192.0073699951172	11.342283333333334	0.10133333333333333	19.984166666666667	19.882833333333334	4227.66357421875	1544096.2433566279	0	1182	6.782739694741085	0.8843929264578764	0.6409309710855875	192.00732421875	192.00926208496094
385	192.0655517578125	9.366633333333334					1	DETECTED	192.0656 m/z @9.37 [CD8234_2.mzXML]	192.0655517578125	9.366633333333334	4.450716666666667	12.699233333333332	8.248516666666665	3049.762451171875	551759.6902437438	0	1182	3.0161820503013717	0.8389601803664962	0.6779203607329926	192.0623779296875	192.06881713867188
386	192.13433837890625	4.3396					1	DETECTED	192.1343 m/z @4.34 [CD8234_2.mzXML]	192.13433837890625	4.3396	3.54355	4.546366666666667	1.0028166666666665	1834.349853515625	55544.26551135255	0	1182	0.532481648198738	0.629870401775433	0.25974080355086593	192.1334991455078	192.13475036621094
387	192.96112060546875	2.0666166666666665					1	DETECTED	192.9611 m/z @2.07 [CD8234_2.mzXML]	192.96112060546875	2.0666166666666665	2.0666166666666665	19.013666666666666	16.947049999999997	5670.98681640625	1310418.9666132815	0	1182	0.05485963997318022	null	null	192.95741271972656	192.96499633789062
388	193.00160217285156	1.5530666666666666					1	DETECTED	193.0016 m/z @1.55 [CD8234_2.mzXML]	193.00160217285156	1.5530666666666666	1.5530666666666666	15.719899999999999	14.166833333333333	5855.26220703125	1938329.2922005309	0	1182	12.585487976917866	null	null	192.99427795410156	193.01039123535156
389	193.05543518066406	1.4787					1	DETECTED	193.0554 m/z @1.48 [CD8234_2.mzXML]	193.05543518066406	1.4787	1.43135	16.735	15.30365	11508.6943359375	3144542.1121447138	0	1182	0.03992371696978125	161.60137275607178	322.20274551214357	193.0512237548828	193.0556640625
390	193.08570861816406	10.497883333333334					1	DETECTED	193.0857 m/z @10.50 [CD8234_2.mzXML]	193.08570861816406	10.497883333333334	1.2666833333333334	10.720533333333332	9.45385	14602.720703125	1826147.1960629271	0	1182	0.08663344995922984	0.5104970268974482	0.014094354096234753	193.08505249023438	193.08627319335938
391	193.1543426513672	1.8437166666666667					1	DETECTED	193.1543 m/z @1.84 [CD8234_2.mzXML]	193.1543426513672	1.8437166666666667	1.8292333333333335	17.87933333333333	16.050099999999997	3419.484619140625	1583554.508194855	0	1182	12.700332275487543	554.0886075949425	1107.177215189885	193.1543426513672	193.15870666503906
392	194.03323364257812	17.216166666666666					1	DETECTED	194.0332 m/z @17.22 [CD8234_2.mzXML]	194.03323364257812	17.216166666666666	1.7240333333333333	19.984166666666667	18.260133333333332	3904.0302734375	1927330.64221274	0	1182	2.2654617314541525	0.5893356628310282	0.3745939963934626	194.0317840576172	194.0337371826172
393	194.96299743652344	11.094816666666667					1	DETECTED	194.9630 m/z @11.09 [CD8234_2.mzXML]	194.96299743652344	11.094816666666667	10.009966666666665	16.0329	6.022933333333336	3592.192138671875	730026.1187993165	0	1182	3.805171842481972	2.7759290838979256	4.551858167795851	194.96237182617188	194.96348571777344
394	194.97666931152344	11.607666666666667					1	DETECTED	194.9767 m/z @11.61 [CD8234_2.mzXML]	194.97666931152344	11.607666666666667	11.145299999999999	14.454983333333333	3.309683333333334	9568.3681640625	722515.1780346071	0	1182	1.0115834182058219	3.5790678393771085	5.20436871375913	194.97267150878906	194.97731018066406
395	195.02978515625	16.549683333333334					1	DETECTED	195.0298 m/z @16.55 [CD8234_2.mzXML]	195.02978515625	16.549683333333334	0.1195	19.911	19.791500000000003	7515.24658203125	2529236.0279689953	0	1182	7.251063319228445	0.6022909056604157	0.2078438951774847	195.02902221679688	195.03053283691406
396	195.06492614746094	10.892066666666667					1	DETECTED	195.0649 m/z @10.89 [CD8234_2.mzXML]	195.06492614746094	10.892066666666667	10.545466666666666	15.265983333333333	4.720516666666667	14546.75390625	716143.5432029421	0	1182	0.14206857432993303	6.809747066743595	12.61949413348719	195.0643768310547	195.07275390625
397	195.08731079101562	1.1570333333333334					1	DETECTED	195.0873 m/z @1.16 [CD8234_2.mzXML]	195.08731079101562	1.1570333333333334	0.10133333333333333	19.984166666666667	19.882833333333334	12544.587890625	6044494.768732847	0	1182	18.224615415779933	9.416895582709735	13.760146644187063	195.08612060546875	195.08827209472656
398	195.10116577148438	12.065050000000001					1	DETECTED	195.1012 m/z @12.07 [CD8234_2.mzXML]	195.10116577148438	12.065050000000001	7.2358	17.34466666666667	10.108866666666668	25962.404296875	1882723.9288307496	0	1182	0.6782127866284444	1.0466290486790564	0.04493637817542536	195.0941619873047	195.10208129882812
399	195.1128692626953	9.301566666666668					1	DETECTED	195.1129 m/z @9.30 [CD8234_2.mzXML]	195.1128692626953	9.301566666666668	9.27075	9.518466666666665	0.24771666666666547	11834.7724609375	94399.86028112797	0	1182	0.164701444625738	4.019199567333466	7.038399134666931	195.11264038085938	195.1128692626953
400	196.00270080566406	19.672833333333333					1	DETECTED	196.0027 m/z @19.67 [CD8234_2.mzXML]	196.00270080566406	19.672833333333333	0.1195	19.947499999999998	19.828	4685.25390625	2162993.4134685053	0	1182	2.4070531324540525	0.5070235254006137	0.022671148959019945	196.00177001953125	196.00350952148438
401	196.06024169921875	10.132883333333332					1	DETECTED	196.0602 m/z @10.13 [CD8234_2.mzXML]	196.06024169921875	10.132883333333332	8.762933333333333	17.307833333333335	8.544900000000002	48646.484375	1162074.8052756952	0	1182	0.09640058610941793	2.9022792261600445	0.17444674592109938	196.0596466064453	196.06875610351562
402	196.09820556640625	13.955416666666668					1	DETECTED	196.0982 m/z @13.96 [CD8234_2.mzXML]	196.09820556640625	13.955416666666668	0.17426666666666665	18.465833333333332	18.291566666666665	6602.658203125	1839246.1727061474	0	1182	0.8955122720204365	0.7430159829461098	0.4826629226276623	196.0896453857422	196.10443115234375
403	196.86476135253906	1.9549166666666666					1	DETECTED	196.8648 m/z @1.95 [CD8234_2.mzXML]	196.86476135253906	1.9549166666666666	1.6900666666666666	2.1506499999999997	0.4605833333333331	13683.0576171875	180616.4580596924	0	1182	0.12476489970313787	0.8695173368573401	0.7390346737146802	196.86434936523438	196.86500549316406
404	196.95582580566406	11.530266666666668					1	DETECTED	196.9558 m/z @11.53 [CD8234_2.mzXML]	196.95582580566406	11.530266666666668	10.943183333333334	17.031333333333333	6.088149999999999	7467.9482421875	792004.661746063	0	1182	0.6160353045599205	5.185081618168907	9.370163236337813	196.95504760742188	196.95660400390625
405	197.06460571289062	16.18035					1	DETECTED	197.0646 m/z @16.18 [CD8234_2.mzXML]	197.06460571289062	16.18035	0.3562	19.911	19.5548	9903.556640625	2629306.1571030864	0	1182	2.74495923112298	0.5881149449246186	0.3972179354542914	197.06350708007812	197.06494140625
406	197.0805206298828	11.027099999999999					1	DETECTED	197.0805 m/z @11.03 [CD8234_2.mzXML]	197.0805206298828	11.027099999999999	11.0101	11.094816666666667	0.084716666666667	7622.7568359375	32597.97276318346	0	1182	0.09566314285384792	2.4916666666667555	3.983333333333511	197.0803680419922	197.08053588867188
407	197.1004180908203	1.7567					1	DETECTED	197.1004 m/z @1.76 [CD8234_2.mzXML]	197.1004180908203	1.7567	1.61305	12.899266666666668	11.286216666666668	54801.04296875	1633332.9950380858	0	1182	0.04530482360921195	39.28373361178796	220.26131910325594	197.1002655029297	197.107666015625
408	197.1282958984375	9.752583333333332					1	DETECTED	197.1283 m/z @9.75 [CD8234_2.mzXML]	197.1282958984375	9.752583333333332	9.139100000000001	13.398616666666667	4.259516666666666	16025.396484375	505091.6868057257	0	1182	0.09887587462625369	4.3875551238578	0.19369442848802512	197.11866760253906	197.12893676757812
409	198.0312957763672	10.45125					1	DETECTED	198.0313 m/z @10.45 [CD8234_2.mzXML]	198.0312957763672	10.45125	10.400283333333334	12.6485	2.248216666666666	6609.49560546875	428494.5262455442	0	1182	0.07902555324972127	22.05575539568386	41.66371209050547	198.03126525878906	198.03199768066406
410	198.0522918701172	10.545466666666666					1	DETECTED	198.0523 m/z @10.55 [CD8234_2.mzXML]	198.0522918701172	10.545466666666666	10.497883333333334	10.629566666666667	0.13168333333333315	17794.205078125	76006.18949536076	0	1182	0.07784623505784083	1.383712784588479	1.8581393085357132	198.05210876464844	198.05258178710938
411	198.1315460205078	9.752583333333332					1	DETECTED	198.1315 m/z @9.75 [CD8234_2.mzXML]	198.1315460205078	9.752583333333332	9.704433333333332	14.5037	4.799266666666668	2478.081787109375	448433.13915863045	0	1182	0.08149649646130541	49.8366216683977	98.6732433367954	198.1263427734375	198.13174438476562
412	198.86195373535156	1.9965833333333334					1	DETECTED	198.8620 m/z @2.00 [CD8234_2.mzXML]	198.86195373535156	1.9965833333333334	1.7240333333333333	11.111716666666666	9.387683333333333	11910.6103515625	1068822.9477846376	0	1182	0.3406643083284908	17.221947043355954	33.44389408671191	198.86138916015625	198.86431884765625
413	198.93991088867188	1.5384333333333333					1	DETECTED	198.9399 m/z @1.54 [CD8234_2.mzXML]	198.93991088867188	1.5384333333333333	1.43135	1.6286333333333334	0.19728333333333348	211089.8125	1413573.073026367	0	1182	0.11686479434544839	0.9540554785991572	0.8185670978924823	198.93959045410156	198.9399871826172
414	199.00576782226562	9.018983333333333					1	DETECTED	199.0058 m/z @9.02 [CD8234_2.mzXML]	199.00576782226562	9.018983333333333	8.967116666666668	9.168816666666666	0.20169999999999888	2673.70751953125	21791.27643975821	0	1182	0.07151368723726925	1.944408740359934	2.888817480719868	199.0054931640625	199.0063934326172
415	199.14405822753906	8.830783333333333					1	DETECTED	199.1441 m/z @8.83 [CD8234_2.mzXML]	199.14405822753906	8.830783333333333	8.729183333333333	16.660533333333333	7.93135	14262.826171875	487877.83166427654	0	1182	0.14324801885859628	1.0477022805311225	0.9911162108334924	199.14370727539062	199.14852905273438
416	200.0371551513672	10.756183333333333					1	DETECTED	200.0372 m/z @10.76 [CD8234_2.mzXML]	200.0371551513672	10.756183333333333	1.6286333333333334	11.178916666666668	9.550283333333335	79002.3203125	2047171.9251684572	1	1182	0.09289539412855596	0.7960544625607153	0.023621793703997272	200.02845764160156	200.0443878173828
417	200.93751525878906	1.5384333333333333					1	DETECTED	200.9375 m/z @1.54 [CD8234_2.mzXML]	200.93751525878906	1.5384333333333333	1.4478833333333334	2.286783333333333	0.8388999999999998	27441.14453125	612864.9689606932	0	1182	0.22096956688337133	4.632247377139705	8.26449475427941	200.9374237060547	200.943115234375
418	200.97305297851562	1.5087166666666667					1	DETECTED	200.9731 m/z @1.51 [CD8234_2.mzXML]	200.97305297851562	1.5087166666666667	1.43135	2.23245	0.8011000000000001	35167.88671875	784904.777126343	0	1182	0.11924868153839685	5.177294269711323	9.354588539422647	200.97262573242188	200.98126220703125
419	201.0157012939453	1.899					1	DETECTED	201.0157 m/z @1.90 [CD8234_2.mzXML]	201.0157012939453	1.899	1.81505	3.3765	1.56145	77288.625	1085434.292531921	0	1182	0.15407467221742266	9.299880881477073	2.5542149408954145	201.0155029296875	201.02078247070312
420	201.11184692382812	0.2291					1	DETECTED	201.1118 m/z @0.23 [CD8234_2.mzXML]	201.11184692382812	0.2291	0.10133333333333333	20.002333333333336	19.901000000000003	39595.40625	2.864357682549337E7	0	1182	11.119781871339587	6.057770144380889	11.003819037259577	201.11146545410156	201.11236572265625
421	202.0474090576172	1.9129666666666667					1	DETECTED	202.0474 m/z @1.91 [CD8234_2.mzXML]	202.0474090576172	1.9129666666666667	1.7721833333333334	10.16815	8.395966666666666	21760.439453125	1991912.899987793	0	1182	0.15276815945551925	29.81875221972299	65.3434282930814	202.0470733642578	202.05101013183594
422	202.1072235107422	2.02455					1	DETECTED	202.1072 m/z @2.02 [CD8234_2.mzXML]	202.1072235107422	2.02455	0.10133333333333333	19.984166666666667	19.882833333333334	7150.8515625	3273450.2682414544	0	1182	18.62454714763292	5.169161040964356	6.954154354390485	202.10711669921875	202.11590576171875
423	202.9705810546875	1.5384333333333333					1	DETECTED	202.9706 m/z @1.54 [CD8234_2.mzXML]	202.9705810546875	1.5384333333333333	1.4478833333333334	1.5975333333333335	0.14965000000000006	10991.8525390625	68429.4426262207	0	1182	0.08862762123232848	0.8263390392048604	0.6526780784097207	202.97024536132812	202.97084045410156
424	203.0314178466797	1.8853499999999999					1	DETECTED	203.0314 m/z @1.89 [CD8234_2.mzXML]	203.0314178466797	1.8853499999999999	1.43135	18.776	17.34465	116837.5390625	1.0214675894936368E7	0	1182	0.48899398617944034	8.64925334435696	16.561252225591982	203.02239990234375	203.03842163085938
425	203.052001953125	1.8008833333333334					1	DETECTED	203.0520 m/z @1.80 [CD8234_2.mzXML]	203.052001953125	1.8008833333333334	1.6441166666666667	17.363333333333333	15.719216666666666	1754524.75	2.442461432723637E7	1	1182	0.1480093021587443	3.9052264525938427	7.547807978185127	203.0519256591797	203.0529327392578
426	203.0814666748047	9.197516666666667					1	DETECTED	203.0815 m/z @9.20 [CD8234_2.mzXML]	203.0814666748047	9.197516666666667	9.197516666666667	19.636000000000003	10.438483333333336	13456.2685546875	528436.9580072331	0	1182	0.059832249657318926	null	null	203.0734405517578	203.0853271484375
427	203.15000915527344	1.8577333333333332					1	DETECTED	203.1500 m/z @1.86 [CD8234_2.mzXML]	203.15000915527344	1.8577333333333332	0.39255	18.958666666666666	18.566116666666666	41804.078125	4064747.8378078304	0	1182	1.490052154680024	6.335765717600755	0.07729224093570702	203.14208984375	203.15029907226562
428	203.178955078125	11.6388					1	DETECTED	203.1790 m/z @11.64 [CD8234_2.mzXML]	203.178955078125	11.6388	11.623083333333334	15.159366666666667	3.5362833333333334	18178.30078125	476254.04029132065	0	1182	0.11734421555923724	103.20199541641023	193.71753049412717	203.17881774902344	203.17945861816406
429	203.82388305664062	9.212166666666667					1	DETECTED	203.8239 m/z @9.21 [CD8234_2.mzXML]	203.82388305664062	9.212166666666667	9.123166666666666	9.27075	0.1475833333333334	12191.146484375	67798.62096862821	0	1182	0.08544969454801254	0.8291198501872624	0.6342641224573821	203.82313537597656	203.82423400878906
430	204.05551147460938	1.8008833333333334					1	DETECTED	204.0555 m/z @1.80 [CD8234_2.mzXML]	204.05551147460938	1.8008833333333334	1.7866666666666666	10.647633333333333	8.860966666666666	98037.0859375	2040493.6025278626	0	1182	0.19435084470002262	75.01027224345795	22.60225133201526	204.0554962158203	204.06546020507812
431	204.06993103027344	17.12316666666667					1	DETECTED	204.0699 m/z @17.12 [CD8234_2.mzXML]	204.06993103027344	17.12316666666667	9.704433333333332	19.195833333333333	9.4914	1966.6614990234375	576360.4926857296	0	1182	2.133184694251227	0.6396914118313096	0.27938282366261924	204.06607055664062	204.0706329345703
432	204.1227264404297	1.8717166666666667					1	DETECTED	204.1227 m/z @1.87 [CD8234_2.mzXML]	204.1227264404297	1.8717166666666667	1.8577333333333332	6.656816666666667	4.799083333333334	963362.875	6519642.392502686	1	1182	0.0416521319839378	18.20332494925658	18.163431342457486	204.12155151367188	204.12332153320312
433	204.41629028320312	9.197516666666667					1	DETECTED	204.4163 m/z @9.20 [CD8234_2.mzXML]	204.41629028320312	9.197516666666667	9.123166666666666	9.286016666666665	0.16284999999999883	9336.2041015625	56283.813265380806	0	1182	0.0977030168055073	1.095158036314708	1.13271960093152	204.416015625	204.41650390625
434	204.95663452148438	1.61305					1	DETECTED	204.9566 m/z @1.61 [CD8234_2.mzXML]	204.95663452148438	1.61305	1.56775	1.6900666666666666	0.12231666666666663	45042.40234375	184293.20983215337	0	1182	0.06554695375813946	1.3740473843667829	1.5592750196745881	204.95628356933594	204.95677185058594
435	204.99598693847656	11.4977					1	DETECTED	204.9960 m/z @11.50 [CD8234_2.mzXML]	204.99598693847656	11.4977	11.128283333333334	16.0329	4.9046166666666675	6505.43115234375	722495.4916002807	0	1182	1.4591558373376419	6.6383261899391055	8.916524656573388	204.9950408935547	204.99664306640625
436	205.0240478515625	1.8292333333333335					1	DETECTED	205.0240 m/z @1.83 [CD8234_2.mzXML]	205.0240478515625	1.8292333333333335	1.43135	15.037733333333334	13.606383333333333	13895.130859375	2265690.274069763	0	1182	13.558655125533953	17.09845850961336	33.196917019226724	205.02255249023438	205.0311279296875
437	205.04713439941406	9.317283333333334					1	DETECTED	205.0471 m/z @9.32 [CD8234_2.mzXML]	205.04713439941406	9.317283333333334	1.7721833333333334	11.161883333333332	9.389699999999998	20044.169921875	2155505.076072387	0	1182	7.611521065779705	0.6222382738466022	20.290031386198276	205.04261779785156	205.05657958984375
438	205.06442260742188	9.183216666666668					1	DETECTED	205.0644 m/z @9.18 [CD8234_2.mzXML]	205.06442260742188	9.183216666666668	9.139100000000001	18.154666666666667	9.015566666666667	4165.19677734375	402034.18255395506	0	1182	0.05268183202519694	102.17869285983947	203.35738571967894	205.0578155517578	205.0711669921875
439	205.0817108154297	9.212166666666667					1	DETECTED	205.0817 m/z @9.21 [CD8234_2.mzXML]	205.0817108154297	9.212166666666667	0.10133333333333333	19.984166666666667	19.882833333333334	11913.19921875	4481661.840649107	0	1182	18.50935416429582	1.4222653270216195	0.9344992887730681	205.07720947265625	205.08615112304688
440	205.0968780517578	9.212166666666667					1	DETECTED	205.0969 m/z @9.21 [CD8234_2.mzXML]	205.0968780517578	9.212166666666667	1.7240333333333333	10.756183333333333	9.03215	3475345.25	2.8406100536089417E7	1	1182	0.09887850056005476	1.8601379064523014	1.229275765504789	205.0916290283203	205.09716796875
441	205.12612915039062	1.8717166666666667					1	DETECTED	205.1261 m/z @1.87 [CD8234_2.mzXML]	205.12612915039062	1.8717166666666667	1.8437166666666667	9.286016666666665	7.442299999999999	79335.7421875	1333450.2194636227	0	1182	0.05437988615774114	9.258716853614596	7.520497342262631	205.1179656982422	205.13380432128906
442	205.9872589111328	11.357133333333334					1	DETECTED	205.9873 m/z @11.36 [CD8234_2.mzXML]	205.9872589111328	11.357133333333334	0.10133333333333333	20.002333333333336	19.901000000000003	23474.283203125	4209361.100917241	0	1182	0.30451233488154905	1.322294417131729	3.1203094374562608	205.98065185546875	205.99623107910156
443	206.08102416992188	10.311333333333332					1	DETECTED	206.0810 m/z @10.31 [CD8234_2.mzXML]	206.08102416992188	10.311333333333332	1.0481666666666667	18.86733333333333	17.819166666666664	34479.95703125	1588071.9216980892	0	1182	0.09995447597302842	0.9618291081163749	0.018182791528703727	206.08084106445312	206.0895538330078
444	206.10015869140625	9.212166666666667					1	DETECTED	206.1002 m/z @9.21 [CD8234_2.mzXML]	206.10015869140625	9.212166666666667	0.9753333333333334	10.203733333333334	9.2284	364577.03125	6757205.68647114	0	1182	0.09306281620289525	1.5283618372137457	1.0979185657183745	206.09376525878906	206.10044860839844
445	206.3818359375	9.212166666666667					1	DETECTED	206.3818 m/z @9.21 [CD8234_2.mzXML]	206.3818359375	9.212166666666667	9.123166666666666	9.301566666666668	0.17840000000000167	12000.40234375	74010.22840148989	0	1182	0.08655498221519409	1.0022471910112407	0.9588455942860744	206.38140869140625	206.38238525390625
446	206.9910430908203	16.605433333333334					1	DETECTED	206.9910 m/z @16.61 [CD8234_2.mzXML]	206.9910430908203	16.605433333333334	0.10133333333333333	20.002333333333336	19.901000000000003	6135.34619140625	2236456.4633504325	0	1182	2.7397375334996994	0.60291079186384	0.5661382203688492	206.98704528808594	207.00064086914062
447	207.01419067382812	1.9129666666666667					1	DETECTED	207.0142 m/z @1.91 [CD8234_2.mzXML]	207.01419067382812	1.9129666666666667	1.43135	15.301533333333333	13.870183333333333	9436.2607421875	3565606.1294929194	0	1182	10.82111770437917	14.39960895594698	31.574673467328402	207.013671875	207.0175018310547
448	207.1042938232422	9.212166666666667					1	DETECTED	207.1043 m/z @9.21 [CD8234_2.mzXML]	207.1042938232422	9.212166666666667	9.036	14.849183333333334	5.813183333333335	13092.5732421875	621119.5150339354	0	1182	0.20126671091904136	16.499101229895903	31.802208247462463	207.0947723388672	207.1132049560547
449	207.17404174804688	11.6388					1	DETECTED	207.1740 m/z @11.64 [CD8234_2.mzXML]	207.17404174804688	11.6388	11.623083333333334	15.391283333333332	3.7681999999999984	7606.3603515625	513312.1670194092	0	1182	0.4029919778460389	119.87910922587871	238.75821845175741	207.17324829101562	207.17433166503906
450	208.04905700683594	16.34685					1	DETECTED	208.0491 m/z @16.35 [CD8234_2.mzXML]	208.04905700683594	16.34685	0.10133333333333333	19.581166666666665	19.479833333333332	13933.388671875	4158110.851671786	0	1182	2.1528948790742675	0.5995449000801246	0.46394240012641597	208.04830932617188	208.04931640625
451	208.8905029296875	1.7567					1	DETECTED	208.8905 m/z @1.76 [CD8234_2.mzXML]	208.8905029296875	1.7567	1.6900666666666666	2.0104833333333336	0.320416666666667	26920.814453125	182800.85063330087	0	1182	1.4228012516024144	2.4043271635817938	3.110649869998005	208.89013671875	208.89097595214844
452	208.9349365234375	2.0946333333333333					1	DETECTED	208.9349 m/z @2.09 [CD8234_2.mzXML]	208.9349365234375	2.0946333333333333	2.038533333333333	2.1367333333333334	0.09820000000000029	6035.0595703125	20860.509825561596	0	1182	0.040081264003288375	0.8752228163992855	0.7504456327985709	208.93492126464844	208.93568420410156
453	208.97613525390625	11.57635					1	DETECTED	208.9761 m/z @11.58 [CD8234_2.mzXML]	208.97613525390625	11.57635	11.077783333333334	15.427216666666668	4.349433333333334	5881.94873046875	806329.4558829349	0	1182	3.0699405814986065	4.361937554322403	7.7238751086448065	208.97613525390625	208.9794921875
454	209.03305053710938	1.4787					1	DETECTED	209.0331 m/z @1.48 [CD8234_2.mzXML]	209.03305053710938	1.4787	1.4127	12.63175	11.21905	31859.716796875	972866.9678624265	0	1182	0.10140097131738623	84.99280303030324	1.5871960759827548	209.0326690673828	209.03433227539062
455	209.0453643798828	16.456983333333334					1	DETECTED	209.0454 m/z @16.46 [CD8234_2.mzXML]	209.0453643798828	16.456983333333334	0.10133333333333333	20.002333333333336	19.901000000000003	28394.5859375	6596600.852346836	0	1182	7.541414936847847	0.7314858533423643	1.6356333349371728	209.04464721679688	209.0460205078125
456	209.0918731689453	7.710366666666667					1	DETECTED	209.0919 m/z @7.71 [CD8234_2.mzXML]	209.0918731689453	7.710366666666667	5.782483333333333	8.830783333333333	3.0482999999999993	17003.34375	999608.2834319454	0	1182	0.7022576737886634	0.6068598941616121	0.215854973377954	209.09133911132812	209.09251403808594
457	209.1168975830078	12.016833333333333					1	DETECTED	209.1169 m/z @12.02 [CD8234_2.mzXML]	209.1168975830078	12.016833333333333	11.985000000000001	12.343483333333333	0.35848333333333215	39340.66796875	296123.15056579554	0	1182	0.10959667296452658	26.69968462489781	6.702166125481467	209.11672973632812	209.1171417236328
458	209.16477966308594	9.83565					1	DETECTED	209.1648 m/z @9.84 [CD8234_2.mzXML]	209.16477966308594	9.83565	9.83565	17.474333333333334	7.638683333333335	4394.15478515625	549140.633022644	0	1182	4.108066634279471	null	null	209.16429138183594	209.1670379638672
459	210.0450897216797	16.5312					1	DETECTED	210.0451 m/z @16.53 [CD8234_2.mzXML]	210.0450897216797	16.5312	1.4935833333333333	19.1415	17.647916666666667	2464.778076171875	1173801.6405444038	0	1182	0.944199043846659	0.5867923440882145	0.17358468817642883	210.0369415283203	210.0502471923828
460	210.93521118164062	11.545466666666666					1	DETECTED	210.9352 m/z @11.55 [CD8234_2.mzXML]	210.93521118164062	11.545466666666666	1.6590666666666667	19.599333333333334	17.940266666666666	13258.7841796875	2495346.9159536436	0	1182	0.6841173675432888	0.7485225644039191	0.33412836050177447	210.9346466064453	210.93792724609375
461	211.0045166015625	10.9266					1	DETECTED	211.0045 m/z @10.93 [CD8234_2.mzXML]	211.0045166015625	10.9266	10.593783333333333	11.178916666666668	0.5851333333333351	3342.742431640625	77237.887176758	0	1182	0.10406182996906566	0.8790625469477684	0.758125093895537	211.0024871826172	211.00634765625
462	211.0418701171875	2.39405					1	DETECTED	211.0419 m/z @2.39 [CD8234_2.mzXML]	211.0418701171875	2.39405	1.5975333333333335	19.416166666666665	17.81863333333333	17161.986328125	1778760.6092499087	0	1182	0.5473470178947402	9.431305088998723	0.9410882231402965	211.03741455078125	211.04815673828125
463	211.08006286621094	14.782833333333334					1	DETECTED	211.0801 m/z @14.78 [CD8234_2.mzXML]	211.08006286621094	14.782833333333334	11.8939	17.418833333333335	5.524933333333335	4403.69775390625	628341.5705711059	0	1182	1.1344083061740928	0.95622375040384	0.91244750080768	211.07437133789062	211.0808563232422
464	211.13287353515625	17.492666666666665					1	DETECTED	211.1329 m/z @17.49 [CD8234_2.mzXML]	211.13287353515625	17.492666666666665	0.10133333333333333	20.002333333333336	19.901000000000003	5079.94384765625	3513245.2964166896	0	1182	13.403342547620763	0.5721527964120061	0.14430559282401223	211.12290954589844	211.13365173339844
465	211.1439666748047	10.311333333333332					1	DETECTED	211.1440 m/z @10.31 [CD8234_2.mzXML]	211.1439666748047	10.311333333333332	10.221366666666666	10.45125	0.22988333333333344	13818.8515625	130142.79275378432	0	1182	0.16068303872349787	1.2776028158577435	2.7177055178795055	211.14361572265625	211.14402770996094
466	211.16879272460938	14.391					1	DETECTED	211.1688 m/z @14.39 [CD8234_2.mzXML]	211.16879272460938	14.391	11.953933333333334	15.28355	3.3296166666666664	3887.434326171875	430429.15634130867	0	1182	0.13264077349710668	0.6831197341065762	0.36623946821315245	211.1684112548828	211.1692352294922
467	212.01939392089844	11.357133333333334					1	DETECTED	212.0194 m/z @11.36 [CD8234_2.mzXML]	212.01939392089844	11.357133333333334	3.077316666666667	11.607666666666667	8.53035	56149.7421875	1348900.4147061754	0	1182	0.08412029108692565	2.1205988700321874	2.7405148848666188	212.0106658935547	212.02464294433594
468	212.8388214111328	1.9965833333333334					1	DETECTED	212.8388 m/z @2.00 [CD8234_2.mzXML]	212.8388214111328	1.9965833333333334	1.7069166666666669	2.1226666666666665	0.4157499999999996	13402.9248046875	222738.38485986317	0	1182	0.41172100856516747	0.7176352128883772	0.43527042577675434	212.8385009765625	212.8389892578125
469	213.074462890625	1.7567					1	DETECTED	213.0745 m/z @1.76 [CD8234_2.mzXML]	213.074462890625	1.7567	1.7240333333333333	11.5608	9.836766666666668	33364.6484375	3424862.174409668	0	1182	0.060998689570095355	150.56275510204102	300.12551020408205	213.06704711914062	213.0746612548828
470	213.1775665283203	10.497883333333334					1	DETECTED	213.1776 m/z @10.50 [CD8234_2.mzXML]	213.1775665283203	10.497883333333334	10.45125	10.593783333333333	0.14253333333333273	6512.4111328125	37987.45169030737	0	1182	0.08035754335707956	1.528234453180809	2.056468906361618	213.1775665283203	213.17803955078125
471	213.9580841064453	11.263416666666666					1	DETECTED	213.9581 m/z @11.26 [CD8234_2.mzXML]	213.9580841064453	11.263416666666666	0.10133333333333333	20.002333333333336	19.901000000000003	4530.294921875	1720353.3025175787	0	1182	19.21462889707103	0.891455448131696	0.4765197022836136	213.9580841064453	213.95980834960938
472	214.0262451171875	10.529166666666667					1	DETECTED	214.0262 m/z @10.53 [CD8234_2.mzXML]	214.0262451171875	10.529166666666667	10.513366666666666	10.577216666666667	0.0638500000000004	2382.60986328125	7937.753207885761	0	1182	0.07947271593956096	2.020569620253116	3.041139240506232	214.02615356445312	214.02630615234375
473	214.05862426757812	1.8292333333333335					1	DETECTED	214.0586 m/z @1.83 [CD8234_2.mzXML]	214.05862426757812	1.8292333333333335	1.7866666666666666	9.4497	7.663033333333333	29388.361328125	1415754.8025460814	0	1182	0.08261429655129571	90.01213782302229	9.444154407558711	214.05101013183594	214.0590057373047
474	214.91714477539062	1.5530666666666666					1	DETECTED	214.9171 m/z @1.55 [CD8234_2.mzXML]	214.91714477539062	1.5530666666666666	1.43135	11.750783333333334	10.319433333333334	797377.375	6389517.038455689	0	1182	0.0909085528995095	0.7905893793896426	0.5157856583825319	214.90994262695312	214.9174346923828
475	214.98870849609375	1.5384333333333333					1	DETECTED	214.9887 m/z @1.54 [CD8234_2.mzXML]	214.98870849609375	1.5384333333333333	1.4478833333333334	17.54733333333333	16.099449999999997	37172.71875	8859635.076991392	0	1182	0.11289689995133045	88.8981225842077	176.7962451684154	214.98460388183594	214.98886108398438
476	215.0159912109375	1.9549166666666666					1	DETECTED	215.0160 m/z @1.95 [CD8234_2.mzXML]	215.0159912109375	1.9549166666666666	1.8853499999999999	10.593783333333333	8.708433333333332	52455.9609375	1771829.6701587217	0	1182	1.317900127028554	57.257672107834274	14.226939930243137	215.0109100341797	215.02301025390625
477	215.16380310058594	12.183983333333334					1	DETECTED	215.1638 m/z @12.18 [CD8234_2.mzXML]	215.16380310058594	12.183983333333334	11.969433333333335	12.37705	0.40761666666666585	8316.3076171875	88321.86646594222	0	1182	0.16361271919279474	0.9499339703254894	0.8998679406509789	215.16278076171875	215.16412353515625
478	215.9207763671875	1.5530666666666666					1	DETECTED	215.9208 m/z @1.55 [CD8234_2.mzXML]	215.9207763671875	1.5530666666666666	1.4478833333333334	1.61305	0.16516666666666668	22915.5703125	121528.93214208985	0	1182	0.1518717459124761	0.805834459251596	0.565604996132623	215.92056274414062	215.92105102539062
479	216.0688934326172	8.440883333333334					1	DETECTED	216.0689 m/z @8.44 [CD8234_2.mzXML]	216.0688934326172	8.440883333333334	8.3614	10.2397	1.8782999999999994	33203.19921875	421178.7461982429	0	1182	0.10389575203957513	3.1507231900849026	3.97165773606211	216.06614685058594	216.0693817138672
480	216.12295532226562	1.9687166666666667					1	DETECTED	216.1230 m/z @1.97 [CD8234_2.mzXML]	216.12295532226562	1.9687166666666667	1.9268500000000002	10.561216666666667	8.634366666666667	15113.0791015625	672456.3512764892	0	1182	0.16576309791726107	103.11743630573291	205.2348726114658	216.12179565429688	216.12310791015625
481	216.922119140625	1.6744833333333333					1	DETECTED	216.9221 m/z @1.67 [CD8234_2.mzXML]	216.922119140625	1.6744833333333333	1.4935833333333333	1.9268500000000002	0.4332666666666669	116817.3515625	931481.5764450685	0	1182	0.08354013660518689	0.8300010194693389	0.33350977405678867	216.9134521484375	216.92257690429688
482	216.95053100585938	1.5384333333333333					1	DETECTED	216.9505 m/z @1.54 [CD8234_2.mzXML]	216.95053100585938	1.5384333333333333	1.43135	10.3469	8.91555	125888.8515625	3935755.933810547	0	1182	0.107357566304781	0.9571262926250239	0.8254168851416709	216.95004272460938	216.95333862304688
483	217.02369689941406	10.466433333333333					1	DETECTED	217.0237 m/z @10.47 [CD8234_2.mzXML]	217.02369689941406	10.466433333333333	8.967116666666668	17.32633333333333	8.359216666666663	1941.097900390625	372311.5363843688	0	1182	1.4260630875737377	2.787675496615126	4.575350993230252	217.01580810546875	217.027099609375
484	217.04669189453125	10.90965					1	DETECTED	217.0467 m/z @10.91 [CD8234_2.mzXML]	217.04669189453125	10.90965	9.905183333333333	17.289499999999997	7.384316666666663	5043.28857421875	520876.46487121575	0	1182	0.19731967150914898	3.675740027875491	0.3911887432480125	217.03785705566406	217.05467224121094
485	217.0817413330078	1.8717166666666667					1	DETECTED	217.0817 m/z @1.87 [CD8234_2.mzXML]	217.0817413330078	1.8717166666666667	1.8437166666666667	12.097949999999999	10.254233333333332	56845.61328125	1971054.6426588136	0	1182	0.09493259902910745	45.42225698591265	53.75919674920181	217.07247924804688	217.0832061767578
486	217.12142944335938	18.539166666666667					1	DETECTED	217.1214 m/z @18.54 [CD8234_2.mzXML]	217.12142944335938	18.539166666666667	0.10133333333333333	20.002333333333336	19.901000000000003	9912.0703125	2867810.9897015393	0	1182	1.5414131516759113	0.5755869367039657	0.4705460115529715	217.1209259033203	217.12266540527344
487	217.19456481933594	11.686383333333334					1	DETECTED	217.1946 m/z @11.69 [CD8234_2.mzXML]	217.19456481933594	11.686383333333334	11.57635	12.682366666666667	1.106016666666667	15247.716796875	270198.5930438838	0	1182	0.09378383621113073	1.5865555392771458	2.14290575769693	217.1939239501953	217.1952362060547
488	218.04225158691406	10.132883333333332					1	DETECTED	218.0423 m/z @10.13 [CD8234_2.mzXML]	218.04225158691406	10.132883333333332	8.898616666666667	10.293233333333335	1.3946166666666677	11432.9208984375	234674.82317181412	0	1182	0.10421815662220624	0.5649575996543169	0.12991519930863382	218.03541564941406	218.04246520996094
489	218.08123779296875	9.212166666666667					1	DETECTED	218.0812 m/z @9.21 [CD8234_2.mzXML]	218.08123779296875	9.212166666666667	9.154116666666665	18.227666666666668	9.073550000000003	4325.39990234375	845033.0108527225	0	1182	7.962802828922053	78.15288544358114	155.30577088716228	218.08102416992188	218.08595275878906
490	218.1385955810547	1.9687166666666667					1	DETECTED	218.1386 m/z @1.97 [CD8234_2.mzXML]	218.1385955810547	1.9687166666666667	0.10133333333333333	20.002333333333336	19.901000000000003	21390.59375	2890615.347657166	0	1182	2.679318165359701	1.6193664652486972	12.852139869411722	218.1376953125	218.13925170898438
491	218.2112274169922	10.382516666666668					1	DETECTED	218.2112 m/z @10.38 [CD8234_2.mzXML]	218.2112274169922	10.382516666666668	10.364533333333332	10.513366666666666	0.14883333333333404	9051.794921875	42237.06892245527	0	1182	0.07135973932926198	4.138090824837394	7.338246611738282	218.21115112304688	218.2115478515625
492	218.9192352294922	1.6900666666666666					1	DETECTED	218.9192 m/z @1.69 [CD8234_2.mzXML]	218.9192352294922	1.6900666666666666	1.4478833333333334	1.8292333333333335	0.3813500000000001	36896.28515625	464318.1717111817	0	1182	0.2876145031381989	0.7873167710412228	0.5520558583431686	218.91012573242188	218.91941833496094
493	218.96975708007812	9.768550000000001					1	DETECTED	218.9698 m/z @9.77 [CD8234_2.mzXML]	218.96975708007812	9.768550000000001	7.2707999999999995	10.045116666666667	2.7743166666666674	6478.96337890625	414901.10048583976	0	1182	0.33305343849369073	0.5553631601774929	0.11072632035498571	218.96429443359375	218.96986389160156
494	218.98348999023438	1.5530666666666666					1	DETECTED	218.9835 m/z @1.55 [CD8234_2.mzXML]	218.98348999023438	1.5530666666666666	1.4478833333333334	1.5975333333333335	0.14965000000000006	16619.37109375	107155.51459082033	0	1182	0.11966735119142324	0.7113769608619883	0.42275392172397663	218.98309326171875	218.98373413085938
495	219.02589416503906	1.7866666666666666					1	DETECTED	219.0259 m/z @1.79 [CD8234_2.mzXML]	219.02589416503906	1.7866666666666666	1.7069166666666669	14.899366666666667	13.192450000000001	1636603.375	1.718586615509332E7	1	1182	0.07126250108267884	3.2916794630445088	4.73843019741253	219.0166778564453	219.02696228027344
496	219.0431365966797	8.694483333333332					1	DETECTED	219.0431 m/z @8.69 [CD8234_2.mzXML]	219.0431365966797	8.694483333333332	1.7721833333333334	11.111716666666666	9.339533333333332	9076.740234375	1719178.249007019	0	1182	0.14436239403250362	0.6745975566887692	10.137155828557699	219.03770446777344	219.0475311279297
497	219.1170654296875	14.8658					1	DETECTED	219.1171 m/z @14.87 [CD8234_2.mzXML]	219.1170654296875	14.8658	9.286016666666665	20.002333333333336	10.716316666666671	11537.92578125	1548259.9119522402	0	1182	0.5541770019867087	0.9189993126600532	0.849915225019336	219.10972595214844	219.1175994873047
498	219.1739959716797	11.327066666666667					1	DETECTED	219.1740 m/z @11.33 [CD8234_2.mzXML]	219.1739959716797	11.327066666666667	0.10133333333333333	19.911	19.80966666666667	14167.314453125	2023317.5729896855	0	1182	1.7433753433068002	0.9023053641763309	18.206045760869124	219.17312622070312	219.1763458251953
499	219.2101593017578	13.710233333333333					1	DETECTED	219.2102 m/z @13.71 [CD8234_2.mzXML]	219.2101593017578	13.710233333333333	10.364533333333332	15.481300000000001	5.116766666666669	6788.17236328125	513640.8303800963	0	1182	3.4521845128586808	0.7646780444550718	0.17172310864940546	219.20962524414062	219.2147216796875
500	220.11790466308594	8.898616666666667					1	DETECTED	220.1179 m/z @8.90 [CD8234_2.mzXML]	220.11790466308594	8.898616666666667	2.1782	15.319333333333333	13.141133333333332	11500.2685546875	1316536.1621859437	0	1182	0.1826854533743667	0.9777022754045507	0.01856509574983387	220.11717224121094	220.12063598632812
501	220.93421936035156	1.5975333333333335					1	DETECTED	220.9342 m/z @1.60 [CD8234_2.mzXML]	220.93421936035156	1.5975333333333335	1.5530666666666666	15.194633333333334	13.641566666666668	93433.21875	3403273.671122437	0	1182	0.07530365375786996	2.450840753462529	1.233571392741911	220.93118286132812	220.93463134765625
502	221.0067138671875	15.996083333333333					1	DETECTED	221.0067 m/z @16.00 [CD8234_2.mzXML]	221.0067138671875	15.996083333333333	1.4127	18.392333333333333	16.979633333333332	2701.566650390625	1607930.7467662643	0	1182	0.3486776399067537	0.5821568611764759	0.16431372235295194	220.9967803955078	221.00718688964844
503	221.02427673339844	1.7866666666666666					1	DETECTED	221.0243 m/z @1.79 [CD8234_2.mzXML]	221.02427673339844	1.7866666666666666	1.7567	15.00315	13.24645	112755.5	2557173.2540614014	0	1182	0.14042798913160692	7.052038586925914	11.273494935100413	221.02088928222656	221.02816772460938
504	221.05282592773438	11.591716666666667					1	DETECTED	221.0528 m/z @11.59 [CD8234_2.mzXML]	221.05282592773438	11.591716666666667	9.286016666666665	11.702166666666667	2.416150000000002	18447.12890625	805596.6894703982	0	1182	0.09767641392121362	0.5239515114715705	0.05027855918469864	221.05270385742188	221.0580291748047
505	221.09190368652344	8.557583333333334					1	DETECTED	221.0919 m/z @8.56 [CD8234_2.mzXML]	221.09190368652344	8.557583333333334	4.708716666666667	16.217016666666666	11.508299999999998	5554.5625	1307380.6907947692	0	1182	0.15848593364210473	1.4950245093793841	7.396589934206429	221.0908203125	221.09927368164062
506	221.98190307617188	0.9025					1	DETECTED	221.9819 m/z @0.90 [CD8234_2.mzXML]	221.98190307617188	0.9025	0.19243333333333332	19.764333333333333	19.5719	1607.9422607421875	992943.7279931945	0	1182	0.37019401441189226	13.78173410947329	26.56346821894658	221.98109436035156	221.98268127441406
507	222.06471252441406	15.996083333333333					1	DETECTED	222.0647 m/z @16.00 [CD8234_2.mzXML]	222.06471252441406	15.996083333333333	8.574233333333332	19.984166666666667	11.409933333333335	12569.9482421875	2735163.212751099	0	1182	2.5109777725590092	0.71139063203552	0.5092074925998926	222.06063842773438	222.0649871826172
508	222.8673553466797	1.7567					1	DETECTED	222.8674 m/z @1.76 [CD8234_2.mzXML]	222.8673553466797	1.7567	1.7069166666666669	1.9129666666666667	0.20604999999999984	57399.234375	395060.9820561522	0	1182	0.06526088998299207	2.0694676933378067	3.1389353866756133	222.86727905273438	222.86752319335938
509	222.99395751953125	13.849250000000001					1	DETECTED	222.9940 m/z @13.85 [CD8234_2.mzXML]	222.99395751953125	13.849250000000001	1.7069166666666669	15.977633333333333	14.270716666666667	21542.701171875	5969825.591616697	0	1182	1.8894902592218514	0.587643094407994	0.175286188815988	222.98760986328125	222.9945526123047
510	223.06106567382812	15.996083333333333					1	DETECTED	223.0611 m/z @16.00 [CD8234_2.mzXML]	223.06106567382812	15.996083333333333	9.087833333333332	19.892833333333332	10.805	25544.109375	6035898.931424502	0	1182	2.476989639422788	0.7262261687285492	0.4880763768917883	223.06024169921875	223.06117248535156
511	223.09609985351562	11.5608					1	DETECTED	223.0961 m/z @11.56 [CD8234_2.mzXML]	223.09609985351562	11.5608	0.10133333333333333	20.002333333333336	19.901000000000003	186206.265625	6177009.939615178	1	1182	0.10421758063551856	0.5128188083980328	0.018166512215738263	223.09146118164062	223.0974578857422
512	224.8645477294922	1.7721833333333334					1	DETECTED	224.8645 m/z @1.77 [CD8234_2.mzXML]	224.8645477294922	1.7721833333333334	1.7069166666666669	1.7866666666666666	0.07974999999999977	41198.3984375	155221.70385546866	0	1182	0.08869114570007763	0.6109550561797743	0.22191011235954852	224.86427307128906	224.8646697998047
513	224.95083618164062	11.5608					1	DETECTED	224.9508 m/z @11.56 [CD8234_2.mzXML]	224.95083618164062	11.5608	1.43135	16.938833333333335	15.507483333333335	33117.34375	3254941.6050080303	0	1182	0.2941498496596875	3.7078460604462258	4.349364066910807	224.9499053955078	224.95423889160156
514	224.9840850830078	10.993150000000002					1	DETECTED	224.9841 m/z @10.99 [CD8234_2.mzXML]	224.9840850830078	10.993150000000002	9.569166666666666	16.6795	7.110333333333335	8097.71142578125	864770.2387952273	0	1182	0.10811084160342865	2.4966350261590105	3.9932700523180205	224.98397827148438	224.99122619628906
515	225.10801696777344	1.8717166666666667					1	DETECTED	225.1080 m/z @1.87 [CD8234_2.mzXML]	225.10801696777344	1.8717166666666667	1.8577333333333332	19.050333333333334	17.192600000000002	24782.4921875	1739939.9391278382	0	1182	0.17602746282905946	614.7532777115559	1228.5065554231116	225.10157775878906	225.11741638183594
516	226.04481506347656	2.0526333333333335					1	DETECTED	226.0448 m/z @2.05 [CD8234_2.mzXML]	226.04481506347656	2.0526333333333335	2.02455	3.914	1.88945	13392.3291015625	201519.2566078491	0	1182	0.052962316236412565	33.64005934718086	66.28011869436172	226.04449462890625	226.0457763671875
517	226.1187286376953	8.3775					1	DETECTED	226.1187 m/z @8.38 [CD8234_2.mzXML]	226.1187286376953	8.3775	8.004233333333334	14.832466666666667	6.828233333333333	2628.716552734375	358420.7790427245	0	1182	6.669651714468497	9.1465886765494	17.2931773530988	226.11817932128906	226.12124633789062
518	226.95094299316406	1.6441166666666667					1	DETECTED	226.9509 m/z @1.64 [CD8234_2.mzXML]	226.95094299316406	1.6441166666666667	1.5825166666666666	19.672833333333333	18.090316666666666	533201.0625	1.0446120655255612E7	0	1182	0.07478378810547182	1.284412468365144	2.03869081286044	226.94276428222656	226.9528045654297
519	227.07919311523438	9.212166666666667					1	DETECTED	227.0792 m/z @9.21 [CD8234_2.mzXML]	227.07919311523438	9.212166666666667	9.123166666666666	12.000783333333334	2.8776166666666683	31907.38671875	803668.534075379	0	1182	0.13415605007632792	15.921086950978568	30.46058987040274	227.0788116455078	227.08282470703125
520	227.12478637695312	1.8292333333333335					1	DETECTED	227.1248 m/z @1.83 [CD8234_2.mzXML]	227.12478637695312	1.8292333333333335	1.8292333333333335	2.0526333333333335	0.22340000000000004	81462.828125	242049.9330803221	0	1182	0.020409641191265315	null	null	227.12445068359375	227.12503051757812
521	227.1751708984375	9.784833333333333					1	DETECTED	227.1752 m/z @9.78 [CD8234_2.mzXML]	227.1751708984375	9.784833333333333	0.1195	19.892833333333332	19.773333333333333	94521.6484375	2898845.5811087955	1	1182	0.1537613622744054	1.862155824215817	3.4707662491029208	227.17428588867188	227.17921447753906
522	227.9375457763672	19.28783333333333					1	DETECTED	227.9375 m/z @19.29 [CD8234_2.mzXML]	227.9375457763672	19.28783333333333	0.1378	19.929166666666667	19.79136666666667	1462.0084228515625	1039875.2842827456	0	1182	18.662831591785917	0.5167449665013638	0.0334899330027277	227.9370574951172	227.93870544433594
523	227.97438049316406	11.433349999999999					1	DETECTED	227.9744 m/z @11.43 [CD8234_2.mzXML]	227.97438049316406	11.433349999999999	11.060916666666666	19.764333333333333	8.703416666666667	3554.053955078125	792938.2109126281	0	1182	4.893774866614855	11.68452966973955	22.3690593394791	227.97348022460938	227.97532653808594
524	228.0685577392578	1.8717166666666667					1	DETECTED	228.0686 m/z @1.87 [CD8234_2.mzXML]	228.0685577392578	1.8717166666666667	1.8717166666666667	10.418133333333333	8.546416666666667	22997.078125	7991751.158466797	0	1182	8.418781807293886	null	null	228.06295776367188	228.0685577392578
525	229.14306640625	0.3015833333333333					1	DETECTED	229.1431 m/z @0.30 [CD8234_2.mzXML]	229.14306640625	0.3015833333333333	0.10133333333333333	20.002333333333336	19.901000000000003	83525.8046875	6.267473971163331E7	1	1182	14.6004167789707	49.69038701622973	98.38077403245944	229.1390380859375	229.14356994628906
526	229.1543426513672	1.8853499999999999					1	DETECTED	229.1543 m/z @1.89 [CD8234_2.mzXML]	229.1543426513672	1.8853499999999999	1.8577333333333332	2.0526333333333335	0.1949000000000003	69565.5390625	576982.6346347666	0	1182	0.1524237539500226	3.5286662643331432	6.0573325286662865	229.15428161621094	229.15452575683594
527	230.1464385986328	19.929166666666667					1	DETECTED	230.1464 m/z @19.93 [CD8234_2.mzXML]	230.1464385986328	19.929166666666667	0.10133333333333333	19.929166666666667	19.827833333333334	11202.6875	7796659.911643312	0	1182	16.046238820072695	0.5	null	230.14572143554688	230.147216796875
528	230.24725341796875	11.387233333333334					1	DETECTED	230.2473 m/z @11.39 [CD8234_2.mzXML]	230.24725341796875	11.387233333333334	11.327066666666667	12.048616666666668	0.7215500000000006	179433.390625	1239792.1066224342	1	1182	0.09541211042365028	2.7830227593118173	2.85769464133642	230.24676513671875	230.2484893798828
529	230.9661407470703	1.5384333333333333					1	DETECTED	230.9661 m/z @1.54 [CD8234_2.mzXML]	230.9661407470703	1.5384333333333333	1.43135	1.61305	0.1817000000000002	133707.46875	817812.9865751951	0	1182	0.1309723619919836	0.8526465659190644	0.8034837079368508	230.96578979492188	230.96627807617188
530	230.9899139404297	1.9549166666666666					1	DETECTED	230.9899 m/z @1.95 [CD8234_2.mzXML]	230.9899139404297	1.9549166666666666	1.43135	3.4069999999999996	1.9756499999999997	15553.4453125	559951.2879971619	0	1182	0.10963963191115211	1.886722480422741	2.773444960845482	230.9895477294922	230.99644470214844
531	231.0098114013672	11.161883333333332					1	DETECTED	231.0098 m/z @11.16 [CD8234_2.mzXML]	231.0098114013672	11.161883333333332	10.993150000000002	15.90425	4.911099999999998	3027.136474609375	405840.5500658874	0	1182	4.357194242109678	14.552844725405233	28.105689450810466	231.00921630859375	231.01040649414062
532	231.1369171142578	15.089766666666666					1	DETECTED	231.1369 m/z @15.09 [CD8234_2.mzXML]	231.1369171142578	15.089766666666666	0.10133333333333333	20.002333333333336	19.901000000000003	237171.125	2.2744447815048672E7	1	1182	0.5857741046065978	0.9067822163675329	0.555608576000278	231.13150024414062	231.14688110351562
533	232.0636444091797	8.967116666666668					1	DETECTED	232.0636 m/z @8.97 [CD8234_2.mzXML]	232.0636444091797	8.967116666666668	8.898616666666667	9.286016666666665	0.38739999999999775	28414.1953125	165677.1974433285	0	1182	0.08359670207063097	2.7157668283460925	4.76374335009986	232.06309509277344	232.06369018554688
534	232.1403350830078	14.8658					1	DETECTED	232.1403 m/z @14.87 [CD8234_2.mzXML]	232.1403350830078	14.8658	9.366633333333334	19.801	10.434366666666664	15776.912109375	1652163.1489677727	0	1182	0.8227198113193666	0.9059941442781337	0.6651039600059707	232.13951110839844	232.14096069335938
535	232.1543426513672	8.440883333333334					1	DETECTED	232.1543 m/z @8.44 [CD8234_2.mzXML]	232.1543426513672	8.440883333333334	7.9706	9.001900000000001	1.0313000000000008	47419.42578125	725386.3055006107	0	1182	0.1819471504393224	0.9535934074955049	0.7711904089678139	232.1538848876953	232.15464782714844
536	232.89593505859375	1.6744833333333333					1	DETECTED	232.8959 m/z @1.67 [CD8234_2.mzXML]	232.89593505859375	1.6744833333333333	1.6441166666666667	1.9268500000000002	0.2827333333333335	112187.921875	898852.1284240725	0	1182	0.13735006544176942	4.533780463338418	7.816787262169537	232.8958740234375	232.89649963378906
537	232.92796325683594	1.5530666666666666					1	DETECTED	232.9280 m/z @1.55 [CD8234_2.mzXML]	232.92796325683594	1.5530666666666666	1.43135	1.61305	0.1817000000000002	74706.6875	412786.9534892578	0	1182	0.09518688757930205	0.7519312611058417	0.5335702424090607	232.92742919921875	232.92811584472656
538	232.98519897460938	10.577216666666667					1	DETECTED	232.9852 m/z @10.58 [CD8234_2.mzXML]	232.98519897460938	10.577216666666667	1.0663833333333332	18.812333333333335	17.74595	10280.5419921875	1413958.0047247617	0	1182	0.28584354689106917	0.9329334968895119	null	232.98472595214844	232.9878387451172
539	233.0301055908203	11.767416666666666					1	DETECTED	233.0301 m/z @11.77 [CD8234_2.mzXML]	233.0301055908203	11.767416666666666	9.569166666666666	18.648500000000002	9.079333333333336	2295.817138671875	814081.4473773194	0	1182	7.193294400539813	2.0651275635922524	3.1302551271845043	233.0296630859375	233.03176879882812
540	233.13290405273438	15.089766666666666					1	DETECTED	233.1329 m/z @15.09 [CD8234_2.mzXML]	233.13290405273438	15.089766666666666	14.849183333333334	19.342499999999998	4.493316666666663	8437.64453125	659656.3580798336	0	1182	0.7479821076890367	9.338378940076264	17.068616728085278	233.13243103027344	233.1338348388672
541	233.14688110351562	14.73325					1	DETECTED	233.1469 m/z @14.73 [CD8234_2.mzXML]	233.14688110351562	14.73325	1.2666833333333334	19.764333333333333	18.49765	9987.1357421875	1889588.1497110587	0	1182	0.47085124215399965	0.6507005547313217	0.672170341284462	233.1381072998047	233.15350341796875
542	234.9613800048828	1.5530666666666666					1	DETECTED	234.9614 m/z @1.55 [CD8234_2.mzXML]	234.9613800048828	1.5530666666666666	1.4478833333333334	1.5975333333333335	0.14965000000000006	5413.03857421875	31118.75380175782	0	1182	0.0543118914503089	0.7113769608619883	0.42275392172397663	234.96058654785156	234.961669921875
543	234.99649047851562	1.4787					1	DETECTED	234.9965 m/z @1.48 [CD8234_2.mzXML]	234.99649047851562	1.4787	1.4633333333333334	19.28783333333333	17.824499999999997	3895.98291015625	1979563.9690833436	0	1182	9.580405061742434	579.9728850325431	1158.9457700650862	234.986572265625	234.99649047851562
544	235.06874084472656	11.8794					1	DETECTED	235.0687 m/z @11.88 [CD8234_2.mzXML]	235.06874084472656	11.8794	11.545466666666666	12.149383333333333	0.6039166666666667	49638.93359375	372275.3970905756	0	1182	0.0933726166552784	2.4145971529196144	2.7702644853258844	235.06350708007812	235.0688018798828
545	235.09237670898438	2.7210166666666664					1	DETECTED	235.0924 m/z @2.72 [CD8234_2.mzXML]	235.09237670898438	2.7210166666666664	0.3562	20.002333333333336	19.646133333333335	71109.3203125	1.1136249668579618E7	0	1182	1.3894322274523216	1.9009573626822913	9.270159002820664	235.0915985107422	235.0934600830078
546	235.1686553955078	12.2781					1	DETECTED	235.1687 m/z @12.28 [CD8234_2.mzXML]	235.1686553955078	12.2781	0.1195	19.984166666666667	19.86466666666667	15916.8359375	1805647.1510351556	0	1182	0.09319491442679073	0.7527629938650662	0.5097994316682921	235.16830444335938	235.17015075683594
547	236.07989501953125	14.6508					1	DETECTED	236.0799 m/z @14.65 [CD8234_2.mzXML]	236.07989501953125	14.6508	9.957416666666667	18.026	8.068583333333333	3768.072265625	685050.639118652	0	1182	1.5298560787014033	0.8595700329897054	0.5998105303402558	236.07933044433594	236.0816650390625
548	236.09568786621094	2.8191333333333333					1	DETECTED	236.0957 m/z @2.82 [CD8234_2.mzXML]	236.09568786621094	2.8191333333333333	2.2733333333333334	9.6883	7.4149666666666665	7271.58740234375	774445.6052239381	0	1182	0.6662614446900492	6.7927507023329685	9.318586166820014	236.09458923339844	236.10008239746094
549	236.97164916992188	11.783683333333332					1	DETECTED	236.9716 m/z @11.78 [CD8234_2.mzXML]	236.97164916992188	11.783683333333332	11.342283333333334	15.089766666666666	3.7474833333333315	5555.6689453125	561254.8310343627	0	1182	1.0151265818136963	4.2449969793082785	7.489993958616557	236.97036743164062	236.9720916748047
550	237.0665740966797	11.864583333333334					1	DETECTED	237.0666 m/z @11.86 [CD8234_2.mzXML]	237.0665740966797	11.864583333333334	1.4787	16.828166666666668	15.349466666666668	7707.9892578125	2471188.8006748054	0	1182	4.040965650687287	0.7389581691815654	3.9554911411436104	237.0641632080078	237.07655334472656
551	237.111572265625	11.834033333333334					1	DETECTED	237.1116 m/z @11.83 [CD8234_2.mzXML]	237.111572265625	11.834033333333334	0.15605	19.617666666666665	19.461616666666664	13806.5517578125	2579104.8374191276	0	1182	4.1720485263496006	0.8270028623492242	3.9385381247253153	237.1094970703125	237.11349487304688
552	237.14822387695312	11.8939					1	DETECTED	237.1482 m/z @11.89 [CD8234_2.mzXML]	237.14822387695312	11.8939	11.8939	12.360283333333333	0.46638333333333293	8119.8955078125	111004.93588616929	0	1182	0.3181201407256822	null	null	237.14462280273438	237.1486358642578
553	238.10696411132812	15.756566666666666					1	DETECTED	238.1070 m/z @15.76 [CD8234_2.mzXML]	238.10696411132812	15.756566666666666	3.8677	19.965833333333332	16.098133333333333	10786.724609375	2957796.7299575484	0	1182	6.473467852904546	0.7840482323814532	0.6592524843624423	238.10606384277344	238.10848999023438
554	238.84132385253906	1.7567					1	DETECTED	238.8413 m/z @1.76 [CD8234_2.mzXML]	238.84132385253906	1.7567	1.6900666666666666	1.8008833333333334	0.11081666666666679	25849.61328125	139584.53060302738	0	1182	0.10589094839279878	0.8315407703851936	0.6630815407703873	238.84107971191406	238.8414764404297
555	238.9663543701172	12.097949999999999					1	DETECTED	238.9664 m/z @12.10 [CD8234_2.mzXML]	238.9663543701172	12.097949999999999	9.43305	17.621	8.187949999999999	70684.5	7102511.551952602	1	1182	0.5975873215527372	2.063316173136401	3.1395996908747303	238.96591186523438	238.97117614746094
556	238.99827575683594	9.087833333333332					1	DETECTED	238.9983 m/z @9.09 [CD8234_2.mzXML]	238.99827575683594	9.087833333333332	8.881533333333334	19.28783333333333	10.406299999999998	2554.602294921875	1050914.9852798767	0	1182	0.13661861909437256	25.221279689772317	49.44255937954463	238.99815368652344	238.99891662597656
557	239.06349182128906	1.8577333333333332					1	DETECTED	239.0635 m/z @1.86 [CD8234_2.mzXML]	239.06349182128906	1.8577333333333332	1.5530666666666666	19.911	18.357933333333335	144205.828125	1717737.808303832	0	1182	0.03991743343153131	1.2574869856274942	1.488035834425678	239.05845642089844	239.06919860839844
558	239.09080505371094	10.497883333333334					1	DETECTED	239.0908 m/z @10.50 [CD8234_2.mzXML]	239.09080505371094	10.497883333333334	10.45125	11.178916666666668	0.7276666666666678	278557.1875	1670796.417819515	1	1182	0.08668228172281012	2.3145556022292038	3.1035743867805827	239.09063720703125	239.0915069580078
559	239.1422882080078	10.009966666666665					1	DETECTED	239.1423 m/z @10.01 [CD8234_2.mzXML]	239.1422882080078	10.009966666666665	9.41625	10.311333333333332	0.8950833333333321	3940.35791015625	93553.26807107532	0	1182	0.9871445642630032	0.7537967043763865	0.5075934087527728	239.1386260986328	239.1505889892578
560	239.1637725830078	12.565216666666666					1	DETECTED	239.1638 m/z @12.57 [CD8234_2.mzXML]	239.1637725830078	12.565216666666666	2.8331833333333334	12.767833333333334	9.934650000000001	24168.220703125	1281922.2386767573	0	1182	0.11791431460879487	0.5110080134124578	0.020354447207411374	239.16122436523438	239.1680145263672
561	239.966064453125	12.065050000000001					1	DETECTED	239.9661 m/z @12.07 [CD8234_2.mzXML]	239.966064453125	12.065050000000001	3.42205	15.445133333333333	12.023083333333332	5244.58544921875	984789.0093164975	0	1182	0.1799214404421292	0.6955387789733501	0.39107755794670035	239.96514892578125	239.9707794189453
562	240.0943145751953	10.497883333333334					1	DETECTED	240.0943 m/z @10.50 [CD8234_2.mzXML]	240.0943145751953	10.497883333333334	10.466433333333333	14.147666666666668	3.681233333333335	33101.22265625	1041946.4559594732	0	1182	2.5730610475083857	50.80826236164124	93.22547715665007	240.0943145751953	240.0999298095703
563	240.83839416503906	1.7240333333333333					1	DETECTED	240.8384 m/z @1.72 [CD8234_2.mzXML]	240.83839416503906	1.7240333333333333	1.7069166666666669	3.8055166666666667	2.0986	19904.53515625	1048366.9792568358	0	1182	0.10647345528108776	61.302823758520745	121.60564751704149	240.83314514160156	240.83863830566406
564	240.9670867919922	11.908966666666666					1	DETECTED	240.9671 m/z @11.91 [CD8234_2.mzXML]	240.9670867919922	11.908966666666666	0.8296833333333333	18.86733333333333	18.03765	10686.873046875	1561715.5293533935	0	1182	2.2317628669303815	0.774171832212129	3.539797383220761	240.9576873779297	240.96786499023438
565	241.02528381347656	8.712					1	DETECTED	241.0253 m/z @8.71 [CD8234_2.mzXML]	241.02528381347656	8.712	2.1506499999999997	16.4387	14.288050000000002	5082.07177734375	806307.4285044555	0	1182	0.0974782958972984	1.0888041332957397	1.2149495900386897	241.02488708496094	241.0326690673828
566	241.10658264160156	11.5608					1	DETECTED	241.1066 m/z @11.56 [CD8234_2.mzXML]	241.10658264160156	11.5608	1.8437166666666667	11.750783333333334	9.907066666666667	61353.28515625	1984269.029520128	0	1182	0.10118193477958215	0.5810995350037319	0.1301935696852145	241.10012817382812	241.10687255859375
567	242.01918029785156	2.10875					1	DETECTED	242.0192 m/z @2.11 [CD8234_2.mzXML]	242.01918029785156	2.10875	1.9826833333333334	17.897666666666666	15.914983333333332	4085.744873046875	1726476.6261116327	0	1182	13.526352106259639	63.121298254891535	111.6933947273854	242.01754760742188	242.02871704101562
568	242.09983825683594	8.898616666666667					1	DETECTED	242.0998 m/z @8.90 [CD8234_2.mzXML]	242.09983825683594	8.898616666666667	8.796566666666667	11.686383333333334	2.8898166666666665	5420.97802734375	409881.6813830566	0	1182	0.17943601445421642	14.15882737220314	27.31765474440628	242.0995635986328	242.10964965820312
569	242.92481994628906	1.6441166666666667					1	DETECTED	242.9248 m/z @1.64 [CD8234_2.mzXML]	242.92481994628906	1.6441166666666667	1.5825166666666666	11.4977	9.915183333333333	301383.6875	7493770.669934326	0	1182	0.0635237390756258	1.410051741875641	1.6880401207071534	242.9190673828125	242.9257354736328
570	242.9624481201172	12.065050000000001					1	DETECTED	242.9624 m/z @12.07 [CD8234_2.mzXML]	242.9624481201172	12.065050000000001	1.4478833333333334	15.337383333333333	13.8895	4843.16650390625	1496797.5573485414	0	1182	0.7749837136696254	0.6541057720986452	0.3082115441972904	242.96083068847656	242.96612548828125
571	242.99447631835938	1.4787					1	DETECTED	242.9945 m/z @1.48 [CD8234_2.mzXML]	242.99447631835938	1.4787	1.43135	6.779566666666667	5.348216666666667	13314.1181640625	640319.0632133789	0	1182	0.10622085734253961	56.475360788454765	111.95072157690953	242.9877471923828	242.99476623535156
572	243.01585388183594	15.95935					1	DETECTED	243.0159 m/z @15.96 [CD8234_2.mzXML]	243.01585388183594	15.95935	9.671983333333333	18.24566666666667	8.573683333333335	1947.2635498046875	491297.06941967754	0	1182	0.7878939351007102	0.6818183023099231	0.3636366046198463	243.0142364501953	243.02456665039062
573	243.13381958007812	9.957416666666667					1	DETECTED	243.1338 m/z @9.96 [CD8234_2.mzXML]	243.13381958007812	9.957416666666667	0.1378	9.99245	9.85465	2814.333984375	410107.10166693106	0	1182	0.2925672307378733	0.5017838442437501	0.003567688487500307	243.13247680664062	243.1399383544922
574	244.19000244140625	11.4817					1	DETECTED	244.1900 m/z @11.48 [CD8234_2.mzXML]	244.19000244140625	11.4817	11.417683333333335	11.5608	0.1431166666666659	16071.8583984375	73213.81644226084	0	1182	0.05762116053208821	1.1178078625358123	0.8846056953425929	244.18927001953125	244.19029235839844
575	244.20188903808594	9.123166666666666					1	DETECTED	244.2019 m/z @9.12 [CD8234_2.mzXML]	244.20188903808594	9.123166666666666	9.018983333333333	9.736483333333332	0.7174999999999994	39589.92578125	341051.0694862066	0	1182	0.11408856080864815	1.6866177500805715	1.486684824199549	244.2008819580078	244.2022705078125
576	244.92324829101562	1.6286333333333334					1	DETECTED	244.9232 m/z @1.63 [CD8234_2.mzXML]	244.92324829101562	1.6286333333333334	1.61305	1.6744833333333333	0.06143333333333323	17242.30078125	52218.39477734365	0	1182	0.08332996022449701	1.9711229946524096	2.942245989304819	244.9230194091797	244.92324829101562
577	245.22596740722656	14.359183333333334					1	DETECTED	245.2260 m/z @14.36 [CD8234_2.mzXML]	245.22596740722656	14.359183333333334	3.6506499999999997	19.470833333333335	15.820183333333336	47474.6953125	3234294.2852834463	0	1182	0.5070747467091987	2.115204708509227	1.2542864457161782	245.22528076171875	245.23045349121094
578	246.15170288085938	11.8939					1	DETECTED	246.1517 m/z @11.89 [CD8234_2.mzXML]	246.15170288085938	11.8939	10.513366666666666	12.081066666666667	1.5677000000000003	13909.8857421875	420177.8494527593	0	1182	0.18458336907793438	0.5677878114738264	0.11867642160398278	246.14865112304688	246.1520538330078
579	246.17001342773438	9.212166666666667					1	DETECTED	246.1700 m/z @9.21 [CD8234_2.mzXML]	246.17001342773438	9.212166666666667	0.10133333333333333	20.002333333333336	19.901000000000003	48621.73046875	3429004.9479728974	0	1182	0.11856286639099345	3.5684697825133442	1.1902901297361688	246.1686248779297	246.17059326171875
580	246.22927856445312	14.343266666666667					1	DETECTED	246.2293 m/z @14.34 [CD8234_2.mzXML]	246.22927856445312	14.343266666666667	13.06955	17.67683333333333	4.607283333333331	8141.95166015625	579849.8031055906	0	1182	0.6450329722159562	1.808598196877902	2.617196393755804	246.22373962402344	246.23121643066406
581	246.24253845214844	10.943183333333334					1	DETECTED	246.2425 m/z @10.94 [CD8234_2.mzXML]	246.24253845214844	10.943183333333334	10.892066666666667	11.027099999999999	0.13503333333333245	10671.1611328125	54294.942783447346	0	1182	0.21082881271631848	1.3208346918812963	1.6416693837625926	246.24221801757812	246.24264526367188
582	246.94361877441406	1.5530666666666666					1	DETECTED	246.9436 m/z @1.55 [CD8234_2.mzXML]	246.94361877441406	1.5530666666666666	1.4478833333333334	16.18035	14.732466666666667	70277.484375	1437833.6518927002	0	1182	0.08960757093754457	0.8360574205982537	0.5696721288260962	246.94239807128906	246.947265625
583	247.09228515625	2.6796833333333336					1	DETECTED	247.0923 m/z @2.68 [CD8234_2.mzXML]	247.09228515625	2.6796833333333336	1.8437166666666667	10.311333333333332	8.467616666666665	94179.3125	7369779.502888492	0	1182	0.9081160920455247	3.354045392707712	2.653367445453865	247.08851623535156	247.09716796875
584	247.12905883789062	8.283066666666667					1	DETECTED	247.1291 m/z @8.28 [CD8234_2.mzXML]	247.12905883789062	8.283066666666667	8.004233333333334	9.43305	1.4288166666666662	5931.37353515625	165080.6411491087	0	1182	1.260195738963855	2.562133891213391	4.124267782426782	247.1210479736328	247.12942504882812
585	247.14418029785156	9.212166666666667					1	DETECTED	247.1442 m/z @9.21 [CD8234_2.mzXML]	247.14418029785156	9.212166666666667	9.154116666666665	9.286016666666665	0.1318999999999999	16357.8359375	72453.63027880844	0	1182	0.05527458710211164	1.136089577950013	1.2721791559000262	247.14402770996094	247.1444549560547
586	247.2411651611328	12.63175					1	DETECTED	247.2412 m/z @12.63 [CD8234_2.mzXML]	247.2411651611328	12.63175	1.3211833333333334	15.40915	14.087966666666667	8256.2919921875	1196788.125270386	0	1182	1.5339345866835252	0.6227789942737911	0.17839780456292503	247.24057006835938	247.2459259033203
587	248.8700714111328	1.6744833333333333					1	DETECTED	248.8701 m/z @1.67 [CD8234_2.mzXML]	248.8700714111328	1.6744833333333333	1.6441166666666667	1.8008833333333334	0.15676666666666672	48638.9140625	333061.49108935555	0	1182	0.12314510401402612	2.5812294182217363	4.050988590955022	248.86988830566406	248.87039184570312
588	249.00306701660156	11.44945					1	DETECTED	249.0031 m/z @11.45 [CD8234_2.mzXML]	249.00306701660156	11.44945	10.806483333333334	19.123333333333335	8.31685	10563.44140625	946677.9144524541	0	1182	0.4637449342821167	5.287588659875765	9.895114328618776	249.00189208984375	249.00637817382812
589	249.07569885253906	10.097733333333334					1	DETECTED	249.0757 m/z @10.10 [CD8234_2.mzXML]	249.07569885253906	10.097733333333334	1.43135	10.2754	8.84405	6342.47802734375	1476779.5701997683	0	1182	0.09103414524303943	0.5102503351071092	0.017021690408809603	249.07537841796875	249.079833984375
590	249.10801696777344	1.8577333333333332					1	DETECTED	249.1080 m/z @1.86 [CD8234_2.mzXML]	249.10801696777344	1.8577333333333332	1.8437166666666667	9.317283333333334	7.473566666666668	61752.84375	934598.9822617796	0	1182	0.032622886457788214	23.66616956171396	46.88442744661401	249.10543823242188	249.10910034179688
591	249.15716552734375	9.784833333333333					1	DETECTED	249.1572 m/z @9.78 [CD8234_2.mzXML]	249.15716552734375	9.784833333333333	1.8292333333333335	10.683933333333332	8.8547	16283.517578125	1158367.6374590448	0	1182	0.14748228362372195	0.7302296586534944	0.7675210886372148	249.15542602539062	249.15811157226562
592	249.21719360351562	10.3469					1	DETECTED	249.2172 m/z @10.35 [CD8234_2.mzXML]	249.21719360351562	10.3469	10.062683333333332	11.077783333333334	1.0151000000000021	10532.6064453125	197706.1879033816	0	1182	0.2244652722197138	1.7857854922887457	0.6276997604956424	249.21644592285156	249.22105407714844
593	251.12481689453125	1.6590666666666667					1	DETECTED	251.1248 m/z @1.66 [CD8234_2.mzXML]	251.12481689453125	1.6590666666666667	0.10133333333333333	20.002333333333336	19.901000000000003	73497.7890625	1.0674897416416949E7	0	1182	0.12391608867394388	7.157027449870074	9.210045927557774	251.1238555908203	251.12779235839844
594	253.0523681640625	17.271166666666666					1	DETECTED	253.0524 m/z @17.27 [CD8234_2.mzXML]	253.0523681640625	17.271166666666666	0.10133333333333333	19.984166666666667	19.882833333333334	4188.568359375	2212247.114033905	0	1182	2.908673199336844	0.5790048437666838	0.3444596981094564	253.046630859375	253.052978515625
595	254.1754150390625	14.026716666666665					1	DETECTED	254.1754 m/z @14.03 [CD8234_2.mzXML]	254.1754150390625	14.026716666666665	9.255616666666667	19.28783333333333	10.032216666666665	8968.01171875	1807866.569129943	0	1182	6.215200690712443	1.051352588152278	1.0569486852341565	254.17477416992188	254.17669677734375
596	254.9419708251953	11.111716666666666					1	DETECTED	254.9420 m/z @11.11 [CD8234_2.mzXML]	254.9419708251953	11.111716666666666	10.874866666666666	19.672833333333333	8.797966666666667	6639.78564453125	907412.3685933534	0	1182	0.1477529496641523	18.57286608964883	36.14573217929766	254.94097900390625	254.94288635253906
597	255.0376434326172	1.8577333333333332					1	DETECTED	255.0376 m/z @1.86 [CD8234_2.mzXML]	255.0376434326172	1.8577333333333332	1.8577333333333332	13.693316666666668	11.835583333333334	58734.171875	6678179.4197191475	0	1182	0.022943261324390063	null	null	255.0371856689453	255.04396057128906
598	255.1220703125	11.545466666666666					1	DETECTED	255.1221 m/z @11.55 [CD8234_2.mzXML]	255.1220703125	11.545466666666666	11.514116666666666	11.718383333333332	0.2042666666666655	23811.775390625	121297.79852893096	0	1182	0.0919815415795302	3.257841573631053	3.850126587899586	255.12184143066406	255.12254333496094
599	255.171630859375	13.7274					1	DETECTED	255.1716 m/z @13.73 [CD8234_2.mzXML]	255.171630859375	13.7274	8.813649999999999	20.002333333333336	11.188683333333337	37680.16796875	6957142.03881546	0	1182	1.5798083356958497	1.189027093010621	1.274759350200138	255.17083740234375	255.17327880859375
600	255.23129272460938	13.710233333333333					1	DETECTED	255.2313 m/z @13.71 [CD8234_2.mzXML]	255.23129272460938	13.710233333333333	0.10133333333333333	17.455499999999997	17.354166666666664	20735.294921875	4511429.409545378	0	1182	12.372154966066267	0.5228287557532252	0.04613900504517074	255.23052978515625	255.23265075683594
601	256.05755615234375	2.2460166666666668					1	DETECTED	256.0576 m/z @2.25 [CD8234_2.mzXML]	256.05755615234375	2.2460166666666668	2.0104833333333336	3.74295	1.7324666666666664	9776.0498046875	293433.1897235105	0	1182	0.4072565526375924	2.933570483911133	4.738380426620916	256.0563659667969	256.0591735839844
602	256.1750793457031	14.47135					1	DETECTED	256.1751 m/z @14.47 [CD8234_2.mzXML]	256.1750793457031	14.47135	3.7742	19.929166666666667	16.154966666666667	3152.453369140625	1802388.496372101	0	1182	1.9667650697133183	0.755106110817679	0.5102122216353578	256.1686706542969	256.1817626953125
603	256.2630615234375	11.342283333333334					1	DETECTED	256.2631 m/z @11.34 [CD8234_2.mzXML]	256.2630615234375	11.342283333333334	0.2653333333333333	19.947499999999998	19.682166666666664	47567.390625	2547511.5049779653	0	1182	0.11412988066517116	0.633018955108965	0.23904020482036706	256.2615051269531	256.26495361328125
604	256.82061767578125	1.9687166666666667					1	DETECTED	256.8206 m/z @1.97 [CD8234_2.mzXML]	256.82061767578125	1.9687166666666667	1.6900666666666666	2.02455	0.33448333333333347	9050.3388671875	121982.75412170409	0	1182	0.2155674861340462	0.6001854177881453	0.20037083557629065	256.8125915527344	256.8211364746094
605	257.0746765136719	2.16425					1	DETECTED	257.0747 m/z @2.16 [CD8234_2.mzXML]	257.0746765136719	2.16425	1.9129666666666667	12.200266666666666	10.287299999999998	9947.419921875	1160708.4208619383	0	1182	0.21294897662376489	4.716108079342629	8.404122597670705	257.0729675292969	257.0832214355469
606	257.2474060058594	5.625516666666667					1	DETECTED	257.2474 m/z @5.63 [CD8234_2.mzXML]	257.2474060058594	5.625516666666667	0.15605	19.892833333333332	19.73678333333333	3811.91064453125	1585090.5360751343	0	1182	2.0531990539984033	1.8042694595451108	2.7382479338589842	257.2444152832031	257.2481689453125
607	257.9805908203125	10.045116666666667					1	DETECTED	257.9806 m/z @10.05 [CD8234_2.mzXML]	257.9805908203125	10.045116666666667	9.801466666666666	10.513366666666666	0.7119	4271.6220703125	101026.33219842537	0	1182	0.42919239487208927	1.460907038785139	1.9218140775702781	257.9798889160156	257.98138427734375
608	258.0307312011719	15.141766666666665					1	DETECTED	258.0307 m/z @15.14 [CD8234_2.mzXML]	258.0307312011719	15.141766666666665	8.66035	18.7215	10.06115	2446.811767578125	759076.5496597592	0	1182	2.4158338759964924	0.776153618679044	0.552307237358088	258.0268249511719	258.03240966796875
609	258.8988037109375	1.6441166666666667					1	DETECTED	258.8988 m/z @1.64 [CD8234_2.mzXML]	258.8988037109375	1.6441166666666667	1.5975333333333335	4.74185	3.1443166666666666	89140.828125	1425770.5648862915	0	1182	0.04485668773366491	1.583975525722942	2.107600249996839	258.8984375	258.9042053222656
610	258.94384765625	1.56775					1	DETECTED	258.9438 m/z @1.57 [CD8234_2.mzXML]	258.94384765625	1.56775	1.43135	1.56775	0.13640000000000008	8794.6884765625	56335.17528735349	0	1182	0.1344711042199791	0.5	null	258.94342041015625	258.9440612792969
611	258.97216796875	1.4633333333333334					1	DETECTED	258.9722 m/z @1.46 [CD8234_2.mzXML]	258.97216796875	1.4633333333333334	1.43135	1.5235666666666667	0.09221666666666684	11189.6611328125	52337.66540258786	0	1182	0.08448140712143015	1.4416362688900433	1.8832725377800863	258.9710388183594	258.9723205566406
612	259.0273742675781	15.159366666666667					1	DETECTED	259.0274 m/z @15.16 [CD8234_2.mzXML]	259.0273742675781	15.159366666666667	9.154116666666665	18.666833333333333	9.512716666666668	3271.07275390625	883477.9034607855	0	1182	5.614133261130627	0.792033359699152	0.5840667193983039	259.02618408203125	259.0287780761719
613	259.0936584472656	11.816849999999999					1	DETECTED	259.0937 m/z @11.82 [CD8234_2.mzXML]	259.0936584472656	11.816849999999999	8.037749999999999	12.496116666666667	4.458366666666668	8874.517578125	485781.24836059636	0	1182	0.07145070837452216	0.5898714861563161	0.1797429723126323	259.09246826171875	259.0996398925781
614	259.6573486328125	13.219816666666667					1	DETECTED	259.6573 m/z @13.22 [CD8234_2.mzXML]	259.6573486328125	13.219816666666667	12.975583333333333	13.4775	0.5019166666666663	12977.7138671875	135254.15847943135	0	1182	0.07093920107267948	1.0275351439879872	0.7809463772208239	259.6486511230469	259.6584777832031
615	260.022705078125	10.513366666666666					1	DETECTED	260.0227 m/z @10.51 [CD8234_2.mzXML]	260.022705078125	10.513366666666666	10.497883333333334	17.160500000000003	6.662616666666668	2676.445068359375	419736.13929852296	0	1182	0.08417476476823182	215.15446716901496	429.3089343380299	260.0224914550781	260.0262756347656
616	260.16754150390625	12.097949999999999					1	DETECTED	260.1675 m/z @12.10 [CD8234_2.mzXML]	260.16754150390625	12.097949999999999	12.065050000000001	13.219816666666667	1.1547666666666654	6072.5986328125	250257.28038787807	0	1182	0.13514591293264822	17.549645390072005	34.09929078014401	260.158447265625	260.167724609375
617	260.18548583984375	9.852516666666666					1	DETECTED	260.1855 m/z @9.85 [CD8234_2.mzXML]	260.18548583984375	9.852516666666666	9.535383333333334	16.901833333333332	7.366449999999999	40446.984375	779059.9449485786	0	1182	0.09335164953950681	0.8761738929921551	4.58824870874889	260.1846008300781	260.1868591308594
618	261.0108642578125	1.8008833333333334					1	DETECTED	261.0109 m/z @1.80 [CD8234_2.mzXML]	261.0108642578125	1.8008833333333334	1.4478833333333334	15.8674	14.419516666666667	42285.5078125	2092695.7938024898	0	1182	0.2577581665750275	0.914617014009333	1.1521019593739137	261.00518798828125	261.0197448730469
619	261.1444091796875	9.535383333333334					1	DETECTED	261.1444 m/z @9.54 [CD8234_2.mzXML]	261.1444091796875	9.535383333333334	0.31973333333333337	12.682366666666667	12.362633333333333	62616.890625	1789320.7904955447	1	1182	0.08750172179945181	0.5115131614374746	1.367639859771144	261.1437683105469	261.14569091796875
620	261.1891174316406	9.8697					1	DETECTED	261.1891 m/z @9.87 [CD8234_2.mzXML]	261.1891174316406	9.8697	0.10133333333333333	19.984166666666667	19.882833333333334	5565.5927734375	2125923.9588178387	0	1182	12.176096723158828	1.0177153464755282	0.05367933946523831	261.183837890625	261.1895446777344
621	262.14752197265625	9.518466666666665					1	DETECTED	262.1475 m/z @9.52 [CD8234_2.mzXML]	262.14752197265625	9.518466666666665	9.48395	18.7215	9.237549999999999	8187.25830078125	1518534.0161536864	0	1182	0.08117074328268004	133.81289232255602	266.62578464511205	262.1446533203125	262.1478271484375
622	263.01873779296875	11.230016666666668					1	DETECTED	263.0187 m/z @11.23 [CD8234_2.mzXML]	263.01873779296875	11.230016666666668	10.857333333333335	19.159666666666666	8.302333333333332	11817.2265625	1111458.3029428709	0	1182	0.20027132815175364	8.614991564584209	15.185696639556207	263.0177917480469	263.01934814453125
623	263.0294494628906	10.593783333333333					1	DETECTED	263.0294 m/z @10.59 [CD8234_2.mzXML]	263.0294494628906	10.593783333333333	10.529166666666667	17.732166666666668	7.203000000000001	50825.54296875	1330262.1823523564	1	1182	0.07979758373223511	1.904293612757038	2.0592989915464903	263.01947021484375	263.0364074707031
624	263.0885009765625	11.5608					1	DETECTED	263.0885 m/z @11.56 [CD8234_2.mzXML]	263.0885009765625	11.5608	1.7866666666666666	12.200266666666666	10.413599999999999	115981.84375	3966839.4643944395	0	1182	9.821096352622074	0.5646345204822825	0.0643630991306733	263.08416748046875	263.09259033203125
625	263.138671875	9.63795					1	DETECTED	263.1387 m/z @9.64 [CD8234_2.mzXML]	263.138671875	9.63795	9.620966666666668	19.911	10.290033333333334	10956.1591796875	1302379.6627846067	0	1182	0.06459356670342054	302.94504416096163	6.785611913909917	263.134033203125	263.1391296386719
626	263.23638916015625	14.31155					1	DETECTED	263.2364 m/z @14.31 [CD8234_2.mzXML]	263.23638916015625	14.31155	0.5567333333333334	19.342499999999998	18.785766666666664	107567.1640625	6630917.745728847	0	1182	0.6315759233808524	3.440438522575664	2.159736652802434	263.2321472167969	263.23760986328125
627	264.17083740234375	9.212166666666667					1	DETECTED	264.1708 m/z @9.21 [CD8234_2.mzXML]	264.17083740234375	9.212166666666667	9.123166666666666	9.569166666666666	0.44599999999999973	25289.9765625	154332.46418689	0	1182	0.08477608792833458	1.4543869124702895	1.0973828311934362	264.16961669921875	264.17120361328125
628	264.8436584472656	1.6744833333333333					1	DETECTED	264.8437 m/z @1.67 [CD8234_2.mzXML]	264.8436584472656	1.6744833333333333	1.6590666666666667	1.7567	0.09763333333333324	17349.31640625	81697.84958349615	0	1182	0.17725943421451906	3.16648648648649	5.33297297297298	264.84356689453125	264.8446350097656
629	265.0223083496094	1.7866666666666666					1	DETECTED	265.0223 m/z @1.79 [CD8234_2.mzXML]	265.0223083496094	1.7866666666666666	1.7567	17.952333333333335	16.195633333333337	32908.546875	1382671.593184143	0	1182	0.30132772225082816	19.837932741143124	29.83731872478035	265.0189208984375	265.03228759765625
630	265.08477783203125	18.539166666666667					1	DETECTED	265.0848 m/z @18.54 [CD8234_2.mzXML]	265.08477783203125	18.539166666666667	0.1195	20.002333333333336	19.882833333333338	4211.8037109375	1358873.8472478932	0	1182	0.4921130105629814	0.5397175120794804	1.5506148069802037	265.0747985839844	265.08624267578125
631	265.1176452636719	9.704433333333332					1	DETECTED	265.1176 m/z @9.70 [CD8234_2.mzXML]	265.1176452636719	9.704433333333332	9.620966666666668	10.561216666666667	0.9402499999999989	339823.1875	2277379.863069215	1	1182	0.09570316114864319	1.7562018339125574	2.100200755977154	265.116943359375	265.1184997558594
632	265.25244140625	14.1306					1	DETECTED	265.2524 m/z @14.13 [CD8234_2.mzXML]	265.25244140625	14.1306	0.3379333333333333	15.427216666666668	15.089283333333334	17262.587890625	1689483.4724455571	0	1182	0.5356531353761529	0.5452703702602464	0.09129401722948383	265.25054931640625	265.25335693359375
633	265.98101806640625	10.203733333333334					1	DETECTED	265.9810 m/z @10.20 [CD8234_2.mzXML]	265.98101806640625	10.203733333333334	10.185733333333333	10.25745	0.0717166666666671	10435.4296875	39656.40461401353	0	1182	0.09475825638806867	1.992129629629566	2.984259259259132	265.9808349609375	265.98101806640625
634	266.0716552734375	16.735					1	DETECTED	266.0717 m/z @16.73 [CD8234_2.mzXML]	266.0716552734375	16.735	9.301566666666668	19.947499999999998	10.64593333333333	5792.81494140625	1407012.961721894	0	1182	2.8030289212502293	0.7160845369793231	0.5258272678807009	266.070556640625	266.0722351074219
635	266.1213073730469	9.704433333333332					1	DETECTED	266.1213 m/z @9.70 [CD8234_2.mzXML]	266.1213073730469	9.704433333333332	9.63795	9.8697	0.2317499999999999	42747.61328125	260191.54857019047	0	1182	0.09627571124458711	1.632613586607654	2.064958172734192	266.1212158203125	266.1219787597656
636	266.6275329589844	13.20485					1	DETECTED	266.6275 m/z @13.20 [CD8234_2.mzXML]	266.6275329589844	13.20485	13.10065	13.55855	0.4579000000000004	10369.87109375	113872.27792431653	0	1182	0.07452729312644202	2.197216890595001	3.3944337811900014	266.62603759765625	266.6279602050781
637	266.6386413574219	12.785					1	DETECTED	266.6386 m/z @12.79 [CD8234_2.mzXML]	266.6386413574219	12.785	8.104666666666667	12.975583333333333	4.870916666666666	15791.09375	1274853.646544555	0	1182	0.09367886480481857	0.5203600170927996	0.04072003418559917	266.6378479003906	266.6412658691406
638	266.92694091796875	1.5975333333333335					1	DETECTED	266.9269 m/z @1.60 [CD8234_2.mzXML]	266.92694091796875	1.5975333333333335	1.56775	1.6286333333333334	0.0608833333333334	27748.30859375	80965.70494335955	0	1182	0.07567260137827847	1.0221040850587533	1.0442081701175066	266.92694091796875	266.92767333984375
639	267.0680847167969	16.365133333333333					1	DETECTED	267.0681 m/z @16.37 [CD8234_2.mzXML]	267.0680847167969	16.365133333333333	3.6354333333333333	19.965833333333332	16.330399999999997	8140.0654296875	2151606.533932128	0	1182	2.0681535813308223	0.6414290988789995	2.077809948456558	267.0583190917969	267.0687561035156
640	267.0987854003906	1.6590666666666667					1	DETECTED	267.0988 m/z @1.66 [CD8234_2.mzXML]	267.0987854003906	1.6590666666666667	1.6441166666666667	9.286016666666665	7.641899999999998	21515.126953125	698575.4585683591	0	1182	0.04238248645979836	141.9040927562622	27.240243560201076	267.0975646972656	267.1011657714844
641	267.17010498046875	8.626333333333333					1	DETECTED	267.1701 m/z @8.63 [CD8234_2.mzXML]	267.17010498046875	8.626333333333333	8.574233333333332	13.591716666666667	5.017483333333335	49157.94921875	1028260.153423981	0	1182	0.08074533168911557	2.0875943251629256	1.8323346929286195	267.16204833984375	267.1706848144531
642	267.64642333984375	13.190266666666668					1	DETECTED	267.6464 m/z @13.19 [CD8234_2.mzXML]	267.64642333984375	13.190266666666668	12.867883333333333	14.968333333333334	2.1004500000000004	181582.671875	3343881.456335819	2	1182	0.26317464909604205	1.7421735855987912	1.9947176113157525	267.6454162597656	267.6473388671875
643	267.96221923828125	12.883733333333334					1	DETECTED	267.9622 m/z @12.88 [CD8234_2.mzXML]	267.96221923828125	12.883733333333334	11.027099999999999	15.719899999999999	4.6928	6555.74755859375	1196117.5296674194	0	1182	4.301892850943217	1.2637928867663684	1.5354361031981554	267.96087646484375	267.9623107910156
644	267.9790344238281	10.203733333333334					1	DETECTED	267.9790 m/z @10.20 [CD8234_2.mzXML]	267.9790344238281	10.203733333333334	10.16815	10.329116666666666	0.16096666666666515	9194.716796875	56821.83234234572	0	1182	0.10284069310584876	2.2618266978922525	3.5236533957845046	267.9784851074219	267.979248046875
645	268.9574279785156	11.230016666666668					1	DETECTED	268.9574 m/z @11.23 [CD8234_2.mzXML]	268.9574279785156	11.230016666666668	10.720533333333332	19.617666666666665	8.897133333333333	12524.642578125	1150074.8506938785	0	1182	0.1716704648879439	6.70494855654973	18.011372831699006	268.95697021484375	268.9587097167969
646	269.0484924316406	1.8853499999999999					1	DETECTED	269.0485 m/z @1.89 [CD8234_2.mzXML]	269.0484924316406	1.8853499999999999	1.6744833333333333	2.286783333333333	0.6122999999999998	11281.5224609375	178277.80595141606	0	1182	0.042241317899156305	1.4518653177363268	1.9037306354726535	269.046875	269.04888916015625
647	269.08721923828125	1.4787					1	DETECTED	269.0872 m/z @1.48 [CD8234_2.mzXML]	269.08721923828125	1.4787	1.4127	7.288216666666667	5.875516666666667	4978.6162109375	499840.26901760866	0	1182	5.579190645803131	44.511489898990014	80.99474342866884	269.0868225097656	269.08831787109375
648	269.1697998046875	13.884350000000001					1	DETECTED	269.1698 m/z @13.88 [CD8234_2.mzXML]	269.1697998046875	13.884350000000001	10.561216666666667	18.0075	7.446283333333334	9185.970703125	1185541.307602966	0	1182	5.4645923249509565	1.0355364186715272	0.9746778767478341	269.16351318359375	269.1697998046875
649	269.2257080078125	14.008916666666666					1	DETECTED	269.2257 m/z @14.01 [CD8234_2.mzXML]	269.2257080078125	14.008916666666666	13.902033333333332	15.3551	1.4530666666666683	23794.69140625	729212.5556158148	0	1182	0.558659535944205	5.262759010489821	9.859664284300907	269.2253112792969	269.22705078125
650	269.2834777832031	13.796333333333333					1	DETECTED	269.2835 m/z @13.80 [CD8234_2.mzXML]	269.2834777832031	13.796333333333333	0.28350000000000003	19.7095	19.426	7448.12939453125	1571192.9910523994	0	1182	1.5054701865228797	0.7187981795083686	0.12815269206501273	269.2820129394531	269.28509521484375
651	270.2291259765625	14.008916666666666					1	DETECTED	270.2291 m/z @14.01 [CD8234_2.mzXML]	270.2291259765625	14.008916666666666	13.99095	15.00315	1.0122	5469.404296875	136106.45339703368	0	1182	0.05263338869865919	28.168831168831833	55.337662337663666	270.22845458984375	270.23016357421875
652	270.7976379394531	1.9826833333333334					1	DETECTED	270.7976 m/z @1.98 [CD8234_2.mzXML]	270.7976379394531	1.9826833333333334	1.94105	2.10875	0.16770000000000018	10647.03515625	63983.99084106446	0	1182	0.05164688383530436	2.014011208967172	3.0280224179343445	270.7967529296875	270.7976989746094
653	271.0394287109375	1.7866666666666666					1	DETECTED	271.0394 m/z @1.79 [CD8234_2.mzXML]	271.0394287109375	1.7866666666666666	1.7406833333333334	18.612000000000002	16.87131666666667	48286.90625	3264866.904872436	0	1182	0.07256914660904168	183.45034432765524	3.0173784258316925	271.03924560546875	271.0473327636719
654	271.2052307128906	14.536733333333332					1	DETECTED	271.2052 m/z @14.54 [CD8234_2.mzXML]	271.2052307128906	14.536733333333332	14.230683333333333	15.445133333333333	1.2144499999999994	12288.2958984375	440904.5735513918	0	1182	0.3447562704427227	1.9840712301911503	2.9681424603823006	271.2047424316406	271.2057189941406
655	271.2626647949219	12.5314					1	DETECTED	271.2627 m/z @12.53 [CD8234_2.mzXML]	271.2626647949219	12.5314	0.10133333333333333	20.002333333333336	19.901000000000003	51979.75	5764534.000571345	0	1182	0.2593710276991761	0.6471679488687027	0.561505032355485	271.2616271972656	271.2640686035156
656	271.6576843261719	12.9608					1	DETECTED	271.6577 m/z @12.96 [CD8234_2.mzXML]	271.6576843261719	12.9608	12.899266666666668	13.146066666666666	0.24679999999999858	25435.029296875	182382.32783654786	0	1182	0.06587695865272991	2.005417118093167	3.010834236186333	271.6573791503906	271.65850830078125
657	272.2579040527344	11.342283333333334					1	DETECTED	272.2579 m/z @11.34 [CD8234_2.mzXML]	272.2579040527344	11.342283333333334	0.21075	20.002333333333336	19.791583333333335	16834.357421875	2111625.3006083355	0	1182	4.661277072499854	1.6513768680679433	1.674096203585692	272.2571716308594	272.2675476074219
658	272.66522216796875	13.308683333333333					1	DETECTED	272.6652 m/z @13.31 [CD8234_2.mzXML]	272.66522216796875	13.308683333333333	13.0068	13.99095	0.9841499999999996	10001.0986328125	217844.05273760986	0	1182	0.18542064102697253	1.6300171147794436	0.6450141175053706	272.6556396484375	272.666015625
659	272.7945251464844	1.9549166666666666					1	DETECTED	272.7945 m/z @1.95 [CD8234_2.mzXML]	272.7945251464844	1.9549166666666666	1.7240333333333333	2.1226666666666665	0.3986333333333332	13109.66015625	153013.28901037603	0	1182	0.09469893383967887	0.8632787121923046	0.7265574243846091	272.7936096191406	272.79498291015625
660	272.94390869140625	1.61305					1	DETECTED	272.9439 m/z @1.61 [CD8234_2.mzXML]	272.94390869140625	1.61305	1.56775	9.48395	7.9162	46029.98828125	1883251.2828881838	0	1182	0.06771621033588238	84.00190117819515	1.4584073950105845	272.9437561035156	272.9523010253906
661	274.0028381347656	11.195866666666666					1	DETECTED	274.0028 m/z @11.20 [CD8234_2.mzXML]	274.0028381347656	11.195866666666666	10.892066666666667	18.79416666666667	7.902100000000003	11852.509765625	1262505.8384868165	0	1182	0.38662680671800054	11.203442335293238	21.99293601543241	274.00164794921875	274.00433349609375
662	274.0921325683594	9.43305					1	DETECTED	274.0921 m/z @9.43 [CD8234_2.mzXML]	274.0921325683594	9.43305	0.1195	19.984166666666667	19.86466666666667	2078.23876953125	1025781.2189154358	0	1182	18.9031658850446	1.0664390413250946	1.132878082650189	274.08935546875	274.0930480957031
663	274.2368469238281	12.200266666666666					1	DETECTED	274.2368 m/z @12.20 [CD8234_2.mzXML]	274.2368469238281	12.200266666666666	12.149383333333333	16.328	4.178616666666667	12350.650390625	725412.6502340089	0	1182	0.12123800762370429	41.06075990828706	7.215842625023574	274.2323913574219	274.23773193359375
664	274.2727966308594	11.327066666666667					1	DETECTED	274.2728 m/z @11.33 [CD8234_2.mzXML]	274.2727966308594	11.327066666666667	1.33965	12.733583333333334	11.393933333333333	2354272.25	1.7583411922765806E7	1	1182	0.09168059855899813	4.1595369503039565	3.507980860240699	274.2727966308594	274.2740478515625
665	274.624755859375	12.818366666666666					1	DETECTED	274.6248 m/z @12.82 [CD8234_2.mzXML]	274.624755859375	12.818366666666666	12.66535	13.353366666666666	0.688016666666666	9561.8994140625	205118.89876123043	0	1182	0.5606684055434918	2.2481755800021874	3.496351160004375	274.62408447265625	274.63458251953125
666	274.8722839355469	1.6441166666666667					1	DETECTED	274.8723 m/z @1.64 [CD8234_2.mzXML]	274.8722839355469	1.6441166666666667	1.6286333333333334	1.7721833333333334	0.14355000000000007	15174.6640625	87439.15890917962	0	1182	0.08746354561229719	4.635629709364923	8.271259418729846	274.8719177246094	274.88104248046875
667	274.949951171875	1.5530666666666666					1	DETECTED	274.9500 m/z @1.55 [CD8234_2.mzXML]	274.949951171875	1.5530666666666666	1.43135	1.5975333333333335	0.16618333333333357	5162.064453125	33904.57580401614	0	1182	0.09385679268305247	0.6826646583595791	0.36532931671915814	274.9420166015625	274.9505310058594
668	274.99920654296875	11.230016666666668					1	DETECTED	274.9992 m/z @11.23 [CD8234_2.mzXML]	274.99920654296875	11.230016666666668	10.806483333333334	19.745833333333334	8.93935	16044.609375	1741213.3129059458	0	1182	4.159968105127557	8.454028754171164	15.095582440619015	274.9980163574219	275.0037536621094
669	275.1999816894531	12.37705					1	DETECTED	275.2000 m/z @12.38 [CD8234_2.mzXML]	275.1999816894531	12.37705	12.310049999999999	12.615083333333333	0.30503333333333416	9119.408203125	108150.9117590333	0	1182	0.14584365612334516	2.27636815920392	3.55273631840784	275.1990966796875	275.20025634765625
670	275.2764587402344	11.312483333333335					1	DETECTED	275.2765 m/z @11.31 [CD8234_2.mzXML]	275.2764587402344	11.312483333333335	11.280383333333333	11.849966666666667	0.569583333333334	325288.9375	2325277.2744951197	0	1182	0.09120562099600171	5.096007968023156	5.4442202693495485	275.2763366699219	275.2770080566406
671	275.6325378417969	13.1608					1	DETECTED	275.6325 m/z @13.16 [CD8234_2.mzXML]	275.6325378417969	13.1608	12.851733333333334	14.343266666666667	1.491533333333333	102249.6328125	1664006.0824661867	0	1182	0.21580737539625972	1.7649904101019669	2.008576902730325	275.625244140625	275.6330871582031
672	276.1341552734375	13.1608					1	DETECTED	276.1342 m/z @13.16 [CD8234_2.mzXML]	276.1341552734375	13.1608	6.2012	14.181483333333334	7.980283333333334	33738.5859375	1220515.9092080689	0	1182	0.3051866710103024	0.5579921953356212	10.890512795966153	276.1256103515625	276.1347351074219
673	276.1797180175781	8.830783333333333					1	DETECTED	276.1797 m/z @8.83 [CD8234_2.mzXML]	276.1797180175781	8.830783333333333	8.779883333333334	9.654866666666667	0.8749833333333328	2479.437744140625	59640.35425735483	0	1182	0.273882519452032	8.595121152587	16.190242305174	276.1797180175781	276.184326171875
674	276.651611328125	13.1608					1	DETECTED	276.6516 m/z @13.16 [CD8234_2.mzXML]	276.651611328125	13.1608	13.115816666666666	13.62515	0.5093333333333341	22944.125	314680.89244012465	0	1182	0.2537304325606762	5.661356057799048	8.653058529500155	276.65045166015625	276.652099609375
675	276.9845275878906	1.8008833333333334					1	DETECTED	276.9845 m/z @1.80 [CD8234_2.mzXML]	276.9845275878906	1.8008833333333334	1.7567	2.10875	0.3520500000000002	20126.44140625	259651.68327270515	0	1182	0.30564997308081265	3.983968313843823	6.967936627687646	276.9842529296875	276.9853515625
676	276.9999084472656	11.6388					1	DETECTED	276.9999 m/z @11.64 [CD8234_2.mzXML]	276.9999084472656	11.6388	9.518466666666665	19.105166666666666	9.5867	54179.328125	1542414.617448332	0	1182	0.180535565848972	3.0383398650328255	6.709465176469348	276.9929504394531	277.0004577636719
677	277.1534423828125	13.24905					1	DETECTED	277.1534 m/z @13.25 [CD8234_2.mzXML]	277.1534423828125	13.24905	9.905183333333333	18.282833333333333	8.37765	10499.017578125	1175732.180768432	0	1182	5.07064857852237	1.0309617166059473	1.4645196973260806	277.1522521972656	277.1587829589844
678	277.17926025390625	12.16665					1	DETECTED	277.1793 m/z @12.17 [CD8234_2.mzXML]	277.17926025390625	12.16665	0.1195	19.892833333333332	19.773333333333333	10130.025390625	1616273.0504772342	0	1182	0.07843450486647363	1.2772054172338978	1.3078937355691462	277.1781921386719	277.1809997558594
679	277.2154541015625	12.5314					1	DETECTED	277.2155 m/z @12.53 [CD8234_2.mzXML]	277.2154541015625	12.5314	4.039583333333334	18.648500000000002	14.60891666666667	39045.23046875	1858355.7823078288	0	1182	1.302626986839833	4.396452191672113	10.22233823685535	277.2109375	277.2214050292969
680	278.0522766113281	16.4387					1	DETECTED	278.0523 m/z @16.44 [CD8234_2.mzXML]	278.0522766113281	16.4387	9.535383333333334	19.654333333333334	10.11895	2505.996337890625	710713.6298692016	0	1182	1.7729091649481035	0.7329049563132697	0.4658099126265393	278.0510559082031	278.0535888671875
681	278.18548583984375	9.070733333333333					1	DETECTED	278.1855 m/z @9.07 [CD8234_2.mzXML]	278.18548583984375	9.070733333333333	9.036	9.123166666666666	0.08716666666666661	2366.712890625	8732.878975555443	0	1182	0.0539104219486628	1.254798464491356	1.5095969289827116	278.1851806640625	278.18548583984375
682	278.6275634765625	12.9608					1	DETECTED	278.6276 m/z @12.96 [CD8234_2.mzXML]	278.6275634765625	12.9608	12.8014	13.10065	0.2992500000000007	24291.76171875	247140.77118994188	0	1182	0.1780460770897161	0.938676286072766	0.9502943874031194	278.6266784667969	278.6275634765625
683	278.9820556640625	16.0329					1	DETECTED	278.9821 m/z @16.03 [CD8234_2.mzXML]	278.9820556640625	16.0329	9.070733333333333	19.672833333333333	10.6021	3511.531494140625	1021577.1530010982	0	1182	7.825307551577689	0.7614080865630908	0.5228161731261817	278.98016357421875	278.9830627441406
684	279.0833740234375	10.497883333333334					1	DETECTED	279.0834 m/z @10.50 [CD8234_2.mzXML]	279.0833740234375	10.497883333333334	4.6762	18.940333333333335	14.264133333333335	63158.5703125	1379646.6361157526	0	1182	0.08152400201251453	43.785782599866664	null	279.0832824707031	279.0931091308594
685	279.1584167480469	12.478966666666668					1	DETECTED	279.1584 m/z @12.48 [CD8234_2.mzXML]	279.1584167480469	12.478966666666668	0.10133333333333333	20.002333333333336	19.901000000000003	66868.234375	3.473239200043559E7	1	1182	11.423210378711374	0.8039097404188739	0.07896151527118758	279.1578369140625	279.15948486328125
686	279.23089599609375	13.461783333333333					1	DETECTED	279.2309 m/z @13.46 [CD8234_2.mzXML]	279.23089599609375	13.461783333333333	12.231066666666667	15.159366666666667	2.9283	29746.095703125	1682335.5558933716	0	1182	0.24506172149625627	1.2131234581715546	1.0275663814169258	279.22900390625	279.23193359375
687	279.64617919921875	12.9608					1	DETECTED	279.6462 m/z @12.96 [CD8234_2.mzXML]	279.64617919921875	12.9608	12.767833333333334	14.5198	1.7519666666666662	112254.2734375	1653091.8963398421	2	1182	0.19190707075898672	1.8217674312880916	1.3733815753745815	279.6441955566406	279.6466979980469
688	280.0914001464844	1.7567					1	DETECTED	280.0914 m/z @1.76 [CD8234_2.mzXML]	280.0914001464844	1.7567	1.6900666666666666	18.830499999999997	17.14043333333333	105449.53125	3678472.0705813	0	1182	0.040743818480391214	110.94189743615125	123.54494550798414	280.0860900878906	280.09356689453125
689	280.15423583984375	9.366633333333334					1	DETECTED	280.1542 m/z @9.37 [CD8234_2.mzXML]	280.15423583984375	9.366633333333334	0.42929999999999996	20.002333333333336	19.573033333333335	31834.580078125	6279810.885435245	0	1182	3.155277097094986	0.7887594204281407	0.8288937181272797	280.1463928222656	280.16290283203125
690	280.23406982421875	13.429866666666667					1	DETECTED	280.2341 m/z @13.43 [CD8234_2.mzXML]	280.23406982421875	13.429866666666667	13.429866666666667	13.659166666666666	0.2292999999999985	5928.66845703125	54929.32972070274	0	1182	0.0553831156091622	null	null	280.23406982421875	280.2351379394531
691	280.6539611816406	13.3683					1	DETECTED	280.6540 m/z @13.37 [CD8234_2.mzXML]	280.6539611816406	13.3683	12.929966666666667	14.391	1.461033333333333	65364.7109375	1266421.0634007584	0	1182	0.22902919797408927	2.088574965293335	1.763763151710352	280.6490173339844	280.6546325683594
692	281.08349609375	16.365133333333333					1	DETECTED	281.0835 m/z @16.37 [CD8234_2.mzXML]	281.08349609375	16.365133333333333	9.317283333333334	19.250999999999998	9.933716666666664	14361.9775390625	2661290.3586234134	0	1182	2.1496294633112782	1.1948122829005374	1.095847868441057	281.08251953125	281.0848388671875
693	281.1132507324219	9.5523					1	DETECTED	281.1133 m/z @9.55 [CD8234_2.mzXML]	281.1132507324219	9.5523	8.7462	13.053766666666666	4.307566666666666	3286.275390625	657095.214904022	0	1182	3.5941467581297744	2.671856262663852	4.343712525327704	281.1121826171875	281.1196594238281
694	281.1379699707031	11.8939					1	DETECTED	281.1380 m/z @11.89 [CD8234_2.mzXML]	281.1379699707031	11.8939	11.849966666666667	12.000783333333334	0.1508166666666675	10648.9951171875	54184.50383947748	0	1182	0.06774633630462468	1.7164264036418893	2.4328528072837785	281.13720703125	281.1380615234375
695	281.1559143066406	13.293533333333333					1	DETECTED	281.1559 m/z @13.29 [CD8234_2.mzXML]	281.1559143066406	13.293533333333333	6.744266666666666	16.069583333333334	9.325316666666668	15809.8671875	3432806.3135307613	0	1182	4.476265541392115	0.8489624204315858	0.6988646478170666	281.1492614746094	281.16510009765625
696	281.2467346191406	14.31155					1	DETECTED	281.2467 m/z @14.31 [CD8234_2.mzXML]	281.2467346191406	14.31155	0.7021666666666667	18.79416666666667	18.092000000000002	193046.96875	9403632.734285839	1	1182	0.47785341407350224	0.8307321581573637	0.4793337862112448	281.2458801269531	281.24798583984375
697	281.661865234375	14.096433333333332					1	DETECTED	281.6619 m/z @14.10 [CD8234_2.mzXML]	281.661865234375	14.096433333333332	11.195866666666666	15.5909	4.395033333333334	19160.478515625	1681318.4226417851	0	1182	0.5450492678926597	0.7576163278439847	2.0183730107990914	281.6564025878906	281.67071533203125
698	282.22137451171875	19.544500000000003					1	DETECTED	282.2214 m/z @19.54 [CD8234_2.mzXML]	282.22137451171875	19.544500000000003	0.10133333333333333	20.002333333333336	19.901000000000003	4382.12646484375	2867428.005482548	0	1182	11.927524068410646	0.511773630838598	0.023547261677195924	282.2201843261719	282.2231140136719
699	282.2500915527344	14.31155					1	DETECTED	282.2501 m/z @14.31 [CD8234_2.mzXML]	282.2500915527344	14.31155	11.296483333333333	16.069583333333334	4.773100000000001	34657.13671875	2568255.769752444	0	1182	0.30450706180115183	0.759418881941407	0.44884262278218845	282.24957275390625	282.25921630859375
700	282.27825927734375	13.955416666666668					1	DETECTED	282.2783 m/z @13.96 [CD8234_2.mzXML]	282.27825927734375	13.955416666666668	11.800183333333333	14.79905	2.9988666666666663	47088.38671875	1512244.1885518804	0	1182	0.37504260297236947	0.7219819747482394	4.745354020886276	282.2774963378906	282.2794189453125
701	282.8225402832031	1.7567					1	DETECTED	282.8225 m/z @1.76 [CD8234_2.mzXML]	282.8225402832031	1.7567	1.6900666666666666	1.7866666666666666	0.09660000000000002	11046.33984375	46800.46386120607	0	1182	0.08658033972417689	0.7248624312156081	0.4291219382305811	282.8211975097656	282.822998046875
702	282.9043884277344	1.5975333333333335					1	DETECTED	282.9044 m/z @1.60 [CD8234_2.mzXML]	282.9043884277344	1.5975333333333335	1.5530666666666666	1.6286333333333334	0.07556666666666678	57756.625	174016.98504101599	0	1182	0.05049668720641476	0.8497001499250347	0.6994002998500696	282.90399169921875	282.9046936035156
703	282.9726257324219	11.372383333333334					1	DETECTED	282.9726 m/z @11.37 [CD8234_2.mzXML]	282.9726257324219	11.372383333333334	0.6295333333333333	16.92	16.290466666666667	10627.3486328125	2314896.6954141245	0	1182	0.25583994939825594	0.690624505496605	0.380705774636567	282.97137451171875	282.97735595703125
704	283.0264892578125	1.8717166666666667					1	DETECTED	283.0265 m/z @1.87 [CD8234_2.mzXML]	283.0264892578125	1.8717166666666667	1.8717166666666667	17.860833333333336	15.98911666666667	8809.5751953125	1948364.5331522224	0	1182	0.12812241903846822	null	null	283.0257568359375	283.0285339355469
705	283.1069641113281	10.756183333333333					1	DETECTED	283.1070 m/z @10.76 [CD8234_2.mzXML]	283.1069641113281	10.756183333333333	8.52435	14.584900000000001	6.060550000000001	4681.31640625	504398.0085037843	0	1182	0.10531774463569832	1.357751474871183	22.00542873681203	283.1036682128906	283.1157531738281
706	283.24163818359375	15.05485					1	DETECTED	283.2416 m/z @15.05 [CD8234_2.mzXML]	283.24163818359375	15.05485	14.699366666666666	16.124816666666668	1.4254500000000014	4365.43701171875	179058.41613293468	0	1182	0.4645044219747181	2.0049463172206847	3.0098926344413695	283.2409362792969	283.242431640625
707	283.2624816894531	12.63175					1	DETECTED	283.2625 m/z @12.63 [CD8234_2.mzXML]	283.2624816894531	12.63175	0.1195	20.002333333333336	19.882833333333338	33591.1328125	2441382.537035948	0	1182	0.3367924696180271	0.9738852955351974	9.648153773728101	283.2533874511719	283.26458740234375
708	283.2818908691406	13.93755					1	DETECTED	283.2819 m/z @13.94 [CD8234_2.mzXML]	283.2818908691406	13.93755	13.813799999999999	14.633933333333333	0.8201333333333345	10794.064453125	202234.01103442363	0	1182	0.3023995506225745	3.313670033670008	5.627340067340016	283.2796936035156	283.2823486328125
709	284.2939147949219	12.5818					1	DETECTED	284.2939 m/z @12.58 [CD8234_2.mzXML]	284.2939147949219	12.5818	3.527916666666667	17.529166666666665	14.001249999999999	11259.2197265625	1408187.118939056	0	1182	0.17068940842654712	0.7732179377909664	0.5464358755819326	284.2928771972656	284.2956237792969
710	284.33050537109375	11.864583333333334					1	DETECTED	284.3305 m/z @11.86 [CD8234_2.mzXML]	284.33050537109375	11.864583333333334	9.212166666666667	12.246633333333333	3.034466666666667	12377.7958984375	530814.641649841	0	1182	0.12556138715241438	0.5720192277482797	0.07129666314220119	284.3222961425781	284.33123779296875
711	284.90911865234375	1.6744833333333333					1	DETECTED	284.9091 m/z @1.67 [CD8234_2.mzXML]	284.90911865234375	1.6744833333333333	1.0844999999999998	1.7721833333333334	0.6876833333333336	15564.7109375	162938.1877737427	0	1182	0.05421844424702149	0.5827989491228567	0.1655978982457133	284.908935546875	284.9095153808594
712	285.06439208984375	1.4935833333333333					1	DETECTED	285.0644 m/z @1.49 [CD8234_2.mzXML]	285.06439208984375	1.4935833333333333	1.4127	15.683183333333334	14.270483333333335	12529.90234375	1537003.4389848632	0	1182	0.12552730624727104	88.21646404286024	173.37501158040092	285.05841064453125	285.06939697265625
713	286.1020812988281	8.7462					1	DETECTED	286.1021 m/z @8.75 [CD8234_2.mzXML]	286.1020812988281	8.7462	8.694483333333332	8.762933333333333	0.06845000000000034	1703.037353515625	5696.381821228004	0	1182	0.05879811761223941	0.6617789236222934	0.3235578472445868	286.1020812988281	286.1038818359375
714	286.200927734375	10.3469					1	DETECTED	286.2009 m/z @10.35 [CD8234_2.mzXML]	286.200927734375	10.3469	10.2754	10.683933333333332	0.40853333333333275	28003.529296875	286556.4812046508	0	1182	0.16001087483153853	2.6199476308347127	3.321192808666405	286.200439453125	286.2011413574219
715	286.24859619140625	9.784833333333333					1	DETECTED	286.2486 m/z @9.78 [CD8234_2.mzXML]	286.24859619140625	9.784833333333333	8.949966666666667	19.855999999999998	10.906033333333331	74261.109375	1809581.7514964892	1	1182	0.6628965224567693	1.2055722093299603	1.300659148707421	286.2474060058594	286.25006103515625
716	286.6349792480469	12.945866666666666					1	DETECTED	286.6350 m/z @12.95 [CD8234_2.mzXML]	286.6349792480469	12.945866666666666	12.699233333333332	17.418833333333335	4.719600000000003	7243.53076171875	571308.2594155277	0	1182	0.11981443975352413	9.568049736450872	18.136099472901744	286.6251525878906	286.63519287109375
717	287.0131530761719	1.7866666666666666					1	DETECTED	287.0132 m/z @1.79 [CD8234_2.mzXML]	287.0131530761719	1.7866666666666666	1.7240333333333333	1.9549166666666666	0.23088333333333333	24498.77734375	154125.24185510265	0	1182	0.18729078408396083	1.8431346460883453	2.12553652791262	287.0127258300781	287.01434326171875
718	287.0997009277344	9.704433333333332					1	DETECTED	287.0997 m/z @9.70 [CD8234_2.mzXML]	287.0997009277344	9.704433333333332	9.654866666666667	11.327066666666667	1.6722000000000001	195366.75	1795873.5046152333	1	1182	0.1006901407358125	16.86819098856801	32.73638197713602	287.0955810546875	287.10003662109375
719	287.2039794921875	10.311333333333332					1	DETECTED	287.2040 m/z @10.31 [CD8234_2.mzXML]	287.2039794921875	10.311333333333332	10.293233333333335	10.481966666666667	0.18873333333333164	5380.66015625	39970.56861605825	0	1182	0.12689052851415106	5.213627992634365	9.42725598526873	287.2034606933594	287.2047424316406
720	287.236083984375	13.93755					1	DETECTED	287.2361 m/z @13.94 [CD8234_2.mzXML]	287.236083984375	13.93755	13.831333333333333	16.420166666666667	2.5888333333333335	9013.451171875	292801.3236661376	0	1182	0.36803912922032644	4.91512630967448	8.726928009106707	287.23358154296875	287.2379455566406
721	287.26806640625	11.4977					1	DETECTED	287.2681 m/z @11.50 [CD8234_2.mzXML]	287.26806640625	11.4977	4.308083333333333	11.816849999999999	7.5087666666666655	14405.37109375	1277168.1712935178	0	1182	0.06639362296506768	0.5221952028040437	0.04439040560808741	287.2666931152344	287.27490234375
722	287.6323547363281	12.9608					1	DETECTED	287.6324 m/z @12.96 [CD8234_2.mzXML]	287.6323547363281	12.9608	12.7507	14.2956	1.5449000000000002	112981.8125	1405713.9490156258	0	1182	0.1919938711657423	1.201735462865965	0.89284860114894	287.6315002441406	287.642333984375
723	288.1032409667969	9.704433333333332					1	DETECTED	288.1032 m/z @9.70 [CD8234_2.mzXML]	288.1032409667969	9.704433333333332	9.63795	9.8697	0.2317499999999999	25590.837890625	181142.21002221707	0	1182	0.10265255379954219	1.7256370755202666	2.633741031915845	288.10296630859375	288.10333251953125
724	288.2164306640625	10.647633333333333					1	DETECTED	288.2164 m/z @10.65 [CD8234_2.mzXML]	288.2164306640625	10.647633333333333	0.31973333333333337	19.965833333333332	19.6461	100251.1171875	2238794.712998166	1	1182	0.09915449733984438	1.229627004366145	2.7415448066830277	288.2139587402344	288.2179260253906
725	288.6401672363281	13.323533333333334					1	DETECTED	288.6402 m/z @13.32 [CD8234_2.mzXML]	288.6401672363281	13.323533333333334	12.835383333333334	14.1306	1.295216666666665	39941.4296875	850482.6511292732	0	1182	0.2071281736138424	1.493751146023317	2.519173001003332	288.63140869140625	288.6407470703125
726	288.76873779296875	1.9826833333333334					1	DETECTED	288.7687 m/z @1.98 [CD8234_2.mzXML]	288.76873779296875	1.9826833333333334	1.9549166666666666	9.255616666666667	7.3007	11066.7587890625	920602.4141357422	0	1182	0.0978316604458167	131.46518607442954	261.9303721488591	288.7605285644531	288.7690734863281
727	288.9212646484375	1.5975333333333335					1	DETECTED	288.9213 m/z @1.60 [CD8234_2.mzXML]	288.9212646484375	1.5975333333333335	1.5530666666666666	1.6900666666666666	0.137	188184.78125	726318.3988444833	0	1182	0.0638716753688997	1.6210019950392864	2.220428917338274	288.9212341308594	288.921875
728	289.1029052734375	9.736483333333332					1	DETECTED	289.1029 m/z @9.74 [CD8234_2.mzXML]	289.1029052734375	9.736483333333332	9.671983333333333	9.736483333333332	0.06449999999999889	1809.70166015625	5458.022100036619	0	1182	0.06181553756788638	0.5	null	289.1029052734375	289.10638427734375
729	289.1752624511719	1.3763833333333333					1	DETECTED	289.1753 m/z @1.38 [CD8234_2.mzXML]	289.1752624511719	1.3763833333333333	0.10133333333333333	20.002333333333336	19.901000000000003	5857.88623046875	1776899.4878652042	0	1182	6.0167972390897	7.8040076859731	5.227880911926397	289.1734619140625	289.1769104003906
730	289.6481018066406	11.718383333333332					1	DETECTED	289.6481 m/z @11.72 [CD8234_2.mzXML]	289.6481018066406	11.718383333333332	11.060916666666666	15.849016666666667	4.788100000000002	13594.6337890625	1508768.1429920674	0	1182	3.0801085138003454	2.1864964754890632	3.611657846972165	289.6401062011719	289.65753173828125
731	290.14984130859375	14.113866666666667					1	DETECTED	290.1498 m/z @14.11 [CD8234_2.mzXML]	290.14984130859375	14.113866666666667	8.235433333333333	15.176933333333332	6.9415	4819.728515625	897466.1394129029	0	1182	0.36041478360839285	0.5904209171377861	0.1372523558656913	290.1487731933594	290.1598205566406
732	290.2681884765625	11.387233333333334					1	DETECTED	290.2682 m/z @11.39 [CD8234_2.mzXML]	290.2681884765625	11.387233333333334	10.943183333333334	15.265983333333333	4.322799999999999	26045.423828125	787340.4534372864	0	1182	0.08827211373618304	4.668033953628552	9.735742686950195	290.267822265625	290.2699279785156
733	290.626953125	12.883733333333334					1	DETECTED	290.6270 m/z @12.88 [CD8234_2.mzXML]	290.626953125	12.883733333333334	3.8984333333333336	13.08515	9.186716666666667	25172.337890625	2276934.187929808	0	1182	0.1320634148663764	0.5112081214131229	1.7725654925344885	290.6176452636719	290.6278991699219
734	290.85443115234375	1.7240333333333333					1	DETECTED	290.8544 m/z @1.72 [CD8234_2.mzXML]	290.85443115234375	1.7240333333333333	1.7069166666666669	1.8008833333333334	0.09396666666666653	20896.818359375	86446.56235839831	0	1182	0.07629376183859593	2.744888023369067	4.489776046738134	290.85382080078125	290.8544921875
735	290.9248962402344	2.597266666666667					1	DETECTED	290.9249 m/z @2.60 [CD8234_2.mzXML]	290.9248962402344	2.597266666666667	1.5975333333333335	16.1433	14.545766666666667	42048.44921875	3535373.6538337134	0	1182	0.7573299854105686	5.425073300540342	2.5266817666025885	290.91522216796875	290.9305114746094
736	291.11968994140625	12.0326					1	DETECTED	291.1197 m/z @12.03 [CD8234_2.mzXML]	291.11968994140625	12.0326	0.21075	12.835383333333334	12.624633333333335	16864.900390625	2970788.9735195315	0	1182	0.10116892034255898	0.533953371652209	15.054199247375998	291.1147155761719	291.1282043457031
737	291.1692199707031	11.8794					1	DETECTED	291.1692 m/z @11.88 [CD8234_2.mzXML]	291.1692199707031	11.8794	9.7202	15.701600000000001	5.981400000000001	2663.89892578125	562635.9285112305	0	1182	5.915211064658303	1.3850963319748055	1.770192663949611	291.16741943359375	291.174072265625
738	291.1947021484375	12.132066666666667					1	DETECTED	291.1947 m/z @12.13 [CD8234_2.mzXML]	291.1947021484375	12.132066666666667	3.992	12.410716666666668	8.418716666666668	15297.056640625	1668566.514673645	0	1182	0.09312600760276624	0.5171159531862968	0.034231906372593275	291.1902160644531	291.1976013183594
739	291.6460266113281	12.883733333333334					1	DETECTED	291.6460 m/z @12.88 [CD8234_2.mzXML]	291.6460266113281	12.883733333333334	3.4372166666666666	15.02025	11.583033333333335	68740.578125	1644119.3856058652	0	1182	0.11865070516229892	0.552558675822635	1.1589480374779968	291.64459228515625	291.6477966308594
740	291.93505859375	2.488383333333333					1	DETECTED	291.9351 m/z @2.49 [CD8234_2.mzXML]	291.93505859375	2.488383333333333	1.9826833333333334	9.018983333333333	7.0363	31766.251953125	2079317.1883879716	0	1182	0.7519188431311434	3.263160023065939	3.3594041650681996	291.93414306640625	291.93707275390625
741	292.0679016113281	15.6646					1	DETECTED	292.0679 m/z @15.66 [CD8234_2.mzXML]	292.0679016113281	15.6646	9.333599999999999	19.305999999999997	9.972399999999999	3634.306396484375	883571.9809849854	0	1182	7.763222066114775	0.7875848996998892	0.5751697993997783	292.0605163574219	292.0699462890625
742	292.5156555175781	2.542733333333333					1	DETECTED	292.5157 m/z @2.54 [CD8234_2.mzXML]	292.5156555175781	2.542733333333333	2.353816666666667	18.099833333333333	15.746016666666666	3922.288330078125	1215081.8266246337	0	1182	0.5481592335354519	41.67450374944872	4.048111622275038	292.5135498046875	292.522705078125
743	292.65423583984375	13.10065					1	DETECTED	292.6542 m/z @13.10 [CD8234_2.mzXML]	292.65423583984375	13.10065	2.4480166666666667	13.659166666666666	11.21115	9693.7548828125	1455656.2853960572	0	1182	0.25118621262839014	0.5262149578038606	0.05242991560772133	292.6533203125	292.6626281738281
744	292.93231201171875	2.4749666666666665					1	DETECTED	292.9323 m/z @2.47 [CD8234_2.mzXML]	292.93231201171875	2.4749666666666665	2.32705	14.113866666666667	11.786816666666667	7426.8359375	1305295.5531341857	0	1182	0.26968234798466817	39.842760563380274	5.587472282067932	292.9228515625	292.9394836425781
745	292.98114013671875	2.5017666666666667					1	DETECTED	292.9811 m/z @2.50 [CD8234_2.mzXML]	292.98114013671875	2.5017666666666667	2.3136	11.312483333333335	8.998883333333335	5235.47265625	1430931.5492938538	0	1182	0.5742485635365111	23.9120017714792	3.300476452321415	292.97296142578125	292.9895935058594
746	293.00762939453125	2.597266666666667					1	DETECTED	293.0076 m/z @2.60 [CD8234_2.mzXML]	293.00762939453125	2.597266666666667	2.3136	15.230333333333334	12.916733333333333	8439.4033203125	1081037.8406445615	0	1182	0.15967274511471308	21.974412974190557	42.649634263501945	292.9976501464844	293.0154724121094
747	293.0227355957031	2.570066666666667					1	DETECTED	293.0227 m/z @2.57 [CD8234_2.mzXML]	293.0227355957031	2.570066666666667	2.32705	4.530116666666667	2.2030666666666674	7720.89208984375	355349.56987356587	0	1182	0.5631693974194483	4.532748096838344	4.904916164542285	293.0188293457031	293.0234069824219
748	293.03424072265625	2.707266666666667					1	DETECTED	293.0342 m/z @2.71 [CD8234_2.mzXML]	293.03424072265625	2.707266666666667	2.1506499999999997	4.087466666666667	1.936816666666667	11631.2900390625	480188.05116223125	0	1182	0.5133919519611623	1.422133607656093	2.0456027973484567	293.026123046875	293.04205322265625
749	293.0531005859375	2.665966666666667					1	DETECTED	293.0531 m/z @2.67 [CD8234_2.mzXML]	293.0531005859375	2.665966666666667	2.1506499999999997	4.43485	2.2842000000000002	13583.6875	641230.7296831666	0	1182	0.7306794560887493	1.8320617429265857	2.5232550175411212	293.0451965332031	293.05712890625
750	293.0679016113281	2.597266666666667					1	DETECTED	293.0679 m/z @2.60 [CD8234_2.mzXML]	293.0679016113281	2.597266666666667	2.16425	18.630333333333333	16.466083333333334	25157.140625	2275619.9048337727	0	1182	0.19377873977620474	14.909412411429564	29.546712917678875	293.0599670410156	293.06903076171875
751	293.09716796875	2.597266666666667					1	DETECTED	293.0972 m/z @2.60 [CD8234_2.mzXML]	293.09716796875	2.597266666666667	0.10133333333333333	20.002333333333336	19.901000000000003	1.1315556E7	7.855199996257408E8	1	1182	0.7906392053996201	2.41324673301592	2.206767512690418	293.09649658203125	293.10662841796875
752	293.11553955078125	2.6249					1	DETECTED	293.1155 m/z @2.62 [CD8234_2.mzXML]	293.11553955078125	2.6249	2.0104833333333336	5.765199999999999	3.7547166666666656	33890.28125	1639164.5579999692	0	1182	0.8404516571557243	2.1305640861539676	2.9953018257274118	293.1121520996094	293.1241149902344
753	293.13848876953125	10.418133333333333					1	DETECTED	293.1385 m/z @10.42 [CD8234_2.mzXML]	293.13848876953125	10.418133333333333	2.1367333333333334	14.536733333333332	12.399999999999999	24572.69140625	5988029.1874074405	0	1182	9.799605023965583	0.5500300531151996	0.27972983275750035	293.1301574707031	293.1419677734375
754	293.15203857421875	9.752583333333332					1	DETECTED	293.1520 m/z @9.75 [CD8234_2.mzXML]	293.15203857421875	9.752583333333332	2.219	13.10065	10.88165	448500.28125	1.2700455853426578E7	0	1182	0.3174129075659522	0.5506937592983211	0.06604464492468652	293.1420593261719	293.16156005859375
755	293.17779541015625	13.761533333333334					1	DETECTED	293.1778 m/z @13.76 [CD8234_2.mzXML]	293.17779541015625	13.761533333333334	2.2460166666666668	15.089766666666666	12.84375	43347.08984375	1985442.7177875657	0	1182	0.27321558810253777	0.5592076433942729	0.08439986508326922	293.1678466796875	293.1877746582031
756	293.1904296875	2.6934					1	DETECTED	293.1904 m/z @2.69 [CD8234_2.mzXML]	293.1904296875	2.6934	2.32705	14.951016666666668	12.623966666666668	6870.798828125	1453017.2932120664	0	1182	0.11370417170816838	17.229379919020968	1.7401175742119506	293.18792724609375	293.19891357421875
757	293.21038818359375	12.478966666666668					1	DETECTED	293.2104 m/z @12.48 [CD8234_2.mzXML]	293.21038818359375	12.478966666666668	2.3404499999999997	19.782833333333333	17.442383333333332	7406.162109375	4094574.2047890015	0	1182	17.25390566136725	0.8602039088558319	0.8058738826014943	293.2013244628906	293.2202453613281
758	293.31097412109375	10.132883333333332					1	DETECTED	293.3110 m/z @10.13 [CD8234_2.mzXML]	293.31097412109375	10.132883333333332	2.32705	10.132883333333332	7.805833333333332	115452.9453125	2.2885119600749295E7	0	1182	8.045718757946517	0.5	null	293.31097412109375	293.3194885253906
759	293.67999267578125	2.55635					1	DETECTED	293.6800 m/z @2.56 [CD8234_2.mzXML]	293.67999267578125	2.55635	2.353816666666667	3.452316666666667	1.0985	4493.1103515625	159966.23035314935	0	1182	0.5061668011407265	2.7118992758393694	4.423798551678739	293.67767333984375	293.6827087402344
760	293.95703125	11.195866666666666					1	DETECTED	293.9570 m/z @11.20 [CD8234_2.mzXML]	293.95703125	11.195866666666666	10.959966666666666	18.301333333333332	7.341366666666666	3243.822998046875	708343.8663861084	0	1182	4.20297473119831	15.560336300692441	30.120672601384882	293.95654296875	293.9587097167969
761	294.1004943847656	2.4749666666666665					1	DETECTED	294.1005 m/z @2.47 [CD8234_2.mzXML]	294.1004943847656	2.4749666666666665	1.8717166666666667	19.672833333333333	17.801116666666665	1095366.375	7.327353487007675E7	0	1182	0.7837318425128394	2.709326657433897	2.776205658005178	294.09893798828125	294.1034240722656
762	294.1558837890625	9.752583333333332					1	DETECTED	294.1559 m/z @9.75 [CD8234_2.mzXML]	294.1558837890625	9.752583333333332	9.535383333333334	10.466433333333333	0.931049999999999	46499.0625	1086240.5363707875	0	1182	0.38190919336182105	1.8478758939010556	2.8526424657500744	294.1556091308594	294.1563720703125
763	294.266357421875	2.488383333333333					1	DETECTED	294.2664 m/z @2.49 [CD8234_2.mzXML]	294.266357421875	2.488383333333333	2.4346666666666668	5.145566666666666	2.7108999999999996	31184.068359375	1687496.4471832272	0	1182	0.5568483901810524	25.23332299100229	49.46664598200458	294.265625	294.2665710449219
764	294.9190673828125	14.113866666666667					1	DETECTED	294.9191 m/z @14.11 [CD8234_2.mzXML]	294.9190673828125	14.113866666666667	0.1195	20.002333333333336	19.882833333333338	18902.671875	4454965.188662753	0	1182	0.2824290886450953	0.6855804609848536	0.33440275280210346	294.9178466796875	294.92071533203125
765	294.93798828125	1.6441166666666667					1	DETECTED	294.9380 m/z @1.64 [CD8234_2.mzXML]	294.93798828125	1.6441166666666667	1.5825166666666666	1.6900666666666666	0.10755000000000003	93427.8359375	327358.97235082975	0	1182	0.05758602644704869	0.8596582938270834	0.8124088962823869	294.937744140625	294.93865966796875
766	294.9581298828125	13.659166666666666					1	DETECTED	294.9581 m/z @13.66 [CD8234_2.mzXML]	294.9581298828125	13.659166666666666	10.892066666666667	18.648500000000002	7.7564333333333355	9677.8720703125	2069047.1839780274	0	1182	4.676853748738662	1.4015455410598348	1.3565152403069407	294.95294189453125	294.9581298828125
767	295.1015319824219	2.4749666666666665					1	DETECTED	295.1015 m/z @2.47 [CD8234_2.mzXML]	295.1015319824219	2.4749666666666665	1.8437166666666667	18.429333333333332	16.585616666666667	127371.1640625	1.0291367183594419E7	0	1182	0.6536654121023142	2.7945402719102095	2.6357416398365405	295.0966491699219	295.10308837890625
768	295.128173828125	9.63795					1	DETECTED	295.1282 m/z @9.64 [CD8234_2.mzXML]	295.128173828125	9.63795	9.603566666666667	9.704433333333332	0.10086666666666488	48312.94921875	212133.5896660124	1	1182	0.08502956808969842	1.4667959282598235	1.933591856519647	295.1281433105469	295.1326599121094
769	295.14825439453125	9.752583333333332					1	DETECTED	295.1483 m/z @9.75 [CD8234_2.mzXML]	295.14825439453125	9.752583333333332	9.43305	10.418133333333333	0.9850833333333338	14709.8515625	374221.9631501163	0	1182	0.4685613919807743	1.3537608074216634	1.678130547132951	295.1470947265625	295.14935302734375
770	295.1937255859375	12.427916666666667					1	DETECTED	295.1937 m/z @12.43 [CD8234_2.mzXML]	295.1937255859375	12.427916666666667	1.4127	16.420166666666667	15.007466666666666	21610.494140625	2859625.6956828316	0	1182	3.5215700289940113	0.6811677598533213	0.2495700333465172	295.1848449707031	295.2036437988281
771	295.22540283203125	12.5314					1	DETECTED	295.2254 m/z @12.53 [CD8234_2.mzXML]	295.22540283203125	12.5314	11.750783333333334	19.984166666666667	8.233383333333332	17064.07421875	1249649.5484123533	0	1182	0.8926909118788835	5.273640497896971	9.547280995793942	295.21661376953125	295.226318359375
772	295.2620849609375	13.542283333333334					1	DETECTED	295.2621 m/z @13.54 [CD8234_2.mzXML]	295.2620849609375	13.542283333333334	0.5749	19.562833333333334	18.987933333333334	17492.669921875	2343689.051237244	0	1182	0.2490597505033616	0.5551020489219121	0.09374695545883056	295.2613830566406	295.2632751464844
773	295.29388427734375	2.597266666666667					1	DETECTED	295.2939 m/z @2.60 [CD8234_2.mzXML]	295.29388427734375	2.597266666666667	1.3579166666666667	9.333599999999999	7.975683333333333	41832.26171875	2743627.9365574964	0	1182	0.7324445013837684	1.5123962887719298	1.0904460042151722	295.2843322753906	295.2956237792969
774	296.0650329589844	1.7567					1	DETECTED	296.0650 m/z @1.76 [CD8234_2.mzXML]	296.0650329589844	1.7567	1.7069166666666669	1.81505	0.10813333333333319	98349.1640625	378666.8138398436	0	1182	0.07018627718932002	1.0840386222406144	1.0496777185817219	296.0648193359375	296.0657653808594
775	296.13177490234375	9.63795					1	DETECTED	296.1318 m/z @9.64 [CD8234_2.mzXML]	296.13177490234375	9.63795	9.586549999999999	9.704433333333332	0.11788333333333334	6486.6865234375	32822.43018237284	0	1182	0.08372678105054199	1.1467250324253992	1.2934500648507985	296.1313781738281	296.13201904296875
776	296.1848449707031	11.834033333333334					1	DETECTED	296.1848 m/z @11.83 [CD8234_2.mzXML]	296.1848449707031	11.834033333333334	9.3995	19.488999999999997	10.089499999999997	21168.732421875	2247142.002116885	0	1182	0.08965606727177011	2.453177507161487	2.170136597978081	296.1827087402344	296.1850280761719
777	296.1967468261719	12.343483333333333					1	DETECTED	296.1967 m/z @12.34 [CD8234_2.mzXML]	296.1967468261719	12.343483333333333	12.310049999999999	12.46175	0.15170000000000172	4105.79541015625	29542.069137573584	0	1182	0.05127752602321678	2.268693918245193	3.5373878364903866	296.1959533691406	296.19732666015625
778	296.2572021484375	13.461783333333333					1	DETECTED	296.2572 m/z @13.46 [CD8234_2.mzXML]	296.2572021484375	13.461783333333333	13.3835	13.849250000000001	0.46575000000000166	13131.7890625	185969.7777993167	0	1182	0.2447419799487438	2.9747711305088487	4.949542261017697	296.2570495605469	296.26568603515625
779	297.0684814453125	1.7240333333333333					1	DETECTED	297.0685 m/z @1.72 [CD8234_2.mzXML]	297.0684814453125	1.7240333333333333	1.7069166666666669	11.8939	10.186983333333334	9145.62890625	3745139.757499512	0	1182	0.03785800551352714	297.574975657258	594.149951314516	297.06805419921875	297.0776672363281
780	297.1182861328125	1.4935833333333333					1	DETECTED	297.1183 m/z @1.49 [CD8234_2.mzXML]	297.1182861328125	1.4935833333333333	1.4127	1.5825166666666666	0.1698166666666665	7148.85546875	54043.539115051244	0	1182	0.14359955035873573	1.0497630331753562	1.0995260663507125	297.117431640625	297.1182861328125
781	297.1695861816406	11.849966666666667					1	DETECTED	297.1696 m/z @11.85 [CD8234_2.mzXML]	297.1695861816406	11.849966666666667	11.800183333333333	11.953933333333334	0.1537500000000005	10106.9833984375	64938.786910034534	0	1182	0.12771281877308027	1.544191496484753	2.088382992969506	297.169189453125	297.169921875
782	297.1802978515625	15.089766666666666					1	DETECTED	297.1803 m/z @15.09 [CD8234_2.mzXML]	297.1802978515625	15.089766666666666	9.41625	19.947499999999998	10.531249999999998	10392.5439453125	2480849.3952508545	0	1182	1.4523896913500298	0.8285057406967451	0.6631057307374312	297.1787109375	297.1882019042969
783	297.2776794433594	12.9608					1	DETECTED	297.2777 m/z @12.96 [CD8234_2.mzXML]	297.2776794433594	12.9608	7.130716666666667	19.672833333333333	12.542116666666665	7643.59912109375	897157.7199976803	0	1182	0.1220409284888504	1.0756378553765669	1.1512757107531337	297.2768249511719	297.2805480957031
784	298.2155456542969	10.027316666666668					1	DETECTED	298.2155 m/z @10.03 [CD8234_2.mzXML]	298.2155456542969	10.027316666666668	9.940050000000001	10.185733333333333	0.24568333333333214	5082.98828125	53513.00792834469	0	1182	0.14512045827330766	1.4076585179526333	1.8153170359052668	298.215087890625	298.2159423828125
785	298.2731018066406	14.359183333333334					1	DETECTED	298.2731 m/z @14.36 [CD8234_2.mzXML]	298.2731018066406	14.359183333333334	11.145299999999999	17.086333333333336	5.941033333333337	128989.921875	5519322.863874879	0	1182	0.6035769007044589	3.2792431285185377	4.358638323611879	298.27142333984375	298.2752380371094
786	299.13787841796875	11.280383333333333					1	DETECTED	299.1379 m/z @11.28 [CD8234_2.mzXML]	299.13787841796875	11.280383333333333	10.329116666666666	14.749566666666668	4.420450000000002	64373.96484375	3352267.2175574945	1	1182	0.979119631784636	0.907599997055514	2.6867828964787646	299.13739013671875	299.1393127441406
787	299.27655029296875	14.359183333333334					1	DETECTED	299.2766 m/z @14.36 [CD8234_2.mzXML]	299.27655029296875	14.359183333333334	14.113866666666667	16.290916666666668	2.1770500000000013	25112.69140625	949391.0193449707	0	1182	0.570036812573111	3.8511303326039186	3.922715985429505	299.2760009765625	299.27813720703125
788	299.29351806640625	11.46555					1	DETECTED	299.2935 m/z @11.47 [CD8234_2.mzXML]	299.29351806640625	11.46555	0.15605	19.965833333333332	19.809783333333332	6329.607421875	2059052.7156834719	0	1182	13.135852403381467	0.8758027911637708	1.474590177689629	299.2921142578125	299.294921875
789	299.63232421875	12.867883333333333					1	DETECTED	299.6323 m/z @12.87 [CD8234_2.mzXML]	299.63232421875	12.867883333333333	12.7507	13.414333333333333	0.6636333333333333	65160.3515625	753950.1678840315	0	1182	0.16628774581782224	2.8316029014364985	4.663205802872997	299.6318664550781	299.63238525390625
790	300.17962646484375	11.5608					1	DETECTED	300.1796 m/z @11.56 [CD8234_2.mzXML]	300.17962646484375	11.5608	9.3995	11.718383333333332	2.318883333333332	35736.796875	841769.7749897465	0	1182	0.13449733540407216	0.5428184924478773	0.08472923080746399	300.1790466308594	300.1847839355469
791	300.1980895996094	11.357133333333334					1	DETECTED	300.1981 m/z @11.36 [CD8234_2.mzXML]	300.1980895996094	11.357133333333334	8.813649999999999	15.05485	6.241200000000001	10129.5263671875	2477828.9629814457	0	1182	6.075047582618497	1.226900117293213	1.453800234586426	300.1925354003906	300.1988830566406
792	300.63385009765625	10.382516666666668					1	DETECTED	300.6339 m/z @10.38 [CD8234_2.mzXML]	300.63385009765625	10.382516666666668	10.382516666666668	13.20485	2.822333333333333	13563.8935546875	1574828.2995635986	0	1182	2.7439435442657594	null	null	300.6318054199219	300.64056396484375
793	301.1174011230469	10.756183333333333					1	DETECTED	301.1174 m/z @10.76 [CD8234_2.mzXML]	301.1174011230469	10.756183333333333	10.293233333333335	10.874866666666666	0.5816333333333308	42346.80859375	446622.6562954093	0	1182	0.0636661817881734	0.628181589084495	1.4837157995332702	301.1173095703125	301.1180114746094
794	301.1400146484375	1.6441166666666667					1	DETECTED	301.1400 m/z @1.64 [CD8234_2.mzXML]	301.1400146484375	1.6441166666666667	0.10133333333333333	20.002333333333336	19.901000000000003	79282.046875	1.1887881924355729E7	1	1182	0.16610851366256307	3.4925567483251507	52.82858411240218	301.1391296386719	301.14117431640625
795	301.21270751953125	13.461783333333333					1	DETECTED	301.2127 m/z @13.46 [CD8234_2.mzXML]	301.21270751953125	13.461783333333333	12.114883333333333	13.849250000000001	1.7343666666666682	42530.42578125	1059579.8524978028	0	1182	0.21783155065909554	0.6438364639790142	0.24648515452136682	301.20849609375	301.213134765625
796	302.0191955566406	9.922683333333334					1	DETECTED	302.0192 m/z @9.92 [CD8234_2.mzXML]	302.0191955566406	9.922683333333334	0.19243333333333332	19.929166666666667	19.736733333333333	5701.1474609375	2299977.735361542	0	1182	2.880840107803234	1.0141945650591369	1.0747951555266662	302.0177001953125	302.020263671875
797	302.10174560546875	10.647633333333333					1	DETECTED	302.1017 m/z @10.65 [CD8234_2.mzXML]	302.10174560546875	10.647633333333333	10.561216666666667	10.683933333333332	0.12271666666666547	4346.01513671875	26240.702468139418	0	1182	0.14836005330591107	0.7100289296046225	0.420057859209245	302.10125732421875	302.1019592285156
798	302.1229553222656	10.1152					1	DETECTED	302.1230 m/z @10.12 [CD8234_2.mzXML]	302.1229553222656	10.1152	10.0802	10.823200000000002	0.7430000000000021	8642.0322265625	152213.11834777842	0	1182	0.7376317940153783	10.614285714285701	20.228571428571403	302.1204528808594	302.1231384277344
799	302.14093017578125	11.4817					1	DETECTED	302.1409 m/z @11.48 [CD8234_2.mzXML]	302.14093017578125	11.4817	0.10133333333333333	20.002333333333336	19.901000000000003	13483.06640625	2911811.835863618	0	1182	10.821324587155406	4.716137876415596	2.5050428348795997	302.14093017578125	302.14495849609375
800	302.23211669921875	10.823200000000002					1	DETECTED	302.2321 m/z @10.82 [CD8234_2.mzXML]	302.23211669921875	10.823200000000002	10.806483333333334	10.943183333333334	0.13669999999999938	4874.56591796875	26994.736307128827	0	1182	0.11568588058334228	4.088733798603995	7.177467597207989	302.2318420410156	302.2323913574219
801	302.2863464355469	11.57635					1	DETECTED	302.2863 m/z @11.58 [CD8234_2.mzXML]	302.2863464355469	11.57635	11.4977	14.699366666666666	3.201666666666666	126023.9375	1505169.79298468	0	1182	0.11125529636066567	3.198502629994733	1.7728554152849214	302.2857666015625	302.2881774902344
802	303.02685546875	1.4633333333333334					1	DETECTED	303.0269 m/z @1.46 [CD8234_2.mzXML]	303.02685546875	1.4633333333333334	1.43135	1.5087166666666667	0.0773666666666668	8058.970703125	29583.390711425738	0	1182	0.07916510047985303	1.2094841063053643	1.4189682126107284	303.0264892578125	303.0275573730469
803	303.07354736328125	9.6883					1	DETECTED	303.0735 m/z @9.69 [CD8234_2.mzXML]	303.07354736328125	9.6883	9.63795	9.940050000000001	0.30210000000000115	28640.150390625	193198.11159564205	0	1182	0.09941245183952141	2.893134127430275	5.678006237944276	303.0732727050781	303.07427978515625
804	303.1325378417969	10.756183333333333					1	DETECTED	303.1325 m/z @10.76 [CD8234_2.mzXML]	303.1325378417969	10.756183333333333	10.097733333333334	11.04405	0.9463166666666663	4887.97216796875	114547.82706524662	0	1182	0.07949257068225002	0.7185941731845004	0.42923357565852627	303.12548828125	303.13446044921875
805	303.2283020019531	14.31155					1	DETECTED	303.2283 m/z @14.31 [CD8234_2.mzXML]	303.2283020019531	14.31155	10.545466666666666	17.216166666666666	6.6707	459630.78125	1.621491416724237E7	1	1182	0.32771765107639084	3.689973246050208	4.76482090713967	303.2276306152344	303.2314453125
806	303.6459045410156	12.867883333333333					1	DETECTED	303.6459 m/z @12.87 [CD8234_2.mzXML]	303.6459045410156	12.867883333333333	12.716366666666666	13.053766666666666	0.3374000000000006	12161.08984375	126120.58706811533	0	1182	0.15398808734652114	1.1134088659113357	1.2268177318226714	303.6449279785156	303.646484375
807	304.0484924316406	16.605433333333334					1	DETECTED	304.0485 m/z @16.61 [CD8234_2.mzXML]	304.0484924316406	16.605433333333334	0.1195	19.947499999999998	19.828	4712.2626953125	1473427.410705475	0	1182	7.910584118488851	0.6013611604236337	0.34939035994638273	304.046875	304.0494384765625
808	304.0771484375	9.704433333333332					1	DETECTED	304.0771 m/z @9.70 [CD8234_2.mzXML]	304.0771484375	9.704433333333332	9.671983333333333	9.736483333333332	0.06449999999999889	4975.818359375	16112.478417846683	0	1182	0.08942165351394493	0.9938366718027877	0.9876733436055753	304.0768127441406	304.0773010253906
809	304.088623046875	10.806483333333334					1	DETECTED	304.0886 m/z @10.81 [CD8234_2.mzXML]	304.088623046875	10.806483333333334	10.773083333333334	11.923416666666666	1.1503333333333323	10348.28125	266430.6526409912	0	1182	0.07955420560432991	17.22055888223535	33.4411177644707	304.0858459472656	304.0888366699219
810	304.1503601074219	9.301566666666668					1	DETECTED	304.1504 m/z @9.30 [CD8234_2.mzXML]	304.1503601074219	9.301566666666668	9.212166666666667	17.915833333333335	8.703666666666669	4682.37890625	915405.2459013673	0	1182	0.09017607307482223	48.67822520507017	96.35645041014034	304.1452941894531	304.150634765625
811	304.21136474609375	10.062683333333332					1	DETECTED	304.2114 m/z @10.06 [CD8234_2.mzXML]	304.21136474609375	10.062683333333332	10.009966666666665	10.561216666666667	0.5512500000000014	26597.9140625	251645.38787506148	0	1182	0.0975345537228165	2.741379132101141	4.705425558013404	304.2110290527344	304.21160888671875
812	304.2317810058594	14.31155					1	DETECTED	304.2318 m/z @14.31 [CD8234_2.mzXML]	304.2317810058594	14.31155	10.943183333333334	17.252666666666666	6.309483333333333	74360.671875	3493954.529125337	0	1182	0.4473639222888721	0.7702947974330477	0.42519677569462766	304.2313537597656	304.2408752441406
813	304.298828125	11.4977					1	DETECTED	304.2988 m/z @11.50 [CD8234_2.mzXML]	304.298828125	11.4977	11.4817	11.702166666666667	0.2204666666666668	17801.46875	105205.77194189369	0	1182	0.22910704241193258	6.889583333333332	10.809612715844787	304.2983703613281	304.2993469238281
814	304.89532470703125	1.5975333333333335					1	DETECTED	304.8953 m/z @1.60 [CD8234_2.mzXML]	304.89532470703125	1.5975333333333335	0.39255	11.654183333333332	11.261633333333332	71560.890625	3128325.2682431643	0	1182	0.0704352187577928	0.5491712294644894	5.009793743034274	304.89495849609375	304.9042663574219
815	305.0450134277344	16.623633333333334					1	DETECTED	305.0450 m/z @16.62 [CD8234_2.mzXML]	305.0450134277344	16.623633333333334	9.123166666666666	19.892833333333332	10.769666666666666	4260.2412109375	976278.8072589723	0	1182	1.4355333065980034	0.7179331063844915	0.4444086962812628	305.04302978515625	305.0516662597656
816	305.214599609375	10.045116666666667					1	DETECTED	305.2146 m/z @10.05 [CD8234_2.mzXML]	305.214599609375	10.045116666666667	10.045116666666667	14.985416666666667	4.940300000000001	4245.703125	836750.2884297484	0	1182	0.10928183570143624	null	null	305.21319580078125	305.2149658203125
817	305.2442626953125	12.63175					1	DETECTED	305.2443 m/z @12.63 [CD8234_2.mzXML]	305.2442626953125	12.63175	11.923416666666666	15.5541	3.6306833333333337	86155.0	2901207.429967407	1	1182	0.19296390579958356	0.7988246528606451	15.43883439890608	305.2363586425781	305.2476806640625
818	306.0833435058594	16.0329					1	DETECTED	306.0833 m/z @16.03 [CD8234_2.mzXML]	306.0833435058594	16.0329	9.301566666666668	19.086833333333335	9.785266666666667	5729.41650390625	1152285.0509331974	0	1182	2.320382336331477	0.7268446073091017	0.33074592531090014	306.0809326171875	306.0845642089844
819	306.2476501464844	12.615083333333333					1	DETECTED	306.2477 m/z @12.62 [CD8234_2.mzXML]	306.2476501464844	12.615083333333333	12.565216666666666	14.8658	2.300583333333334	17714.0859375	692754.2253876951	0	1182	1.523784920746838	19.530939959034644	37.829946991015056	306.2471008300781	306.2505798339844
820	306.8283996582031	1.7406833333333334					1	DETECTED	306.8284 m/z @1.74 [CD8234_2.mzXML]	306.8283996582031	1.7406833333333334	1.7069166666666669	1.7866666666666666	0.07974999999999977	11635.4892578125	46373.365488281226	0	1182	0.07622580506437071	1.1808983218163893	1.3617966436327786	306.8282165527344	306.82879638671875
821	306.99285888671875	10.993150000000002					1	DETECTED	306.9929 m/z @10.99 [CD8234_2.mzXML]	306.99285888671875	10.993150000000002	10.823200000000002	11.195866666666666	0.3726666666666638	5067.96630859375	66406.39750707988	0	1182	0.1880394890180792	1.0964009022261363	1.1928018044522726	306.9921569824219	306.9936828613281
822	307.078369140625	10.132883333333332					1	DETECTED	307.0784 m/z @10.13 [CD8234_2.mzXML]	307.078369140625	10.132883333333332	9.301566666666668	18.922166666666666	9.620599999999998	37335.6328125	1590668.964902496	0	1182	0.1021234131539206	27.851029095110995	61.356934105456546	307.0782775878906	307.0811462402344
823	307.16741943359375	10.545466666666666					1	DETECTED	307.1674 m/z @10.55 [CD8234_2.mzXML]	307.16741943359375	10.545466666666666	9.535383333333334	16.623633333333334	7.08825	621207.6875	1.215093764836844E7	1	1182	0.48248179683246306	4.846876732547429	2.223739964339222	307.16680908203125	307.16937255859375
824	308.0496520996094	10.435300000000002					1	DETECTED	308.0497 m/z @10.44 [CD8234_2.mzXML]	308.0496520996094	10.435300000000002	7.657583333333333	11.2466	3.5890166666666676	525812.875	1.124342825440844E7	1	1182	0.06953882340936701	0.5339526586581237	3.7044291743746958	308.04931640625	308.05609130859375
825	308.17138671875	10.561216666666667					1	DETECTED	308.1714 m/z @10.56 [CD8234_2.mzXML]	308.17138671875	10.561216666666667	10.418133333333333	12.081066666666667	1.6629333333333332	70826.6953125	1698054.8359719233	0	1182	0.5244294340311804	2.9781482024433865	4.897592990826206	308.16998291015625	308.1717834472656
826	309.05322265625	10.45125					1	DETECTED	309.0532 m/z @10.45 [CD8234_2.mzXML]	309.05322265625	10.45125	2.16425	15.089766666666666	12.925516666666667	74305.1953125	4457413.627540526	1	1182	0.06644498956073797	0.7798670608583727	86.21798520253509	309.0476379394531	309.0616149902344
827	309.1501159667969	13.761533333333334					1	DETECTED	309.1501 m/z @13.76 [CD8234_2.mzXML]	309.1501159667969	13.761533333333334	9.301566666666668	14.815933333333334	5.514366666666666	29156.958984375	1012171.3900747676	0	1182	0.24281645232196603	3.8249452216491866	3.1234235485425477	309.14715576171875	309.1510925292969
828	309.16375732421875	10.561216666666667					1	DETECTED	309.1638 m/z @10.56 [CD8234_2.mzXML]	309.16375732421875	10.561216666666667	10.435300000000002	11.591716666666667	1.156416666666665	24317.939453125	530042.6348843998	0	1182	0.5923524051860163	4.591992058239627	1.9377567401700142	309.16326904296875	309.16412353515625
829	309.2026672363281	12.7507					1	DETECTED	309.2027 m/z @12.75 [CD8234_2.mzXML]	309.2026672363281	12.7507	11.750783333333334	14.79905	3.048266666666665	12558.6416015625	487829.82160266064	0	1182	0.3752743454101246	1.5242603550295863	4.189981924116712	309.2022399902344	309.2066650390625
830	309.2188720703125	9.350033333333332					1	DETECTED	309.2189 m/z @9.35 [CD8234_2.mzXML]	309.2188720703125	9.350033333333332	9.286016666666665	15.9411	6.6550833333333355	2585.126220703125	493385.0695140993	0	1182	0.07408951708375433	51.97930226503467	102.95860453006934	309.2181091308594	309.2267761230469
831	310.0469055175781	10.435300000000002					1	DETECTED	310.0469 m/z @10.44 [CD8234_2.mzXML]	310.0469055175781	10.435300000000002	10.382516666666668	11.04405	0.6615333333333329	172977.78125	1056802.5550772091	0	1182	0.06830810166810508	5.407104491208734	3.4377034783098916	310.0462646484375	310.0475769042969
832	310.11260986328125	0.3015833333333333					1	DETECTED	310.1126 m/z @0.30 [CD8234_2.mzXML]	310.11260986328125	0.3015833333333333	0.10133333333333333	19.984166666666667	19.882833333333334	1728.3890380859375	977200.7922586665	0	1182	0.3657476471997829	49.64502704952144	98.29005409904288	310.1102294921875	310.1142578125
833	310.9118957519531	1.6441166666666667					1	DETECTED	310.9119 m/z @1.64 [CD8234_2.mzXML]	310.9118957519531	1.6441166666666667	1.5975333333333335	1.7567	0.15916666666666646	98254.1875	354992.69176122994	0	1182	0.054425332905295276	2.379791681307705	1.4943944625648506	310.9110412597656	310.9120178222656
834	311.0048828125	11.816849999999999					1	DETECTED	311.0049 m/z @11.82 [CD8234_2.mzXML]	311.0048828125	11.816849999999999	9.801466666666666	19.397499999999997	9.596033333333331	4149.1767578125	791852.3855728761	0	1182	5.309493373479526	2.380696807059038	6.751133156503774	310.9951477050781	311.0089416503906
835	311.0503234863281	10.435300000000002					1	DETECTED	311.0503 m/z @10.44 [CD8234_2.mzXML]	311.0503234863281	10.435300000000002	8.2195	10.561216666666667	2.3417166666666667	27232.9921875	523610.851367462	0	1182	0.06736334953525436	0.5284133646237623	4.064496222738217	311.0501403808594	311.05615234375
836	311.12335205078125	8.7462					1	DETECTED	311.1234 m/z @8.75 [CD8234_2.mzXML]	311.12335205078125	8.7462	8.440883333333334	9.168816666666666	0.7279333333333327	21775.962890625	224145.5837615964	0	1182	0.08073558291586913	0.9907592516114995	0.6882751384108552	311.122802734375	311.1260681152344
837	311.1507263183594	13.761533333333334					1	DETECTED	311.1507 m/z @13.76 [CD8234_2.mzXML]	311.1507263183594	13.761533333333334	13.62515	14.113866666666667	0.4887166666666669	8121.85888671875	109980.63391711396	0	1182	0.23818490059429465	1.7917023096663653	2.4661338992118114	311.1492919921875	311.1513366699219
838	311.16595458984375	12.2781					1	DETECTED	311.1660 m/z @12.28 [CD8234_2.mzXML]	311.16595458984375	12.2781	11.783683333333332	15.922716666666668	4.139033333333336	53862.9453125	1146402.3881896974	0	1182	0.21347758766454206	7.960284322212486	8.006567926864166	311.1626892089844	311.1758728027344
839	311.6323547363281	12.851733333333334					1	DETECTED	311.6324 m/z @12.85 [CD8234_2.mzXML]	311.6323547363281	12.851733333333334	12.785	12.914683333333333	0.12968333333333248	15765.375	88191.93961059538	0	1182	0.10912685629311447	0.9716533466533374	0.9433066933066747	311.6317443847656	311.6328430175781
840	311.9927978515625	17.54733333333333					1	DETECTED	311.9928 m/z @17.55 [CD8234_2.mzXML]	311.9927978515625	17.54733333333333	11.027099999999999	19.855999999999998	8.828899999999999	2584.4697265625	631801.4485929263	0	1182	2.8124590202016186	0.6770386540358986	0.3540773080717972	311.9917297363281	311.9953918457031
841	312.02874755859375	13.175516666666665					1	DETECTED	312.0287 m/z @13.18 [CD8234_2.mzXML]	312.02874755859375	13.175516666666665	9.957416666666667	17.860833333333336	7.9034166666666685	35392.69921875	1308211.8202895815	0	1182	0.18815881593357275	0.7891032958312612	0.8587764655427651	312.0220947265625	312.0299377441406
842	312.04296875	10.45125					1	DETECTED	312.0430 m/z @10.45 [CD8234_2.mzXML]	312.04296875	10.45125	10.418133333333333	10.529166666666667	0.11103333333333332	6596.4482421875	28916.10087780776	0	1182	0.08279383463442791	1.6763965777554204	2.352793155510841	312.0423583984375	312.0434875488281
843	312.1297302246094	8.847716666666667					1	DETECTED	312.1297 m/z @8.85 [CD8234_2.mzXML]	312.1297302246094	8.847716666666667	8.643483333333334	8.9327	0.28921666666666646	6174.44580078125	47237.13686120602	0	1182	0.26477748026621306	0.7080545128121443	0.47230725167686816	312.1256408691406	312.1309814453125
844	312.2161865234375	10.756183333333333					1	DETECTED	312.2162 m/z @10.76 [CD8234_2.mzXML]	312.2161865234375	10.756183333333333	2.0946333333333333	10.943183333333334	8.84855	10107.1845703125	2854190.5102879633	0	1182	0.20757292645939174	0.5107948346427603	6.125816162860436	312.2157287597656	312.220458984375
845	312.28912353515625	13.542283333333334					1	DETECTED	312.2891 m/z @13.54 [CD8234_2.mzXML]	312.28912353515625	13.542283333333334	13.510066666666667	14.263433333333333	0.7533666666666665	9241.1787109375	184335.6073958129	0	1182	0.361097311695568	11.692188308328978	14.33969747613446	312.2878723144531	312.28985595703125
846	312.3617248535156	12.065050000000001					1	DETECTED	312.3617 m/z @12.07 [CD8234_2.mzXML]	312.3617248535156	12.065050000000001	12.0326	13.60825	1.5756499999999996	13668.9306640625	403921.4449632566	0	1182	0.12673545226682847	24.278120184899272	47.556240369798545	312.3518981933594	312.36199951171875
847	312.6580810546875	2.3002					1	DETECTED	312.6581 m/z @2.30 [CD8234_2.mzXML]	312.6580810546875	2.3002	1.8437166666666667	4.643383333333333	2.799666666666667	28508.859375	1066367.9991325072	0	1182	0.47390924756628694	2.0279997413023994	2.5454723286521066	312.6558532714844	312.6600341796875
848	313.095703125	1.5087166666666667					1	DETECTED	313.0957 m/z @1.51 [CD8234_2.mzXML]	313.095703125	1.5087166666666667	1.4127	19.397499999999997	17.984799999999996	18889.4453125	2771844.7676475523	0	1182	0.1328702285512715	93.65457385870509	181.91388420560563	313.0945739746094	313.0965270996094
849	313.16583251953125	12.2781					1	DETECTED	313.1658 m/z @12.28 [CD8234_2.mzXML]	313.16583251953125	12.2781	12.200266666666666	14.079116666666666	1.87885	10412.888671875	397916.4801704102	0	1182	0.24711854095675712	12.069700214132611	23.139400428265223	313.15826416015625	313.16668701171875
850	313.236083984375	12.5314					1	DETECTED	313.2361 m/z @12.53 [CD8234_2.mzXML]	313.236083984375	12.5314	4.941916666666667	12.699233333333332	7.757316666666665	10651.9052734375	729776.1495894772	0	1182	0.11302046337804939	0.5110569669872125	0.022113933974425015	313.23486328125	313.2431945800781
851	313.2728576660156	13.761533333333334					1	DETECTED	313.2729 m/z @13.76 [CD8234_2.mzXML]	313.2728576660156	13.761533333333334	0.10133333333333333	19.947499999999998	19.846166666666665	9536.0615234375	1387581.6258323977	0	1182	0.3593014479600072	0.7288023786514458	0.31132787864064454	313.2715148925781	313.27545166015625
852	313.783935546875	2.3002					1	DETECTED	313.7839 m/z @2.30 [CD8234_2.mzXML]	313.783935546875	2.3002	1.8577333333333332	4.725316666666667	2.867583333333334	22824.294921875	875916.6444872132	0	1182	0.4290744968960687	1.926581948098166	1.9760369083112417	313.7823486328125	313.7846984863281
853	314.0290222167969	13.190266666666668					1	DETECTED	314.0290 m/z @13.19 [CD8234_2.mzXML]	314.0290222167969	13.190266666666668	11.767416666666666	15.463249999999999	3.695833333333333	7964.6064453125	501817.1818088382	0	1182	0.14718006060814304	1.2987431329139851	1.59748626582797	314.0279235839844	314.03057861328125
854	314.2317199707031	10.9266					1	DETECTED	314.2317 m/z @10.93 [CD8234_2.mzXML]	314.2317199707031	10.9266	10.756183333333333	11.985000000000001	1.2288166666666687	192444.796875	1815739.8266585742	1	1182	0.1182395961788405	2.1893243072705904	4.508589361334259	314.23101806640625	314.2347717285156
855	315.01263427734375	2.3673					1	DETECTED	315.0126 m/z @2.37 [CD8234_2.mzXML]	315.01263427734375	2.3673	1.56775	18.903833333333335	17.336083333333335	8216.9365234375	3392844.8580122376	0	1182	0.13228883740755704	10.841150230337897	20.682300460675794	315.0036926269531	315.02203369140625
856	315.0791931152344	2.3002					1	DETECTED	315.0792 m/z @2.30 [CD8234_2.mzXML]	315.0791931152344	2.3002	1.6441166666666667	19.672833333333333	18.028716666666668	8047986.0	3.470236045737961E8	1	1182	0.40510256105915543	2.123848493629255	2.06253188716127	315.078369140625	315.08770751953125
857	315.1330871582031	11.342283333333334					1	DETECTED	315.1331 m/z @11.34 [CD8234_2.mzXML]	315.1330871582031	11.342283333333334	2.02455	12.016833333333333	9.992283333333333	19065.2578125	2082748.073571472	0	1182	0.42674436775924285	0.9403909305403982	0.9026298710278309	315.1232604980469	315.1409912109375
858	315.16180419921875	2.2733333333333334					1	DETECTED	315.1618 m/z @2.27 [CD8234_2.mzXML]	315.16180419921875	2.2733333333333334	2.2054166666666664	13.676333333333334	11.470916666666668	6536.716796875	1848771.3679703374	0	1182	10.074884356672204	84.44846625766822	167.89693251533643	315.1571960449219	315.166015625
859	315.23516845703125	10.9266					1	DETECTED	315.2352 m/z @10.93 [CD8234_2.mzXML]	315.23516845703125	10.9266	2.259533333333333	11.077783333333334	8.81825	34853.37890625	1370453.0576312877	0	1182	0.11329097521162268	1.2852162572065327	2.513481845944755	315.2288513183594	315.2357177734375
860	316.0825500488281	2.3002					1	DETECTED	316.0826 m/z @2.30 [CD8234_2.mzXML]	316.0825500488281	2.3002	1.8292333333333335	10.3469	8.517666666666667	715667.3125	3.0643942372297343E7	0	1182	0.4528664978741723	2.083740521042973	2.0289816119498894	316.08203125	316.08349609375
861	316.24737548828125	11.111716666666666					1	DETECTED	316.2474 m/z @11.11 [CD8234_2.mzXML]	316.24737548828125	11.111716666666666	10.90965	11.670166666666667	0.7605166666666676	189118.546875	1371506.362122191	1	1182	0.09522069684474666	3.5605994030508223	3.3992830449040228	316.23748779296875	316.2480773925781
862	317.0837707519531	2.3002					1	DETECTED	317.0838 m/z @2.30 [CD8234_2.mzXML]	317.0837707519531	2.3002	1.8437166666666667	8.42485	6.581133333333333	102526.4140625	4042208.476728488	0	1182	0.35259029342048764	2.0983264488963775	2.35670621552074	317.0828857421875	317.084716796875
863	317.11419677734375	1.6590666666666667					1	DETECTED	317.1142 m/z @1.66 [CD8234_2.mzXML]	317.11419677734375	1.6590666666666667	0.6475500000000001	19.525666666666666	18.878116666666667	28878.046875	2673273.711870634	0	1182	0.07980314069846473	18.683238283535328	38.14472432795799	317.1121520996094	317.115966796875
864	317.25079345703125	11.094816666666667					1	DETECTED	317.2508 m/z @11.09 [CD8234_2.mzXML]	317.25079345703125	11.094816666666667	11.060916666666666	14.7161	3.6551833333333352	31660.6640625	1300750.8560095828	0	1182	2.540870094037416	23.16859453565669	101.15450014136883	317.24359130859375	317.25103759765625
865	317.52838134765625	2.3002					1	DETECTED	317.5284 m/z @2.30 [CD8234_2.mzXML]	317.52838134765625	2.3002	1.8437166666666667	4.023766666666666	2.1800499999999996	28235.205078125	1054232.5063765873	0	1182	0.5830572372429381	2.1077601101471117	1.9143876920101999	317.5264587402344	317.5296630859375
866	318.0639953613281	16.401783333333334					1	DETECTED	318.0640 m/z @16.40 [CD8234_2.mzXML]	318.0639953613281	16.401783333333334	9.654866666666667	19.837666666666667	10.1828	5548.54052734375	1076028.4170814198	0	1182	1.4148265038639671	0.7546261872707285	1.6288646486709675	318.0621337890625	318.06536865234375
867	318.19073486328125	9.333599999999999					1	DETECTED	318.1907 m/z @9.33 [CD8234_2.mzXML]	318.19073486328125	9.333599999999999	9.27075	18.062833333333334	8.792083333333334	14467.599609375	1754781.2717269284	0	1182	0.09232233531670708	1.5338737218943124	1.741926835070693	318.18084716796875	318.1910705566406
868	318.2992248535156	11.342283333333334					1	DETECTED	318.2992 m/z @11.34 [CD8234_2.mzXML]	318.2992248535156	11.342283333333334	11.263416666666666	12.5818	1.3183833333333332	236831.390625	1914816.50633142	1	1182	0.09589270248637227	2.139078695596099	2.7684369315942763	318.2982482910156	318.30059814453125
869	318.9367980957031	1.61305					1	DETECTED	318.9368 m/z @1.61 [CD8234_2.mzXML]	318.9367980957031	1.61305	1.5825166666666666	1.6441166666666667	0.0616000000000001	12645.072265625	33491.550673584075	0	1182	0.05522158791363174	1.0087336244541438	1.0174672489082877	318.9361572265625	318.937255859375
870	318.9694519042969	1.9549166666666666					1	DETECTED	318.9695 m/z @1.95 [CD8234_2.mzXML]	318.9694519042969	1.9549166666666666	1.7567	2.10875	0.3520500000000002	12122.4208984375	152029.0593554688	0	1182	0.032260180193123045	0.8880433868662242	0.7760867737324483	318.9673767089844	318.9698181152344
871	319.06024169921875	16.47535					1	DETECTED	319.0602 m/z @16.48 [CD8234_2.mzXML]	319.06024169921875	16.47535	9.704433333333332	19.581166666666665	9.876733333333332	4053.329833984375	944175.9723583681	0	1182	7.798569754941891	0.729349792617937	0.4721046397846721	319.0576477050781	319.061767578125
872	319.1280517578125	10.683933333333332					1	DETECTED	319.1281 m/z @10.68 [CD8234_2.mzXML]	319.1280517578125	10.683933333333332	1.8577333333333332	11.111716666666666	9.253983333333332	7793.515625	1757933.359609558	0	1182	0.20435638449121285	0.5242337208160552	0.04846744163211055	319.12078857421875	319.1286926269531
873	319.16461181640625	9.5523					1	DETECTED	319.1646 m/z @9.55 [CD8234_2.mzXML]	319.16461181640625	9.5523	9.518466666666665	9.671983333333333	0.1535166666666683	10079.7705078125	45059.52147204596	0	1182	0.05682775997247802	2.438007523558972	3.44150560194191	319.1644287109375	319.16522216796875
874	319.1934814453125	14.359183333333334					1	DETECTED	319.1935 m/z @14.36 [CD8234_2.mzXML]	319.1934814453125	14.359183333333334	9.41625	17.160500000000003	7.744250000000003	113933.28125	5614388.956054807	0	1182	0.5565581998816516	1.5427302280771846	4.412832419045096	319.1871337890625	319.2001037597656
875	319.2236328125	12.496116666666667					1	DETECTED	319.2236 m/z @12.50 [CD8234_2.mzXML]	319.2236328125	12.496116666666667	4.51415	12.7507	8.236550000000001	6979.18408203125	848562.1603089601	0	1182	0.24282501887047836	0.5159474064453623	0.031894812890724426	319.2234802246094	319.22454833984375
876	319.2414855957031	11.969433333333335					1	DETECTED	319.2415 m/z @11.97 [CD8234_2.mzXML]	319.2414855957031	11.969433333333335	11.923416666666666	12.081066666666667	0.1576500000000003	6966.40771484375	41709.84095922875	0	1182	0.09060441913920414	1.7129663165519136	2.425932633103827	319.2406921386719	319.2416687011719
877	319.26239013671875	13.1608					1	DETECTED	319.2624 m/z @13.16 [CD8234_2.mzXML]	319.26239013671875	13.1608	3.452316666666667	19.691166666666668	16.23885	11867.337890625	1182503.2870528265	0	1182	0.27802647876795916	0.8363227005934671	0.6726454011869345	319.258056640625	319.26348876953125
878	319.30255126953125	11.327066666666667					1	DETECTED	319.3026 m/z @11.33 [CD8234_2.mzXML]	319.30255126953125	11.327066666666667	11.296483333333333	11.670166666666667	0.37368333333333403	46082.46484375	398830.57863037084	0	1182	0.08290656177855382	6.109264305176931	64.21437674724507	319.2944641113281	319.3028869628906
879	320.00421142578125	17.750333333333334					1	DETECTED	320.0042 m/z @17.75 [CD8234_2.mzXML]	320.00421142578125	17.750333333333334	3.4372166666666666	18.7215	15.284283333333333	1726.9761962890625	709104.883785309	0	1182	8.31497744776573	0.5339257580750523	0.06785151615010464	320.0024719238281	320.0058288574219
880	320.19708251953125	14.31155					1	DETECTED	320.1971 m/z @14.31 [CD8234_2.mzXML]	320.19708251953125	14.31155	11.8939	15.977633333333333	4.083733333333333	19621.732421875	1128937.7510731209	0	1182	0.5883798165378948	0.8376106249506682	5.484267713690495	320.196533203125	320.19854736328125
881	320.6995849609375	9.087833333333332					1	DETECTED	320.6996 m/z @9.09 [CD8234_2.mzXML]	320.6995849609375	9.087833333333332	9.036	9.154116666666665	0.11811666666666554	5096.6826171875	23983.787665649357	0	1182	0.06599376050449735	1.139389067524118	1.2787781350482361	320.69940185546875	320.7004089355469
882	320.869140625	1.61305					1	DETECTED	320.8691 m/z @1.61 [CD8234_2.mzXML]	320.869140625	1.61305	1.56775	1.6900666666666666	0.12231666666666663	21640.76171875	86863.05836962891	0	1182	0.06443218371125847	1.328258595140765	1.727233420925493	320.86822509765625	320.8695068359375
883	321.0916748046875	10.806483333333334					1	DETECTED	321.0917 m/z @10.81 [CD8234_2.mzXML]	321.0916748046875	10.806483333333334	10.789950000000001	10.892066666666667	0.10211666666666552	2769.52587890625	10020.864693725502	0	1182	0.07616299440677743	3.0882056451612643	5.176411290322529	321.0903625488281	321.09210205078125
884	321.2092590332031	12.615083333333333					1	DETECTED	321.2093 m/z @12.62 [CD8234_2.mzXML]	321.2092590332031	12.615083333333333	1.4787	15.64625	14.16755	48852.41796875	2307164.350024474	0	1182	0.3038620749514074	23.638066100104545	null	321.2005615234375	321.21044921875
885	321.25689697265625	12.246633333333333					1	DETECTED	321.2569 m/z @12.25 [CD8234_2.mzXML]	321.25689697265625	12.246633333333333	11.702166666666667	12.46175	0.7595833333333335	15134.9658203125	199013.10820709274	0	1182	0.07725822418108486	0.6975480592628874	null	321.2558898925781	321.257080078125
886	322.06536865234375	12.0326					1	DETECTED	322.0654 m/z @12.03 [CD8234_2.mzXML]	322.06536865234375	12.0326	9.940050000000001	19.397499999999997	9.457449999999996	17745.95703125	1046083.3410273737	0	1182	0.09030376425381981	1.6723029600824448	96.04846332211423	322.05780029296875	322.0673522949219
887	322.2122802734375	12.63175					1	DETECTED	322.2123 m/z @12.63 [CD8234_2.mzXML]	322.2122802734375	12.63175	12.51385	13.08515	0.5713000000000008	11433.11328125	182802.78422961428	0	1182	0.18138101599193845	2.422815945716701	3.845631891433402	322.2120666503906	322.21343994140625
888	322.2729797363281	13.955416666666668					1	DETECTED	322.2730 m/z @13.96 [CD8234_2.mzXML]	322.2729797363281	13.955416666666668	7.007883333333334	15.176933333333332	8.169049999999999	22100.193359375	1660813.6928706053	0	1182	0.18667609607658697	0.562241566834487	0.09796088960204208	322.272705078125	322.281982421875
889	323.0568542480469	11.4817					1	DETECTED	323.0569 m/z @11.48 [CD8234_2.mzXML]	323.0568542480469	11.4817	1.3030000000000002	19.636000000000003	18.333000000000002	3686.377685546875	1869374.6692027592	0	1182	8.26588914245983	0.9005570455952137	0.8011140911904274	323.0516662597656	323.0576171875
890	323.1626892089844	10.497883333333334					1	DETECTED	323.1627 m/z @10.50 [CD8234_2.mzXML]	323.1626892089844	10.497883333333334	9.784833333333333	10.993150000000002	1.2083166666666685	14158.05078125	267582.6819667667	0	1182	0.21213234356888755	1.3017682264171766	1.770116902212297	323.16265869140625	323.1640319824219
891	323.2247619628906	13.955416666666668					1	DETECTED	323.2248 m/z @13.96 [CD8234_2.mzXML]	323.2247619628906	13.955416666666668	11.077783333333334	15.2126	4.134816666666666	10884.6767578125	667238.3396492004	0	1182	0.3329224109541151	0.718440500874561	0.12627730535228973	323.22320556640625	323.2262268066406
892	323.2548522949219	12.785					1	DETECTED	323.2549 m/z @12.79 [CD8234_2.mzXML]	323.2548522949219	12.785	11.985000000000001	13.676333333333334	1.6913333333333327	6518.9404296875	288405.1194249268	0	1182	0.30098384775367215	1.0570833333333343	1.1141666666666687	323.2538757324219	323.25604248046875
893	324.0454406738281	9.301566666666668					1	DETECTED	324.0454 m/z @9.30 [CD8234_2.mzXML]	324.0454406738281	9.301566666666668	2.3002	10.2754	7.975199999999999	6205.44189453125	1365724.6765799562	0	1182	0.07770833819801126	0.5695459457915358	0.13909189158307161	324.04425048828125	324.0537414550781
894	324.1788635253906	16.605433333333334					1	DETECTED	324.1789 m/z @16.61 [CD8234_2.mzXML]	324.1788635253906	16.605433333333334	0.3562	19.801	19.444799999999997	7718.00830078125	2218438.230969117	0	1182	0.7380199073697984	0.7080243907345384	0.4167081501329915	324.17620849609375	324.1795349121094
895	324.19122314453125	9.704433333333332					1	DETECTED	324.1912 m/z @9.70 [CD8234_2.mzXML]	324.19122314453125	9.704433333333332	9.654866666666667	9.8697	0.214833333333333	56059.76171875	342332.1663695071	0	1182	0.10031257889617073	2.4273861942001225	2.7385975716243998	324.191162109375	324.19146728515625
896	325.1121826171875	11.6388					1	DETECTED	325.1122 m/z @11.64 [CD8234_2.mzXML]	325.1121826171875	11.6388	11.4977	12.2158	0.7180999999999997	128625.1015625	1292316.880814694	0	1182	0.11420206382451248	5.115321428726047	7.497415050276832	325.1114807128906	325.1128845214844
897	325.1751708984375	16.901833333333332					1	DETECTED	325.1752 m/z @16.90 [CD8234_2.mzXML]	325.1751708984375	16.901833333333332	8.813649999999999	19.965833333333332	11.152183333333333	9962.2822265625	2776380.033765776	0	1182	3.52712870442406	0.6894121259203241	0.49248752211943014	325.1738586425781	325.1756591796875
898	325.19482421875	9.7202					1	DETECTED	325.1948 m/z @9.72 [CD8234_2.mzXML]	325.19482421875	9.7202	9.654866666666667	13.973	4.318133333333334	8831.0458984375	773102.067354126	0	1182	0.10423354042186439	33.046938775510256	65.09387755102051	325.1943359375	325.2047119140625
899	326.1152648925781	11.654183333333332					1	DETECTED	326.1153 m/z @11.65 [CD8234_2.mzXML]	326.1152648925781	11.654183333333332	11.654183333333332	11.816849999999999	0.16266666666666652	17747.970703125	81419.07333154288	0	1182	0.07213649449967896	null	null	326.1151123046875	326.1157531738281
900	326.17742919921875	16.494116666666667					1	DETECTED	326.1774 m/z @16.49 [CD8234_2.mzXML]	326.17742919921875	16.494116666666667	9.975033333333332	19.086833333333335	9.111800000000002	3836.446533203125	957409.3268538812	0	1182	1.3637125117515225	0.6988559229953087	0.39771184599061743	326.17596435546875	326.1797790527344
901	326.8858642578125	1.6441166666666667					1	DETECTED	326.8859 m/z @1.64 [CD8234_2.mzXML]	326.8858642578125	1.6441166666666667	1.5975333333333335	1.7567	0.15916666666666646	35618.2578125	126788.21457202127	0	1182	0.04919152619019829	1.57314148364717	2.35922920604484	326.8852844238281	326.8861083984375
902	327.0071716308594	1.2666833333333334					1	DETECTED	327.0072 m/z @1.27 [CD8234_2.mzXML]	327.0071716308594	1.2666833333333334	0.1195	19.984166666666667	19.86466666666667	8065.763671875	4750840.38999835	0	1182	16.1897366934701	8.658017463061702	16.316034926123404	327.00592041015625	327.0086364746094
903	327.05169677734375	11.5608					1	DETECTED	327.0517 m/z @11.56 [CD8234_2.mzXML]	327.05169677734375	11.5608	0.10133333333333333	11.6388	11.537466666666667	23235.560546875	4207923.547026612	0	1182	0.09062795006589042	0.5034032997463523	0.005698670754409891	327.0509033203125	327.0613708496094
904	327.1734313964844	16.865166666666667					1	DETECTED	327.1734 m/z @16.87 [CD8234_2.mzXML]	327.1734313964844	16.865166666666667	6.9726	18.812333333333335	11.839733333333335	5324.01318359375	2104672.6845546877	0	1182	3.0904346683879744	0.5984156454172662	0.19683129083453244	327.1680603027344	327.17926025390625
905	327.2284851074219	13.93755					1	DETECTED	327.2285 m/z @13.94 [CD8234_2.mzXML]	327.2284851074219	13.93755	12.132066666666667	16.5312	4.399133333333332	59895.8828125	2358331.058285276	0	1182	0.27654243350458785	1.2229779941412342	1.6824654593968464	327.2196044921875	327.2323303222656
906	328.2474365234375	11.094816666666667					1	DETECTED	328.2474 m/z @11.09 [CD8234_2.mzXML]	328.2474365234375	11.094816666666667	11.0101	12.427916666666667	1.417816666666667	27251.212890625	475590.1125873716	0	1182	0.08782399009377784	8.367991343694637	15.735982687389276	328.24652099609375	328.24774169921875
907	328.4454345703125	2.3002					1	DETECTED	328.4454 m/z @2.30 [CD8234_2.mzXML]	328.4454345703125	2.3002	2.1367333333333334	8.473983333333333	6.337249999999999	6220.40478515625	1340529.0122899169	0	1182	0.2671824634708737	19.38392128874391	37.76784257748782	328.4432678222656	328.4468078613281
908	328.674072265625	13.175516666666665					1	DETECTED	328.6741 m/z @13.18 [CD8234_2.mzXML]	328.674072265625	13.175516666666665	13.03825	13.414333333333333	0.37608333333333377	9357.4140625	106431.78517309591	0	1182	0.0831021354672341	1.369900437105406	1.681386197578797	328.6730651855469	328.67572021484375
909	328.89764404296875	1.56775					1	DETECTED	328.8976 m/z @1.57 [CD8234_2.mzXML]	328.89764404296875	1.56775	1.4478833333333334	1.61305	0.16516666666666668	59071.80078125	319979.58942871104	0	1182	0.07682840195944962	0.6889599555061185	0.3920061974181899	328.89691162109375	328.89794921875
910	328.9984130859375	1.7866666666666666					1	DETECTED	328.9984 m/z @1.79 [CD8234_2.mzXML]	328.9984130859375	1.7866666666666666	0.1195	19.984166666666667	19.86466666666667	18365.314453125	4792129.679796382	0	1182	17.965178612091744	3.2486294223507	0.5947094451701394	328.9977722167969	329.00616455078125
911	329.1761474609375	12.2781					1	DETECTED	329.1761 m/z @12.28 [CD8234_2.mzXML]	329.1761474609375	12.2781	12.132066666666667	13.575133333333333	1.4430666666666667	6356.68994140625	217445.9765959473	0	1182	0.19598745942229812	4.94088107737959	8.88176215475918	329.171142578125	329.1776428222656
912	329.2463073730469	13.761533333333334					1	DETECTED	329.2463 m/z @13.76 [CD8234_2.mzXML]	329.2463073730469	13.761533333333334	11.077783333333334	15.830549999999999	4.752766666666664	37896.9921875	1325519.701633666	0	1182	0.29336806531868476	0.6629490963666482	0.47500213373626515	329.2435302734375	329.25177001953125
913	330.2452087402344	11.718383333333332					1	DETECTED	330.2452 m/z @11.72 [CD8234_2.mzXML]	330.2452087402344	11.718383333333332	11.702166666666667	13.919783333333333	2.2176166666666663	9669.75390625	470612.9454230958	0	1182	0.0725826352855421	68.37461459404611	135.74922918809222	330.24493408203125	330.2504577636719
914	330.2627868652344	12.548499999999999					1	DETECTED	330.2628 m/z @12.55 [CD8234_2.mzXML]	330.2627868652344	12.548499999999999	11.178916666666668	12.699233333333332	1.5203166666666643	6125.70263671875	294082.05877758755	0	1182	0.11869420270839015	0.555028901734104	0.11005780346820815	330.26123046875	330.263671875
915	330.3360595703125	11.849966666666667					1	DETECTED	330.3361 m/z @11.85 [CD8234_2.mzXML]	330.3360595703125	11.849966666666667	11.834033333333334	12.496116666666667	0.6620833333333334	9494.78125	137785.21058044423	0	1182	0.14195056287871033	20.776673640167918	40.553347280335835	330.3349609375	330.3363952636719
916	330.8945007324219	1.5825166666666666					1	DETECTED	330.8945 m/z @1.58 [CD8234_2.mzXML]	330.8945007324219	1.5825166666666666	1.5087166666666667	1.5975333333333335	0.08881666666666677	9183.80859375	34642.556448364296	0	1182	0.07448998752771585	0.601738934056009	0.20347786811201798	330.8945007324219	330.8951721191406
917	331.00128173828125	19.013666666666666					1	DETECTED	331.0013 m/z @19.01 [CD8234_2.mzXML]	331.00128173828125	19.013666666666666	0.1378	20.002333333333336	19.864533333333338	2661.5029296875	1762232.9208713078	0	1182	1.7065855485954806	0.5261886429938759	0.052377285987751765	330.99462890625	331.0046691894531
918	331.052734375	2.3002					1	DETECTED	331.0527 m/z @2.30 [CD8234_2.mzXML]	331.052734375	2.3002	1.6744833333333333	9.940050000000001	8.265566666666668	1848254.75	6.833476834531888E7	1	1182	0.41764840697304795	1.7792725640726774	1.7619369108844662	331.0453796386719	331.0545654296875
919	331.09173583984375	10.293233333333335					1	DETECTED	331.0917 m/z @10.29 [CD8234_2.mzXML]	331.09173583984375	10.293233333333335	10.2754	10.481966666666667	0.20656666666666723	10110.357421875	65790.8348140257	0	1182	0.09638538214730374	5.791588785046012	10.583177570092024	331.0914001464844	331.0921630859375
920	331.1347351074219	14.359183333333334					1	DETECTED	331.1347 m/z @14.36 [CD8234_2.mzXML]	331.1347351074219	14.359183333333334	10.683933333333332	14.5198	3.835866666666668	4190.2177734375	516188.048130188	0	1182	0.10693593982513683	0.5218511212389179	0.04370224247783576	331.12725830078125	331.1351318359375
921	331.1648864746094	8.345883333333333					1	DETECTED	331.1649 m/z @8.35 [CD8234_2.mzXML]	331.1648864746094	8.345883333333333	8.203516666666667	8.42485	0.22133333333333205	5823.3623046875	53828.81848706033	0	1182	0.20012099588987375	0.7773355186139076	0.5546710372278153	331.1647033691406	331.1656799316406
922	331.1871337890625	12.2158					1	DETECTED	331.1871 m/z @12.22 [CD8234_2.mzXML]	331.1871337890625	12.2158	12.097949999999999	12.478966666666668	0.3810166666666692	12346.4404296875	155818.26110058645	0	1182	0.18780501733932553	1.616532315089805	2.245083940054613	331.1865234375	331.1876525878906
923	331.2045593261719	11.145299999999999					1	DETECTED	331.2046 m/z @11.15 [CD8234_2.mzXML]	331.2045593261719	11.145299999999999	11.094816666666667	11.2466	0.15178333333333427	14831.474609375	95650.17584692457	0	1182	0.11711915040182497	1.5033014196104717	2.0066028392209434	331.2038269042969	331.2045593261719
924	331.22564697265625	11.060916666666666					1	DETECTED	331.2256 m/z @11.06 [CD8234_2.mzXML]	331.22564697265625	11.060916666666666	10.976566666666667	11.5608	0.5842333333333336	4960.75	130349.97921350085	0	1182	0.5782694683116727	3.4631495751828205	5.926299150365641	331.2256164550781	331.2267761230469
925	331.26239013671875	14.815933333333334					1	DETECTED	331.2624 m/z @14.82 [CD8234_2.mzXML]	331.26239013671875	14.815933333333334	11.46555	16.106333333333332	4.6407833333333315	6112.7119140625	722936.1404527591	0	1182	0.5336717309516796	0.6925749789825042	0.32404376169420157	331.2605285644531	331.2648010253906
926	332.0569152832031	2.3136					1	DETECTED	332.0569 m/z @2.31 [CD8234_2.mzXML]	332.0569152832031	2.3136	1.8577333333333332	17.970833333333335	16.113100000000003	166244.703125	6857928.783501584	0	1182	0.42759639009199324	2.272689596803039	1.5636876937294495	332.0537414550781	332.0572509765625
927	332.163330078125	10.203733333333334					1	DETECTED	332.1633 m/z @10.20 [CD8234_2.mzXML]	332.163330078125	10.203733333333334	8.298716666666667	11.111716666666666	2.812999999999999	128110.7734375	3496357.825748658	1	1182	0.4856256112421544	0.8997598552373803	0.8468253684624972	332.16302490234375	332.1681213378906
928	332.2420959472656	10.789950000000001					1	DETECTED	332.2421 m/z @10.79 [CD8234_2.mzXML]	332.2420959472656	10.789950000000001	10.702300000000001	11.0101	0.3077999999999985	23082.0703125	194238.41608819593	0	1182	0.10960132218799323	1.7558471192241785	2.511694238448357	332.24151611328125	332.2428894042969
929	333.05126953125	2.3002					1	DETECTED	333.0513 m/z @2.30 [CD8234_2.mzXML]	333.05126953125	2.3002	1.8437166666666667	6.551583333333334	4.707866666666668	104720.8671875	4252757.3072942505	0	1182	0.7289265479371927	2.1098611660383546	1.8913943047663242	333.0503845214844	333.05242919921875
930	333.1439208984375	10.874866666666666					1	DETECTED	333.1439 m/z @10.87 [CD8234_2.mzXML]	333.1439208984375	10.874866666666666	10.647633333333333	15.95935	5.311716666666667	16781.931640625	1365908.083547546	0	1182	3.375391866901138	10.59399793164158	13.245497739517418	333.1409606933594	333.15277099609375
931	333.16680908203125	10.009966666666665					1	DETECTED	333.1668 m/z @10.01 [CD8234_2.mzXML]	333.16680908203125	10.009966666666665	9.654866666666667	15.64625	5.991383333333333	19370.931640625	1373411.3219749755	0	1182	0.39631021652838605	8.436191683094002	1.4868799251474967	333.16595458984375	333.17144775390625
932	333.1836242675781	11.783683333333332					1	DETECTED	333.1836 m/z @11.78 [CD8234_2.mzXML]	333.1836242675781	11.783683333333332	11.6388	14.832466666666667	3.193666666666667	10943.1689453125	740678.8507692872	0	1182	0.5898679781863958	11.021511561026172	21.043023122052343	333.1827697753906	333.1887512207031
933	333.2029724121094	12.427916666666667					1	DETECTED	333.2030 m/z @12.43 [CD8234_2.mzXML]	333.2029724121094	12.427916666666667	9.154116666666665	14.279283333333332	5.125166666666667	20559.47265625	1467168.9402687985	0	1182	0.17937064783612833	0.7827550043781942	0.5655100087563885	333.2019958496094	333.2113952636719
934	334.0547790527344	2.259533333333333					1	DETECTED	334.0548 m/z @2.26 [CD8234_2.mzXML]	334.0547790527344	2.259533333333333	1.8717166666666667	2.9609666666666663	1.0892499999999996	13307.2646484375	352361.13634240715	0	1182	0.515953387927734	1.404336241351154	1.8086724827023082	334.0540771484375	334.05609130859375
935	334.1395263671875	9.736483333333332					1	DETECTED	334.1395 m/z @9.74 [CD8234_2.mzXML]	334.1395263671875	9.736483333333332	8.967116666666668	10.892066666666667	1.924949999999999	13246.3330078125	416202.21292559826	0	1182	0.08750984777443804	1.2509964906199929	1.501992981239986	334.1373596191406	334.147705078125
936	334.9140625	1.5975333333333335					1	DETECTED	334.9141 m/z @1.60 [CD8234_2.mzXML]	334.9140625	1.5975333333333335	1.56775	1.9826833333333334	0.4149333333333334	52733.75390625	239349.4680439456	0	1182	0.0621901855447915	1.580720469541548	1.9405021222013306	334.9076843261719	334.9146423339844
937	335.16583251953125	14.214383333333334					1	DETECTED	335.1658 m/z @14.21 [CD8234_2.mzXML]	335.16583251953125	14.214383333333334	10.9266	16.9945	6.067899999999998	111459.0234375	6614528.181456177	0	1182	0.7427496037707435	1.1150055245369568	0.4529475561307265	335.16363525390625	335.16717529296875
938	335.2184143066406	12.548499999999999					1	DETECTED	335.2184 m/z @12.55 [CD8234_2.mzXML]	335.2184143066406	12.548499999999999	12.360283333333333	12.7507	0.39041666666666686	62268.21875	528444.4240256322	1	1182	0.12186128165208032	1.8967572330586762	2.824128952297234	335.21826171875	335.22064208984375
939	336.0749816894531	16.290916666666668					1	DETECTED	336.0750 m/z @16.29 [CD8234_2.mzXML]	336.0749816894531	16.290916666666668	8.52435	19.544500000000003	11.020150000000003	2980.423583984375	880816.8506518552	0	1182	1.9196582002733962	0.7094608514272717	0.41892170285454333	336.0731506347656	336.0766296386719
940	336.1147155761719	10.806483333333334					1	DETECTED	336.1147 m/z @10.81 [CD8234_2.mzXML]	336.1147155761719	10.806483333333334	7.2358	11.077783333333334	3.841983333333334	37519.7109375	1025993.4898015448	0	1182	0.8667136500603672	0.7122434099681683	0.3962712501651004	336.10650634765625	336.11541748046875
941	336.16925048828125	14.31155					1	DETECTED	336.1693 m/z @14.31 [CD8234_2.mzXML]	336.16925048828125	14.31155	11.111716666666666	16.605433333333334	5.493716666666668	20540.197265625	1932807.1344009407	0	1182	0.5855680371926102	0.7044256502153712	0.39150725600483477	336.1662292480469	336.171142578125
942	336.2532653808594	12.149383333333333					1	DETECTED	336.2533 m/z @12.15 [CD8234_2.mzXML]	336.2532653808594	12.149383333333333	11.923416666666666	12.262066666666668	0.33865000000000123	8209.65625	81647.6347586674	0	1182	0.13824835018664317	0.7493361852780681	0.4986723705561362	336.2518615722656	336.2541809082031
943	336.6635437011719	13.190266666666668					1	DETECTED	336.6635 m/z @13.19 [CD8234_2.mzXML]	336.6635437011719	13.190266666666668	13.022366666666667	15.194633333333334	2.1722666666666672	29542.591796875	711777.9000137945	0	1182	0.1929335801940848	1.767746916199295	2.4550144666842844	336.6547546386719	336.66436767578125
944	336.8867492675781	1.5530666666666666					1	DETECTED	336.8867 m/z @1.55 [CD8234_2.mzXML]	336.8867492675781	1.5530666666666666	1.4633333333333334	9.3995	7.936166666666667	4379.23681640625	1021692.0746877746	0	1182	0.10235172540574666	44.220839524517146	87.44167904903429	336.88641357421875	336.8874816894531
945	337.0206604003906	11.623083333333334					1	DETECTED	337.0207 m/z @11.62 [CD8234_2.mzXML]	337.0206604003906	11.623083333333334	11.607666666666667	11.8794	0.2717333333333336	23347.599609375	212641.54343810945	0	1182	0.1778144501416481	8.812972972972874	18.0066499748126	337.0206604003906	337.02166748046875
946	337.06121826171875	1.8717166666666667					1	DETECTED	337.0612 m/z @1.87 [CD8234_2.mzXML]	337.06121826171875	1.8717166666666667	1.6441166666666667	18.703333333333333	17.059216666666668	874826.9375	2.2097644018612582E7	1	1182	0.10991552983653952	5.243475244788212	8.033436605272929	337.05224609375	337.0711975097656
947	337.16619873046875	14.214383333333334					1	DETECTED	337.1662 m/z @14.21 [CD8234_2.mzXML]	337.16619873046875	14.214383333333334	11.2128	15.738183333333334	4.525383333333334	36178.25	1723382.4443235488	0	1182	0.4959838032402022	0.812323347523683	0.42965080404134304	337.16534423828125	337.1683654785156
948	337.1814270019531	12.63175					1	DETECTED	337.1814 m/z @12.63 [CD8234_2.mzXML]	337.1814270019531	12.63175	11.953933333333334	14.061716666666666	2.107783333333332	80468.03125	1474898.5952730076	0	1182	0.26291210474953	0.8997726259013784	2.346790366206736	337.17315673828125	337.1824035644531
949	338.231689453125	12.478966666666668					1	DETECTED	338.2317 m/z @12.48 [CD8234_2.mzXML]	338.231689453125	12.478966666666668	0.10133333333333333	20.002333333333336	19.901000000000003	330711.375	1.5895911364068892E7	0	1182	0.1307530775364718	1.1859852707462124	0.7734327314310949	338.2311096191406	338.233642578125
950	338.34075927734375	12.5818					1	DETECTED	338.3408 m/z @12.58 [CD8234_2.mzXML]	338.34075927734375	12.5818	11.8939	13.55855	1.66465	108310.46875	3565175.6983349575	1	1182	0.4982498166102918	1.1987508105491784	1.3699098573761934	338.3404541015625	338.3418884277344
951	339.16162109375	14.230683333333333					1	DETECTED	339.1616 m/z @14.23 [CD8234_2.mzXML]	339.16162109375	14.230683333333333	14.079116666666666	15.445133333333333	1.3660166666666669	13762.4599609375	447757.5568552244	0	1182	0.5469785337018873	4.506322850230897	4.998695636702098	339.161376953125	339.16326904296875
952	339.1971130371094	11.849966666666667					1	DETECTED	339.1971 m/z @11.85 [CD8234_2.mzXML]	339.1971130371094	11.849966666666667	11.178916666666668	14.164533333333333	2.9856166666666653	11116.5546875	955901.8042156979	0	1182	2.3314771131243663	2.2245858480490788	3.4491716960981575	339.1944274902344	339.20623779296875
953	339.2350769042969	12.478966666666668					1	DETECTED	339.2351 m/z @12.48 [CD8234_2.mzXML]	339.2350769042969	12.478966666666668	0.15605	19.488999999999997	19.332949999999997	58046.34765625	3181871.433896515	0	1182	0.08315066106833413	1.5649691968705064	2.659432695974765	339.2342529296875	339.2374267578125
954	339.2674560546875	12.246633333333333					1	DETECTED	339.2675 m/z @12.25 [CD8234_2.mzXML]	339.2674560546875	12.246633333333333	11.654183333333332	12.262066666666668	0.6078833333333353	29590.267578125	279338.6230754412	0	1182	0.08164082554270458	0.5181049926206334	0.03775727985750469	339.26666259765625	339.26776123046875
955	339.2887268066406	14.1306					1	DETECTED	339.2887 m/z @14.13 [CD8234_2.mzXML]	339.2887268066406	14.1306	13.659166666666666	15.977633333333333	2.3184666666666676	28158.12890625	892147.4668591316	0	1182	0.35695956591461453	1.922809214884674	2.0976492707857726	339.28765869140625	339.2895812988281
956	339.3440246582031	12.565216666666666					1	DETECTED	339.3440 m/z @12.57 [CD8234_2.mzXML]	339.3440246582031	12.565216666666666	12.16665	13.353366666666666	1.1867166666666655	25395.7578125	807680.1485146473	0	1182	0.2985301343284483	1.4887304507819712	1.9774609015639424	339.3354797363281	339.34466552734375
957	340.24749755859375	11.195866666666666					1	DETECTED	340.2475 m/z @11.20 [CD8234_2.mzXML]	340.24749755859375	11.195866666666666	11.077783333333334	16.69783333333333	5.620049999999997	22823.650390625	1686932.8127207947	0	1182	0.09469945500207366	23.79696541990164	74.56246316125488	340.240478515625	340.24761962890625
958	340.2914123535156	14.113866666666667					1	DETECTED	340.2914 m/z @14.11 [CD8234_2.mzXML]	340.2914123535156	14.113866666666667	13.955416666666668	14.933866666666667	0.9784499999999987	5998.408203125	157595.85555950933	0	1182	0.4016231497310816	3.0875670558536084	5.175134111707217	340.29010009765625	340.2930603027344
959	340.930908203125	1.6286333333333334					1	DETECTED	340.9309 m/z @1.63 [CD8234_2.mzXML]	340.930908203125	1.6286333333333334	1.56775	1.6744833333333333	0.10673333333333335	30201.39453125	119305.65561816403	0	1182	0.06623427928524617	0.8765398302764842	0.7530796605529685	340.93072509765625	340.9324645996094
960	340.9953308105469	11.195866666666666					1	DETECTED	340.9953 m/z @11.20 [CD8234_2.mzXML]	340.9953308105469	11.195866666666666	10.9266	17.086333333333336	6.159733333333335	3990.421875	587477.7417854618	0	1182	4.860394938153066	11.43797969794511	18.710739898879147	340.99365234375	340.99786376953125
961	341.0305480957031	11.530266666666668					1	DETECTED	341.0305 m/z @11.53 [CD8234_2.mzXML]	341.0305480957031	11.530266666666668	11.514116666666666	11.816849999999999	0.3027333333333324	39879.4609375	254953.3692606205	0	1182	0.10017161496465654	2.195851078032434	8.890232184077487	341.02996826171875	341.0315246582031
962	341.1771240234375	13.761533333333334					1	DETECTED	341.1771 m/z @13.76 [CD8234_2.mzXML]	341.1771240234375	13.761533333333334	12.548499999999999	17.418833333333335	4.8703333333333365	8139.95458984375	604530.3214903869	0	1182	0.1180577171146151	2.0075018548542203	3.01500370970844	341.1760559082031	341.1871032714844
963	341.2105407714844	11.953933333333334					1	DETECTED	341.2105 m/z @11.95 [CD8234_2.mzXML]	341.2105407714844	11.953933333333334	10.647633333333333	12.183983333333334	1.5363500000000005	24905.18359375	420395.4142554938	0	1182	0.1132426999051539	0.5908509654934001	0.17668249721955204	341.2096252441406	341.21136474609375
964	341.244140625	13.219816666666667					1	DETECTED	341.2441 m/z @13.22 [CD8234_2.mzXML]	341.244140625	13.219816666666667	11.161883333333332	13.919783333333333	2.757900000000001	10539.033203125	791718.4445675666	0	1182	0.26568098268789697	0.6700654378178754	0.34013087563575084	341.2370910644531	341.250732421875
965	341.3512878417969	13.955416666666668					1	DETECTED	341.3513 m/z @13.96 [CD8234_2.mzXML]	341.3512878417969	13.955416666666668	13.831333333333333	14.882633333333333	1.0512999999999995	14570.3193359375	289522.32772167964	0	1182	0.21588248319570802	4.236265950302161	4.959108748044943	341.3509216308594	341.3527526855469
966	342.01458740234375	8.967116666666668					1	DETECTED	342.0146 m/z @8.97 [CD8234_2.mzXML]	342.01458740234375	8.967116666666668	0.46565	19.911	19.44535	9669.0771484375	2646773.169230407	0	1182	2.6871450104874217	1.0352542556218982	1.1233232394464716	342.01080322265625	342.0163269042969
967	342.2627868652344	11.372383333333334					1	DETECTED	342.2628 m/z @11.37 [CD8234_2.mzXML]	342.2627868652344	11.372383333333334	11.2466	11.816849999999999	0.5702499999999979	90074.5546875	897635.0343189704	0	1182	0.13452330419569591	1.4785075700805586	1.2386842610177884	342.2622375488281	342.26458740234375
968	343.1641540527344	11.800183333333333					1	DETECTED	343.1642 m/z @11.80 [CD8234_2.mzXML]	343.1641540527344	11.800183333333333	11.734399999999999	12.016833333333333	0.28243333333333354	15763.1162109375	131573.7586008306	0	1182	0.11162500688307375	2.146693691411179	2.8307363288045964	343.16412353515625	343.1652526855469
969	343.1920471191406	12.2781					1	DETECTED	343.1920 m/z @12.28 [CD8234_2.mzXML]	343.1920471191406	12.2781	12.16665	17.216166666666666	5.0495166666666655	28552.515625	1128725.3240213015	0	1182	1.7546747219551175	17.425672421095317	3.4842854887799772	343.1844787597656	343.19427490234375
970	343.2659912109375	11.372383333333334					1	DETECTED	343.2660 m/z @11.37 [CD8234_2.mzXML]	343.2659912109375	11.372383333333334	11.372383333333334	13.278766666666666	1.9063833333333324	14645.91796875	683880.5768076179	0	1182	1.6773166076193693	null	null	343.25982666015625	343.2659912109375
971	343.294921875	12.065050000000001					1	DETECTED	343.2949 m/z @12.07 [CD8234_2.mzXML]	343.294921875	12.065050000000001	12.0326	12.200266666666666	0.16766666666666552	8489.2626953125	44075.54231774884	0	1182	0.058019983715546175	2.583461736004031	4.166923472008062	343.2935791015625	343.29498291015625
972	344.1957702636719	12.2781					1	DETECTED	344.1958 m/z @12.28 [CD8234_2.mzXML]	344.1957702636719	12.2781	12.246633333333333	14.247216666666667	2.000583333333333	5424.13232421875	315499.30112524406	0	1182	0.21323747663570813	31.788930084745672	62.577860169491345	344.1946716308594	344.1962585449219
973	344.27825927734375	11.4977					1	DETECTED	344.2783 m/z @11.50 [CD8234_2.mzXML]	344.27825927734375	11.4977	11.433349999999999	11.908966666666666	0.47561666666666724	72861.2890625	473889.6846330566	0	1182	0.06474642243647111	2.6255023356123126	3.025933920261678	344.2776794433594	344.2791748046875
974	344.6495056152344	13.1608					1	DETECTED	344.6495 m/z @13.16 [CD8234_2.mzXML]	344.6495056152344	13.1608	12.945866666666666	13.62515	0.6792833333333341	18197.830078125	278257.43554772984	0	1182	0.19106761327791588	1.5802186724565688	2.013501835043238	344.6485900878906	344.6509094238281
975	344.8751220703125	1.5530666666666666					1	DETECTED	344.8751 m/z @1.55 [CD8234_2.mzXML]	344.8751220703125	1.5530666666666666	1.4478833333333334	1.61305	0.16516666666666668	129839.21875	623958.0945922851	0	1182	0.07373663397236663	0.7744350979542801	0.5472493438135694	344.87451171875	344.8754577636719
976	345.8786315917969	1.5530666666666666					1	DETECTED	345.8786 m/z @1.55 [CD8234_2.mzXML]	345.8786315917969	1.5530666666666666	1.4935833333333333	1.5825166666666666	0.08893333333333331	7399.47412109375	26564.758136352524	0	1182	0.06431222593154362	0.7475483328663489	0.49509666573269784	345.87847900390625	345.8796081542969
977	346.0089111328125	9.88745					1	DETECTED	346.0089 m/z @9.89 [CD8234_2.mzXML]	346.0089111328125	9.88745	0.10133333333333333	20.002333333333336	19.901000000000003	20715.80859375	9509965.989655107	0	1182	11.508950792930893	0.6206579226328218	0.4846329364421708	346.005859375	346.00970458984375
978	346.2728271484375	13.744316666666666					1	DETECTED	346.2728 m/z @13.74 [CD8234_2.mzXML]	346.2728271484375	13.744316666666666	13.659166666666666	14.181483333333334	0.5223166666666685	14103.69921875	235148.05674084468	0	1182	0.27953759912116993	3.0670385594049643	5.134077118809929	346.27227783203125	346.2735290527344
979	346.29449462890625	11.372383333333334					1	DETECTED	346.2945 m/z @11.37 [CD8234_2.mzXML]	346.29449462890625	11.372383333333334	11.357133333333334	12.883733333333334	1.5266000000000002	15056.2158203125	374374.79449115024	0	1182	1.4265524452128133	50.05245901639349	99.10491803278698	346.2934875488281	346.2957763671875
980	346.3304748535156	11.623083333333334					1	DETECTED	346.3305 m/z @11.62 [CD8234_2.mzXML]	346.3304748535156	11.623083333333334	11.607666666666667	11.767416666666666	0.15974999999999895	7861.4228515625	50922.84293237273	0	1182	0.13361670030151807	5.1810810810809835	9.362162162161967	346.3291931152344	346.3304748535156
981	346.907958984375	1.56775					1	DETECTED	346.9080 m/z @1.57 [CD8234_2.mzXML]	346.907958984375	1.56775	1.5235666666666667	1.5975333333333335	0.07396666666666674	7081.01953125	23919.107952880866	0	1182	0.058134305339531345	0.8370426254243707	0.6740852508487414	346.90771484375	346.90869140625
982	347.0869140625	10.3469					1	DETECTED	347.0869 m/z @10.35 [CD8234_2.mzXML]	347.0869140625	10.3469	10.2754	10.756183333333333	0.4807833333333331	76290.9296875	627848.203495729	1	1182	0.11138776750438772	2.210511429158738	2.4371240613042557	347.08514404296875	347.0872497558594
983	347.1234436035156	9.957416666666667					1	DETECTED	347.1234 m/z @9.96 [CD8234_2.mzXML]	347.1234436035156	9.957416666666667	9.736483333333332	11.834033333333334	2.097550000000002	3920.458251953125	234492.27085968025	0	1182	0.114220236468487	4.747020217260082	8.494040434520164	347.12158203125	347.12371826171875
984	347.1337585449219	1.4478833333333334					1	DETECTED	347.1338 m/z @1.45 [CD8234_2.mzXML]	347.1337585449219	1.4478833333333334	1.43135	1.4935833333333333	0.06223333333333336	4148.92138671875	13177.575797485333	0	1182	0.048799067965068055	1.882056451612884	2.764112903225768	347.13336181640625	347.1337585449219
985	347.15899658203125	11.263416666666666					1	DETECTED	347.1590 m/z @11.26 [CD8234_2.mzXML]	347.15899658203125	11.263416666666666	9.123166666666666	11.530266666666668	2.4071000000000016	22086.107421875	460717.2824695744	0	1182	0.18695054000107802	1.0642104687193517	0.2271135693500802	347.1579895019531	347.1607666015625
986	348.86785888671875	1.56775					1	DETECTED	348.8679 m/z @1.57 [CD8234_2.mzXML]	348.86785888671875	1.56775	1.4633333333333334	1.5825166666666666	0.1191833333333332	6590.97021484375	33424.67226544188	0	1182	0.06485105615489584	0.5707102952913006	0.14142059058260115	348.86785888671875	348.869384765625
987	348.98919677734375	1.6744833333333333					1	DETECTED	348.9892 m/z @1.67 [CD8234_2.mzXML]	348.98919677734375	1.6744833333333333	1.56775	19.691166666666668	18.123416666666667	4093.642333984375	1183149.4604535522	0	1182	3.5355501984053195	84.90045284197376	37.08236293954756	348.987548828125	348.9911804199219
988	349.017578125	3.0626					1	DETECTED	349.0176 m/z @3.06 [CD8234_2.mzXML]	349.017578125	3.0626	0.50205	19.947499999999998	19.445449999999997	2468.961181640625	1315830.043582397	0	1182	8.947210201830266	3.797123664837632	6.594247329675264	349.01470947265625	349.0210266113281
989	350.0902404785156	16.716666666666665					1	DETECTED	350.0902 m/z @16.72 [CD8234_2.mzXML]	350.0902404785156	16.716666666666665	9.8697	18.940333333333335	9.070633333333335	3427.684814453125	659069.2861163946	0	1182	1.9111097312892422	0.6623833425020328	0.2279861648008639	350.0887756347656	350.0914001464844
990	350.81005859375	1.7240333333333333					1	DETECTED	350.8101 m/z @1.72 [CD8234_2.mzXML]	350.81005859375	1.7240333333333333	1.6900666666666666	1.7721833333333334	0.08211666666666684	11139.6767578125	43042.42263330082	0	1182	0.09618489504140726	1.2087831207065765	1.4175662414131527	350.80926513671875	350.81048583984375
991	350.8916320800781	1.5975333333333335					1	DETECTED	350.8916 m/z @1.60 [CD8234_2.mzXML]	350.8916320800781	1.5975333333333335	1.56775	16.976	15.408249999999999	56997.31640625	4032128.700979492	0	1182	0.0461345289357693	258.67235590374787	1.566409307473643	350.8916320800781	350.8995056152344
992	350.9875793457031	2.2460166666666668					1	DETECTED	350.9876 m/z @2.25 [CD8234_2.mzXML]	350.9875793457031	2.2460166666666668	2.2460166666666668	19.672833333333333	17.426816666666667	2334.195068359375	995597.3252414244	0	1182	3.533197378826152	null	null	350.98455810546875	350.98895263671875
993	351.0866394042969	16.27255					1	DETECTED	351.0866 m/z @16.27 [CD8234_2.mzXML]	351.0866394042969	16.27255	9.801466666666666	18.73966666666667	8.938200000000002	2696.572509765625	672201.1285015872	0	1182	1.7535150077023296	0.6906262475371205	0.38125249507424097	351.08428955078125	351.0898742675781
994	351.16107177734375	14.6508					1	DETECTED	351.1611 m/z @14.65 [CD8234_2.mzXML]	351.16107177734375	14.6508	10.629566666666667	15.00315	4.3735833333333325	2671.235595703125	375544.2363797606	0	1182	4.1098379610397995	0.5438111856229846	0.0876223712459692	351.1539611816406	351.1627197265625
995	351.1835632324219	12.548499999999999					1	DETECTED	351.1836 m/z @12.55 [CD8234_2.mzXML]	351.1835632324219	12.548499999999999	10.561216666666667	12.66535	2.1041333333333334	6092.525390625	234687.95319677732	0	1182	0.06452618219256401	0.5293994313845538	0.058798862769107556	351.177734375	351.1843566894531
996	351.2283935546875	13.761533333333334					1	DETECTED	351.2284 m/z @13.76 [CD8234_2.mzXML]	351.2283935546875	13.761533333333334	9.333599999999999	15.230333333333334	5.896733333333335	35623.35546875	1124200.710757933	0	1182	0.3139942030316707	4.111934107560512	3.905517711553202	351.21929931640625	351.23773193359375
997	351.3038635253906	11.6388					1	DETECTED	351.3039 m/z @11.64 [CD8234_2.mzXML]	351.3038635253906	11.6388	6.621533333333333	12.132066666666667	5.510533333333334	8822.6494140625	819923.1923635254	0	1182	0.07797402588293068	0.5491569114657383	0.09831382293147668	351.3031311035156	351.3046569824219
998	352.1103210449219	9.586549999999999					1	DETECTED	352.1103 m/z @9.59 [CD8234_2.mzXML]	352.1103210449219	9.586549999999999	1.3579166666666667	9.654866666666667	8.29695	1617.6263427734375	577063.1308696594	0	1182	8.305288214601733	0.5041511551128378	0.008302310225675538	352.1013488769531	352.1103210449219
999	352.1649475097656	9.957416666666667					1	DETECTED	352.1649 m/z @9.96 [CD8234_2.mzXML]	352.1649475097656	9.957416666666667	9.922683333333334	10.293233333333335	0.3705500000000015	12651.02734375	84598.6526621701	0	1182	0.08522818939079357	2.598546168919592	4.204498748243631	352.16473388671875	352.1656799316406
1000	353.0351257324219	1.8717166666666667					1	DETECTED	353.0351 m/z @1.87 [CD8234_2.mzXML]	353.0351257324219	1.8717166666666667	1.6441166666666667	19.45266666666667	17.808550000000004	525938.3125	1.2612894564373415E7	0	1182	0.29190115437667385	4.341189673684995	6.955050479181021	353.0259094238281	353.0416259765625
1001	353.1774597167969	15.812183333333333					1	DETECTED	353.1775 m/z @15.81 [CD8234_2.mzXML]	353.1774597167969	15.812183333333333	9.99245	17.56566666666667	7.573216666666669	4227.416015625	699861.1970059504	0	1182	1.2559439515748902	0.6506498006781527	0.2622111385841763	353.1685485839844	353.1792297363281
1002	353.23529052734375	12.63175					1	DETECTED	353.2353 m/z @12.63 [CD8234_2.mzXML]	353.23529052734375	12.63175	9.784833333333333	15.00315	5.2183166666666665	4713.22705078125	606184.4272294921	0	1182	1.9035931124200598	0.9164856716330532	0.8329713432661063	353.2269287109375	353.2452697753906
1003	353.2650451660156	13.7274					1	DETECTED	353.2650 m/z @13.73 [CD8234_2.mzXML]	353.2650451660156	13.7274	12.945866666666666	14.359183333333334	1.4133166666666686	13855.599609375	359984.1057247314	0	1182	1.7020161364623245	0.9041947453723456	0.5432736685900689	353.2645263671875	353.2715148925781
1004	354.0706787109375	10.789950000000001					1	DETECTED	354.0707 m/z @10.79 [CD8234_2.mzXML]	354.0706787109375	10.789950000000001	10.25745	12.132066666666667	1.8746166666666664	34799.40625	458840.52128851315	0	1182	0.25886789543926625	1.8971476875975606	3.1747596821609063	354.0632629394531	354.0722961425781
1005	354.2021789550781	10.185733333333333					1	DETECTED	354.2022 m/z @10.19 [CD8234_2.mzXML]	354.2021789550781	10.185733333333333	10.1505	18.575666666666667	8.425166666666668	2192.221923828125	361640.68924945075	0	1182	0.1979744079537724	119.56244087038525	238.1248817407705	354.20050048828125	354.2095947265625
1006	355.2619934082031	12.2781					1	DETECTED	355.2620 m/z @12.28 [CD8234_2.mzXML]	355.2619934082031	12.2781	11.750783333333334	15.627749999999999	3.8769666666666645	34372.578125	745357.0926872247	0	1182	0.09269535583774413	0.7080431079991042	1.227457073958893	355.2538146972656	355.26373291015625
1007	355.2831115722656	13.3683					1	DETECTED	355.2831 m/z @13.37 [CD8234_2.mzXML]	355.2831115722656	13.3683	1.0844999999999998	14.359183333333334	13.274683333333334	25434.05078125	2121456.056132324	0	1182	0.23162854535487476	0.5185795414507733	2.1960151362217055	355.2822265625	355.2860107421875
1008	356.0712585449219	10.0802					1	DETECTED	356.0713 m/z @10.08 [CD8234_2.mzXML]	356.0712585449219	10.0802	10.062683333333332	10.857333333333335	0.7946500000000025	4298.8447265625	100250.893365906	0	1182	0.05529124368919369	22.682683158895554	44.36536631779111	356.0680236816406	356.071533203125
1009	356.27838134765625	11.4817					1	DETECTED	356.2784 m/z @11.48 [CD8234_2.mzXML]	356.27838134765625	11.4817	11.417683333333335	13.446	2.028316666666665	12145.728515625	683247.0538142087	0	1182	0.07453194846243072	15.842098411872186	30.684196823744372	356.2778015136719	356.2873229980469
1010	356.9088439941406	1.61305					1	DETECTED	356.9088 m/z @1.61 [CD8234_2.mzXML]	356.9088439941406	1.61305	1.56775	16.92	15.352250000000002	42032.1171875	5105674.235955353	0	1182	0.0633658929101002	169.4508830022071	327.2322669284234	356.90045166015625	356.91436767578125
1011	357.2145690917969	9.301566666666668					1	DETECTED	357.2146 m/z @9.30 [CD8234_2.mzXML]	357.2145690917969	9.301566666666668	9.255616666666667	12.097949999999999	2.8423333333333325	7773.47314453125	218535.2670967408	0	1182	0.07306312236599766	30.928545520492428	1.8406002861111188	357.2117919921875	357.2158203125
1012	357.2780456542969	12.065050000000001					1	DETECTED	357.2780 m/z @12.07 [CD8234_2.mzXML]	357.2780456542969	12.065050000000001	8.235433333333333	18.319666666666667	10.084233333333334	100839.8046875	2776830.9132036427	1	1182	0.11768165361631056	2.260647410643069	1.3579037489751582	357.2735595703125	357.28045654296875
1013	357.299072265625	14.079116666666666					1	DETECTED	357.2991 m/z @14.08 [CD8234_2.mzXML]	357.299072265625	14.079116666666666	13.62515	16.19885	2.5737000000000005	41813.1640625	1585071.229299682	0	1182	0.47083353070754796	2.055856178740845	3.302352060500343	357.2983703613281	357.30059814453125
1014	358.25799560546875	11.060916666666666					1	DETECTED	358.2580 m/z @11.06 [CD8234_2.mzXML]	358.25799560546875	11.060916666666666	10.647633333333333	18.337833333333332	7.690199999999999	21378.69921875	1122455.7442760612	0	1182	0.11188541598066948	10.332211294026827	1.2273691458904106	358.25714111328125	358.25897216796875
1015	358.29443359375	11.591716666666667					1	DETECTED	358.2944 m/z @11.59 [CD8234_2.mzXML]	358.29443359375	11.591716666666667	11.5608	15.445133333333333	3.8843333333333323	17831.4453125	762155.1629709165	0	1182	0.1310951450102209	54.51295399115006	103.48758371051565	358.2938232421875	358.303955078125
1016	359.043212890625	1.8717166666666667					1	DETECTED	359.0432 m/z @1.87 [CD8234_2.mzXML]	359.043212890625	1.8717166666666667	1.6441166666666667	8.898616666666667	7.2545	381130.65625	7884989.0237183245	0	1182	0.22087645643528875	1.7438028316099445	2.1716725637351533	359.04150390625	359.0449523925781
1017	359.1662292480469	14.1306					1	DETECTED	359.1662 m/z @14.13 [CD8234_2.mzXML]	359.1662292480469	14.1306	12.733583333333334	14.985416666666667	2.251833333333334	12826.5068359375	629077.6842357786	0	1182	0.26327149004217354	0.8059436179477704	0.2716040408042205	359.1651916503906	359.1678466796875
1018	360.1492004394531	11.6388					1	DETECTED	360.1492 m/z @11.64 [CD8234_2.mzXML]	360.1492004394531	11.6388	11.545466666666666	12.183983333333334	0.6385166666666677	90799.4609375	845173.469604368	0	1182	0.10958426630491225	6.07148100030133	13.666063011534433	360.1482238769531	360.1497802734375
1019	360.2375183105469	3.789733333333333					1	DETECTED	360.2375 m/z @3.79 [CD8234_2.mzXML]	360.2375183105469	3.789733333333333	3.467433333333333	4.758333333333334	1.2909000000000006	3102.01953125	152491.2143450928	0	1182	0.8078961075598339	2.00263729444617	3.0052745888923407	360.23663330078125	360.2387390136719
1020	360.3234558105469	12.51385					1	DETECTED	360.3235 m/z @12.51 [CD8234_2.mzXML]	360.3234558105469	12.51385	12.200266666666666	12.835383333333334	0.6351166666666686	8363.73046875	196514.09003149424	0	1182	0.19720443506788854	1.0126760563380297	1.0253521126760596	360.3219299316406	360.3236999511719
1021	361.20050048828125	11.145299999999999					1	DETECTED	361.2005 m/z @11.15 [CD8234_2.mzXML]	361.20050048828125	11.145299999999999	11.111716666666666	12.293583333333334	1.181866666666668	10078.98046875	303421.1240407717	0	1182	0.09227063730811125	17.596029776675323	34.192059553350646	361.20013427734375	361.2037353515625
1022	361.312744140625	12.615083333333333					1	DETECTED	361.3127 m/z @12.62 [CD8234_2.mzXML]	361.312744140625	12.615083333333333	11.938833333333333	15.301533333333333	3.3627000000000002	7132.0576171875	573416.9265975642	0	1182	1.7682615190945157	2.4862846580406672	3.9765587721162974	361.3102722167969	361.3144226074219
1023	362.2873840332031	11.327066666666667					1	DETECTED	362.2874 m/z @11.33 [CD8234_2.mzXML]	362.2873840332031	11.327066666666667	11.312483333333335	11.417683333333335	0.10519999999999996	13503.537109375	54464.608983032005	0	1182	0.09028536339042326	3.6068571428573466	6.213714285714693	362.286376953125	362.2880859375
1024	362.9252624511719	1.6441166666666667					1	DETECTED	362.9253 m/z @1.64 [CD8234_2.mzXML]	362.9252624511719	1.6441166666666667	1.5975333333333335	9.957416666666667	8.359883333333334	109439.4453125	2561976.8509015497	0	1182	0.04675433496953696	1.0330540174022709	0.9745369303800836	362.9249267578125	362.93487548828125
1025	363.11114501953125	1.4935833333333333					1	DETECTED	363.1111 m/z @1.49 [CD8234_2.mzXML]	363.11114501953125	1.4935833333333333	1.43135	17.805833333333332	16.374483333333334	11083.583984375	2637288.983788726	0	1182	0.12237302947390316	121.30652486619648	240.9158176893017	363.10394287109375	363.1116943359375
1026	363.2154541015625	11.312483333333335					1	DETECTED	363.2155 m/z @11.31 [CD8234_2.mzXML]	363.2154541015625	11.312483333333335	8.729183333333333	11.767416666666666	3.0382333333333325	96381.8125	1043754.528109591	0	1182	0.12785201334164675	0.5888504114388668	0.05231110112466538	363.20562744140625	363.2165832519531
1027	364.218994140625	11.312483333333335					1	DETECTED	364.2190 m/z @11.31 [CD8234_2.mzXML]	364.218994140625	11.312483333333335	11.312483333333335	11.433349999999999	0.12086666666666446	20003.61328125	85255.98912084919	0	1182	0.07213288580425292	null	null	364.2181701660156	364.2192687988281
1028	365.1044616699219	11.6388					1	DETECTED	365.1045 m/z @11.64 [CD8234_2.mzXML]	365.1044616699219	11.6388	11.4977	18.282833333333333	6.785133333333333	463372.1875	5632362.779974653	1	1182	0.13903660648085925	2.394308212422424	6.482984729296411	365.1012268066406	365.1077880859375
1029	365.23162841796875	11.230016666666668					1	DETECTED	365.2316 m/z @11.23 [CD8234_2.mzXML]	365.23162841796875	11.230016666666668	11.077783333333334	11.230016666666668	0.15223333333333322	4769.30859375	30189.805669555866	0	1182	0.10128767899177937	0.5	null	365.23095703125	365.2322082519531
1030	365.24420166015625	12.9608					1	DETECTED	365.2442 m/z @12.96 [CD8234_2.mzXML]	365.24420166015625	12.9608	12.914683333333333	13.20485	0.2901666666666678	6876.61669921875	62564.78757019073	0	1182	0.1106821133201894	3.146006505240244	5.292013010480488	365.2431945800781	365.2449645996094
1031	366.0704650878906	10.756183333333333					1	DETECTED	366.0705 m/z @10.76 [CD8234_2.mzXML]	366.0704650878906	10.756183333333333	10.738750000000001	10.857333333333335	0.11858333333333348	4031.346923828125	20170.303354492135	0	1182	0.3481943967021959	3.401051625239428	5.802103250478856	366.0704650878906	366.07122802734375
1032	366.1077575683594	11.6388					1	DETECTED	366.1078 m/z @11.64 [CD8234_2.mzXML]	366.1077575683594	11.6388	11.607666666666667	12.016833333333333	0.4091666666666658	61609.04296875	615853.7497595196	0	1182	0.14374880600216677	6.295259328134769	7.148902954945658	366.1069641113281	366.1087646484375
1033	366.18408203125	14.31155					1	DETECTED	366.1841 m/z @14.31 [CD8234_2.mzXML]	366.18408203125	14.31155	14.113866666666667	16.420166666666667	2.3063000000000002	10661.3779296875	500096.06893319706	0	1182	0.6104694530662869	3.8505575966485335	6.45825826914428	366.1834716796875	366.1862487792969
1034	366.78369140625	1.7240333333333333					1	DETECTED	366.7837 m/z @1.72 [CD8234_2.mzXML]	366.78369140625	1.7240333333333333	1.6900666666666666	1.7567	0.06663333333333332	11167.6953125	32436.82200573731	0	1182	0.13042393143735653	0.980863591756623	0.961727183513246	366.7834167480469	366.78399658203125
1035	367.12371826171875	10.435300000000002					1	DETECTED	367.1237 m/z @10.44 [CD8234_2.mzXML]	367.12371826171875	10.435300000000002	1.8437166666666667	10.611500000000001	8.767783333333334	22742.23828125	2012337.3094627385	0	1182	0.07040630958816152	0.5090131264298139	3.553555424151241	367.119384765625	367.1240234375
1036	367.1557922363281	12.548499999999999					1	DETECTED	367.1558 m/z @12.55 [CD8234_2.mzXML]	367.1557922363281	12.548499999999999	6.76165	12.682366666666667	5.920716666666666	14295.68359375	824207.072303802	0	1182	4.586138339821712	0.5203206847264846	0.029354736731631508	367.1479797363281	367.1561279296875
1037	367.19354248046875	13.744316666666666					1	DETECTED	367.1935 m/z @13.74 [CD8234_2.mzXML]	367.19354248046875	13.744316666666666	10.311333333333332	15.00315	4.691816666666668	8847.1015625	543497.2443931882	0	1182	0.17414252330728708	0.6833439331193957	0.3279289577735903	367.1847229003906	367.19622802734375
1038	367.9906311035156	3.0481833333333332					1	DETECTED	367.9906 m/z @3.05 [CD8234_2.mzXML]	367.9906311035156	3.0481833333333332	2.77685	19.397499999999997	16.620649999999998	3815.482421875	1485473.7567590326	0	1182	0.36482752573656807	30.627733415233426	13.186403381131829	367.9869079589844	367.9926452636719
1039	368.08673095703125	10.611500000000001					1	DETECTED	368.0867 m/z @10.61 [CD8234_2.mzXML]	368.08673095703125	10.611500000000001	10.577216666666667	11.077783333333334	0.5005666666666677	54645.55078125	354488.32049890066	1	1182	0.07723461974810242	3.882323442780443	5.000549378430842	368.0861511230469	368.0873107910156
1040	368.199951171875	12.598516666666665					1	DETECTED	368.2000 m/z @12.60 [CD8234_2.mzXML]	368.199951171875	12.598516666666665	12.548499999999999	14.147666666666668	1.5991666666666688	8097.173828125	263372.6171932375	0	1182	0.0762407035446433	15.986337887371063	30.972675774742125	368.1970520019531	368.20074462890625
1041	368.2783203125	11.4817					1	DETECTED	368.2783 m/z @11.48 [CD8234_2.mzXML]	368.2783203125	11.4817	11.417683333333335	12.149383333333333	0.7316999999999982	115930.015625	1004360.0360302718	1	1182	0.1539943820038907	2.820552135227256	2.6924457440255964	368.27783203125	368.2799987792969
1042	368.42376708984375	12.37705					1	DETECTED	368.4238 m/z @12.38 [CD8234_2.mzXML]	368.42376708984375	12.37705	12.343483333333333	12.66535	0.32186666666666675	9472.5634765625	82895.45123950201	0	1182	0.11981382292595377	4.794438927507374	8.588877855014749	368.4233703613281	368.4248352050781
1043	368.6258239746094	11.094816666666667					1	DETECTED	368.6258 m/z @11.09 [CD8234_2.mzXML]	368.6258239746094	11.094816666666667	9.99245	12.326699999999999	2.334249999999999	8519.7763671875	516210.7761682126	0	1182	1.2052491172858577	1.0587448217471496	1.1174896434942991	368.6252746582031	368.62823486328125
1044	368.8701171875	1.6744833333333333					1	DETECTED	368.8701 m/z @1.67 [CD8234_2.mzXML]	368.8701171875	1.6744833333333333	1.6441166666666667	1.7406833333333334	0.09656666666666669	33086.703125	96629.7829824218	0	1182	0.036856623691226886	1.5900109769484094	2.4048579181246095	368.8700256347656	368.8718566894531
1045	369.0086975097656	1.8853499999999999					1	DETECTED	369.0087 m/z @1.89 [CD8234_2.mzXML]	369.0086975097656	1.8853499999999999	1.8008833333333334	3.6811833333333337	1.8803000000000003	59138.578125	1407903.5671567994	0	1182	0.43432379661420395	5.370453203014431	8.141173492899771	369.00799560546875	369.01025390625
1046	369.1201477050781	10.435300000000002					1	DETECTED	369.1201 m/z @10.44 [CD8234_2.mzXML]	369.1201477050781	10.435300000000002	10.027316666666668	10.529166666666667	0.5018499999999992	7579.224609375	96732.63337146	0	1182	0.06761537469686907	0.6150373789778975	0.23007475795579488	369.1159362792969	369.1283264160156
1047	369.35064697265625	12.63175					1	DETECTED	369.3506 m/z @12.63 [CD8234_2.mzXML]	369.35064697265625	12.63175	0.15605	20.002333333333336	19.846283333333336	84499.4296875	7386093.556038726	0	1182	1.4167946557521933	1.5101790883947208	1.8902536954657867	369.3487548828125	369.3536376953125
1048	370.086669921875	11.816849999999999					1	DETECTED	370.0867 m/z @11.82 [CD8234_2.mzXML]	370.086669921875	11.816849999999999	10.611500000000001	11.938833333333333	1.327333333333332	43466.7421875	1150491.6525960714	0	1182	2.049558019922948	0.5503738139628196	0.09393022916756177	370.0820617675781	370.0870361328125
1049	370.2940979003906	11.607666666666667					1	DETECTED	370.2941 m/z @11.61 [CD8234_2.mzXML]	370.2940979003906	11.607666666666667	11.545466666666666	12.016833333333333	0.4713666666666665	188959.09375	1350527.111144525	1	1182	0.09917125413652528	4.717089126617286	9.02200126683717	370.2937927246094	370.2947998046875
1050	370.35394287109375	12.63175					1	DETECTED	370.3539 m/z @12.63 [CD8234_2.mzXML]	370.35394287109375	12.63175	10.892066666666667	16.828166666666668	5.9361000000000015	21950.671875	1867853.7668167718	0	1182	1.5999835581907842	1.4209224911294194	1.8506898865301158	370.3529052734375	370.3558654785156
1051	371.297607421875	11.607666666666667					1	DETECTED	371.2976 m/z @11.61 [CD8234_2.mzXML]	371.297607421875	11.607666666666667	11.5608	13.308683333333333	1.7478833333333323	43870.05859375	870583.6612690409	0	1182	0.08434357364166267	16.882964342193073	37.05851862153752	371.2939147949219	371.2978820800781
1052	371.3147277832031	13.398616666666667					1	DETECTED	371.3147 m/z @13.40 [CD8234_2.mzXML]	371.3147277832031	13.398616666666667	0.10133333333333333	20.002333333333336	19.901000000000003	5209.8759765625	2861153.5910130017	0	1182	11.717696194334405	0.7483107451772731	0.3169600477679227	371.3132629394531	371.316650390625
1053	372.08306884765625	11.849966666666667					1	DETECTED	372.0831 m/z @11.85 [CD8234_2.mzXML]	372.08306884765625	11.849966666666667	9.10555	11.969433333333335	2.8638833333333356	9810.56640625	989071.3871214598	0	1182	2.6945456896000977	0.521765402483831	0.04395823587277226	372.0829772949219	372.09283447265625
1054	372.309814453125	11.767416666666666					1	DETECTED	372.3098 m/z @11.77 [CD8234_2.mzXML]	372.309814453125	11.767416666666666	0.5749	20.002333333333336	19.427433333333337	28254.890625	1677345.1855946358	0	1182	0.07910750289738999	0.5392135554177496	4.589713945400973	372.29986572265625	372.3193664550781
1055	372.8823547363281	1.6286333333333334					1	DETECTED	372.8824 m/z @1.63 [CD8234_2.mzXML]	372.8823547363281	1.6286333333333334	1.5825166666666666	1.6441166666666667	0.0616000000000001	23905.142578125	62848.480733398595	0	1182	0.05791773705027059	0.667871340802312	0.33574268160462406	372.88226318359375	372.88299560546875
1056	373.27288818359375	12.262066666666668					1	DETECTED	373.2729 m/z @12.26 [CD8234_2.mzXML]	373.27288818359375	12.262066666666668	11.800183333333333	12.63175	0.8315666666666672	27847.80859375	317652.33443182375	0	1182	0.0746462808319599	0.7946419888945093	0.9307627648578337	373.2713928222656	373.2742614746094
1057	373.3133544921875	11.783683333333332					1	DETECTED	373.3134 m/z @11.78 [CD8234_2.mzXML]	373.3133544921875	11.783683333333332	11.718383333333332	11.783683333333332	0.06530000000000058	5666.93212890625	16573.07899536127	0	1182	0.05203074637821459	0.5	null	373.31231689453125	373.3139343261719
1058	374.3257141113281	14.061716666666666					1	DETECTED	374.3257 m/z @14.06 [CD8234_2.mzXML]	374.3257141113281	14.061716666666666	11.6388	15.319333333333333	3.680533333333333	7501.54931640625	589026.0663893129	0	1182	1.9005510752503074	0.7595253654342221	0.2843877062115808	374.32366943359375	374.3265686035156
1059	375.0168762207031	1.8853499999999999					1	DETECTED	375.0169 m/z @1.89 [CD8234_2.mzXML]	375.0168762207031	1.8853499999999999	1.6441166666666667	4.355283333333333	2.7111666666666667	254989.46875	5636527.2023454625	0	1182	0.3397252837786633	1.6299815125679329	1.9562847807293082	375.0151672363281	375.0205383300781
1060	375.2881774902344	12.065050000000001					1	DETECTED	375.2882 m/z @12.07 [CD8234_2.mzXML]	375.2881774902344	12.065050000000001	4.3713500000000005	13.08515	8.713799999999999	11316.2900390625	1128120.1802924192	0	1182	0.700234495511129	0.566294500695374	0.13258900139074817	375.28765869140625	375.2923583984375
1061	376.6239013671875	10.593783333333333					1	DETECTED	376.6239 m/z @10.59 [CD8234_2.mzXML]	376.6239013671875	10.593783333333333	10.16815	11.128283333333334	0.9601333333333333	55969.81640625	433277.6928472899	2	1182	0.07239753657837333	3.1469188464839797	3.298072752627701	376.622802734375	376.6246643066406
1062	377.0149230957031	1.9268500000000002					1	DETECTED	377.0149 m/z @1.93 [CD8234_2.mzXML]	377.0149230957031	1.9268500000000002	1.6590666666666667	4.611116666666666	2.952049999999999	15056.6591796875	764698.7908715818	0	1182	0.09250640430084012	5.51201219891703	10.024024397834062	377.013916015625	377.015625
1063	377.1451416015625	9.83565					1	DETECTED	377.1451 m/z @9.84 [CD8234_2.mzXML]	377.1451416015625	9.83565	9.784833333333333	17.970833333333335	8.186000000000002	13247.451171875	612253.0337976683	0	1182	0.0942244021436931	80.54444080026335	1.827873353662965	377.14459228515625	377.1530456542969
1064	377.2652893066406	13.353366666666666					1	DETECTED	377.2653 m/z @13.35 [CD8234_2.mzXML]	377.2652893066406	13.353366666666666	12.63175	14.7161	2.0843500000000006	44511.8046875	764410.1392734383	0	1182	0.2348685658709755	1.8486749892473349	2.775160564582636	377.26409912109375	377.2668762207031
1065	377.63165283203125	11.094816666666667					1	DETECTED	377.6317 m/z @11.09 [CD8234_2.mzXML]	377.63165283203125	11.094816666666667	9.620966666666668	12.343483333333333	2.7225166666666656	7890.46533203125	341713.32347705046	0	1182	2.227640804834138	0.9236071061053255	33.568513328487406	377.62933349609375	377.6327819824219
1066	378.2395324707031	12.37705					1	DETECTED	378.2395 m/z @12.38 [CD8234_2.mzXML]	378.2395324707031	12.37705	11.800183333333333	16.5866	4.786416666666668	18950.443359375	801165.8434165044	0	1182	0.13971179365722008	14.409005910301016	1.6970858965160138	378.2392883300781	378.2431335449219
1067	378.8990783691406	1.6441166666666667					1	DETECTED	378.8991 m/z @1.64 [CD8234_2.mzXML]	378.8990783691406	1.6441166666666667	1.5975333333333335	19.28783333333333	17.690299999999997	96315.4921875	3027117.7732060547	0	1182	0.04596840605946939	1.2820406679471024	null	378.8985900878906	378.90142822265625
1068	379.2806701660156	14.008916666666666					1	DETECTED	379.2807 m/z @14.01 [CD8234_2.mzXML]	379.2806701660156	14.008916666666666	13.62515	16.5312	2.9060499999999987	49419.84765625	1595054.7025394284	0	1182	0.31950998023790333	2.194692813776243	4.846013117462004	379.2799377441406	379.28387451171875
1069	380.25506591796875	12.63175					1	DETECTED	380.2551 m/z @12.63 [CD8234_2.mzXML]	380.25506591796875	12.63175	11.372383333333334	12.914683333333333	1.5422999999999991	26994.224609375	510555.4338245856	0	1182	0.11998368667744863	0.6161595733194418	6.637446381411148	380.2544860839844	380.2638244628906
1070	381.02484130859375	1.81505					1	DETECTED	381.0248 m/z @1.82 [CD8234_2.mzXML]	381.02484130859375	1.81505	1.6441166666666667	2.3404499999999997	0.696333333333333	135467.28125	2307676.315782716	0	1182	0.1637054040735071	1.9806211605765436	2.616745012645183	381.0241394042969	381.026123046875
1071	381.0779724121094	11.686383333333334					1	DETECTED	381.0780 m/z @11.69 [CD8234_2.mzXML]	381.0779724121094	11.686383333333334	11.607666666666667	12.410716666666668	0.8030500000000007	11530.2998046875	175594.63558935508	0	1182	0.0811831931077105	5.100889265297479	9.201778530594957	381.0772399902344	381.0834045410156
1072	382.1421813964844	10.593783333333333					1	DETECTED	382.1422 m/z @10.59 [CD8234_2.mzXML]	382.1421813964844	10.593783333333333	8.171316666666666	10.629566666666667	2.4582500000000014	1873.3421630859375	117884.55702630618	0	1182	0.15223263010827282	0.5073857225417621	0.014771445083524208	382.1402893066406	382.1426696777344
1073	382.21966552734375	10.364533333333332					1	DETECTED	382.2197 m/z @10.36 [CD8234_2.mzXML]	382.21966552734375	10.364533333333332	10.329116666666666	11.591716666666667	1.2626000000000008	5340.3720703125	188269.74008575475	0	1182	0.051775198846078396	17.82494117647072	34.64988235294144	382.21820068359375	382.2212829589844
1074	383.1151123046875	1.8008833333333334					1	DETECTED	383.1151 m/z @1.80 [CD8234_2.mzXML]	383.1151123046875	1.8008833333333334	1.7567	2.2460166666666668	0.48931666666666684	153874.40625	1370912.7277473141	0	1182	0.06320209882662664	5.6094190764270895	6.998010937412635	383.1148376464844	383.1166687011719
1075	384.08099365234375	10.756183333333333					1	DETECTED	384.0810 m/z @10.76 [CD8234_2.mzXML]	384.08099365234375	10.756183333333333	9.957416666666667	11.5608	1.6033833333333334	494745.84375	3377018.6845606077	1	1182	0.07994222892991054	2.5317735647557744	3.7046638408737125	384.0805358886719	384.08270263671875
1076	384.1145324707031	9.018983333333333					1	DETECTED	384.1145 m/z @9.02 [CD8234_2.mzXML]	384.1145324707031	9.018983333333333	8.864749999999999	9.10555	0.24080000000000013	11727.8701171875	83198.11418017546	0	1182	0.08997575652398737	0.7806354009077132	0.6255821016986467	384.11383056640625	384.1148376464844
1077	384.2348327636719	10.45125					1	DETECTED	384.2348 m/z @10.45 [CD8234_2.mzXML]	384.2348327636719	10.45125	10.435300000000002	10.513366666666666	0.07806666666666473	2557.6044921875	9252.363547454785	0	1182	0.0959397458001714	2.4472309299897423	3.894461859979485	384.2339172363281	384.2349548339844
1078	385.0848083496094	10.756183333333333					1	DETECTED	385.0848 m/z @10.76 [CD8234_2.mzXML]	385.0848083496094	10.756183333333333	6.674216666666666	11.0101	4.335883333333333	74057.328125	5767289.456689087	0	1182	0.08223289897613029	0.5290714714266519	0.03809559206843208	385.082275390625	385.0863342285156
1079	385.30853271484375	14.552716666666667					1	DETECTED	385.3085 m/z @14.55 [CD8234_2.mzXML]	385.30853271484375	14.552716666666667	10.009966666666665	17.105	7.095033333333335	28343.96875	2776244.3594456166	0	1182	0.9283820842538386	0.7614025854087592	2.0500151213662323	385.3070983886719	385.3106384277344
1080	386.0772705078125	10.756183333333333					1	DETECTED	386.0773 m/z @10.76 [CD8234_2.mzXML]	386.0772705078125	10.756183333333333	0.10133333333333333	19.984166666666667	19.882833333333334	19195.849609375	1846313.0646099567	0	1182	0.6724515099873631	7.424541970591687	19.074754587045433	386.0765380859375	386.0834655761719
1081	386.2355651855469	12.0326					1	DETECTED	386.2356 m/z @12.03 [CD8234_2.mzXML]	386.2355651855469	12.0326	11.953933333333334	12.5314	0.5774666666666661	24269.47265625	225624.62732470693	0	1182	0.08344266115593335	3.6703389830508337	2.108574129317001	386.2348937988281	386.23736572265625
1082	386.28875732421875	11.417683333333335					1	DETECTED	386.2888 m/z @11.42 [CD8234_2.mzXML]	386.28875732421875	11.417683333333335	10.943183333333334	11.4817	0.5385166666666663	19640.083984375	153095.1304359136	0	1182	0.10266693878901378	0.5812314156172167	0.1761820432648154	386.28802490234375	386.2894592285156
1083	386.3121643066406	14.422883333333335					1	DETECTED	386.3122 m/z @14.42 [CD8234_2.mzXML]	386.3121643066406	14.422883333333335	6.499233333333334	16.47535	9.976116666666666	5230.94775390625	886844.9725662837	0	1182	0.8397417270674143	0.6295152276202675	0.2590304552405348	386.30828857421875	386.3141174316406
1084	386.324951171875	12.733583333333334					1	DETECTED	386.3250 m/z @12.73 [CD8234_2.mzXML]	386.324951171875	12.733583333333334	12.682366666666667	12.767833333333334	0.08546666666666702	6414.4677734375	23649.64904821797	0	1182	0.04077545793149362	0.8343638138626744	0.6687276277253489	386.32452392578125	386.32623291015625
1085	387.1792907714844	11.5608					1	DETECTED	387.1793 m/z @11.56 [CD8234_2.mzXML]	387.1792907714844	11.5608	3.1512499999999997	11.953933333333334	8.802683333333334	176270.25	5667354.508878571	1	1182	0.12532356481575846	2.6003885969791276	3.563146388212182	387.178466796875	387.18719482421875
1086	387.2007141113281	9.053516666666667					1	DETECTED	387.2007 m/z @9.05 [CD8234_2.mzXML]	387.2007141113281	9.053516666666667	8.984283333333334	9.10555	0.1212666666666653	2840.322998046875	14844.231429962063	0	1182	0.10962160761669182	0.8757823784304224	0.7515647568608448	387.1996765136719	387.200927734375
1087	387.3567199707031	12.99085					1	DETECTED	387.3567 m/z @12.99 [CD8234_2.mzXML]	387.3567199707031	12.99085	12.444899999999999	13.053766666666666	0.6088666666666676	3614.177001953125	94596.52330773932	0	1182	0.6016483009433227	0.5576212717892354	0.11524254357847082	387.3561096191406	387.36248779296875
1088	388.0777282714844	12.410716666666668					1	DETECTED	388.0777 m/z @12.41 [CD8234_2.mzXML]	388.0777282714844	12.410716666666668	0.4109333333333333	20.002333333333336	19.591400000000004	3061.54248046875	1522428.0877483825	0	1182	7.134268833993248	0.8163230724999202	0.6326461449998404	388.07537841796875	388.0804443359375
1089	388.7118225097656	2.02455					1	DETECTED	388.7118 m/z @2.02 [CD8234_2.mzXML]	388.7118225097656	2.02455	1.94105	2.0666166666666665	0.1255666666666666	8240.5771484375	45275.563691162104	0	1182	0.062020862615771666	0.7518962075848288	0.5037924151696576	388.7109680175781	388.7123107910156
1090	389.21368408203125	11.908966666666666					1	DETECTED	389.2137 m/z @11.91 [CD8234_2.mzXML]	389.21368408203125	11.908966666666666	10.364533333333332	12.132066666666667	1.7675333333333345	26961.7890625	651261.9450051882	0	1182	0.0945389771698757	0.5722271383247363	0.1268293869578973	389.2081604003906	389.2145690917969
1091	390.9909973144531	1.8853499999999999					1	DETECTED	390.9910 m/z @1.89 [CD8234_2.mzXML]	390.9909973144531	1.8853499999999999	1.6590666666666667	2.597266666666667	0.9382000000000004	66106.1171875	1525824.0079483641	0	1182	0.4039236541161413	1.714315987778823	2.1319097175644193	390.9901123046875	390.99237060546875
1092	391.28350830078125	1.2666833333333334					1	DETECTED	391.2835 m/z @1.27 [CD8234_2.mzXML]	391.28350830078125	1.2666833333333334	0.10133333333333333	20.002333333333336	19.901000000000003	10922.0859375	7230922.299856079	0	1182	3.177162450464847	8.53863646114901	1.1729096139668398	391.2812194824219	391.2860412597656
1093	392.2779235839844	11.46555					1	DETECTED	392.2779 m/z @11.47 [CD8234_2.mzXML]	392.2779235839844	11.46555	0.1378	19.984166666666667	19.84636666666667	10093.4462890625	2565035.1203620303	0	1182	0.07616910119979181	0.8760065620563072	6.854568286434982	392.27777099609375	392.2878723144531
1094	393.1402587890625	10.311333333333332					1	DETECTED	393.1403 m/z @10.31 [CD8234_2.mzXML]	393.1402587890625	10.311333333333332	10.293233333333335	10.435300000000002	0.14206666666666656	7534.2177734375	42246.93436181627	0	1182	0.08743038328116803	3.9244935543284787	6.848987108656957	393.139404296875	393.140625
1095	393.29669189453125	13.414333333333333					1	DETECTED	393.2967 m/z @13.41 [CD8234_2.mzXML]	393.29669189453125	13.414333333333333	1.5530666666666666	19.965833333333332	18.412766666666666	4567.53857421875	1585462.0330467229	0	1182	14.667198489735455	0.7761720220999443	1.151241813667333	393.2939453125	393.3034973144531
1096	394.0741271972656	9.286016666666665					1	DETECTED	394.0741 m/z @9.29 [CD8234_2.mzXML]	394.0741271972656	9.286016666666665	9.087833333333332	9.4497	0.36186666666666767	6215.87109375	69684.72195544424	0	1182	0.23958124839285588	0.9129593810444928	0.9586704235381652	394.0727233886719	394.0755615234375
1097	394.2941589355469	11.607666666666667					1	DETECTED	394.2942 m/z @11.61 [CD8234_2.mzXML]	394.2941589355469	11.607666666666667	1.7240333333333333	14.263433333333333	12.5394	40822.6328125	1482015.06524951	0	1182	0.07767700271461209	28.595614323460328	3.2828542811978476	394.2924499511719	394.3022155761719
1098	394.7581787109375	13.676333333333334					1	DETECTED	394.7582 m/z @13.68 [CD8234_2.mzXML]	394.7581787109375	13.676333333333334	13.659166666666666	13.99095	0.331783333333334	6551.59619140625	63431.60552404824	0	1182	0.08139702240371172	9.663592233008917	18.327184466017833	394.7554016113281	394.7585144042969
1099	394.8728332519531	1.6441166666666667					1	DETECTED	394.8728 m/z @1.64 [CD8234_2.mzXML]	394.8728332519531	1.6441166666666667	1.5975333333333335	1.7240333333333333	0.12649999999999983	36537.1015625	127448.32387194816	0	1182	0.05025429305174378	1.0238234749382682	3.339969196270607	394.871826171875	394.87384033203125
1100	395.2400207519531	12.065050000000001					1	DETECTED	395.2400 m/z @12.07 [CD8234_2.mzXML]	395.2400207519531	12.065050000000001	11.969433333333335	12.16665	0.19721666666666593	8782.171875	68221.49397875946	0	1182	0.10997858273063521	1.0312881296845025	1.062576259369005	395.2398986816406	395.2413330078125
1101	395.3873291015625	13.955416666666668					1	DETECTED	395.3873 m/z @13.96 [CD8234_2.mzXML]	395.3873291015625	13.955416666666668	13.659166666666666	14.7161	1.056933333333335	5064.39990234375	111470.42897528075	0	1182	0.17323285641319508	1.7838537271448551	2.5677074542897103	395.3859558105469	395.38848876953125
1102	396.99884033203125	1.8008833333333334					1	DETECTED	396.9988 m/z @1.80 [CD8234_2.mzXML]	396.99884033203125	1.8008833333333334	1.6441166666666667	2.3136	0.6694833333333334	83834.2734375	1370555.6751708991	0	1182	0.4453862273016307	2.0448596438055917	2.8944246748296054	396.9964294433594	397.00115966796875
1103	397.0420837402344	11.6388					1	DETECTED	397.0421 m/z @11.64 [CD8234_2.mzXML]	397.0420837402344	11.6388	11.607666666666667	11.834033333333334	0.22636666666666727	17326.109375	148171.5912252196	0	1182	0.09348889793943371	3.635438972162788	6.270877944325576	397.04022216796875	397.0423889160156
1104	397.4141540527344	12.478966666666668					1	DETECTED	397.4142 m/z @12.48 [CD8234_2.mzXML]	397.4141540527344	12.478966666666668	12.149383333333333	14.164533333333333	2.01515	26242.009765625	820902.6693112795	0	1182	0.46495583879763913	2.350861566090097	1.3416186069317186	397.41265869140625	397.41583251953125
1105	398.3255920410156	11.816849999999999					1	DETECTED	398.3256 m/z @11.82 [CD8234_2.mzXML]	398.3255920410156	11.816849999999999	11.783683333333332	12.149383333333333	0.36570000000000036	51324.671875	388902.5290334497	0	1182	0.10117492966219466	4.5496783807824706	5.099343978384118	398.3251647949219	398.3265380859375
1106	398.7608947753906	13.446					1	DETECTED	398.7609 m/z @13.45 [CD8234_2.mzXML]	398.7608947753906	13.446	12.132066666666667	15.517416666666666	3.385349999999999	9228.5908203125	681931.8033581848	0	1182	0.46233335538367193	1.946491856006141	1.327722945310072	398.7586364746094	398.76336669921875
1107	399.1260681152344	9.8697					1	DETECTED	399.1261 m/z @9.87 [CD8234_2.mzXML]	399.1260681152344	9.8697	9.784833333333333	9.88745	0.10261666666666613	1294.9390869140625	6905.289017333904	0	1182	0.2721473345148393	0.6045758051846003	0.20915161036920063	399.1260681152344	399.1291809082031
1108	399.23590087890625	8.830783333333333					1	DETECTED	399.2359 m/z @8.83 [CD8234_2.mzXML]	399.23590087890625	8.830783333333333	8.796566666666667	11.128283333333334	2.331716666666667	2223.978759765625	145286.26381613166	0	1182	0.048619023373639436	34.07282026303071	67.14564052606141	399.23358154296875	399.23590087890625
1109	399.32916259765625	11.849966666666667					1	DETECTED	399.3292 m/z @11.85 [CD8234_2.mzXML]	399.32916259765625	11.849966666666667	11.834033333333334	16.253716666666666	4.419683333333332	9895.30859375	523420.6272999267	0	1182	2.4199838433156557	113.56982916874071	197.80738396432636	399.3232727050781	399.32916259765625
1110	400.0758972167969	10.789950000000001					1	DETECTED	400.0759 m/z @10.79 [CD8234_2.mzXML]	400.0758972167969	10.789950000000001	2.488383333333333	16.642366666666668	14.153983333333334	436029.25	4987165.948041015	1	1182	0.08417312890835227	2.7626602707462324	3.89378643190491	400.07086181640625	400.0770568847656
1111	400.34149169921875	11.969433333333335					1	DETECTED	400.3415 m/z @11.97 [CD8234_2.mzXML]	400.34149169921875	11.969433333333335	11.923416666666666	12.63175	0.7083333333333339	121945.5078125	1005136.1273368539	0	1182	0.12855772071960203	4.572521862756372	4.588299576936372	400.3399963378906	400.3418884277344
1112	401.0802307128906	10.806483333333334					1	DETECTED	401.0802 m/z @10.81 [CD8234_2.mzXML]	401.0802307128906	10.806483333333334	10.756183333333333	11.178916666666668	0.4227333333333352	55411.48828125	400353.43991052295	0	1182	0.11440345373935301	2.661867465662263	3.223803796321475	401.0794677734375	401.0804748535156
1113	401.344482421875	11.985000000000001					1	DETECTED	401.3445 m/z @11.99 [CD8234_2.mzXML]	401.344482421875	11.985000000000001	0.46565	13.659166666666666	13.193516666666666	21881.330078125	6310402.262339356	0	1182	13.53991323507483	0.5769796717906146	0.15003201476338926	401.3387145996094	401.3458557128906
1114	401.8651123046875	1.5530666666666666					1	DETECTED	401.8651 m/z @1.55 [CD8234_2.mzXML]	401.8651123046875	1.5530666666666666	1.4787	14.951016666666668	13.472316666666668	4819.54638671875	1160340.7355762331	0	1182	0.027676943659575626	90.58034513670997	180.16069027341996	401.86279296875	401.8660583496094
1115	402.9014587402344	1.5975333333333335					1	DETECTED	402.9015 m/z @1.60 [CD8234_2.mzXML]	402.9014587402344	1.5975333333333335	1.56775	1.6286333333333334	0.0608833333333334	39898.21484375	100980.77261621118	0	1182	0.07084740218721719	1.0221040850587533	1.0442081701175066	402.90106201171875	402.9018249511719
1116	403.0064697265625	1.6744833333333333					1	DETECTED	403.0065 m/z @1.67 [CD8234_2.mzXML]	403.0064697265625	1.6744833333333333	1.6441166666666667	2.353816666666667	0.7097000000000002	139198.546875	2121529.344458618	1	1182	0.10783494577737596	9.993769145827931	18.217922116290495	403.0062255859375	403.0081787109375
1117	404.20550537109375	11.5608					1	DETECTED	404.2055 m/z @11.56 [CD8234_2.mzXML]	404.20550537109375	11.5608	11.514116666666666	12.114883333333333	0.6007666666666669	24414.94921875	200173.0246925054	0	1182	0.09702951954542094	6.434487682970268	11.868975365940535	404.2039489746094	404.2067565917969
1118	404.2320251464844	10.400283333333334					1	DETECTED	404.2320 m/z @10.40 [CD8234_2.mzXML]	404.2320251464844	10.400283333333334	10.364533333333332	10.481966666666667	0.11743333333333439	5611.3623046875	22167.248923950254	0	1182	0.04471029366343515	1.6424242424241677	2.2848484848483355	404.23187255859375	404.2323303222656
1119	405.1349182128906	10.545466666666666					1	DETECTED	405.1349 m/z @10.55 [CD8234_2.mzXML]	405.1349182128906	10.545466666666666	10.497883333333334	19.855999999999998	9.358116666666664	19197.083984375	668242.3305794058	0	1182	0.0988868701308867	4.200476005644111	3.474586738220242	405.1260986328125	405.1349182128906
1120	406.74658203125	12.2781					1	DETECTED	406.7466 m/z @12.28 [CD8234_2.mzXML]	406.74658203125	12.2781	11.145299999999999	15.106883333333334	3.9615833333333352	12643.4462890625	971388.9533268736	0	1182	0.7343170279889204	1.7485131512283842	2.0061834462619066	406.7452697753906	406.7505187988281
1121	406.7720642089844	1.7567					1	DETECTED	406.7721 m/z @1.76 [CD8234_2.mzXML]	406.7720642089844	1.7567	0.7933666666666667	1.7721833333333334	0.9788166666666668	10818.130859375	179526.80008029178	0	1182	0.06685433300253263	0.5080363321799309	0.016072664359861783	406.7708740234375	406.7756652832031
1122	407.3662109375	11.6388					1	DETECTED	407.3662 m/z @11.64 [CD8234_2.mzXML]	407.3662109375	11.6388	11.433349999999999	12.565216666666666	1.1318666666666672	180209.0	2451840.0983041935	1	1182	0.13998857108038365	3.5951251979582004	4.225696024379496	407.36468505859375	407.3669738769531
1123	407.7659912109375	14.31155					1	DETECTED	407.7660 m/z @14.31 [CD8234_2.mzXML]	407.7659912109375	14.31155	3.0336833333333333	14.882633333333333	11.848949999999999	4804.50830078125	957047.1148340759	0	1182	0.2894324404428943	0.5253187659604652	0.050637531920930574	407.75604248046875	407.77069091796875
1124	408.76800537109375	1.7567					1	DETECTED	408.7680 m/z @1.76 [CD8234_2.mzXML]	408.76800537109375	1.7567	1.7069166666666669	19.581166666666665	17.874249999999996	16792.98828125	1800704.8777395021	0	1182	0.06789734752537635	122.5502990819143	244.66361520835764	408.7621154785156	408.7763977050781
1125	408.9182434082031	1.6286333333333334					1	DETECTED	408.9182 m/z @1.63 [CD8234_2.mzXML]	408.9182434082031	1.6286333333333334	0.6295333333333333	11.46555	10.836016666666668	46972.6015625	1.0513026004276335E7	0	1182	0.0769837803793072	81.11826027048933	172.3336741043441	408.91717529296875	408.92132568359375
1126	409.1610412597656	11.5608					1	DETECTED	409.1610 m/z @11.56 [CD8234_2.mzXML]	409.1610412597656	11.5608	11.4977	12.615083333333333	1.1173833333333327	148966.5625	1375160.8240457175	0	1182	0.10594387597655164	8.566040122147037	16.747039249944063	409.1547546386719	409.1618347167969
1127	409.1871337890625	9.197516666666667					1	DETECTED	409.1871 m/z @9.20 [CD8234_2.mzXML]	409.1871337890625	9.197516666666667	1.3945333333333332	12.081066666666667	10.686533333333333	32092.47265625	1823749.0384824222	0	1182	0.06461600762478703	0.5058757906050309	1.139723291827353	409.1793518066406	409.1953125
1128	410.1646728515625	11.5608					1	DETECTED	410.1647 m/z @11.56 [CD8234_2.mzXML]	410.1646728515625	11.5608	8.729183333333333	11.834033333333334	3.1048500000000008	31310.75390625	2897992.45723941	0	1182	2.940973400954096	0.5505494647050594	0.09408212272761621	410.16119384765625	410.1654968261719
1129	410.25341796875	4.403366666666667					1	DETECTED	410.2534 m/z @4.40 [CD8234_2.mzXML]	410.25341796875	4.403366666666667	3.4825999999999997	4.659666666666666	1.1770666666666667	2276.196533203125	92079.41790859985	0	1182	0.7604528161742401	0.6391774970133581	0.2783549940267162	410.2519226074219	410.2549133300781
1130	410.3240966796875	12.733583333333334					1	DETECTED	410.3241 m/z @12.73 [CD8234_2.mzXML]	410.3240966796875	12.733583333333334	12.0326	12.733583333333334	0.7009833333333333	4852.333984375	99276.09784045396	0	1182	0.07524356313188818	0.5	null	410.32354736328125	410.3265075683594
1131	410.76080322265625	12.9608					1	DETECTED	410.7608 m/z @12.96 [CD8234_2.mzXML]	410.76080322265625	12.9608	12.5314	15.319333333333333	2.787933333333333	10683.53125	459613.6619660644	0	1182	0.5964175517975079	3.246312684365773	4.061200719500382	410.7586975097656	410.76336669921875
1132	410.8551025390625	1.6900666666666666					1	DETECTED	410.8551 m/z @1.69 [CD8234_2.mzXML]	410.8551025390625	1.6900666666666666	1.6441166666666667	1.7567	0.11258333333333326	16079.8896484375	66251.74810058596	0	1182	0.10166101432831542	1.2250634747914408	1.4501269495828817	410.8470458984375	410.85626220703125
1133	411.197265625	12.016833333333333					1	DETECTED	411.1973 m/z @12.02 [CD8234_2.mzXML]	411.197265625	12.016833333333333	8.0713	12.6485	4.5771999999999995	8778.544921875	496069.667202789	0	1182	0.1895764768939845	0.5800483246878329	0.16009664937566565	411.1903076171875	411.1986083984375
1134	411.219482421875	14.113866666666667					1	DETECTED	411.2195 m/z @14.11 [CD8234_2.mzXML]	411.219482421875	14.113866666666667	10.435300000000002	14.422883333333335	3.9875833333333333	4524.3427734375	365708.3869972536	0	1182	null	0.5420023197441035	0.08400463948820693	411.2163391113281	411.2213439941406
1135	412.2843322753906	11.938833333333333					1	DETECTED	412.2843 m/z @11.94 [CD8234_2.mzXML]	412.2843322753906	11.938833333333333	11.2128	15.6646	4.4518	33500.8671875	848521.2070304874	0	1182	0.1129448703096898	2.4838342106832587	0.3659392745674315	412.2767333984375	412.2857971191406
1136	412.3047790527344	11.530266666666668					1	DETECTED	412.3048 m/z @11.53 [CD8234_2.mzXML]	412.3047790527344	11.530266666666668	6.60405	11.654183333333332	5.050133333333332	12939.958984375	1154495.2618018803	0	1182	5.000494400331182	0.5125772651764536	0.025154530352907288	412.3031005859375	412.3055419921875
1137	412.97247314453125	1.8008833333333334					1	DETECTED	412.9725 m/z @1.80 [CD8234_2.mzXML]	412.97247314453125	1.8008833333333334	1.6590666666666667	2.2460166666666668	0.5869500000000001	31187.7421875	599005.097894043	0	1182	0.4334929428884371	2.0693971089434715	3.1387942178869426	412.9723205566406	412.973876953125
1138	413.1414794921875	9.350033333333332					1	DETECTED	413.1415 m/z @9.35 [CD8234_2.mzXML]	413.1414794921875	9.350033333333332	9.286016666666665	14.73325	5.447233333333335	6438.59228515625	523776.08153076173	0	1182	0.13878133121010805	42.54543087737529	84.09086175475058	413.1355285644531	413.1511535644531
1139	413.2649841308594	1.6441166666666667					1	DETECTED	413.2650 m/z @1.64 [CD8234_2.mzXML]	413.2649841308594	1.6441166666666667	0.42929999999999996	20.002333333333336	19.573033333333335	10534.267578125	1995643.97884018	0	1182	11.457960864419526	2.5843397456125703	11.844561431892366	413.2626037597656	413.269287109375
1140	413.2874755859375	11.969433333333335					1	DETECTED	413.2875 m/z @11.97 [CD8234_2.mzXML]	413.2874755859375	11.969433333333335	11.953933333333334	13.526066666666667	1.5721333333333334	12181.328125	263869.94453857443	0	1182	0.1092647736606196	50.713978494619795	100.42795698923959	413.2781982421875	413.288818359375
1141	413.3393249511719	12.231066666666667					1	DETECTED	413.3393 m/z @12.23 [CD8234_2.mzXML]	413.3393249511719	12.231066666666667	11.060916666666666	16.494116666666667	5.433200000000001	5958.42041015625	833986.4167687992	0	1182	3.5051399087398263	2.3215827030722536	3.8852607779804336	413.33709716796875	413.3430480957031
1142	414.2992248535156	12.246633333333333					1	DETECTED	414.2992 m/z @12.25 [CD8234_2.mzXML]	414.2992248535156	12.246633333333333	10.400283333333334	17.2345	6.834216666666666	446743.90625	8357450.530012397	1	1182	0.11068573166348017	2.229152202730328	28.595367747536155	414.2969970703125	414.30157470703125
1143	415.210693359375	11.8794					1	DETECTED	415.2107 m/z @11.88 [CD8234_2.mzXML]	415.210693359375	11.8794	0.9025	19.470833333333335	18.568333333333335	407871.34375	1.0922992260105371E7	1	1182	0.13192713005149237	3.432239980122582	4.291328090690961	415.21014404296875	415.2160339355469
1144	415.2811279296875	12.66535					1	DETECTED	415.2811 m/z @12.67 [CD8234_2.mzXML]	415.2811279296875	12.66535	12.5818	13.4775	0.8956999999999997	22705.693359375	303049.3093497316	0	1182	0.14952298777840767	5.360263315379966	1.8796011507024541	415.2789306640625	415.2820129394531
1145	415.3027648925781	12.2158					1	DETECTED	415.3028 m/z @12.22 [CD8234_2.mzXML]	415.3027648925781	12.2158	11.6388	16.014516666666665	4.375716666666666	120532.5	2539079.9266563137	0	1182	0.1383733761605317	0.7735895269382417	50.86968804385791	415.30120849609375	415.3050537109375
1146	416.21417236328125	11.8794					1	DETECTED	416.2142 m/z @11.88 [CD8234_2.mzXML]	416.21417236328125	11.8794	9.382966666666666	12.262066666666668	2.879100000000001	114041.640625	3792335.4576784656	0	1182	0.1187037061967331	0.55853274324523	0.08118854944440326	416.2111511230469	416.2146301269531
1147	416.2847900390625	12.63175					1	DETECTED	416.2848 m/z @12.63 [CD8234_2.mzXML]	416.2847900390625	12.63175	8.881533333333334	12.785	3.9034666666666666	6918.5166015625	766987.6176365049	0	1182	0.11365555503784996	0.5204321528089488	0.040864305617897605	416.2797546386719	416.2847900390625
1148	416.3057861328125	12.2158					1	DETECTED	416.3058 m/z @12.22 [CD8234_2.mzXML]	416.3057861328125	12.2158	11.04405	16.865166666666667	5.821116666666667	20333.6640625	1105104.9785672307	0	1182	0.1011016051153728	2.130801597913205	28.959077239441935	416.302978515625	416.3157653808594
1149	417.0018005371094	1.8853499999999999					1	DETECTED	417.0018 m/z @1.89 [CD8234_2.mzXML]	417.0018005371094	1.8853499999999999	1.6744833333333333	2.353816666666667	0.6793333333333336	63982.63671875	1051060.0055156255	0	1182	0.15879258402388596	1.4550287471705305	2.0654330089841295	416.9939270019531	417.0030822753906
1150	417.216796875	11.8794					1	DETECTED	417.2168 m/z @11.88 [CD8234_2.mzXML]	417.216796875	11.8794	11.834033333333334	12.016833333333333	0.18279999999999852	18151.58984375	106889.57861718725	0	1182	0.08172416311630037	2.0146950771491534	3.511658946903462	417.2154235839844	417.2190246582031
1151	418.29327392578125	11.767416666666666					1	DETECTED	418.2933 m/z @11.77 [CD8234_2.mzXML]	418.29327392578125	11.767416666666666	11.718383333333332	11.816849999999999	0.09846666666666692	5406.99169921875	24780.00884497074	0	1182	0.0650850130035554	1.0040788579197728	1.0081577158395458	418.2917785644531	418.29547119140625
1152	418.7475280761719	12.914683333333333					1	DETECTED	418.7475 m/z @12.91 [CD8234_2.mzXML]	418.7475280761719	12.914683333333333	12.149383333333333	14.6014	2.452016666666667	7988.34814453125	420490.2495405277	0	1182	0.19627003237731877	1.6019970381985285	1.4075352757305923	418.7445068359375	418.748779296875
1153	418.980224609375	1.6590666666666667					1	DETECTED	418.9802 m/z @1.66 [CD8234_2.mzXML]	418.980224609375	1.6590666666666667	1.6590666666666667	2.1918833333333336	0.5328166666666669	50103.484375	774420.3340634769	0	1182	0.32535737211841753	null	null	418.9801330566406	418.9826354980469
1154	419.2760314941406	13.022366666666667					1	DETECTED	419.2760 m/z @13.02 [CD8234_2.mzXML]	419.2760314941406	13.022366666666667	12.975583333333333	13.20485	0.22926666666666762	6382.1201171875	56075.35572802755	0	1182	0.07572506413185387	2.4503028143925736	3.9006056287851467	419.2735595703125	419.2762145996094
1155	419.3108825683594	11.312483333333335					1	DETECTED	419.3109 m/z @11.31 [CD8234_2.mzXML]	419.3108825683594	11.312483333333335	0.10133333333333333	20.002333333333336	19.901000000000003	4454.9228515625	1463344.4371085204	0	1182	18.62480535631312	0.887553908385848	1.461196336370203	419.3108825683594	419.3172302246094
1156	420.15826416015625	11.145299999999999					1	DETECTED	420.1583 m/z @11.15 [CD8234_2.mzXML]	420.15826416015625	11.145299999999999	10.481966666666667	11.2466	0.7646333333333342	11014.6767578125	127274.10130194103	0	1182	0.10815328375034206	0.5749071046428984	0.15303568450321436	420.1563415527344	420.15863037109375
1157	421.78094482421875	14.359183333333334					1	DETECTED	421.7809 m/z @14.36 [CD8234_2.mzXML]	421.78094482421875	14.359183333333334	14.113866666666667	15.176933333333332	1.063066666666666	14670.8642578125	368794.5114931027	0	1182	0.5203565108481296	1.8622768533440792	2.0538297960361493	421.7802734375	421.7839050292969
1158	422.13824462890625	9.301566666666668					1	DETECTED	422.1382 m/z @9.30 [CD8234_2.mzXML]	422.13824462890625	9.301566666666668	0.50205	10.756183333333333	10.254133333333332	3931.28369140625	624794.9275829775	0	1182	1.1576780240800968	0.582653213907582	0.11680351587024644	422.1365966796875	422.13970947265625
1159	423.36083984375	11.591716666666667					1	DETECTED	423.3608 m/z @11.59 [CD8234_2.mzXML]	423.36083984375	11.591716666666667	10.840483333333333	12.2781	1.437616666666667	4164.54833984375	200741.77909893802	0	1182	1.3991761727424787	0.9568376447619471	0.9136752895238942	423.3601989746094	423.36273193359375
1160	424.2114562988281	10.593783333333333					1	DETECTED	424.2115 m/z @10.59 [CD8234_2.mzXML]	424.2114562988281	10.593783333333333	10.545466666666666	10.665733333333332	0.12026666666666586	6035.6396484375	26318.965056274505	0	1182	0.12083837896349969	1.2445670921007186	1.4891341842014374	424.2099914550781	424.2119445800781
1161	424.3415832519531	11.908966666666666					1	DETECTED	424.3416 m/z @11.91 [CD8234_2.mzXML]	424.3415832519531	11.908966666666666	11.849966666666667	12.5818	0.7318333333333324	174428.328125	1391359.6823651127	0	1182	39.102403992771244	3.375603313309665	3.2086773188300275	424.3407897949219	424.3421630859375
1162	424.7428894042969	1.7240333333333333					1	DETECTED	424.7429 m/z @1.72 [CD8234_2.mzXML]	424.7428894042969	1.7240333333333333	1.7069166666666669	1.7866666666666666	0.07974999999999977	16256.0849609375	53869.52885864256	0	1182	0.0743290529153493	2.3296007789678908	3.6592015579357815	424.7414245605469	424.7437438964844
1163	424.89447021484375	1.6286333333333334					1	DETECTED	424.8945 m/z @1.63 [CD8234_2.mzXML]	424.89447021484375	1.6286333333333334	1.56775	1.6590666666666667	0.09131666666666671	63243.50390625	226706.1075400393	0	1182	0.06217455991958021	0.7467960505375486	0.5129908958661141	424.89447021484375	424.896240234375
1164	425.3768615722656	11.6388					1	DETECTED	425.3769 m/z @11.64 [CD8234_2.mzXML]	425.3768615722656	11.6388	0.6295333333333333	14.375116666666665	13.745583333333332	158988.0	3614568.474274532	1	1182	0.11504557321253195	3.315966543727126	4.850897140370004	425.3758544921875	425.3787841796875
1165	426.2442626953125	10.45125					1	DETECTED	426.2443 m/z @10.45 [CD8234_2.mzXML]	426.2442626953125	10.45125	10.418133333333333	10.529166666666667	0.11103333333333332	3455.24609375	15667.92308459476	0	1182	0.06371886547304939	1.6763965777554204	2.352793155510841	426.2442626953125	426.2465515136719
1166	426.35699462890625	12.016833333333333					1	DETECTED	426.3570 m/z @12.02 [CD8234_2.mzXML]	426.35699462890625	12.016833333333333	11.985000000000001	12.8014	0.816399999999998	234419.671875	2154351.751527095	1	1182	0.1285084632951783	6.619502877091506	8.710270792099264	426.3558044433594	426.3575744628906
1167	427.3602600097656	12.016833333333333					1	DETECTED	427.3603 m/z @12.02 [CD8234_2.mzXML]	427.3602600097656	12.016833333333333	11.985000000000001	12.326699999999999	0.3416999999999977	67687.7109375	566864.7111450182	0	1182	0.1384770627233678	6.432503435835321	7.802811466627467	427.359375	427.3608093261719
1168	428.3727722167969	12.16665					1	DETECTED	428.3728 m/z @12.17 [CD8234_2.mzXML]	428.3727722167969	12.16665	11.985000000000001	12.46175	0.4767499999999991	22621.19921875	279821.9289066158	0	1182	0.37026356231666924	1.3122763556289585	1.624552711257917	428.3630065917969	428.3733825683594
1169	429.2994384765625	12.565216666666666					1	DETECTED	429.2994 m/z @12.57 [CD8234_2.mzXML]	429.2994384765625	12.565216666666666	12.5314	12.7507	0.2193000000000005	13601.16796875	102520.34938427735	0	1182	0.10615669091833269	3.2424839822572826	4.970939723877859	429.2978820800781	429.300048828125
1170	429.3182678222656	13.3835					1	DETECTED	429.3183 m/z @13.38 [CD8234_2.mzXML]	429.3182678222656	13.3835	13.293533333333333	13.414333333333333	0.1208000000000009	4326.1826171875	25503.147729980577	0	1182	0.09507275002212268	0.67135976287514	0.3427195257502801	429.3166198730469	429.3184509277344
1171	429.37445068359375	12.231066666666667					1	DETECTED	429.3745 m/z @12.23 [CD8234_2.mzXML]	429.37445068359375	12.231066666666667	11.816849999999999	14.164533333333333	2.3476833333333342	7605.61083984375	571627.7647443243	0	1182	1.4404595532758133	2.8338832334124557	4.6677664668249115	429.36968994140625	429.37713623046875
1172	429.7684020996094	14.279283333333332					1	DETECTED	429.7684 m/z @14.28 [CD8234_2.mzXML]	429.7684020996094	14.279283333333332	4.758333333333334	15.176933333333332	10.418599999999998	8838.685546875	1710499.4730126038	0	1182	0.22948156094655303	0.5471407790189003	0.07848853133178316	429.7620544433594	429.7696838378906
1173	430.2435302734375	9.620966666666668					1	DETECTED	430.2435 m/z @9.62 [CD8234_2.mzXML]	430.2435302734375	9.620966666666668	9.569166666666666	9.704433333333332	0.13526666666666642	5424.7607421875	24096.11323355106	0	1182	0.06708927138387644	1.3056628056627568	1.5231431131416135	430.24090576171875	430.2437438964844
1174	430.2945861816406	11.969433333333335					1	DETECTED	430.2946 m/z @11.97 [CD8234_2.mzXML]	430.2945861816406	11.969433333333335	11.530266666666668	12.785	1.2547333333333324	31274.373046875	602860.1365666509	0	1182	0.12247004197987721	1.4285388994307382	1.8570777988614762	430.2930603027344	430.3023681640625
1175	430.3153076171875	11.327066666666667					1	DETECTED	430.3153 m/z @11.33 [CD8234_2.mzXML]	430.3153076171875	11.327066666666667	11.280383333333333	11.417683333333335	0.13730000000000153	19613.673828125	99671.81632238795	0	1182	0.08219107074216225	1.470546233488033	2.372794409492672	430.31396484375	430.31610107421875
1176	430.3792724609375	12.37705					1	DETECTED	430.3793 m/z @12.38 [CD8234_2.mzXML]	430.3792724609375	12.37705	9.4497	19.50766666666667	10.057966666666669	10713.6875	1077959.284821472	0	1182	0.42195469503388416	1.2725446356554828	1.4250610746327033	430.37738037109375	430.3892517089844
1177	430.9126892089844	1.6441166666666667					1	DETECTED	430.9127 m/z @1.64 [CD8234_2.mzXML]	430.9126892089844	1.6441166666666667	1.5825166666666666	1.6900666666666666	0.10755000000000003	120200.59375	391479.5737497555	0	1182	0.04785046167260143	0.873863846671441	0.7291531866197639	430.91253662109375	430.9132080078125
1178	431.17779541015625	12.598516666666665					1	DETECTED	431.1778 m/z @12.60 [CD8234_2.mzXML]	431.17779541015625	12.598516666666665	4.774916666666667	13.973	9.198083333333333	19016.03125	1249372.4724048458	0	1182	0.21823249777297704	0.7003672591139184	0.4179994846420507	431.1689147949219	431.1789245605469
1179	431.27569580078125	12.2781					1	DETECTED	431.2757 m/z @12.28 [CD8234_2.mzXML]	431.27569580078125	12.2781	10.311333333333332	19.855999999999998	9.544666666666666	17804.5234375	1301230.6231331476	0	1182	0.07275907499792034	2.4264867888073467	44.72535875261407	431.27313232421875	431.2774658203125
1180	431.298095703125	11.953933333333334					1	DETECTED	431.2981 m/z @11.95 [CD8234_2.mzXML]	431.298095703125	11.953933333333334	6.639366666666667	12.16665	5.527283333333334	10489.234375	1823414.4071068116	0	1182	5.423262815660363	0.5200126068603901	0.04002521372078008	431.2901306152344	431.30157470703125
1181	431.3140563964844	12.733583333333334					1	DETECTED	431.3141 m/z @12.73 [CD8234_2.mzXML]	431.3140563964844	12.733583333333334	12.682366666666667	12.929966666666667	0.24760000000000026	18132.484375	129051.02060595724	0	1182	0.0836430323961661	2.4171819069313285	3.834363813862657	431.313720703125	431.3153076171875
1182	432.237548828125	11.8794					1	DETECTED	432.2375 m/z @11.88 [CD8234_2.mzXML]	432.237548828125	11.8794	11.834033333333334	12.246633333333333	0.4125999999999994	63624.671875	549629.5151967761	0	1182	0.1232706731078288	5.453311159538297	5.657484660769802	432.2353515625	432.23797607421875
1183	432.309814453125	12.2158					1	DETECTED	432.3098 m/z @12.22 [CD8234_2.mzXML]	432.309814453125	12.2158	10.874866666666666	16.069583333333334	5.194716666666668	339616.90625	4822821.027278081	1	1182	0.19038897694740342	0.7876986077893194	5.094182692285952	432.3056335449219	432.3189392089844
1184	432.9759216308594	1.8853499999999999					1	DETECTED	432.9759 m/z @1.89 [CD8234_2.mzXML]	432.9759216308594	1.8853499999999999	1.7406833333333334	2.32705	0.5863666666666665	51319.17578125	922857.6920461421	0	1182	0.2799864358264492	2.0247222959003857	2.6055470349536147	432.97503662109375	432.97686767578125
1185	435.3321533203125	10.497883333333334					1	DETECTED	435.3322 m/z @10.50 [CD8234_2.mzXML]	435.3321533203125	10.497883333333334	1.3579166666666667	11.718383333333332	10.360466666666666	10764.92578125	534738.9224088134	0	1182	0.08614998654278239	0.5097517036061505	3.14272011725244	435.32318115234375	435.3396301269531
1186	436.85784912109375	1.6744833333333333					1	DETECTED	436.8578 m/z @1.67 [CD8234_2.mzXML]	436.85784912109375	1.6744833333333333	1.6441166666666667	3.12175	1.4776333333333334	30663.49609375	324639.82457653794	0	1182	0.03883426153599956	24.329857299670703	3.145602380516356	436.857177734375	436.8648681640625
1187	437.1928405761719	11.8794					1	DETECTED	437.1928 m/z @11.88 [CD8234_2.mzXML]	437.1928405761719	11.8794	11.816849999999999	12.565216666666666	0.7483666666666675	295849.28125	2726482.499221678	1	1182	0.12406969018864977	3.192978636310087	4.3948541651363495	437.1914978027344	437.1937561035156
1188	438.2972717285156	13.414333333333333					1	DETECTED	438.2973 m/z @13.41 [CD8234_2.mzXML]	438.2972717285156	13.414333333333333	7.130716666666667	15.719899999999999	8.589183333333331	5450.5810546875	761836.1483264462	0	1182	6.770860842285246	0.6834585708336758	0.2761788934531976	438.28729248046875	438.299072265625
1189	438.9833984375	1.8008833333333334					1	DETECTED	438.9834 m/z @1.80 [CD8234_2.mzXML]	438.9833984375	1.8008833333333334	1.6744833333333333	2.23245	0.5579666666666667	33590.59765625	492622.1998403321	0	1182	0.21310438270568777	2.207146624472573	3.286452364091589	438.98193359375	438.98486328125
1190	440.8697204589844	1.6286333333333334					1	DETECTED	440.8697 m/z @1.63 [CD8234_2.mzXML]	440.8697204589844	1.6286333333333334	1.5825166666666666	1.6590666666666667	0.07655000000000012	33123.3671875	113462.65147119148	0	1182	0.06939351001137672	0.8299602457535225	0.6599204915070449	440.8693542480469	440.8707275390625
1191	442.87799072265625	1.5530666666666666					1	DETECTED	442.8780 m/z @1.55 [CD8234_2.mzXML]	442.87799072265625	1.5530666666666666	1.4787	1.5825166666666666	0.10381666666666667	10996.330078125	42745.99726013181	0	1182	0.10313654230783431	0.6980053787539218	0.355972488163136	442.87762451171875	442.8791198730469
1192	443.18865966796875	12.598516666666665					1	DETECTED	443.1887 m/z @12.60 [CD8234_2.mzXML]	443.18865966796875	12.598516666666665	8.42485	15.996083333333333	7.571233333333334	4346.67919921875	573793.2277114561	0	1182	4.240479106170785	0.9070241993451005	0.814048398690201	443.18426513671875	443.19805908203125
1193	443.38751220703125	11.6388					1	DETECTED	443.3875 m/z @11.64 [CD8234_2.mzXML]	443.38751220703125	11.6388	8.847716666666667	12.132066666666667	3.28435	43866.98046875	969431.7816076642	0	1182	0.4001363998570291	0.5883647329292688	0.11839896541527045	443.3807373046875	443.3888244628906
1194	443.420654296875	12.293583333333334					1	DETECTED	443.4207 m/z @12.29 [CD8234_2.mzXML]	443.420654296875	12.293583333333334	12.183983333333334	12.496116666666667	0.3121333333333336	7454.4599609375	81208.39786071789	0	1182	0.2323741903794776	1.4239659367396558	1.8479318734793118	443.4184875488281	443.421875
1195	444.2381286621094	8.171316666666666					1	DETECTED	444.2381 m/z @8.17 [CD8234_2.mzXML]	444.2381286621094	8.171316666666666	7.9196	8.609266666666667	0.6896666666666667	2054.6044921875	43951.72545605468	0	1182	0.40378965767723507	1.3699265046679507	1.7398530093359015	444.23675537109375	444.2398376464844
1196	445.3660583496094	12.2781					1	DETECTED	445.3661 m/z @12.28 [CD8234_2.mzXML]	445.3660583496094	12.2781	10.629566666666667	16.05125	5.421683333333332	7015.69287109375	800783.9131239314	0	1182	0.8559696109343875	1.6443960287932708	2.2887920575865417	445.3567810058594	445.371826171875
1197	446.2527160644531	11.5608					1	DETECTED	446.2527 m/z @11.56 [CD8234_2.mzXML]	446.2527160644531	11.5608	6.832333333333334	12.200266666666666	5.367933333333332	360198.0	5983959.927107301	1	1182	0.10671905977897111	3.0167184873597783	3.5116499038882014	446.252197265625	446.2564392089844
1198	446.8865051269531	1.6441166666666667					1	DETECTED	446.8865 m/z @1.64 [CD8234_2.mzXML]	446.8865051269531	1.6441166666666667	1.5975333333333335	1.6900666666666666	0.09253333333333313	101956.2265625	293352.0864284663	0	1182	0.04333795232225102	0.9938677261517083	0.8403867422512808	446.8863525390625	446.8870849609375
1199	447.34600830078125	14.1306					1	DETECTED	447.3460 m/z @14.13 [CD8234_2.mzXML]	447.34600830078125	14.1306	11.145299999999999	15.812183333333333	4.666883333333335	4722.107421875	756682.6268130493	0	1182	0.7587540400667105	0.7816439442155452	0.5632878884310902	447.3441162109375	447.3482971191406
1200	448.25946044921875	11.5608					1	DETECTED	448.2595 m/z @11.56 [CD8234_2.mzXML]	448.25946044921875	11.5608	10.466433333333333	11.718383333333332	1.251949999999999	14674.419921875	588556.2437833245	0	1182	1.243035991399271	0.5577580012043294	0.15300053035892155	448.2565612792969	448.25958251953125
1201	448.30535888671875	11.953933333333334					1	DETECTED	448.3054 m/z @11.95 [CD8234_2.mzXML]	448.30535888671875	11.953933333333334	11.908966666666666	14.6014	2.6924333333333337	27888.16015625	830790.4832954102	0	1182	0.217907558189534	29.93810229799812	6.840715906302914	448.2991943359375	448.30535888671875
1202	448.949951171875	1.9965833333333334					1	DETECTED	448.9500 m/z @2.00 [CD8234_2.mzXML]	448.949951171875	1.9965833333333334	1.7567	8.507366666666666	6.750666666666666	17044.841796875	741854.0672181699	0	1182	0.2785108614140306	14.07072882651288	27.14145765302576	448.9403381347656	448.9515686035156
1203	449.2005310058594	12.343483333333333					1	DETECTED	449.2005 m/z @12.34 [CD8234_2.mzXML]	449.2005310058594	12.343483333333333	12.200266666666666	12.51385	0.31358333333333377	10630.7099609375	134748.13712084983	0	1182	0.3476081239357498	1.0947864540905345	1.1895729081810689	449.1998596191406	449.20147705078125
1204	449.3094482421875	11.969433333333335					1	DETECTED	449.3094 m/z @11.97 [CD8234_2.mzXML]	449.3094482421875	11.969433333333335	11.938833333333333	12.048616666666668	0.10978333333333445	8338.1640625	39941.651717040884	0	1182	0.40424991458502113	1.793845315904069	2.587690631808138	449.3072204589844	449.3094482421875
1205	450.3205261230469	12.2158					1	DETECTED	450.3205 m/z @12.22 [CD8234_2.mzXML]	450.3205261230469	12.2158	11.6388	12.716366666666666	1.077566666666666	163212.125	2188074.2358562048	1	1182	0.15334677931546103	1.0025548787698695	0.6408659913652247	450.319580078125	450.3214111328125
1206	450.35675048828125	12.9608					1	DETECTED	450.3568 m/z @12.96 [CD8234_2.mzXML]	450.35675048828125	12.9608	0.10133333333333333	20.002333333333336	19.901000000000003	56310.50390625	3132197.351003119	0	1182	0.17193149615416914	1.2919159094970025	6.550463965651009	450.3539733886719	450.3605041503906
1207	451.32403564453125	12.2158					1	DETECTED	451.3240 m/z @12.22 [CD8234_2.mzXML]	451.32403564453125	12.2158	11.6388	12.5818	0.9429999999999996	48828.51171875	604742.007339234	0	1182	0.13311460666097297	0.8142874506857005	5.7191500647068185	451.3222351074219	451.32562255859375
1208	452.37249755859375	12.065050000000001					1	DETECTED	452.3725 m/z @12.07 [CD8234_2.mzXML]	452.37249755859375	12.065050000000001	12.048616666666668	12.16665	0.11803333333333299	7247.408203125	33501.78652514644	0	1182	0.0778071413399033	3.59127789046648	6.18255578093296	452.3716735839844	452.3733215332031
1209	452.83209228515625	1.6590666666666667					1	DETECTED	452.8321 m/z @1.66 [CD8234_2.mzXML]	452.83209228515625	1.6590666666666667	1.6590666666666667	1.7240333333333333	0.06496666666666662	14380.2802734375	30508.337769287078	0	1182	0.028123869531162304	null	null	452.8311767578125	452.833251953125
1210	453.1663818359375	11.908966666666666					1	DETECTED	453.1664 m/z @11.91 [CD8234_2.mzXML]	453.1663818359375	11.908966666666666	11.834033333333334	12.097949999999999	0.263916666666665	13024.21484375	107937.93576422076	0	1182	0.10315369779627126	1.7610097864768843	2.5220195729537687	453.1629638671875	453.1676330566406
1211	453.3428039550781	10.497883333333334					1	DETECTED	453.3428 m/z @10.50 [CD8234_2.mzXML]	453.3428039550781	10.497883333333334	9.752583333333332	17.56566666666667	7.813083333333337	176825.859375	1995203.7529071937	1	1182	0.10454285278200182	1.1661793959710105	2.326361779777558	453.3340759277344	453.3452453613281
1212	454.2919921875	13.06955					1	DETECTED	454.2920 m/z @13.07 [CD8234_2.mzXML]	454.2919921875	13.06955	12.360283333333333	15.90425	3.543966666666666	15754.7119140625	875050.0103352049	0	1182	1.5918372286601645	2.3941680974107253	3.5975677190842195	454.29058837890625	454.29888916015625
1213	454.38824462890625	12.200266666666666					1	DETECTED	454.3882 m/z @12.20 [CD8234_2.mzXML]	454.38824462890625	12.200266666666666	12.149383333333333	12.310049999999999	0.16066666666666585	9847.29296875	61080.28657104502	0	1182	0.17943913749359552	1.5787749754339964	2.1575499508679927	454.3876037597656	454.3886413574219
1214	454.95770263671875	1.8853499999999999					1	DETECTED	454.9577 m/z @1.89 [CD8234_2.mzXML]	454.95770263671875	1.8853499999999999	1.6744833333333333	2.2460166666666668	0.5715333333333334	24968.943359375	491194.84463354497	0	1182	0.2683417100665728	1.3552007587733177	1.712882903515385	454.9569091796875	454.9600830078125
1215	456.33074951171875	11.46555					1	DETECTED	456.3307 m/z @11.47 [CD8234_2.mzXML]	456.33074951171875	11.46555	11.402266666666666	11.767416666666666	0.36514999999999986	57279.16015625	371659.5156954349	0	1182	0.09085496658826031	2.653286533916222	3.89460697893542	456.3305358886719	456.33148193359375
1216	458.3466796875	11.57635					1	DETECTED	458.3467 m/z @11.58 [CD8234_2.mzXML]	458.3466796875	11.57635	11.5608	13.08515	1.52435	24023.380859375	347487.8610447383	0	1182	0.07602740499547167	49.01446945337846	95.4443091139738	458.34552001953125	458.3469543457031
1217	458.8555603027344	1.5530666666666666					1	DETECTED	458.8556 m/z @1.55 [CD8234_2.mzXML]	458.8555603027344	1.5530666666666666	1.4478833333333334	1.5975333333333335	0.14965000000000006	30581.314453125	128811.97156396488	0	1182	0.05208151264344507	0.708451639331257	0.48349067506304466	458.8548583984375	458.8567810058594
1218	459.2470703125	13.190266666666668					1	DETECTED	459.2471 m/z @13.19 [CD8234_2.mzXML]	459.2470703125	13.190266666666668	2.6249	13.796333333333333	11.171433333333333	16806.171875	1363058.4832738647	0	1182	0.14962759574019735	0.5286817621095339	0.05736352421906782	459.2450256347656	459.2518310546875
1219	460.9652099609375	1.7721833333333334					1	DETECTED	460.9652 m/z @1.77 [CD8234_2.mzXML]	460.9652099609375	1.7721833333333334	1.6590666666666667	3.3007833333333334	1.6417166666666667	17932.79296875	435517.11345935054	0	1182	0.2516535252992651	7.256740828053626	2.7222449576080825	460.9560852050781	460.9672546386719
1220	463.302001953125	13.03825					1	DETECTED	463.3020 m/z @13.04 [CD8234_2.mzXML]	463.302001953125	13.03825	12.945866666666666	13.190266666666668	0.2444000000000024	9769.697265625	86077.02651782261	0	1182	0.0861118435128212	1.3227494136749065	1.645498827349813	463.2995300292969	463.3033142089844
1221	464.0384521484375	9.975033333333332					1	DETECTED	464.0385 m/z @9.98 [CD8234_2.mzXML]	464.0384521484375	9.975033333333332	9.957416666666667	10.097733333333334	0.1403166666666671	3347.457275390625	17003.963996154685	0	1182	0.10482432894870009	3.9824976348158407	6.9649952696316815	464.037109375	464.039306640625
1222	464.21771240234375	10.593783333333333					1	DETECTED	464.2177 m/z @10.59 [CD8234_2.mzXML]	464.21771240234375	10.593783333333333	8.949966666666667	10.9266	1.976633333333334	16944.814453125	215485.5113661803	0	1182	0.10433943364670206	0.6012329031015222	0.07717196759913016	464.2161865234375	464.2237854003906
1223	466.3160400390625	11.969433333333335					1	DETECTED	466.3160 m/z @11.97 [CD8234_2.mzXML]	466.3160400390625	11.969433333333335	11.402266666666666	12.410716666666668	1.0084500000000016	72610.3984375	878785.8508791511	0	1182	0.153100573373937	0.7865287974040157	0.5268601268976162	466.3129577636719	466.31719970703125
1224	468.21820068359375	12.2158					1	DETECTED	468.2182 m/z @12.22 [CD8234_2.mzXML]	468.21820068359375	12.2158	11.654183333333332	15.2126	3.558416666666668	25988.755859375	765553.1015307014	0	1182	0.11389658522113244	0.7123318049561478	0.3157267991816388	468.2159729003906	468.2193298339844
1225	468.2489318847656	11.849966666666667					1	DETECTED	468.2489 m/z @11.85 [CD8234_2.mzXML]	468.2489318847656	11.849966666666667	9.4497	11.938833333333333	2.489133333333333	22086.537109375	513629.1899339303	0	1182	0.13138117820607853	0.528651714926685	0.06347680349506374	468.248046875	468.25384521484375
1226	468.3075256347656	12.66535					1	DETECTED	468.3075 m/z @12.67 [CD8234_2.mzXML]	468.3075256347656	12.66535	12.496116666666667	13.146066666666666	0.6499499999999987	84380.1484375	840165.5443848886	1	1182	0.1341368834673844	1.5043410481278636	1.5702373631738988	468.30596923828125	468.3096618652344
1227	469.33111572265625	11.094816666666667					1	DETECTED	469.3311 m/z @11.09 [CD8234_2.mzXML]	469.33111572265625	11.094816666666667	4.6273333333333335	15.230333333333334	10.603000000000002	9548.001953125	1045101.7336665046	0	1182	1.0097880163651851	23.682593849706503	44.59763910320908	469.3258056640625	469.33111572265625
1228	469.3869323730469	12.2781					1	DETECTED	469.3869 m/z @12.28 [CD8234_2.mzXML]	469.3869323730469	12.2781	12.097949999999999	12.598516666666665	0.5005666666666659	10428.400390625	207538.49201245102	0	1182	0.3537390976619861	1.3893052086224333	1.778610417244867	469.3861083984375	469.38922119140625
1229	472.24896240234375	11.5608					1	DETECTED	472.2490 m/z @11.56 [CD8234_2.mzXML]	472.24896240234375	11.5608	11.514116666666666	11.607666666666667	0.09355000000000047	36987.60546875	129355.29589990374	0	1182	0.25905620108827243	1.0019635844341197	1.0039271688682394	472.24786376953125	472.2491455078125
1230	472.3021240234375	12.246633333333333					1	DETECTED	472.3021 m/z @12.25 [CD8234_2.mzXML]	472.3021240234375	12.246633333333333	11.6388	12.8014	1.1625999999999994	251732.53125	2798100.949611943	1	1182	0.16909446081251822	0.9902758708364	0.511289183304973	472.3013916015625	472.3053894042969
1231	474.28350830078125	11.8794					1	DETECTED	474.2835 m/z @11.88 [CD8234_2.mzXML]	474.28350830078125	11.8794	11.800183333333333	17.105	5.304816666666667	1248472.75	1.2261832901484E7	1	1182	0.1158253915162657	3.5853871446366923	14.315458136164192	474.28179931640625	474.2846374511719
1232	474.8332824707031	1.5530666666666666					1	DETECTED	474.8333 m/z @1.55 [CD8234_2.mzXML]	474.8332824707031	1.5530666666666666	1.4633333333333334	1.5825166666666666	0.1191833333333332	32987.5234375	107226.80746459954	0	1182	0.04735868251803099	0.6408417910270066	0.3424499362779481	474.83203125	474.834228515625
1233	475.2876892089844	11.8794					1	DETECTED	475.2877 m/z @11.88 [CD8234_2.mzXML]	475.2876892089844	11.8794	11.864583333333334	12.699233333333332	0.8346499999999981	319443.625	3045729.8075490748	0	1182	0.1605970129667771	13.390927225834949	18.195937893231186	475.286865234375	475.28814697265625
1234	475.3247375488281	10.497883333333334					1	DETECTED	475.3247 m/z @10.50 [CD8234_2.mzXML]	475.3247375488281	10.497883333333334	10.16815	16.328	6.159849999999999	58505.1953125	595523.0504125663	0	1182	0.08989294843132711	1.1159884629499035	2.065534349556866	475.3230285644531	475.32745361328125
1235	476.9393005371094	1.8008833333333334					1	DETECTED	476.9393 m/z @1.80 [CD8234_2.mzXML]	476.9393005371094	1.8008833333333334	1.6900666666666666	7.7457	6.055633333333334	24049.669921875	1184609.0339162904	0	1182	0.20329451351198347	27.322755301549076	2.4525656993551803	476.93536376953125	476.94122314453125
1236	477.2929382324219	11.849966666666667					1	DETECTED	477.2929 m/z @11.85 [CD8234_2.mzXML]	477.2929382324219	11.849966666666667	11.849966666666667	11.938833333333333	0.0888666666666662	6194.513671875	30248.241276855435	0	1182	0.0460802246950891	null	null	477.29193115234375	477.2942199707031
1237	478.2918701171875	12.867883333333333					1	DETECTED	478.2919 m/z @12.87 [CD8234_2.mzXML]	478.2918701171875	12.867883333333333	12.835383333333334	19.324333333333335	6.488950000000001	50881.84765625	4757152.8526175525	0	1182	0.11669826572475017	99.83000000000351	198.66000000000702	478.2915954589844	478.29522705078125
1238	478.32781982421875	13.190266666666668					1	DETECTED	478.3278 m/z @13.19 [CD8234_2.mzXML]	478.32781982421875	13.190266666666668	11.357133333333334	15.627749999999999	4.270616666666665	55204.32421875	1958631.1515040584	0	1182	0.24919780900590993	1.0126696710314795	0.5230181366703197	478.32611083984375	478.3314514160156
1239	479.2955627441406	12.867883333333333					1	DETECTED	479.2956 m/z @12.87 [CD8234_2.mzXML]	479.2955627441406	12.867883333333333	12.7507	12.9608	0.21010000000000062	11260.271484375	90555.17431835928	0	1182	1.2393485915383096	0.8964585407481191	0.7929170814962384	479.2940673828125	479.29730224609375
1240	480.21331787109375	11.312483333333335					1	DETECTED	480.2133 m/z @11.31 [CD8234_2.mzXML]	480.21331787109375	11.312483333333335	9.6883	11.767416666666666	2.079116666666666	8693.708984375	376106.69268798805	0	1182	3.768209961624364	0.6353343930661585	0.285418001363078	480.2108154296875	480.21331787109375
1241	480.3067321777344	13.190266666666668					1	DETECTED	480.3067 m/z @13.19 [CD8234_2.mzXML]	480.3067321777344	13.190266666666668	13.175516666666665	13.353366666666666	0.17785000000000117	16608.453125	114475.90605786211	0	1182	0.10924745469696795	6.028813559320877	11.057627118641754	480.3067321777344	480.308349609375
1242	480.343505859375	13.461783333333333					1	DETECTED	480.3435 m/z @13.46 [CD8234_2.mzXML]	480.343505859375	13.461783333333333	13.3683	14.438933333333333	1.0706333333333333	62503.5390625	953839.3215078746	0	1182	0.33984565794050603	3.591972013206357	4.696731366427362	480.3428649902344	480.345703125
1243	482.32281494140625	12.899266666666668					1	DETECTED	482.3228 m/z @12.90 [CD8234_2.mzXML]	482.32281494140625	12.899266666666668	12.7507	19.068666666666665	6.317966666666665	28171.384765625	725881.1792164911	0	1182	0.0790486922708542	21.263069329145054	45.32639379785486	482.3193664550781	482.3317565917969
1244	482.35931396484375	13.796333333333333					1	DETECTED	482.3593 m/z @13.80 [CD8234_2.mzXML]	482.35931396484375	13.796333333333333	13.62515	15.463249999999999	1.838099999999999	44288.67578125	1041044.9709854126	0	1182	0.27607720239432787	2.4832956971878355	3.8906061591801935	482.3588562011719	482.3611755371094
1245	483.3629150390625	13.884350000000001					1	DETECTED	483.3629 m/z @13.88 [CD8234_2.mzXML]	483.3629150390625	13.884350000000001	3.5128	14.422883333333335	10.910083333333334	9860.587890625	954137.2404976196	0	1182	0.21755101372239416	0.5259620468171745	0.051924093634349106	483.3549499511719	483.3640441894531
1246	484.08184814453125	11.195866666666666					1	DETECTED	484.0818 m/z @11.20 [CD8234_2.mzXML]	484.08184814453125	11.195866666666666	9.3995	11.4817	2.0822000000000003	18610.08984375	379538.4019908144	0	1182	0.26479026510376613	0.8091897991658171	1.0649085614374432	484.08013916015625	484.0905456542969
1247	486.0780334472656	11.230016666666668					1	DETECTED	486.0780 m/z @11.23 [CD8234_2.mzXML]	486.0780334472656	11.230016666666668	10.738750000000001	19.581166666666665	8.842416666666663	5548.25732421875	1637373.3601820676	0	1182	8.566934780435227	8.999609852083054	16.99921970416611	486.0776672363281	486.0811462402344
1248	486.22869873046875	12.2158					1	DETECTED	486.2287 m/z @12.22 [CD8234_2.mzXML]	486.22869873046875	12.2158	12.200266666666666	12.410716666666668	0.21045000000000158	9176.6123046875	65204.41212646544	0	1182	0.7403233732715897	6.774141630901116	14.375482969429228	486.2273254394531	486.2306823730469
1249	487.10247802734375	11.545466666666666					1	DETECTED	487.1025 m/z @11.55 [CD8234_2.mzXML]	487.10247802734375	11.545466666666666	1.0844999999999998	11.591716666666667	10.507216666666666	8375.8408203125	717601.6369162905	0	1182	0.02834371142320613	0.5022105987655698	0.0044211975311396244	487.0973815917969	487.1068420410156
1250	487.1645202636719	11.654183333333332					1	DETECTED	487.1645 m/z @11.65 [CD8234_2.mzXML]	487.1645202636719	11.654183333333332	11.607666666666667	11.834033333333334	0.22636666666666727	18130.904296875	128794.30905175731	0	1182	0.15379482558827995	2.433178072375564	4.040241959287611	487.1640930175781	487.16534423828125
1251	487.3193054199219	14.552716666666667					1	DETECTED	487.3193 m/z @14.55 [CD8234_2.mzXML]	487.3193054199219	14.552716666666667	9.301566666666668	16.494116666666667	7.192549999999999	100929.5	3117873.9973336807	0	1182	0.16316481211627298	1.171939310879508	1.9703522898257977	487.31524658203125	487.3221435546875
1252	488.2664794921875	12.246633333333333					1	DETECTED	488.2665 m/z @12.25 [CD8234_2.mzXML]	488.2664794921875	12.246633333333333	11.670166666666667	12.410716666666668	0.7405500000000007	19537.822265625	368302.6729543464	0	1182	0.1002198317958225	0.6423181450213953	0.34214687181166764	488.2634582519531	488.2676086425781
1253	488.2977600097656	11.953933333333334					1	DETECTED	488.2978 m/z @11.95 [CD8234_2.mzXML]	488.2977600097656	11.953933333333334	11.908966666666666	12.262066666666668	0.3531000000000013	37436.046875	335186.38112585514	0	1182	0.13096368278193005	3.9262416604892136	5.1947752670791845	488.29644775390625	488.2981872558594
1254	489.33563232421875	15.445133333333333					1	DETECTED	489.3356 m/z @15.45 [CD8234_2.mzXML]	489.33563232421875	15.445133333333333	13.659166666666666	18.0075	4.3483333333333345	27088.205078125	2018451.8810263053	0	1182	0.7443922613282314	1.172919639541986	1.009359596717898	489.3332214355469	489.3389892578125
1255	490.42462158203125	12.867883333333333					1	DETECTED	490.4246 m/z @12.87 [CD8234_2.mzXML]	490.42462158203125	12.867883333333333	12.132066666666667	13.761533333333334	1.6294666666666675	12809.3056640625	597006.1492994382	0	1182	0.556311046498644	1.1072504473487514	1.2090766351500615	490.4217834472656	490.4259948730469
1256	491.3692626953125	12.246633333333333					1	DETECTED	491.3693 m/z @12.25 [CD8234_2.mzXML]	491.3692626953125	12.246633333333333	11.417683333333335	13.693316666666668	2.2756333333333334	8989.4111328125	417903.00679656956	0	1182	0.351503636785262	1.372599875344313	1.7451997506886257	491.3681335449219	491.3715515136719
1257	491.5579528808594	13.146066666666666					1	DETECTED	491.5580 m/z @13.15 [CD8234_2.mzXML]	491.5579528808594	13.146066666666666	13.08515	13.60825	0.5230999999999995	15614.00390625	206301.2509277952	0	1182	0.2616633307600207	4.293570451436458	7.587140902872916	491.5550231933594	491.5603332519531
1258	492.8822021484375	1.6286333333333334					1	DETECTED	492.8822 m/z @1.63 [CD8234_2.mzXML]	492.8822021484375	1.6286333333333334	1.5825166666666666	1.6590666666666667	0.07655000000000012	28477.71875	85132.56613183602	0	1182	0.055354995178002575	0.8299602457535225	0.690436589636284	492.8814697265625	492.8832702636719
1259	493.2552795410156	11.985000000000001					1	DETECTED	493.2553 m/z @11.99 [CD8234_2.mzXML]	493.2552795410156	11.985000000000001	11.969433333333335	12.16665	0.19721666666666593	9313.3291015625	70415.11134191853	0	1182	0.1441031327248279	6.334582441113532	11.669164882227063	493.25347900390625	493.2552795410156
1260	493.3876037597656	11.767416666666666					1	DETECTED	493.3876 m/z @11.77 [CD8234_2.mzXML]	493.3876037597656	11.767416666666666	11.718383333333332	13.526066666666667	1.807683333333335	17181.21484375	347785.74235888704	0	1182	0.1015105085790573	18.433208701563355	35.86641740312671	493.3872985839844	493.38885498046875
1261	494.0449523925781	10.647633333333333					1	DETECTED	494.0450 m/z @10.65 [CD8234_2.mzXML]	494.0449523925781	10.647633333333333	10.629566666666667	10.702300000000001	0.07273333333333376	2267.654052734375	8178.61602685551	0	1182	0.09645583180266115	2.0129151291513767	3.025830258302753	494.04412841796875	494.0457458496094
1262	494.3230895996094	12.785					1	DETECTED	494.3231 m/z @12.79 [CD8234_2.mzXML]	494.3230895996094	12.785	9.27075	14.5198	5.24905	252106.0	3000735.068064204	1	1182	0.1415740478749079	1.4759969883157098	1.6402507012067067	494.32147216796875	494.3321838378906
1263	496.2635803222656	12.016833333333333					1	DETECTED	496.2636 m/z @12.02 [CD8234_2.mzXML]	496.2635803222656	12.016833333333333	6.0261	12.2781	6.252000000000001	36191.24609375	5173976.312454589	0	1182	0.08099275349533386	0.5218059002236789	0.043611800447357754	496.2626953125	496.2647705078125
1264	496.3373107910156	13.190266666666668					1	DETECTED	496.3373 m/z @13.19 [CD8234_2.mzXML]	496.3373107910156	13.190266666666668	1.03	19.544500000000003	18.5145	4547963.5	7.731873523221181E7	1	1182	0.23106291602738516	1.6216425555577387	1.3844310597873455	496.32958984375	496.34234619140625
1265	496.76507568359375	12.016833333333333					1	DETECTED	496.7651 m/z @12.02 [CD8234_2.mzXML]	496.76507568359375	12.016833333333333	11.969433333333335	12.114883333333333	0.14544999999999852	21430.962890625	135874.22132080037	0	1182	0.0835799076655448	1.5342827004219937	2.0685654008439873	496.76446533203125	496.7653503417969
1266	497.3418273925781	13.175516666666665					1	DETECTED	497.3418 m/z @13.18 [CD8234_2.mzXML]	497.3418273925781	13.175516666666665	11.128283333333334	16.456983333333334	5.3286999999999995	958737.6875	1.845320748672945E7	0	1182	0.22317857301572452	3.5945186073483475	0.5512529636367156	497.339599609375	497.3436279296875
1267	498.8999328613281	1.6441166666666667					1	DETECTED	498.8999 m/z @1.64 [CD8234_2.mzXML]	498.8999328613281	1.6441166666666667	1.5975333333333335	3.74295	2.1454166666666667	37102.5234375	1126685.3602096555	0	1182	0.0394215597888572	23.02772808586769	45.05545617173537	498.8959045410156	498.90045166015625
1268	499.3470153808594	13.1608					1	DETECTED	499.3470 m/z @13.16 [CD8234_2.mzXML]	499.3470153808594	13.1608	13.022366666666667	13.676333333333334	0.6539666666666673	23634.64453125	297342.4156499026	0	1182	0.11123967473240981	2.3620274500361194	3.3224039048878673	499.3456726074219	499.3478698730469
1269	500.2801208496094	11.908966666666666					1	DETECTED	500.2801 m/z @11.91 [CD8234_2.mzXML]	500.2801208496094	11.908966666666666	11.834033333333334	17.54733333333333	5.713299999999997	52553.01171875	1501716.3692929065	0	1182	0.14858946479970037	2.693364972416614	3.456606992075095	500.2734375	500.28765869140625
1270	501.1889953613281	13.190266666666668					1	DETECTED	501.1890 m/z @13.19 [CD8234_2.mzXML]	501.1889953613281	13.190266666666668	13.10065	13.414333333333333	0.31368333333333354	15512.4580078125	165787.70643310575	0	1182	0.165698987942978	1.750139482983051	2.500278965966102	501.1864318847656	501.189697265625
1271	501.2835388183594	11.969433333333335					1	DETECTED	501.2835 m/z @11.97 [CD8234_2.mzXML]	501.2835388183594	11.969433333333335	7.7808	12.132066666666667	4.351266666666667	11084.595703125	1513470.9541864013	0	1182	4.219718981741026	0.5194136512307115	0.03354944950868471	501.27508544921875	501.28460693359375
1272	502.109619140625	10.293233333333335					1	DETECTED	502.1096 m/z @10.29 [CD8234_2.mzXML]	502.109619140625	10.293233333333335	10.16815	10.329116666666666	0.16096666666666515	2336.870849609375	14034.539334930285	0	1182	0.056190032724705574	0.6434377081945258	0.2868754163890516	502.105712890625	502.1141052246094
1273	502.2911376953125	12.835383333333334					1	DETECTED	502.2911 m/z @12.84 [CD8234_2.mzXML]	502.2911376953125	12.835383333333334	11.8794	13.146066666666666	1.2666666666666657	45711.953125	622839.2630766601	0	1182	0.1357942714103153	1.5925090552637589	2.389192757934964	502.2840881347656	502.2920227050781
1274	503.2947692871094	12.851733333333334					1	DETECTED	503.2948 m/z @12.85 [CD8234_2.mzXML]	503.2947692871094	12.851733333333334	12.785	12.99085	0.20584999999999987	14488.6162109375	101931.83965209949	0	1182	0.12545381646684284	1.5423326673326616	2.084665334665323	503.2936706542969	503.29595947265625
1275	504.2392883300781	12.2158					1	DETECTED	504.2393 m/z @12.22 [CD8234_2.mzXML]	504.2392883300781	12.2158	12.16665	12.66535	0.4986999999999995	54197.78125	486916.6497307746	0	1182	0.11332507483743015	6.074849468567609	4.713716828525153	504.2375793457031	504.24066162109375
1276	504.34173583984375	13.323533333333334					1	DETECTED	504.3417 m/z @13.32 [CD8234_2.mzXML]	504.34173583984375	13.323533333333334	4.403366666666667	14.079116666666666	9.675749999999999	9095.359375	1340513.3405156557	0	1182	0.0946901790664949	0.5423525345191607	0.015051873196271291	504.3351745605469	504.3464660644531
1277	506.358642578125	13.7274					1	DETECTED	506.3586 m/z @13.73 [CD8234_2.mzXML]	506.358642578125	13.7274	11.800183333333333	15.774966666666668	3.9747833333333347	9303.99609375	604829.7645354612	0	1182	0.09045836084248471	1.0312237855975375	0.6062565736850675	506.3551025390625	506.3648681640625
1278	507.3222961425781	13.1608					1	DETECTED	507.3223 m/z @13.16 [CD8234_2.mzXML]	507.3222961425781	13.1608	12.99085	13.461783333333333	0.470933333333333	10880.6044921875	173896.16246118137	0	1182	0.22518032265475973	1.3855055408453452	1.7710110816906905	507.3222961425781	507.3280944824219
1279	508.2349853515625	12.246633333333333					1	DETECTED	508.2350 m/z @12.25 [CD8234_2.mzXML]	508.2349853515625	12.246633333333333	12.183983333333334	12.343483333333333	0.15949999999999953	5935.3525390625	39817.17301452656	0	1182	0.15703178872222878	1.2729449321628126	1.5458898643256251	508.2322692871094	508.2360534667969
1280	508.3750305175781	14.113866666666667					1	DETECTED	508.3750 m/z @14.11 [CD8234_2.mzXML]	508.3750305175781	14.113866666666667	11.145299999999999	16.9575	5.812200000000001	27428.849609375	1591904.594024902	0	1182	0.5442777290499183	0.704208944826827	0.6846776117552884	508.37127685546875	508.378173828125
1281	509.3937072753906	12.2158					1	DETECTED	509.3937 m/z @12.22 [CD8234_2.mzXML]	509.3937072753906	12.2158	11.6388	12.565216666666666	0.9264166666666664	52374.23828125	600892.3686864023	0	1182	0.10475902442354013	2.841119984457133	0.5371384650353178	509.3927917480469	509.3949279785156
1282	510.353759765625	13.526066666666667					1	DETECTED	510.3538 m/z @13.53 [CD8234_2.mzXML]	510.353759765625	13.526066666666667	13.323533333333334	14.951016666666668	1.627483333333334	37071.87109375	838573.19910376	0	1182	0.2552574791624025	4.017815997366692	2.889138585687452	510.35235595703125	510.35455322265625
1283	512.3338623046875	11.969433333333335					1	DETECTED	512.3339 m/z @11.97 [CD8234_2.mzXML]	512.3338623046875	11.969433333333335	11.8794	12.7507	0.8712999999999997	14847.849609375	261551.1397738041	0	1182	0.1520362375631894	4.838763420955148	0.7447438588672671	512.3310546875	512.3363647460938
1284	514.8739624023438	1.6441166666666667					1	DETECTED	514.8740 m/z @1.64 [CD8234_2.mzXML]	514.8739624023438	1.6441166666666667	1.5975333333333335	1.6744833333333333	0.07694999999999985	30681.87890625	74960.76393005355	0	1182	0.0379631253449777	0.8067884698790931	0.6614046685018171	514.8733520507812	514.874755859375
1285	515.1348266601562	11.864583333333334					1	DETECTED	515.1348 m/z @11.86 [CD8234_2.mzXML]	515.1348266601562	11.864583333333334	0.7933666666666667	12.081066666666667	11.2877	11276.56640625	1847399.365015625	0	1182	0.10750909018646482	0.5097768537935456	0.024121240602455636	515.134521484375	515.1397094726562
1286	515.3117065429688	13.146066666666666					1	DETECTED	515.3117 m/z @13.15 [CD8234_2.mzXML]	515.3117065429688	13.146066666666666	13.10065	13.461783333333333	0.3611333333333331	46888.71484375	438185.1572717283	0	1182	0.13286457288969444	5.558520335951923	6.221252047855418	515.3106689453125	515.3120727539062
1287	516.3048095703125	12.785					1	DETECTED	516.3048 m/z @12.79 [CD8234_2.mzXML]	516.3048095703125	12.785	1.4127	13.022366666666667	11.609666666666666	22337.603515625	912178.5139278866	0	1182	0.12686077292155318	0.5112292243901538	0.019911207207270482	516.3026123046875	516.3146362304688
1288	517.3666381835938	14.849183333333334					1	DETECTED	517.3666 m/z @14.85 [CD8234_2.mzXML]	517.3666381835938	14.849183333333334	7.0782	16.1433	9.065100000000001	9706.6455078125	1220118.9027196653	0	1182	0.5392936157923636	0.5678803438489832	0.14134840205347882	517.3577270507812	517.3685913085938
[truncated: 84 more rows]
