# Supplementary material for: MSFC: a new feature construction method for accurate diagnosis of mass spectrometry data
Source: Sci Rep. 2023 Sep 21;13:15694. doi: 10.1038/s41598-023-42395-5 (PMC10514077; doi:10.1038/s41598-023-42395-5)
Supplement: Supplementary file 1 — Supplementary Information. [file 41598_2023_42395_MOESM1_ESM.zip › dataset/CHD dataset/2-batch/P/CD8239_2.mzXML_chromatograms.csv]

row ID	row m/z	row retention time	row identity (main ID)	row identity (all IDs)	row identity (main ID + details)	row comment	row number of detected peaks	CD8239_2.mzXML Peak status	CD8239_2.mzXML Peak name	CD8239_2.mzXML Peak m/z	CD8239_2.mzXML Peak RT	CD8239_2.mzXML Peak RT start	CD8239_2.mzXML Peak RT end	CD8239_2.mzXML Peak duration time	CD8239_2.mzXML Peak height	CD8239_2.mzXML Peak area	CD8239_2.mzXML Peak charge	CD8239_2.mzXML Peak # data points	CD8239_2.mzXML Peak FWHM	CD8239_2.mzXML Peak tailing factor	CD8239_2.mzXML Peak asymmetry factor	CD8239_2.mzXML Peak m/z min	CD8239_2.mzXML Peak m/z max
1	55.045291900634766	11.306849999999999					1	DETECTED	55.0453 m/z @11.31 [CD8239_2.mzXML]	55.045291900634766	11.306849999999999	0.19213333333333335	20.0095	19.817366666666665	4364.83740234375	1174721.0982323142	0	1174	10.730086518157892	0.8914922107776027	2.701871247040073	55.03548812866211	55.05433654785156
2	60.08056640625	14.783966666666666					1	DETECTED	60.0806 m/z @14.78 [CD8239_2.mzXML]	60.08056640625	14.783966666666666	0.10106666666666667	20.0095	19.90843333333333	119530.1953125	2.627687987553036E7	0	1174	5.179714680891722	0.6882299918200099	1.457124754512293	60.08000183105469	60.080909729003906
3	61.039493560791016	1.8358666666666668					1	DETECTED	61.0395 m/z @1.84 [CD8239_2.mzXML]	61.039493560791016	1.8358666666666668	0.13724999999999998	20.0095	19.872249999999998	125565.921875	2333507.240151735	0	1174	0.043906015494807216	0.7723946283225313	6.996770100472599	61.03330993652344	61.039710998535156
4	61.08399963378906	14.783966666666666					1	DETECTED	61.0840 m/z @14.78 [CD8239_2.mzXML]	61.08399963378906	14.783966666666666	8.854999999999999	19.826999999999998	10.972	2691.81494140625	824161.4771449291	0	1174	5.599557558899427	0.9252877117429117	0.26582383634687645	61.07572937011719	61.084293365478516
5	68.98209381103516	1.4928833333333331					1	DETECTED	68.9821 m/z @1.49 [CD8239_2.mzXML]	68.98209381103516	1.4928833333333331	1.4626166666666667	16.925	15.462383333333333	9629.0556640625	845671.3260430908	0	1174	0.18066678607944842	255.43584801762304	509.8716960352461	68.97509765625	68.9822006225586
6	69.06973266601562	7.6712					1	DETECTED	69.0697 m/z @7.67 [CD8239_2.mzXML]	69.06973266601562	7.6712	0.10106666666666667	20.0095	19.90843333333333	8103.72900390625	4670135.66900861	0	1174	16.260704382986795	1.3149328061152599	1.3136998921946088	69.06940460205078	69.0699462890625
7	70.06510162353516	1.8498833333333333					1	DETECTED	70.0651 m/z @1.85 [CD8239_2.mzXML]	70.06510162353516	1.8498833333333333	0.6122833333333334	17.9985	17.386216666666666	11278.185546875	1095950.000961853	0	1174	1.2871858359004102	3.178496598802762	5.537888272580667	70.0610122680664	70.07327270507812
8	72.04894256591797	14.033466666666667					1	DETECTED	72.0489 m/z @14.03 [CD8239_2.mzXML]	72.04894256591797	14.033466666666667	4.08895	20.0095	15.920549999999999	4123.73583984375	1345119.5985936876	0	1174	6.837897505449822	0.8004687675452634	1.4942656568876969	72.04376220703125	72.04926300048828
9	72.08069610595703	1.8913333333333333					1	DETECTED	72.0807 m/z @1.89 [CD8239_2.mzXML]	72.08069610595703	1.8913333333333333	1.86375	12.776100000000001	10.912350000000002	45786.9296875	1310306.0594233393	0	1174	0.1431471417504535	20.852655712753855	25.347542135242882	72.0804214477539	72.09039306640625
10	73.04531860351562	13.685716666666668					1	DETECTED	73.0453 m/z @13.69 [CD8239_2.mzXML]	73.04531860351562	13.685716666666668	0.10106666666666667	20.0095	19.90843333333333	16935.77734375	5553967.135029752	0	1174	4.475247052240066	0.9464621111915617	0.4623822569682248	73.04521942138672	73.04702758789062
11	75.94772338867188	2.497666666666667					1	DETECTED	75.9477 m/z @2.50 [CD8239_2.mzXML]	75.94772338867188	2.497666666666667	1.15795	17.924166666666668	16.76621666666667	4411.4130859375	675604.5661220093	0	1174	0.4488031005710429	6.257374071632062	0.5572654095215298	75.9426498413086	75.95746612548828
12	80.94766998291016	1.7340166666666665					1	DETECTED	80.9477 m/z @1.73 [CD8239_2.mzXML]	80.94766998291016	1.7340166666666665	1.65695	19.626666666666665	17.969716666666667	166506.53125	2945059.322760773	0	1174	0.10851115623567287	3.849604094850517	6.181710761650066	80.93963623046875	80.94818115234375
13	81.06965637207031	6.058466666666666					1	DETECTED	81.0697 m/z @6.06 [CD8239_2.mzXML]	81.06965637207031	6.058466666666666	0.10106666666666667	20.0095	19.90843333333333	4716.53466796875	2212195.520073091	0	1174	4.1892412339272145	1.6708994975436713	2.1248552670259637	81.06392669677734	81.0713119506836
14	82.0174560546875	1.4468					1	DETECTED	82.0175 m/z @1.45 [CD8239_2.mzXML]	82.0174560546875	1.4468	1.4300833333333334	13.364816666666666	11.934733333333332	6183.14111328125	778165.1873157959	0	1174	0.07590613667124502	356.97108673977965	712.9421734795593	82.00768280029297	82.02703094482422
15	82.94475555419922	1.7340166666666665					1	DETECTED	82.9448 m/z @1.73 [CD8239_2.mzXML]	82.94475555419922	1.7340166666666665	1.6720499999999998	2.217833333333333	0.5457833333333333	59665.69921875	743512.5006845704	0	1174	0.358755402227547	4.403846153846149	6.521031630429249	82.94470977783203	82.94486236572266
16	83.0213851928711	1.8216					1	DETECTED	83.0214 m/z @1.82 [CD8239_2.mzXML]	83.0213851928711	1.8216	0.77595	19.972666666666665	19.196716666666664	942011.1875	5376138.117597863	0	1174	0.04790114753502528	0.5157825000360532	2.632389969403563	83.02120971679688	83.021728515625
17	83.08531951904297	11.291583333333334					1	DETECTED	83.0853 m/z @11.29 [CD8239_2.mzXML]	83.08531951904297	11.291583333333334	0.10106666666666667	20.0095	19.90843333333333	12899.5986328125	4413916.923170103	0	1174	4.339479127948473	0.552533223403208	1.333502364036004	83.08511352539062	83.08563232421875
18	84.04438781738281	2.4143333333333334					1	DETECTED	84.0444 m/z @2.41 [CD8239_2.mzXML]	84.04438781738281	2.4143333333333334	0.30145	19.991333333333333	19.689883333333334	10097.833984375	2020371.3576734308	0	1174	0.39314795555623583	2.832201815157022	4.2138244698201195	84.03902435302734	84.04963684082031
19	84.61930084228516	1.5226499999999998					1	DETECTED	84.6193 m/z @1.52 [CD8239_2.mzXML]	84.61930084228516	1.5226499999999998	1.4300833333333334	1.5965500000000001	0.16646666666666676	6008.92822265625	41283.28923681641	0	1174	0.14792539969912477	0.8991717680950692	0.7983435361901382	84.61927795410156	84.61964416503906
20	84.95939636230469	1.5226499999999998					1	DETECTED	84.9594 m/z @1.52 [CD8239_2.mzXML]	84.95939636230469	1.5226499999999998	0.10106666666666667	20.0095	19.90843333333333	1733154.25	2.7602685360122796E7	0	1174	0.12719069422054563	1.3200475753343046	1.5646787701413005	84.95926666259766	84.95980072021484
21	85.02832794189453	1.97525					1	DETECTED	85.0283 m/z @1.98 [CD8239_2.mzXML]	85.02832794189453	1.97525	0.5941500000000001	7.36915	6.775	51883.03515625	2806973.9951770017	0	1174	0.21545317176252232	6.765992931241464	20.036184881826646	85.02330017089844	85.03440856933594
22	85.06468963623047	6.9598					1	DETECTED	85.0647 m/z @6.96 [CD8239_2.mzXML]	85.06468963623047	6.9598	0.10106666666666667	19.991333333333333	19.890266666666665	4831.66064453125	2599031.447614683	0	1174	7.31925583886253	1.4499956260145215	1.8999912520290432	85.06455993652344	85.0649185180664
23	85.96304321289062	1.5226499999999998					1	DETECTED	85.9630 m/z @1.52 [CD8239_2.mzXML]	85.96304321289062	1.5226499999999998	1.4300833333333334	1.6115333333333333	0.1814499999999999	9295.884765625	65717.28910290523	0	1174	0.1385834775273851	0.9801044292401888	0.9602088584803776	85.96297454833984	85.96318054199219
24	86.06001281738281	2.679466666666667					1	DETECTED	86.0600 m/z @2.68 [CD8239_2.mzXML]	86.06001281738281	2.679466666666667	1.2123166666666667	19.499000000000002	18.286683333333336	12735.8203125	1616284.644041779	0	1174	0.9946850699036922	2.3291435472458453	2.6060801930785162	86.05977630615234	86.06678771972656
25	86.09638977050781	4.104666666666667					1	DETECTED	86.0964 m/z @4.10 [CD8239_2.mzXML]	86.09638977050781	4.104666666666667	0.5396166666666667	19.9	19.36038333333333	135790.4375	9602846.073305568	1	1174	0.9541977849352423	0.9429738545252705	0.6046000276262014	86.0959243774414	86.10157012939453
26	87.08023834228516	6.9598					1	DETECTED	87.0802 m/z @6.96 [CD8239_2.mzXML]	87.08023834228516	6.9598	0.10106666666666667	20.0095	19.90843333333333	118426.6328125	7.262676526465344E7	1	1174	16.07465091114347	1.7667963797912045	1.1940635239288169	87.08013916015625	87.08051300048828
27	88.0836410522461	6.924					1	DETECTED	88.0836 m/z @6.92 [CD8239_2.mzXML]	88.0836410522461	6.924	0.10106666666666667	20.0095	19.90843333333333	6441.45947265625	3786820.7068179296	0	1174	8.53303300789421	1.4589350621433594	1.1178576606441073	88.07536315917969	88.08395385742188
28	88.95262145996094	1.5372999999999999					1	DETECTED	88.9526 m/z @1.54 [CD8239_2.mzXML]	88.95262145996094	1.5372999999999999	1.4300833333333334	10.095699999999999	8.665616666666665	23574.18359375	1047345.509276245	0	1174	0.15531527664277212	40.41170526970314	76.76768647680059	88.9522933959961	88.9528579711914
29	88.9682388305664	11.336733333333333					1	DETECTED	88.9682 m/z @11.34 [CD8239_2.mzXML]	88.9682388305664	11.336733333333333	0.21021666666666666	19.918166666666664	19.707949999999997	20087.771484375	2993244.9053582773	0	1174	1.2183825176263898	0.7919484093566329	0.6041654100488121	88.96332550048828	88.96857452392578
30	89.03852081298828	9.197316666666667					1	DETECTED	89.0385 m/z @9.20 [CD8239_2.mzXML]	89.03852081298828	9.197316666666667	0.10106666666666667	19.9545	19.85343333333333	16390.291015625	1299577.3996642157	0	1174	0.08364212783104819	2.840276835545887	0.012202595442772501	89.03419494628906	89.04178619384766
31	89.05963897705078	10.165883333333333					1	DETECTED	89.0596 m/z @10.17 [CD8239_2.mzXML]	89.05963897705078	10.165883333333333	0.10106666666666667	19.991333333333333	19.890266666666665	23661.056640625	5163580.839369753	0	1174	0.886222296044	1.1890400730320763	0.9081869365528111	89.05084991455078	89.05988311767578
32	90.05485534667969	1.8216					1	DETECTED	90.0549 m/z @1.82 [CD8239_2.mzXML]	90.05485534667969	1.8216	0.10106666666666667	20.0095	19.90843333333333	265886.625	7363311.69975433	0	1174	0.28782138110333033	0.6910781270693948	0.18021875433704668	90.04638671875	90.05979919433594
33	90.97645568847656	1.6720499999999998					1	DETECTED	90.9765 m/z @1.67 [CD8239_2.mzXML]	90.97645568847656	1.6720499999999998	1.5669166666666667	17.369666666666667	15.80275	384286.65625	2.1318920425951663E7	0	1174	0.15325057224912242	76.59547045760213	170.43366399265318	90.9762954711914	90.98204803466797
34	91.03894805908203	10.043116666666666					1	DETECTED	91.0389 m/z @10.04 [CD8239_2.mzXML]	91.03894805908203	10.043116666666666	0.10106666666666667	20.0095	19.90843333333333	46006.578125	2.165338540472255E7	0	1174	2.0029177970732785	1.084050096472706	0.3598845244080222	91.03425598144531	91.03971099853516
35	91.05416107177734	9.183133333333334					1	DETECTED	91.0542 m/z @9.18 [CD8239_2.mzXML]	91.05416107177734	9.183133333333334	0.10106666666666667	20.0095	19.90843333333333	155865.328125	1.5170482206802044E7	0	1174	0.10355994777241406	5.067413566706661	0.5892223788801074	91.0504150390625	91.0583724975586
36	92.0576171875	9.183133333333334					1	DETECTED	92.0576 m/z @9.18 [CD8239_2.mzXML]	92.0576171875	9.183133333333334	0.21021666666666666	18.440333333333335	18.230116666666667	8787.8310546875	916916.2321597597	0	1174	0.11108323962708688	0.5157740354460522	0.26239932133917676	92.05142974853516	92.06394958496094
37	93.05719757080078	8.627199999999998					1	DETECTED	93.0572 m/z @8.63 [CD8239_2.mzXML]	93.05719757080078	8.627199999999998	0.48460000000000003	19.22533333333333	18.74073333333333	3019.859619140625	895744.1914528656	0	1174	0.09734164553562508	1.150783124145441	1.301566248290882	93.05426025390625	93.05767822265625
38	93.06982421875	8.399866666666666					1	DETECTED	93.0698 m/z @8.40 [CD8239_2.mzXML]	93.06982421875	8.399866666666666	0.15561666666666665	19.772499999999997	19.61688333333333	4328.3935546875	1119718.4725590216	0	1174	0.1424344400043136	1.1897312268146485	0.9341359133653483	93.06011199951172	93.07433319091797
39	94.04132843017578	8.399866666666666					1	DETECTED	94.0413 m/z @8.40 [CD8239_2.mzXML]	94.04132843017578	8.399866666666666	3.5278833333333335	18.897499999999997	15.369616666666664	3851.6826171875	729562.6878591918	0	1174	0.26352585349193447	1.577347007892063	0.07764896446130727	94.04054260253906	94.0502700805664
40	95.01593780517578	2.0038					1	DETECTED	95.0159 m/z @2.00 [CD8239_2.mzXML]	95.01593780517578	2.0038	1.9193	16.111116666666668	14.191816666666668	8445.37890625	888088.9295665893	0	1174	0.02471949611387192	83.97524654832345	5.647751642804877	95.01390075683594	95.0240249633789
41	95.04911041259766	8.333016666666667					1	DETECTED	95.0491 m/z @8.33 [CD8239_2.mzXML]	95.04911041259766	8.333016666666667	3.0583666666666667	13.321833333333332	10.263466666666666	3170.09423828125	607754.461050537	0	1174	0.13280945681335155	0.9729049952761476	0.9458099905522952	95.0459976196289	95.05854034423828
42	95.08522033691406	12.394766666666667					1	DETECTED	95.0852 m/z @12.39 [CD8239_2.mzXML]	95.08522033691406	12.394766666666667	0.1739	20.0095	19.8356	3535.40478515625	1427859.2176364437	0	1174	7.200394892263103	0.8115463715066579	0.5893973777903935	95.08358764648438	95.08586120605469
43	96.92166137695312	1.7340166666666665					1	DETECTED	96.9217 m/z @1.73 [CD8239_2.mzXML]	96.92166137695312	1.7340166666666665	1.65695	8.7673	7.11035	131218.09375	3715149.4257788085	0	1174	0.09208143753816622	1.4998546583855719	6.183598164092622	96.921630859375	96.92261505126953
44	97.02831268310547	2.217833333333333					1	DETECTED	97.0283 m/z @2.22 [CD8239_2.mzXML]	97.02831268310547	2.217833333333333	0.22878333333333334	19.626666666666665	19.397883333333333	9045.021484375	2343974.1411070237	0	1174	2.3945736622970553	4.876167852324812	3.2001922062528543	97.02300262451172	97.03731536865234
45	97.10103607177734	11.5516					1	DETECTED	97.1010 m/z @11.55 [CD8239_2.mzXML]	97.10103607177734	11.5516	0.1739	19.991333333333333	19.817433333333334	4633.76904296875	2269229.5233030403	0	1174	10.699173895244112	0.8708892541257606	0.3962049525963594	97.09662628173828	97.10139465332031
46	98.98404693603516	2.0038					1	DETECTED	98.9840 m/z @2.00 [CD8239_2.mzXML]	98.98404693603516	2.0038	0.10106666666666667	20.0095	19.90843333333333	15930.86328125	5058239.653026281	0	1174	6.13132811714623	2.9181803115598073	24.51272845953946	98.97535705566406	98.9844741821289
47	99.04390716552734	2.0320833333333335					1	DETECTED	99.0439 m/z @2.03 [CD8239_2.mzXML]	99.04390716552734	2.0320833333333335	0.10106666666666667	19.972666666666665	19.871599999999997	19188.734375	3387747.336752227	0	1174	0.21938492933164522	20.256696166627574	14.760780451063983	99.04139709472656	99.04890441894531
48	100.07561492919922	8.819766666666668					1	DETECTED	100.0756 m/z @8.82 [CD8239_2.mzXML]	100.07561492919922	8.819766666666668	0.24691666666666665	19.991333333333333	19.744416666666666	13293.8447265625	1237904.9388489386	0	1174	0.16457685871660566	2.4088034061352412	0.10254439140319618	100.0751953125	100.08185577392578
49	101.00808715820312	1.4928833333333331					1	DETECTED	101.0081 m/z @1.49 [CD8239_2.mzXML]	101.00808715820312	1.4928833333333331	0.11921666666666667	19.9	19.780783333333332	673836.1875	1.1008379277924083E7	1	1174	0.1271994075105065	1.7560880478584135	2.6278115664851533	101.0075454711914	101.00869750976562
50	101.09599304199219	6.9598					1	DETECTED	101.0960 m/z @6.96 [CD8239_2.mzXML]	101.09599304199219	6.9598	0.10106666666666667	20.0095	19.90843333333333	20482.4375	1.1316327060404304E7	0	1174	14.477727953140763	0.8916214801810772	0.4052914632770611	101.09561157226562	101.10353088378906
51	102.00908660888672	1.4928833333333331					1	DETECTED	102.0091 m/z @1.49 [CD8239_2.mzXML]	102.00908660888672	1.4928833333333331	1.4300833333333334	19.06116666666667	17.631083333333336	53728.28125	4809656.269525361	0	1174	0.15915231887567738	140.37486730360993	279.74973460721986	102.00603485107422	102.00931549072266
52	102.04639434814453	8.333016666666667					1	DETECTED	102.0464 m/z @8.33 [CD8239_2.mzXML]	102.04639434814453	8.333016666666667	0.41151666666666664	17.924166666666668	17.51265	14743.9013671875	2637861.2950768117	0	1174	5.661118231336284	0.5230150493316192	0.1281128042034241	102.040771484375	102.05535888671875
53	102.09129333496094	1.8216					1	DETECTED	102.0913 m/z @1.82 [CD8239_2.mzXML]	102.09129333496094	1.8216	0.11921666666666667	20.0095	19.890283333333333	11361.9013671875	2342313.816298338	0	1174	1.0429161408264838	2.6712590361998196	9.393322435018309	102.09089660644531	102.09949493408203
54	102.12745666503906	12.776100000000001					1	DETECTED	102.1275 m/z @12.78 [CD8239_2.mzXML]	102.12745666503906	12.776100000000001	0.28326666666666667	19.881833333333336	19.59856666666667	6233.78564453125	1798269.0681872547	0	1174	3.7377470951474745	0.7843923849673813	1.6826921406574151	102.12715148925781	102.12792205810547
55	102.97021484375	1.5372999999999999					1	DETECTED	102.9702 m/z @1.54 [CD8239_2.mzXML]	102.97021484375	1.5372999999999999	1.4119166666666667	18.951999999999998	17.54008333333333	220596.1875	3258862.6193388957	0	1174	0.14242535244827748	1.5089724176271078	1.3650589754793827	102.97004699707031	102.97048950195312
56	103.03882598876953	2.0038					1	DETECTED	103.0388 m/z @2.00 [CD8239_2.mzXML]	103.03882598876953	2.0038	1.2304166666666667	19.936333333333334	18.705916666666667	72780.328125	5405963.53772522	0	1174	0.28520765800134873	13.179583542468212	27.904357021748435	103.03861236572266	103.043701171875
57	103.05420684814453	8.316383333333333					1	DETECTED	103.0542 m/z @8.32 [CD8239_2.mzXML]	103.05420684814453	8.316383333333333	3.3134666666666663	8.485883333333334	5.172416666666667	59787.77734375	5975814.278433594	0	1174	0.2727845099349224	0.5169401182643459	0.03388023652869182	103.05412292480469	103.05730438232422
58	103.07514190673828	10.97895					1	DETECTED	103.0751 m/z @10.98 [CD8239_2.mzXML]	103.07514190673828	10.97895	0.10106666666666667	20.0095	19.90843333333333	111704.8671875	1.971234014456055E7	1	1174	0.4130725393602397	0.6139017029872348	0.9934023817997353	103.06592559814453	103.07991790771484
59	104.05757904052734	8.399866666666666					1	DETECTED	104.0576 m/z @8.40 [CD8239_2.mzXML]	104.05757904052734	8.399866666666666	0.9033166666666667	9.560033333333333	8.656716666666666	6198.353515625	909017.1910217284	0	1174	0.21293715604178587	0.5773800392625053	0.15476007852501045	104.04938507080078	104.05996704101562
60	104.07054901123047	1.86375					1	DETECTED	104.0705 m/z @1.86 [CD8239_2.mzXML]	104.07054901123047	1.86375	0.10106666666666667	19.936333333333334	19.835266666666666	135440.1875	6638791.346197113	0	1174	11.983499972713643	5.3341757423020635	6.515502873252217	104.06491088867188	104.07918548583984
61	104.1068344116211	1.7929					1	DETECTED	104.1068 m/z @1.79 [CD8239_2.mzXML]	104.1068344116211	1.7929	1.7184	15.412533333333332	13.694133333333333	648004.75	6413942.695356508	1	1174	0.060781721795044596	1.9300728326309922	1.751457770704527	104.10645294189453	104.10710906982422
62	105.00330352783203	1.5372999999999999					1	DETECTED	105.0033 m/z @1.54 [CD8239_2.mzXML]	105.00330352783203	1.5372999999999999	1.4300833333333334	14.150466666666667	12.720383333333332	18215.283203125	1846634.5973803708	0	1174	0.144636553357522	59.320923363904946	117.64184672780989	105.00309753417969	105.01126098632812
63	105.07148742675781	12.82565					1	DETECTED	105.0715 m/z @12.83 [CD8239_2.mzXML]	105.07148742675781	12.82565	0.10106666666666667	20.0095	19.90843333333333	91879.3828125	2.1353630583375737E7	1	1174	1.3404073745888603	1.4454740859035549	1.9366897736986959	105.07139587402344	105.07321166992188
64	105.11027526855469	1.7929					1	DETECTED	105.1103 m/z @1.79 [CD8239_2.mzXML]	105.11027526855469	1.7929	1.764	19.9545	18.1905	25245.396484375	2232745.3432847904	0	1174	0.08569611349705952	314.7145328719731	628.4290657439462	105.10590362548828	105.11031341552734
65	106.04983520507812	1.8358666666666668					1	DETECTED	106.0498 m/z @1.84 [CD8239_2.mzXML]	106.04983520507812	1.8358666666666668	0.46608333333333335	19.6085	19.142416666666666	12059.8427734375	1091622.8169951781	0	1174	5.203299861015079	1.4951716591693043	1.4902945965136822	106.04953002929688	106.05597686767578
66	106.07496643066406	13.685716666666668					1	DETECTED	106.0750 m/z @13.69 [CD8239_2.mzXML]	106.07496643066406	13.685716666666668	10.286966666666666	19.0795	8.792533333333333	3713.07666015625	746895.5251896364	0	1174	2.6452619981466636	1.2934951575334064	1.5869903150668125	106.0746841430664	106.0818862915039
67	106.95044708251953	1.6720499999999998					1	DETECTED	106.9504 m/z @1.67 [CD8239_2.mzXML]	106.95044708251953	1.6720499999999998	1.5816166666666667	12.14075	10.559133333333333	47899.85546875	2594429.493749756	0	1174	0.24691190260521245	58.3807593070403	1.6224002636788675	106.94378662109375	106.95487976074219
68	106.9632339477539	1.5075166666666666					1	DETECTED	106.9632 m/z @1.51 [CD8239_2.mzXML]	106.9632339477539	1.5075166666666666	1.4300833333333334	15.9629	14.532816666666665	6265.40185546875	1639792.9434352417	0	1174	0.10898313747140032	93.84083082221275	133.33195982667124	106.96292877197266	106.97298431396484
69	107.01579284667969	11.700916666666666					1	DETECTED	107.0158 m/z @11.70 [CD8239_2.mzXML]	107.01579284667969	11.700916666666666	11.536816666666665	17.7405	6.203683333333336	3261.1064453125	575805.5172881474	0	1174	3.4511663295707926	18.902143002234276	36.80428600446855	107.0105209350586	107.01605224609375
70	107.04928588867188	11.476049999999999					1	DETECTED	107.0493 m/z @11.48 [CD8239_2.mzXML]	107.04928588867188	11.476049999999999	0.10106666666666667	20.0095	19.90843333333333	6297.38818359375	1868691.1915324703	0	1174	11.3350897149376	0.7419018883920617	2.4759364377474857	107.0487289428711	107.05260467529297
71	108.08065032958984	6.9598					1	DETECTED	108.0807 m/z @6.96 [CD8239_2.mzXML]	108.08065032958984	6.9598	0.10106666666666667	20.0095	19.90843333333333	2257.708251953125	1478881.0258262944	0	1174	4.324614116440749	1.451319971617694	1.9026399432353882	108.07280731201172	108.08108520507812
72	109.06233978271484	1.6720499999999998					1	DETECTED	109.0623 m/z @1.67 [CD8239_2.mzXML]	109.06233978271484	1.6720499999999998	1.1761166666666665	13.568999999999999	12.392883333333332	8106.49658203125	1046650.562826172	0	1174	0.1792795983297828	9.347243852375003	17.783570325771898	109.05528259277344	109.06536865234375
73	110.0599365234375	2.837283333333333					1	DETECTED	110.0599 m/z @2.84 [CD8239_2.mzXML]	110.0599365234375	2.837283333333333	0.3932833333333334	19.991333333333333	19.59805	2986.44140625	1132150.259457703	0	1174	2.4008412285958594	4.009421031096563	7.0188420621931265	110.05049896240234	110.060546875
74	111.04396057128906	7.066433333333333					1	DETECTED	111.0440 m/z @7.07 [CD8239_2.mzXML]	111.04396057128906	7.066433333333333	0.10106666666666667	20.0095	19.90843333333333	6356.056640625	3805501.115263794	0	1174	6.32889679705088	1.4291016026914112	1.1502637130181197	111.04328918457031	111.05142974853516
75	112.03692626953125	1.7929					1	DETECTED	112.0369 m/z @1.79 [CD8239_2.mzXML]	112.03692626953125	1.7929	1.4300833333333334	15.340499999999999	13.910416666666665	129487.890625	2990148.3638599254	0	1174	0.16150168184916724	0.7164391222266565	0.34924939257321036	112.0275650024414	112.041748046875
76	112.05045318603516	6.3041					1	DETECTED	112.0505 m/z @6.30 [CD8239_2.mzXML]	112.05045318603516	6.3041	0.10106666666666667	20.0095	19.90843333333333	3960.600341796875	2086019.9194437237	0	1174	17.855183761520415	1.6047337055526596	1.6597961512851038	112.04817199707031	112.05140686035156
77	112.89559936523438	1.7340166666666665					1	DETECTED	112.8956 m/z @1.73 [CD8239_2.mzXML]	112.89559936523438	1.7340166666666665	1.6720499999999998	13.249933333333333	11.577883333333332	120501.75	4093698.7057846687	0	1174	0.0774545909877784	93.42025282409888	4.761178761196613	112.89142608642578	112.89569854736328
78	113.02083587646484	2.2459166666666666					1	DETECTED	113.0208 m/z @2.25 [CD8239_2.mzXML]	113.02083587646484	2.2459166666666666	0.1739	19.9545	19.7806	201206.046875	1.004959124942759E7	0	1174	0.7732446982991275	1.4197073616639198	4.400269119762921	113.01522064208984	113.03055572509766
79	113.03597259521484	1.4468					1	DETECTED	113.0360 m/z @1.45 [CD8239_2.mzXML]	113.03597259521484	1.4468	1.4300833333333334	17.035333333333334	15.60525	9516.2841796875	2110644.663712677	0	1174	0.035957581125461546	429.21697342603295	826.8326944382374	113.0358657836914	113.03839111328125
80	113.05963134765625	10.165883333333333					1	DETECTED	113.0596 m/z @10.17 [CD8239_2.mzXML]	113.05963134765625	10.165883333333333	0.19213333333333335	19.991333333333333	19.7992	3683.855224609375	1244284.3346620789	0	1174	0.1441213074221679	0.9925654843965408	1.1098708321020117	113.0545654296875	113.05992126464844
81	114.05491638183594	2.6374333333333335					1	DETECTED	114.0549 m/z @2.64 [CD8239_2.mzXML]	114.05491638183594	2.6374333333333335	0.1739	19.808833333333332	19.634933333333333	28926.96484375	3364045.1362188724	0	1174	0.3725400594945518	1.7261406928364489	0.9222936533300214	114.05355834960938	114.05538177490234
82	114.06600189208984	1.8216					1	DETECTED	114.0660 m/z @1.82 [CD8239_2.mzXML]	114.06600189208984	1.8216	0.10106666666666667	19.972666666666665	19.871599999999997	790957.25	7642577.859444478	1	1174	0.05245071694967085	0.6115612562238247	4.430078189131137	114.063720703125	114.07505798339844
83	114.09099578857422	2.581166666666667					1	DETECTED	114.0910 m/z @2.58 [CD8239_2.mzXML]	114.09099578857422	2.581166666666667	0.21021666666666666	19.9	19.68978333333333	23721.029296875	3701854.226317901	0	1174	11.518263976351356	3.4238507897973367	3.6908744997808487	114.0811996459961	114.09156036376953
84	114.8924789428711	1.7340166666666665					1	DETECTED	114.8925 m/z @1.73 [CD8239_2.mzXML]	114.8924789428711	1.7340166666666665	1.65695	19.991333333333333	18.334383333333335	34419.03515625	1584606.447134888	0	1174	0.0725727764543147	118.9514489619378	3.168928901499162	114.89228820800781	114.90164184570312
85	114.9876937866211	1.5226499999999998					1	DETECTED	114.9877 m/z @1.52 [CD8239_2.mzXML]	114.9876937866211	1.5226499999999998	1.4119166666666667	16.036866666666665	14.624949999999998	40364.2109375	3438110.2049555047	0	1174	0.13192520174370714	68.01951180743414	151.76740967022462	114.98542785644531	114.99656677246094
86	115.03666687011719	1.8498833333333333					1	DETECTED	115.0367 m/z @1.85 [CD8239_2.mzXML]	115.03666687011719	1.8498833333333333	0.10106666666666667	19.936333333333334	19.835266666666666	36613.9453125	2301484.0107574495	0	1174	1.7644653039881757	1.9151198189504406	0.18599781252630723	115.02798461914062	115.03938293457031
87	115.0543212890625	9.183133333333334					1	DETECTED	115.0543 m/z @9.18 [CD8239_2.mzXML]	115.0543212890625	9.183133333333334	0.6304333333333333	17.51833333333333	16.8879	88467.28125	2747583.7118957248	0	1174	0.10525073683213826	2.3306234259932013	2.163095377566569	115.05352020263672	115.06289672851562
88	115.06947326660156	1.8216					1	DETECTED	115.0695 m/z @1.82 [CD8239_2.mzXML]	115.06947326660156	1.8216	0.48460000000000003	19.28033333333333	18.79573333333333	25143.70703125	2289578.4931713254	0	1174	0.05289697720134945	6.048523713089724	6.176610399669892	115.0694351196289	115.07564544677734
89	115.11170196533203	5.257133333333333					1	DETECTED	115.1117 m/z @5.26 [CD8239_2.mzXML]	115.11170196533203	5.257133333333333	0.10106666666666667	19.918166666666664	19.817099999999996	3192.3837890625	1925118.4911472772	0	1174	17.406576712407613	1.921726509871866	2.8434530197437327	115.11100769042969	115.11204528808594
90	116.04937744140625	9.197316666666667					1	DETECTED	116.0494 m/z @9.20 [CD8239_2.mzXML]	116.04937744140625	9.197316666666667	9.16845	9.369316666666666	0.2008666666666663	8706.2041015625	45636.28546710247	0	1174	0.11157494850778171	3.479214780600357	5.958429561200714	116.04937744140625	116.057861328125
91	116.07035827636719	1.86375					1	DETECTED	116.0704 m/z @1.86 [CD8239_2.mzXML]	116.07035827636719	1.86375	0.19213333333333335	19.991333333333333	19.7992	2824262.5	1.7763444513298277E7	1	1174	0.06350717033580788	0.5709519291777896	3.3440893026134204	116.06239318847656	116.07084655761719
92	116.43635559082031	1.5075166666666666					1	DETECTED	116.4364 m/z @1.51 [CD8239_2.mzXML]	116.43635559082031	1.5075166666666666	1.4468	1.6115333333333333	0.16473333333333318	6165.20361328125	47069.717694457955	0	1174	0.15319828993521045	1.3565742519901198	1.7131485039802397	116.43525695800781	116.43672180175781
93	116.98564147949219	1.5372999999999999					1	DETECTED	116.9856 m/z @1.54 [CD8239_2.mzXML]	116.98564147949219	1.5372999999999999	0.10106666666666667	19.991333333333333	19.890266666666665	2073852.25	3.418413779612082E7	0	1174	0.1273930638367713	1.1287708508292003	1.1309991036617104	116.98550415039062	116.99402618408203
94	117.05729675292969	9.183133333333334					1	DETECTED	117.0573 m/z @9.18 [CD8239_2.mzXML]	117.05729675292969	9.183133333333334	0.15561666666666665	19.881833333333336	19.72621666666667	217609.4375	9596778.58617529	0	1174	0.09934835600749992	0.5609619783274955	0.022840378380995088	117.0544662475586	117.05750274658203
95	117.07393646240234	1.86375					1	DETECTED	117.0739 m/z @1.86 [CD8239_2.mzXML]	117.07393646240234	1.86375	1.8358666666666668	9.421366666666668	7.585500000000001	95614.8671875	2693419.456357606	0	1174	0.03533709031932064	136.02211595935484	262.9113056321658	117.06991577148438	117.0742416381836
96	117.09070587158203	11.411316666666666					1	DETECTED	117.0907 m/z @11.41 [CD8239_2.mzXML]	117.09070587158203	11.411316666666666	0.48460000000000003	19.936333333333334	19.451733333333333	68325.6015625	4172602.697435915	0	1174	0.29580348143537805	3.3023874910253217	3.6760966671240283	117.08613586425781	117.09125518798828
97	117.98926544189453	1.5372999999999999					1	DETECTED	117.9893 m/z @1.54 [CD8239_2.mzXML]	117.98926544189453	1.5372999999999999	1.4626166666666667	17.444666666666667	15.98205	24341.03515625	3897918.592098511	0	1174	0.12536326704084222	106.99877259540298	212.99754519080597	117.98872375488281	117.98926544189453
98	118.06475067138672	9.183133333333334					1	DETECTED	118.0648 m/z @9.18 [CD8239_2.mzXML]	118.06475067138672	9.183133333333334	3.0284	9.766250000000001	6.737850000000002	1503820.375	1.275378109839962E7	1	1174	0.08657756730953103	2.382541645674123	1.6934909986487152	118.05780792236328	118.065185546875
99	118.08606719970703	1.8913333333333333					1	DETECTED	118.0861 m/z @1.89 [CD8239_2.mzXML]	118.08606719970703	1.8913333333333333	0.10106666666666667	20.0095	19.90843333333333	1295023.25	4.291338443766214E7	1	1174	0.12057452513737887	6.655688305062045	6.490420763287264	118.08547973632812	118.09432983398438
100	118.62529754638672	9.16845					1	DETECTED	118.6253 m/z @9.17 [CD8239_2.mzXML]	118.62529754638672	9.16845	9.138866666666667	9.255500000000001	0.11663333333333448	5542.986328125	24372.178285095528	0	1174	0.06998516511556829	1.9712676056338394	2.942535211267679	118.62516784667969	118.6256103515625
101	118.97882080078125	11.700916666666666					1	DETECTED	118.9788 m/z @11.70 [CD8239_2.mzXML]	118.97882080078125	11.700916666666666	1.4468	19.991333333333333	18.544533333333334	13970.21875	2793240.969315919	0	1174	0.5150382523664234	0.779260289992965	0.4033193049458441	118.97669219970703	118.98199462890625
102	119.0188980102539	1.5372999999999999					1	DETECTED	119.0189 m/z @1.54 [CD8239_2.mzXML]	119.0188980102539	1.5372999999999999	0.28326666666666667	17.257333333333335	16.97406666666667	140319.421875	2426145.804538085	0	1174	0.15785995254764806	1.1742762977325811	1.2429486978056399	119.01871490478516	119.01933288574219
103	119.06843566894531	9.183133333333334					1	DETECTED	119.0684 m/z @9.18 [CD8239_2.mzXML]	119.06843566894531	9.183133333333334	4.15165	10.286966666666666	6.135316666666666	73003.359375	1055603.4461621423	0	1174	0.09545059366772612	0.6434373396208801	0.21914142630046213	119.06834411621094	119.07315826416016
104	119.08958435058594	1.8913333333333333					1	DETECTED	119.0896 m/z @1.89 [CD8239_2.mzXML]	119.08958435058594	1.8913333333333333	0.3748166666666667	19.75433333333333	19.379516666666664	56354.95703125	4401890.0309989005	0	1174	0.12707543214377814	1.6207471849447035	0.884337334597936	119.08503723144531	119.08992767333984
105	119.15423583984375	14.783966666666666					1	DETECTED	119.1542 m/z @14.78 [CD8239_2.mzXML]	119.15423583984375	14.783966666666666	0.10106666666666667	20.0095	19.90843333333333	54927.92578125	1.1852697245045828E7	0	1174	5.640251160915637	0.9191638178632756	1.224373130247237	119.15372467041016	119.16324615478516
106	120.0654296875	1.8070166666666667					1	DETECTED	120.0654 m/z @1.81 [CD8239_2.mzXML]	120.0654296875	1.8070166666666667	1.7491166666666667	8.538633333333333	6.789516666666667	51618.9453125	1162699.365552307	0	1174	0.07514279714394023	10.40214643168891	8.72404821834066	120.05931091308594	120.06598663330078
107	120.08064270019531	8.349983333333334					1	DETECTED	120.0806 m/z @8.35 [CD8239_2.mzXML]	120.08064270019531	8.349983333333334	7.653483333333333	12.428116666666666	4.774633333333333	261784.0625	5577997.260289852	1	1174	0.2869292151367109	0.8274424525144701	0.37271965566770743	120.07182312011719	120.08870697021484
108	120.15753173828125	14.91955					1	DETECTED	120.1575 m/z @14.92 [CD8239_2.mzXML]	120.15753173828125	14.91955	9.990783333333333	19.3715	9.380716666666668	3343.682861328125	874654.3490954281	0	1174	2.0937743034369696	0.9516292108235328	0.9306888677941735	120.1571273803711	120.15788269042969
109	120.97882080078125	1.4928833333333331					1	DETECTED	120.9788 m/z @1.49 [CD8239_2.mzXML]	120.97882080078125	1.4928833333333331	0.13724999999999998	19.6085	19.471249999999998	25437.66796875	2762928.8669481813	0	1174	0.13240715788384794	115.48809532639031	3.025758253327563	120.97212982177734	120.98577117919922
110	121.03142547607422	14.717350000000001					1	DETECTED	121.0314 m/z @14.72 [CD8239_2.mzXML]	121.03142547607422	14.717350000000001	0.10106666666666667	20.0095	19.90843333333333	13841.263671875	6437108.520174736	0	1174	10.457837766991565	0.6810361047097014	0.12102154073176577	121.02537536621094	121.03458404541016
111	121.07186126708984	1.8358666666666668					1	DETECTED	121.0719 m/z @1.84 [CD8239_2.mzXML]	121.07186126708984	1.8358666666666668	0.11921666666666667	20.0095	19.890283333333333	417580.875	6584326.995095214	0	1174	0.04097713568912131	0.6489061903938493	5.303794294393351	121.06443786621094	121.07823944091797
112	121.0841293334961	8.366516666666666					1	DETECTED	121.0841 m/z @8.37 [CD8239_2.mzXML]	121.0841293334961	8.366516666666666	8.024183333333333	11.767	3.7428166666666662	16948.169921875	1426792.3532590326	0	1174	0.2798811239943184	5.466626095423576	9.933252190847153	121.08403778076172	121.08804321289062
113	122.09639739990234	8.609416666666668					1	DETECTED	122.0964 m/z @8.61 [CD8239_2.mzXML]	122.09639739990234	8.609416666666668	0.3932833333333334	19.991333333333333	19.59805	45070.12890625	2670791.677692075	0	1174	0.09347856052777814	12.393487611062822	3.587176543912013	122.08708190917969	122.09667205810547
114	122.92440795898438	1.6720499999999998					1	DETECTED	122.9244 m/z @1.67 [CD8239_2.mzXML]	122.92440795898438	1.6720499999999998	0.24691666666666665	17.98	17.733083333333333	33466.0625	2232937.8573205564	0	1174	0.14087038915789307	3.8130856202136147	122.87407664793027	122.92432403564453	122.92984771728516
115	123.0438461303711	0.9765666666666667					1	DETECTED	123.0438 m/z @0.98 [CD8239_2.mzXML]	123.0438461303711	0.9765666666666667	0.21021666666666666	19.772499999999997	19.56228333333333	1774.296875	1021135.0712164916	0	1174	3.502438318451599	12.76328266022922	24.526565320458445	123.04327392578125	123.04456329345703
116	124.9997787475586	13.26425					1	DETECTED	124.9998 m/z @13.26 [CD8239_2.mzXML]	124.9997787475586	13.26425	12.1929	13.753350000000001	1.5604500000000012	8490.248046875	353669.24651574733	0	1174	0.3540629199079852	0.7282634059831056	0.13075444151754254	124.9989242553711	124.9999771118164
117	125.02086639404297	1.7929					1	DETECTED	125.0209 m/z @1.79 [CD8239_2.mzXML]	125.02086639404297	1.7929	0.10106666666666667	19.991333333333333	19.890266666666665	20238.974609375	2967544.64830632	0	1174	13.107051471978671	4.691221768141505	5.546534575518463	125.01507568359375	125.02684020996094
118	125.05712127685547	1.6720499999999998					1	DETECTED	125.0571 m/z @1.67 [CD8239_2.mzXML]	125.05712127685547	1.6720499999999998	0.9584499999999999	9.920466666666666	8.962016666666667	14821.5771484375	659831.9410187072	0	1174	0.09971470167688601	6.348151228994284	64.00773113377373	125.05654907226562	125.06399536132812
119	126.05256652832031	1.8773666666666666					1	DETECTED	126.0526 m/z @1.88 [CD8239_2.mzXML]	126.05256652832031	1.8773666666666666	0.28326666666666667	19.881833333333336	19.59856666666667	12939.1435546875	1148603.2418184506	0	1174	9.881382714150496	2.477994842778564	4.418232041771596	126.0463638305664	126.05537414550781
120	127.0091552734375	2.35845					1	DETECTED	127.0092 m/z @2.36 [CD8239_2.mzXML]	127.0091552734375	2.35845	2.35845	15.146066666666666	12.787616666666667	14233.658203125	3502373.2013844303	0	1174	8.144677462550248	null	null	127.0091552734375	127.01810455322266
121	127.03889465332031	1.9473333333333334					1	DETECTED	127.0389 m/z @1.95 [CD8239_2.mzXML]	127.03889465332031	1.9473333333333334	1.4468	19.881833333333336	18.435033333333337	42258.99609375	5071657.0628712475	0	1174	0.18414297626028842	6.8807947993618095	33.38277128902012	127.03208923339844	127.03917694091797
122	127.05409240722656	9.197316666666667					1	DETECTED	127.0541 m/z @9.20 [CD8239_2.mzXML]	127.05409240722656	9.197316666666667	0.10106666666666667	20.0095	19.90843333333333	6985.5888671875	2841450.338487396	0	1174	8.81877020284981	0.8003066999175725	36.251041603920065	127.04985809326172	127.06157684326172
123	128.01087951660156	1.764					1	DETECTED	128.0109 m/z @1.76 [CD8239_2.mzXML]	128.01087951660156	1.764	1.7491166666666667	20.0095	18.260383333333333	6791.7822265625	2848038.7566707474	0	1174	8.316291531175462	613.4507278835375	679.5085112401555	128.0106658935547	128.01766967773438
124	128.0706024169922	2.217833333333333					1	DETECTED	128.0706 m/z @2.22 [CD8239_2.mzXML]	128.0706024169922	2.217833333333333	0.24691666666666665	20.0095	19.762583333333332	14527.9853515625	3245083.418813261	0	1174	1.051111364697507	5.541329755285765	2.292665494511507	128.06100463867188	128.0708770751953
125	129.013671875	16.1856					1	DETECTED	129.0137 m/z @16.19 [CD8239_2.mzXML]	129.013671875	16.1856	0.21021666666666666	19.881833333333336	19.67161666666667	10433.2841796875	4388351.760188106	0	1174	7.2347659319493065	0.615685278287532	1.428253219853011	129.01296997070312	129.0184326171875
126	129.05438232421875	1.9333333333333333					1	DETECTED	129.0544 m/z @1.93 [CD8239_2.mzXML]	129.05438232421875	1.9333333333333333	0.10106666666666667	20.0095	19.90843333333333	12255.517578125	5900306.982539124	0	1174	2.35141795895439	5.432733590452626	6.337987009141104	129.0499725341797	129.054931640625
127	130.04965209960938	1.8216					1	DETECTED	130.0497 m/z @1.82 [CD8239_2.mzXML]	130.04965209960938	1.8216	0.11921666666666667	19.972666666666665	19.85345	22624.115234375	2301865.049265319	0	1174	0.2126772196150275	3.390578266613442	5.256195378528506	130.04942321777344	130.0502166748047
128	130.0651397705078	10.525316666666667					1	DETECTED	130.0651 m/z @10.53 [CD8239_2.mzXML]	130.0651397705078	10.525316666666667	0.5396166666666667	19.025	18.48538333333333	64115.0859375	3053008.726418521	1	1174	1.7072011462551373	1.230445693967734	0.1858842756097263	130.0646209716797	130.07212829589844
129	130.08621215820312	1.8913333333333333					1	DETECTED	130.0862 m/z @1.89 [CD8239_2.mzXML]	130.08621215820312	1.8913333333333333	0.24691666666666665	19.881833333333336	19.63491666666667	20326.056640625	2191238.7293495806	0	1174	0.761601802663372	3.4826197986099965	4.30126407003889	130.08578491210938	130.0934600830078
130	130.93289184570312	1.5522166666666666					1	DETECTED	130.9329 m/z @1.55 [CD8239_2.mzXML]	130.93289184570312	1.5522166666666666	1.4468	1.5965500000000001	0.14975000000000005	17627.845703125	85117.33057873539	0	1174	0.0908591393707796	0.7102766798418987	0.4101094253797539	130.9326934814453	130.9330596923828
131	130.96470642089844	1.4928833333333331					1	DETECTED	130.9647 m/z @1.49 [CD8239_2.mzXML]	130.96470642089844	1.4928833333333331	0.10106666666666667	19.991333333333333	19.890266666666665	1086307.625	1.4061065051666273E7	0	1174	0.13485804588653028	1.776932268926803	2.732660774112632	130.96234130859375	130.96908569335938
132	131.0187530517578	1.4928833333333331					1	DETECTED	131.0188 m/z @1.49 [CD8239_2.mzXML]	131.0187530517578	1.4928833333333331	1.4300833333333334	1.5816166666666667	0.1515333333333333	30638.236328125	200907.5070283202	0	1174	0.23936961741643725	1.2064755838641235	1.412951167728247	131.0187530517578	131.01895141601562
133	131.0492401123047	8.316383333333333					1	DETECTED	131.0492 m/z @8.32 [CD8239_2.mzXML]	131.0492401123047	8.316383333333333	8.2658	8.8374	0.5716000000000001	4043.772705078125	55778.71800942986	0	1174	0.1858943305608971	5.650082372323039	10.300164744646079	131.04896545410156	131.04933166503906
134	131.06834411621094	10.54185					1	DETECTED	131.0683 m/z @10.54 [CD8239_2.mzXML]	131.06834411621094	10.54185	0.41151666666666664	19.75433333333333	19.342816666666664	6972.62451171875	1572304.0726728826	0	1174	6.006342089578057	0.9546979368892106	0.6433859100363855	131.06759643554688	131.0756072998047
135	131.08128356933594	2.679466666666667					1	DETECTED	131.0813 m/z @2.68 [CD8239_2.mzXML]	131.08128356933594	2.679466666666667	2.3303333333333334	17.77716666666667	15.446833333333336	4628.97412109375	1174888.847606873	0	1174	0.7376774563373685	22.121682260836348	43.2433645216727	131.08094787597656	131.0854949951172
136	131.44325256347656	3.9943166666666667					1	DETECTED	131.4433 m/z @3.99 [CD8239_2.mzXML]	131.44325256347656	3.9943166666666667	3.177583333333333	4.759216666666666	1.581633333333333	6232.20556640625	365131.3294068909	0	1174	0.9764056407304644	0.9682678964982446	0.8686063650056949	131.4423065185547	131.44345092773438
137	131.95022583007812	0.3199166666666667					1	DETECTED	131.9502 m/z @0.32 [CD8239_2.mzXML]	131.95022583007812	0.3199166666666667	0.10106666666666667	19.991333333333333	19.890266666666665	5258.64990234375	2372661.3313789996	0	1174	6.61395889653066	45.44269286421445	16.184024366407133	131.9495391845703	131.95083618164062
138	131.96836853027344	1.4928833333333331					1	DETECTED	131.9684 m/z @1.49 [CD8239_2.mzXML]	131.96836853027344	1.4928833333333331	1.4300833333333334	18.715333333333334	17.28525	16744.1484375	3396905.659327791	0	1174	10.087867965621008	70.38149239401426	218.74723915778557	131.95864868164062	131.96853637695312
139	132.04425048828125	9.4915					1	DETECTED	132.0443 m/z @9.49 [CD8239_2.mzXML]	132.04425048828125	9.4915	3.5587333333333335	16.204083333333333	12.64535	11583.9384765625	1448017.5142486875	0	1174	0.09418619996971955	9.829965638262866	1.0205749931581767	132.03578186035156	132.0513458251953
140	132.0653839111328	2.567266666666667					1	DETECTED	132.0654 m/z @2.57 [CD8239_2.mzXML]	132.0653839111328	2.567266666666667	0.9765666666666667	9.868283333333332	8.891716666666666	184730.984375	1.0393045054206058E7	0	1174	0.6251526452434293	1.0485771289874162	2.0685879433755936	132.06520080566406	132.06578063964844
141	132.07659912109375	1.8498833333333333					1	DETECTED	132.0766 m/z @1.85 [CD8239_2.mzXML]	132.07659912109375	1.8498833333333333	1.8216	10.339616666666666	8.518016666666666	424184.90625	3465603.5842515267	0	1174	0.04968118812010913	131.44370788158588	249.0250698937441	132.07476806640625	132.08636474609375
142	132.0917510986328	4.0417000000000005					1	DETECTED	132.0918 m/z @4.04 [CD8239_2.mzXML]	132.0917510986328	4.0417000000000005	3.4361666666666664	4.594449999999999	1.1582833333333329	3783.718994140625	152381.53364892578	0	1174	0.9080197693399197	0.9564158317736414	0.9128316635472828	132.08718872070312	132.09176635742188
143	132.101806640625	4.104666666666667					1	DETECTED	132.1018 m/z @4.10 [CD8239_2.mzXML]	132.101806640625	4.104666666666667	0.13724999999999998	19.772499999999997	19.635249999999996	1742109.25	1.1474206054542102E8	1	1174	1.0781357257781896	0.8885882229362883	0.6199617421376786	132.10081481933594	132.10220336914062
144	132.11181640625	3.7432166666666666					1	DETECTED	132.1118 m/z @3.74 [CD8239_2.mzXML]	132.11181640625	3.7432166666666666	3.451416666666667	4.561766666666667	1.1103500000000004	3620.555419921875	122959.77450534054	0	1174	0.28665312559860334	1.9025873886223459	2.8051747772446918	132.11181640625	132.12181091308594
145	132.4552459716797	4.104666666666667					1	DETECTED	132.4552 m/z @4.10 [CD8239_2.mzXML]	132.4552459716797	4.104666666666667	3.0879	4.659816666666667	1.571916666666667	5067.4921875	295053.2986289369	0	1174	1.075781105775643	0.7729977379274171	0.5459954758548341	132.4549102783203	132.4552459716797
146	132.5373077392578	6.3923499999999995					1	DETECTED	132.5373 m/z @6.39 [CD8239_2.mzXML]	132.5373077392578	6.3923499999999995	6.2339	8.680316666666666	2.446416666666666	15556.5283203125	1408289.9259267575	0	1174	2.1691179451074953	7.7198380140949086	14.439676028189817	132.5311279296875	132.54701232910156
147	132.7652130126953	3.9471					1	DETECTED	132.7652 m/z @3.95 [CD8239_2.mzXML]	132.7652130126953	3.9471	3.102933333333333	4.545766666666666	1.4428333333333332	6160.38623046875	342829.925359375	0	1174	1.0187847380713593	0.8545903257650541	0.6204287045819373	132.76486206054688	132.76565551757812
148	132.9578094482422	11.700916666666666					1	DETECTED	132.9578 m/z @11.70 [CD8239_2.mzXML]	132.9578094482422	11.700916666666666	0.10106666666666667	20.0095	19.90843333333333	427108.71875	5.467431180021511E7	0	1174	1.197746881016867	0.8780164789342602	5.407949119150612	132.95773315429688	132.9610137939453
149	132.99807739257812	1.5075166666666666					1	DETECTED	132.9981 m/z @1.51 [CD8239_2.mzXML]	132.99807739257812	1.5075166666666666	1.4300833333333334	9.71495	8.284866666666666	21546.953125	3427038.542538086	0	1174	0.12484615791777709	53.49677141627212	101.65116568930418	132.99244689941406	132.998291015625
150	133.03419494628906	1.4928833333333331					1	DETECTED	133.0342 m/z @1.49 [CD8239_2.mzXML]	133.03419494628906	1.4928833333333331	0.19213333333333335	19.0795	18.887366666666665	515679.28125	1.3374703995266417E7	0	1174	0.12603862417079092	0.5702100885684023	1.4943347552845412	133.03392028808594	133.0347137451172
151	133.04942321777344	2.174916666666667					1	DETECTED	133.0494 m/z @2.17 [CD8239_2.mzXML]	133.04942321777344	2.174916666666667	1.9896833333333332	8.980583333333334	6.9909	4912.57568359375	673004.4626801452	0	1174	1.5470636737795218	18.870523663847376	36.74104732769475	133.0489501953125	133.05422973632812
152	133.0684356689453	2.6374333333333335					1	DETECTED	133.0684 m/z @2.64 [CD8239_2.mzXML]	133.0684356689453	2.6374333333333335	2.0893333333333333	7.760666666666666	5.671333333333333	8738.9326171875	656321.2471445311	0	1174	0.3516115898644916	5.173630116158849	1.3290461736352273	133.06617736816406	133.06900024414062
153	133.07984924316406	1.8498833333333333					1	DETECTED	133.0798 m/z @1.85 [CD8239_2.mzXML]	133.07984924316406	1.8498833333333333	0.9946833333333333	16.8505	15.855816666666668	9972.2197265625	2954789.22691214	0	1174	8.168671807060445	9.270238930464608	8.244564791108658	133.0703887939453	133.0861053466797
154	133.1051788330078	4.104666666666667					1	DETECTED	133.1052 m/z @4.10 [CD8239_2.mzXML]	133.1051788330078	4.104666666666667	1.1034666666666666	16.868833333333335	15.765366666666669	78411.578125	6262917.5053348085	0	1174	1.0217008218737695	0.7227625212995722	0.34285040796286803	133.0962677001953	133.10537719726562
155	133.95826721191406	11.443383333333333					1	DETECTED	133.9583 m/z @11.44 [CD8239_2.mzXML]	133.95826721191406	11.443383333333333	0.10106666666666667	20.0095	19.90843333333333	11437.4921875	1858347.2086871935	0	1174	0.82301034614275	1.2470232869848539	0.5730295448442192	133.95791625976562	133.96646118164062
156	134.01846313476562	1.764					1	DETECTED	134.0185 m/z @1.76 [CD8239_2.mzXML]	134.01846313476562	1.764	1.6871666666666667	1.9896833333333332	0.30251666666666654	36055.6953125	191675.56765466317	0	1174	0.06384588786424672	1.9686550976138828	2.9373101952277656	134.0181427001953	134.018798828125
157	134.03512573242188	1.4928833333333331					1	DETECTED	134.0351 m/z @1.49 [CD8239_2.mzXML]	134.03512573242188	1.4928833333333331	1.4300833333333334	18.403166666666667	16.973083333333335	51137.55078125	1680001.5817460334	0	1174	0.13099654924489967	92.52728191641603	16.00553434644802	134.0342559814453	134.04505920410156
158	134.06002807617188	10.113166666666666					1	DETECTED	134.0600 m/z @10.11 [CD8239_2.mzXML]	134.06002807617188	10.113166666666666	0.9217833333333334	19.426333333333332	18.50455	11993.017578125	1155250.7189908752	0	1174	0.4288627142197452	0.5257521822970244	1.0764052243793014	134.05967712402344	134.06687927246094
159	134.10601806640625	4.0417000000000005					1	DETECTED	134.1060 m/z @4.04 [CD8239_2.mzXML]	134.10601806640625	4.0417000000000005	3.1328	4.643483333333333	1.5106833333333332	5603.17919921875	248333.46152087406	0	1174	0.21909663135468538	0.8310503539076534	0.6621007078153068	134.1058349609375	134.10838317871094
160	134.95819091796875	11.492033333333334					1	DETECTED	134.9582 m/z @11.49 [CD8239_2.mzXML]	134.95819091796875	11.492033333333334	0.10106666666666667	20.0095	19.90843333333333	62735.98046875	1.0041294870674076E7	0	1174	1.4082469151067247	0.8361749841659062	6.89692118685225	134.9577178955078	134.95924377441406
161	134.99623107910156	1.5075166666666666					1	DETECTED	134.9962 m/z @1.51 [CD8239_2.mzXML]	134.99623107910156	1.5075166666666666	0.44789999999999996	15.198516666666666	14.750616666666666	78884.984375	2707137.2594489446	0	1174	0.16041702044072026	0.6046892993935724	0.8547564966011066	134.99591064453125	135.00338745117188
162	135.0318603515625	1.5965500000000001					1	DETECTED	135.0319 m/z @1.60 [CD8239_2.mzXML]	135.0318603515625	1.5965500000000001	1.5965500000000001	18.660833333333336	17.064283333333336	28723.2578125	2183395.563616791	0	1174	0.05242832554288146	null	null	135.0312957763672	135.03878784179688
163	135.04368591308594	11.536816666666665					1	DETECTED	135.0437 m/z @11.54 [CD8239_2.mzXML]	135.04368591308594	11.536816666666665	4.13595	11.818783333333332	7.682833333333332	11443.0166015625	670299.5082196355	0	1174	1.5110372895849977	0.5190495707709908	null	135.04348754882812	135.04437255859375
164	135.0629425048828	19.444666666666667					1	DETECTED	135.0629 m/z @19.44 [CD8239_2.mzXML]	135.0629425048828	19.444666666666667	0.19213333333333335	19.75433333333333	19.562199999999997	3183.892578125	1079272.281368255	0	1174	3.2351232474668734	0.5080422316716761	0.01608446334335213	135.06239318847656	135.06419372558594
165	135.08010864257812	11.8656					1	DETECTED	135.0801 m/z @11.87 [CD8239_2.mzXML]	135.08010864257812	11.8656	1.03105	16.666183333333333	15.635133333333332	11250.0859375	3494998.5195402824	0	1174	0.09295250210094252	0.7215405039126375	0.4430810078252749	135.0770263671875	135.08041381835938
166	136.04788208007812	1.8070166666666667					1	DETECTED	136.0479 m/z @1.81 [CD8239_2.mzXML]	136.04788208007812	1.8070166666666667	1.7929	2.2739666666666665	0.48106666666666653	224028.078125	623347.7796875009	0	1174	0.021324144164275305	5.927227220604388	7.218748821286306	136.04762268066406	136.04812622070312
167	136.0614776611328	7.1375					1	DETECTED	136.0615 m/z @7.14 [CD8239_2.mzXML]	136.0614776611328	7.1375	0.10106666666666667	20.0095	19.90843333333333	4680.84521484375	2264439.1915259403	0	1174	17.812661357504876	1.414667942565599	0.46623647315504996	136.0610809326172	136.06344604492188
168	136.07565307617188	3.8688999999999996					1	DETECTED	136.0757 m/z @3.87 [CD8239_2.mzXML]	136.07565307617188	3.8688999999999996	2.8957333333333333	17.758666666666667	14.862933333333334	4924.78076171875	1032390.3715556336	0	1174	0.27874995259425894	7.636376091796544	14.272752183593086	136.07505798339844	136.0758514404297
169	136.9538116455078	11.73315					1	DETECTED	136.9538 m/z @11.73 [CD8239_2.mzXML]	136.9538116455078	11.73315	0.46608333333333335	20.0095	19.543416666666666	23560.892578125	4691494.208163115	0	1174	2.189762259891719	1.5567258886311528	5.399016824439524	136.95338439941406	136.95994567871094
170	136.96934509277344	1.6268333333333334					1	DETECTED	136.9693 m/z @1.63 [CD8239_2.mzXML]	136.96934509277344	1.6268333333333334	1.5669166666666667	1.7340166666666665	0.1670999999999998	18298.76953125	102651.96531152344	0	1174	0.07526768211035573	1.394436717663421	1.7888734353268418	136.96920776367188	136.969482421875
171	137.0457305908203	3.3744500000000004					1	DETECTED	137.0457 m/z @3.37 [CD8239_2.mzXML]	137.0457305908203	3.3744500000000004	1.8070166666666667	17.090500000000002	15.283483333333336	15901.591796875	1791232.475715485	0	1174	0.39395496118038054	0.6955930193516083	0.5076247329253357	137.0430450439453	137.0513458251953
172	137.13229370117188	6.444833333333333					1	DETECTED	137.1323 m/z @6.44 [CD8239_2.mzXML]	137.13229370117188	6.444833333333333	0.10106666666666667	20.0095	19.90843333333333	8270.01171875	3925843.5420783386	0	1174	8.100116333961505	1.5691334801090833	0.5672158116237936	137.13177490234375	137.1329803466797
173	138.05239868164062	1.8773666666666666					1	DETECTED	138.0524 m/z @1.88 [CD8239_2.mzXML]	138.05239868164062	1.8773666666666666	0.15561666666666665	18.642666666666667	18.48705	169021.9375	1926245.9734242246	0	1174	0.05502049406462395	3.988344003495338	2.0938590871307103	138.04959106445312	138.0552215576172
174	138.90621948242188	1.764					1	DETECTED	138.9062 m/z @1.76 [CD8239_2.mzXML]	138.90621948242188	1.764	1.3937833333333332	2.1607166666666666	0.7669333333333335	30218.392578125	612051.5092687377	0	1174	0.0813620821820682	1.0357898527889071	4.815341330372389	138.90603637695312	138.91061401367188
175	139.00241088867188	3.3901833333333333					1	DETECTED	139.0024 m/z @3.39 [CD8239_2.mzXML]	139.00241088867188	3.3901833333333333	2.9846999999999997	5.013466666666667	2.0287666666666673	2494.059814453125	102264.05785870361	0	1174	0.27478277210822144	2.501664680011508	4.003329360023016	139.0020294189453	139.0027618408203
176	139.0418701171875	14.68385					1	DETECTED	139.0419 m/z @14.68 [CD8239_2.mzXML]	139.0418701171875	14.68385	0.11921666666666667	19.9545	19.835283333333333	145133.984375	2.3022367640048902E7	1	1174	3.172326964046986	0.761632219594699	0.437954946769786	139.0351104736328	139.05038452148438
177	140.04148864746094	14.333716666666668					1	DETECTED	140.0415 m/z @14.33 [CD8239_2.mzXML]	140.04148864746094	14.333716666666668	1.4300833333333334	16.33305	14.902966666666666	6839.6875	1637488.8268391115	0	1174	3.2027716595751734	0.5774717198515147	0.3690489604713734	140.03424072265625	140.04966735839844
178	140.06796264648438	1.7929					1	DETECTED	140.0680 m/z @1.79 [CD8239_2.mzXML]	140.06796264648438	1.7929	0.7031	17.9985	17.2954	661284.125	4186008.7621338232	1	1174	0.061482999555711126	0.9155498412251368	0.3768003713704049	140.06768798828125	140.07296752929688
179	141.0100555419922	10.429499999999999					1	DETECTED	141.0101 m/z @10.43 [CD8239_2.mzXML]	141.0100555419922	10.429499999999999	1.4468	10.909833333333333	9.463033333333334	5971.748046875	479510.7325775147	0	1174	0.09024571735191067	0.5267365788311607	13.301378218670282	141.0039520263672	141.01846313476562
180	141.0386505126953	14.0671					1	DETECTED	141.0387 m/z @14.07 [CD8239_2.mzXML]	141.0386505126953	14.0671	1.4626166666666667	16.018433333333334	14.555816666666667	5420.896484375	1455823.679713624	0	1174	3.0913404322222338	0.5774063197089925	0.15557102750368348	141.0304412841797	141.04100036621094
181	141.0522003173828	9.318666666666667					1	DETECTED	141.0522 m/z @9.32 [CD8239_2.mzXML]	141.0522003173828	9.318666666666667	0.3199166666666667	19.626666666666665	19.306749999999997	49972.578125	1432819.144577148	0	1174	0.11343514078791017	0.593034531450083	0.6269155998220427	141.05172729492188	141.05711364746094
182	141.0908203125	5.309666666666667					1	DETECTED	141.0908 m/z @5.31 [CD8239_2.mzXML]	141.0908203125	5.309666666666667	0.10106666666666667	19.991333333333333	19.890266666666665	2141.392333984375	1169058.656543366	0	1174	4.183248267883993	1.9093678403665733	2.8187356807331465	141.09022521972656	141.091552734375
183	142.0472412109375	1.8070166666666667					1	DETECTED	142.0472 m/z @1.81 [CD8239_2.mzXML]	142.0472412109375	1.8070166666666667	1.7491166666666667	3.2679666666666667	1.51885	23241.36328125	297689.85231475823	0	1174	0.1368126631474449	2.8519785489306826	5.726725826276963	142.04690551757812	142.04942321777344
184	142.0650177001953	9.197316666666667					1	DETECTED	142.0650 m/z @9.20 [CD8239_2.mzXML]	142.0650177001953	9.197316666666667	0.13724999999999998	10.6983	10.56105	75453.1796875	1487217.6312795128	0	1174	0.10159757041078876	1.632699707021314	3.2204534474428357	142.05508422851562	142.07135009765625
185	142.94778442382812	1.6720499999999998					1	DETECTED	142.9478 m/z @1.67 [CD8239_2.mzXML]	142.94778442382812	1.6720499999999998	1.4626166666666667	19.043166666666664	17.58055	20837.193359375	2122321.5482661435	0	1174	0.07540792436750832	9.930180552559664	26.870852412857406	142.93807983398438	142.9502410888672
186	143.00146484375	1.5226499999999998					1	DETECTED	143.0015 m/z @1.52 [CD8239_2.mzXML]	143.00146484375	1.5226499999999998	1.4300833333333334	10.477583333333333	9.0475	5119.02392578125	807094.3480830992	0	1174	0.12117198582302291	48.8701836514225	90.6841531751105	143.00135803222656	143.0107421875
187	143.03125	1.8070166666666667					1	DETECTED	143.0312 m/z @1.81 [CD8239_2.mzXML]	143.03125	1.8070166666666667	1.7340166666666665	20.0095	18.275483333333334	452413.96875	4534280.781376675	0	1174	0.08216859004890709	1.8175067499686022	1.8378013673337878	143.02255249023438	143.0410614013672
188	143.07290649414062	9.183133333333334					1	DETECTED	143.0729 m/z @9.18 [CD8239_2.mzXML]	143.07290649414062	9.183133333333334	0.10106666666666667	20.0095	19.90843333333333	112430.3125	3197885.5485504814	0	1174	0.09109097112130726	0.5182273776553945	1.9968258951576263	143.06373596191406	143.08184814453125
189	143.10647583007812	11.100583333333333					1	DETECTED	143.1065 m/z @11.10 [CD8239_2.mzXML]	143.10647583007812	11.100583333333333	1.1399000000000001	14.349816666666667	13.209916666666667	3741.870849609375	1042910.2263744812	0	1174	0.14689128394168094	0.6631029330317031	0.3262058660634061	143.10458374023438	143.10693359375
190	144.0443572998047	9.183133333333334					1	DETECTED	144.0444 m/z @9.18 [CD8239_2.mzXML]	144.0443572998047	9.183133333333334	1.764	18.21916666666667	16.45516666666667	21364.310546875	3519355.262434754	0	1174	0.08460130891664797	1.7009085179220942	1.8582076127245628	144.03460693359375	144.04820251464844
191	144.0569610595703	1.8216					1	DETECTED	144.0570 m/z @1.82 [CD8239_2.mzXML]	144.0569610595703	1.8216	0.11921666666666667	19.991333333333333	19.872116666666667	4083.95166015625	1476175.532934052	0	1174	6.505244305261145	5.836557571248152	8.924845715213133	144.0569610595703	144.06597900390625
192	144.0804901123047	9.183133333333334					1	DETECTED	144.0805 m/z @9.18 [CD8239_2.mzXML]	144.0804901123047	9.183133333333334	9.0701	17.869333333333334	8.799233333333333	922344.6875	7057399.277574673	1	1174	0.0917337044482931	1.990539842231022	1.7815804668585762	144.08029174804688	144.08103942871094
193	144.10171508789062	1.86375					1	DETECTED	144.1017 m/z @1.86 [CD8239_2.mzXML]	144.10171508789062	1.86375	0.1739	19.972666666666665	19.798766666666666	1153461.5	1.6705078702239076E7	1	1174	0.043350499346140436	0.5833901698568125	0.09873210576867578	144.10134887695312	144.10215759277344
194	144.137939453125	10.9269					1	DETECTED	144.1379 m/z @10.93 [CD8239_2.mzXML]	144.137939453125	10.9269	10.89245	11.0133	0.12084999999999901	4045.719970703125	23031.484481567284	0	1174	0.11260273207308913	1.7539912917271445	2.507982583454289	144.1378173828125	144.1381072998047
195	144.9808349609375	1.5372999999999999					1	DETECTED	144.9808 m/z @1.54 [CD8239_2.mzXML]	144.9808349609375	1.5372999999999999	1.4776500000000001	19.389833333333335	17.912183333333335	39869.9296875	2407950.406168	0	1174	0.10610837025587294	102.60770756059961	198.04673521086744	144.9732666015625	144.98146057128906
196	145.03453063964844	1.5669166666666667					1	DETECTED	145.0345 m/z @1.57 [CD8239_2.mzXML]	145.03453063964844	1.5669166666666667	1.4300833333333334	16.370266666666666	14.940183333333332	3780.5927734375	1922859.8311701657	0	1174	14.835989439764	54.592630937880614	108.18526187576123	145.0284423828125	145.03457641601562
197	145.04933166503906	1.9333333333333333					1	DETECTED	145.0493 m/z @1.93 [CD8239_2.mzXML]	145.04933166503906	1.9333333333333333	0.10106666666666667	20.0095	19.90843333333333	165047.3125	1.1293594907938313E7	0	1174	0.2744818396443136	20.585295025668096	24.4574788874475	145.04598999023438	145.04977416992188
198	145.08409118652344	9.183133333333334					1	DETECTED	145.0841 m/z @9.18 [CD8239_2.mzXML]	145.08409118652344	9.183133333333334	9.1233	10.477583333333333	1.354283333333333	86575.2890625	632500.4804900234	0	1174	0.0869502335273733	2.400527661806607	1.9768574447988478	145.08392333984375	145.0861358642578
199	146.0597686767578	9.183133333333334					1	DETECTED	146.0598 m/z @9.18 [CD8239_2.mzXML]	146.0597686767578	9.183133333333334	1.4119166666666667	17.8875	16.475583333333333	621212.8125	5845481.170931632	0	1174	0.09433994295264547	1.9777340742417697	1.8419142125481895	146.0522003173828	146.06027221679688
200	146.0809783935547	2.0038					1	DETECTED	146.0810 m/z @2.00 [CD8239_2.mzXML]	146.0809783935547	2.0038	0.21021666666666666	19.73616666666667	19.52595	56370.38671875	5522841.20254663	0	1174	0.802202212225982	2.2369504089809014	2.09879730223005	146.08038330078125	146.08163452148438
201	146.11737060546875	1.8216					1	DETECTED	146.1174 m/z @1.82 [CD8239_2.mzXML]	146.11737060546875	1.8216	1.8070166666666667	9.318666666666667	7.51165	52592.09765625	2308170.023283722	0	1174	8.084659981316824	246.5289235571714	490.90069654631145	146.11724853515625	146.1178436279297
202	147.0012664794922	1.5226499999999998					1	DETECTED	147.0013 m/z @1.52 [CD8239_2.mzXML]	147.0012664794922	1.5226499999999998	0.10106666666666667	19.699833333333334	19.598766666666666	220998.9375	6406403.38091339	0	1174	0.12676623837173318	49.071929942350614	101.65047344548782	146.99575805664062	147.0089874267578
203	147.0287628173828	3.3744500000000004					1	DETECTED	147.0288 m/z @3.37 [CD8239_2.mzXML]	147.0287628173828	3.3744500000000004	3.102933333333333	3.5891333333333337	0.48620000000000063	5017.6259765625	95080.6082976075	0	1174	0.21338069750339939	0.8953409858203907	0.7906819716407815	147.0286865234375	147.0290069580078
204	147.06333923339844	9.183133333333334					1	DETECTED	147.0633 m/z @9.18 [CD8239_2.mzXML]	147.06333923339844	9.183133333333334	0.10106666666666667	20.0095	19.90843333333333	56265.24609375	2966394.8812512537	0	1174	0.09015161616200906	0.5795172409111918	0.06532255696223684	147.0628204345703	147.06576538085938
205	147.0763702392578	1.8498833333333333					1	DETECTED	147.0764 m/z @1.85 [CD8239_2.mzXML]	147.0763702392578	1.8498833333333333	1.764	10.509350000000001	8.745350000000002	209997.96875	5525144.632352668	0	1174	0.1469591721080452	7.069828262612328	7.872541348762063	147.07131958007812	147.081298828125
206	147.11268615722656	1.6115333333333333					1	DETECTED	147.1127 m/z @1.61 [CD8239_2.mzXML]	147.11268615722656	1.6115333333333333	1.5075166666666666	15.340499999999999	13.832983333333331	179675.015625	3427219.3890491333	0	1174	0.16600611287453804	4.916207991431446	1.3533292602314047	147.11239624023438	147.117431640625
207	148.04251098632812	2.14655					1	DETECTED	148.0425 m/z @2.15 [CD8239_2.mzXML]	148.04251098632812	2.14655	0.5759333333333333	10.1307	9.554766666666666	41217.20703125	2581342.2041529524	0	1174	0.45022448078556554	6.873519568899824	5.03258745200255	148.03860473632812	148.04534912109375
208	148.060302734375	1.8216					1	DETECTED	148.0603 m/z @1.82 [CD8239_2.mzXML]	148.060302734375	1.8216	1.7929	9.352316666666667	7.559416666666667	82458.65625	1516336.7741173408	0	1174	0.16337670523019643	26.03142170934965	62.03377823644891	148.05323791503906	148.0685272216797
209	148.0885467529297	1.5522166666666666					1	DETECTED	148.0885 m/z @1.55 [CD8239_2.mzXML]	148.0885467529297	1.5522166666666666	0.15561666666666665	19.991333333333333	19.835716666666666	15287.859375	2785287.2608219897	0	1174	2.445296637559231	3.2430645080536165	5.7039795606594685	148.07940673828125	148.0970458984375
210	148.93508911132812	1.7184					1	DETECTED	148.9351 m/z @1.72 [CD8239_2.mzXML]	148.93508911132812	1.7184	1.6720499999999998	12.461683333333333	10.789633333333333	72833.65625	3063168.6603883067	0	1174	0.09948366364499006	112.10267156004018	2.1945515367416575	148.9346466064453	148.9353485107422
211	149.01211547851562	1.5372999999999999					1	DETECTED	149.0121 m/z @1.54 [CD8239_2.mzXML]	149.01211547851562	1.5372999999999999	0.1739	19.462666666666667	19.288766666666668	123285.3046875	4507243.146732514	0	1174	0.12972507064959427	0.561342853651941	0.11117448981235849	149.0021514892578	149.0121612548828
212	149.0230255126953	12.428116666666666					1	DETECTED	149.0230 m/z @12.43 [CD8239_2.mzXML]	149.0230255126953	12.428116666666666	0.10106666666666667	20.0095	19.90843333333333	67825.765625	3.612380734109425E7	1	1174	13.742681936983281	0.8582418007892572	0.08148625659627282	149.0228271484375	149.02345275878906
213	149.05958557128906	8.333016666666667					1	DETECTED	149.0596 m/z @8.33 [CD8239_2.mzXML]	149.05958557128906	8.333016666666667	3.712283333333333	8.4168	4.704516666666667	4541.1689453125	304731.3246157839	0	1174	0.30754323115422366	0.5090660212664656	0.01813204253293118	149.05947875976562	149.06024169921875
214	149.0863494873047	11.909633333333334					1	DETECTED	149.0863 m/z @11.91 [CD8239_2.mzXML]	149.0863494873047	11.909633333333334	0.10106666666666667	19.972666666666665	19.871599999999997	18310.994140625	4344207.767469697	0	1174	7.7729382631239385	0.8645397093545659	2.379660966654559	149.07810974121094	149.0961151123047
215	149.9608612060547	6.7641333333333336					1	DETECTED	149.9609 m/z @6.76 [CD8239_2.mzXML]	149.9608612060547	6.7641333333333336	1.0853666666666666	8.14585	7.060483333333333	3044.9619140625	753856.9991327515	0	1174	2.28038213474151	0.6216564042661845	0.24331280853236895	149.96060180664062	149.96133422851562
216	149.99253845214844	1.764					1	DETECTED	149.9925 m/z @1.76 [CD8239_2.mzXML]	149.99253845214844	1.764	0.11921666666666667	20.0095	19.890283333333333	11918.9501953125	5376974.613795777	0	1174	11.905246828986698	6.046475219633792	5.67185561806101	149.9924774169922	150.00064086914062
217	150.02651977539062	12.461683333333333					1	DETECTED	150.0265 m/z @12.46 [CD8239_2.mzXML]	150.02651977539062	12.461683333333333	0.10106666666666667	19.972666666666665	19.871599999999997	6541.71484375	3739387.3678295277	0	1174	6.370064261426162	0.8038272092681459	0.8288137829705214	150.01681518554688	150.0269775390625
218	150.05821228027344	2.679466666666667					1	DETECTED	150.0582 m/z @2.68 [CD8239_2.mzXML]	150.05821228027344	2.679466666666667	1.7929	18.5695	16.776600000000002	38985.5546875	2864615.9140764764	0	1174	0.2511525542463846	12.586481411491853	0.3580456824083858	150.05235290527344	150.063232421875
219	150.93209838867188	1.7340166666666665					1	DETECTED	150.9321 m/z @1.73 [CD8239_2.mzXML]	150.93209838867188	1.7340166666666665	1.6720499999999998	1.7929	0.12085000000000012	27547.95703125	127120.72141577155	0	1174	0.09181457441699781	0.9751210328133406	0.9502420656266811	150.9319610595703	150.9322509765625
220	150.9684295654297	11.306849999999999					1	DETECTED	150.9684 m/z @11.31 [CD8239_2.mzXML]	150.9684295654297	11.306849999999999	0.22878333333333334	19.718	19.489216666666668	13147.890625	2352925.8841216103	0	1174	0.9356252076121496	1.5993902251541383	0.4525601122506184	150.9678497314453	150.97686767578125
221	151.04525756835938	1.5372999999999999					1	DETECTED	151.0453 m/z @1.54 [CD8239_2.mzXML]	151.04525756835938	1.5372999999999999	1.4300833333333334	10.9269	9.496816666666666	6892.7490234375	705591.5557153323	0	1174	9.335516363726507	44.28796828851242	82.22708160796472	151.0384979248047	151.05064392089844
222	151.06130981445312	8.520999999999999					1	DETECTED	151.0613 m/z @8.52 [CD8239_2.mzXML]	151.06130981445312	8.520999999999999	2.6374333333333335	8.556116666666666	5.918683333333332	4635.47412109375	490769.9898454589	0	1174	0.10973209872712886	0.5029843009059132	0.00596860181182624	151.06085205078125	151.0621795654297
223	152.00889587402344	3.0284					1	DETECTED	152.0089 m/z @3.03 [CD8239_2.mzXML]	152.00889587402344	3.0284	2.7511333333333337	7.422383333333333	4.67125	3609.4931640625	257644.68240179442	0	1174	0.3646389370530927	8.423749699446992	15.847499398893982	152.00868225097656	152.00930786132812
224	152.02195739746094	1.8070166666666667					1	DETECTED	152.0220 m/z @1.81 [CD8239_2.mzXML]	152.02195739746094	1.8070166666666667	1.764	10.477583333333333	8.713583333333334	149844.75	1705986.045388062	0	1174	0.023690359613657064	1.935578534843869	1.0394161918042326	152.0216522216797	152.03195190429688
225	152.04644775390625	11.5516					1	DETECTED	152.0464 m/z @11.55 [CD8239_2.mzXML]	152.04644775390625	11.5516	0.10106666666666667	20.0095	19.90843333333333	10090.4521484375	1926485.8205844415	0	1174	3.6536688472484657	2.320634945999807	1.129410263898062	152.0463104248047	152.0476531982422
226	152.94696044921875	1.6115333333333333					1	DETECTED	152.9470 m/z @1.61 [CD8239_2.mzXML]	152.94696044921875	1.6115333333333333	1.5522166666666666	1.764	0.21178333333333343	123061.7265625	666428.3356865232	0	1174	0.08819147719941389	2.0970712409456653	2.5092641022913917	152.9468994140625	152.9470977783203
227	153.05746459960938	13.753350000000001					1	DETECTED	153.0575 m/z @13.75 [CD8239_2.mzXML]	153.05746459960938	13.753350000000001	3.0583666666666667	19.991333333333333	16.932966666666665	67512.15625	1.193995644071853E7	0	1174	2.7794904225240327	1.035538456516319	0.32167628409274746	153.05149841308594	153.0662078857422
228	153.12725830078125	10.147933333333333					1	DETECTED	153.1273 m/z @10.15 [CD8239_2.mzXML]	153.12725830078125	10.147933333333333	0.24691666666666665	19.790666666666667	19.54375	2657.115966796875	966141.9491771241	0	1174	0.32184804435429015	0.9869567266661169	0.9739134533322338	153.12684631347656	153.13612365722656
229	154.05870056152344	1.8358666666666668					1	DETECTED	154.0587 m/z @1.84 [CD8239_2.mzXML]	154.05870056152344	1.8358666666666668	1.8358666666666668	15.685550000000001	13.849683333333335	6649.35302734375	1360528.7095999457	0	1174	12.49847740342363	null	null	154.04965209960938	154.06814575195312
230	154.08387756347656	3.8688999999999996					1	DETECTED	154.0839 m/z @3.87 [CD8239_2.mzXML]	154.08387756347656	3.8688999999999996	0.44789999999999996	5.762216666666666	5.314316666666667	7683.494140625	700011.9503977661	0	1174	0.8303430718687901	0.7767197700477445	2.302445101287316	154.0834197998047	154.08612060546875
231	155.0281982421875	2.6936166666666663					1	DETECTED	155.0282 m/z @2.69 [CD8239_2.mzXML]	155.0281982421875	2.6936166666666663	2.2036333333333333	17.127333333333336	14.923700000000004	10297.1064453125	974917.9737445374	0	1174	0.5182907183863477	6.79087358044706	54.994281008705755	155.0279998779297	155.03173828125
232	155.06777954101562	10.286966666666666					1	DETECTED	155.0678 m/z @10.29 [CD8239_2.mzXML]	155.06777954101562	10.286966666666666	9.138866666666667	10.429499999999999	1.2906333333333322	9650.0322265625	136910.8238024901	0	1174	0.1394851195516047	0.7242515483395278	0.4217406661166473	155.060302734375	155.06834411621094
233	155.1306610107422	14.783966666666666					1	DETECTED	155.1307 m/z @14.78 [CD8239_2.mzXML]	155.1306610107422	14.783966666666666	0.10106666666666667	20.0095	19.90843333333333	310934.875	6.6128147572231315E7	0	1174	7.001206498524946	1.3046327941745526	3.6033953996950903	155.1303253173828	155.13121032714844
234	156.0419921875	1.7929					1	DETECTED	156.0420 m/z @1.79 [CD8239_2.mzXML]	156.0419921875	1.7929	1.7340166666666665	12.692366666666667	10.95835	277587.65625	4484800.512019165	0	1174	0.04139168306760044	2.0205571151589403	2.2180963159719185	156.0410919189453	156.0423126220703
235	156.0767364501953	1.8913333333333333					1	DETECTED	156.0767 m/z @1.89 [CD8239_2.mzXML]	156.0767364501953	1.8913333333333333	1.5372999999999999	15.2161	13.6788	34926.421875	1728039.1803638	0	1174	0.08025495332556476	18.942559763042066	1.8008276381853237	156.0683135986328	156.0772247314453
236	156.1341552734375	14.91955					1	DETECTED	156.1342 m/z @14.92 [CD8239_2.mzXML]	156.1341552734375	14.91955	0.11921666666666667	19.845333333333333	19.726116666666666	14902.716796875	4228805.88317566	0	1174	7.02541790011465	0.6774574543328362	0.3402713589676167	156.13348388671875	156.1346435546875
237	157.1278533935547	14.783966666666666					1	DETECTED	157.1279 m/z @14.78 [CD8239_2.mzXML]	157.1278533935547	14.783966666666666	0.10106666666666667	20.0095	19.90843333333333	91073.09375	1.962945773445662E7	0	1174	6.577194849833457	0.866417954430828	1.9971860509754895	157.12255859375	157.12843322753906
238	158.13133239746094	14.970916666666666					1	DETECTED	158.1313 m/z @14.97 [CD8239_2.mzXML]	158.13133239746094	14.970916666666666	0.22878333333333334	19.991333333333333	19.76255	4819.505859375	1573211.9658834839	0	1174	7.098702668779962	0.6702744288479281	0.3402129767007974	158.13040161132812	158.13192749023438
239	158.92774963378906	1.5522166666666666					1	DETECTED	158.9277 m/z @1.55 [CD8239_2.mzXML]	158.92774963378906	1.5522166666666666	1.4776500000000001	9.66375	8.1861	35630.76953125	929965.2108337402	0	1174	null	54.89114886008063	1.2464334558547088	158.9220428466797	158.9322967529297
240	158.96380615234375	1.6720499999999998					1	DETECTED	158.9638 m/z @1.67 [CD8239_2.mzXML]	158.96380615234375	1.6720499999999998	1.2846333333333333	8.7673	7.482666666666667	390704.6875	8489188.645841125	0	1174	0.10219447049547647	1.239893913854734	1.4864542377640861	158.96131896972656	158.97366333007812
241	159.06529235839844	1.9193					1	DETECTED	159.0653 m/z @1.92 [CD8239_2.mzXML]	159.06529235839844	1.9193	0.6849333333333333	18.458666666666666	17.773733333333332	10773.2705078125	1583718.604288605	0	1174	1.8127051946657993	2.530331136875233	1.6054457978717345	159.06446838378906	159.0658721923828
242	159.09173583984375	9.183133333333334					1	DETECTED	159.0917 m/z @9.18 [CD8239_2.mzXML]	159.09173583984375	9.183133333333334	0.6122833333333334	19.9	19.287716666666665	62832.4140625	2138690.365469332	0	1174	0.08439732465335936	2.2228337739261015	1.8624593631230655	159.09127807617188	159.10159301757812
243	159.98187255859375	11.38105					1	DETECTED	159.9819 m/z @11.38 [CD8239_2.mzXML]	159.98187255859375	11.38105	0.10106666666666667	20.0095	19.90843333333333	7859.4365234375	2010288.4818375555	0	1174	8.102612043319906	0.8824673204304379	0.3668040446545408	159.9772491455078	159.98248291015625
244	160.0603485107422	2.567266666666667					1	DETECTED	160.0603 m/z @2.57 [CD8239_2.mzXML]	160.0603485107422	2.567266666666667	1.8070166666666667	19.681500000000003	17.874483333333337	316167.96875	1.9188034964760315E7	1	1174	0.6980816114906672	1.9406551072016152	2.1222509719682545	160.06007385253906	160.06396484375
245	160.07571411132812	9.183133333333334					1	DETECTED	160.0757 m/z @9.18 [CD8239_2.mzXML]	160.07571411132812	9.183133333333334	0.19213333333333335	19.991333333333333	19.7992	36576.45703125	1916718.5658606575	0	1174	0.08889834076972569	7.66682362456279	2.004821069714713	160.0750732421875	160.07598876953125
246	160.13336181640625	1.86375					1	DETECTED	160.1334 m/z @1.86 [CD8239_2.mzXML]	160.13336181640625	1.86375	1.86375	15.833716666666668	13.969966666666668	44643.18359375	1.061861175889325E7	0	1174	8.471848851640155	null	null	160.13308715820312	160.1420135498047
247	160.95291137695312	11.624116666666668					1	DETECTED	160.9529 m/z @11.62 [CD8239_2.mzXML]	160.95291137695312	11.624116666666668	1.5372999999999999	19.55366666666667	18.01636666666667	5072.21630859375	1328779.280350403	0	1174	10.603048653723908	0.8930650403414359	0.7861300806828716	160.9458465576172	160.96054077148438
248	161.01211547851562	1.5226499999999998					1	DETECTED	161.0121 m/z @1.52 [CD8239_2.mzXML]	161.01211547851562	1.5226499999999998	1.4119166666666667	1.6268333333333334	0.21491666666666664	18132.689453125	140741.1155895995	0	1174	0.11984220730987616	0.9639631442167812	null	161.01161193847656	161.01235961914062
249	161.02377319335938	12.428116666666666					1	DETECTED	161.0238 m/z @12.43 [CD8239_2.mzXML]	161.02377319335938	12.428116666666666	10.87505	16.222583333333333	5.347533333333333	59171.6875	7862655.254391296	0	1174	2.339510616525674	1.8451904060135902	2.7702218011912625	161.0233612060547	161.03286743164062
250	161.0638427734375	2.567266666666667					1	DETECTED	161.0638 m/z @2.57 [CD8239_2.mzXML]	161.0638427734375	2.567266666666667	0.21021666666666666	19.9	19.68978333333333	16316.173828125	2258427.626293426	0	1174	0.9351310424538368	2.2436990046647924	6.93598567821515	161.05824279785156	161.0644073486328
251	161.981201171875	19.20716666666667					1	DETECTED	161.9812 m/z @19.21 [CD8239_2.mzXML]	161.981201171875	19.20716666666667	0.10106666666666667	20.0095	19.90843333333333	3912.4716796875	1721750.535626342	0	1174	11.304723753622453	0.5209967846220142	0.06325848244427157	161.97207641601562	161.98806762695312
252	162.02342224121094	12.3781					1	DETECTED	162.0234 m/z @12.38 [CD8239_2.mzXML]	162.02342224121094	12.3781	10.9269	15.2161	4.289200000000001	4396.01416015625	480285.2158632203	0	1174	0.304199662798494	1.4778114663726574	1.5573556254348537	162.0225372314453	162.02796936035156
253	162.05014038085938	1.9193					1	DETECTED	162.0501 m/z @1.92 [CD8239_2.mzXML]	162.05014038085938	1.9193	1.9193	9.71495	7.79565	16779.1875	1420579.4805559085	0	1174	0.029748809907750307	null	null	162.05014038085938	162.05860900878906
254	162.09799194335938	15.340499999999999					1	DETECTED	162.0980 m/z @15.34 [CD8239_2.mzXML]	162.09799194335938	15.340499999999999	8.854999999999999	19.9	11.045	11570.9375	2780507.1301401346	0	1174	3.125677602053946	0.8738055681545865	2.4500919557495138	162.09715270996094	162.09825134277344
255	162.11203002929688	1.8216					1	DETECTED	162.1120 m/z @1.82 [CD8239_2.mzXML]	162.11203002929688	1.8216	1.764	8.749966666666667	6.985966666666667	1986906.5	1.1726184449377932E7	1	1174	0.0648120167949433	3.3378897876997735	2.8079626489446614	162.11181640625	162.1129150390625
256	162.9703826904297	11.274966666666668					1	DETECTED	162.9704 m/z @11.27 [CD8239_2.mzXML]	162.9703826904297	11.274966666666668	0.10106666666666667	14.498683333333334	14.397616666666668	4330.306640625	1656591.9660090639	0	1174	7.65272549553772	0.644252081487514	0.8596948390266952	162.96800231933594	162.9703826904297
257	162.99134826660156	1.5372999999999999					1	DETECTED	162.9913 m/z @1.54 [CD8239_2.mzXML]	162.99134826660156	1.5372999999999999	0.11921666666666667	20.0095	19.890283333333333	278984.3125	5719703.172743106	0	1174	0.12898291844783305	1.120475758883639	1.206426050046541	162.98358154296875	162.99203491210938
258	163.0387725830078	10.89245					1	DETECTED	163.0388 m/z @10.89 [CD8239_2.mzXML]	163.0387725830078	10.89245	0.10106666666666667	19.808833333333332	19.707766666666664	29597.55859375	3087325.3998819566	0	1174	0.9874609986014438	2.5997486536581174	2.3540332510001716	163.03302001953125	163.04507446289062
259	163.06002807617188	1.9333333333333333					1	DETECTED	163.0600 m/z @1.93 [CD8239_2.mzXML]	163.06002807617188	1.9333333333333333	0.13724999999999998	20.0095	19.872249999999998	49822.5703125	6421192.672799978	0	1174	0.32720864245452774	16.67805076371766	53.06761996651862	163.0560760498047	163.0605926513672
260	163.07505798339844	11.536816666666665					1	DETECTED	163.0751 m/z @11.54 [CD8239_2.mzXML]	163.07505798339844	11.536816666666665	0.8486833333333333	19.845333333333333	18.99665	30165.791015625	8682061.609564332	0	1174	0.10474812890717367	0.888679501253727	0.017412229133286182	163.0719757080078	163.08448791503906
261	163.09437561035156	15.9629					1	DETECTED	163.0944 m/z @15.96 [CD8239_2.mzXML]	163.09437561035156	15.9629	0.28326666666666667	19.55366666666667	19.270400000000002	22986.837890625	6435322.791361753	0	1174	7.0495966310016644	1.19752411845191	1.501214858095087	163.09347534179688	163.09727478027344
262	163.11566162109375	1.8216					1	DETECTED	163.1157 m/z @1.82 [CD8239_2.mzXML]	163.11566162109375	1.8216	1.7783833333333334	12.3613	10.582916666666666	108045.5	3556716.294258911	0	1174	0.05113969231892335	122.44022367913608	1.502733941853574	163.11119079589844	163.119384765625
263	163.97653198242188	1.0671666666666666					1	DETECTED	163.9765 m/z @1.07 [CD8239_2.mzXML]	163.97653198242188	1.0671666666666666	0.10106666666666667	20.0095	19.90843333333333	52824.453125	1.920896129699657E7	1	1174	17.309757860164428	1.9018334473622334	3.2885848736176646	163.97601318359375	163.97720336914062
264	164.09182739257812	1.9333333333333333					1	DETECTED	164.0918 m/z @1.93 [CD8239_2.mzXML]	164.09182739257812	1.9333333333333333	1.9333333333333333	17.758666666666667	15.825333333333333	8928.0283203125	1097462.4051334227	0	1174	0.3667996502238975	null	null	164.09117126464844	164.09967041015625
265	164.92974853515625	1.6720499999999998					1	DETECTED	164.9297 m/z @1.67 [CD8239_2.mzXML]	164.92974853515625	1.6720499999999998	1.6268333333333334	15.233533333333332	13.606699999999998	19208.609375	1100709.398297058	0	1174	0.41849287683831227	150.4611131588654	299.9222263177308	164.91983032226562	164.9301300048828
266	164.9842071533203	11.476049999999999					1	DETECTED	164.9842 m/z @11.48 [CD8239_2.mzXML]	164.9842071533203	11.476049999999999	0.10106666666666667	20.0095	19.90843333333333	104073.859375	1.3812616546614219E7	1	1174	1.2955485968846006	0.8658074057563889	8.03807328525505	164.97695922851562	164.98760986328125
267	165.02418518066406	1.5816166666666667					1	DETECTED	165.0242 m/z @1.58 [CD8239_2.mzXML]	165.02418518066406	1.5816166666666667	1.4300833333333334	1.5965500000000001	0.16646666666666676	6130.28173828125	33698.07745312501	0	1174	0.025250413744567712	0.5492740871095473	0.0956748961927616	165.0234832763672	165.02490234375
268	165.05479431152344	3.9314833333333334					1	DETECTED	165.0548 m/z @3.93 [CD8239_2.mzXML]	165.05479431152344	3.9314833333333334	2.217833333333333	10.509350000000001	8.291516666666668	6901.630859375	939687.2476335755	0	1174	5.61647256692577	2.4192561686069696	9.838621484991437	165.05430603027344	165.0565643310547
269	165.15975952148438	16.721833333333333					1	DETECTED	165.1598 m/z @16.72 [CD8239_2.mzXML]	165.15975952148438	16.721833333333333	0.13724999999999998	19.991333333333333	19.85408333333333	18904.173828125	4492835.240537477	0	1174	0.7227075903142257	0.780044426746044	0.3673671571776175	165.1574249267578	165.16746520996094
270	165.58985900878906	8.3833					1	DETECTED	165.5899 m/z @8.38 [CD8239_2.mzXML]	165.58985900878906	8.3833	7.919533333333334	8.503133333333333	0.5835999999999988	5604.34814453125	105609.91492849714	0	1174	0.30642898652867423	0.6291957162366122	0.2583914324732245	165.58934020996094	165.5898895263672
271	166.02601623535156	2.37255					1	DETECTED	166.0260 m/z @2.37 [CD8239_2.mzXML]	166.02601623535156	2.37255	1.8358666666666668	8.214866666666667	6.3790000000000004	31097.810546875	2036104.7342058723	0	1174	0.7716390490034053	2.182030887144859	2.406272659899364	166.02528381347656	166.02664184570312
272	166.06199645996094	2.5113333333333334					1	DETECTED	166.0620 m/z @2.51 [CD8239_2.mzXML]	166.06199645996094	2.5113333333333334	1.9473333333333334	13.71885	11.771516666666667	17924.388671875	2840237.6868081046	0	1174	6.5071120133818745	5.571191827563301	10.352073085062036	166.05299377441406	166.07174682617188
273	166.08599853515625	8.349983333333334					1	DETECTED	166.0860 m/z @8.35 [CD8239_2.mzXML]	166.08599853515625	8.349983333333334	0.48460000000000003	19.972666666666665	19.488066666666665	1938107.875	4.214835357775847E7	1	1174	0.2938124413986998	0.8609821652165759	0.46710383634069386	166.0857391357422	166.08692932128906
274	166.09844970703125	8.299583333333334					1	DETECTED	166.0984 m/z @8.30 [CD8239_2.mzXML]	166.09844970703125	8.299583333333334	4.13595	8.46805	4.3321	2761.326171875	419975.22013214097	0	1174	0.776398546181106	0.520230727969962	0.04046145593992396	166.0968475341797	166.1064910888672
275	166.11288452148438	8.3833					1	DETECTED	166.1129 m/z @8.38 [CD8239_2.mzXML]	166.11288452148438	8.3833	8.180333333333333	8.4168	0.23646666666666682	1797.52099609375	19933.982029602084	0	1174	0.12269065536429835	0.5825258663163083	0.16505173263261655	166.10951232910156	166.11764526367188
276	166.58432006835938	8.349983333333334					1	DETECTED	166.5843 m/z @8.35 [CD8239_2.mzXML]	166.58432006835938	8.349983333333334	8.0765	8.46805	0.3915500000000005	5793.19921875	88479.86596301256	0	1174	0.24383106560649104	0.7158571515631635	0.431714303126327	166.58413696289062	166.58436584472656
277	166.9846649169922	11.700916666666666					1	DETECTED	166.9847 m/z @11.70 [CD8239_2.mzXML]	166.9846649169922	11.700916666666666	0.11921666666666667	20.0095	19.890283333333333	50101.8984375	8278251.23852209	0	1174	1.4619124475817333	0.8050989704882431	0.48398112355698847	166.98374938964844	166.9855499267578
278	167.02174377441406	8.349983333333334					1	DETECTED	167.0217 m/z @8.35 [CD8239_2.mzXML]	167.02174377441406	8.349983333333334	7.9367833333333335	8.433683333333333	0.49689999999999923	7277.3798828125	115630.967280212	0	1174	0.2722775870342904	0.6012826718296206	0.2025653436592411	167.02149963378906	167.02232360839844
279	167.0338592529297	9.577166666666667					1	DETECTED	167.0339 m/z @9.58 [CD8239_2.mzXML]	167.0338592529297	9.577166666666667	1.8070166666666667	10.2523	8.445283333333332	71027.125	1229365.0589482123	1	1174	0.08094711207287908	0.5159692782765181	0.019606349224034893	167.028564453125	167.03414916992188
280	167.07369995117188	1.7929					1	DETECTED	167.0737 m/z @1.79 [CD8239_2.mzXML]	167.07369995117188	1.7929	1.7783833333333334	10.4938	8.715416666666666	14029.876953125	3890030.67275067	0	1174	8.644883388577677	297.90804377903754	570.2844673282406	167.0675048828125	167.07369995117188
281	167.0895233154297	8.349983333333334					1	DETECTED	167.0895 m/z @8.35 [CD8239_2.mzXML]	167.0895233154297	8.349983333333334	7.689283333333334	9.386466666666667	1.6971833333333333	127740.265625	2755223.322720364	0	1174	0.27194021332458895	0.8886099891772973	0.5029622779878112	167.08938598632812	167.09005737304688
282	168.0930938720703	8.3833					1	DETECTED	168.0931 m/z @8.38 [CD8239_2.mzXML]	168.0930938720703	8.3833	7.030966666666667	10.840233333333334	3.809266666666667	5059.09326171875	266987.85684924305	0	1174	0.32878739494245934	1.4084052255361106	1.8168104510722214	168.0902099609375	168.10244750976562
283	168.9801788330078	11.73315					1	DETECTED	168.9802 m/z @11.73 [CD8239_2.mzXML]	168.9801788330078	11.73315	0.10106666666666667	19.9545	19.85343333333333	19036.775390625	3387531.887582644	0	1174	1.7322026178788867	0.82015303761229	0.5924052958272382	168.9796600341797	168.98085021972656
284	169.005126953125	10.429499999999999					1	DETECTED	169.0051 m/z @10.43 [CD8239_2.mzXML]	169.005126953125	10.429499999999999	1.5669166666666667	10.574333333333334	9.007416666666668	7455.9912109375	1026990.4105262453	0	1174	0.08909497328365745	0.5081710562194997	0.3808551226012895	168.99588012695312	169.00537109375
285	169.03562927246094	3.0583666666666667					1	DETECTED	169.0356 m/z @3.06 [CD8239_2.mzXML]	169.03562927246094	3.0583666666666667	0.21021666666666666	20.0095	19.79928333333333	107533.421875	6321031.923579165	0	1174	0.3789810332642296	1.2054571947103052	0.6207782809666655	169.03025817871094	169.0363006591797
286	169.0489501953125	10.840233333333334					1	DETECTED	169.0490 m/z @10.84 [CD8239_2.mzXML]	169.0489501953125	10.840233333333334	1.2665666666666666	18.384666666666664	17.1181	596738.6875	8757308.955632467	1	1174	0.09306298716841077	0.5165661413030389	0.0197182422587668	169.0397491455078	169.0584716796875
287	169.09451293945312	1.6720499999999998					1	DETECTED	169.0945 m/z @1.67 [CD8239_2.mzXML]	169.09451293945312	1.6720499999999998	0.9399333333333334	8.7849	7.844966666666667	19551.375	4073733.725179047	0	1174	0.08295342743094958	5.357729870011612	9.715459740023224	169.0850830078125	169.09713745117188
288	169.12179565429688	10.840233333333334					1	DETECTED	169.1218 m/z @10.84 [CD8239_2.mzXML]	169.12179565429688	10.840233333333334	0.44789999999999996	19.790666666666667	19.342766666666666	2669.54248046875	1218109.3211413573	0	1174	0.06875345224768381	0.9306267440741572	0.8612534881483144	169.12136840820312	169.1229248046875
289	170.04246520996094	1.8070166666666667					1	DETECTED	170.0425 m/z @1.81 [CD8239_2.mzXML]	170.04246520996094	1.8070166666666667	1.7783833333333334	10.4132	8.634816666666666	19138.328125	670417.7485070191	0	1174	0.0497596895081831	26.25496976632829	8.304679468690951	170.0365447998047	170.04261779785156
290	170.0600128173828	9.183133333333334					1	DETECTED	170.0600 m/z @9.18 [CD8239_2.mzXML]	170.0600128173828	9.183133333333334	9.105916666666667	11.030533333333333	1.9246166666666653	220447.609375	2072992.2703496178	0	1174	0.0931273443905063	1.8902540031085835	23.504090782232478	170.05252075195312	170.06027221679688
291	170.09637451171875	1.0127833333333334					1	DETECTED	170.0964 m/z @1.01 [CD8239_2.mzXML]	170.09637451171875	1.0127833333333334	0.10106666666666667	20.0095	19.90843333333333	7677.96044921875	5209746.001637642	0	1174	14.886812810610452	10.918103211889656	20.836206423779313	170.0917205810547	170.0968780517578
292	171.03305053710938	1.5226499999999998					1	DETECTED	171.0331 m/z @1.52 [CD8239_2.mzXML]	171.03305053710938	1.5226499999999998	1.4468	19.590333333333334	18.143533333333334	8994.0322265625	1416547.69627417	0	1174	0.11833914302446602	119.6014062843335	238.20281256866704	171.02761840820312	171.04115295410156
293	171.0635223388672	9.183133333333334					1	DETECTED	171.0635 m/z @9.18 [CD8239_2.mzXML]	171.0635223388672	9.183133333333334	6.409916666666667	10.909833333333333	4.499916666666667	22165.041015625	851620.9264199836	0	1174	0.09388024633821956	11.458322664188039	23.644069047497023	171.05352783203125	171.063720703125
294	171.14910888671875	1.35755					1	DETECTED	171.1491 m/z @1.36 [CD8239_2.mzXML]	171.14910888671875	1.35755	0.10106666666666667	19.991333333333333	19.890266666666665	8403.8486328125	5109964.465759028	0	1174	9.818444041733686	7.915053920333205	8.840490347260706	171.14837646484375	171.1502685546875
295	172.1332550048828	10.21805					1	DETECTED	172.1333 m/z @10.22 [CD8239_2.mzXML]	172.1332550048828	10.21805	7.7784	15.304466666666666	7.526066666666666	13596.0	985586.0569513853	0	1174	0.0900016743104537	0.5835294479748595	7.420266840841316	172.12814331054688	172.13340759277344
296	173.02064514160156	17.05366666666667					1	DETECTED	173.0206 m/z @17.05 [CD8239_2.mzXML]	173.02064514160156	17.05366666666667	0.13724999999999998	19.991333333333333	19.85408333333333	6226.70849609375	1885420.4275053712	0	1174	1.2030341471580819	0.5868288693921585	0.12953022417172408	173.01956176757812	173.0294189453125
297	173.96173095703125	11.240216666666667					1	DETECTED	173.9617 m/z @11.24 [CD8239_2.mzXML]	173.96173095703125	11.240216666666667	0.10106666666666667	20.0095	19.90843333333333	6519.12890625	1720823.4201623856	0	1174	0.4158725334276365	0.8936244387288675	1.6105127121036578	173.9579620361328	173.96240234375
298	174.0787353515625	15.6484					1	DETECTED	174.0787 m/z @15.65 [CD8239_2.mzXML]	174.0787353515625	15.6484	9.052283333333332	19.644833333333334	10.592550000000003	9535.814453125	2287253.995191923	0	1174	2.7633847624113805	0.8029383450363471	0.5335288112241485	174.0781707763672	174.0791778564453
299	174.9379119873047	1.6720499999999998					1	DETECTED	174.9379 m/z @1.67 [CD8239_2.mzXML]	174.9379119873047	1.6720499999999998	1.6115333333333333	12.512316666666667	10.900783333333333	88103.6328125	3205121.6504533696	0	1174	0.10562755046083194	90.06430735334635	179.1286147066927	174.9378204345703	174.94178771972656
300	174.991455078125	1.4626166666666667					1	DETECTED	174.9915 m/z @1.46 [CD8239_2.mzXML]	174.991455078125	1.4626166666666667	0.11921666666666667	19.936333333333334	19.817116666666667	55134.5625	3098772.4693529657	0	1174	0.8228436470392557	1.2189561348182503	29.74628586862361	174.99044799804688	174.9924774169922
301	175.01333618164062	3.2830999999999997					1	DETECTED	175.0133 m/z @3.28 [CD8239_2.mzXML]	175.01333618164062	3.2830999999999997	1.4776500000000001	19.535500000000003	18.057850000000002	5524.61474609375	2968781.168846374	0	1174	13.500310602834059	5.000927746545185	8.633107851064532	175.0078582763672	175.01333618164062
302	175.0239715576172	3.2982500000000003					1	DETECTED	175.0240 m/z @3.30 [CD8239_2.mzXML]	175.0239715576172	3.2982500000000003	2.1893666666666665	19.590333333333334	17.40096666666667	7025.11181640625	1418918.5178128663	0	1174	0.5067851617612251	7.846166563960739	0.4148067938923765	175.01504516601562	175.03170776367188
303	175.07530212402344	15.394533333333333					1	DETECTED	175.0753 m/z @15.39 [CD8239_2.mzXML]	175.07530212402344	15.394533333333333	0.22878333333333334	20.0095	19.780716666666667	12976.1669921875	3711435.155871642	0	1174	2.8497179928107172	0.8631835536499174	2.166166153910398	175.0738067626953	175.07579040527344
304	175.08775329589844	12.964483333333334					1	DETECTED	175.0878 m/z @12.96 [CD8239_2.mzXML]	175.08775329589844	12.964483333333334	0.10106666666666667	19.991333333333333	19.890266666666665	2720.991455078125	1702170.1388775024	0	1174	12.222976761362872	0.7731331100472268	0.5462662200944538	175.08775329589844	175.09654235839844
305	175.11907958984375	1.8070166666666667					1	DETECTED	175.1191 m/z @1.81 [CD8239_2.mzXML]	175.11907958984375	1.8070166666666667	1.5816166666666667	4.860266666666666	3.2786499999999994	44957.32421875	855128.7575046388	0	1174	0.12950601284774255	0.6018852933795048	1.383852565880891	175.11859130859375	175.1195831298828
306	176.07077026367188	10.525316666666667					1	DETECTED	176.0708 m/z @10.53 [CD8239_2.mzXML]	176.07077026367188	10.525316666666667	4.2924500000000005	15.852233333333334	11.559783333333334	55236.8359375	1678333.5895319202	0	1174	0.09384605964868342	0.6153424712740619	0.10757571581660103	176.06118774414062	176.0785675048828
307	176.9707489013672	1.5226499999999998					1	DETECTED	176.9707 m/z @1.52 [CD8239_2.mzXML]	176.9707489013672	1.5226499999999998	1.4300833333333334	2.7794666666666665	1.3493833333333332	20234.767578125	482504.0673061523	0	1174	0.12995479524557219	7.288710839034945	13.57742167806989	176.97027587890625	176.9709930419922
308	177.001220703125	11.336733333333333					1	DETECTED	177.0012 m/z @11.34 [CD8239_2.mzXML]	177.001220703125	11.336733333333333	1.4300833333333334	17.98	16.549916666666668	10806.7705078125	2006629.5844985677	0	1174	13.817399745940968	1.667928042454197	3.7254049854484856	176.99862670898438	177.00726318359375
309	177.0609130859375	1.6418833333333334					1	DETECTED	177.0609 m/z @1.64 [CD8239_2.mzXML]	177.0609130859375	1.6418833333333334	1.5816166666666667	15.146066666666666	13.564449999999999	10544.015625	2720903.790826294	0	1174	0.13594093616615188	112.53691924778755	224.07383849557513	177.05899047851562	177.0610809326172
310	177.0757293701172	1.9193					1	DETECTED	177.0757 m/z @1.92 [CD8239_2.mzXML]	177.0757293701172	1.9193	1.86375	14.5992	12.73545	14203.375	2178724.287838684	0	1174	0.1491541786370758	80.47463211137966	156.65816117211727	177.0736083984375	177.07838439941406
311	177.0870361328125	3.177583333333333					1	DETECTED	177.0870 m/z @3.18 [CD8239_2.mzXML]	177.0870361328125	3.177583333333333	0.1739	14.7675	14.5936	5288.7392578125	1952730.6133552548	0	1174	0.7696274444692284	2.429284045699447	null	177.08604431152344	177.0908203125
312	177.16404724121094	12.561416666666666					1	DETECTED	177.1640 m/z @12.56 [CD8239_2.mzXML]	177.16404724121094	12.561416666666666	0.11921666666666667	19.991333333333333	19.872116666666667	4184.44580078125	1703992.5670017719	0	1174	9.97411546745396	0.7985772880465941	0.8918607014549488	177.1592559814453	177.16993713378906
313	177.9656219482422	11.767					1	DETECTED	177.9656 m/z @11.77 [CD8239_2.mzXML]	177.9656219482422	11.767	0.11921666666666667	19.881833333333336	19.76261666666667	4707.69189453125	2405415.996620361	0	1174	18.469895642119987	0.8483423884659028	1.390009855220157	177.95562744140625	177.9656219482422
314	178.9635772705078	11.306849999999999					1	DETECTED	178.9636 m/z @11.31 [CD8239_2.mzXML]	178.9635772705078	11.306849999999999	0.15561666666666665	19.571833333333334	19.416216666666667	5297.130859375	1431342.2589191892	0	1174	0.47497231628448766	0.8705860637238931	1.2885349480587411	178.95838928222656	178.96495056152344
315	179.04013061523438	1.4928833333333331					1	DETECTED	179.0401 m/z @1.49 [CD8239_2.mzXML]	179.04013061523438	1.4928833333333331	1.4300833333333334	1.6268333333333334	0.19674999999999998	7431.12939453125	54055.17708471676	0	1174	0.17987195617732565	1.5664808917197515	2.132961783439503	179.03953552246094	179.04026794433594
316	179.0541534423828	14.700416666666666					1	DETECTED	179.0542 m/z @14.70 [CD8239_2.mzXML]	179.0541534423828	14.700416666666666	0.1739	18.8795	18.7056	4206.53125	1315433.1670533437	0	1174	1.4268846115838318	0.6438432705248219	0.945664201754919	179.05271911621094	179.05467224121094
317	179.07040405273438	10.4938					1	DETECTED	179.0704 m/z @10.49 [CD8239_2.mzXML]	179.07040405273438	10.4938	0.11921666666666667	19.991333333333333	19.872116666666667	42159.09765625	1824625.8508597722	0	1174	0.08973198794141446	0.5184980766611094	0.01491190761534511	179.06275939941406	179.070556640625
318	180.06544494628906	9.69825					1	DETECTED	180.0654 m/z @9.70 [CD8239_2.mzXML]	180.06544494628906	9.69825	1.96125	18.403166666666667	16.441916666666668	101777.921875	1612665.8893562322	1	1174	0.07954657937555432	0.5107645401986398	2.578506872235179	180.06507873535156	180.0738525390625
319	180.08782958984375	8.854999999999999					1	DETECTED	180.0878 m/z @8.85 [CD8239_2.mzXML]	180.08782958984375	8.854999999999999	0.26511666666666667	20.0095	19.74438333333333	3445.386474609375	1078007.3765299986	0	1174	8.060284922697125	1.1492812281113636	3.6416436611287066	180.0798797607422	180.08831787109375
320	180.9475860595703	15.815266666666668					1	DETECTED	180.9476 m/z @15.82 [CD8239_2.mzXML]	180.9475860595703	15.815266666666668	1.4468	19.1525	17.7057	2462.234130859375	1369003.4105102231	0	1174	1.5437441321961423	0.6161304616126981	0.23226092322539624	180.947021484375	180.9483184814453
321	181.07203674316406	9.0341					1	DETECTED	181.0720 m/z @9.03 [CD8239_2.mzXML]	181.07203674316406	9.0341	3.177583333333333	9.800383333333334	6.622800000000002	13968.291015625	545514.4865262753	0	1174	0.09155181937865109	3.2116821633289647	7.302923039899102	181.0642547607422	181.0729522705078
322	181.0852508544922	11.536816666666665					1	DETECTED	181.0853 m/z @11.54 [CD8239_2.mzXML]	181.0852508544922	11.536816666666665	0.30145	18.421666666666667	18.120216666666668	1461874.0	1.1902328801185075E7	1	1174	0.0957024221789542	2.566971651628003	3.8472131400831566	181.08291625976562	181.08628845214844
323	182.0888671875	11.536816666666665					1	DETECTED	182.0889 m/z @11.54 [CD8239_2.mzXML]	182.0888671875	11.536816666666665	1.9333333333333333	11.7496	9.816266666666666	121927.296875	7813907.979716218	1	1174	7.558061494293765	0.515144450991055	0.01972898197695751	182.08026123046875	182.08909606933594
324	182.14979553222656	17.05366666666667					1	DETECTED	182.1498 m/z @17.05 [CD8239_2.mzXML]	182.14979553222656	17.05366666666667	0.10106666666666667	20.0095	19.90843333333333	79828.765625	2.1896834981092684E7	1	1174	3.2733283750166287	0.6652883104060638	0.3429575217817759	182.14869689941406	182.15037536621094
325	182.96249389648438	1.4776500000000001					1	DETECTED	182.9625 m/z @1.48 [CD8239_2.mzXML]	182.96249389648438	1.4776500000000001	1.4626166666666667	1.5965500000000001	0.13393333333333346	7685.3818359375	49264.50806713866	0	1174	0.124154370563764	4.454545454545423	7.909090909090846	182.96205139160156	182.96273803710938
326	183.0489501953125	17.294666666666668					1	DETECTED	183.0490 m/z @17.29 [CD8239_2.mzXML]	183.0489501953125	17.294666666666668	0.11921666666666667	19.9	19.780783333333332	6454.419921875	2280189.1970581063	0	1174	2.6011684379155096	0.5758446891735975	0.151689378347195	183.04824829101562	183.04937744140625
327	183.1599884033203	16.2963					1	DETECTED	183.1600 m/z @16.30 [CD8239_2.mzXML]	183.1599884033203	16.2963	0.10106666666666667	20.0095	19.90843333333333	6105.36669921875	2058568.7773009334	0	1174	3.3483335629231696	0.6146386694027255	0.24325329579216884	183.15199279785156	183.1599884033203
328	184.07305908203125	12.949883333333334					1	DETECTED	184.0731 m/z @12.95 [CD8239_2.mzXML]	184.07305908203125	12.949883333333334	11.536816666666665	16.1856	4.648783333333336	73561.8125	3565051.8994896538	0	1174	0.4196440659462439	1.2113054942973573	2.383230673117042	184.07264709472656	184.07369995117188
329	185.0439910888672	10.21805					1	DETECTED	185.0440 m/z @10.22 [CD8239_2.mzXML]	185.0439910888672	10.21805	0.24691666666666665	19.75433333333333	19.507416666666664	687841.8125	8580035.068592243	1	1174	0.08255663148582038	0.5098508558343929	0.19244866961479828	185.04156494140625	185.04478454589844
330	185.12844848632812	9.105916666666667					1	DETECTED	185.1284 m/z @9.11 [CD8239_2.mzXML]	185.12844848632812	9.105916666666667	1.1217333333333335	14.033466666666667	12.911733333333334	26906.01953125	1535741.677298341	0	1174	0.10343545621445926	0.5158504980598093	2.2321559110338947	185.12820434570312	185.1322784423828
331	186.04763793945312	10.21805					1	DETECTED	186.0476 m/z @10.22 [CD8239_2.mzXML]	186.04763793945312	10.21805	1.8070166666666667	16.61115	14.804133333333333	43987.83203125	5002751.8578223875	0	1174	0.08644481390087932	5.186330637761408	0.19002418932563525	186.03944396972656	186.04786682128906
332	186.92271423339844	1.5522166666666666					1	DETECTED	186.9227 m/z @1.55 [CD8239_2.mzXML]	186.92271423339844	1.5522166666666666	1.4468	3.9001666666666663	2.4533666666666663	16949.302734375	761952.2484197997	0	1174	0.10306109675238351	11.636521739130453	22.273043478260906	186.92245483398438	186.9319610595703
333	187.0575408935547	1.8773666666666666					1	DETECTED	187.0575 m/z @1.88 [CD8239_2.mzXML]	187.0575408935547	1.8773666666666666	1.8498833333333333	10.2523	8.402416666666667	62786.35546875	1361885.6987249758	0	1174	0.05571877478489795	152.06376776635588	10.041310902146018	187.04806518554688	187.0614471435547
334	187.07135009765625	2.7794666666666665					1	DETECTED	187.0714 m/z @2.78 [CD8239_2.mzXML]	187.07135009765625	2.7794666666666665	1.8070166666666667	8.231983333333334	6.424966666666667	14390.55859375	1233730.7058443301	0	1174	1.1612751534059784	3.303494609834268	2.283711628373677	187.07098388671875	187.07177734375
335	187.1256561279297	11.291583333333334					1	DETECTED	187.1257 m/z @11.29 [CD8239_2.mzXML]	187.1256561279297	11.291583333333334	0.10106666666666667	20.0095	19.90843333333333	6857.96728515625	2931146.868142087	0	1174	8.561246426555277	0.8895225272589438	24.79040821325532	187.12533569335938	187.13262939453125
336	188.03514099121094	1.97525					1	DETECTED	188.0351 m/z @1.98 [CD8239_2.mzXML]	188.03514099121094	1.97525	1.97525	14.25045	12.275200000000002	5326.24609375	1210548.792277832	0	1174	0.1597242849567353	null	null	188.02601623535156	188.03536987304688
337	188.07025146484375	9.183133333333334					1	DETECTED	188.0703 m/z @9.18 [CD8239_2.mzXML]	188.07025146484375	9.183133333333334	2.567266666666667	19.772499999999997	17.205233333333332	2197600.75	1.6741055110877167E7	1	1174	0.09225430652261046	2.3239888419429326	1.8240642152842854	188.06332397460938	188.07925415039062
338	189.0238800048828	13.5367					1	DETECTED	189.0239 m/z @13.54 [CD8239_2.mzXML]	189.0238800048828	13.5367	11.152933333333333	16.222583333333333	5.069649999999999	6158.84619140625	713018.3263796079	0	1174	1.0491396049622086	1.063369597136185	1.1267391942723701	189.0232696533203	189.02455139160156
339	189.05215454101562	10.4132					1	DETECTED	189.0522 m/z @10.41 [CD8239_2.mzXML]	189.05215454101562	10.4132	1.4300833333333334	10.461833333333335	9.03175	7787.39892578125	2044699.1145375366	0	1174	0.08317882497038198	0.5027069298517405	0.1353315678621277	189.0467071533203	189.05247497558594
340	189.07382202148438	9.183133333333334					1	DETECTED	189.0738 m/z @9.18 [CD8239_2.mzXML]	189.07382202148438	9.183133333333334	9.087966666666667	10.304233333333334	1.2162666666666677	194339.140625	1502137.2518647504	0	1174	0.09506771796272773	2.991660021835768	1.4874762113447284	189.07337951660156	189.07415771484375
341	189.08689880371094	2.8230166666666667					1	DETECTED	189.0869 m/z @2.82 [CD8239_2.mzXML]	189.08689880371094	2.8230166666666667	0.1739	19.097666666666665	18.923766666666666	51275.2578125	6113086.326773993	0	1174	0.779445968128746	8.036184655232702	2.8145748899196645	189.08627319335938	189.09115600585938
342	190.0858612060547	10.805733333333334					1	DETECTED	190.0859 m/z @10.81 [CD8239_2.mzXML]	190.0858612060547	10.805733333333334	2.400316666666667	15.430416666666668	13.030100000000001	61681.25	1808103.2134283474	1	1174	0.10197020263839818	0.5981872706875699	0.10684741087054205	190.07760620117188	190.09288024902344
343	190.1436767578125	10.321850000000001					1	DETECTED	190.1437 m/z @10.32 [CD8239_2.mzXML]	190.1436767578125	10.321850000000001	10.043116666666666	18.145166666666668	8.102050000000002	20942.9609375	631621.3192706297	0	1174	0.21248193616666988	1.0053766524362318	0.7636542568935256	190.1431884765625	190.1439666748047
344	190.96807861328125	13.651816666666667					1	DETECTED	190.9681 m/z @13.65 [CD8239_2.mzXML]	190.96807861328125	13.651816666666667	0.11921666666666667	19.972666666666665	19.85345	5640.9912109375	1827538.2762263797	0	1174	0.5351185632274476	0.7335415958500213	0.47608422785875265	190.96226501464844	190.96853637695312
345	190.98043823242188	11.716766666666667					1	DETECTED	190.9804 m/z @11.72 [CD8239_2.mzXML]	190.98043823242188	11.716766666666667	9.628716666666666	18.237333333333332	8.608616666666666	6848.09130859375	964899.7543617551	0	1174	0.36101457940933557	1.550349470612438	2.0859882465909734	190.9709014892578	190.98123168945312
346	191.0172576904297	1.8773666666666666					1	DETECTED	191.0173 m/z @1.88 [CD8239_2.mzXML]	191.0172576904297	1.8773666666666666	1.8773666666666666	17.146	15.268633333333334	16971.455078125	1962483.6823965756	0	1174	1.1029913047917632	null	null	191.00775146484375	191.01792907714844
347	191.04017639160156	1.7929					1	DETECTED	191.0402 m/z @1.79 [CD8239_2.mzXML]	191.04017639160156	1.7929	1.4300833333333334	17.796166666666668	16.366083333333336	65829.765625	2544957.8900337857	0	1174	9.11229980396353	10.243923423834026	0.5187529540424957	191.03067016601562	191.04843139648438
348	191.07643127441406	1.6871666666666667					1	DETECTED	191.0764 m/z @1.69 [CD8239_2.mzXML]	191.07643127441406	1.6871666666666667	1.5816166666666667	11.909633333333334	10.328016666666667	39956.30859375	9151821.067203615	0	1174	0.11186966926415987	48.9247591978525	96.41852030576132	191.0692596435547	191.07667541503906
349	192.0652313232422	7.706983333333333					1	DETECTED	192.0652 m/z @7.71 [CD8239_2.mzXML]	192.0652313232422	7.706983333333333	5.988916666666666	9.4915	3.502583333333334	2412.450927734375	209888.0929046631	0	1174	2.262436087595531	1.01933859764852	1.0386771952970402	192.06448364257812	192.0687713623047
350	192.13418579101562	4.15165					1	DETECTED	192.1342 m/z @4.15 [CD8239_2.mzXML]	192.13418579101562	4.15165	3.62005	4.6273	1.00725	2151.287109375	72265.1937090149	0	1174	0.2311981143967734	0.9473758465011285	0.894751693002257	192.1338348388672	192.13491821289062
351	192.9516143798828	2.9992666666666663					1	DETECTED	192.9516 m/z @3.00 [CD8239_2.mzXML]	192.9516143798828	2.9992666666666663	2.0463	19.772499999999997	17.7262	7305.2763671875	4223677.945247314	0	1174	17.69689997643121	9.300535170869917	17.601070341739835	192.94386291503906	192.96156311035156
352	193.00204467773438	1.4928833333333331					1	DETECTED	193.0020 m/z @1.49 [CD8239_2.mzXML]	193.00204467773438	1.4928833333333331	1.4300833333333334	15.575233333333333	14.14515	8703.2998046875	1464615.742137878	0	1174	10.828161380621479	109.0088206533831	217.34177967723437	192.9945831298828	193.00991821289062
353	193.08596801757812	10.4938					1	DETECTED	193.0860 m/z @10.49 [CD8239_2.mzXML]	193.08596801757812	10.4938	0.5577333333333333	10.857633333333332	10.2999	41977.16796875	1032311.1103050532	0	1174	0.08957893515879078	0.5098563206058646	0.014700422709327064	193.08277893066406	193.09561157226562
354	193.9866485595703	1.35755					1	DETECTED	193.9866 m/z @1.36 [CD8239_2.mzXML]	193.9866485595703	1.35755	0.15561666666666665	7.8668	7.711183333333333	1314.9345703125	396929.22726126097	0	1174	6.308386004035914	3.2078248932275777	5.415649786455155	193.9853057861328	193.9877166748047
355	194.03346252441406	16.8505					1	DETECTED	194.0335 m/z @16.85 [CD8239_2.mzXML]	194.03346252441406	16.8505	0.13724999999999998	20.0095	19.872249999999998	4232.22216796875	1405557.8619130854	0	1174	1.324801858777203	0.5945058561321107	0.18901171226422145	194.0325164794922	194.0344696044922
356	194.08921813964844	10.477583333333333					1	DETECTED	194.0892 m/z @10.48 [CD8239_2.mzXML]	194.08921813964844	10.477583333333333	0.7578166666666667	10.590766666666667	9.83295	4078.236083984375	638299.4241546023	0	1174	0.07449387769419147	0.5058223276964811	0.011644655392962139	194.0810089111328	194.0894012451172
357	194.96307373046875	15.163616666666666					1	DETECTED	194.9631 m/z @15.16 [CD8239_2.mzXML]	194.96307373046875	15.163616666666666	10.89245	16.2963	5.4038499999999985	3963.550048828125	736401.8028693846	0	1174	4.43039511381904	0.6325964802747102	0.26519296054942043	194.96250915527344	194.96376037597656
358	194.97671508789062	11.818783333333332					1	DETECTED	194.9767 m/z @11.82 [CD8239_2.mzXML]	194.97671508789062	11.818783333333332	11.100583333333333	14.25045	3.149866666666668	6589.8779296875	513213.2114651488	0	1174	2.4943774826116165	2.1928896314861253	4.2521358098562425	194.97596740722656	194.977294921875
359	195.0297088623047	16.8505					1	DETECTED	195.0297 m/z @16.85 [CD8239_2.mzXML]	195.0297088623047	16.8505	0.19213333333333335	19.936333333333334	19.7442	7382.13720703125	2489081.950632139	0	1174	7.619653912100423	0.5926211253204096	0.3727761266541904	195.02757263183594	195.03009033203125
360	195.06492614746094	10.89245					1	DETECTED	195.0649 m/z @10.89 [CD8239_2.mzXML]	195.06492614746094	10.89245	10.770299999999999	14.936516666666668	4.166216666666669	13540.205078125	601026.2026397709	0	1174	0.16769033531381794	17.053690817300957	21.89703701641234	195.06358337402344	195.0650634765625
361	195.08740234375	7.11995					1	DETECTED	195.0874 m/z @7.12 [CD8239_2.mzXML]	195.08740234375	7.11995	0.10106666666666667	20.0095	19.90843333333333	17358.3828125	6881571.047022494	0	1174	7.321799143242198	1.4249087622866103	0.8189799797232631	195.0808868408203	195.09075927734375
362	195.1011199951172	11.536816666666665					1	DETECTED	195.1011 m/z @11.54 [CD8239_2.mzXML]	195.1011199951172	11.536816666666665	9.404050000000002	14.666766666666666	5.262716666666664	53534.0234375	1346397.109813597	0	1174	0.10270278799782417	0.5869454826248233	0.08444361324986333	195.0918426513672	195.1050567626953
363	196.0603485107422	10.1307					1	DETECTED	196.0603 m/z @10.13 [CD8239_2.mzXML]	196.0603485107422	10.1307	8.749966666666667	18.5135	9.763533333333333	81907.8046875	1847911.8553135698	1	1174	0.09055255227603531	0.6089959571105844	2.806339558426337	196.05999755859375	196.06875610351562
364	196.09072875976562	5.570449999999999					1	DETECTED	196.0907 m/z @5.57 [CD8239_2.mzXML]	196.09072875976562	5.570449999999999	3.4361666666666664	19.20716666666667	15.771000000000003	1858.1007080078125	861207.2405653382	0	1174	1.5907877202518854	3.6946828365493505	6.389365673098701	196.0899658203125	196.0914764404297
365	196.10452270507812	11.522333333333334					1	DETECTED	196.1045 m/z @11.52 [CD8239_2.mzXML]	196.10452270507812	11.522333333333334	3.0729166666666665	19.170666666666666	16.097749999999998	5945.26220703125	1680637.174888214	0	1174	7.272951923598855	0.9525953468188136	18.735073554667192	196.09535217285156	196.10452270507812
366	196.86468505859375	1.764					1	DETECTED	196.8647 m/z @1.76 [CD8239_2.mzXML]	196.86468505859375	1.764	1.7029166666666666	2.1893666666666665	0.4864499999999998	20576.947265625	345357.3991740723	0	1174	0.32245786099569096	3.9818553888130923	6.592401399457864	196.86434936523438	196.8651580810547
367	196.95559692382812	11.443383333333333					1	DETECTED	196.9556 m/z @11.44 [CD8239_2.mzXML]	196.95559692382812	11.443383333333333	10.87505	15.575233333333333	4.700183333333333	7314.2470703125	610178.7667023927	0	1174	0.9196926279390567	4.135058651026393	8.812019699723534	196.9551544189453	196.9566192626953
368	197.06414794921875	10.113166666666666					1	DETECTED	197.0641 m/z @10.11 [CD8239_2.mzXML]	197.06414794921875	10.113166666666666	0.26511666666666667	20.0095	19.74438333333333	10380.6015625	3147421.292732267	0	1174	0.12276764888283331	0.9796449280574245	8.22520243292467	197.06365966796875	197.06509399414062
369	197.08047485351562	11.030533333333333					1	DETECTED	197.0805 m/z @11.03 [CD8239_2.mzXML]	197.08047485351562	11.030533333333333	10.429499999999999	11.083016666666667	0.6535166666666683	6459.89111328125	150494.6704423828	0	1174	0.09683398471344518	0.54366091730908	0.08732183461815998	197.08042907714844	197.08123779296875
370	197.12843322753906	9.732016666666668					1	DETECTED	197.1284 m/z @9.73 [CD8239_2.mzXML]	197.12843322753906	9.732016666666668	7.9716	14.5822	6.610600000000001	22462.19921875	667175.3806546023	0	1174	0.09257451956565177	1.8775668639053233	0.07889427705472812	197.1278839111328	197.1321258544922
371	198.0315399169922	10.429499999999999					1	DETECTED	198.0315 m/z @10.43 [CD8239_2.mzXML]	198.0315399169922	10.429499999999999	10.395299999999999	10.788099999999998	0.39279999999999937	14214.703125	136835.50873394782	0	1174	0.1080351361613463	5.742690058479484	9.906331378789476	198.03102111816406	198.03164672851562
372	198.0526123046875	10.525316666666667					1	DETECTED	198.0526 m/z @10.53 [CD8239_2.mzXML]	198.0526123046875	10.525316666666667	10.4938	10.840233333333334	0.3464333333333336	15233.658203125	98432.00279528751	0	1174	0.09720107917305931	5.496033844526715	3.263740239286462	198.0522003173828	198.0526885986328
373	198.08468627929688	1.8216					1	DETECTED	198.0847 m/z @1.82 [CD8239_2.mzXML]	198.08468627929688	1.8216	1.7929	13.5367	11.7438	19012.044921875	1482071.8011571653	0	1174	0.09418255377446383	204.5958188153298	408.1916376306596	198.08462524414062	198.09173583984375
374	198.09713745117188	8.46805					1	DETECTED	198.0971 m/z @8.47 [CD8239_2.mzXML]	198.09713745117188	8.46805	0.1739	10.339616666666666	10.165716666666667	2105.55517578125	557287.3177583315	0	1174	1.6835157381240373	0.6128245008027746	0.22564900160554927	198.0956268310547	198.0980987548828
375	198.13180541992188	9.71495					1	DETECTED	198.1318 m/z @9.71 [CD8239_2.mzXML]	198.13180541992188	9.71495	9.71495	18.163333333333334	8.448383333333334	2455.536376953125	518757.97101092513	0	1174	0.07637705667842631	null	null	198.13174438476562	198.1375732421875
376	198.86195373535156	2.0038					1	DETECTED	198.8620 m/z @2.00 [CD8239_2.mzXML]	198.86195373535156	2.0038	1.7184	2.2036333333333333	0.4852333333333334	19716.783203125	313680.49736608885	0	1174	0.19984320350875606	0.8500934361130575	0.5881836278339573	198.8617706298828	198.86273193359375
377	198.9401397705078	1.5372999999999999					1	DETECTED	198.9401 m/z @1.54 [CD8239_2.mzXML]	198.9401397705078	1.5372999999999999	1.4300833333333334	1.6871666666666667	0.25708333333333333	183844.921875	1303655.2486219476	0	1174	0.11610208372936959	1.0420179274318788	0.9867020189561099	198.9340057373047	198.94015502929688
378	199.0172119140625	14.783966666666666					1	DETECTED	199.0172 m/z @14.78 [CD8239_2.mzXML]	199.0172119140625	14.783966666666666	0.6122833333333334	19.31683333333333	18.704549999999998	2056.018798828125	1006389.1511188963	0	1174	2.263534359035109	0.6599268964754833	0.3198537929509667	199.00779724121094	199.02354431152344
379	200.03729248046875	10.770299999999999					1	DETECTED	200.0373 m/z @10.77 [CD8239_2.mzXML]	200.03729248046875	10.770299999999999	1.6418833333333334	11.047966666666667	9.406083333333335	29025.525390625	1015975.414135498	0	1174	8.98566586750702	0.5150241013289661	0.9286370322758124	200.02845764160156	200.0447998046875
380	200.12777709960938	2.0320833333333335					1	DETECTED	200.1278 m/z @2.03 [CD8239_2.mzXML]	200.12777709960938	2.0320833333333335	1.9473333333333334	5.901366666666666	3.954033333333333	7776.23095703125	354819.42602386465	0	1174	0.5123066445390705	23.327630285152377	16.227163204000167	200.1274871826172	200.1290740966797
381	200.93772888183594	1.5372999999999999					1	DETECTED	200.9377 m/z @1.54 [CD8239_2.mzXML]	200.93772888183594	1.5372999999999999	1.4468	1.6115333333333333	0.16473333333333318	26105.107421875	156643.6857062988	0	1174	0.06595518153436508	0.9101289134438317	0.8202578268876634	200.93716430664062	200.93772888183594
382	200.97317504882812	1.5372999999999999					1	DETECTED	200.9732 m/z @1.54 [CD8239_2.mzXML]	200.97317504882812	1.5372999999999999	1.4300833333333334	1.5669166666666667	0.13683333333333336	27836.00390625	138678.07617590317	0	1174	0.10087225609539918	0.6381159645577501	0.27623192911550026	200.9729766845703	200.97409057617188
383	201.01596069335938	1.8216					1	DETECTED	201.0160 m/z @1.82 [CD8239_2.mzXML]	201.01596069335938	1.8216	1.7491166666666667	13.293116666666666	11.544	32993.32421875	5067061.968006347	0	1174	0.09405738044189693	79.63209933317991	143.9479444642092	201.0156707763672	201.01747131347656
384	201.1118621826172	7.3514333333333335					1	DETECTED	201.1119 m/z @7.35 [CD8239_2.mzXML]	201.1118621826172	7.3514333333333335	0.10106666666666667	20.0095	19.90843333333333	39577.78515625	2.9730261135646217E7	1	1174	6.659118351717732	1.3729259669625904	0.810201767757513	201.1113739013672	201.11245727539062
385	201.79806518554688	1.8070166666666667					1	DETECTED	201.7981 m/z @1.81 [CD8239_2.mzXML]	201.79806518554688	1.8070166666666667	1.7783833333333334	1.8358666666666668	0.05748333333333333	11560.255859375	31865.22101318361	0	1174	0.062703942770169	1.0037834691501761	1.0075669383003523	201.79766845703125	201.79833984375
386	202.04745483398438	9.69825					1	DETECTED	202.0475 m/z @9.70 [CD8239_2.mzXML]	202.04745483398438	9.69825	1.7783833333333334	9.851133333333333	8.07275	24642.78515625	3728501.145102417	0	1174	7.991045420929107	0.5090631161825251	0.017054903830232632	202.04730224609375	202.04766845703125
387	202.0895233154297	10.060849999999999					1	DETECTED	202.0895 m/z @10.06 [CD8239_2.mzXML]	202.0895233154297	10.060849999999999	9.087966666666667	10.113166666666666	1.0252	10376.3564453125	311175.4224114988	0	1174	1.0336904449992375	0.5268874308327487	0.05377486166549737	202.0860595703125	202.0897216796875
388	202.1153106689453	0.19213333333333335					1	DETECTED	202.1153 m/z @0.19 [CD8239_2.mzXML]	202.1153106689453	0.19213333333333335	0.15561666666666665	20.0095	19.853883333333332	5183.7880859375	3166034.6158349602	0	1174	16.7436570190417	271.8468735737104	542.6937471474207	202.1066436767578	202.1161651611328
389	202.97108459472656	1.5372999999999999					1	DETECTED	202.9711 m/z @1.54 [CD8239_2.mzXML]	202.97108459472656	1.5372999999999999	1.4468	1.5669166666666667	0.12011666666666665	6965.287109375	37126.87214819334	0	1174	0.14988850546392318	0.6636279926335188	0.30906300363704386	202.97030639648438	202.97122192382812
390	203.02259826660156	9.352316666666667					1	DETECTED	203.0226 m/z @9.35 [CD8239_2.mzXML]	203.02259826660156	9.352316666666667	1.4928833333333331	19.626666666666665	18.133783333333334	6600.75048828125	2324679.226343506	0	1174	10.351416047006825	1.1536317291747074	1.3072634583494143	203.01612854003906	203.02310180664062
391	203.05218505859375	1.7929					1	DETECTED	203.0522 m/z @1.79 [CD8239_2.mzXML]	203.05218505859375	1.7929	1.65695	16.05555	14.3986	3265129.0	3.59868750659228E7	1	1174	0.07837958669041645	4.330807487600632	6.761774701206566	203.05206298828125	203.06040954589844
392	203.8241424560547	9.197316666666667					1	DETECTED	203.8241 m/z @9.20 [CD8239_2.mzXML]	203.8241424560547	9.197316666666667	9.1233	13.206066666666667	4.082766666666666	14929.1865234375	540575.0546811222	0	1174	0.09384592431524474	27.580049538392103	54.160099076784206	203.81546020507812	203.82826232910156
393	204.05584716796875	1.7929					1	DETECTED	204.0558 m/z @1.79 [CD8239_2.mzXML]	204.05584716796875	1.7929	0.8486833333333333	10.752583333333332	9.903899999999998	179128.25	3006559.0128758247	0	1174	0.07786646944472286	0.7424826310938801	5.428287582374203	204.05563354492188	204.06582641601562
394	204.1229248046875	1.8773666666666666					1	DETECTED	204.1229 m/z @1.88 [CD8239_2.mzXML]	204.1229248046875	1.8773666666666666	1.8498833333333333	12.725950000000001	10.876066666666668	617277.0	5722304.736836152	0	1174	0.251519531402139	9.249534619040597	12.31879419966592	204.1225128173828	204.12570190429688
395	204.416259765625	9.197316666666667					1	DETECTED	204.4163 m/z @9.20 [CD8239_2.mzXML]	204.416259765625	9.197316666666667	9.1233	9.318666666666667	0.1953666666666667	11168.97265625	73785.617770508	0	1174	0.09983811188256375	1.3197478045485183	1.6394956090970363	204.416259765625	204.41651916503906
396	204.95692443847656	1.6115333333333333					1	DETECTED	204.9569 m/z @1.61 [CD8239_2.mzXML]	204.95692443847656	1.6115333333333333	1.5669166666666667	1.7184	0.1514833333333332	39725.64453125	172442.09629272457	0	1174	0.07052593868865165	2.406698849900831	1.8731626280613531	204.9565887451172	204.95709228515625
397	204.99598693847656	12.14075					1	DETECTED	204.9960 m/z @12.14 [CD8239_2.mzXML]	204.99598693847656	12.14075	10.9269	15.6484	4.721500000000001	6576.751953125	734859.1929607547	0	1174	2.1491182886611515	1.9448449149400657	2.4754190417414095	204.99526977539062	204.9969024658203
398	205.02450561523438	1.4300833333333334					1	DETECTED	205.0245 m/z @1.43 [CD8239_2.mzXML]	205.02450561523438	1.4300833333333334	1.4300833333333334	14.936516666666668	13.506433333333334	12321.654296875	2335929.166873322	0	1174	0.017341073880424496	null	null	205.02420043945312	205.03448486328125
399	205.05661010742188	1.8070166666666667					1	DETECTED	205.0566 m/z @1.81 [CD8239_2.mzXML]	205.05661010742188	1.8070166666666667	1.764	18.311333333333334	16.547333333333334	32591.53515625	1549020.1399322206	0	1174	0.07262219143702442	89.33834159848408	9.287425565982021	205.0466766357422	205.06640625
400	205.0756378173828	9.183133333333334					1	DETECTED	205.0756 m/z @9.18 [CD8239_2.mzXML]	205.0756378173828	9.183133333333334	9.1233	9.255500000000001	0.13220000000000098	6616.6767578125	25927.774311523703	0	1174	0.08847299021532251	1.104735376044571	1.1917728854811687	205.0690155029297	205.0756378173828
401	205.08566284179688	12.428116666666666					1	DETECTED	205.0857 m/z @12.43 [CD8239_2.mzXML]	205.08566284179688	12.428116666666666	0.10106666666666667	19.9	19.79893333333333	13367.5234375	4762060.351307495	0	1174	18.595876884575638	0.8030685903494076	0.11499143156459944	205.07579040527344	205.0865020751953
402	205.09686279296875	9.197316666666667					1	DETECTED	205.0969 m/z @9.20 [CD8239_2.mzXML]	205.09686279296875	9.197316666666667	9.087966666666667	20.0095	10.921533333333333	3988093.75	3.324477030141917E7	1	1174	0.09639450838296959	1.7780920296100962	1.5241773382148787	205.08787536621094	205.0972900390625
403	205.12635803222656	1.8773666666666666					1	DETECTED	205.1264 m/z @1.88 [CD8239_2.mzXML]	205.12635803222656	1.8773666666666666	1.8498833333333333	9.270533333333333	7.420649999999999	59517.58203125	1120306.5749916388	0	1174	0.04911112448716115	132.976381904893	11.37566190108327	205.11834716796875	205.13385009765625
404	205.78086853027344	9.197316666666667					1	DETECTED	205.7809 m/z @9.20 [CD8239_2.mzXML]	205.78086853027344	9.197316666666667	9.1233	9.318666666666667	0.1953666666666667	11835.775390625	71757.5107559206	0	1174	0.09126203833834623	1.3197478045485183	3.085758402775402	205.78077697753906	205.78118896484375
405	205.9872283935547	11.336733333333333					1	DETECTED	205.9872 m/z @11.34 [CD8239_2.mzXML]	205.9872283935547	11.336733333333333	0.15561666666666665	19.972666666666665	19.81705	19917.041015625	4295426.442201785	0	1174	0.9194893060042286	0.9242249816201129	2.460255178646596	205.98690795898438	205.99497985839844
406	206.0811004638672	10.286966666666666					1	DETECTED	206.0811 m/z @10.29 [CD8239_2.mzXML]	206.0811004638672	10.286966666666666	0.28326666666666667	19.772499999999997	19.48923333333333	57637.6328125	1546428.769733397	1	1174	0.09434113017047352	2.7227505998206287	3.1509045938536198	206.0809326171875	206.0896759033203
407	206.10015869140625	9.197316666666667					1	DETECTED	206.1002 m/z @9.20 [CD8239_2.mzXML]	206.10015869140625	9.197316666666667	9.105916666666667	10.304233333333334	1.198316666666667	419636.46875	3248168.2076124377	0	1174	0.09604950935759504	1.8676125416736433	1.5512447959659341	206.10000610351562	206.10073852539062
408	206.8936004638672	1.7340166666666665					1	DETECTED	206.8936 m/z @1.73 [CD8239_2.mzXML]	206.8936004638672	1.7340166666666665	1.6871666666666667	2.14655	0.45938333333333325	85664.7421875	565844.639744507	0	1174	0.09450058448502108	1.7265726675636988	2.111646186476465	206.8936004638672	206.89447021484375
409	206.99099731445312	16.813666666666666					1	DETECTED	206.9910 m/z @16.81 [CD8239_2.mzXML]	206.99099731445312	16.813666666666666	0.10106666666666667	20.0095	19.90843333333333	6370.853515625	2298658.7718611746	0	1174	4.119758329257374	0.5956114947205502	0.19373448695051734	206.98683166503906	206.9967498779297
410	207.0262908935547	10.21805					1	DETECTED	207.0263 m/z @10.22 [CD8239_2.mzXML]	207.0262908935547	10.21805	1.4300833333333334	15.05785	13.627766666666666	111147.734375	3765169.6341204224	1	1174	0.08565476609894063	3.5186910685794337	0.2369291427119236	207.0163116455078	207.02658081054688
411	207.10427856445312	9.197316666666667					1	DETECTED	207.1043 m/z @9.20 [CD8239_2.mzXML]	207.10427856445312	9.197316666666667	8.111333333333333	12.74245	4.631116666666667	19816.984375	888670.3904787604	0	1174	0.13087268303751642	2.132222716739051	23.913797547682524	207.1017303466797	207.1103973388672
412	208.0489959716797	15.777816666666666					1	DETECTED	208.0490 m/z @15.78 [CD8239_2.mzXML]	208.0489959716797	15.777816666666666	0.13724999999999998	19.9545	19.817249999999998	13520.685546875	4101694.008921999	0	1174	7.569189755336318	0.6335208443001852	0.6862326677879181	208.04534912109375	208.04931640625
413	208.1328125	8.802466666666668					1	DETECTED	208.1328 m/z @8.80 [CD8239_2.mzXML]	208.1328125	8.802466666666668	3.5278833333333335	9.47405	5.946166666666667	419981.0	5037232.22840406	1	1174	0.7147800363780856	1.1494161229454343	0.914843461450309	208.12867736816406	208.13343811035156
414	208.89064025878906	1.7491166666666667					1	DETECTED	208.8906 m/z @1.75 [CD8239_2.mzXML]	208.89064025878906	1.7491166666666667	1.6871666666666667	1.9333333333333333	0.24616666666666664	55509.1171875	350886.64693212905	0	1174	0.18000918502124064	1.986817325800378	2.973634651600756	208.89064025878906	208.89120483398438
415	208.9787139892578	14.033466666666667					1	DETECTED	208.9787 m/z @14.03 [CD8239_2.mzXML]	208.9787139892578	14.033466666666667	11.536816666666665	15.556983333333333	4.020166666666668	5711.2646484375	754327.997767334	0	1174	3.135838210315752	0.8051121836594365	0.610224367318873	208.97784423828125	208.97940063476562
416	209.0333251953125	1.5226499999999998					1	DETECTED	209.0333 m/z @1.52 [CD8239_2.mzXML]	209.0333251953125	1.5226499999999998	1.4300833333333334	14.31725	12.887166666666666	51537.9453125	1791602.3848431087	0	1174	0.1223935799607001	69.61019085343911	138.22038170687821	209.02725219726562	209.0338134765625
417	209.04534912109375	16.2777					1	DETECTED	209.0453 m/z @16.28 [CD8239_2.mzXML]	209.04534912109375	16.2777	0.10106666666666667	20.0095	19.90843333333333	28429.28515625	6756019.862953587	0	1174	7.417401813402401	0.7440347890743942	0.5071976734909608	209.04440307617188	209.0457305908203
418	209.091796875	7.742500000000001					1	DETECTED	209.0918 m/z @7.74 [CD8239_2.mzXML]	209.091796875	7.742500000000001	0.44789999999999996	8.485883333333334	8.037983333333333	16286.9541015625	1319978.0099890442	0	1174	0.6475749727335689	0.674851473283373	0.25888273353182883	209.09153747558594	209.10057067871094
419	209.1171875	12.02185					1	DETECTED	209.1172 m/z @12.02 [CD8239_2.mzXML]	209.1171875	12.02185	11.240216666666667	12.495433333333333	1.2552166666666658	96699.5390625	848122.7120793471	0	1174	0.07815069384201223	0.8584173276052381	4.699673727419339	209.11390686035156	209.1182861328125
420	209.1364288330078	8.802466666666668					1	DETECTED	209.1364 m/z @8.80 [CD8239_2.mzXML]	209.1364288330078	8.802466666666668	8.591683333333332	10.339616666666666	1.747933333333334	46105.09765625	698699.9106518563	0	1174	0.18494430996325306	1.242039501234253	0.9825826784328141	209.12831115722656	209.13650512695312
421	210.04495239257812	16.2777					1	DETECTED	210.0450 m/z @16.28 [CD8239_2.mzXML]	210.04495239257812	16.2777	8.248783333333334	18.2925	10.043716666666667	2056.0400390625	608065.4361645809	0	1174	2.160092555779393	0.6254714729052281	0.2509429458104561	210.04454040527344	210.04978942871094
422	210.905517578125	1.6871666666666667					1	DETECTED	210.9055 m/z @1.69 [CD8239_2.mzXML]	210.905517578125	1.6871666666666667	1.65695	14.81755	13.1606	13369.4599609375	5490450.440328857	0	1174	0.09860061861478919	217.77054605625952	434.5410921125191	210.9053497314453	210.90850830078125
423	210.93516540527344	11.366016666666667					1	DETECTED	210.9352 m/z @11.37 [CD8239_2.mzXML]	210.93516540527344	11.366016666666667	10.89245	17.426	6.533549999999998	13316.9931640625	1052997.406939056	0	1174	0.37835797708750185	6.231373756833627	9.628526820646737	210.93447875976562	210.93646240234375
424	211.04190063476562	2.6090166666666668					1	DETECTED	211.0419 m/z @2.61 [CD8239_2.mzXML]	211.04190063476562	2.6090166666666668	2.1607166666666666	17.407333333333334	15.246616666666668	16392.75390625	1782327.2658052978	0	1174	0.7038114524734227	1.5342286521097859	2.0000778707246236	211.0406951904297	211.04905700683594
425	211.05770874023438	9.369316666666666					1	DETECTED	211.0577 m/z @9.37 [CD8239_2.mzXML]	211.05770874023438	9.369316666666666	2.0038	9.47405	7.47025	6901.81396484375	1490719.9460581054	0	1174	0.0862955514231043	0.5071097071714815	0.014219414342963104	211.05760192871094	211.06338500976562
426	211.08016967773438	14.4657					1	DETECTED	211.0802 m/z @14.47 [CD8239_2.mzXML]	211.08016967773438	14.4657	13.685716666666668	17.536833333333334	3.851116666666666	4176.70166015625	457529.3896911621	0	1174	1.7725148166433353	2.4687172802837702	3.9374345605675405	211.07913208007812	211.0806427001953
427	211.1322021484375	11.639033333333334					1	DETECTED	211.1322 m/z @11.64 [CD8239_2.mzXML]	211.1322021484375	11.639033333333334	0.10106666666666667	20.0095	19.90843333333333	9834.388671875	3770631.3994205375	0	1174	12.193323503583965	0.8627357795567675	0.8185870269045354	211.12232971191406	211.1337127685547
428	211.14401245117188	10.2523					1	DETECTED	211.1440 m/z @10.25 [CD8239_2.mzXML]	211.14401245117188	10.2523	10.21805	10.376949999999999	0.15889999999999915	11079.904296875	66920.98651538075	0	1174	0.09668793338627069	2.31970802919706	3.6394160583941204	211.14395141601562	211.1442108154297
429	212.01907348632812	11.35135					1	DETECTED	212.0191 m/z @11.35 [CD8239_2.mzXML]	212.01907348632812	11.35135	11.306849999999999	14.050283333333335	2.7434333333333356	16225.15234375	535757.4869298106	0	1174	0.04635232053674976	30.82509363295807	60.65018726591614	212.01907348632812	212.02011108398438
430	212.06793212890625	10.840233333333334					1	DETECTED	212.0679 m/z @10.84 [CD8239_2.mzXML]	212.06793212890625	10.840233333333334	10.788099999999998	16.685	5.8969000000000005	12208.0009765625	547821.5491076054	0	1174	0.12881924209731288	56.55594629155767	112.11189258311533	212.0676727294922	212.0730438232422
431	212.83877563476562	1.7491166666666667					1	DETECTED	212.8388 m/z @1.75 [CD8239_2.mzXML]	212.83877563476562	1.7491166666666667	1.7184	3.8373	2.1189	16283.947265625	547080.9506800537	0	1174	0.402280599002667	34.49104720564291	14.541051210515484	212.83291625976562	212.839111328125
432	213.16354370117188	14.565566666666665					1	DETECTED	213.1635 m/z @14.57 [CD8239_2.mzXML]	213.16354370117188	14.565566666666665	5.570449999999999	14.970916666666666	9.400466666666667	2844.899658203125	661731.3658139954	0	1174	3.879021539319826	0.5225316699616644	0.04506333992332881	213.159423828125	213.1642303466797
433	213.9502716064453	1.8773666666666666					1	DETECTED	213.9503 m/z @1.88 [CD8239_2.mzXML]	213.9502716064453	1.8773666666666666	0.11921666666666667	19.991333333333333	19.872116666666667	9584.4013671875	3427629.9736141376	0	1174	18.859428611543272	9.647844606158591	10.020210528720906	213.9502716064453	213.9600067138672
434	214.8359832763672	1.96125					1	DETECTED	214.8360 m/z @1.96 [CD8239_2.mzXML]	214.8359832763672	1.96125	1.7184	7.760666666666666	6.0422666666666665	13647.67578125	760543.3274516602	0	1174	6.051132335676575	12.440326676274791	23.880653352549583	214.8282928466797	214.83627319335938
435	214.91732788085938	1.5522166666666666					1	DETECTED	214.9173 m/z @1.55 [CD8239_2.mzXML]	214.91732788085938	1.5522166666666666	1.4300833333333334	1.6871666666666667	0.25708333333333333	889750.6875	5700295.1240981445	0	1174	0.10156228977183335	0.9201641887558194	0.7779294576134277	214.91676330566406	214.91770935058594
436	214.98873901367188	1.4928833333333331					1	DETECTED	214.9887 m/z @1.49 [CD8239_2.mzXML]	214.98873901367188	1.4928833333333331	1.4300833333333334	2.9398	1.5097166666666666	25704.416015625	916293.3054436645	0	1174	0.10880634739733175	11.820278999732137	25.89041675249505	214.98858642578125	214.99627685546875
437	215.01609802246094	1.9333333333333333					1	DETECTED	215.0161 m/z @1.93 [CD8239_2.mzXML]	215.01609802246094	1.9333333333333333	1.8913333333333333	10.661916666666666	8.770583333333333	34826.7734375	1852283.7186319272	0	1174	1.5439983226536822	102.71347126486128	16.764951477056584	215.01544189453125	215.02374267578125
438	215.92103576660156	1.5522166666666666					1	DETECTED	215.9210 m/z @1.55 [CD8239_2.mzXML]	215.92103576660156	1.5522166666666666	1.4468	13.293116666666666	11.846316666666667	23783.517578125	4916081.07630127	0	1174	0.11345921296042683	54.206128218266045	111.41799998760858	215.9208526611328	215.9222412109375
439	216.06887817382812	8.433683333333333					1	DETECTED	216.0689 m/z @8.43 [CD8239_2.mzXML]	216.06887817382812	8.433683333333333	8.349983333333334	18.421666666666667	10.071683333333333	11147.248046875	499152.83681530727	0	1174	0.11780197360209677	60.165372361609954	2.626984647797271	216.05905151367188	216.06912231445312
440	216.92236328125	1.7029166666666666					1	DETECTED	216.9224 m/z @1.70 [CD8239_2.mzXML]	216.92236328125	1.7029166666666666	1.4626166666666667	1.8913333333333333	0.42871666666666663	233651.8125	1701486.8697072759	0	1174	0.1448203737918783	0.8215734251342567	0.9780077052307149	216.91348266601562	216.92274475097656
441	216.9507293701172	1.5372999999999999					1	DETECTED	216.9507 m/z @1.54 [CD8239_2.mzXML]	216.9507293701172	1.5372999999999999	1.4300833333333334	17.035333333333334	15.60525	89071.796875	5803598.010437134	0	1174	0.11281342119823123	74.74217723797003	1.0036048737034284	216.9447479248047	216.95606994628906
442	217.0468292236328	10.909833333333333					1	DETECTED	217.0468 m/z @10.91 [CD8239_2.mzXML]	217.0468292236328	10.909833333333333	9.990783333333333	18.274166666666666	8.283383333333333	5977.216796875	582246.5416014405	0	1174	0.11842759447201345	4.506492211160073	5.166508680285551	217.03782653808594	217.0543670654297
443	217.08193969726562	1.8773666666666666					1	DETECTED	217.0819 m/z @1.88 [CD8239_2.mzXML]	217.08193969726562	1.8773666666666666	1.8498833333333333	15.575233333333333	13.72535	37119.265625	1587579.1578128664	0	1174	0.043515205197572904	48.07028041580844	43.61187358292807	217.07261657714844	217.08969116210938
444	217.12152099609375	17.9615					1	DETECTED	217.1215 m/z @17.96 [CD8239_2.mzXML]	217.12152099609375	17.9615	0.10106666666666667	20.0095	19.90843333333333	13122.8974609375	3282118.55134378	0	1174	2.687862610346116	0.6209621194292901	0.2307886795788889	217.1170654296875	217.12245178222656
445	218.04234313964844	10.1307					1	DETECTED	218.0423 m/z @10.13 [CD8239_2.mzXML]	218.04234313964844	10.1307	8.890516666666667	10.857633333333332	1.9671166666666657	19323.619140625	464487.03023016383	0	1174	0.08899325595048246	0.5631567308026474	0.10623966885573669	218.0419921875	218.05038452148438
446	218.08555603027344	17.481333333333335					1	DETECTED	218.0856 m/z @17.48 [CD8239_2.mzXML]	218.08555603027344	17.481333333333335	9.138866666666667	19.29866666666667	10.159800000000002	3427.875732421875	940503.5808245239	0	1174	2.4708023838826296	0.6089206229971951	0.21784124599439017	218.0810546875	218.08616638183594
447	218.13870239257812	1.9473333333333334					1	DETECTED	218.1387 m/z @1.95 [CD8239_2.mzXML]	218.13870239257812	1.9473333333333334	0.10106666666666667	20.0095	19.90843333333333	27995.36328125	3365032.558928435	0	1174	2.2094089741535	2.830349068169434	11.117449735134787	218.1376495361328	218.1467742919922
448	218.2113800048828	10.376949999999999					1	DETECTED	218.2114 m/z @10.38 [CD8239_2.mzXML]	218.2113800048828	10.376949999999999	10.339616666666666	10.661916666666666	0.32230000000000025	8135.369140625	55304.6076535648	0	1174	0.06489497365806507	4.316517857142925	7.121640711373864	218.21109008789062	218.21157836914062
449	218.91941833496094	1.7029166666666666					1	DETECTED	218.9194 m/z @1.70 [CD8239_2.mzXML]	218.91941833496094	1.7029166666666666	1.4468	1.8070166666666667	0.36021666666666663	76317.1953125	677205.135459717	0	1174	0.26086467947054715	0.7033541681827793	0.44274902279681827	218.91006469726562	218.91990661621094
450	218.96994018554688	9.732016666666668					1	DETECTED	218.9699 m/z @9.73 [CD8239_2.mzXML]	218.96994018554688	9.732016666666668	9.4915	10.113166666666666	0.6216666666666661	8267.53125	192762.94125762934	0	1174	0.4270749977591368	1.2923567320351934	1.654328260544021	218.96963500976562	218.97019958496094
451	219.02598571777344	1.764					1	DETECTED	219.0260 m/z @1.76 [CD8239_2.mzXML]	219.02598571777344	1.764	1.4468	10.525316666666667	9.078516666666667	1840907.875	1.769662243189212E7	1	1174	0.07098622732839655	1.2285920759394748	6.67492814627433	219.0160675048828	219.02699279785156
452	219.043212890625	8.715566666666666					1	DETECTED	219.0432 m/z @8.72 [CD8239_2.mzXML]	219.043212890625	8.715566666666666	8.538633333333333	11.170283333333334	2.6316500000000005	4513.63671875	234992.2449261477	0	1174	2.4690220723378644	7.436840617935228	13.873681235870457	219.0416259765625	219.04750061035156
453	219.11721801757812	14.783966666666666					1	DETECTED	219.1172 m/z @14.78 [CD8239_2.mzXML]	219.11721801757812	14.783966666666666	6.128833333333334	19.9545	13.825666666666667	15711.8154296875	2040038.5379151301	0	1174	0.39654458193139774	0.9781803742124713	0.7076657252518002	219.11651611328125	219.1223602294922
454	219.17391967773438	11.336733333333333					1	DETECTED	219.1739 m/z @11.34 [CD8239_2.mzXML]	219.17391967773438	11.336733333333333	0.11921666666666667	20.0095	19.890283333333333	13101.1884765625	1751627.8969967952	0	1174	1.6138850622328889	1.3450271383887014	1.2355490430006801	219.1664276123047	219.1753692626953
455	220.02960205078125	1.764					1	DETECTED	220.0296 m/z @1.76 [CD8239_2.mzXML]	220.02960205078125	1.764	1.7340166666666665	17.851166666666664	16.11715	112502.1171875	1669893.5579264832	0	1174	0.064822042128029	8.347679459478337	10.755215752214832	220.0246124267578	220.03768920898438
456	220.1177978515625	8.908333333333333					1	DETECTED	220.1178 m/z @8.91 [CD8239_2.mzXML]	220.1177978515625	8.908333333333333	2.344466666666667	16.1856	13.841133333333334	8666.138671875	1399345.3986523743	0	1174	0.09823761842240408	1.0543429685754333	1.1086859371508666	220.1175994873047	220.1214599609375
457	220.93443298339844	1.6268333333333334					1	DETECTED	220.9344 m/z @1.63 [CD8239_2.mzXML]	220.93443298339844	1.6268333333333334	1.5522166666666666	18.200166666666668	16.64795	141812.828125	8622344.188375244	0	1174	0.09472197935406368	115.58819689382493	1.5723268520176954	220.9341583251953	220.93637084960938
458	221.0066375732422	15.667183333333332					1	DETECTED	221.0066 m/z @15.67 [CD8239_2.mzXML]	221.0066375732422	15.667183333333332	1.4300833333333334	19.097666666666665	17.667583333333333	2739.083740234375	1147221.7205720206	0	1174	0.38750794902867725	0.6204768995558553	0.2409537991117105	220.99681091308594	221.007568359375
459	221.02444458007812	1.764					1	DETECTED	221.0244 m/z @1.76 [CD8239_2.mzXML]	221.02444458007812	1.764	1.7184	16.018433333333334	14.300033333333335	127377.609375	2553917.711855225	0	1174	0.06783449855032564	7.197059513476448	5.901425012601154	221.02064514160156	221.0260009765625
460	221.0530548095703	11.565883333333334					1	DETECTED	221.0531 m/z @11.57 [CD8239_2.mzXML]	221.0530548095703	11.565883333333334	11.507366666666666	11.835550000000001	0.32818333333333527	17369.544921875	150279.26712097134	0	1174	0.07238163266439734	2.804186841355708	2.707522391473717	221.05264282226562	221.0533905029297
461	221.08106994628906	10.4938					1	DETECTED	221.0811 m/z @10.49 [CD8239_2.mzXML]	221.08106994628906	10.4938	10.461833333333335	10.525316666666667	0.06348333333333223	11774.646484375	38613.90673217765	0	1174	0.17057197086739428	0.992961418143916	0.9859228362878322	221.08099365234375	221.08111572265625
462	221.09193420410156	8.591683333333332					1	DETECTED	221.0919 m/z @8.59 [CD8239_2.mzXML]	221.09193420410156	8.591683333333332	4.6107	9.285950000000001	4.675250000000002	6497.4150390625	353217.9884071043	0	1174	0.14304959405887985	0.5871978866193029	0.22709984072024142	221.09164428710938	221.09254455566406
463	221.9873809814453	1.8216					1	DETECTED	221.9874 m/z @1.82 [CD8239_2.mzXML]	221.9873809814453	1.8216	0.10106666666666667	19.75433333333333	19.653266666666664	3407.3662109375	1294851.857577362	0	1174	5.437538123016988	5.711387941723495	10.422775883446992	221.9813690185547	221.9873809814453
464	222.06471252441406	15.667183333333332					1	DETECTED	222.0647 m/z @15.67 [CD8239_2.mzXML]	222.06471252441406	15.667183333333332	8.872483333333333	19.699833333333334	10.827350000000001	12429.6123046875	2480211.8857786558	0	1174	2.276853968346023	0.7769174756211087	0.5467744377768821	222.0639190673828	222.06512451171875
465	222.8676300048828	1.764					1	DETECTED	222.8676 m/z @1.76 [CD8239_2.mzXML]	222.8676300048828	1.764	1.7029166666666666	2.0463	0.3433833333333334	74600.9609375	491632.3414182133	0	1174	0.09719244984630393	2.8107776261937225	4.621555252387445	222.86752319335938	222.8680877685547
466	222.99411010742188	13.552716666666667					1	DETECTED	222.9941 m/z @13.55 [CD8239_2.mzXML]	222.99411010742188	13.552716666666667	10.286966666666666	14.61595	4.328983333333333	20376.8828125	2201483.862298126	0	1174	2.0523161136287893	0.6611042945550842	0.5331455164133481	222.990966796875	222.9945831298828
467	223.06101989746094	16.000133333333334					1	DETECTED	223.0610 m/z @16.00 [CD8239_2.mzXML]	223.06101989746094	16.000133333333334	9.352316666666667	19.772499999999997	10.42018333333333	22798.091796875	5056905.788217531	0	1174	6.362191651169686	0.7744424475460479	0.5032460335870891	223.0605926513672	223.06124877929688
468	223.0959014892578	11.536816666666665					1	DETECTED	223.0959 m/z @11.54 [CD8239_2.mzXML]	223.0959014892578	11.536816666666665	0.10106666666666667	20.0095	19.90843333333333	1026149.125	1.3354762762119036E7	1	1174	0.10933601223885248	0.5149090381890072	0.02025539662039746	223.0918426513672	223.09719848632812
469	224.0994415283203	11.536816666666665					1	DETECTED	224.0994 m/z @11.54 [CD8239_2.mzXML]	224.0994415283203	11.536816666666665	3.2982500000000003	19.991333333333333	16.693083333333334	129522.9921875	5633092.247949735	0	1174	0.1585321438131988	1.0131060419085849	0.022036638786331914	224.0920867919922	224.09976196289062
470	224.86468505859375	1.7340166666666665					1	DETECTED	224.8647 m/z @1.73 [CD8239_2.mzXML]	224.86468505859375	1.7340166666666665	1.6871666666666667	1.7491166666666667	0.06194999999999995	46344.28515625	132529.87008935557	0	1174	0.1857871869853125	0.6611526147278566	0.32230522945571327	224.86459350585938	224.86474609375
471	224.9509735107422	11.818783333333332					1	DETECTED	224.9510 m/z @11.82 [CD8239_2.mzXML]	224.9509735107422	11.818783333333332	1.2123166666666667	16.4996	15.287283333333335	30774.6328125	2919490.192657621	0	1174	0.9675683652839346	0.6887683227010973	4.2555895129320085	224.95045471191406	224.95965576171875
472	225.0344696044922	1.7783833333333334					1	DETECTED	225.0345 m/z @1.78 [CD8239_2.mzXML]	225.0344696044922	1.7783833333333334	1.764	14.936516666666668	13.172516666666668	71251.09375	1753837.7126195985	0	1174	0.10871843272103265	6.70656231164357	11.304200224944832	225.0273895263672	225.03466796875
473	226.04513549804688	2.0179					1	DETECTED	226.0451 m/z @2.02 [CD8239_2.mzXML]	226.04513549804688	2.0179	1.97525	3.8688999999999996	1.8936499999999996	14365.044921875	316885.80490493774	0	1174	0.09202517472448801	22.1998827667057	43.3997655334114	226.04454040527344	226.04542541503906
474	226.11851501464844	8.231983333333334					1	DETECTED	226.1185 m/z @8.23 [CD8239_2.mzXML]	226.11851501464844	8.231983333333334	8.059133333333333	8.46805	0.4089166666666664	2568.0244140625	35070.20450946047	0	1174	0.08973564413358837	1.1828656831549478	1.3657313663098956	226.11825561523438	226.11924743652344
475	226.95115661621094	1.6720499999999998					1	DETECTED	226.9512 m/z @1.67 [CD8239_2.mzXML]	226.95115661621094	1.6720499999999998	1.5816166666666667	19.262166666666666	17.68055	566960.8125	6602185.384577451	0	1174	0.08314140902309419	1.1523482478910336	1.1679048984853362	226.94700622558594	226.9544219970703
476	227.0791473388672	9.197316666666667					1	DETECTED	227.0791 m/z @9.20 [CD8239_2.mzXML]	227.0791473388672	9.197316666666667	7.493316666666667	11.988949999999999	4.495633333333332	21943.12890625	896995.7561916508	0	1174	0.14086038202169604	1.3191412363067285	29.207022482733873	227.07723999023438	227.08331298828125
477	227.12493896484375	1.8216					1	DETECTED	227.1249 m/z @1.82 [CD8239_2.mzXML]	227.12493896484375	1.8216	1.8216	9.016283333333332	7.194683333333332	93528.0625	972923.6125229488	0	1174	0.012417923204788295	null	null	227.12245178222656	227.125244140625
478	227.1754150390625	9.783466666666667					1	DETECTED	227.1754 m/z @9.78 [CD8239_2.mzXML]	227.1754150390625	9.783466666666667	0.9217833333333334	19.991333333333333	19.06955	72322.5703125	2586313.606521024	1	1174	0.762265571046802	0.8588784453902715	1.0368707374780057	227.17446899414062	227.17662048339844
479	227.97427368164062	12.123266666666666					1	DETECTED	227.9743 m/z @12.12 [CD8239_2.mzXML]	227.97427368164062	12.123266666666666	11.06565	19.772499999999997	8.706849999999998	2564.6748046875	700287.7561516117	0	1174	4.080417875558997	4.116259829490837	7.232519658981674	227.97349548339844	227.9755859375
480	228.06317138671875	10.286966666666666					1	DETECTED	228.0632 m/z @10.29 [CD8239_2.mzXML]	228.06317138671875	10.286966666666666	10.21805	10.44565	0.2276000000000007	19189.541015625	119195.68810272192	0	1174	0.08343412510201986	1.6512696493349541	2.3025392986699083	228.05531311035156	228.06321716308594
481	229.1431121826172	0.24691666666666665					1	DETECTED	229.1431 m/z @0.25 [CD8239_2.mzXML]	229.1431121826172	0.24691666666666665	0.10106666666666667	20.0095	19.90843333333333	87041.1953125	6.798742584105596E7	1	1174	3.0420235370618878	5.821029543377513	9.555266108336117	229.14276123046875	229.1441192626953
482	229.154296875	1.9052					1	DETECTED	229.1543 m/z @1.91 [CD8239_2.mzXML]	229.154296875	1.9052	1.86375	1.96125	0.09749999999999992	58116.83984375	271541.9856435545	0	1174	0.08107756353579543	1.17611580217129	1.3522316043425802	229.154296875	229.1546173095703
483	230.14657592773438	7.11995					1	DETECTED	230.1466 m/z @7.12 [CD8239_2.mzXML]	230.14657592773438	7.11995	0.42965	19.8635	19.43385	12164.36328125	8093286.77328161	0	1174	6.187075348450456	1.4523900273530332	1.9047800547060667	230.1457061767578	230.1471405029297
484	230.24728393554688	11.38105					1	DETECTED	230.2473 m/z @11.38 [CD8239_2.mzXML]	230.24728393554688	11.38105	11.336733333333333	12.071499999999999	0.7347666666666655	203340.390625	1419677.4033664593	1	1174	0.10356252943945421	2.6324901696219274	3.531356104472046	230.24708557128906	230.24783325195312
485	230.96636962890625	1.5372999999999999					1	DETECTED	230.9664 m/z @1.54 [CD8239_2.mzXML]	230.96636962890625	1.5372999999999999	1.4468	9.766250000000001	8.319450000000002	107369.9296875	2777565.004007812	0	1174	0.11686527235360322	45.96381215469624	88.77074089550469	230.96315002441406	230.96636962890625
486	231.00955200195312	11.100583333333333					1	DETECTED	231.0096 m/z @11.10 [CD8239_2.mzXML]	231.00955200195312	11.100583333333333	11.047966666666667	17.220166666666668	6.1722	3067.76611328125	609398.6849784851	0	1174	3.9227104102535897	58.65251821349521	116.30503642699043	231.00929260253906	231.01089477539062
487	231.13697814941406	14.783966666666666					1	DETECTED	231.1370 m/z @14.78 [CD8239_2.mzXML]	231.13697814941406	14.783966666666666	0.10106666666666667	19.991333333333333	19.890266666666665	280505.59375	2.579136881680785E7	1	1174	0.9801962463935396	1.2314449029464716	4.28712572508098	231.13632202148438	231.14552307128906
488	232.14041137695312	14.91955					1	DETECTED	232.1404 m/z @14.92 [CD8239_2.mzXML]	232.14041137695312	14.91955	1.1217333333333335	19.699833333333334	18.5781	19855.28125	2310333.5031463597	0	1174	0.4133968015478846	0.8931262228900776	0.6228091765081624	232.138916015625	232.14112854003906
489	232.15423583984375	8.433683333333333					1	DETECTED	232.1542 m/z @8.43 [CD8239_2.mzXML]	232.15423583984375	8.433683333333333	7.919533333333334	11.100583333333333	3.181049999999999	49550.0859375	838777.757503723	0	1174	0.15126481831071992	0.9653126871123826	0.5549810087609638	232.15370178222656	232.15478515625
490	232.896240234375	1.7029166666666666					1	DETECTED	232.8962 m/z @1.70 [CD8239_2.mzXML]	232.896240234375	1.7029166666666666	1.65695	1.8070166666666667	0.1500666666666668	160371.65625	953369.8212021489	0	1174	0.12871258347341197	1.6323422770123275	2.2120513470057435	232.896240234375	232.89669799804688
491	232.92811584472656	1.5669166666666667					1	DETECTED	232.9281 m/z @1.57 [CD8239_2.mzXML]	232.92811584472656	1.5669166666666667	1.4300833333333334	1.6418833333333334	0.2118	63274.87890625	409475.3131746828	0	1174	0.07211649430535028	0.7846321765033312	0.6289396626209662	232.9279022216797	232.92861938476562
492	232.98519897460938	10.55795					1	DETECTED	232.9852 m/z @10.56 [CD8239_2.mzXML]	232.98519897460938	10.55795	9.851133333333333	16.61115	6.760016666666665	2654.1142578125	457012.1576106565	0	1174	0.29453950727814693	4.782015609894126	8.564031219788252	232.9835662841797	232.98756408691406
493	233.11337280273438	2.2036333333333333					1	DETECTED	233.1134 m/z @2.20 [CD8239_2.mzXML]	233.11337280273438	2.2036333333333333	2.0463	4.759216666666666	2.712916666666666	5135.02734375	289844.80547412107	0	1174	0.33761184551171874	8.621557203389829	16.243114406779657	233.11207580566406	233.11395263671875
494	233.14683532714844	14.717350000000001					1	DETECTED	233.1468 m/z @14.72 [CD8239_2.mzXML]	233.14683532714844	14.717350000000001	1.0853666666666666	19.772499999999997	18.687133333333332	9695.6875	1806454.0419792165	0	1174	1.7480081366928193	0.6534633200974542	0.6451299685300043	233.14549255371094	233.1503143310547
495	234.0711669921875	11.8656					1	DETECTED	234.0712 m/z @11.87 [CD8239_2.mzXML]	234.0711669921875	11.8656	9.4915	11.940183333333332	2.4486833333333315	4064.856689453125	339998.6759559324	0	1174	2.3919695361764113	0.5157077067801127	0.03141541356022544	234.0710906982422	234.0796661376953
496	234.89353942871094	1.7184					1	DETECTED	234.8935 m/z @1.72 [CD8239_2.mzXML]	234.89353942871094	1.7184	1.65695	1.8070166666666667	0.1500666666666668	53176.80078125	319611.9777416995	0	1174	0.11117429335215934	1.2210469216164912	1.6547830683351232	234.89328002929688	234.8936309814453
497	235.0686798095703	11.8511					1	DETECTED	235.0687 m/z @11.85 [CD8239_2.mzXML]	235.0686798095703	11.8511	11.507366666666666	13.131883333333333	1.6245166666666666	53383.90625	670086.5142332144	0	1174	0.1626184530227004	1.318911013174258	0.8302478638348564	235.06153869628906	235.0745849609375
498	235.09242248535156	2.8230166666666667					1	DETECTED	235.0924 m/z @2.82 [CD8239_2.mzXML]	235.09242248535156	2.8230166666666667	0.6667500000000001	19.9	19.233249999999998	56257.4609375	6918889.013235748	0	1174	1.0933133368251986	1.8709859528755604	4.430470812811854	235.0841064453125	235.0932159423828
499	235.16897583007812	12.29455					1	DETECTED	235.1690 m/z @12.29 [CD8239_2.mzXML]	235.16897583007812	12.29455	0.11921666666666667	19.808833333333332	19.689616666666666	15106.9638671875	1432611.0658522027	0	1174	0.15006636652573135	0.7790477691149497	0.4818967651034255	235.16769409179688	235.17037963867188
500	236.08016967773438	14.91955					1	DETECTED	236.0802 m/z @14.92 [CD8239_2.mzXML]	236.08016967773438	14.91955	9.990783333333333	18.311333333333334	8.32055	4379.72412109375	723837.0776901242	0	1174	0.8548345389133996	0.8440803311173182	0.7181876632964997	236.07928466796875	236.0814208984375
501	236.09576416015625	2.7511333333333337					1	DETECTED	236.0958 m/z @2.75 [CD8239_2.mzXML]	236.09576416015625	2.7511333333333337	2.37255	7.8493	5.476750000000001	4531.4482421875	471591.0243784181	0	1174	1.1003714524434978	7.233215936605761	5.882211511885002	236.09417724609375	236.0965118408203
502	236.10885620117188	13.131883333333333					1	DETECTED	236.1089 m/z @13.13 [CD8239_2.mzXML]	236.10885620117188	13.131883333333333	10.574333333333334	18.47683333333333	7.902499999999998	2348.287841796875	791547.6339414059	0	1174	5.882464786981027	1.5449355828820552	2.0898711657641105	236.10885620117188	236.11508178710938
503	236.90817260742188	1.6418833333333334					1	DETECTED	236.9082 m/z @1.64 [CD8239_2.mzXML]	236.90817260742188	1.6418833333333334	1.5816166666666667	1.7340166666666665	0.15239999999999987	14354.568359375	62752.86529492187	0	1174	0.10965076328554724	1.2643805309734497	1.3148667553397715	236.9080810546875	236.91000366210938
504	236.9319305419922	11.188033333333333					1	DETECTED	236.9319 m/z @11.19 [CD8239_2.mzXML]	236.9319305419922	11.188033333333333	1.5226499999999998	16.685	15.162349999999998	3649.482177734375	2077260.3928003232	0	1174	5.514068058051491	0.7843636137901066	0.5687272275802131	236.9296112060547	236.93212890625
505	236.99813842773438	1.9473333333333334					1	DETECTED	236.9981 m/z @1.95 [CD8239_2.mzXML]	236.99813842773438	1.9473333333333334	1.9473333333333334	15.9629	14.015566666666667	10082.1279296875	933930.0194763795	0	1174	0.11493055545851494	null	null	236.9976348876953	237.0081024169922
506	237.07647705078125	14.68385					1	DETECTED	237.0765 m/z @14.68 [CD8239_2.mzXML]	237.07647705078125	14.68385	9.783466666666667	18.126666666666665	8.343199999999998	6699.4619140625	1529402.4103712765	0	1174	4.300897847402052	0.8512803420140601	0.8584669066527467	237.0752716064453	237.0768585205078
507	237.11203002929688	11.818783333333332					1	DETECTED	237.1120 m/z @11.82 [CD8239_2.mzXML]	237.11203002929688	11.818783333333332	0.1739	19.972666666666665	19.798766666666666	15359.20703125	2807053.1294608167	0	1174	5.378371763438521	2.3194301597803544	7.867915543220467	237.10968017578125	237.1133270263672
508	238.10716247558594	15.703883333333332					1	DETECTED	238.1072 m/z @15.70 [CD8239_2.mzXML]	238.10716247558594	15.703883333333332	0.3748166666666667	19.991333333333333	19.616516666666666	13729.5361328125	3205873.6135064675	0	1174	1.403196499831516	0.814584270866957	0.584036703276355	238.10572814941406	238.1160125732422
509	238.84146118164062	1.7491166666666667					1	DETECTED	238.8415 m/z @1.75 [CD8239_2.mzXML]	238.84146118164062	1.7491166666666667	1.7029166666666666	2.7794666666666665	1.07655	25830.67578125	294393.68313702405	0	1174	0.06705856141495814	11.65097402597402	22.30194805194804	238.8356170654297	238.8417205810547
510	238.96633911132812	12.14075					1	DETECTED	238.9663 m/z @12.14 [CD8239_2.mzXML]	238.96633911132812	12.14075	1.4468	17.703833333333332	16.257033333333332	68771.421875	6633305.501037565	1	1174	0.8436370390156345	2.372545207385034	2.5853641042028737	238.96603393554688	238.97158813476562
511	238.99876403808594	9.0701					1	DETECTED	238.9988 m/z @9.07 [CD8239_2.mzXML]	238.99876403808594	9.0701	8.980583333333334	9.087966666666667	0.10738333333333294	1630.67822265625	7153.798592712419	0	1174	0.13260636070619647	0.5997951964252458	0.1995903928504917	238.99795532226562	238.9992218017578
512	239.0368194580078	18.421666666666667					1	DETECTED	239.0368 m/z @18.42 [CD8239_2.mzXML]	239.0368194580078	18.421666666666667	0.30145	19.972666666666665	19.671216666666666	1616.9140625	975924.2097620239	0	1174	1.4993537124186247	0.5427975015015456	0.0855950030030913	239.03582763671875	239.0375213623047
513	239.06378173828125	1.86375					1	DETECTED	239.0638 m/z @1.86 [CD8239_2.mzXML]	239.06378173828125	1.86375	1.5522166666666666	14.415833333333333	12.863616666666667	59315.17578125	982619.1341745909	0	1174	0.044998455808860305	1.218264572272483	1.5366634405261088	239.0547332763672	239.06922912597656
514	239.0911407470703	10.4938					1	DETECTED	239.0911 m/z @10.49 [CD8239_2.mzXML]	239.0911407470703	10.4938	10.286966666666666	11.083016666666667	0.796050000000001	523985.5625	3506964.87411404	1	1174	0.08794151023026231	2.2983415070110422	3.265187644166787	239.08975219726562	239.09153747558594
515	239.13333129882812	13.040783333333334					1	DETECTED	239.1333 m/z @13.04 [CD8239_2.mzXML]	239.13333129882812	13.040783333333334	9.66375	13.040783333333334	3.3770333333333333	19740.181640625	2097530.274037414	0	1174	3.4874690468470124	0.5	null	239.13333129882812	239.13909912109375
516	239.96604919433594	11.972783333333332					1	DETECTED	239.9660 m/z @11.97 [CD8239_2.mzXML]	239.96604919433594	11.972783333333332	3.9943166666666667	14.8851	10.890783333333333	4624.24462890625	1312956.8382478028	0	1174	0.25794591201398376	0.6825110505778054	0.3650221011556106	239.9652099609375	239.97576904296875
517	240.0948486328125	10.4938					1	DETECTED	240.0948 m/z @10.49 [CD8239_2.mzXML]	240.0948486328125	10.4938	10.201083333333335	14.901883333333334	4.700799999999999	58270.078125	1597500.4424794605	0	1174	0.08877835067644568	4.40260448279615	5.106474089063527	240.08692932128906	240.1001739501953
518	240.96702575683594	12.08865					1	DETECTED	240.9670 m/z @12.09 [CD8239_2.mzXML]	240.96702575683594	12.08865	10.97895	19.29866666666667	8.31971666666667	9448.064453125	1150801.457252838	0	1174	0.7705542216308316	3.6283067197917864	3.540114700888208	240.96142578125	240.97579956054688
519	241.02548217773438	8.715566666666666					1	DETECTED	241.0255 m/z @8.72 [CD8239_2.mzXML]	241.02548217773438	8.715566666666666	2.14655	17.68566666666667	15.53911666666667	3062.14013671875	763635.3956614686	0	1174	9.016680040925522	1.182758200745419	1.3655164014908376	241.02481079101562	241.03228759765625
520	241.1065673828125	11.5516					1	DETECTED	241.1066 m/z @11.55 [CD8239_2.mzXML]	241.1065673828125	11.5516	1.8358666666666668	13.025366666666667	11.1895	274589.8125	5216352.368321285	1	1174	0.11005984285027104	0.5174211549402332	3.2204977450528545	241.0987091064453	241.10714721679688
521	242.02806091308594	14.4657					1	DETECTED	242.0281 m/z @14.47 [CD8239_2.mzXML]	242.02806091308594	14.4657	0.15561666666666665	20.0095	19.853883333333332	2061.421875	1357384.0558987737	0	1174	14.58104668609295	0.6937025756896361	0.3874051513792721	242.01824951171875	242.02880859375
522	242.92506408691406	1.6720499999999998					1	DETECTED	242.9251 m/z @1.67 [CD8239_2.mzXML]	242.92506408691406	1.6720499999999998	1.5816166666666667	1.764	0.18238333333333334	207517.34375	1127267.7551279294	0	1174	0.08030883154836732	1.032107290445834	1.6401716997397389	242.92506408691406	242.9255828857422
523	242.96234130859375	12.02185					1	DETECTED	242.9623 m/z @12.02 [CD8239_2.mzXML]	242.96234130859375	12.02185	1.5372999999999999	14.868483333333334	13.331183333333334	4994.35498046875	1290558.2656129154	0	1174	0.22487254915492905	0.6357537201564842	0.2715074403129684	242.96153259277344	242.96826171875
524	242.9949188232422	1.4928833333333331					1	DETECTED	242.9949 m/z @1.49 [CD8239_2.mzXML]	242.9949188232422	1.4928833333333331	1.4300833333333334	10.429499999999999	8.999416666666665	10932.61328125	1797938.3489234922	0	1174	0.08076637363701789	71.65140658174126	135.20453211975425	242.99490356445312	242.99777221679688
525	243.01853942871094	12.949883333333334					1	DETECTED	243.0185 m/z @12.95 [CD8239_2.mzXML]	243.01853942871094	12.949883333333334	9.68115	19.22533333333333	9.544183333333331	2523.96337890625	712618.0593043519	0	1174	6.214118341501395	1.4599207644143497	1.9198415288286994	243.0091552734375	243.02552795410156
526	244.11801147460938	9.525516666666666					1	DETECTED	244.1180 m/z @9.53 [CD8239_2.mzXML]	244.11801147460938	9.525516666666666	5.100133333333333	9.6117	4.511566666666668	5312.4677734375	554139.7236153565	0	1174	0.10462732193343172	0.5097373862151302	0.019474772430260516	244.1112823486328	244.11801147460938
527	244.20196533203125	9.105916666666667					1	DETECTED	244.2020 m/z @9.11 [CD8239_2.mzXML]	244.20196533203125	9.105916666666667	9.0341	9.66375	0.6296499999999998	35362.796875	288043.76758984337	0	1174	0.09178055369931926	2.8968621976699027	2.5193048869336256	244.2014923095703	244.20248413085938
528	245.22598266601562	14.3666					1	DETECTED	245.2260 m/z @14.37 [CD8239_2.mzXML]	245.22598266601562	14.3666	10.55795	17.833000000000002	7.275050000000002	18520.306640625	1483098.9041724238	0	1174	3.4641384067643735	1.01181334329998	2.6002193259290114	245.2242431640625	245.22691345214844
529	246.15206909179688	11.8511					1	DETECTED	246.1521 m/z @11.85 [CD8239_2.mzXML]	246.15206909179688	11.8511	11.784183333333335	12.071499999999999	0.2873166666666638	9620.580078125	90866.56465771447	0	1174	0.22005636849467614	2.1468244084682486	3.2936488169364977	246.1514434814453	246.1525421142578
530	246.1700897216797	9.225933333333334					1	DETECTED	246.1701 m/z @9.23 [CD8239_2.mzXML]	246.1700897216797	9.225933333333334	0.10106666666666667	20.0095	19.90843333333333	50073.421875	3758198.7854190343	0	1174	0.11480370019901898	2.934997215013972	1.3682967932244559	246.1690216064453	246.171142578125
531	246.242431640625	10.909833333333333					1	DETECTED	246.2424 m/z @10.91 [CD8239_2.mzXML]	246.242431640625	10.909833333333333	7.546883333333333	11.100583333333333	3.5537	9977.59375	761283.7934681395	0	1174	0.10289651676734302	0.5283605168081594	0.056721033616318854	246.235595703125	246.2427978515625
532	246.9439239501953	1.5372999999999999					1	DETECTED	246.9439 m/z @1.54 [CD8239_2.mzXML]	246.9439239501953	1.5372999999999999	1.4300833333333334	1.6268333333333334	0.19674999999999998	52199.3515625	338343.1034033203	0	1174	0.11274176476264608	0.9361086897866244	0.9893087191560471	246.9437255859375	246.94427490234375
533	247.09231567382812	2.6374333333333335					1	DETECTED	247.0923 m/z @2.64 [CD8239_2.mzXML]	247.09231567382812	2.6374333333333335	1.8498833333333333	10.095699999999999	8.245816666666666	89386.796875	6080472.812567607	0	1174	0.7826696071612789	2.1963496069954402	2.1624880673904823	247.0916290283203	247.09768676757812
534	247.12890625	8.316383333333333					1	DETECTED	247.1289 m/z @8.32 [CD8239_2.mzXML]	247.12890625	8.316383333333333	7.6712	9.105916666666667	1.4347166666666675	8404.544921875	190677.75184695455	0	1174	0.22756905681898054	1.111867427862883	1.1810118180605043	247.12039184570312	247.12916564941406
535	247.14418029785156	9.197316666666667					1	DETECTED	247.1442 m/z @9.20 [CD8239_2.mzXML]	247.14418029785156	9.197316666666667	9.138866666666667	9.71495	0.5760833333333331	66456.203125	445615.05917022773	0	1174	0.07471782489378676	2.2728779542122495	2.474853914132389	247.14358520507812	247.14479064941406
536	247.24151611328125	12.593916666666667					1	DETECTED	247.2415 m/z @12.59 [CD8239_2.mzXML]	247.24151611328125	12.593916666666667	10.97895	19.535500000000003	8.556550000000003	23357.833984375	1241211.5454015203	0	1174	0.2095968436491802	1.0434411823378573	0.2670258811289893	247.24061584472656	247.24530029296875
537	248.14752197265625	9.197316666666667					1	DETECTED	248.1475 m/z @9.20 [CD8239_2.mzXML]	248.14752197265625	9.197316666666667	2.060566666666667	9.386466666666667	7.325900000000001	9314.24609375	1680444.8987793878	0	1174	0.10081687899000435	0.5132518303149193	0.026503660629838468	248.1473388671875	248.14874267578125
538	248.8703155517578	1.7029166666666666					1	DETECTED	248.8703 m/z @1.70 [CD8239_2.mzXML]	248.8703155517578	1.7029166666666666	1.65695	19.626666666666665	17.969716666666667	47492.18359375	7305155.732843261	0	1174	0.0972771891709503	195.46464829586637	2.0543007218328353	248.86380004882812	248.87051391601562
539	248.97642517089844	1.8913333333333333					1	DETECTED	248.9764 m/z @1.89 [CD8239_2.mzXML]	248.97642517089844	1.8913333333333333	1.4626166666666667	10.201083333333335	8.738466666666667	9654.080078125	828262.4887831422	0	1174	8.645441200106987	10.191424017416322	19.382848034832644	248.97434997558594	248.977294921875
540	249.00323486328125	11.700916666666666					1	DETECTED	249.0032 m/z @11.70 [CD8239_2.mzXML]	249.00323486328125	11.700916666666666	10.89245	19.444666666666667	8.552216666666666	7148.541015625	928776.918055938	0	1174	0.21082018100710087	3.998435212037681	8.5052779302306	249.00198364257812	249.00587463378906
541	249.05738830566406	16.370266666666666					1	DETECTED	249.0574 m/z @16.37 [CD8239_2.mzXML]	249.05738830566406	16.370266666666666	9.270533333333333	18.329666666666665	9.059133333333332	2927.5771484375	666831.4629651185	0	1174	0.5696853014843803	0.6379910982572115	0.2759821965144229	249.05661010742188	249.0608673095703
542	249.15756225585938	9.783466666666667					1	DETECTED	249.1576 m/z @9.78 [CD8239_2.mzXML]	249.15756225585938	9.783466666666667	9.4569	11.784183333333335	2.3272833333333356	14877.5947265625	328542.6231129454	0	1174	0.1484948476946677	0.8753308602388954	1.0561852772917564	249.14825439453125	249.1580047607422
543	249.2172088623047	10.304233333333334					1	DETECTED	249.2172 m/z @10.30 [CD8239_2.mzXML]	249.2172088623047	10.304233333333334	10.060849999999999	10.590766666666667	0.5299166666666686	10933.1494140625	190839.00458801287	0	1174	0.2487386287928821	1.0886461685954874	1.155593048076906	249.2169952392578	249.21766662597656
544	251.1251220703125	1.65695					1	DETECTED	251.1251 m/z @1.66 [CD8239_2.mzXML]	251.1251220703125	1.65695	0.10106666666666667	20.0095	19.90843333333333	64981.9921875	9255277.40752539	0	1174	10.443015191176192	6.028692157010141	6.04430199867437	251.12289428710938	251.12794494628906
545	252.10888671875	1.4119166666666667					1	DETECTED	252.1089 m/z @1.41 [CD8239_2.mzXML]	252.10888671875	1.4119166666666667	0.10106666666666667	20.0095	19.90843333333333	3251.467041015625	1713761.0142344355	0	1174	19.737911168666475	7.593711459485574	14.18742291897115	252.10797119140625	252.1100616455078
546	252.1282196044922	1.7340166666666665					1	DETECTED	252.1282 m/z @1.73 [CD8239_2.mzXML]	252.1282196044922	1.7340166666666665	1.7340166666666665	19.73616666666667	18.002150000000004	4619.21826171875	1711148.7046316224	0	1174	3.869599009227353	null	null	252.1216583251953	252.13136291503906
547	252.98773193359375	1.9193					1	DETECTED	252.9877 m/z @1.92 [CD8239_2.mzXML]	252.98773193359375	1.9193	1.9193	16.111116666666668	14.191816666666668	3649.3046875	973214.8778111875	0	1174	1.1448249006560098	null	null	252.984130859375	252.99728393554688
548	253.0366668701172	11.536816666666665					1	DETECTED	253.0367 m/z @11.54 [CD8239_2.mzXML]	253.0366668701172	11.536816666666665	11.507366666666666	11.8511	0.34373333333333456	17494.8515625	125685.68483941637	0	1174	0.08894320650110821	4.2416496943545345	10.444326121635934	253.03585815429688	253.03683471679688
549	253.0523681640625	16.40745					1	DETECTED	253.0524 m/z @16.41 [CD8239_2.mzXML]	253.0523681640625	16.40745	0.1739	19.991333333333333	19.817433333333334	3783.42041015625	2280387.285412448	0	1174	2.4596198604317596	0.6103850769958922	0.22077015399178446	253.04730224609375	253.05325317382812
550	253.1949462890625	14.4657					1	DETECTED	253.1949 m/z @14.47 [CD8239_2.mzXML]	253.1949462890625	14.4657	11.188033333333333	15.340499999999999	4.152466666666665	13786.365234375	826135.3763041681	0	1174	0.4984339350575713	0.6338649277070393	2.707817767930192	253.1944580078125	253.19552612304688
551	254.1758270263672	14.2337					1	DETECTED	254.1758 m/z @14.23 [CD8239_2.mzXML]	254.1758270263672	14.2337	9.817616666666668	19.426333333333332	9.608716666666664	7590.02392578125	1607786.022980347	0	1174	2.3857662712726597	1.0879229332175946	1.1758458664351892	254.1749267578125	254.17642211914062
552	254.8234405517578	1.9473333333333334					1	DETECTED	254.8234 m/z @1.95 [CD8239_2.mzXML]	254.8234405517578	1.9473333333333334	1.7029166666666666	2.1893666666666665	0.4864499999999998	14624.0693359375	189709.94435229487	0	1174	0.047553493700285054	0.9951244459597676	0.7818373451914292	254.81539916992188	254.8238525390625
553	254.94198608398438	11.443383333333333					1	DETECTED	254.9420 m/z @11.44 [CD8239_2.mzXML]	254.94198608398438	11.443383333333333	0.33813333333333334	18.458666666666666	18.120533333333334	9692.984375	1660854.15214624	0	1174	3.5451518243839573	0.8158543631765757	8.362512257869703	254.9391326904297	254.94349670410156
554	254.99447631835938	10.840233333333334					1	DETECTED	254.9945 m/z @10.84 [CD8239_2.mzXML]	254.99447631835938	10.840233333333334	0.52145	11.205383333333334	10.683933333333334	9434.587890625	1140867.3051440124	0	1174	0.14202985666981327	0.517693461922998	0.03538692384599604	254.9944610595703	254.99510192871094
555	255.12240600585938	11.5516					1	DETECTED	255.1224 m/z @11.55 [CD8239_2.mzXML]	255.12240600585938	11.5516	11.240216666666667	11.73315	0.4929333333333332	94298.5703125	947531.6627431628	0	1174	0.13798444388139153	0.7787021363222131	1.1005729881950235	255.12213134765625	255.12261962890625
556	255.1717987060547	14.4657					1	DETECTED	255.1718 m/z @14.47 [CD8239_2.mzXML]	255.1717987060547	14.4657	7.4046	20.0095	12.604899999999999	33031.640625	5996876.229501886	0	1174	2.6136854627357273	1.020635253130878	3.9888890210475156	255.17112731933594	255.17898559570312
557	255.2313232421875	13.875583333333333					1	DETECTED	255.2313 m/z @13.88 [CD8239_2.mzXML]	255.2313232421875	13.875583333333333	0.19213333333333335	17.146	16.953866666666666	4523.97900390625	1560249.6187289124	0	1174	9.446157995643244	0.6195026351785063	0.5232083929587719	255.23016357421875	255.23281860351562
558	256.0573425292969	1.86375					1	DETECTED	256.0573 m/z @1.86 [CD8239_2.mzXML]	256.0573425292969	1.86375	1.8358666666666668	3.9943166666666667	2.15845	15740.7666015625	432299.00210723863	0	1174	0.5869784539350837	28.193804223990675	54.66242060447224	256.056884765625	256.059326171875
559	256.125244140625	11.580350000000001					1	DETECTED	256.1252 m/z @11.58 [CD8239_2.mzXML]	256.125244140625	11.580350000000001	11.565883333333334	11.65415	0.08826666666666583	9474.369140625	30007.703941650805	0	1174	0.06832197423224429	3.05069124423947	5.10138248847894	256.1251220703125	256.1260681152344
560	256.1748962402344	14.100516666666666					1	DETECTED	256.1749 m/z @14.10 [CD8239_2.mzXML]	256.1748962402344	14.100516666666666	10.113166666666666	18.75183333333333	8.638666666666664	3901.47607421875	746799.2586577147	0	1174	0.4590885095210595	1.0832591403647367	1.1665182807294734	256.1744689941406	256.1765441894531
561	256.2629089355469	11.35135					1	DETECTED	256.2629 m/z @11.35 [CD8239_2.mzXML]	256.2629089355469	11.35135	0.15561666666666665	19.972666666666665	19.81705	29228.853515625	2230940.5135986637	0	1174	2.346016176047984	0.7919072993577119	0.23168564321108562	256.2621154785156	256.2643737792969
562	256.8211364746094	1.9473333333333334					1	DETECTED	256.8211 m/z @1.95 [CD8239_2.mzXML]	256.8211364746094	1.9473333333333334	1.7029166666666666	2.14655	0.4436333333333333	14570.728515625	227725.4077087403	0	1174	0.31140748285649034	0.9075349471530854	0.8020379710957829	256.81866455078125	256.8211975097656
563	257.0745849609375	2.2599					1	DETECTED	257.0746 m/z @2.26 [CD8239_2.mzXML]	257.0745849609375	2.2599	1.8913333333333333	10.716666666666667	8.825333333333333	8675.5244140625	696040.2388291627	0	1174	0.15204135540524488	1.8751467208222103	3.8175477006750906	257.0734558105469	257.08380126953125
564	257.24737548828125	12.261866666666666					1	DETECTED	257.2474 m/z @12.26 [CD8239_2.mzXML]	257.24737548828125	12.261866666666666	0.15561666666666665	19.9	19.74438333333333	9845.15234375	1829829.483402527	0	1174	5.770239561511279	0.7835316450205084	0.6543792280187756	257.2461242675781	257.2483825683594
565	257.98077392578125	10.147933333333333					1	DETECTED	257.9808 m/z @10.15 [CD8239_2.mzXML]	257.98077392578125	10.147933333333333	6.3923499999999995	10.4132	4.02085	3302.573486328125	303080.2204848938	0	1174	0.4907357580513736	0.5353163068320501	0.07063261366410027	257.9786071777344	257.9820556640625
566	258.6415710449219	13.161683333333334					1	DETECTED	258.6416 m/z @13.16 [CD8239_2.mzXML]	258.6415710449219	13.161683333333334	13.161683333333334	13.41035	0.24866666666666504	7979.68505859375	62138.80908557106	0	1174	0.16627904473814148	null	null	258.64129638671875	258.6420593261719
567	258.8178405761719	1.96125					1	DETECTED	258.8178 m/z @1.96 [CD8239_2.mzXML]	258.8178405761719	1.96125	1.9052	2.0893333333333333	0.18413333333333326	7188.37744140625	58968.81626098635	0	1174	0.1526278176873046	1.642581028843296	2.285162057686592	258.8170166015625	258.81805419921875
568	258.89923095703125	1.6720499999999998					1	DETECTED	258.8992 m/z @1.67 [CD8239_2.mzXML]	258.89923095703125	1.6720499999999998	1.6115333333333333	1.7491166666666667	0.1375833333333334	40422.77734375	189695.41876196294	0	1174	0.06347473571690232	1.17012582157422	1.2710828721628444	258.8989562988281	258.89947509765625
569	258.9441833496094	1.5372999999999999					1	DETECTED	258.9442 m/z @1.54 [CD8239_2.mzXML]	258.9441833496094	1.5372999999999999	1.4300833333333334	8.697849999999999	7.267766666666666	10821.8564453125	925838.0864611815	0	1174	0.14249391890832963	33.892896004974396	66.78579200994878	258.943603515625	258.9449462890625
570	258.97265625	1.5075166666666666					1	DETECTED	258.9727 m/z @1.51 [CD8239_2.mzXML]	258.97265625	1.5075166666666666	1.4300833333333334	19.936333333333334	18.50625	9646.62109375	1557314.992682129	0	1174	0.0854350275174296	119.49795523030579	237.99591046061155	258.96502685546875	258.9802551269531
571	259.0257873535156	11.38105					1	DETECTED	259.0258 m/z @11.38 [CD8239_2.mzXML]	259.0257873535156	11.38105	9.766250000000001	18.274166666666666	8.507916666666665	3592.163818359375	766549.4955651549	0	1174	4.122133081046496	2.6343561638180177	3.3570918891603063	259.0248718261719	259.02862548828125
572	259.0937194824219	11.818783333333332					1	DETECTED	259.0937 m/z @11.82 [CD8239_2.mzXML]	259.0937194824219	11.818783333333332	5.082800000000001	11.988949999999999	6.9061499999999985	8308.453125	1075316.5835799559	0	1174	0.06915169345221628	0.5126311674365782	0.02526233487315638	259.0935974121094	259.0943908691406
573	259.65863037109375	13.176283333333334					1	DETECTED	259.6586 m/z @13.18 [CD8239_2.mzXML]	259.65863037109375	13.176283333333334	12.964483333333334	13.568999999999999	0.6045166666666653	8768.55859375	159110.84351196248	0	1174	0.38253987491668084	1.4270931696569042	2.0202747971088857	259.64971923828125	259.6592712402344
574	260.0229187011719	10.509350000000001					1	DETECTED	260.0229 m/z @10.51 [CD8239_2.mzXML]	260.0229187011719	10.509350000000001	7.457883333333333	10.574333333333334	3.1164500000000004	2189.5849609375	356139.0380819091	0	1174	3.1042991011836243	0.5106478851699727	0.021295770339945463	260.02276611328125	260.0245666503906
575	260.1594543457031	13.146766666666668					1	DETECTED	260.1595 m/z @13.15 [CD8239_2.mzXML]	260.1594543457031	13.146766666666668	0.9584499999999999	13.293116666666666	12.334666666666667	5008.75927734375	2256027.802925903	0	1174	1.198677230923991	0.5060037002648711	0.012007400529742132	260.159423828125	260.16802978515625
576	260.1858215332031	9.851133333333333					1	DETECTED	260.1858 m/z @9.85 [CD8239_2.mzXML]	260.1858215332031	9.851133333333333	9.560033333333333	18.8795	9.319466666666667	22445.52734375	695047.8530290225	0	1174	0.08585212308057777	1.6297574772100234	1.0829731803366804	260.18463134765625	260.186279296875
577	260.9769592285156	1.5372999999999999					1	DETECTED	260.9770 m/z @1.54 [CD8239_2.mzXML]	260.9769592285156	1.5372999999999999	1.4300833333333334	17.426	15.995916666666664	5642.388671875	1746554.4089748533	0	1174	0.08462752144758956	74.59622260220746	148.19244520441492	260.97637939453125	260.9847717285156
578	261.0112609863281	1.8070166666666667					1	DETECTED	261.0113 m/z @1.81 [CD8239_2.mzXML]	261.0112609863281	1.8070166666666667	1.4468	15.26915	13.82235	82648.4375	2712648.8750425107	0	1174	0.27956730196819857	1.2106710291358016	6.105598799532069	261.0056457519531	261.0205383300781
579	261.0734558105469	10.509350000000001					1	DETECTED	261.0735 m/z @10.51 [CD8239_2.mzXML]	261.0734558105469	10.509350000000001	10.477583333333333	10.55795	0.08036666666666648	3965.194580078125	12583.564113159176	0	1174	0.07538637907117973	1.2649527806925005	1.529905561385001	261.0732421875	261.07440185546875
580	261.1445617675781	9.525516666666666					1	DETECTED	261.1446 m/z @9.53 [CD8239_2.mzXML]	261.1445617675781	9.525516666666666	0.10106666666666667	19.9545	19.85343333333333	73681.1171875	2277425.582560028	1	1174	0.09596176608807205	0.5132091916730963	0.7568181134791777	261.14288330078125	261.1466369628906
581	261.1848449707031	19.881833333333336					1	DETECTED	261.1848 m/z @19.88 [CD8239_2.mzXML]	261.1848449707031	19.881833333333336	0.10106666666666667	20.0095	19.90843333333333	3299.657470703125	1714371.6780569153	0	1174	12.586951884120722	0.5032270404079383	0.006454080815876507	261.1783142089844	261.19012451171875
582	262.0397033691406	3.252816666666667					1	DETECTED	262.0397 m/z @3.25 [CD8239_2.mzXML]	262.0397033691406	3.252816666666667	2.866416666666667	10.461833333333335	7.595416666666668	1978.002685546875	351310.3416625061	0	1174	0.03139628219845081	9.828437715665975	18.65687543133195	262.0369567871094	262.04510498046875
583	262.1477966308594	9.542616666666667					1	DETECTED	262.1478 m/z @9.54 [CD8239_2.mzXML]	262.1477966308594	9.542616666666667	9.4569	9.577166666666667	0.12026666666666763	8500.1298828125	40238.189571899515	0	1174	0.08173028032839547	0.7015360684425362	0.3775519010035009	262.1473388671875	262.1478576660156
584	263.0082702636719	1.8070166666666667					1	DETECTED	263.0083 m/z @1.81 [CD8239_2.mzXML]	263.0082702636719	1.8070166666666667	1.4468	17.294666666666668	15.847866666666668	28840.728515625	1595943.3093380737	0	1174	0.5555687400231539	21.997686577522792	1.0977101298488448	263.0027770996094	263.0180969238281
585	263.0885009765625	11.5516					1	DETECTED	263.0885 m/z @11.55 [CD8239_2.mzXML]	263.0885009765625	11.5516	1.7929	13.651816666666667	11.858916666666667	449537.375	1.2114301156914636E7	1	1174	0.13606719889557972	0.5183929603138199	0.176585209367881	263.07989501953125	263.09808349609375
586	263.1391906738281	9.6463					1	DETECTED	263.1392 m/z @9.65 [CD8239_2.mzXML]	263.1391906738281	9.6463	2.6374333333333335	9.71495	7.077516666666666	11767.4853515625	530502.1192966311	0	1174	0.09089395606484807	0.5048973680956502	0.009794736191300526	263.135009765625	263.14874267578125
587	263.2363586425781	11.476049999999999					1	DETECTED	263.2364 m/z @11.48 [CD8239_2.mzXML]	263.2363586425781	11.476049999999999	0.21021666666666666	17.463166666666666	17.25295	46166.09375	3866202.6976359286	0	1174	3.0825388565065523	4.097201065693772	5.893560806786208	263.2318115234375	263.2379150390625
588	264.0919189453125	11.536816666666665					1	DETECTED	264.0919 m/z @11.54 [CD8239_2.mzXML]	264.0919189453125	11.536816666666665	1.8070166666666667	11.8948	10.087783333333334	55711.8671875	9304042.539146118	0	1174	0.11969003523802257	0.513707493698829	0.02600606684162895	264.08807373046875	264.0922546386719
589	264.17083740234375	9.183133333333334					1	DETECTED	264.1708 m/z @9.18 [CD8239_2.mzXML]	264.17083740234375	9.183133333333334	9.105916666666667	9.71495	0.6090333333333326	27217.74609375	197259.07184960993	0	1174	0.11080701798521275	2.25575020129686	2.6808112104032595	264.1700744628906	264.1712951660156
590	264.85260009765625	1.7491166666666667					1	DETECTED	264.8526 m/z @1.75 [CD8239_2.mzXML]	264.85260009765625	1.7491166666666667	1.6720499999999998	1.7929	0.12085000000000012	19190.8125	93663.94788842776	0	1174	0.10148297923425265	0.7840614186851201	0.5681228373702403	264.84454345703125	264.85260009765625
591	265.02288818359375	1.7929					1	DETECTED	265.0229 m/z @1.79 [CD8239_2.mzXML]	265.02288818359375	1.7929	1.764	17.68566666666667	15.92166666666667	39920.02734375	1485162.9680812068	0	1174	0.06233637879568188	13.85396536667314	21.009285450261153	265.0163879394531	265.0328674316406
592	265.0849914550781	19.535500000000003					1	DETECTED	265.0850 m/z @19.54 [CD8239_2.mzXML]	265.0849914550781	19.535500000000003	0.11921666666666667	20.0095	19.890283333333333	4358.93359375	1648951.0016183155	0	1174	1.0751057656039045	0.512206249565442	0.04220006498412401	265.0750427246094	265.0928649902344
593	265.11834716796875	9.69825					1	DETECTED	265.1183 m/z @9.70 [CD8239_2.mzXML]	265.11834716796875	9.69825	9.6463	10.147933333333333	0.5016333333333325	87146.6953125	565555.1911208496	1	1174	0.09060859241759722	3.0391208659742883	2.627868054898683	265.1178894042969	265.1188659667969
594	265.2519836425781	12.626416666666668					1	DETECTED	265.2520 m/z @12.63 [CD8239_2.mzXML]	265.2519836425781	12.626416666666668	0.7940666666666666	16.444166666666668	15.650100000000002	41233.41796875	2438759.604811127	0	1174	0.21576543699164574	0.5409547179681888	0.13013398783837096	265.2513122558594	265.25390625
595	265.9811706542969	10.201083333333335					1	DETECTED	265.9812 m/z @10.20 [CD8239_2.mzXML]	265.9811706542969	10.201083333333335	10.165883333333333	10.321850000000001	0.15596666666666792	17193.46484375	97564.57164746121	0	1174	0.11713311599244847	2.2154356060605322	4.673429021036168	265.98095703125	265.9814758300781
596	266.07183837890625	16.2777					1	DETECTED	266.0718 m/z @16.28 [CD8239_2.mzXML]	266.07183837890625	16.2777	9.47405	19.790666666666667	10.316616666666667	5712.6201171875	1394023.1377991333	0	1174	2.1812973364897967	0.7581677971872941	0.522292861381558	266.0697021484375	266.07220458984375
597	266.1217041015625	9.69825					1	DETECTED	266.1217 m/z @9.70 [CD8239_2.mzXML]	266.1217041015625	9.69825	9.66375	19.3715	9.70775	12716.509765625	1864217.2032369385	0	1174	0.0786627371085693	140.69202898550918	280.38405797101836	266.1195068359375	266.1219177246094
598	266.6387634277344	12.792583333333333					1	DETECTED	266.6388 m/z @12.79 [CD8239_2.mzXML]	266.6387634277344	12.792583333333333	12.74245	12.904116666666665	0.1616666666666653	8969.9501953125	54831.88801196259	0	1174	0.10236829503676148	1.6123670212765882	2.2247340425531763	266.63787841796875	266.638916015625
599	266.84906005859375	1.7491166666666667					1	DETECTED	266.8491 m/z @1.75 [CD8239_2.mzXML]	266.84906005859375	1.7491166666666667	1.6871666666666667	18.951999999999998	17.264833333333332	20991.9140625	5722114.081247314	0	1174	0.08114382929609198	139.34490180252902	260.705392962497	266.8422546386719	266.85845947265625
600	266.92724609375	1.5965500000000001					1	DETECTED	266.9272 m/z @1.60 [CD8239_2.mzXML]	266.92724609375	1.5965500000000001	1.5669166666666667	1.6418833333333334	0.07496666666666663	27176.0390625	86663.58089355465	0	1174	0.05849705636004354	1.2649043869516274	1.529808773903255	266.9270935058594	266.9276428222656
601	267.03082275390625	11.5516					1	DETECTED	267.0308 m/z @11.55 [CD8239_2.mzXML]	267.03082275390625	11.5516	11.522333333333334	11.784183333333335	0.2618500000000008	10318.3740234375	78032.24442358396	0	1174	0.11663512840184431	4.47351936218682	7.9470387243736385	267.03070068359375	267.03167724609375
602	267.0597229003906	1.8913333333333333					1	DETECTED	267.0597 m/z @1.89 [CD8239_2.mzXML]	267.0597229003906	1.8913333333333333	1.8773666666666666	19.9545	18.077133333333332	9148.421875	2548697.782973845	0	1174	14.925256569761427	619.3142340220868	1285.897953252116	267.0586242675781	267.068603515625
603	267.2067565917969	8.802466666666668					1	DETECTED	267.2068 m/z @8.80 [CD8239_2.mzXML]	267.2067565917969	8.802466666666668	8.680316666666666	8.908333333333333	0.22801666666666698	4242.583984375	34144.12048776252	0	1174	0.1118192108305216	0.9333469777595764	0.866693955519153	267.2059326171875	267.2071838378906
604	267.6465759277344	13.1912					1	DETECTED	267.6466 m/z @13.19 [CD8239_2.mzXML]	267.6465759277344	13.1912	12.1578	14.834733333333332	2.6769333333333325	164353.09375	3733155.857809325	2	1174	0.278609290242235	2.1246161658700817	2.1559806817212577	267.645751953125	267.6474609375
605	267.97900390625	10.201083333333335					1	DETECTED	267.9790 m/z @10.20 [CD8239_2.mzXML]	267.97900390625	10.201083333333335	7.5111	10.286966666666666	2.7758666666666665	14921.361328125	538980.0681031493	0	1174	0.10697228139711434	0.5159635437642114	0.03192708752842266	267.97900390625	267.98370361328125
606	268.95745849609375	11.336733333333333					1	DETECTED	268.9575 m/z @11.34 [CD8239_2.mzXML]	268.95745849609375	11.336733333333333	10.840233333333334	18.440333333333335	7.600100000000001	10052.5478515625	994791.5781183467	0	1174	0.5951694616575196	7.653675730110788	10.88325601096096	268.9566650390625	268.9596252441406
607	268.9969482421875	10.23485					1	DETECTED	268.9969 m/z @10.23 [CD8239_2.mzXML]	268.9969482421875	10.23485	10.183716666666667	11.909633333333334	1.7259166666666665	3412.201416015625	185469.28403796378	0	1174	0.0836198118747582	16.876629726206243	32.753259452412486	268.993408203125	268.99713134765625
608	269.0496520996094	1.86375					1	DETECTED	269.0497 m/z @1.86 [CD8239_2.mzXML]	269.0496520996094	1.86375	1.86375	2.2599	0.39615	8087.38525390625	76702.94950946042	0	1174	0.2888710320026795	null	null	269.04779052734375	269.0496520996094
609	269.0872802734375	1.4626166666666667					1	DETECTED	269.0873 m/z @1.46 [CD8239_2.mzXML]	269.0872802734375	1.4626166666666667	1.4468	1.5669166666666667	0.12011666666666665	4146.0869140625	22930.08150256346	0	1174	0.3388465619332932	3.7971548998946436	6.594309799789287	269.08721923828125	269.08807373046875
610	269.13824462890625	12.005466666666667					1	DETECTED	269.1382 m/z @12.01 [CD8239_2.mzXML]	269.13824462890625	12.005466666666667	10.509350000000001	12.1578	1.6484499999999986	12396.396484375	491295.2506608885	0	1174	0.492935883421179	0.5509095770160526	0.10181915403210517	269.1376037597656	269.14166259765625
611	269.1677551269531	13.822866666666666					1	DETECTED	269.1678 m/z @13.82 [CD8239_2.mzXML]	269.1677551269531	13.822866666666666	10.4132	18.348000000000003	7.934800000000003	3261.141845703125	711224.9895431825	0	1174	4.943904232692564	1.1635741519210094	1.3271483038420189	269.15911865234375	269.1695556640625
612	269.2257995605469	13.9819					1	DETECTED	269.2258 m/z @13.98 [CD8239_2.mzXML]	269.2257995605469	13.9819	13.858116666666666	15.556983333333333	1.6988666666666674	51831.546875	1507591.1581059878	0	1174	0.3088104079605394	5.2536832254533445	7.343634568579891	269.2254943847656	269.22711181640625
613	269.2833557128906	12.52895					1	DETECTED	269.2834 m/z @12.53 [CD8239_2.mzXML]	269.2833557128906	12.52895	0.13724999999999998	19.790666666666667	19.653416666666665	8228.31640625	1503646.3130969545	0	1174	1.5826798562902642	1.142437255486302	0.08973524473447377	269.2821044921875	269.2849426269531
614	270.2293395996094	14.016699999999998					1	DETECTED	270.2293 m/z @14.02 [CD8239_2.mzXML]	270.2293395996094	14.016699999999998	13.89315	15.040283333333333	1.1471333333333327	14227.0703125	302071.5405889279	0	1174	0.2772018094394362	4.6423849993255795	8.284769998651159	270.2290344238281	270.2306213378906
615	271.03985595703125	1.7929					1	DETECTED	271.0399 m/z @1.79 [CD8239_2.mzXML]	271.03985595703125	1.7929	0.24691666666666665	15.796716666666667	15.5498	74244.4921875	4030986.5325333867	0	1174	0.06645170253114108	90.71084303907098	196.21913672610643	271.03948974609375	271.04718017578125
616	271.2052307128906	14.4657					1	DETECTED	271.2052 m/z @14.47 [CD8239_2.mzXML]	271.2052307128906	14.4657	11.170283333333334	16.4259	5.255616666666665	29352.3515625	1636161.9055704346	0	1174	0.6705296419735252	0.7974130737134908	0.2811881483025951	271.2046813964844	271.205810546875
617	271.2626647949219	12.545183333333334					1	DETECTED	271.2627 m/z @12.55 [CD8239_2.mzXML]	271.2626647949219	12.545183333333334	0.10106666666666667	20.0095	19.90843333333333	42534.08984375	5568511.587223213	0	1174	0.28010788449718405	0.5571159893923127	1.4295403508086273	271.2615966796875	271.2639465332031
618	271.65777587890625	12.9194					1	DETECTED	271.6578 m/z @12.92 [CD8239_2.mzXML]	271.65777587890625	12.9194	11.188033333333333	13.072083333333333	1.8840500000000002	19107.638671875	1106708.5064639898	0	1174	0.20902565267125617	0.5440932981652261	0.08818659633045223	271.654541015625	271.6578674316406
619	272.2088928222656	14.68385					1	DETECTED	272.2089 m/z @14.68 [CD8239_2.mzXML]	272.2088928222656	14.68385	14.166666666666666	15.340499999999999	1.1738333333333326	6804.302734375	237090.94307186882	0	1174	0.5903447889400528	1.1348329090264562	0.8435724140893912	272.20819091796875	272.2092590332031
620	272.25762939453125	11.35135					1	DETECTED	272.2576 m/z @11.35 [CD8239_2.mzXML]	272.25762939453125	11.35135	0.15561666666666665	19.972666666666665	19.81705	19933.658203125	1965026.797689972	0	1174	1.2539316583093871	0.8541253342781631	0.7311355722969999	272.25762939453125	272.267333984375
621	272.6654357910156	13.336133333333333					1	DETECTED	272.6654 m/z @13.34 [CD8239_2.mzXML]	272.6654357910156	13.336133333333333	12.964483333333334	13.753350000000001	0.7888666666666673	13571.9306640625	225919.9491954345	0	1174	0.07588326537535295	1.0613031974528044	1.1226063949056089	272.6567077636719	272.6662292480469
622	272.7945861816406	1.97525					1	DETECTED	272.7946 m/z @1.98 [CD8239_2.mzXML]	272.7945861816406	1.97525	1.7491166666666667	2.14655	0.3974333333333333	13694.6123046875	169236.60235473636	0	1174	0.16823367312594306	0.8787588443396227	0.6502814507828416	272.7937927246094	272.7953186035156
623	272.9443359375	1.6115333333333333					1	DETECTED	272.9443 m/z @1.61 [CD8239_2.mzXML]	272.9443359375	1.6115333333333333	1.5669166666666667	1.7029166666666666	0.1359999999999999	40861.265625	166400.3460217284	0	1174	0.06755090320329105	1.6678694943413583	1.8914862109259045	272.9438171386719	272.9455871582031
624	274.0031433105469	11.222916666666666					1	DETECTED	274.0031 m/z @11.22 [CD8239_2.mzXML]	274.0031433105469	11.222916666666666	10.9443	19.13383333333333	8.189533333333332	10310.9423828125	1356429.3139096068	0	1174	0.7269282198912261	9.778747635514227	20.536012962320047	274.0010986328125	274.00390625
625	274.27288818359375	11.322049999999999					1	DETECTED	274.2729 m/z @11.32 [CD8239_2.mzXML]	274.27288818359375	11.322049999999999	11.205383333333334	15.48425	4.278866666666666	2357613.0	1.75847131091738E7	1	1174	0.1003762395451151	1.4316183048707394	2.9869182927704823	274.2728576660156	274.275390625
626	274.635009765625	13.176283333333334					1	DETECTED	274.6350 m/z @13.18 [CD8239_2.mzXML]	274.635009765625	13.176283333333334	12.776100000000001	13.26425	0.4881499999999992	7753.15185546875	153697.61093518068	0	1174	0.5909030625215337	0.6099079588521927	0.2198159177043855	274.6252136230469	274.6356201171875
627	274.88104248046875	1.7491166666666667					1	DETECTED	274.8810 m/z @1.75 [CD8239_2.mzXML]	274.88104248046875	1.7491166666666667	1.65695	14.150466666666667	12.493516666666666	28737.9609375	6600356.495098634	0	1174	0.06096679569173369	67.77676311030737	134.55352622061474	274.8727722167969	274.8856506347656
628	274.998779296875	11.257683333333334					1	DETECTED	274.9988 m/z @11.26 [CD8239_2.mzXML]	274.998779296875	11.257683333333334	1.5816166666666667	19.3715	17.789883333333336	10550.595703125	2200764.3752106936	0	1174	4.639403867514602	0.9170793439158743	0.6719996766778005	274.993896484375	275.0022277832031
629	275.27655029296875	11.322049999999999					1	DETECTED	275.2766 m/z @11.32 [CD8239_2.mzXML]	275.27655029296875	11.322049999999999	6.3041	11.8948	5.5907	353565.25	1.0804837963366818E7	0	1174	0.10055765856446897	0.5257621761680761	2.8929016170733637	275.27496337890625	275.2776184082031
630	275.6325378417969	13.146766666666668					1	DETECTED	275.6325 m/z @13.15 [CD8239_2.mzXML]	275.6325378417969	13.146766666666668	12.02185	14.649833333333333	2.627983333333333	114138.09375	2323276.00353784	0	1174	0.24449443987644948	0.8351139303956093	2.035613618763596	275.6299743652344	275.6333312988281
631	276.13427734375	13.249933333333333					1	DETECTED	276.1343 m/z @13.25 [CD8239_2.mzXML]	276.13427734375	13.249933333333333	10.4132	13.601733333333334	3.188533333333334	30443.234375	750036.3765684201	0	1174	0.18693750867030445	0.5620079434090857	0.06822856569503799	276.12567138671875	276.1346130371094
632	276.6517028808594	13.176283333333334					1	DETECTED	276.6517 m/z @13.18 [CD8239_2.mzXML]	276.6517028808594	13.176283333333334	13.072083333333333	14.565566666666665	1.493483333333332	19890.921875	440535.295957946	0	1174	0.28554143697001066	4.711575443447293	4.2423643093487495	276.6511535644531	276.6539611816406
633	276.9849853515625	1.7929					1	DETECTED	276.9850 m/z @1.79 [CD8239_2.mzXML]	276.9849853515625	1.7929	1.764	18.18166666666667	16.41766666666667	24500.82421875	1088067.055177521	0	1174	0.12231449301004615	264.0770107116385	19.422651648694696	276.98419189453125	276.994873046875
634	277.03839111328125	10.4938					1	DETECTED	277.0384 m/z @10.49 [CD8239_2.mzXML]	277.03839111328125	10.4938	3.6967	10.608	6.911300000000001	4891.53466796875	554273.1754889525	0	1174	0.08834642126996961	0.5084006414500302	0.016801282900060364	277.03509521484375	277.0386962890625
635	277.158203125	15.181000000000001					1	DETECTED	277.1582 m/z @15.18 [CD8239_2.mzXML]	277.158203125	15.181000000000001	9.885950000000001	18.145166666666668	8.259216666666667	8680.642578125	1460049.8710291723	0	1174	1.0652135965733827	0.6654143858702766	0.41986280921852603	277.15301513671875	277.1587219238281
636	278.0519104003906	16.813666666666666					1	DETECTED	278.0519 m/z @16.81 [CD8239_2.mzXML]	278.0519104003906	16.813666666666666	9.285950000000001	19.845333333333333	10.559383333333331	3111.033935546875	788779.0344284971	0	1174	1.5085815725120657	0.7013669483663705	0.40273389673274107	278.0494384765625	278.0531921386719
637	278.62744140625	12.934716666666667					1	DETECTED	278.6274 m/z @12.93 [CD8239_2.mzXML]	278.62744140625	12.934716666666667	12.808783333333334	16.5372	3.7284166666666643	27455.802734375	763248.8566809087	0	1174	0.1607753077811669	14.803136580201272	28.606273160402544	278.6266784667969	278.6344299316406
638	278.9825134277344	1.8070166666666667					1	DETECTED	278.9825 m/z @1.81 [CD8239_2.mzXML]	278.9825134277344	1.8070166666666667	1.8070166666666667	19.517333333333333	17.710316666666667	9521.8955078125	1679303.533422791	0	1174	0.1676218810045369	null	null	278.980224609375	278.98291015625
639	279.0536193847656	11.536816666666665					1	DETECTED	279.0536 m/z @11.54 [CD8239_2.mzXML]	279.0536193847656	11.536816666666665	1.8913333333333333	19.881833333333336	17.990500000000004	10262.6328125	2025832.5301607975	0	1174	9.345397511389347	2.589245572895199	3.3521573842371337	279.0470275878906	279.062255859375
640	279.0839538574219	10.4938					1	DETECTED	279.0840 m/z @10.49 [CD8239_2.mzXML]	279.0839538574219	10.4938	4.482	19.31683333333333	14.834833333333332	118466.2109375	3867700.077136809	1	1174	0.08874441526556964	1.0061012884610558	1.0384620367617912	279.08294677734375	279.09368896484375
641	279.1584167480469	12.428116666666666					1	DETECTED	279.1584 m/z @12.43 [CD8239_2.mzXML]	279.1584167480469	12.428116666666666	0.10106666666666667	20.0095	19.90843333333333	80067.8203125	3.836616270261424E7	1	1174	11.441054969476301	0.8075100422782957	0.0848962769800257	279.1578369140625	279.1595458984375
642	279.2312316894531	13.457533333333334					1	DETECTED	279.2312 m/z @13.46 [CD8239_2.mzXML]	279.2312316894531	13.457533333333334	12.1578	15.25135	3.0935500000000005	19885.935546875	1301212.4144957273	0	1174	0.47794192016037584	1.052356349737561	1.0259709610075347	279.2283020019531	279.23260498046875
643	279.6355285644531	13.336133333333333					1	DETECTED	279.6355 m/z @13.34 [CD8239_2.mzXML]	279.6355285644531	13.336133333333333	13.235466666666667	13.350416666666666	0.11494999999999855	12344.15625	66536.60372192328	0	1174	0.09025898021081247	0.5709437086092718	0.14188741721854362	279.63470458984375	279.6355285644531
644	279.64642333984375	12.964483333333334					1	DETECTED	279.6464 m/z @12.96 [CD8239_2.mzXML]	279.64642333984375	12.964483333333334	12.74245	14.183666666666666	1.4412166666666657	120818.8203125	1662655.740925111	0	1174	0.19659524376325344	1.9644744258501459	1.9737934389219944	279.64569091796875	279.64703369140625
645	280.0916442871094	1.7340166666666665					1	DETECTED	280.0916 m/z @1.73 [CD8239_2.mzXML]	280.0916442871094	1.7340166666666665	1.6720499999999998	19.043166666666664	17.371116666666666	88005.078125	4005329.2660562117	0	1174	0.07667633258950302	121.43219756526045	228.21040680433163	280.0855712890625	280.0921325683594
646	280.161865234375	12.512316666666667					1	DETECTED	280.1619 m/z @12.51 [CD8239_2.mzXML]	280.161865234375	12.512316666666667	0.3199166666666667	20.0095	19.68958333333333	12324.0498046875	6364367.757133791	0	1174	9.558458583489402	0.8074531402075609	3.710500413509637	280.160400390625	280.1629333496094
647	280.6541748046875	13.321833333333332					1	DETECTED	280.6542 m/z @13.32 [CD8239_2.mzXML]	280.6541748046875	13.321833333333332	13.009816666666667	14.700416666666666	1.690599999999998	75721.953125	1318861.920799439	0	1174	0.2039067660648186	1.454505677285279	3.0543311671995683	280.6495361328125	280.6551208496094
648	281.0101013183594	11.536816666666665					1	DETECTED	281.0101 m/z @11.54 [CD8239_2.mzXML]	281.0101013183594	11.536816666666665	11.522333333333334	11.767	0.24466666666666548	22145.1015625	165602.75281054617	0	1174	0.136701310462076	8.44649021864346	14.676742562084723	281.009521484375	281.0105285644531
649	281.0837097167969	15.685550000000001					1	DETECTED	281.0837 m/z @15.69 [CD8239_2.mzXML]	281.0837097167969	15.685550000000001	9.335233333333333	19.55366666666667	10.218433333333335	12341.9345703125	2672599.752259247	0	1174	6.328266376511182	0.8045609274078196	4.592653275658205	281.0823059082031	281.084228515625
650	281.1878967285156	18.988333333333333					1	DETECTED	281.1879 m/z @18.99 [CD8239_2.mzXML]	281.1878967285156	18.988333333333333	0.30145	19.75433333333333	19.452883333333332	2111.595703125	1459270.1284992371	0	1174	2.675226219667401	0.52049565961151	0.04099131922301997	281.1869201660156	281.19580078125
651	281.24700927734375	14.333716666666668					1	DETECTED	281.2470 m/z @14.33 [CD8239_2.mzXML]	281.24700927734375	14.333716666666668	0.19213333333333335	17.51833333333333	17.326199999999996	78013.1484375	6055384.7678510435	1	1174	3.352850200546129	0.9269735149082928	0.3999886269320014	281.2459716796875	281.24798583984375
652	281.6619873046875	14.100516666666666					1	DETECTED	281.6620 m/z @14.10 [CD8239_2.mzXML]	281.6619873046875	14.100516666666666	11.0133	16.129833333333334	5.116533333333335	39042.171875	2623597.173832701	0	1174	0.6539524232172482	0.8286644388418913	3.8460561166890086	281.656005859375	281.66253662109375
653	282.16387939453125	14.4657					1	DETECTED	282.1639 m/z @14.47 [CD8239_2.mzXML]	282.16387939453125	14.4657	11.580350000000001	15.233533333333332	3.653183333333331	11419.876953125	797572.7143286738	0	1174	3.005345501570055	0.6330572258709225	0.3034293646723874	282.1623840332031	282.16943359375
654	282.22137451171875	20.0095					1	DETECTED	282.2214 m/z @20.01 [CD8239_2.mzXML]	282.22137451171875	20.0095	0.10106666666666667	20.0095	19.90843333333333	4344.0068359375	2586015.850269133	0	1174	14.003349672968316	0.5	null	282.2200622558594	282.2239074707031
655	282.2503356933594	14.333716666666668					1	DETECTED	282.2503 m/z @14.33 [CD8239_2.mzXML]	282.2503356933594	14.333716666666668	11.06565	15.685550000000001	4.619900000000001	15287.6298828125	1928407.978508668	0	1174	3.2984229273432497	0.7068246261806164	0.42620625453071337	282.249755859375	282.2593994140625
656	282.2784729003906	13.875583333333333					1	DETECTED	282.2785 m/z @13.88 [CD8239_2.mzXML]	282.2784729003906	13.875583333333333	11.924650000000002	14.399666666666667	2.475016666666665	44300.76171875	1135311.9412502456	0	1174	0.24248529414533415	1.8259578000306098	3.489485337043694	282.2776794433594	282.27923583984375
657	282.8235168457031	1.7491166666666667					1	DETECTED	282.8235 m/z @1.75 [CD8239_2.mzXML]	282.8235168457031	1.7491166666666667	1.7029166666666666	1.8070166666666667	0.10410000000000008	16998.091796875	75119.86173632824	0	1174	0.07765225233026807	1.126623376623377	1.2532467532467542	282.8226013183594	282.8235168457031
658	282.9046630859375	1.5965500000000001					1	DETECTED	282.9047 m/z @1.60 [CD8239_2.mzXML]	282.9046630859375	1.5965500000000001	1.5522166666666666	1.65695	0.10473333333333334	60124.265625	249161.17376757812	0	1174	0.06989823260390193	1.154954305912338	1.3804037624369083	282.9043884277344	282.9051513671875
659	282.9726867675781	11.73315					1	DETECTED	282.9727 m/z @11.73 [CD8239_2.mzXML]	282.9726867675781	11.73315	10.909833333333333	15.815266666666668	4.905433333333335	7076.44189453125	785283.3578964847	0	1174	0.22860811005855908	2.9790684021943763	3.729088980263832	282.9721374511719	282.97454833984375
660	283.0073547363281	10.21805					1	DETECTED	283.0074 m/z @10.22 [CD8239_2.mzXML]	283.0073547363281	10.21805	10.165883333333333	10.395299999999999	0.2294166666666655	11770.6875	74827.95426596074	0	1174	0.09118207665641442	2.1988817891373773	3.397763578274754	283.0070495605469	283.0086669921875
661	283.0279541015625	1.8773666666666666					1	DETECTED	283.0280 m/z @1.88 [CD8239_2.mzXML]	283.0279541015625	1.8773666666666666	1.8773666666666666	17.851166666666664	15.973799999999997	5160.736328125	1175909.4793466802	0	1174	14.262351571033555	null	null	283.0262145996094	283.028564453125
662	283.24188232421875	15.040283333333333					1	DETECTED	283.2419 m/z @15.04 [CD8239_2.mzXML]	283.24188232421875	15.040283333333333	14.63285	15.575233333333333	0.9423833333333338	5776.50048828125	188485.730560791	0	1174	0.22327893497181783	1.1564877689601571	1.312975537920314	283.2413024902344	283.2422180175781
663	283.2623291015625	12.626416666666668					1	DETECTED	283.2623 m/z @12.63 [CD8239_2.mzXML]	283.2623291015625	12.626416666666668	0.1739	20.0095	19.8356	111420.9609375	3438857.637418153	1	1174	0.22073736618449402	6.104978877526435	2.8705020916783317	283.26104736328125	283.26416015625
664	283.2817077636719	13.964016666666668					1	DETECTED	283.2817 m/z @13.96 [CD8239_2.mzXML]	283.2817077636719	13.964016666666668	4.809633333333333	14.25045	9.440816666666667	7906.0732421875	1461983.8001942148	0	1174	0.3538274395444958	0.5156446001278076	0.03128920025561522	283.2812805175781	283.2821960449219
665	283.6303405761719	11.972783333333332					1	DETECTED	283.6303 m/z @11.97 [CD8239_2.mzXML]	283.6303405761719	11.972783333333332	11.924650000000002	14.267249999999999	2.3425999999999974	7117.38232421875	439002.80276489235	0	1174	0.11988679307673955	24.334487534627343	47.668975069254685	283.62945556640625	283.6327819824219
666	284.1884765625	9.560033333333333					1	DETECTED	284.1885 m/z @9.56 [CD8239_2.mzXML]	284.1884765625	9.560033333333333	9.15385	16.813666666666666	7.659816666666666	2661.96533203125	333287.0463097534	0	1174	7.4711218419388405	9.429013992039728	17.858027984079456	284.18359375	284.1896057128906
667	284.2656555175781	12.545183333333334					1	DETECTED	284.2657 m/z @12.55 [CD8239_2.mzXML]	284.2656555175781	12.545183333333334	9.016283333333332	15.128333333333334	6.112050000000002	18403.177734375	2438372.404306793	0	1174	3.7888065841350542	0.8659993199013855	0.07337585824317013	284.2652587890625	284.266357421875
668	284.33087158203125	11.8511					1	DETECTED	284.3309 m/z @11.85 [CD8239_2.mzXML]	284.33087158203125	11.8511	11.835550000000001	12.1578	0.3222499999999986	9467.37890625	78454.90282879585	0	1174	0.11575792769577475	10.361736334405574	4.881266322505647	284.3300476074219	284.3318786621094
669	284.90960693359375	1.6720499999999998					1	DETECTED	284.9096 m/z @1.67 [CD8239_2.mzXML]	284.90960693359375	1.6720499999999998	1.6115333333333333	1.764	0.15246666666666675	34851.7109375	173516.08652331555	0	1174	0.08897599645748966	1.2597080694023717	1.5194161388047431	284.9093322753906	284.9097900390625
670	285.0054626464844	10.201083333333335					1	DETECTED	285.0055 m/z @10.20 [CD8239_2.mzXML]	285.0054626464844	10.201083333333335	5.204666666666666	10.321850000000001	5.117183333333335	11850.3837890625	913403.2654083561	0	1174	0.11976090146448293	0.5120853278182698	0.03507899016848734	285.005126953125	285.0151062011719
671	285.0644226074219	1.5075166666666666					1	DETECTED	285.0644 m/z @1.51 [CD8239_2.mzXML]	285.0644226074219	1.5075166666666666	1.4300833333333334	17.407333333333334	15.97725	11875.3486328125	2557691.9048858033	0	1174	10.19132569989942	103.1677787343953	205.3355574687906	285.0619201660156	285.07159423828125
672	285.2773132324219	13.875583333333333					1	DETECTED	285.2773 m/z @13.88 [CD8239_2.mzXML]	285.2773132324219	13.875583333333333	0.24691666666666665	19.0795	18.832583333333332	3257.648193359375	1344829.3668698415	0	1174	8.171406031532559	0.6909180404050286	0.3818360808100572	285.2690734863281	285.2797546386719
673	286.20111083984375	10.321850000000001					1	DETECTED	286.2011 m/z @10.32 [CD8239_2.mzXML]	286.20111083984375	10.321850000000001	3.1328	11.205383333333334	8.072583333333334	126672.9609375	6517823.086127622	1	1174	0.0955298556249069	0.5191821186113671	0.022581421962403578	286.2000427246094	286.2070617675781
674	286.2487487792969	9.817616666666668					1	DETECTED	286.2487 m/z @9.82 [CD8239_2.mzXML]	286.2487487792969	9.817616666666668	8.8374	19.626666666666665	10.789266666666665	74262.0703125	1858514.6083196385	1	1174	0.4004231768387694	1.071350888891411	0.7284697286519869	286.2474060058594	286.2493896484375
675	287.0135192871094	1.764					1	DETECTED	287.0135 m/z @1.76 [CD8239_2.mzXML]	287.0135192871094	1.764	1.7340166666666665	9.628716666666666	7.894699999999999	27534.220703125	1612552.5711698607	0	1174	0.06957983854631977	131.65147304057749	262.3029460811549	287.0131530761719	287.0207824707031
676	287.1001892089844	9.69825					1	DETECTED	287.1002 m/z @9.70 [CD8239_2.mzXML]	287.1001892089844	9.69825	9.6463	10.165883333333333	0.5195833333333333	51336.55078125	391598.0015916141	0	1174	0.09887086009583257	5.000802053256363	8.699958114461094	287.0999450683594	287.1004943847656
677	287.2044372558594	10.304233333333334					1	DETECTED	287.2044 m/z @10.30 [CD8239_2.mzXML]	287.2044372558594	10.304233333333334	10.286966666666666	11.956516666666666	1.6695499999999992	18346.91015625	328398.84095733636	0	1174	0.09483328691870874	48.34604247103907	8.337279713444987	287.20013427734375	287.2046203613281
678	287.23681640625	13.964016666666668					1	DETECTED	287.2368 m/z @13.96 [CD8239_2.mzXML]	287.23681640625	13.964016666666668	11.784183333333335	15.005816666666668	3.221633333333333	6954.95068359375	454595.73096575926	0	1174	0.5252926426612596	0.7389632234880343	0.47792644697606873	287.23529052734375	287.2369079589844
679	287.252197265625	9.817616666666668					1	DETECTED	287.2522 m/z @9.82 [CD8239_2.mzXML]	287.252197265625	9.817616666666668	9.628716666666666	10.2693	0.6405833333333337	11810.974609375	146195.44289587397	0	1174	0.11956548536992884	1.695562025763173	0.8699351660163297	287.25177001953125	287.2526550292969
680	287.2686462402344	11.5516					1	DETECTED	287.2686 m/z @11.55 [CD8239_2.mzXML]	287.2686462402344	11.5516	11.492033333333334	11.73315	0.24111666666666665	7347.78076171875	66446.41795629878	0	1174	0.13188819677315244	2.0239227756015556	3.0478455512031113	287.26776123046875	287.26910400390625
681	287.6324462890625	12.934716666666667					1	DETECTED	287.6324 m/z @12.93 [CD8239_2.mzXML]	287.6324462890625	12.934716666666667	12.74245	13.805383333333333	1.0629333333333335	103363.1328125	1354486.6764337176	0	1174	0.17811455197662696	1.5798610937432709	1.4832956733404874	287.6310119628906	287.64239501953125
682	288.21661376953125	10.643650000000001					1	DETECTED	288.2166 m/z @10.64 [CD8239_2.mzXML]	288.21661376953125	10.643650000000001	0.52145	19.644833333333334	19.123383333333333	74598.96875	2170177.6406722725	1	1174	0.09334905854588627	3.3252620623126004	0.17112944362250654	288.2080078125	288.2179870605469
683	288.23199462890625	14.733866666666668					1	DETECTED	288.2320 m/z @14.73 [CD8239_2.mzXML]	288.23199462890625	14.733866666666668	14.166666666666666	14.834733333333332	0.6680666666666664	2622.574951171875	75587.8070291137	0	1174	0.12397239181333575	0.588916314057356	0.17783262811471195	288.23095703125	288.23809814453125
684	288.640380859375	13.336133333333333					1	DETECTED	288.6404 m/z @13.34 [CD8239_2.mzXML]	288.640380859375	13.336133333333333	11.767	14.28385	2.51685	50023.11328125	1074991.469744202	0	1174	0.2372372808867329	2.7733011346852625	2.235135319980622	288.6318054199219	288.6501159667969
685	288.7684631347656	1.97525					1	DETECTED	288.7685 m/z @1.98 [CD8239_2.mzXML]	288.7684631347656	1.97525	1.9193	9.105916666666667	7.1866166666666675	6580.28515625	743793.2911533203	0	1174	0.13198542190367468	64.22356270479602	127.44712540959203	288.7601013183594	288.7691955566406
686	288.9216613769531	1.6268333333333334					1	DETECTED	288.9217 m/z @1.63 [CD8239_2.mzXML]	288.9216613769531	1.6268333333333334	1.5669166666666667	1.764	0.19708333333333328	276440.8125	1360464.8553886712	1	1174	0.07760997653718826	1.25480993837791	1.3243762787808762	288.9210510253906	288.921875
687	289.17529296875	1.3027166666666665					1	DETECTED	289.1753 m/z @1.30 [CD8239_2.mzXML]	289.17529296875	1.3027166666666665	0.10106666666666667	20.0095	19.90843333333333	6535.65673828125	1736019.9442489317	0	1174	5.890666864246796	8.283790343832786	5.669482313431045	289.174072265625	289.1770324707031
688	289.64794921875	11.73315					1	DETECTED	289.6479 m/z @11.73 [CD8239_2.mzXML]	289.64794921875	11.73315	11.047966666666667	15.777816666666666	4.729849999999999	35342.31640625	2036190.3378583975	0	1174	0.27390004560477443	3.222424786973039	8.792351049107706	289.6399230957031	289.6577453613281
689	290.14996337890625	14.150466666666667					1	DETECTED	290.1500 m/z @14.15 [CD8239_2.mzXML]	290.14996337890625	14.150466666666667	8.28265	15.556983333333333	7.274333333333333	8475.89453125	1357602.485135559	0	1174	2.2029941239257003	0.5804171747951157	0.15615361192893662	290.142822265625	290.15966796875
690	290.2681884765625	11.38105					1	DETECTED	290.2682 m/z @11.38 [CD8239_2.mzXML]	290.2681884765625	11.38105	10.909833333333333	11.476049999999999	0.5662166666666657	37646.7265625	491882.5670236815	0	1174	0.07048575244117039	0.6008028861457916	0.20160577229158314	290.26806640625	290.2691345214844
691	290.6270446777344	12.857733333333334					1	DETECTED	290.6270 m/z @12.86 [CD8239_2.mzXML]	290.6270446777344	12.857733333333334	12.70885	13.0876	0.37875000000000014	24535.693359375	246925.7866440425	0	1174	0.1267912966524154	1.2719691033247464	1.5439382066494927	290.62652587890625	290.62725830078125
692	290.6675720214844	14.150466666666667					1	DETECTED	290.6676 m/z @14.15 [CD8239_2.mzXML]	290.6675720214844	14.150466666666667	11.047966666666667	16.129833333333334	5.0818666666666665	5771.53125	582504.7283176577	0	1174	0.3663975281470382	0.8189954337899545	0.6396194734287778	290.6667785644531	290.6680908203125
693	290.85467529296875	1.7184					1	DETECTED	290.8547 m/z @1.72 [CD8239_2.mzXML]	290.85467529296875	1.7184	1.6720499999999998	1.97525	0.30320000000000014	27467.97265625	200753.68658032245	0	1174	0.10479846103480894	3.270765911542604	1.6971980223811356	290.84893798828125	290.85540771484375
694	290.9251708984375	2.497666666666667					1	DETECTED	290.9252 m/z @2.50 [CD8239_2.mzXML]	290.9251708984375	2.497666666666667	0.9217833333333334	16.092816666666668	15.171033333333334	32489.859375	3182942.37883142	0	1174	0.6153017718727241	1.1298059823761184	2.9590577947351258	290.9228820800781	290.9350280761719
695	291.11993408203125	12.02185					1	DETECTED	291.1199 m/z @12.02 [CD8239_2.mzXML]	291.11993408203125	12.02185	9.800383333333334	12.857733333333334	3.0573499999999996	41667.16796875	1076562.1122680665	0	1174	0.08841573233286226	0.5784196245202082	0.17593496251383736	291.11328125	291.12908935546875
696	291.1733093261719	9.834333333333332					1	DETECTED	291.1733 m/z @9.83 [CD8239_2.mzXML]	291.1733093261719	9.834333333333332	9.783466666666667	14.8516	5.068133333333332	3479.240478515625	344298.51250274654	0	1174	0.10854598432830898	49.817824377459836	98.63564875491967	291.1689453125	291.1749572753906
697	291.64630126953125	12.873416666666666					1	DETECTED	291.6463 m/z @12.87 [CD8239_2.mzXML]	291.64630126953125	12.873416666666666	12.725950000000001	14.834733333333332	2.1087833333333315	58907.44140625	775879.4084613641	0	1174	0.1701465189867264	3.3618924324377573	7.126106776606483	291.6447448730469	291.647216796875
698	291.9351501464844	2.497666666666667					1	DETECTED	291.9352 m/z @2.50 [CD8239_2.mzXML]	291.9351501464844	2.497666666666667	1.86375	5.67485	3.8111	25818.333984375	1544883.8637208245	0	1174	0.7201095994567286	2.4417035091983506	2.8820886212387586	291.9339294433594	291.9356994628906
699	291.9896545410156	9.69825					1	DETECTED	291.9897 m/z @9.70 [CD8239_2.mzXML]	291.9896545410156	9.69825	9.577166666666667	9.783466666666667	0.2063000000000006	2262.18994140625	21956.704042114336	0	1174	0.13081794618974563	0.8518926359256759	0.7037852718513519	291.98944091796875	291.9899597167969
700	292.06768798828125	16.3146					1	DETECTED	292.0677 m/z @16.31 [CD8239_2.mzXML]	292.06768798828125	16.3146	9.47405	19.6085	10.13445	4443.24169921875	977617.365148193	0	1174	2.3101088882342466	0.7407628041604842	0.37661048321586754	292.0662841796875	292.07598876953125
701	292.654052734375	13.0876					1	DETECTED	292.6541 m/z @13.09 [CD8239_2.mzXML]	292.654052734375	13.0876	2.6936166666666663	13.41035	10.716733333333334	11727.208984375	1668910.1244186703	0	1174	0.0650546462962005	0.515525809001682	0.031051618003364045	292.64947509765625	292.66253662109375
702	292.85162353515625	1.7029166666666666					1	DETECTED	292.8516 m/z @1.70 [CD8239_2.mzXML]	292.85162353515625	1.7029166666666666	1.7029166666666666	3.0284	1.3254833333333333	19010.01953125	423682.3071505128	0	1174	0.08445607557809942	null	null	292.8515625	292.85614013671875
703	292.9323425292969	2.581166666666667					1	DETECTED	292.9323 m/z @2.58 [CD8239_2.mzXML]	292.9323425292969	2.581166666666667	2.400316666666667	3.4361666666666664	1.0358499999999995	3495.9365234375	122490.0872090759	0	1174	0.5973998536136826	2.8638374343378485	4.727674868675697	292.9288635253906	292.9395751953125
704	292.98126220703125	2.497666666666667					1	DETECTED	292.9813 m/z @2.50 [CD8239_2.mzXML]	292.98126220703125	2.497666666666667	2.344466666666667	3.5127499999999996	1.1682833333333327	4754.77978515625	134782.0399580993	0	1174	0.09892065516432158	3.8129351610095714	8.10731972261574	292.9734802246094	292.98583984375
705	292.99609375	2.65135					1	DETECTED	292.9961 m/z @2.65 [CD8239_2.mzXML]	292.99609375	2.65135	2.3303333333333334	17.555666666666664	15.22533333333333	4773.873046875	1016674.1273829953	0	1174	0.12674941867406542	23.714241212813462	1.833880926692533	292.9883728027344	293.00048828125
706	293.0115966796875	2.567266666666667					1	DETECTED	293.0116 m/z @2.57 [CD8239_2.mzXML]	293.0115966796875	2.567266666666667	2.3303333333333334	17.369666666666667	15.039333333333333	6396.59423828125	1273181.4319381104	0	1174	0.16740460346969588	31.737478897017432	3.1912139907892234	293.0032653808594	293.0124816894531
707	293.02276611328125	2.7511333333333337					1	DETECTED	293.0228 m/z @2.75 [CD8239_2.mzXML]	293.02276611328125	2.7511333333333337	2.3303333333333334	3.573916666666667	1.2435833333333335	7182.53173828125	242653.19859719847	0	1174	0.26039519416260104	1.439923903947564	1.8435652868641583	293.0151062011719	293.02716064453125
708	293.0384521484375	2.665383333333333					1	DETECTED	293.0385 m/z @2.67 [CD8239_2.mzXML]	293.0384521484375	2.665383333333333	2.344466666666667	3.8532	1.5087333333333333	8404.1083984375	307771.21357083134	0	1174	0.6802472206436185	2.350662165671257	2.5971567787957293	293.0301818847656	293.0384521484375
709	293.0491027832031	2.65135					1	DETECTED	293.0491 m/z @2.65 [CD8239_2.mzXML]	293.0491027832031	2.65135	2.28815	3.774583333333333	1.4864333333333333	11038.515625	361526.88722766115	0	1174	0.4677344874588045	1.6836293496823982	2.323205022432232	293.0414733886719	293.04986572265625
710	293.060546875	2.6090166666666668					1	DETECTED	293.0605 m/z @2.61 [CD8239_2.mzXML]	293.060546875	2.6090166666666668	2.060566666666667	18.80666666666667	16.746100000000002	15215.8291015625	1978964.5590376288	0	1174	0.19873503436683793	11.96664286070292	22.956784860471366	293.0528869628906	293.0652160644531
711	293.07525634765625	2.5951166666666667					1	DETECTED	293.0753 m/z @2.60 [CD8239_2.mzXML]	293.07525634765625	2.5951166666666667	1.8773666666666666	14.717350000000001	12.839983333333334	24732.138671875	1707237.7756647028	0	1174	0.5568895483849605	1.7086350198992015	2.800124292670443	293.0655517578125	293.0821228027344
712	293.09716796875	2.6374333333333335					1	DETECTED	293.0972 m/z @2.64 [CD8239_2.mzXML]	293.09716796875	2.6374333333333335	0.10106666666666667	20.0095	19.90843333333333	8676176.0	5.589437952172228E8	1	1174	0.6837842427570955	1.932990404390916	1.5943404969614565	293.0915222167969	293.1070251464844
713	293.1384582519531	9.421366666666668					1	DETECTED	293.1385 m/z @9.42 [CD8239_2.mzXML]	293.1384582519531	9.421366666666668	2.0463	16.64796666666667	14.601666666666668	63945.58984375	1.3134350654739354E7	0	1174	12.087408158823383	0.7435974338131546	0.45783710951747303	293.1297607421875	293.1421203613281
714	293.1521301269531	9.69825					1	DETECTED	293.1521 m/z @9.70 [CD8239_2.mzXML]	293.1521301269531	9.69825	2.1893666666666665	12.02185	9.832483333333334	768605.5	3.1390496417266335E7	0	1174	0.28874860592337726	0.5485127389519452	2.121047814110419	293.14215087890625	293.1611633300781
715	293.1680908203125	2.8230166666666667					1	DETECTED	293.1681 m/z @2.82 [CD8239_2.mzXML]	293.1680908203125	2.8230166666666667	2.2599	11.784183333333335	9.524283333333335	7294.0732421875	868865.9567924195	0	1174	0.6547703503684228	8.456758516589222	1.3630960437620014	293.1628723144531	293.1764831542969
716	293.18701171875	14.51525					1	DETECTED	293.1870 m/z @14.52 [CD8239_2.mzXML]	293.18701171875	14.51525	2.3163666666666667	15.358516666666667	13.04215	15276.201171875	2057193.036451904	0	1174	0.5017900556734176	0.5378935306838815	0.06337462307009582	293.177490234375	293.19488525390625
717	293.2134094238281	2.5951166666666667					1	DETECTED	293.2134 m/z @2.60 [CD8239_2.mzXML]	293.2134094238281	2.5951166666666667	2.344466666666667	12.444616666666667	10.10015	4491.26416015625	892649.3779061583	0	1174	0.17703974772872177	20.14791541990825	3.5800185775512143	293.2054138183594	293.2215881347656
718	293.2438659667969	12.561416666666666					1	DETECTED	293.2439 m/z @12.56 [CD8239_2.mzXML]	293.2438659667969	12.561416666666666	2.3303333333333334	12.561416666666666	10.231083333333332	3373.0087890625	1206008.5581967162	0	1174	9.44023773493088	0.5	null	293.23614501953125	293.2521057128906
719	294.10040283203125	2.6374333333333335					1	DETECTED	294.1004 m/z @2.64 [CD8239_2.mzXML]	294.10040283203125	2.6374333333333335	0.1739	18.440333333333335	18.266433333333335	820553.625	6.34984299452266E7	0	1174	0.6567787523479631	0.8744269013606688	1.0507738613518218	294.100341796875	294.103271484375
720	294.1561279296875	9.69825					1	DETECTED	294.1561 m/z @9.70 [CD8239_2.mzXML]	294.1561279296875	9.69825	9.4569	10.4938	1.036900000000001	74314.0234375	1839299.4124544663	0	1174	0.4192383477103263	1.9432109476124646	2.217110210426098	294.1558837890625	294.1565246582031
721	294.9191589355469	13.072083333333333					1	DETECTED	294.9192 m/z @13.07 [CD8239_2.mzXML]	294.9191589355469	13.072083333333333	0.13724999999999998	19.936333333333334	19.799083333333332	17800.369140625	4141134.116375548	0	1174	1.548247056769151	0.7625271234401847	0.48147985156520734	294.9178466796875	294.92041015625
722	294.9383239746094	1.65695					1	DETECTED	294.9383 m/z @1.66 [CD8239_2.mzXML]	294.9383239746094	1.65695	1.5816166666666667	1.6871666666666667	0.10555000000000003	89877.171875	376436.1916113283	0	1174	0.07379445923938288	0.7040077272154303	0.44218154286052336	294.9380187988281	294.9385681152344
723	295.1014099121094	2.6374333333333335					1	DETECTED	295.1014 m/z @2.64 [CD8239_2.mzXML]	295.1014099121094	2.6374333333333335	1.8498833333333333	18.329666666666665	16.47978333333333	99948.5234375	7787931.704554202	0	1174	0.7515043178523881	1.7529804072316642	1.8159934580126373	295.0955505371094	295.10284423828125
724	295.14849853515625	9.732016666666668					1	DETECTED	295.1485 m/z @9.73 [CD8239_2.mzXML]	295.14849853515625	9.732016666666668	1.1761166666666665	10.376949999999999	9.200833333333332	26543.3515625	1081914.227290679	0	1174	0.3199522423067478	1.3547943634011446	2.082272888357817	295.1478576660156	295.14892578125
725	295.1935119628906	12.328016666666667					1	DETECTED	295.1935 m/z @12.33 [CD8239_2.mzXML]	295.1935119628906	12.328016666666667	1.4300833333333334	19.22533333333333	17.79525	44429.41015625	5072184.229024048	0	1174	0.3273648048853577	0.9649739671848423	0.9497526072317167	295.18707275390625	295.2034912109375
726	295.2624206542969	13.5367					1	DETECTED	295.2624 m/z @13.54 [CD8239_2.mzXML]	295.2624206542969	13.5367	0.1739	19.334999999999997	19.161099999999998	6454.54736328125	2577942.2085192255	0	1174	0.06770955934617717	0.7169567755260873	0.4339135510521745	295.26165771484375	295.2640380859375
727	295.2937927246094	2.497666666666667					1	DETECTED	295.2938 m/z @2.50 [CD8239_2.mzXML]	295.2937927246094	2.497666666666667	1.9473333333333334	6.1463	4.198966666666667	33203.46484375	1789498.3617818605	0	1174	0.6424025659677794	3.8149303452453047	2.448899440814524	295.2930908203125	295.2956237792969
728	296.0652160644531	1.7340166666666665					1	DETECTED	296.0652 m/z @1.73 [CD8239_2.mzXML]	296.0652160644531	1.7340166666666665	1.6871666666666667	1.7783833333333334	0.09121666666666672	71348.1875	252216.47490576192	0	1174	0.06937852833668967	0.9734969761650698	1.0092330916578796	296.0652160644531	296.0654296875
729	296.1520080566406	9.732016666666668					1	DETECTED	296.1520 m/z @9.73 [CD8239_2.mzXML]	296.1520080566406	9.732016666666668	8.872483333333333	10.078266666666668	1.2057833333333345	3749.849853515625	126590.94359353637	0	1174	0.3981787559405223	0.701417435817885	0.40283487163577	296.1485900878906	296.15283203125
730	296.1849365234375	11.818783333333332					1	DETECTED	296.1849 m/z @11.82 [CD8239_2.mzXML]	296.1849365234375	11.818783333333332	9.270533333333333	20.0095	10.738966666666666	17535.45703125	2225376.1733635874	0	1174	4.231254190377696	2.411335350228197	4.561615404357185	296.1805725097656	296.1856994628906
731	296.1968994140625	12.3781					1	DETECTED	296.1969 m/z @12.38 [CD8239_2.mzXML]	296.1968994140625	12.3781	8.333016666666667	12.512316666666667	4.1793	7298.72119140625	748858.417193573	0	1174	0.22945306185970615	0.5165900990914897	0.03318019818297945	296.1961364746094	296.2021179199219
732	296.25762939453125	13.488533333333333					1	DETECTED	296.2576 m/z @13.49 [CD8239_2.mzXML]	296.25762939453125	13.488533333333333	13.41035	13.635083333333334	0.22473333333333478	6208.255859375	70386.5037680665	0	1174	0.14576509160242423	1.4372202089106862	1.8744404178213727	296.2572326660156	296.2581787109375
733	297.1180725097656	1.4928833333333331					1	DETECTED	297.1181 m/z @1.49 [CD8239_2.mzXML]	297.1180725097656	1.4928833333333331	1.4300833333333334	9.525516666666666	8.095433333333332	7914.587890625	1516518.1693850094	0	1174	0.11828662486206443	64.45408704883252	127.90817409766505	297.1081848144531	297.1191101074219
734	297.1531066894531	1.8070166666666667					1	DETECTED	297.1531 m/z @1.81 [CD8239_2.mzXML]	297.1531066894531	1.8070166666666667	1.7929	9.4569	7.664	16521.36328125	4241091.204359254	0	1174	7.657926481044368	271.94947365093793	540.8073416953262	297.1432800292969	297.1531066894531
735	297.180419921875	15.944783333333334					1	DETECTED	297.1804 m/z @15.94 [CD8239_2.mzXML]	297.180419921875	15.944783333333334	8.980583333333334	19.826999999999998	10.846416666666665	11348.626953125	2545926.3405313706	0	1174	1.3877184269584593	0.7982775705196017	0.563077876723655	297.1791687011719	297.18133544921875
736	297.24078369140625	12.6426					1	DETECTED	297.2408 m/z @12.64 [CD8239_2.mzXML]	297.24078369140625	12.6426	12.3613	12.776100000000001	0.4148000000000014	4139.21240234375	66953.048841614	0	1174	0.15661181689518067	0.7372911482403156	0.4745822964806312	297.24078369140625	297.2434387207031
737	298.14935302734375	1.9473333333333334					1	DETECTED	298.1494 m/z @1.95 [CD8239_2.mzXML]	298.14935302734375	1.9473333333333334	1.9473333333333334	2.3163666666666667	0.3690333333333333	4870.97607421875	45805.052194396965	0	1174	0.09499337849379641	null	null	298.1463623046875	298.1496887207031
738	298.2734069824219	14.28385					1	DETECTED	298.2734 m/z @14.28 [CD8239_2.mzXML]	298.2734069824219	14.28385	10.87505	16.685	5.809949999999999	62583.4765625	3158616.964709687	0	1174	0.46599742105910025	0.7077151621276326	0.47308545879869446	298.2724304199219	298.2747802734375
739	298.7969665527344	1.764					1	DETECTED	298.7970 m/z @1.76 [CD8239_2.mzXML]	298.7969665527344	1.764	1.7029166666666666	1.7929	0.0899833333333333	8393.763671875	34513.13904748536	0	1174	0.08002094232936163	0.7365620736698492	0.4731241473396983	298.7965393066406	298.7977600097656
740	299.1379699707031	11.291583333333334					1	DETECTED	299.1380 m/z @11.29 [CD8239_2.mzXML]	299.1379699707031	11.291583333333334	10.339616666666666	15.09295	4.753333333333334	67589.734375	3009679.673356508	1	1174	2.116966577816571	1.8983484115188665	2.9870113081917182	299.13751220703125	299.13909912109375
741	299.2767333984375	14.28385					1	DETECTED	299.2767 m/z @14.28 [CD8239_2.mzXML]	299.2767333984375	14.28385	11.083016666666667	15.358516666666667	4.275499999999999	12096.6787109375	809791.5876244503	0	1174	0.4817671990161472	0.6609534192248284	4.645341442330876	299.2760009765625	299.27752685546875
742	299.2938537597656	13.875583333333333					1	DETECTED	299.2939 m/z @13.88 [CD8239_2.mzXML]	299.2938537597656	13.875583333333333	0.1739	19.8635	19.6896	5661.46240234375	1614037.894404328	0	1174	1.9982091716161055	0.7185102560390998	0.20469600123909454	299.2923278808594	299.2953186035156
743	299.63238525390625	12.857733333333334					1	DETECTED	299.6324 m/z @12.86 [CD8239_2.mzXML]	299.63238525390625	12.857733333333334	12.725950000000001	13.488533333333333	0.7625833333333318	60547.01953125	686099.537231932	0	1174	0.11949852869275723	2.8933223725812605	4.786644745162521	299.63153076171875	299.63262939453125
744	300.1343994140625	12.857733333333334					1	DETECTED	300.1344 m/z @12.86 [CD8239_2.mzXML]	300.1343994140625	12.857733333333334	10.62575	13.5367	2.9109499999999997	21475.087890625	1235332.489654114	0	1174	2.451236254958891	0.6862096815484636	0.40778543840072723	300.1257629394531	300.1423034667969
745	300.1797180175781	11.580350000000001					1	DETECTED	300.1797 m/z @11.58 [CD8239_2.mzXML]	300.1797180175781	11.580350000000001	9.369316666666666	12.08865	2.719333333333333	137771.265625	3744523.910748536	0	1174	0.09952853257893501	0.5665680967229684	0.06312179133837896	300.17926025390625	300.185302734375
746	300.2887268066406	12.626416666666668					1	DETECTED	300.2887 m/z @12.63 [CD8239_2.mzXML]	300.2887268066406	12.626416666666668	12.593916666666667	15.304466666666666	2.7105499999999996	28951.4453125	634317.0293820809	0	1174	0.7962439633199825	41.7007692307684	82.4015384615368	300.2793273925781	300.2936706542969
747	300.63238525390625	12.857733333333334					1	DETECTED	300.6324 m/z @12.86 [CD8239_2.mzXML]	300.63238525390625	12.857733333333334	12.857733333333334	13.321833333333332	0.4640999999999984	11739.595703125	150044.91153173737	0	1174	0.22646858050322116	null	null	300.6316223144531	300.6404113769531
748	301.1405944824219	1.6268333333333334					1	DETECTED	301.1406 m/z @1.63 [CD8239_2.mzXML]	301.1405944824219	1.6268333333333334	0.10106666666666667	20.0095	19.90843333333333	78214.078125	1.1562384511522017E7	1	1174	10.938520993104401	9.327024156651431	10.790162364283805	301.1392517089844	301.1470642089844
749	301.18316650390625	11.565883333333334					1	DETECTED	301.1832 m/z @11.57 [CD8239_2.mzXML]	301.18316650390625	11.565883333333334	11.507366666666666	11.609183333333334	0.101816666666668	19263.44140625	98787.15722802818	0	1174	0.09950352450485767	0.8699800626602073	0.7399601253204148	301.18292236328125	301.1831970214844
750	301.2132263183594	13.457533333333334					1	DETECTED	301.2132 m/z @13.46 [CD8239_2.mzXML]	301.2132263183594	13.457533333333334	12.692366666666667	13.7022	1.009833333333333	16815.333984375	343450.46571069345	0	1174	0.16724780658257288	0.6598780222173809	0.3197560444347618	301.2126770019531	301.21551513671875
751	302.14349365234375	12.428116666666666					1	DETECTED	302.1435 m/z @12.43 [CD8239_2.mzXML]	302.14349365234375	12.428116666666666	0.11921666666666667	19.991333333333333	19.872116666666667	11213.4208984375	2646161.4957358083	0	1174	0.14098874366551328	0.6791261494916959	3.4452066586844494	302.142333984375	302.1451416015625
752	302.2318115234375	10.840233333333334					1	DETECTED	302.2318 m/z @10.84 [CD8239_2.mzXML]	302.2318115234375	10.840233333333334	10.788099999999998	10.909833333333333	0.12173333333333503	3646.643310546875	20023.611207763846	0	1174	0.12148124779547231	1.1675191815856436	1.335038363171287	302.2312927246094	302.2318115234375
753	302.2865295410156	11.580350000000001					1	DETECTED	302.2865 m/z @11.58 [CD8239_2.mzXML]	302.2865295410156	11.580350000000001	11.507366666666666	15.0753	3.5679333333333343	152026.046875	1674356.8703977074	0	1174	0.10141267437371937	2.962121687629905	2.3177220678596333	302.2859191894531	302.2878723144531
754	303.02685546875	1.4626166666666667					1	DETECTED	303.0269 m/z @1.46 [CD8239_2.mzXML]	303.02685546875	1.4626166666666667	1.4300833333333334	8.715566666666666	7.285483333333333	5017.71826171875	388405.442199707	0	1174	1.0476654046778209	111.96951844262304	222.93903688524608	303.0223388671875	303.0271911621094
755	303.07403564453125	9.69825					1	DETECTED	303.0740 m/z @9.70 [CD8239_2.mzXML]	303.07403564453125	9.69825	9.66375	9.783466666666667	0.11971666666666714	5144.7763671875	21337.88068096927	0	1174	0.07334719386075328	1.7350241545894023	2.4700483091788046	303.0735168457031	303.0747375488281
756	303.13330078125	10.6983					1	DETECTED	303.1333 m/z @10.70 [CD8239_2.mzXML]	303.13330078125	10.6983	10.1307	10.716666666666667	0.5859666666666676	4378.12255859375	54186.13221948249	0	1174	0.5692199910203417	0.5161792342024903	0.03235846840498074	303.1329040527344	303.1343994140625
757	303.2286376953125	14.2337					1	DETECTED	303.2286 m/z @14.23 [CD8239_2.mzXML]	303.2286376953125	14.2337	10.339616666666666	16.721833333333333	6.382216666666666	140535.90625	7538645.259003113	1	1174	0.4885515376081653	0.7155245653933198	0.500271062316178	303.227783203125	303.23016357421875
758	303.6461486816406	12.808783333333334					1	DETECTED	303.6461 m/z @12.81 [CD8239_2.mzXML]	303.6461486816406	12.808783333333334	12.776100000000001	13.025366666666667	0.24926666666666542	18674.892578125	154245.81287084988	0	1174	0.15311453986200085	3.8133605303416878	6.6267210606833755	303.6459045410156	303.646484375
759	304.048095703125	16.574283333333334					1	DETECTED	304.0481 m/z @16.57 [CD8239_2.mzXML]	304.048095703125	16.574283333333334	8.980583333333334	19.9	10.919416666666665	3788.08544921875	1141729.4767042235	0	1174	1.6503423397155892	0.7189786709158029	0.39608009859495363	304.0470275878906	304.0554504394531
760	304.15032958984375	9.30185					1	DETECTED	304.1503 m/z @9.30 [CD8239_2.mzXML]	304.15032958984375	9.30185	9.255500000000001	16.685	7.429499999999997	4696.193359375	765580.3138340452	0	1174	0.5026900644581076	80.14563106796363	159.29126213592727	304.14971923828125	304.15496826171875
761	304.1842956542969	17.257333333333335					1	DETECTED	304.1843 m/z @17.26 [CD8239_2.mzXML]	304.1842956542969	17.257333333333335	0.42965	18.200166666666668	17.77051666666667	3763.847412109375	1726265.9585367432	0	1174	9.336284265396399	0.5280143533324552	0.056028706664910256	304.1749267578125	304.1900939941406
762	304.2117614746094	10.043116666666666					1	DETECTED	304.2118 m/z @10.04 [CD8239_2.mzXML]	304.2117614746094	10.043116666666666	10.007983333333334	10.304233333333334	0.29625000000000057	15448.802734375	120151.69469494616	0	1174	0.1221807088085729	4.149271965349592	7.365702527659709	304.2110900878906	304.2118225097656
763	304.23236083984375	14.333716666666668					1	DETECTED	304.2324 m/z @14.33 [CD8239_2.mzXML]	304.23236083984375	14.333716666666668	10.734616666666666	16.481133333333336	5.74651666666667	27661.322265625	2538641.289926759	0	1174	0.45262058475281997	0.698054409896298	0.284359599241739	304.2313232421875	304.2384948730469
764	304.2985534667969	11.492033333333334					1	DETECTED	304.2986 m/z @11.49 [CD8239_2.mzXML]	304.2985534667969	11.492033333333334	11.4598	16.4259	4.966099999999999	24651.349609375	949156.0971307375	0	1174	0.08668509537215208	3.108282716988417	5.015401047965484	304.2984924316406	304.3028869628906
765	304.8956298828125	1.6268333333333334					1	DETECTED	304.8956 m/z @1.63 [CD8239_2.mzXML]	304.8956298828125	1.6268333333333334	1.5816166666666667	11.818783333333332	10.237166666666665	78095.0390625	5579180.953224366	0	1174	0.08978942918617983	112.09727841043296	205.35915364096715	304.8953552246094	304.904052734375
766	305.0447692871094	16.4996					1	DETECTED	305.0448 m/z @16.50 [CD8239_2.mzXML]	305.0447692871094	16.4996	0.1739	19.881833333333336	19.707933333333337	3193.698486328125	1462035.5915418703	0	1174	2.5505775095338823	0.6035861657795174	0.20717233155903483	305.0387268066406	305.051513671875
767	305.2441711425781	12.626416666666668					1	DETECTED	305.2442 m/z @12.63 [CD8239_2.mzXML]	305.2441711425781	12.626416666666668	2.0179	15.5025	13.4846	200002.90625	4532127.174556123	1	1174	0.22699117748243047	5.587848834100041	11.03406874646137	305.24273681640625	305.24969482421875
768	306.08343505859375	16.222583333333333					1	DETECTED	306.0834 m/z @16.22 [CD8239_2.mzXML]	306.08343505859375	16.222583333333333	9.285950000000001	19.20716666666667	9.921216666666668	6068.3876953125	1217707.0469940188	0	1174	1.8961985786361701	0.7151319804516123	0.3303954246661766	306.082275390625	306.0848693847656
769	306.247314453125	12.577499999999999					1	DETECTED	306.2473 m/z @12.58 [CD8239_2.mzXML]	306.247314453125	12.577499999999999	12.577499999999999	14.5992	2.021700000000001	42265.15234375	880182.752846803	0	1174	1.5148266248223035	null	null	306.2472839355469	306.2505798339844
770	306.82855224609375	1.764					1	DETECTED	306.8286 m/z @1.76 [CD8239_2.mzXML]	306.82855224609375	1.764	1.7340166666666665	1.7929	0.0588833333333334	6457.0712890625	19079.942957275405	0	1174	0.08937030851416683	0.9819344080044434	0.9638688160088869	306.82843017578125	306.8294677734375
771	307.0615539550781	11.580350000000001					1	DETECTED	307.0616 m/z @11.58 [CD8239_2.mzXML]	307.0615539550781	11.580350000000001	11.047966666666667	14.970916666666666	3.9229499999999984	8998.86328125	667744.7339997558	0	1174	3.75661255148537	3.6843283348464415	5.337443067272227	307.06085205078125	307.0630798339844
772	307.079833984375	16.2777					1	DETECTED	307.0798 m/z @16.28 [CD8239_2.mzXML]	307.079833984375	16.2777	0.9399333333333334	18.403166666666667	17.463233333333335	6326.5986328125	1685019.1022267777	0	1174	1.2779316416310245	0.5692886621911492	0.3389854612115135	307.076416015625	307.08050537109375
773	307.1683654785156	10.574333333333334					1	DETECTED	307.1684 m/z @10.57 [CD8239_2.mzXML]	307.1683654785156	10.574333333333334	9.4915	17.851166666666664	8.359666666666664	104345.3125	3341396.6657352895	1	1174	0.3827777321862911	4.206742956408858	0.2773752724881698	307.16729736328125	307.1699523925781
774	307.2623291015625	12.278466666666667					1	DETECTED	307.2623 m/z @12.28 [CD8239_2.mzXML]	307.2623291015625	12.278466666666667	11.940183333333332	15.005816666666668	3.065633333333336	7031.0546875	410849.0462705384	0	1174	2.2443465488957823	4.531162240725214	6.0204806653000364	307.2579650878906	307.26312255859375
775	308.0497741699219	10.429499999999999					1	DETECTED	308.0498 m/z @10.43 [CD8239_2.mzXML]	308.0497741699219	10.429499999999999	10.376949999999999	11.35135	0.974400000000001	850347.875	5944862.0141394185	1	1174	0.09599725635746204	2.75562853192695	4.4382551319626975	308.0494384765625	308.0504455566406
776	308.1717224121094	11.100583333333333					1	DETECTED	308.1717 m/z @11.10 [CD8239_2.mzXML]	308.1717224121094	11.100583333333333	10.429499999999999	12.227733333333333	1.798233333333334	8295.6689453125	502738.7398933107	0	1174	0.05527558917229314	1.3397988327331427	1.6795976654662854	308.1709899902344	308.1723937988281
777	309.05377197265625	10.429499999999999					1	DETECTED	309.0538 m/z @10.43 [CD8239_2.mzXML]	309.05377197265625	10.429499999999999	2.4282666666666666	11.030533333333333	8.602266666666665	113172.640625	1.7554872920314144E7	1	1174	0.0933545420745947	0.5375587930194096	0.021241261595961156	309.0468444824219	309.0541076660156
778	309.08099365234375	11.5516					1	DETECTED	309.0810 m/z @11.55 [CD8239_2.mzXML]	309.08099365234375	11.5516	11.522333333333334	11.784183333333335	0.2618500000000008	10560.4970703125	77914.10152783204	0	1174	0.12058415928905397	4.47351936218682	7.9470387243736385	309.0791320800781	309.0823669433594
779	309.15020751953125	13.753350000000001					1	DETECTED	309.1502 m/z @13.75 [CD8239_2.mzXML]	309.15020751953125	13.753350000000001	9.240433333333334	14.7675	5.527066666666666	9252.9189453125	618633.7609576416	0	1174	0.21120515441721288	0.6122507127921494	0.05579341680696498	309.14691162109375	309.1510009765625
780	309.17071533203125	12.311333333333332					1	DETECTED	309.1707 m/z @12.31 [CD8239_2.mzXML]	309.17071533203125	12.311333333333332	10.54185	12.478466666666666	1.9366166666666658	7052.0390625	350983.19012762443	0	1174	0.4252273928428263	0.5472265915662766	0.0944531831325533	309.1631164550781	309.17132568359375
781	310.0469665527344	10.429499999999999					1	DETECTED	310.0470 m/z @10.43 [CD8239_2.mzXML]	310.0469665527344	10.429499999999999	10.376949999999999	11.291583333333334	0.9146333333333345	269960.21875	2035908.5927334037	0	1174	0.09198202433656277	1.1090469781607508	4.39412961370506	310.0463562011719	310.0476379394531
782	310.1126403808594	1.33925					1	DETECTED	310.1126 m/z @1.34 [CD8239_2.mzXML]	310.1126403808594	1.33925	0.11921666666666667	19.972666666666665	19.85345	1683.158447265625	946968.5179246521	0	1174	18.172861086537786	8.13643752902926	15.272875058058522	310.1109619140625	310.1142883300781
783	310.2010498046875	10.608					1	DETECTED	310.2010 m/z @10.61 [CD8239_2.mzXML]	310.2010498046875	10.608	10.44565	17.035333333333334	6.589683333333333	61066.296875	1012218.1473722534	0	1174	0.20391541877795127	2.7304636151081283	7.972962191624002	310.19720458984375	310.2059326171875
784	310.9122314453125	1.6720499999999998					1	DETECTED	310.9122 m/z @1.67 [CD8239_2.mzXML]	310.9122314453125	1.6720499999999998	1.6115333333333333	1.764	0.15246666666666675	57233.734375	261851.5340886232	0	1174	0.0676049616529939	1.2597080694023717	1.6436321612250628	310.9121398925781	310.9126281738281
785	311.05059814453125	10.429499999999999					1	DETECTED	311.0506 m/z @10.43 [CD8239_2.mzXML]	311.05059814453125	10.429499999999999	9.542616666666667	10.857633333333332	1.315016666666665	40685.0625	535042.434802826	0	1174	0.09635595600444624	0.7413695901377487	0.4827391802754974	311.0460205078125	311.05096435546875
786	311.12347412109375	8.749966666666667					1	DETECTED	311.1235 m/z @8.75 [CD8239_2.mzXML]	311.12347412109375	8.749966666666667	6.163799999999999	10.21805	4.054250000000001	17014.447265625	415356.4287253424	0	1174	0.1365382152547312	3.406777629594664	4.871626315450365	311.12255859375	311.13018798828125
787	311.1659851074219	12.244933333333334					1	DETECTED	311.1660 m/z @12.24 [CD8239_2.mzXML]	311.1659851074219	12.244933333333334	6.852733333333333	16.98	10.127266666666667	90341.21875	3749821.5492445123	1	1174	0.31148854535780224	0.5777843868794247	5.200350005722604	311.16534423828125	311.17547607421875
788	311.2042541503906	10.590766666666667					1	DETECTED	311.2043 m/z @10.59 [CD8239_2.mzXML]	311.2042541503906	10.590766666666667	10.376949999999999	19.808833333333332	9.431883333333333	9667.751953125	1040721.4720802307	0	1174	0.10024162613754761	10.798189129994569	26.273905643935066	311.1944274902344	311.2111511230469
789	311.6322021484375	12.808783333333334					1	DETECTED	311.6322 m/z @12.81 [CD8239_2.mzXML]	311.6322021484375	12.808783333333334	12.776100000000001	12.904116666666665	0.12801666666666378	18515.544921875	104086.69542236284	0	1174	0.09084534556401103	1.9584395716470975	2.916879143294195	311.6317443847656	311.6324768066406
790	311.9935302734375	17.536833333333334					1	DETECTED	311.9935 m/z @17.54 [CD8239_2.mzXML]	311.9935302734375	17.536833333333334	15.005816666666668	19.845333333333333	4.839516666666665	2480.229736328125	396994.80549032614	0	1174	2.698764193009575	0.9560420384430497	0.9120840768860995	311.99188232421875	311.9948425292969
791	312.02862548828125	13.131883333333333					1	DETECTED	312.0286 m/z @13.13 [CD8239_2.mzXML]	312.02862548828125	13.131883333333333	10.304233333333334	18.21916666666667	7.914933333333336	35251.73828125	1786908.4161293353	0	1174	0.26921168123273986	0.6637527843362845	0.5649761796505846	312.02099609375	312.0301513671875
792	312.0430603027344	10.429499999999999					1	DETECTED	312.0431 m/z @10.43 [CD8239_2.mzXML]	312.0430603027344	10.429499999999999	10.4132	10.643650000000001	0.23045000000000115	10577.4326171875	63295.013348175045	0	1174	0.09456547813998561	7.069018404908308	13.138036809816615	312.0430603027344	312.0437927246094
793	312.1694030761719	12.29455					1	DETECTED	312.1694 m/z @12.29 [CD8239_2.mzXML]	312.1694030761719	12.29455	3.712283333333333	12.478466666666666	8.766183333333332	17925.5234375	1202976.0241139836	0	1174	0.1532670728892267	0.5117939054960211	0.02274404198904076	312.1641845703125	312.16973876953125
794	312.21563720703125	10.752583333333332					1	DETECTED	312.2156 m/z @10.75 [CD8239_2.mzXML]	312.21563720703125	10.752583333333332	10.680266666666666	11.222916666666666	0.5426500000000001	6318.93212890625	92515.17566809061	0	1174	0.07682703605993524	3.7519013597603643	6.503802719520729	312.214599609375	312.2168273925781
795	312.3619079589844	12.054733333333333					1	DETECTED	312.3619 m/z @12.05 [CD8239_2.mzXML]	312.3619079589844	12.054733333333333	2.1893666666666665	12.175266666666666	9.985899999999999	13973.9248046875	4790390.918537842	0	1174	0.11136501657524356	0.5061089129986721	0.01221782599734416	312.35577392578125	312.3625183105469
796	312.65692138671875	1.86375					1	DETECTED	312.6569 m/z @1.86 [CD8239_2.mzXML]	312.65692138671875	1.86375	1.8358666666666668	4.792916666666667	2.9570499999999997	32620.3203125	851979.3128327026	0	1174	0.6275319363302272	30.849472218135386	41.23968842954365	312.65594482421875	312.6595764160156
797	313.0955810546875	1.5075166666666666					1	DETECTED	313.0956 m/z @1.51 [CD8239_2.mzXML]	313.0955810546875	1.5075166666666666	1.4119166666666667	18.5135	17.101583333333334	19516.484375	1256166.2737612915	0	1174	0.1484439170944194	88.15843957305918	178.66490881947072	313.09521484375	313.10394287109375
798	313.1661682128906	12.3781					1	DETECTED	313.1662 m/z @12.38 [CD8239_2.mzXML]	313.1661682128906	12.3781	12.1929	12.74245	0.54955	18858.75	309522.0396238409	0	1174	0.26211128261918404	1.4229656991268793	1.5341247539694796	313.1640319824219	313.1666259765625
799	313.2726745605469	13.668550000000002					1	DETECTED	313.2727 m/z @13.67 [CD8239_2.mzXML]	313.2726745605469	13.668550000000002	0.15561666666666665	19.991333333333333	19.835716666666666	6307.775390625	1466033.5204304806	0	1174	0.2809895355166354	0.5590403378988857	0.12323975469457152	313.2717590332031	313.27581787109375
800	313.5972595214844	9.0701					1	DETECTED	313.5973 m/z @9.07 [CD8239_2.mzXML]	313.5972595214844	9.0701	9.0341	9.542616666666667	0.508516666666667	2711.798583984375	47742.69768151852	0	1174	0.2016207930837961	7.062731481481566	13.125462962963132	313.5962829589844	313.5976867675781
801	313.7836608886719	1.86375					1	DETECTED	313.7837 m/z @1.86 [CD8239_2.mzXML]	313.7836608886719	1.86375	1.86375	4.0259833333333335	2.1622333333333335	30427.908203125	657027.3129338687	0	1174	0.6120026164308805	null	null	313.78289794921875	313.7851257324219
802	314.0284118652344	13.131883333333333					1	DETECTED	314.0284 m/z @13.13 [CD8239_2.mzXML]	314.0284118652344	13.131883333333333	11.716766666666667	15.05785	3.3410833333333336	7573.99658203125	483227.58619030786	0	1174	0.18184649422427412	1.1804974854841184	1.360994970968237	314.02728271484375	314.0302429199219
803	314.1414489746094	11.476049999999999					1	DETECTED	314.1414 m/z @11.48 [CD8239_2.mzXML]	314.1414489746094	11.476049999999999	11.4598	11.536816666666665	0.0770166666666654	17079.12890625	37084.39055395563	0	1174	0.029076838513372394	2.3697435897436336	5.615328486554111	314.1404113769531	314.1414489746094
804	314.23150634765625	10.961933333333333					1	DETECTED	314.2315 m/z @10.96 [CD8239_2.mzXML]	314.23150634765625	10.961933333333333	10.752583333333332	11.257683333333334	0.5051000000000023	81911.03125	741070.9851640606	1	1174	0.12617033012946877	1.4539838045631044	2.0782966458005525	314.2307434082031	314.232666015625
805	315.0260925292969	1.86375					1	DETECTED	315.0261 m/z @1.86 [CD8239_2.mzXML]	315.0260925292969	1.86375	1.5669166666666667	3.2982500000000003	1.7313333333333336	14472.2314453125	482682.5794343872	0	1174	0.7875421525304216	2.9163391353172385	2.064718725942015	315.0168762207031	315.0345764160156
806	315.0580139160156	1.8913333333333333					1	DETECTED	315.0580 m/z @1.89 [CD8239_2.mzXML]	315.0580139160156	1.8913333333333333	0.6122833333333334	18.126666666666665	17.51438333333333	15868.138671875	1895692.2189675597	0	1174	2.0687843455240995	6.8466374783367865	0.7420999824372707	315.04913330078125	315.05841064453125
807	315.0789489746094	1.86375					1	DETECTED	315.0789 m/z @1.86 [CD8239_2.mzXML]	315.0789489746094	1.86375	0.1739	10.509350000000001	10.335450000000002	1.0360279E7	2.604147165223382E8	1	1174	0.6124604539612772	20.833999220985135	43.09157453623703	315.0783996582031	315.0802001953125
808	315.1325988769531	11.35135					1	DETECTED	315.1326 m/z @11.35 [CD8239_2.mzXML]	315.1325988769531	11.35135	2.060566666666667	11.972783333333332	9.912216666666666	8043.2890625	1335367.6762312003	0	1174	9.386257990984376	0.5334435381300823	0.053031265123613947	315.1238098144531	315.1407165527344
809	315.1623840332031	12.328016666666667					1	DETECTED	315.1624 m/z @12.33 [CD8239_2.mzXML]	315.1623840332031	12.328016666666667	2.2599	13.5367	11.2768	9613.6943359375	1556124.7520396733	0	1174	0.20342088433047145	0.5600252943698507	1.1089109394332826	315.1536560058594	315.17059326171875
810	315.23504638671875	10.9269					1	DETECTED	315.2350 m/z @10.93 [CD8239_2.mzXML]	315.23504638671875	10.9269	10.857633333333332	14.3666	3.5089666666666677	14459.2734375	703116.4493106079	0	1174	0.13245134599898023	25.329403272376997	49.65880654475399	315.2279968261719	315.2380065917969
811	316.0828552246094	1.86375					1	DETECTED	316.0829 m/z @1.86 [CD8239_2.mzXML]	316.0828552246094	1.86375	1.8358666666666668	10.043116666666666	8.20725	908352.6875	2.2534392749841366E7	0	1174	0.5111938970390777	30.60186954783061	42.193532702593984	316.081787109375	316.0836486816406
812	316.17547607421875	10.4938					1	DETECTED	316.1755 m/z @10.49 [CD8239_2.mzXML]	316.17547607421875	10.4938	10.461833333333335	10.574333333333334	0.11249999999999893	4253.77978515625	21480.93354144292	0	1174	0.1299526812099181	1.7596454640250687	2.5192909280501374	316.17498779296875	316.1756286621094
813	316.24755859375	11.100583333333333					1	DETECTED	316.2476 m/z @11.10 [CD8239_2.mzXML]	316.24755859375	11.100583333333333	10.6983	11.38105	0.6827500000000004	133497.34375	944885.874129278	1	1174	0.07904451335321028	null	null	316.2466735839844	316.25628662109375
814	317.0835876464844	1.86375					1	DETECTED	317.0836 m/z @1.86 [CD8239_2.mzXML]	317.0835876464844	1.86375	1.8358666666666668	5.762216666666666	3.9263499999999993	120128.03125	2915672.8956003394	0	1174	0.5850494763604035	33.23661956587384	40.49073306856094	317.0828857421875	317.0849304199219
815	317.11456298828125	1.6418833333333334					1	DETECTED	317.1146 m/z @1.64 [CD8239_2.mzXML]	317.11456298828125	1.6418833333333334	0.15561666666666665	10.87505	10.719433333333333	17193.599609375	2041625.6284877323	0	1174	0.1851781457346282	2.102728932206914	115.20959893334985	317.11273193359375	317.1241455078125
816	317.25091552734375	11.100583333333333					1	DETECTED	317.2509 m/z @11.10 [CD8239_2.mzXML]	317.25091552734375	11.100583333333333	11.06565	14.150466666666667	3.0848166666666668	22539.70703125	1365826.7445645765	0	1174	0.08405269252300229	41.04573270777119	83.00716684677334	317.2436218261719	317.2510986328125
817	317.5293273925781	1.86375					1	DETECTED	317.5293 m/z @1.86 [CD8239_2.mzXML]	317.5293273925781	1.86375	1.8498833333333333	4.72605	2.8761666666666663	35264.7578125	833475.5161172792	0	1174	0.5961246158942697	57.67807089157804	80.80219372294262	317.5271301269531	317.5294494628906
818	318.064208984375	17.035333333333334					1	DETECTED	318.0642 m/z @17.04 [CD8239_2.mzXML]	318.064208984375	17.035333333333334	9.421366666666668	19.8635	10.44213333333333	4125.169921875	1114202.3973670658	0	1174	2.157426524507329	0.6857222910528458	0.22174325823285543	318.06243896484375	318.0656433105469
819	318.2991943359375	11.322049999999999					1	DETECTED	318.2992 m/z @11.32 [CD8239_2.mzXML]	318.2991943359375	11.322049999999999	11.291583333333334	12.70885	1.4172666666666665	261453.390625	1937701.5970930844	1	1174	0.09707493381607435	4.430506726479282	5.5798097729581695	318.298095703125	318.3000793457031
820	318.9697570800781	1.7929					1	DETECTED	318.9698 m/z @1.79 [CD8239_2.mzXML]	318.9697570800781	1.7929	1.7340166666666665	9.6117	7.8776833333333345	28037.74609375	1153919.705057495	0	1174	0.16997015547359773	66.89230116048678	6.289795730714268	318.9682312011719	318.97808837890625
821	319.0603942871094	16.111116666666668					1	DETECTED	319.0604 m/z @16.11 [CD8239_2.mzXML]	319.0603942871094	16.111116666666668	9.47405	19.55366666666667	10.079616666666668	3732.763427734375	1165670.13597351	0	1174	1.4763535903132095	0.7593427317288762	0.5186854634577525	319.0585021972656	319.0617980957031
822	319.12823486328125	10.608					1	DETECTED	319.1282 m/z @10.61 [CD8239_2.mzXML]	319.12823486328125	10.608	9.920466666666666	10.788099999999998	0.8676333333333321	3353.74560546875	72245.51112875361	0	1174	0.14509875434915642	0.630975467856102	0.2619509357122041	319.1278381347656	319.1320495605469
823	319.1651306152344	9.560033333333333					1	DETECTED	319.1651 m/z @9.56 [CD8239_2.mzXML]	319.1651306152344	9.560033333333333	9.50835	9.6463	0.13795000000000002	7439.03466796875	33800.76326458754	0	1174	0.07137303752293889	1.3345694937117125	1.5197937259690075	319.1647644042969	319.16534423828125
824	319.19378662109375	14.28385					1	DETECTED	319.1938 m/z @14.28 [CD8239_2.mzXML]	319.19378662109375	14.28385	10.35845	15.777816666666666	5.419366666666667	49355.98046875	3024227.88007065	0	1174	0.5386844750129463	2.090234303266159	0.4975612445529351	319.1924743652344	319.195068359375
825	319.3027648925781	11.306849999999999					1	DETECTED	319.3028 m/z @11.31 [CD8239_2.mzXML]	319.3027648925781	11.306849999999999	11.291583333333334	11.5516	0.260016666666667	46020.35546875	341470.6656850601	0	1174	0.09536759033054487	8.515829694323845	13.883547734223866	319.2940979003906	319.3028259277344
826	320.1968994140625	14.267249999999999					1	DETECTED	320.1969 m/z @14.27 [CD8239_2.mzXML]	320.1968994140625	14.267249999999999	11.170283333333334	15.611883333333333	4.441599999999999	8557.1396484375	674373.0307051698	0	1174	0.5570846093011053	0.6519151725779796	0.30038690601467327	320.19610595703125	320.1991882324219
827	320.966552734375	1.8070166666666667					1	DETECTED	320.9666 m/z @1.81 [CD8239_2.mzXML]	320.966552734375	1.8070166666666667	1.764	2.1893666666666665	0.42536666666666645	20399.388671875	268723.2387244872	0	1174	0.2551076471939224	4.944207671445169	7.639772987633133	320.9654235839844	320.9667663574219
828	321.2090759277344	12.692366666666667					1	DETECTED	321.2091 m/z @12.69 [CD8239_2.mzXML]	321.2090759277344	12.692366666666667	12.478466666666666	15.703883333333332	3.225416666666666	79998.3984375	1817687.6475278926	0	1174	0.3500000502377727	2.3192441280600513	3.2709480013821275	321.2079162597656	321.2108459472656
829	321.3141784667969	12.3613					1	DETECTED	321.3142 m/z @12.36 [CD8239_2.mzXML]	321.3141784667969	12.3613	12.29455	12.461683333333333	0.16713333333333402	5568.77978515625	36638.18000427251	0	1174	0.13335514749069333	1.2519350811485552	1.5038701622971107	321.31329345703125	321.3147888183594
830	322.0658874511719	12.02185					1	DETECTED	322.0659 m/z @12.02 [CD8239_2.mzXML]	322.0658874511719	12.02185	1.3027166666666665	19.28033333333333	17.977616666666666	6056.76806640625	971402.6724611514	0	1174	0.0776564739897232	0.8385760353759942	0.656893554862823	322.0577392578125	322.0665588378906
831	322.2125549316406	12.6426					1	DETECTED	322.2126 m/z @12.64 [CD8239_2.mzXML]	322.2125549316406	12.6426	9.1233	14.783966666666666	5.660666666666666	15428.9462890625	984702.6373217774	0	1174	0.15302395245061184	0.8042319021775164	14.095749397940777	322.20330810546875	322.2151184082031
832	323.0204772949219	11.565883333333334					1	DETECTED	323.0205 m/z @11.57 [CD8239_2.mzXML]	323.0204772949219	11.565883333333334	1.7929	11.716766666666667	9.923866666666667	15191.349609375	3375789.4802161856	0	1174	0.11584771889342882	0.5077194101425869	0.01586929914349937	323.0107421875	323.0208435058594
833	323.2247314453125	13.875583333333333					1	DETECTED	323.2247 m/z @13.88 [CD8239_2.mzXML]	323.2247314453125	13.875583333333333	11.624116666666668	15.520583333333333	3.896466666666665	18596.484375	1055981.8835513305	0	1174	0.574114583227118	0.806930910919339	0.5930926118351322	323.2244567871094	323.2277526855469
834	324.0815124511719	10.770299999999999					1	DETECTED	324.0815 m/z @10.77 [CD8239_2.mzXML]	324.0815124511719	10.770299999999999	10.716666666666667	10.788099999999998	0.07143333333333146	3219.118896484375	9939.043570922715	0	1174	0.06572599185508743	0.665941578620259	0.33188315724051803	324.0807189941406	324.0817565917969
835	324.1913757324219	9.69825					1	DETECTED	324.1914 m/z @9.70 [CD8239_2.mzXML]	324.1913757324219	9.69825	9.66375	9.800383333333334	0.13663333333333405	15774.41015625	83319.47677929688	0	1174	0.07864228692815267	1.9801932367150132	2.9603864734300265	324.1912536621094	324.1917724609375
836	325.1752014160156	16.721833333333333					1	DETECTED	325.1752 m/z @16.72 [CD8239_2.mzXML]	325.1752014160156	16.721833333333333	0.30145	19.991333333333333	19.689883333333334	12648.6171875	3270786.9838385903	0	1174	2.059971465157151	0.5995561410969903	0.5327900101058037	325.1739196777344	325.17608642578125
837	326.17791748046875	15.358516666666667					1	DETECTED	326.1779 m/z @15.36 [CD8239_2.mzXML]	326.17791748046875	15.358516666666667	14.333716666666668	19.18883333333333	4.855116666666664	3639.35302734375	491910.6776010441	0	1174	1.4162349010343647	2.3688118006765557	3.7376236013531114	326.17547607421875	326.17889404296875
838	327.0074157714844	1.3212000000000002					1	DETECTED	327.0074 m/z @1.32 [CD8239_2.mzXML]	327.0074157714844	1.3212000000000002	0.10106666666666667	20.0095	19.90843333333333	7439.04296875	4761974.741623044	0	1174	3.725408838768613	8.158302371325536	6.43840915492225	327.005126953125	327.00897216796875
839	327.0518493652344	11.5516					1	DETECTED	327.0518 m/z @11.55 [CD8239_2.mzXML]	327.0518493652344	11.5516	1.6115333333333333	11.956516666666666	10.344983333333332	56270.16015625	8165367.971450927	0	1174	0.09837948490269355	0.5157909080664118	0.02688251256386766	327.0504455566406	327.05267333984375
840	327.17401123046875	15.88895					1	DETECTED	327.1740 m/z @15.89 [CD8239_2.mzXML]	327.17401123046875	15.88895	9.71495	18.458666666666666	8.743716666666666	5834.66455078125	1390082.0013266595	0	1174	1.3946174492194299	0.7081079257099665	0.41621585141993306	327.17236328125	327.17425537109375
841	327.2283935546875	13.875583333333333					1	DETECTED	327.2284 m/z @13.88 [CD8239_2.mzXML]	327.2283935546875	13.875583333333333	3.2679666666666667	14.68385	11.415883333333333	27499.908203125	3697291.0131531996	0	1174	1.486026074863723	0.5391395797656552	0.4793706103979235	327.2189025878906	327.2354736328125
842	328.2112121582031	12.038183333333334					1	DETECTED	328.2112 m/z @12.04 [CD8239_2.mzXML]	328.2112121582031	12.038183333333334	11.988949999999999	12.1578	0.16885000000000083	7770.8896484375	44454.853580688476	0	1174	0.11130029083437698	1.7147935003384662	1.8627481187746469	328.2108154296875	328.21148681640625
843	328.24786376953125	11.100583333333333					1	DETECTED	328.2479 m/z @11.10 [CD8239_2.mzXML]	328.24786376953125	11.100583333333333	11.047966666666667	11.205383333333334	0.15741666666666632	16360.2783203125	84736.99948498559	0	1174	0.0962177827045636	1.495882166613906	2.118076672237043	328.24700927734375	328.24786376953125
844	328.6748962402344	13.1912					1	DETECTED	328.6749 m/z @13.19 [CD8239_2.mzXML]	328.6748962402344	13.1912	13.025366666666667	13.5367	0.511333333333333	9256.423828125	148076.8901988521	0	1174	0.1562883672959572	1.5417085427135653	2.0834170854271306	328.67236328125	328.6756591796875
845	328.8979187011719	1.5669166666666667					1	DETECTED	328.8979 m/z @1.57 [CD8239_2.mzXML]	328.8979187011719	1.5669166666666667	1.4468	1.6418833333333334	0.19508333333333328	61215.5546875	356692.17374694836	0	1174	0.09717047626317132	0.814424025379709	0.6576667522062909	328.89752197265625	328.8982849121094
846	328.99847412109375	1.7783833333333334					1	DETECTED	328.9985 m/z @1.78 [CD8239_2.mzXML]	328.99847412109375	1.7783833333333334	0.10106666666666667	20.0095	19.90843333333333	29840.138671875	4744349.116293026	0	1174	0.06260135491036456	4.301206722217553	6.91857817662429	328.9977722167969	329.00616455078125
847	329.0516357421875	11.5516					1	DETECTED	329.0516 m/z @11.55 [CD8239_2.mzXML]	329.0516357421875	11.5516	11.507366666666666	11.639033333333334	0.1316666666666677	10087.958984375	52205.44443457038	0	1174	0.09463405383258383	1.4883195177090922	1.9766390354181846	329.05059814453125	329.0531311035156
848	329.17608642578125	12.29455					1	DETECTED	329.1761 m/z @12.29 [CD8239_2.mzXML]	329.17608642578125	12.29455	12.1929	13.41035	1.2174499999999995	11889.2158203125	319802.5956027835	0	1174	0.26231640996218175	5.98844072798823	10.97688145597646	329.1760559082031	329.1768493652344
849	329.2467346191406	13.805383333333333					1	DETECTED	329.2467 m/z @13.81 [CD8239_2.mzXML]	329.2467346191406	13.805383333333333	11.083016666666667	14.901883333333334	3.8188666666666666	18881.845703125	983099.3920870358	0	1174	0.27600167577434576	0.7013872733283542	2.621141434264534	329.2437438964844	329.25115966796875
850	330.2455139160156	11.716766666666667					1	DETECTED	330.2455 m/z @11.72 [CD8239_2.mzXML]	330.2455139160156	11.716766666666667	11.700916666666666	13.9819	2.2809833333333334	4926.2353515625	388016.14159777854	0	1174	0.19768697334944463	71.95531019978804	142.9106203995761	330.24505615234375	330.2510681152344
851	330.33624267578125	11.8511					1	DETECTED	330.3362 m/z @11.85 [CD8239_2.mzXML]	330.33624267578125	11.8511	11.8511	12.054733333333333	0.20363333333333244	13384.12109375	62820.0142094113	0	1174	0.059485976100374316	null	null	330.3338623046875	330.3363342285156
852	330.8955078125	1.5372999999999999					1	DETECTED	330.8955 m/z @1.54 [CD8239_2.mzXML]	330.8955078125	1.5372999999999999	1.4928833333333331	1.6720499999999998	0.1791666666666667	9124.6376953125	65175.849294677755	0	1174	0.03919510089093614	2.016885553470915	3.03377110694183	330.8948974609375	330.9018249511719
853	330.9952392578125	1.7929					1	DETECTED	330.9952 m/z @1.79 [CD8239_2.mzXML]	330.9952392578125	1.7929	0.13724999999999998	19.991333333333333	19.85408333333333	10494.84375	3036619.2922482607	0	1174	7.082199382472799	5.327685633042649	14.597828169947352	330.9948425292969	331.0029602050781
854	331.05340576171875	1.86375					1	DETECTED	331.0534 m/z @1.86 [CD8239_2.mzXML]	331.05340576171875	1.86375	1.8070166666666667	8.8374	7.030383333333334	1181124.125	2.737734405329211E7	1	1174	0.6005817771075508	15.955043926470857	29.831019751255177	331.0523681640625	331.0545349121094
855	331.187255859375	12.123266666666666					1	DETECTED	331.1873 m/z @12.12 [CD8239_2.mzXML]	331.187255859375	12.123266666666666	12.123266666666666	12.311333333333332	0.18806666666666594	11160.67578125	78560.5720249026	0	1174	0.21169472789988752	null	null	331.186767578125	331.187744140625
856	331.20391845703125	11.152933333333333					1	DETECTED	331.2039 m/z @11.15 [CD8239_2.mzXML]	331.20391845703125	11.152933333333333	11.100583333333333	11.222916666666666	0.12233333333333363	7483.76708984375	38911.18483886727	0	1174	0.1507795857481362	1.168417701368981	1.336835402737962	331.20391845703125	331.20458984375
857	331.226318359375	10.996166666666666					1	DETECTED	331.2263 m/z @11.00 [CD8239_2.mzXML]	331.226318359375	10.996166666666666	10.961933333333333	11.492033333333334	0.5301000000000009	12535.2216796875	196176.95779321328	0	1174	0.07638561577866376	7.742453748782975	14.48490749756595	331.2241516113281	331.2263488769531
858	331.2615966796875	11.443383333333333					1	DETECTED	331.2616 m/z @11.44 [CD8239_2.mzXML]	331.2615966796875	11.443383333333333	11.257683333333334	15.556983333333333	4.299299999999999	12922.919921875	802846.521412689	0	1174	0.6133016073858801	10.5702800257992	16.718886841377927	331.25811767578125	331.2638854980469
859	332.1636962890625	10.043116666666666					1	DETECTED	332.1637 m/z @10.04 [CD8239_2.mzXML]	332.1636962890625	10.043116666666666	9.66375	11.170283333333334	1.5065333333333335	124635.609375	2800869.9057857045	1	1174	0.21072657410458184	1.3517769166622158	1.960759668319588	332.1628723144531	332.1638488769531
860	332.2425231933594	10.788099999999998					1	DETECTED	332.2425 m/z @10.79 [CD8239_2.mzXML]	332.2425231933594	10.788099999999998	10.6983	10.87505	0.17675000000000018	12081.671875	92439.8955739748	0	1174	0.12329983583638437	0.984131403118057	0.968262806236114	332.2421875	332.2426452636719
861	332.87152099609375	9.1233					1	DETECTED	332.8715 m/z @9.12 [CD8239_2.mzXML]	332.87152099609375	9.1233	9.105916666666667	9.352316666666667	0.2463999999999995	5453.9765625	35669.84204528797	0	1174	0.07213475420702942	7.0872483221477385	13.174496644295477	332.87060546875	332.8720703125
862	333.0516357421875	1.86375					1	DETECTED	333.0516 m/z @1.86 [CD8239_2.mzXML]	333.0516357421875	1.86375	1.8358666666666668	4.339766666666667	2.5039	83614.8046875	1806939.672999786	0	1174	0.04314906396706597	31.998233785680792	6.064061198764501	333.05084228515625	333.0525207519531
863	333.11639404296875	11.5516					1	DETECTED	333.1164 m/z @11.55 [CD8239_2.mzXML]	333.11639404296875	11.5516	11.522333333333334	11.594683333333334	0.07235000000000014	10122.8369140625	35116.373490234495	0	1174	0.09266725005047327	1.2360478359908955	1.472095671981791	333.1155700683594	333.1177673339844
864	333.14990234375	13.457533333333334					1	DETECTED	333.1499 m/z @13.46 [CD8239_2.mzXML]	333.14990234375	13.457533333333334	10.680266666666666	15.376316666666666	4.69605	7719.2490234375	677395.2009613034	0	1174	2.5096816332776903	0.7535254656833846	0.7464858138186402	333.1400146484375	333.1519470214844
865	333.1672058105469	10.113166666666666					1	DETECTED	333.1672 m/z @10.11 [CD8239_2.mzXML]	333.1672058105469	10.113166666666666	9.800383333333334	17.127333333333336	7.326950000000002	17903.6796875	1166997.205379028	0	1174	0.3197970571486888	7.769472756903846	14.199856018246466	333.15911865234375	333.17193603515625
866	334.1394958496094	9.732016666666668					1	DETECTED	334.1395 m/z @9.73 [CD8239_2.mzXML]	334.1394958496094	9.732016666666668	9.68115	9.800383333333334	0.11923333333333375	8917.1591796875	42768.62333190929	0	1174	0.0786123190695136	1.172018348623833	1.1810984698728884	334.13909912109375	334.14031982421875
867	334.9145812988281	1.6115333333333333					1	DETECTED	334.9146 m/z @1.61 [CD8239_2.mzXML]	334.9145812988281	1.6115333333333333	1.5669166666666667	1.65695	0.09003333333333319	49494.984375	186044.5634970702	0	1174	0.0670239718222434	1.008965259618978	0.9409370196764175	334.9143371582031	334.91485595703125
868	334.9429931640625	1.8216					1	DETECTED	334.9430 m/z @1.82 [CD8239_2.mzXML]	334.9429931640625	1.8216	1.7783833333333334	2.1893666666666665	0.41098333333333303	12402.4228515625	128841.54613085938	0	1174	0.2076849418918827	4.754917084458151	4.546691830497811	334.9423522949219	334.94549560546875
869	335.1236267089844	10.321850000000001					1	DETECTED	335.1236 m/z @10.32 [CD8239_2.mzXML]	335.1236267089844	10.321850000000001	9.66375	10.461833333333335	0.7980833333333344	4273.03857421875	93003.90835363761	0	1174	0.5640464121557418	0.6063541508382716	0.21270830167654328	335.1226501464844	335.1242980957031
870	335.1660461425781	11.73315					1	DETECTED	335.1660 m/z @11.73 [CD8239_2.mzXML]	335.1660461425781	11.73315	10.113166666666666	16.073916666666666	5.960749999999999	99612.484375	5865617.451063239	1	1174	2.5862878749665885	2.752978325023391	1.786644061634	335.163330078125	335.16796875
871	336.0746154785156	16.25936666666667					1	DETECTED	336.0746 m/z @16.26 [CD8239_2.mzXML]	336.0746154785156	16.25936666666667	9.404050000000002	19.55366666666667	10.149616666666667	3406.068359375	754607.2011210942	0	1174	1.350608420720345	0.7402733644689401	0.4805467289378803	336.0729064941406	336.075927734375
872	336.1145324707031	10.805733333333334					1	DETECTED	336.1145 m/z @10.81 [CD8239_2.mzXML]	336.1145324707031	10.805733333333334	10.770299999999999	15.6302	4.859900000000001	23905.4609375	743685.1975583506	0	1174	0.21043700775842034	68.57808090310039	3.9232842205464196	336.11419677734375	336.11505126953125
873	336.16943359375	11.73315					1	DETECTED	336.1694 m/z @11.73 [CD8239_2.mzXML]	336.16943359375	11.73315	10.97895	17.610833333333336	6.631883333333336	16020.3134765625	1740564.8507733766	0	1174	3.111878325154821	2.724184179624965	4.298132965356081	336.1645202636719	336.1703186035156
874	336.6640625	13.235466666666667					1	DETECTED	336.6641 m/z @13.24 [CD8239_2.mzXML]	336.6640625	13.235466666666667	12.97925	14.733866666666668	1.7546166666666672	22433.466796875	552510.7080666809	0	1174	0.15889231671543946	1.4245324580422327	1.8157519180644637	336.6627502441406	336.6644287109375
875	337.0615234375	1.86375					1	DETECTED	337.0615 m/z @1.86 [CD8239_2.mzXML]	337.0615234375	1.86375	1.7491166666666667	18.988333333333333	17.239216666666668	876828.6875	1.9571915450795602E7	1	1174	0.4224496328715799	7.35337016895102	11.128583615468322	337.0523986816406	337.0715026855469
876	337.1663513183594	11.700916666666666					1	DETECTED	337.1664 m/z @11.70 [CD8239_2.mzXML]	337.1663513183594	11.700916666666666	11.047966666666667	15.358516666666667	4.310549999999999	18081.662109375	1419286.6659591065	0	1174	0.4028600199558987	3.1532590021950733	5.308182983676501	337.1658630371094	337.1680908203125
877	337.1814270019531	12.545183333333334					1	DETECTED	337.1814 m/z @12.55 [CD8239_2.mzXML]	337.1814270019531	12.545183333333334	12.1929	14.08375	1.8908500000000004	113217.125	2346078.3937146002	0	1174	0.29710152688001656	5.842997825256175	7.378253139151692	337.1802978515625	337.1833801269531
878	337.2046813964844	14.2005					1	DETECTED	337.2047 m/z @14.20 [CD8239_2.mzXML]	337.2046813964844	14.2005	14.2005	17.814833333333336	3.6143333333333363	3949.888427734375	255790.26113705462	0	1174	0.3441646522795416	null	null	337.195068359375	337.2052001953125
879	338.2317199707031	12.428116666666666					1	DETECTED	338.2317 m/z @12.43 [CD8239_2.mzXML]	338.2317199707031	12.428116666666666	0.10106666666666667	20.0095	19.90843333333333	302723.1875	1.7245853531392932E7	0	1174	0.23263180411183448	2.7826729262355263	4.311885516750505	338.2300720214844	338.2337646484375
880	338.3406677246094	12.545183333333334					1	DETECTED	338.3407 m/z @12.55 [CD8239_2.mzXML]	338.3406677246094	12.545183333333334	12.175266666666666	12.888816666666665	0.7135499999999997	246086.546875	5694061.979390629	1	1174	0.4397917721130824	0.9644739806262621	1.8939324828627828	338.34063720703125	338.34100341796875
881	339.1622009277344	14.2005					1	DETECTED	339.1622 m/z @14.20 [CD8239_2.mzXML]	339.1622009277344	14.2005	11.507366666666666	15.040283333333333	3.532916666666667	6984.18994140625	985329.8693830566	0	1174	0.45697857528858776	0.655911948907097	0.311823897814194	339.1611328125	339.16339111328125
882	339.1975402832031	11.8511					1	DETECTED	339.1975 m/z @11.85 [CD8239_2.mzXML]	339.1975402832031	11.8511	11.118233333333334	14.988499999999998	3.870266666666664	11861.7626953125	1250354.870674805	0	1174	0.24410332567596882	2.6404984990448463	4.280996998089693	339.1917724609375	339.2061767578125
883	339.23516845703125	12.461683333333333					1	DETECTED	339.2352 m/z @12.46 [CD8239_2.mzXML]	339.23516845703125	12.461683333333333	0.22878333333333334	19.936333333333334	19.70755	56052.29296875	3651559.880908996	0	1174	1.180485894879828	0.9705134246731076	1.0607492803464618	339.227783203125	339.23663330078125
884	339.2884216308594	14.0671					1	DETECTED	339.2884 m/z @14.07 [CD8239_2.mzXML]	339.2884216308594	14.0671	13.928783333333334	14.800583333333332	0.8717999999999986	8472.5888671875	216109.33166088874	0	1174	0.3565556292977483	3.151464031811062	5.302928063622124	339.2879638671875	339.28924560546875
885	339.3440856933594	12.561416666666666					1	DETECTED	339.3441 m/z @12.56 [CD8239_2.mzXML]	339.3440856933594	12.561416666666666	11.609183333333334	15.05785	3.448666666666666	58477.71875	1570620.0411261609	0	1174	0.39440147815499316	3.5302627004170795	0.7797214913737281	339.33551025390625	339.3453674316406
886	340.0345153808594	11.594683333333334					1	DETECTED	340.0345 m/z @11.59 [CD8239_2.mzXML]	340.0345153808594	11.594683333333334	10.4132	11.594683333333334	1.1814833333333343	5663.3828125	302758.237886841	0	1174	1.2013028534394117	0.5	null	340.03363037109375	340.04046630859375
887	340.2472229003906	11.188033333333333					1	DETECTED	340.2472 m/z @11.19 [CD8239_2.mzXML]	340.2472229003906	11.188033333333333	11.152933333333333	17.035333333333334	5.8824000000000005	10492.66015625	914282.4260638424	0	1174	0.04013569901144898	83.79487179487202	166.58974358974405	340.2380676269531	340.2478942871094
888	340.2582092285156	10.822783333333332					1	DETECTED	340.2582 m/z @10.82 [CD8239_2.mzXML]	340.2582092285156	10.822783333333332	10.788099999999998	10.89245	0.10435000000000194	4777.7919921875	23668.083105224934	0	1174	0.07010114215941599	1.5043248438250996	2.008649687650199	340.2582092285156	340.25927734375
889	340.78179931640625	1.764					1	DETECTED	340.7818 m/z @1.76 [CD8239_2.mzXML]	340.78179931640625	1.764	1.7029166666666666	1.764	0.06108333333333338	10571.451171875	27223.88039550786	0	1174	0.02992426582246943	0.5	null	340.78021240234375	340.7818298339844
890	340.9315490722656	1.6268333333333334					1	DETECTED	340.9315 m/z @1.63 [CD8239_2.mzXML]	340.9315490722656	1.6268333333333334	1.5965500000000001	16.129833333333334	14.533283333333333	28494.611328125	4536802.959023011	0	1174	0.0609443203107789	239.95514584480003	478.91029168960006	340.93109130859375	340.94134521484375
891	340.9955749511719	11.135716666666667					1	DETECTED	340.9956 m/z @11.14 [CD8239_2.mzXML]	340.9955749511719	11.135716666666667	11.047966666666667	17.294666666666668	6.246700000000001	4089.00439453125	698995.5886627807	0	1174	4.181177486033988	35.593732193732286	41.1261200229298	340.9950256347656	340.9974670410156
892	341.0309143066406	11.536816666666665					1	DETECTED	341.0309 m/z @11.54 [CD8239_2.mzXML]	341.0309143066406	11.536816666666665	10.165883333333333	12.175266666666666	2.009383333333332	119001.1015625	2266146.503347868	0	1174	0.14534887909347738	0.6253096810749322	0.2051945034613197	341.022216796875	341.03204345703125
893	341.1771240234375	12.545183333333334					1	DETECTED	341.1771 m/z @12.55 [CD8239_2.mzXML]	341.1771240234375	12.545183333333334	1.0671666666666666	17.127333333333336	16.06016666666667	11661.2431640625	2450188.6114717717	0	1174	0.26612660511610287	0.6996054777175501	0.10558310728104274	341.1765441894531	341.1871032714844
894	341.19830322265625	12.394766666666667					1	DETECTED	341.1983 m/z @12.39 [CD8239_2.mzXML]	341.19830322265625	12.394766666666667	11.784183333333335	17.407333333333334	5.623149999999999	7811.3046875	660701.6883086243	0	1174	0.18819310756114227	4.604735908284432	3.005773843895055	341.1883850097656	341.19940185546875
895	341.35186767578125	13.910633333333333					1	DETECTED	341.3519 m/z @13.91 [CD8239_2.mzXML]	341.35186767578125	13.910633333333333	13.668550000000002	14.7675	1.0989499999999985	15087.9404296875	334751.38791107165	0	1174	0.3301602933022654	1.9865802611225372	3.5433162053475047	341.3509216308594	341.3533630371094
896	342.0145263671875	8.908333333333333					1	DETECTED	342.0145 m/z @8.91 [CD8239_2.mzXML]	342.0145263671875	8.908333333333333	0.24691666666666665	18.200166666666668	17.95325	9129.0087890625	2277140.620295774	0	1174	5.432017571818333	1.045712297978892	1.0358466660103576	342.013427734375	342.01617431640625
897	342.03424072265625	11.5516					1	DETECTED	342.0342 m/z @11.55 [CD8239_2.mzXML]	342.03424072265625	11.5516	1.4119166666666667	11.7496	10.337683333333333	17328.89453125	3520580.7803619993	0	1174	0.10312765314478689	0.5097636185219458	0.019811949585083307	342.02972412109375	342.0350646972656
898	342.2626037597656	11.336733333333333					1	DETECTED	342.2626 m/z @11.34 [CD8239_2.mzXML]	342.2626037597656	11.336733333333333	11.291583333333334	11.42745	0.1358666666666668	38614.671875	186190.71402929863	0	1174	0.07976547735824369	1.504614248800311	2.009228497600622	342.26202392578125	342.2632751464844
899	342.8678283691406	1.7029166666666666					1	DETECTED	342.8678 m/z @1.70 [CD8239_2.mzXML]	342.8678283691406	1.7029166666666666	1.6871666666666667	1.7783833333333334	0.09121666666666672	24221.015625	110866.3126738281	0	1174	0.10444768360895829	2.89576719576721	4.79153439153442	342.8677062988281	342.8684997558594
900	343.19219970703125	12.328016666666667					1	DETECTED	343.1922 m/z @12.33 [CD8239_2.mzXML]	343.19219970703125	12.328016666666667	8.908333333333333	17.7405	8.832166666666668	52327.27734375	1784280.8330227379	0	1174	0.23327463983585517	4.702710660058808	10.723434794934473	343.18292236328125	343.19769287109375
901	343.29461669921875	12.071499999999999					1	DETECTED	343.2946 m/z @12.07 [CD8239_2.mzXML]	343.29461669921875	12.071499999999999	12.02185	13.71885	1.6969999999999992	6878.740234375	243620.56616155972	0	1174	0.13794010442428295	17.089627391742884	33.17925478348577	343.2847595214844	343.29534912109375
902	344.19580078125	12.328016666666667					1	DETECTED	344.1958 m/z @12.33 [CD8239_2.mzXML]	344.19580078125	12.328016666666667	12.1929	14.166666666666666	1.9737666666666662	10661.791015625	272156.1575249027	0	1174	0.09157769998276422	7.303934871099043	13.607869742198085	344.1945495605469	344.19647216796875
903	344.22247314453125	15.703883333333332					1	DETECTED	344.2225 m/z @15.70 [CD8239_2.mzXML]	344.22247314453125	15.703883333333332	15.593716666666667	17.313333333333333	1.7196166666666652	2061.925048828125	130229.59220684796	0	1174	0.9297161796647764	7.804614220877603	14.609228441755207	344.2215576171875	344.2247619628906
904	344.2786560058594	11.476049999999999					1	DETECTED	344.2787 m/z @11.48 [CD8239_2.mzXML]	344.2786560058594	11.476049999999999	11.443383333333333	11.924650000000002	0.4812666666666683	29496.947265625	196369.09926355127	0	1174	0.0759192607253052	null	14.46774816007325	344.27783203125	344.27984619140625
905	344.64959716796875	13.1912					1	DETECTED	344.6496 m/z @13.19 [CD8239_2.mzXML]	344.64959716796875	13.1912	12.964483333333334	14.150466666666667	1.1859833333333327	16128.2294921875	349738.9098618162	0	1174	0.360156896445913	1.2777877411728125	1.5225696577832428	344.6484375	344.6509094238281
906	344.87548828125	1.5522166666666666					1	DETECTED	344.8755 m/z @1.55 [CD8239_2.mzXML]	344.87548828125	1.5522166666666666	1.4468	1.6418833333333334	0.19508333333333328	147731.9375	819725.9041821292	0	1174	0.0798463453711169	0.9486495013715954	0.7801481558383384	344.8742980957031	344.8757629394531
907	346.00909423828125	4.72605					1	DETECTED	346.0091 m/z @4.73 [CD8239_2.mzXML]	346.00909423828125	4.72605	0.10106666666666667	20.0095	19.90843333333333	24746.072265625	8320762.983707773	0	1174	6.273461420911824	2.785682386968903	2.6361885450659206	346.0081481933594	346.0101623535156
908	346.2732849121094	13.685716666666668					1	DETECTED	346.2733 m/z @13.69 [CD8239_2.mzXML]	346.2732849121094	13.685716666666668	13.635083333333334	14.150466666666667	0.5153833333333324	7313.6953125	123629.58409893805	0	1174	0.2524714448525618	5.0893680052665715	9.178736010533143	346.2717590332031	346.2742004394531
909	346.29449462890625	12.792583333333333					1	DETECTED	346.2945 m/z @12.79 [CD8239_2.mzXML]	346.29449462890625	12.792583333333333	11.322049999999999	12.9194	1.5973500000000005	14944.5810546875	372699.41790142865	0	1174	1.5479465910036527	0.5431192764529875	0.08623855290597505	346.28656005859375	346.2951354980469
910	347.2209777832031	11.100583333333333					1	DETECTED	347.2210 m/z @11.10 [CD8239_2.mzXML]	347.2209777832031	11.100583333333333	11.047966666666667	11.222916666666666	0.17494999999999905	10675.0263671875	64895.2597736817	0	1174	0.09025140814551236	1.6624960405448512	2.3249920810897025	347.2208251953125	347.2215576171875
911	348.2888488769531	12.105816666666668					1	DETECTED	348.2888 m/z @12.11 [CD8239_2.mzXML]	348.2888488769531	12.105816666666668	11.8656	14.565566666666665	2.699966666666665	4476.64794921875	258897.66333441154	0	1174	0.21063853674234245	5.619857073475324	10.239714146950648	348.28692626953125	348.28997802734375
912	348.8687744140625	1.5669166666666667					1	DETECTED	348.8688 m/z @1.57 [CD8239_2.mzXML]	348.8687744140625	1.5669166666666667	1.4928833333333331	1.5669166666666667	0.07403333333333362	9210.841796875	26243.254602539106	0	1174	0.030611592214969452	0.5	null	348.86822509765625	348.8691101074219
913	349.0176696777344	3.177583333333333					1	DETECTED	349.0177 m/z @3.18 [CD8239_2.mzXML]	349.0176696777344	3.177583333333333	2.65135	20.0095	17.35815	2293.9677734375	1035143.0024265442	0	1174	0.580649652378094	16.49282637613226	31.985652752264517	349.0158996582031	349.0194396972656
914	349.20037841796875	11.669583333333332					1	DETECTED	349.2004 m/z @11.67 [CD8239_2.mzXML]	349.20037841796875	11.669583333333332	11.624116666666668	11.835550000000001	0.2114333333333338	22933.265625	146051.88691210927	0	1174	0.09161093234081541	2.3251466275661072	3.833320676925753	349.1996154785156	349.200439453125
915	349.23388671875	12.725950000000001					1	DETECTED	349.2339 m/z @12.73 [CD8239_2.mzXML]	349.23388671875	12.725950000000001	10.97895	12.792583333333333	1.8136333333333337	7745.55712890625	324456.3472515868	0	1174	1.750131363845366	0.5190707880175535	0.038141576035107	349.23291015625	349.2369384765625
916	350.0906677246094	15.685550000000001					1	DETECTED	350.0907 m/z @15.69 [CD8239_2.mzXML]	350.0906677246094	15.685550000000001	9.4915	19.13383333333333	9.642333333333331	3314.0625	722220.5491127325	0	1174	2.1369607268756017	0.7783544961158959	0.6462609162255305	350.0887451171875	350.0940856933594
917	350.6791076660156	14.100516666666666					1	DETECTED	350.6791 m/z @14.10 [CD8239_2.mzXML]	350.6791076660156	14.100516666666666	10.734616666666666	14.783966666666666	4.0493500000000004	4396.08056640625	391052.6257281494	0	1174	0.1379937251932688	0.601525594937461	0.20305118987492218	350.6694030761719	350.6805725097656
918	350.8102111816406	1.7184					1	DETECTED	350.8102 m/z @1.72 [CD8239_2.mzXML]	350.8102111816406	1.7184	1.7029166666666666	1.7929	0.0899833333333333	15966.2880859375	66299.69096484379	0	1174	0.09267555360092383	2.905812701829931	4.811625403659862	350.80987548828125	350.8106384277344
919	350.8922119140625	1.6115333333333333					1	DETECTED	350.8922 m/z @1.61 [CD8239_2.mzXML]	350.8922119140625	1.6115333333333333	1.5522166666666666	17.2015	15.649283333333333	90036.7421875	6323163.06502246	0	1174	0.06546982809244484	134.2438602815422	1.160189532723313	350.8917236328125	350.89306640625
920	351.1619567871094	14.5822					1	DETECTED	351.1620 m/z @14.58 [CD8239_2.mzXML]	351.1619567871094	14.5822	11.8656	15.181000000000001	3.3154000000000003	7334.826171875	574576.7596936643	0	1174	0.5095605851846301	0.6102112935286756	0.22042258705735138	351.1612243652344	351.16265869140625
921	351.2284240722656	13.770233333333334					1	DETECTED	351.2284 m/z @13.77 [CD8239_2.mzXML]	351.2284240722656	13.770233333333334	9.138866666666667	14.51525	5.376383333333333	17632.9609375	835152.2800938108	0	1174	0.33405289557923723	0.5610583560411985	3.0569946882217827	351.2208557128906	351.23797607421875
922	352.1654357910156	9.955866666666667					1	DETECTED	352.1654 m/z @9.96 [CD8239_2.mzXML]	352.1654357910156	9.955866666666667	9.9383	14.649833333333333	4.711533333333334	4509.8408203125	318240.1657480164	0	1174	0.1253163265082904	134.10436432637184	267.2087286527437	352.16485595703125	352.166015625
923	352.89697265625	1.6720499999999998					1	DETECTED	352.8970 m/z @1.67 [CD8239_2.mzXML]	352.89697265625	1.6720499999999998	1.4928833333333331	1.764	0.2711166666666669	47320.12890625	269192.64205590833	0	1174	0.05709461909339342	0.7373839581532678	0.8098258745640567	352.89654541015625	352.9007568359375
924	353.0353698730469	1.86375					1	DETECTED	353.0354 m/z @1.86 [CD8239_2.mzXML]	353.0353698730469	1.86375	1.7783833333333334	17.481333333333335	15.702950000000001	314954.59375	6760461.387225703	0	1174	0.23950069132388108	5.629156232029109	15.393448877556857	353.0281677246094	353.03662109375
925	353.1778869628906	15.28685					1	DETECTED	353.1779 m/z @15.29 [CD8239_2.mzXML]	353.1778869628906	15.28685	10.007983333333334	17.426	7.418016666666665	6599.1142578125	852185.2265809324	0	1174	1.177259625505915	0.7026145132162206	0.3803970707152254	353.16802978515625	353.17901611328125
926	353.24432373046875	12.038183333333334					1	DETECTED	353.2443 m/z @12.04 [CD8239_2.mzXML]	353.24432373046875	12.038183333333334	10.304233333333334	14.970916666666666	4.6666833333333315	8909.67578125	888635.3080661925	0	1174	0.42996513500136224	1.3456799023424353	1.6913598046848706	353.2351379394531	353.245849609375
927	353.2652282714844	13.770233333333334					1	DETECTED	353.2652 m/z @13.77 [CD8239_2.mzXML]	353.2652282714844	13.770233333333334	13.635083333333334	14.050283333333335	0.41520000000000046	6549.1708984375	93587.58461450208	0	1174	0.24884126808010976	1.5360710321864677	2.0721420643729354	353.2649841308594	353.2663879394531
928	354.07098388671875	10.770299999999999					1	DETECTED	354.0710 m/z @10.77 [CD8239_2.mzXML]	354.07098388671875	10.770299999999999	10.6983	11.06565	0.36735000000000007	22496.16015625	199496.27775927715	0	1174	0.13336330967072918	2.4391585102195767	2.549320554788856	354.06982421875	354.0719909667969
929	355.26214599609375	12.278466666666667					1	DETECTED	355.2621 m/z @12.28 [CD8239_2.mzXML]	355.26214599609375	12.278466666666667	11.6852	14.868483333333334	3.1832833333333337	195661.546875	2091514.769349216	1	1174	0.11210219148327383	0.9914085529885102	2.7124642042529294	355.25238037109375	355.26446533203125
930	356.071533203125	10.095699999999999					1	DETECTED	356.0715 m/z @10.10 [CD8239_2.mzXML]	356.071533203125	10.095699999999999	9.560033333333333	18.7885	9.228466666666666	6546.4248046875	430127.5151757507	0	1174	0.09644146606495418	8.614001244555084	0.6316659219371186	356.0635986328125	356.0726013183594
931	356.9090576171875	1.6268333333333334					1	DETECTED	356.9091 m/z @1.63 [CD8239_2.mzXML]	356.9090576171875	1.6268333333333334	1.5669166666666667	1.6720499999999998	0.10513333333333308	72415.40625	271758.76327783184	0	1174	0.06504200279913941	0.8749857326543993	0.8439380070340587	356.908935546875	356.9102783203125
932	357.2144775390625	9.318666666666667					1	DETECTED	357.2145 m/z @9.32 [CD8239_2.mzXML]	357.2144775390625	9.318666666666667	9.240433333333334	9.421366666666668	0.18093333333333383	4307.4873046875	22308.1539536133	0	1174	0.07994469196523646	1.1563698338304245	1.2391648107512676	357.21319580078125	357.2160949707031
933	357.27777099609375	12.692366666666667					1	DETECTED	357.2778 m/z @12.69 [CD8239_2.mzXML]	357.27777099609375	12.692366666666667	11.880266666666667	15.759433333333334	3.8791666666666664	87335.8125	1660373.90348346	1	1174	0.6466068622497261	0.6999534495982456	0.3076894150362073	357.2764892578125	357.279052734375
934	357.2993469238281	14.0671					1	DETECTED	357.2993 m/z @14.07 [CD8239_2.mzXML]	357.2993469238281	14.0671	13.668550000000002	16.166933333333333	2.498383333333331	13262.73046875	420301.3595357663	0	1174	0.6621935870132436	1.791443500913887	2.3719580653109316	357.2980651855469	357.3013610839844
935	358.0679016113281	10.095699999999999					1	DETECTED	358.0679 m/z @10.10 [CD8239_2.mzXML]	358.0679016113281	10.095699999999999	10.060849999999999	10.165883333333333	0.10503333333333487	2388.213623046875	10910.657263336187	0	1174	0.10192434230437541	1.5069344811095178	2.0138689622190356	358.0679016113281	358.0697326660156
936	358.2573547363281	11.030533333333333					1	DETECTED	358.2574 m/z @11.03 [CD8239_2.mzXML]	358.2573547363281	11.030533333333333	7.706983333333333	11.170283333333334	3.463300000000001	6143.052734375	424608.5648898316	0	1174	0.08965368518289729	0.5210242060447415	0.04204841208948298	358.2573547363281	358.2587585449219
937	359.0435791015625	1.8913333333333333					1	DETECTED	359.0436 m/z @1.89 [CD8239_2.mzXML]	359.0435791015625	1.8913333333333333	1.6720499999999998	5.744483333333333	4.072433333333334	324455.0625	6444188.549504674	0	1174	0.1450682937605492	1.848548152114253	4.117417556859434	359.0423583984375	359.04510498046875
938	359.1661071777344	13.964016666666668					1	DETECTED	359.1661 m/z @13.96 [CD8239_2.mzXML]	359.1661071777344	13.964016666666668	11.784183333333335	19.808833333333332	8.024649999999998	6912.3671875	729153.3083436885	0	1174	0.2461106846972534	1.8406567780411345	2.681313556082269	359.16455078125	359.1751403808594
939	360.21282958984375	10.339616666666666					1	DETECTED	360.2128 m/z @10.34 [CD8239_2.mzXML]	360.21282958984375	10.339616666666666	10.304233333333334	10.44565	0.1414166666666663	2097.139404296875	12190.927627807592	0	1174	0.13188127873661593	1.9983513895431702	2.9967027790863403	360.2117004394531	360.2135925292969
940	360.2381896972656	4.355466666666667					1	DETECTED	360.2382 m/z @4.36 [CD8239_2.mzXML]	360.2381896972656	4.355466666666667	3.35915	10.87505	7.5159	3761.8076171875	536742.4248846436	0	1174	1.099625272499876	3.7718429548838226	6.543685909767645	360.2366638183594	360.2476806640625
941	360.3227233886719	12.545183333333334					1	DETECTED	360.3227 m/z @12.55 [CD8239_2.mzXML]	360.3227233886719	12.545183333333334	3.4361666666666664	12.934716666666667	9.49855	14454.63671875	1603097.125563965	0	1174	0.2726882000269306	0.521381744461989	0.042763488923978174	360.32232666015625	360.3277282714844
942	361.18157958984375	12.14075					1	DETECTED	361.1816 m/z @12.14 [CD8239_2.mzXML]	361.18157958984375	12.14075	11.988949999999999	12.344683333333334	0.355733333333335	9475.1845703125	103196.09592230221	0	1174	0.21330714188898092	1.1717171717171657	1.3434343434343314	361.1802673339844	361.1821594238281
943	361.2005615234375	11.152933333333333					1	DETECTED	361.2006 m/z @11.15 [CD8239_2.mzXML]	361.2005615234375	11.152933333333333	11.118233333333334	11.222916666666666	0.10468333333333213	11472.580078125	57220.05486474562	0	1174	0.09036210169066727	1.5084053794428667	2.0168107588857334	361.20001220703125	361.2005615234375
944	361.31243896484375	12.545183333333334					1	DETECTED	361.3124 m/z @12.55 [CD8239_2.mzXML]	361.31243896484375	12.545183333333334	11.767	18.587833333333332	6.820833333333333	12244.9072265625	722182.3793208926	0	1174	0.3099596112398473	2.059159623086707	1.9522736264765175	361.3106384277344	361.3187561035156
945	362.9258117675781	1.6418833333333334					1	DETECTED	362.9258 m/z @1.64 [CD8239_2.mzXML]	362.9258117675781	1.6418833333333334	1.5965500000000001	1.7340166666666665	0.1374666666666664	95906.3046875	440999.9966223143	0	1174	0.0745882768084698	1.6838969842932898	1.5264106544308766	362.9255676269531	362.9261169433594
946	363.1114501953125	1.4928833333333331					1	DETECTED	363.1115 m/z @1.49 [CD8239_2.mzXML]	363.1114501953125	1.4928833333333331	1.4300833333333334	17.463166666666666	16.033083333333334	11732.4873046875	1571526.662856567	0	1174	0.10217333913802751	127.65193736730413	254.30387473460823	363.1082763671875	363.1170654296875
947	363.2153625488281	11.306849999999999					1	DETECTED	363.2154 m/z @11.31 [CD8239_2.mzXML]	363.2153625488281	11.306849999999999	11.274966666666668	11.716766666666667	0.44179999999999886	78055.3203125	484203.59829980263	0	1174	0.09345777850894343	6.9283847360171595	12.856769472034319	363.2143249511719	363.2160339355469
948	365.2320861816406	11.100583333333333					1	DETECTED	365.2321 m/z @11.10 [CD8239_2.mzXML]	365.2320861816406	11.100583333333333	11.06565	12.227733333333333	1.1620833333333334	5859.0546875	180856.8273963625	0	1174	0.2272501330618084	16.63287213740472	32.26574427480944	365.22796630859375	365.2320861816406
949	366.1842041015625	14.267249999999999					1	DETECTED	366.1842 m/z @14.27 [CD8239_2.mzXML]	366.1842041015625	14.267249999999999	11.030533333333333	15.6484	4.617866666666668	6548.74462890625	527637.1764558102	0	1174	2.9147593479168155	0.7133566422763812	4.502079458892172	366.1811828613281	366.18634033203125
950	366.8658752441406	1.6115333333333333					1	DETECTED	366.8659 m/z @1.61 [CD8239_2.mzXML]	366.8658752441406	1.6115333333333333	1.5816166666666667	9.43895	7.857333333333333	8564.787109375	1758791.758337158	0	1174	0.10351616856331569	131.32033426183875	261.64066852367756	366.8602294921875	366.8662414550781
951	367.1239318847656	10.44565					1	DETECTED	367.1239 m/z @10.45 [CD8239_2.mzXML]	367.1239318847656	10.44565	2.060566666666667	10.590766666666667	8.5302	36011.39453125	2202346.0309160165	0	1174	0.09875965237877082	0.5086532632353087	2.8495539999519064	367.11956787109375	367.1240539550781
952	367.14947509765625	8.163033333333333					1	DETECTED	367.1495 m/z @8.16 [CD8239_2.mzXML]	367.14947509765625	8.163033333333333	6.977483333333334	8.366516666666666	1.389033333333332	4920.7685546875	104625.74035601805	0	1174	0.21492734053090778	0.5858181153613652	0.130132454003384	367.1477966308594	367.15093994140625
953	367.9908142089844	4.529750000000001					1	DETECTED	367.9908 m/z @4.53 [CD8239_2.mzXML]	367.9908142089844	4.529750000000001	2.5532833333333333	18.933833333333332	16.38055	3852.36865234375	1344507.9840941776	0	1174	5.69804364054399	4.143897358923329	7.287794717846659	367.9886169433594	367.9927978515625
954	368.2781677246094	11.443383333333333					1	DETECTED	368.2782 m/z @11.44 [CD8239_2.mzXML]	368.2781677246094	11.443383333333333	11.443383333333333	12.1929	0.7495166666666666	23705.048828125	259020.4754000258	0	1174	0.13653673788336107	null	null	368.27789306640625	368.27984619140625
955	368.6257629394531	12.29455					1	DETECTED	368.6258 m/z @12.29 [CD8239_2.mzXML]	368.6257629394531	12.29455	9.990783333333333	12.328016666666667	2.3372333333333337	13528.3310546875	306989.0676553352	0	1174	1.2274833305676403	0.513408678039106	0.02697198821965354	368.6257629394531	368.6274108886719
956	368.8709716796875	1.6871666666666667					1	DETECTED	368.8710 m/z @1.69 [CD8239_2.mzXML]	368.8709716796875	1.6871666666666667	1.65695	1.764	0.10705000000000009	33405.75390625	124144.8451528321	0	1174	0.06644720562041284	1.771373414230552	2.542746828461104	368.8706359863281	368.871337890625
957	369.00897216796875	1.9052					1	DETECTED	369.0090 m/z @1.91 [CD8239_2.mzXML]	369.00897216796875	1.9052	1.8070166666666667	11.118233333333334	9.311216666666667	18644.927734375	878256.22507901	0	1174	0.41596813221085993	47.41750127312852	6.076600408658639	369.00018310546875	369.015869140625
958	369.06304931640625	12.02185					1	DETECTED	369.0630 m/z @12.02 [CD8239_2.mzXML]	369.06304931640625	12.02185	11.988949999999999	12.175266666666666	0.18631666666666646	7345.67333984375	45044.51667797851	0	1174	0.09255367860605901	2.8315602836878124	4.663120567375625	369.0621337890625	369.06304931640625
959	369.1210021972656	10.44565					1	DETECTED	369.1210 m/z @10.45 [CD8239_2.mzXML]	369.1210021972656	10.44565	3.4055000000000004	10.574333333333334	7.168833333333334	13466.484375	1237744.225826172	0	1174	0.13224617771681935	0.509139246559614	7.060365689376336	369.1204528808594	369.1289978027344
960	369.35040283203125	12.545183333333334					1	DETECTED	369.3504 m/z @12.55 [CD8239_2.mzXML]	369.35040283203125	12.545183333333334	2.5532833333333333	19.9	17.346716666666666	61377.4375	4601743.21536779	0	1174	0.3493842188804024	1.6266242056943419	5.6457148355947275	369.3471984863281	369.3527526855469
961	370.08685302734375	11.818783333333332					1	DETECTED	370.0869 m/z @11.82 [CD8239_2.mzXML]	370.08685302734375	11.818783333333332	11.767	12.054733333333333	0.2877333333333336	31781.3984375	236988.72662658736	0	1174	0.23501366854051753	2.7782426778242963	3.1654341867809137	370.0862121582031	370.08734130859375
962	370.2942810058594	11.624116666666668					1	DETECTED	370.2943 m/z @11.62 [CD8239_2.mzXML]	370.2942810058594	11.624116666666668	11.565883333333334	11.7496	0.18371666666666542	36407.9765625	254396.21035449154	0	1174	0.1260664087582377	1.5774184315970001	2.1984659191503204	370.2939147949219	370.2949523925781
963	370.3536071777344	12.561416666666666					1	DETECTED	370.3536 m/z @12.56 [CD8239_2.mzXML]	370.3536071777344	12.561416666666666	10.9269	16.4996	5.572700000000001	20276.654296875	1133632.5292862854	0	1174	0.22479447717212153	1.704693538354866	0.5077427852609805	370.3519592285156	370.3553466796875
964	371.188720703125	15.575233333333333					1	DETECTED	371.1887 m/z @15.58 [CD8239_2.mzXML]	371.188720703125	15.575233333333333	11.65415	16.666183333333333	5.012033333333333	4121.32666015625	539009.1983218691	0	1174	0.4181224057171171	0.6391133402758591	0.2782266805517181	371.180908203125	371.1902160644531
965	371.2236022949219	11.8511					1	DETECTED	371.2236 m/z @11.85 [CD8239_2.mzXML]	371.2236022949219	11.8511	11.73315	14.38285	2.6496999999999993	6013.99658203125	438855.1889768675	0	1174	0.37546459263964493	11.232301822806228	21.464603645612456	371.2219543457031	371.224853515625
966	371.2971496582031	11.639033333333334					1	DETECTED	371.2971 m/z @11.64 [CD8239_2.mzXML]	371.2971496582031	11.639033333333334	11.580350000000001	11.700916666666666	0.12056666666666516	10392.9296875	43944.2204853512	0	1174	0.04244620117837883	1.0272649815393327	1.0545299630786653	371.2971496582031	371.29931640625
967	371.3150634765625	6.3923499999999995					1	DETECTED	371.3151 m/z @6.39 [CD8239_2.mzXML]	371.3150634765625	6.3923499999999995	0.10106666666666667	20.0095	19.90843333333333	6811.25146484375	3446787.5601586015	0	1174	13.709591020940483	1.5822235526932766	2.9168094201001566	371.3135070800781	371.3166198730469
968	372.0928039550781	9.285950000000001					1	DETECTED	372.0928 m/z @9.29 [CD8239_2.mzXML]	372.0928039550781	9.285950000000001	9.105916666666667	11.972783333333332	2.866866666666665	14998.77734375	1039707.429478943	0	1174	0.14884343358841257	7.962044065913679	14.998681800807322	372.08294677734375	372.0930480957031
969	372.3100280761719	11.73315					1	DETECTED	372.3100 m/z @11.73 [CD8239_2.mzXML]	372.3100280761719	11.73315	0.11921666666666667	19.918166666666664	19.798949999999998	11802.9765625	1473739.186526825	0	1174	0.0948049087826206	0.927766165744334	1.0224004961866193	372.30340576171875	372.3197326660156
970	372.88311767578125	1.6268333333333334					1	DETECTED	372.8831 m/z @1.63 [CD8239_2.mzXML]	372.88311767578125	1.6268333333333334	1.5816166666666667	1.6720499999999998	0.09043333333333314	22563.359375	81376.25168847645	0	1174	0.08829930593305702	0.9882041440266414	1.0312514127394992	372.8825378417969	372.8842468261719
971	373.2726745605469	12.278466666666667					1	DETECTED	373.2727 m/z @12.28 [CD8239_2.mzXML]	373.2726745605469	12.278466666666667	11.6852	13.040783333333334	1.3555833333333336	155801.8125	1466485.771412845	1	1174	0.11061936195731015	0.8588111991550091	2.855061794851485	373.2717590332031	373.2742614746094
972	374.2762451171875	12.261866666666666					1	DETECTED	374.2762 m/z @12.26 [CD8239_2.mzXML]	374.2762451171875	12.261866666666666	12.227733333333333	12.495433333333333	0.2676999999999996	39469.54296875	302820.77712097217	0	1174	0.11150727661455306	4.097454787915788	6.263582460734333	374.2756652832031	374.27703857421875
973	375.0174255371094	1.8913333333333333					1	DETECTED	375.0174 m/z @1.89 [CD8239_2.mzXML]	375.0174255371094	1.8913333333333333	1.7340166666666665	4.482	2.747983333333334	144609.5625	2909563.3507691934	0	1174	0.1418866998341124	2.5002804652247974	4.820980924802681	375.0133972167969	375.0189208984375
974	375.288818359375	12.692366666666667					1	DETECTED	375.2888 m/z @12.69 [CD8239_2.mzXML]	375.288818359375	12.692366666666667	12.038183333333334	12.70885	0.6706666666666656	6869.18359375	175997.67591595417	0	1174	0.6520578926453737	0.5125984051361749	0.025196810272349903	375.2789306640625	375.2894287109375
975	376.6243591308594	10.590766666666667					1	DETECTED	376.6244 m/z @10.59 [CD8239_2.mzXML]	376.6243591308594	10.590766666666667	10.165883333333333	11.100583333333333	0.9346999999999994	39390.05859375	321970.59067266894	0	1174	0.08080481095380598	2.433563337912023	3.3705474688659343	376.62286376953125	376.6251220703125
976	376.9027099609375	1.5669166666666667					1	DETECTED	376.9027 m/z @1.57 [CD8239_2.mzXML]	376.9027099609375	1.5669166666666667	1.4928833333333331	1.5669166666666667	0.07403333333333362	4288.982421875	11762.88693249514	0	1174	0.04615984759511482	0.5	null	376.90106201171875	376.9027099609375
977	376.9281311035156	1.9193					1	DETECTED	376.9281 m/z @1.92 [CD8239_2.mzXML]	376.9281311035156	1.9193	1.7929	2.0463	0.25340000000000007	10644.3544921875	142202.95827758795	0	1174	0.3519053999878501	1.0023734177215187	1.0047468354430376	376.92755126953125	376.9284973144531
978	377.01513671875	1.8773666666666666					1	DETECTED	377.0151 m/z @1.88 [CD8239_2.mzXML]	377.01513671875	1.8773666666666666	1.8773666666666666	2.1893666666666665	0.31199999999999983	12948.623046875	111768.41681323243	0	1174	0.26512446269932566	null	null	377.0141906738281	377.0155944824219
979	378.03216552734375	16.462783333333334					1	DETECTED	378.0322 m/z @16.46 [CD8239_2.mzXML]	378.03216552734375	16.462783333333334	10.4938	17.7405	7.246700000000001	1885.2652587890625	381844.57619522105	0	1174	1.6083505237775704	0.6070296728365243	0.2140593456730487	378.02886962890625	378.0329895019531
980	378.2398681640625	12.394766666666667					1	DETECTED	378.2399 m/z @12.39 [CD8239_2.mzXML]	378.2398681640625	12.394766666666667	11.609183333333334	12.593916666666667	0.9847333333333328	19775.7734375	314086.1007761221	0	1174	0.12041351499076747	0.6680104901019435	0.30920786632188346	378.239501953125	378.2429504394531
981	378.8995666503906	1.65695					1	DETECTED	378.8996 m/z @1.66 [CD8239_2.mzXML]	378.8995666503906	1.65695	1.5965500000000001	18.126666666666665	16.530116666666665	58480.76171875	3955502.6849206537	0	1174	0.06586480540852557	136.83871412803578	1.0641381898523412	378.89935302734375	378.90704345703125
982	379.28082275390625	14.033466666666667					1	DETECTED	379.2808 m/z @14.03 [CD8239_2.mzXML]	379.28082275390625	14.033466666666667	13.235466666666667	15.466299999999999	2.2308333333333312	15488.4521484375	485280.77669488505	0	1174	0.39219023045957613	2.436959708544305	2.9632320183292795	379.2795715332031	379.2878723144531
983	380.255126953125	12.658966666666666					1	DETECTED	380.2551 m/z @12.66 [CD8239_2.mzXML]	380.255126953125	12.658966666666666	11.35135	12.82565	1.4742999999999995	21017.13671875	782045.1693437496	0	1174	1.3510970786207626	0.5637355494092305	0.13663888561841422	380.2542724609375	380.2643127441406
984	381.0252990722656	1.8913333333333333					1	DETECTED	381.0253 m/z @1.89 [CD8239_2.mzXML]	381.0252990722656	1.8913333333333333	1.7340166666666665	2.65135	0.9173333333333333	82884.140625	1508546.0630460207	0	1174	0.29476255384291505	2.082038569147744	2.7092684178067974	381.01605224609375	381.025634765625
985	383.1157531738281	1.7929					1	DETECTED	383.1158 m/z @1.79 [CD8239_2.mzXML]	383.1157531738281	1.7929	1.7340166666666665	9.386466666666667	7.652450000000001	458912.71875	3808326.807410706	0	1174	0.07239725916728079	3.4382604353369657	4.914150469384865	383.11163330078125	383.1159973144531
986	384.0814208984375	10.770299999999999					1	DETECTED	384.0814 m/z @10.77 [CD8239_2.mzXML]	384.0814208984375	10.770299999999999	8.7849	11.222916666666666	2.438016666666666	143538.96875	1135956.2812763667	1	1174	0.09536321039521312	2.190057489746669	2.2033196485032462	384.0810241699219	384.0887145996094
987	384.11920166015625	1.7929					1	DETECTED	384.1192 m/z @1.79 [CD8239_2.mzXML]	384.11920166015625	1.7929	1.7929	9.138866666666667	7.345966666666667	59444.8125	1.3072269601491818E7	0	1174	7.6031548212992135	null	null	384.114013671875	384.11920166015625
988	385.30853271484375	14.4657					1	DETECTED	385.3085 m/z @14.47 [CD8239_2.mzXML]	385.30853271484375	14.4657	10.304233333333334	17.481333333333335	7.177100000000001	47054.55859375	4540729.765721678	0	1174	1.3086895295086336	2.0078343052291547	1.0134937507270378	385.30572509765625	385.3100280761719
989	386.0768127441406	10.788099999999998					1	DETECTED	386.0768 m/z @10.79 [CD8239_2.mzXML]	386.0768127441406	10.788099999999998	0.22878333333333334	20.0095	19.780716666666667	4252.62744140625	1659157.1101286928	0	1174	8.209041444670552	0.9366475734698744	0.8177369492704177	386.0762023925781	386.08294677734375
990	386.3121032714844	14.333716666666668					1	DETECTED	386.3121 m/z @14.33 [CD8239_2.mzXML]	386.3121032714844	14.333716666666668	11.8511	16.629766666666665	4.778666666666664	10254.724609375	964872.8269038693	0	1174	0.7491820428493394	0.9624253979336314	0.6308379132994173	386.3110656738281	386.3134460449219
991	386.32525634765625	12.725950000000001					1	DETECTED	386.3253 m/z @12.73 [CD8239_2.mzXML]	386.32525634765625	12.725950000000001	12.658966666666666	12.873416666666666	0.21444999999999936	13555.2841796875	100944.236487671	0	1174	0.1476644736926005	1.6007713361532339	2.2015426723064677	386.3241882324219	386.32586669921875
992	387.1792297363281	11.5516					1	DETECTED	387.1792 m/z @11.55 [CD8239_2.mzXML]	387.1792297363281	11.5516	11.492033333333334	12.210199999999999	0.7181666666666651	245272.8125	1970195.0904323705	0	1174	0.0970427882730096	2.9138623886683757	4.578040350429309	387.1788330078125	387.180419921875
993	387.30548095703125	14.61595					1	DETECTED	387.3055 m/z @14.62 [CD8239_2.mzXML]	387.30548095703125	14.61595	14.432350000000001	15.667183333333332	1.2348333333333308	2324.294921875	90782.20032580559	0	1174	0.053870336203248215	3.362835875090799	5.725671750181598	387.3028869628906	387.31427001953125
994	388.0780029296875	13.5367					1	DETECTED	388.0780 m/z @13.54 [CD8239_2.mzXML]	388.0780029296875	13.5367	0.30145	19.972666666666665	19.671216666666666	3557.196044921875	1545181.8529074711	0	1174	5.690899271000147	0.7431373289762817	1.8887554504313817	388.0751037597656	388.0810852050781
995	388.18255615234375	11.565883333333334					1	DETECTED	388.1826 m/z @11.57 [CD8239_2.mzXML]	388.18255615234375	11.565883333333334	11.565883333333334	12.038183333333334	0.4723000000000006	43255.375	279882.39954443416	0	1174	0.07831172649848206	null	null	388.1800842285156	388.18328857421875
996	388.7118225097656	1.97525					1	DETECTED	388.7118 m/z @1.98 [CD8239_2.mzXML]	388.7118225097656	1.97525	1.8070166666666667	2.14655	0.33953333333333324	7962.26171875	109927.54924499504	0	1174	0.2453858901046726	1.0091143253417876	1.0182286506835752	388.71038818359375	388.712158203125
997	389.021484375	1.6115333333333333					1	DETECTED	389.0215 m/z @1.61 [CD8239_2.mzXML]	389.021484375	1.6115333333333333	1.5816166666666667	1.6418833333333334	0.06026666666666669	9392.3154296875	27487.717992431644	0	1174	0.0831355378390457	1.007242339832872	1.014484679665744	389.0211181640625	389.0218200683594
998	390.9912414550781	1.9052					1	DETECTED	390.9912 m/z @1.91 [CD8239_2.mzXML]	390.9912414550781	1.9052	1.8070166666666667	2.4282666666666666	0.6212499999999999	25274.111328125	412277.5083005372	0	1174	0.3900090271205663	3.163724325241895	4.747490567672912	390.98944091796875	390.9923095703125
999	391.2834777832031	12.29455					1	DETECTED	391.2835 m/z @12.29 [CD8239_2.mzXML]	391.2834777832031	12.29455	0.10106666666666667	20.0095	19.90843333333333	17741.79296875	6561256.387668037	0	1174	18.336139212452956	0.5849485128219929	0.14726936182003592	391.2797546386719	391.2871398925781
1000	392.7950439453125	1.7491166666666667					1	DETECTED	392.7950 m/z @1.75 [CD8239_2.mzXML]	392.7950439453125	1.7491166666666667	1.7029166666666666	1.7929	0.0899833333333333	19969.19921875	75611.98083374028	0	1174	0.07805588513941575	0.9738455988455982	0.9476911976911963	392.79486083984375	392.7956237792969
1001	393.2978515625	1.764					1	DETECTED	393.2979 m/z @1.76 [CD8239_2.mzXML]	393.2978515625	1.764	1.5816166666666667	19.75433333333333	18.172716666666666	5406.86767578125	1666801.2970797427	0	1174	11.955867282982842	49.82011331444759	10.453571927175124	393.2952575683594	393.3003234863281
1002	394.0747375488281	9.255500000000001					1	DETECTED	394.0747 m/z @9.26 [CD8239_2.mzXML]	394.0747375488281	9.255500000000001	9.0701	9.9383	0.8681999999999999	25092.96484375	332994.5018063957	0	1174	0.13508788101593439	1.491146578672638	1.5084073951427854	394.07342529296875	394.0753173828125
1003	394.2224426269531	8.366516666666666					1	DETECTED	394.2224 m/z @8.37 [CD8239_2.mzXML]	394.2224426269531	8.366516666666666	8.180333333333333	8.46805	0.2877166666666664	2336.46142578125	28580.933259033154	0	1174	0.16391447587995067	0.772670307045031	0.5453406140900621	394.22100830078125	394.22314453125
1004	394.2945556640625	11.624116666666668					1	DETECTED	394.2946 m/z @11.62 [CD8239_2.mzXML]	394.2945556640625	11.624116666666668	0.28326666666666667	11.716766666666667	11.4335	9534.9228515625	852247.5280685116	0	1174	0.10455342011522717	0.5040847908225573	0.008169581645114696	394.2909851074219	394.3017883300781
1005	394.7920227050781	1.764					1	DETECTED	394.7920 m/z @1.76 [CD8239_2.mzXML]	394.7920227050781	1.764	1.7029166666666666	1.764	0.06108333333333338	9126.91015625	24136.629056274458	0	1174	0.04826727347972004	0.5	null	394.7912292480469	394.7921142578125
1006	394.8733215332031	1.6418833333333334					1	DETECTED	394.8733 m/z @1.64 [CD8239_2.mzXML]	394.8733215332031	1.6418833333333334	1.6268333333333334	1.6871666666666667	0.06033333333333335	13036.19140625	41208.319470703136	0	1174	0.06520420623650836	2.004429678848283	3.008859357696566	394.8730163574219	394.8740234375
1007	396.8852233886719	1.5965500000000001					1	DETECTED	396.8852 m/z @1.60 [CD8239_2.mzXML]	396.8852233886719	1.5965500000000001	1.5522166666666666	6.586	5.033783333333334	19572.1171875	1829733.5766467894	0	1174	0.061136672021553595	56.77199248120273	112.14304503547088	396.8839416503906	396.89154052734375
1008	396.9991455078125	1.9052					1	DETECTED	396.9991 m/z @1.91 [CD8239_2.mzXML]	396.9991455078125	1.9052	1.7029166666666666	2.37255	0.6696333333333333	34858.453125	554228.7290177611	0	1174	0.12083336078051965	1.6306076453939558	2.030143480737256	396.9901123046875	397.00030517578125
1009	397.4140930175781	12.3613					1	DETECTED	397.4141 m/z @12.36 [CD8239_2.mzXML]	397.4140930175781	12.3613	12.038183333333334	14.28385	2.245666666666665	36173.203125	997198.1962807012	0	1174	0.3531427093622632	0.6070646600430967	2.904149031155205	397.4120788574219	397.4161071777344
1010	398.3257141113281	11.818783333333332					1	DETECTED	398.3257 m/z @11.82 [CD8239_2.mzXML]	398.3257141113281	11.818783333333332	11.784183333333335	12.02185	0.2376666666666658	17694.904296875	119271.38001269563	0	1174	0.11550246301280787	3.4344894026977286	3.2772953608511344	398.3250732421875	398.3265075683594
1011	398.7606201171875	13.488533333333333					1	DETECTED	398.7606 m/z @13.49 [CD8239_2.mzXML]	398.7606201171875	13.488533333333333	10.395299999999999	15.815266666666668	5.419966666666669	12451.0048828125	1013539.8835561223	0	1174	0.4549246458038443	0.8766923568602017	0.8929457213348209	398.75933837890625	398.76318359375
1012	400.0763854980469	10.788099999999998					1	DETECTED	400.0764 m/z @10.79 [CD8239_2.mzXML]	400.0763854980469	10.788099999999998	9.851133333333333	11.366016666666667	1.5148833333333336	189477.375	1481042.4550576247	1	1174	0.09412460802474598	2.929847538906238	3.82959569969644	400.0758361816406	400.077880859375
1013	400.3416748046875	11.972783333333332					1	DETECTED	400.3417 m/z @11.97 [CD8239_2.mzXML]	400.3416748046875	11.972783333333332	11.909633333333334	12.495433333333333	0.585799999999999	117833.7421875	975992.228637086	0	1174	0.10820610298033095	3.8238328288721948	3.172036801033978	400.34014892578125	400.3417053222656
1014	402.9022216796875	1.6115333333333333					1	DETECTED	402.9022 m/z @1.61 [CD8239_2.mzXML]	402.9022216796875	1.6115333333333333	1.5669166666666667	1.6720499999999998	0.10513333333333308	43949.390625	156861.94824316385	0	1174	0.054268744230633104	1.178184534927158	1.3974540621407612	402.90118408203125	402.9023742675781
1015	403.0074157714844	1.8913333333333333					1	DETECTED	403.0074 m/z @1.89 [CD8239_2.mzXML]	403.0074157714844	1.8913333333333333	1.764	10.286966666666666	8.522966666666667	106216.78125	2172972.8609855953	0	1174	0.14176525293289433	2.2547400013400867	3.2750341729405648	403.00299072265625	403.00836181640625
1016	404.2059020996094	11.5516					1	DETECTED	404.2059 m/z @11.55 [CD8239_2.mzXML]	404.2059020996094	11.5516	11.522333333333334	11.801616666666666	0.279283333333332	24748.521484375	180540.61708532707	0	1174	0.10065649720022662	4.857762005950607	7.497678111472146	404.20550537109375	404.2062072753906
1017	405.13555908203125	10.54185					1	DETECTED	405.1356 m/z @10.54 [CD8239_2.mzXML]	405.13555908203125	10.54185	10.4938	10.770299999999999	0.27649999999999864	11560.1435546875	75659.93754125938	0	1174	0.08413658061581053	2.8772112382934347	2.0730434435158553	405.134521484375	405.1356201171875
1018	405.419921875	12.14075					1	DETECTED	405.4199 m/z @12.14 [CD8239_2.mzXML]	405.419921875	12.14075	12.105816666666668	12.278466666666667	0.17264999999999908	10315.73828125	59549.74527807582	0	1174	0.0687597562853739	2.471135496183214	3.9422709923664274	405.4190673828125	405.42120361328125
1019	406.23284912109375	9.47405					1	DETECTED	406.2328 m/z @9.47 [CD8239_2.mzXML]	406.23284912109375	9.47405	9.4569	9.542616666666667	0.08571666666666822	2364.56640625	8711.500307739328	0	1174	0.06302781148295722	2.499028182701568	3.9980563654031362	406.23284912109375	406.2339782714844
1020	406.746826171875	12.14075					1	DETECTED	406.7468 m/z @12.14 [CD8239_2.mzXML]	406.746826171875	12.14075	5.257133333333333	15.322583333333334	10.065450000000002	14651.904296875	1792859.7789601134	0	1174	0.443480011713568	0.6975966954211897	0.4082634356464044	406.74395751953125	406.7492980957031
1021	406.7718811035156	1.7491166666666667					1	DETECTED	406.7719 m/z @1.75 [CD8239_2.mzXML]	406.7718811035156	1.7491166666666667	1.7029166666666666	1.764	0.06108333333333338	17266.005859375	52947.87240649423	0	1174	0.09185764505255523	0.6610750360750363	0.3221500721500726	406.7716979980469	406.7726135253906
1022	408.7685241699219	1.7340166666666665					1	DETECTED	408.7685 m/z @1.73 [CD8239_2.mzXML]	408.7685241699219	1.7340166666666665	1.7029166666666666	13.379766666666665	11.676849999999998	19805.470703125	3398152.1321407463	0	1174	11.395898829022643	187.73070739549894	368.74050887105574	408.7685241699219	408.77569580078125
1023	408.9189453125	1.6268333333333334					1	DETECTED	408.9189 m/z @1.63 [CD8239_2.mzXML]	408.9189453125	1.6268333333333334	1.5816166666666667	1.65695	0.07533333333333325	43703.23046875	147864.95995507814	0	1174	0.06016766101644566	0.8330261702911894	0.6132723722500668	408.9187927246094	408.9190673828125
1024	409.16131591796875	11.536816666666665					1	DETECTED	409.1613 m/z @11.54 [CD8239_2.mzXML]	409.16131591796875	11.536816666666665	11.492033333333334	12.14075	0.648716666666667	170210.671875	1404757.8756309794	0	1174	0.10232319702159565	4.878562670788111	5.130777211917447	409.16070556640625	409.16265869140625
1025	409.1872253417969	9.183133333333334					1	DETECTED	409.1872 m/z @9.18 [CD8239_2.mzXML]	409.1872253417969	9.183133333333334	9.1233	12.3613	3.2379999999999995	44609.1875	671377.0173787858	0	1174	0.06913916503416928	24.94785286418501	51.49118321870251	409.1805419921875	409.188232421875
1026	410.16461181640625	11.5516					1	DETECTED	410.1646 m/z @11.55 [CD8239_2.mzXML]	410.16461181640625	11.5516	11.507366666666666	11.8656	0.3582333333333345	45112.15234375	314901.5166187132	0	1174	0.09631016418335037	3.2549962463644926	7.262363055559972	410.16339111328125	410.1671142578125
1027	410.2535095214844	4.3713500000000005					1	DETECTED	410.2535 m/z @4.37 [CD8239_2.mzXML]	410.2535095214844	4.3713500000000005	3.3286333333333333	4.809633333333333	1.4809999999999999	3115.00390625	123571.16792895507	0	1174	0.7363642241157118	0.7101641545322311	0.4203283090644622	410.25189208984375	410.2554016113281
1028	410.8556823730469	1.6871666666666667					1	DETECTED	410.8557 m/z @1.69 [CD8239_2.mzXML]	410.8556823730469	1.6871666666666667	1.6418833333333334	14.565566666666665	12.923683333333333	36340.2421875	3994031.780781555	0	1174	0.07239461613053977	142.69801251380196	284.3960250276039	410.8463439941406	410.8592224121094
1029	412.7773742675781	13.102416666666667					1	DETECTED	412.7774 m/z @13.10 [CD8239_2.mzXML]	412.7773742675781	13.102416666666667	11.7496	15.09295	3.343350000000001	7167.4990234375	546013.6326746828	0	1174	0.6586946221405032	1.235699589744853	1.4763149469373804	412.77459716796875	412.77880859375
1030	412.8623352050781	1.5965500000000001					1	DETECTED	412.8623 m/z @1.60 [CD8239_2.mzXML]	412.8623352050781	1.5965500000000001	1.5522166666666666	1.7491166666666667	0.19690000000000007	19214.580078125	165482.37706347657	0	1174	0.19675324601641253	2.220676691729313	3.288879097225609	412.8525695800781	412.8630676269531
1031	413.14154052734375	9.369316666666666					1	DETECTED	413.1415 m/z @9.37 [CD8239_2.mzXML]	413.14154052734375	9.369316666666666	9.30185	14.936516666666668	5.634666666666668	4593.0087890625	601664.2057640994	0	1174	5.440546507445372	41.75889328063262	82.51778656126524	413.13507080078125	413.15081787109375
1032	413.26629638671875	1.65695					1	DETECTED	413.2663 m/z @1.66 [CD8239_2.mzXML]	413.26629638671875	1.65695	0.1739	19.9545	19.7806	11982.853515625	1918696.5392065728	0	1174	0.17672812787590764	3.4404786275885826	12.885990945520318	413.2626953125	413.2696533203125
1033	413.34002685546875	12.105816666666668					1	DETECTED	413.3400 m/z @12.11 [CD8239_2.mzXML]	413.34002685546875	12.105816666666668	11.609183333333334	16.55585	4.946666666666665	5837.560546875	807609.8686200867	0	1174	3.3576277893441464	4.980200013423717	7.002016854300967	413.3375549316406	413.34173583984375
1034	414.2996520996094	12.210199999999999					1	DETECTED	414.2997 m/z @12.21 [CD8239_2.mzXML]	414.2996520996094	12.210199999999999	11.624116666666668	15.340499999999999	3.716383333333331	10201.4228515625	1123183.703233093	0	1174	3.711129789462044	3.1705246694156224	5.341049338831245	414.2987365722656	414.3067321777344
1035	415.21087646484375	11.880266666666667					1	DETECTED	415.2109 m/z @11.88 [CD8239_2.mzXML]	415.21087646484375	11.880266666666667	11.801616666666666	12.495433333333333	0.6938166666666667	455228.59375	3749747.6147847865	1	1174	0.09434623858919977	3.0607821298203777	3.0761459061594976	415.2093811035156	415.2117919921875
1036	415.2805480957031	12.692366666666667					1	DETECTED	415.2805 m/z @12.69 [CD8239_2.mzXML]	415.2805480957031	12.692366666666667	12.593916666666667	12.873416666666666	0.27949999999999875	25549.484375	211742.56507604997	0	1174	0.12706569634879372	1.419502285424071	1.8390045708481422	415.2804260253906	415.28155517578125
1037	415.3559265136719	12.344683333333334					1	DETECTED	415.3559 m/z @12.34 [CD8239_2.mzXML]	415.3559265136719	12.344683333333334	12.278466666666667	13.910633333333333	1.6321666666666665	6499.56787109375	263664.0620843509	0	1174	0.06340688957746643	12.324439969795971	23.648879939591943	415.3549499511719	415.35736083984375
1038	416.2140808105469	11.8656					1	DETECTED	416.2141 m/z @11.87 [CD8239_2.mzXML]	416.2140808105469	11.8656	11.8656	12.244933333333334	0.3793333333333333	92505.78125	624296.8881730924	0	1174	0.07435106843018602	null	null	416.212890625	416.2148132324219
1039	416.36297607421875	13.441766666666666					1	DETECTED	416.3630 m/z @13.44 [CD8239_2.mzXML]	416.36297607421875	13.441766666666666	13.056466666666667	14.25045	1.1939833333333336	4086.3994140625	170765.94594433595	0	1174	0.595313579179086	1.5494203650834888	2.0988407301669776	416.3619384765625	416.3648986816406
1040	416.7598876953125	13.102416666666667					1	DETECTED	416.7599 m/z @13.10 [CD8239_2.mzXML]	416.7598876953125	13.102416666666667	12.934716666666667	14.150466666666667	1.2157499999999999	11399.05859375	253044.3140245364	0	1174	0.14472344169647577	3.624776386404294	6.249552772808588	416.7592468261719	416.76251220703125
1041	417.0023498535156	1.8913333333333333					1	DETECTED	417.0023 m/z @1.89 [CD8239_2.mzXML]	417.0023498535156	1.8913333333333333	1.7929	4.0417000000000005	2.2488000000000006	56714.1953125	1155082.780368347	0	1174	0.28461630634897905	3.0364109443208926	4.616906603453407	417.00164794921875	417.0037841796875
1042	418.7474670410156	12.964483333333334					1	DETECTED	418.7475 m/z @12.96 [CD8239_2.mzXML]	418.7474670410156	12.964483333333334	8.163033333333333	15.593716666666667	7.430683333333334	6975.49267578125	762841.3062887269	0	1174	3.4711416645924746	0.7737957630854568	0.5475915261709136	418.74285888671875	418.74932861328125
1043	418.8797302246094	1.6115333333333333					1	DETECTED	418.8797 m/z @1.61 [CD8239_2.mzXML]	418.8797302246094	1.6115333333333333	1.5669166666666667	1.65695	0.09003333333333319	61244.421875	221629.65773632796	0	1174	0.06401307484038687	1.008965259618978	0.9401714119543274	418.8791198730469	418.8803405761719
1044	418.9806213378906	1.9052					1	DETECTED	418.9806 m/z @1.91 [CD8239_2.mzXML]	418.9806213378906	1.9052	1.7929	2.2739666666666665	0.48106666666666653	16686.99609375	306641.50071337883	0	1174	0.4512252890683628	2.141881864054614	3.2837637281092276	418.9802551269531	418.98382568359375
1045	419.2762756347656	13.040783333333334					1	DETECTED	419.2763 m/z @13.04 [CD8239_2.mzXML]	419.2762756347656	13.040783333333334	12.964483333333334	13.056466666666667	0.0919833333333333	6846.7275390625	29699.605667114396	0	1174	0.09134629323563814	0.6027741371778083	0.2055482743556164	419.2752380371094	419.276611328125
1046	419.3135681152344	12.328016666666667					1	DETECTED	419.3136 m/z @12.33 [CD8239_2.mzXML]	419.3135681152344	12.328016666666667	0.10106666666666667	20.0095	19.90843333333333	2565.233642578125	1301435.795028961	0	1174	11.396456870530358	0.8141209922888918	0.6282419845777837	419.30950927734375	419.3180847167969
1047	420.1579895019531	11.135716666666667					1	DETECTED	420.1580 m/z @11.14 [CD8239_2.mzXML]	420.1579895019531	11.135716666666667	10.461833333333335	11.205383333333334	0.743549999999999	4827.84765625	82936.0986875305	0	1174	0.15678451406134641	0.5516904508693393	0.10628044556235464	420.1572265625	420.1606140136719
1048	420.7633361816406	13.146766666666668					1	DETECTED	420.7633 m/z @13.15 [CD8239_2.mzXML]	420.7633361816406	13.146766666666668	11.65415	15.907483333333333	4.253333333333334	8333.80078125	690796.1091298515	0	1174	1.4295272486202641	1.4247909152830025	0.5841983217059693	420.7591552734375	420.7725830078125
1049	420.88433837890625	1.6871666666666667					1	DETECTED	420.8843 m/z @1.69 [CD8239_2.mzXML]	420.88433837890625	1.6871666666666667	1.65695	1.7783833333333334	0.1214333333333335	50186.7421875	156105.19961035158	0	1174	0.04349241991166353	2.009376723662433	3.0187534473248663	420.8840026855469	420.8848876953125
1050	421.78179931640625	14.333716666666668					1	DETECTED	421.7818 m/z @14.33 [CD8239_2.mzXML]	421.78179931640625	14.333716666666668	14.08375	15.005816666666668	0.9220666666666677	12767.4140625	268078.5081728824	0	1174	0.25097381872267377	1.5186016194502592	2.3998078143665524	421.78076171875	421.7836608886719
1051	424.3417053222656	11.909633333333334					1	DETECTED	424.3417 m/z @11.91 [CD8239_2.mzXML]	424.3417053222656	11.909633333333334	11.8511	12.478466666666666	0.6273666666666653	142567.21875	1003118.7156641809	0	1174	0.07143548922861775	3.38661740663184	2.725214470587708	424.3400573730469	424.3420715332031
1052	424.743408203125	1.7340166666666665					1	DETECTED	424.7434 m/z @1.73 [CD8239_2.mzXML]	424.743408203125	1.7340166666666665	1.7184	1.7783833333333334	0.0599833333333335	10727.9072265625	30910.149712646526	0	1174	0.06775639809015055	1.9204909284952094	2.840981856990419	424.74224853515625	424.743896484375
1053	424.8963623046875	1.6268333333333334					1	DETECTED	424.8964 m/z @1.63 [CD8239_2.mzXML]	424.8963623046875	1.6268333333333334	1.5816166666666667	2.217833333333333	0.6362166666666664	117898.6328125	1056465.802049438	0	1174	0.0583389133262624	7.035200884629556	12.917020520819024	424.89617919921875	424.9060363769531
1054	426.32037353515625	12.278466666666667					1	DETECTED	426.3204 m/z @12.28 [CD8239_2.mzXML]	426.32037353515625	12.278466666666667	12.244933333333334	12.593916666666667	0.348983333333333	59193.94140625	401572.86755493114	0	1174	0.08901138832204225	5.203528827037859	6.088446398246698	426.3184509277344	426.321044921875
1055	426.3575744628906	12.02185					1	DETECTED	426.3576 m/z @12.02 [CD8239_2.mzXML]	426.3575744628906	12.02185	11.8948	12.577499999999999	0.6826999999999988	181120.171875	1656166.2663725626	1	1174	0.12883888863353654	1.712822046542826	0.4756970199712418	426.34844970703125	426.3597106933594
1056	427.0546569824219	9.404050000000002					1	DETECTED	427.0547 m/z @9.40 [CD8239_2.mzXML]	427.0546569824219	9.404050000000002	9.335233333333333	9.4915	0.15626666666666722	8280.0458984375	42140.39480474858	0	1174	0.23174825321303594	1.1353838701864591	1.8624129478115938	427.05401611328125	427.05560302734375
1057	427.4312438964844	12.561416666666666					1	DETECTED	427.4312 m/z @12.56 [CD8239_2.mzXML]	427.4312438964844	12.561416666666666	4.01	14.81755	10.80755	6078.93115234375	932606.1981049194	0	1174	8.613203099388544	0.6319157644444878	0.26383152888897565	427.42974853515625	427.4362487792969
1058	428.372802734375	12.14075					1	DETECTED	428.3728 m/z @12.14 [CD8239_2.mzXML]	428.372802734375	12.14075	11.972783333333332	12.478466666666666	0.5056833333333337	44167.015625	463861.59300549305	0	1174	0.12260655779811991	1.2099641085415143	1.5333497502464344	428.3629150390625	428.37310791015625
1059	429.0506896972656	9.404050000000002					1	DETECTED	429.0507 m/z @9.40 [CD8239_2.mzXML]	429.0506896972656	9.404050000000002	9.369316666666666	19.718	10.348683333333334	2612.75732421875	350357.25184896856	0	1174	0.07103720201042485	148.9733685220646	296.9467370441292	429.0506896972656	429.05792236328125
1060	429.3761291503906	12.14075					1	DETECTED	429.3761 m/z @12.14 [CD8239_2.mzXML]	429.3761291503906	12.14075	11.818783333333332	14.8516	3.032816666666667	11909.3505859375	591759.1787998654	0	1174	0.09413509630440409	4.709830210166661	7.858612447828812	429.3694152832031	429.37786865234375
1061	429.76812744140625	14.2005					1	DETECTED	429.7681 m/z @14.20 [CD8239_2.mzXML]	429.76812744140625	14.2005	11.188033333333333	14.936516666666668	3.7484833333333345	8946.6943359375	516640.79384246806	0	1174	0.2503363473130875	0.6221617943213759	4.6614893863635105	429.765869140625	429.7702331542969
1062	430.2436218261719	9.6117					1	DETECTED	430.2436 m/z @9.61 [CD8239_2.mzXML]	430.2436218261719	9.6117	7.24495	9.68115	2.4362000000000004	3812.350830078125	218956.03721817024	0	1174	0.0749895526271569	0.5146720185908946	0.029344037181789278	430.23602294921875	430.244140625
1063	430.3886413574219	13.41035					1	DETECTED	430.3886 m/z @13.41 [CD8239_2.mzXML]	430.3886413574219	13.41035	0.26511666666666667	19.826999999999998	19.56188333333333	9181.2099609375	1315937.459952973	0	1174	0.2407664578712545	1.1321254559577425	0.5789558646088355	430.3852844238281	430.3918762207031
1064	430.9131774902344	1.6418833333333334					1	DETECTED	430.9132 m/z @1.64 [CD8239_2.mzXML]	430.9131774902344	1.6418833333333334	1.5965500000000001	1.7029166666666666	0.1063666666666665	137983.265625	501202.6475830077	0	1174	0.06516560995051446	1.1955656079860448	1.2181500427199101	430.9129943847656	430.91357421875
1065	431.17791748046875	12.561416666666666					1	DETECTED	431.1779 m/z @12.56 [CD8239_2.mzXML]	431.17791748046875	12.561416666666666	9.15385	13.601733333333334	4.447883333333333	42076.484375	1161479.655648041	0	1174	0.1463197875306932	0.652648028407368	0.09832226497134418	431.1680603027344	431.1790771484375
1066	431.27581787109375	12.278466666666667					1	DETECTED	431.2758 m/z @12.28 [CD8239_2.mzXML]	431.27581787109375	12.278466666666667	12.210199999999999	12.52895	0.3187500000000014	108993.015625	890415.8145800799	1	1174	0.12203688776070187	2.270006272398479	2.508173963178439	431.2756042480469	431.27606201171875
1067	432.1810607910156	12.561416666666666					1	DETECTED	432.1811 m/z @12.56 [CD8239_2.mzXML]	432.1810607910156	12.561416666666666	12.244933333333334	12.808783333333334	0.5638500000000004	9669.056640625	181813.07890673843	0	1174	0.1922927765846012	0.8908052030122737	0.7816104060245475	432.18048095703125	432.18304443359375
1068	432.2375183105469	11.880266666666667					1	DETECTED	432.2375 m/z @11.88 [CD8239_2.mzXML]	432.2375183105469	11.880266666666667	11.818783333333332	12.1578	0.33901666666666763	52753.5546875	413282.73039208935	0	1174	0.09230641012860552	2.969891556092394	3.262163723649365	432.23675537109375	432.2381591796875
1069	432.27886962890625	12.278466666666667					1	DETECTED	432.2789 m/z @12.28 [CD8239_2.mzXML]	432.27886962890625	12.278466666666667	12.244933333333334	14.150466666666667	1.9055333333333326	29457.958984375	527159.8275867917	0	1174	0.49941159502393795	28.412524850895117	4.811306460382506	432.2787170410156	432.28521728515625
1070	432.9762268066406	1.9052					1	DETECTED	432.9762 m/z @1.91 [CD8239_2.mzXML]	432.9762268066406	1.9052	1.7929	2.386416666666667	0.5935166666666669	46113.5	540162.2123070677	0	1174	0.1979525664556947	2.6519091566885953	3.610619807996791	432.9751281738281	432.9776916503906
1071	433.0605163574219	11.565883333333334					1	DETECTED	433.0605 m/z @11.57 [CD8239_2.mzXML]	433.0605163574219	11.565883333333334	11.522333333333334	11.767	0.24466666666666548	13443.6455078125	102053.14391882288	0	1174	0.09450382944584668	2.809031764255647	4.899063602644521	433.0587463378906	433.06207275390625
1072	433.282958984375	12.29455					1	DETECTED	433.2830 m/z @12.29 [CD8239_2.mzXML]	433.282958984375	12.29455	12.244933333333334	12.495433333333333	0.25049999999999883	4752.88671875	41086.230084838746	0	1174	0.07296484862369113	2.5243533758818173	4.048706751763635	433.278564453125	433.2839050292969
1073	435.3331604003906	10.509350000000001					1	DETECTED	435.3332 m/z @10.51 [CD8239_2.mzXML]	435.3331604003906	10.509350000000001	1.2665666666666666	14.666766666666666	13.4002	10296.373046875	1010201.254783447	0	1174	0.09997562521857084	0.5092724834629262	2.0059794985770028	435.33197021484375	435.3423767089844
1074	436.8583679199219	1.6720499999999998					1	DETECTED	436.8584 m/z @1.67 [CD8239_2.mzXML]	436.8583679199219	1.6720499999999998	1.65695	1.7340166666666665	0.07706666666666662	31006.6875	91724.51458276364	0	1174	0.05296873386100254	2.551876379690966	4.103752759381932	436.8578186035156	436.8586120605469
1075	437.1928405761719	11.8511					1	DETECTED	437.1928 m/z @11.85 [CD8239_2.mzXML]	437.1928405761719	11.8511	11.818783333333332	12.328016666666667	0.5092333333333343	303117.8125	2330239.190500731	1	1174	0.08952888799135117	5.81142054700063	7.70655933993702	437.1920471191406	437.1935729980469
1076	437.362060546875	12.545183333333334					1	DETECTED	437.3621 m/z @12.55 [CD8239_2.mzXML]	437.362060546875	12.545183333333334	12.29455	12.658966666666666	0.36441666666666706	6340.236328125	88537.09546765138	0	1174	0.2504948840604957	0.7269916212262234	0.4539832424524467	437.36041259765625	437.3631896972656
1077	438.98406982421875	1.9052					1	DETECTED	438.9841 m/z @1.91 [CD8239_2.mzXML]	438.98406982421875	1.9052	1.7491166666666667	16.4259	14.676783333333333	27449.228515625	2589647.5436271355	0	1174	0.30180450532282976	47.015856914041635	1.9974066350558521	438.9834289550781	438.99139404296875
1078	439.8059387207031	14.116883333333334					1	DETECTED	439.8059 m/z @14.12 [CD8239_2.mzXML]	439.8059387207031	14.116883333333334	13.840416666666666	14.166666666666666	0.32624999999999993	2136.500732421875	28840.286479736405	0	1174	0.21830949896165563	0.5900349650349626	0.1800699300699252	439.8013916015625	439.807373046875
1079	440.8704528808594	1.6268333333333334					1	DETECTED	440.8705 m/z @1.63 [CD8239_2.mzXML]	440.8704528808594	1.6268333333333334	1.5816166666666667	1.6720499999999998	0.09043333333333314	39528.8125	138260.2523876952	0	1174	0.0653067575885149	0.9837519119857498	1.043688155772431	440.87005615234375	440.8717956542969
1080	442.17059326171875	11.880266666666667					1	DETECTED	442.1706 m/z @11.88 [CD8239_2.mzXML]	442.17059326171875	11.880266666666667	11.8511	11.956516666666666	0.10541666666666494	10657.3232421875	36471.80098925733	0	1174	0.039984902521915444	1.80714285714282	2.61428571428564	442.1696472167969	442.1714172363281
1081	442.8787841796875	1.5522166666666666					1	DETECTED	442.8788 m/z @1.55 [CD8239_2.mzXML]	442.8787841796875	1.5522166666666666	1.4626166666666667	1.5965500000000001	0.13393333333333346	9744.2392578125	44554.5564023438	0	1174	0.1061958771720044	0.7473958333333348	0.49479166666666974	442.87701416015625	442.8794860839844
1082	443.189453125	12.725950000000001					1	DETECTED	443.1895 m/z @12.73 [CD8239_2.mzXML]	443.189453125	12.725950000000001	6.3041	15.110383333333335	8.806283333333335	6666.724609375	878248.3623664859	0	1174	2.469290949745792	0.6856500333496838	0.37130006669936755	443.1812438964844	443.1916809082031
1083	443.41998291015625	12.1929					1	DETECTED	443.4200 m/z @12.19 [CD8239_2.mzXML]	443.41998291015625	12.1929	12.02185	12.411533333333333	0.38968333333333227	5385.17919921875	74827.03724462891	0	1174	0.2669005442669796	1.1390918834648756	1.2781837669297513	443.41845703125	443.42108154296875
1084	444.2381591796875	8.349983333333334					1	DETECTED	444.2382 m/z @8.35 [CD8239_2.mzXML]	444.2381591796875	8.349983333333334	7.884316666666667	8.4168	0.5324833333333334	2184.943359375	32057.52381311033	0	1174	0.2124273637272207	0.571743020758768	0.1434860415175361	444.2356872558594	444.2392272949219
1085	445.3671569824219	12.561416666666666					1	DETECTED	445.3672 m/z @12.56 [CD8239_2.mzXML]	445.3671569824219	12.561416666666666	12.038183333333334	15.128333333333334	3.0901499999999995	6516.2236328125	563089.0452095643	0	1174	1.4105993753471466	2.952936866917253	4.905873733834506	445.36517333984375	445.3689880371094
1086	446.2527770996094	11.5516					1	DETECTED	446.2528 m/z @11.55 [CD8239_2.mzXML]	446.2527770996094	11.5516	7.10195	12.29455	5.192599999999999	396115.5	6888030.34250418	1	1174	0.09564387800879537	3.2905276038740316	3.783374502389703	446.2518005371094	446.25836181640625
1087	446.8869323730469	1.6418833333333334					1	DETECTED	446.8869 m/z @1.64 [CD8239_2.mzXML]	446.8869323730469	1.6418833333333334	1.5965500000000001	1.7029166666666666	0.1063666666666665	65057.28515625	238527.88377807612	0	1174	0.06379309816737933	1.1878168213018654	1.3664703862228071	446.8869323730469	446.8876953125
1088	448.23321533203125	9.087966666666667					1	DETECTED	448.2332 m/z @9.09 [CD8239_2.mzXML]	448.23321533203125	9.087966666666667	9.0341	9.138866666666667	0.10476666666666645	2360.02294921875	11135.51855499261	0	1174	0.09917332174660842	0.9724628712871376	0.9449257425742752	448.23223876953125	448.2345886230469
1089	448.3411865234375	11.880266666666667					1	DETECTED	448.3412 m/z @11.88 [CD8239_2.mzXML]	448.3411865234375	11.880266666666667	11.8656	14.834733333333332	2.969133333333332	15760.0439453125	302955.75992889336	0	1174	0.07730794579435951	101.22045454545338	201.44090909090676	448.3366394042969	448.34942626953125
1090	448.9512023925781	1.96125					1	DETECTED	448.9512 m/z @1.96 [CD8239_2.mzXML]	448.9512023925781	1.96125	1.9333333333333333	14.116883333333334	12.18355	5578.26318359375	2083691.4331921388	0	1174	0.2175867734676029	218.21283582089612	435.4256716417923	448.9466857910156	448.95147705078125
1091	449.2009582519531	12.244933333333334					1	DETECTED	449.2010 m/z @12.24 [CD8239_2.mzXML]	449.2009582519531	12.244933333333334	12.1578	12.52895	0.3711500000000001	18681.810546875	305216.67233996623	0	1174	0.354013772463766	2.1297819433817757	3.2595638867635515	449.2001953125	449.2023010253906
1092	449.361572265625	12.561416666666666					1	DETECTED	449.3616 m/z @12.56 [CD8239_2.mzXML]	449.361572265625	12.561416666666666	11.767	14.016699999999998	2.249699999999999	7313.9462890625	464225.189528198	0	1174	0.6996433989760913	1.4159446134480218	1.8318892268960436	449.36004638671875	449.36444091796875
1093	450.2048034667969	12.261866666666666					1	DETECTED	450.2048 m/z @12.26 [CD8239_2.mzXML]	450.2048034667969	12.261866666666666	12.210199999999999	12.29455	0.08435000000000059	6263.5234375	23060.003590698296	0	1174	0.07551324494384204	0.8162903225806355	0.6325806451612711	450.2020263671875	450.2048034667969
1094	450.3568420410156	13.009816666666667					1	DETECTED	450.3568 m/z @13.01 [CD8239_2.mzXML]	450.3568420410156	13.009816666666667	0.11921666666666667	20.0095	19.890283333333333	56482.7890625	2817034.776544494	0	1174	0.1676000871672656	1.1707434935145333	0.6548655034146793	450.353515625	450.3604431152344
1095	452.3727722167969	12.054733333333333					1	DETECTED	452.3728 m/z @12.05 [CD8239_2.mzXML]	452.3727722167969	12.054733333333333	12.038183333333334	13.41035	1.372166666666665	9302.8544921875	189995.10971453795	0	1174	0.14335861500225278	41.45518630413203	81.91037260826405	452.36669921875	452.3731384277344
1096	453.1667175292969	11.8656					1	DETECTED	453.1667 m/z @11.87 [CD8239_2.mzXML]	453.1667175292969	11.8656	11.835550000000001	12.14075	0.30519999999999925	10054.177734375	71455.10561926232	0	1174	0.05978367525732331	5.078202995008435	9.15640599001687	453.1639099121094	453.1673889160156
1097	453.3439025878906	10.4938					1	DETECTED	453.3439 m/z @10.49 [CD8239_2.mzXML]	453.3439025878906	10.4938	9.990783333333333	18.18166666666667	8.190883333333336	153994.78125	1662655.2760227656	1	1174	0.10077953772805337	2.621824440687674	3.467750570779626	453.34185791015625	453.34539794921875
1098	453.7833557128906	12.545183333333334					1	DETECTED	453.7834 m/z @12.55 [CD8239_2.mzXML]	453.7833557128906	12.545183333333334	12.3613	15.448450000000001	3.087150000000001	4749.958984375	446419.5748792115	0	1174	1.7244140068356693	8.39431704885341	15.788634097706819	453.7821350097656	453.7857360839844
1099	454.29205322265625	13.056466666666667					1	DETECTED	454.2921 m/z @13.06 [CD8239_2.mzXML]	454.29205322265625	13.056466666666667	12.949883333333334	14.31725	1.3673666666666655	25051.525390625	437168.5626735832	0	1174	0.14597857651663126	6.414542611415181	11.829085222830361	454.29010009765625	454.2940673828125
1100	454.3892822265625	12.1929					1	DETECTED	454.3893 m/z @12.19 [CD8239_2.mzXML]	454.3892822265625	12.1929	12.14075	12.328016666666667	0.18726666666666603	7393.14404296875	53905.390046386725	0	1174	0.17091469025200823	1.7954618088846472	2.5909236177692945	454.3874816894531	454.3892822265625
1101	454.9581604003906	1.9473333333333334					1	DETECTED	454.9582 m/z @1.95 [CD8239_2.mzXML]	454.9581604003906	1.9473333333333334	1.764	2.3303333333333334	0.5663333333333334	15000.8203125	272805.37050054927	0	1174	0.39841463444408465	1.5445454545454544	2.0009611611855824	454.9560241699219	454.96087646484375
1102	455.1184997558594	14.51525					1	DETECTED	455.1185 m/z @14.52 [CD8239_2.mzXML]	455.1184997558594	14.51525	11.135716666666667	15.005816666666668	3.8701000000000008	2548.231201171875	317955.66566723643	0	1174	0.45653478836964645	0.572579054307301	0.14515810861460202	455.1154479980469	455.1197814941406
1103	458.3469543457031	11.565883333333334					1	DETECTED	458.3470 m/z @11.57 [CD8239_2.mzXML]	458.3469543457031	11.565883333333334	11.5516	13.025366666666667	1.4737666666666662	8725.943359375	399346.1884306642	0	1174	1.475154114811195	51.59043173862356	102.18086347724712	458.34503173828125	458.3486022949219
1104	458.8564147949219	1.5669166666666667					1	DETECTED	458.8564 m/z @1.57 [CD8239_2.mzXML]	458.8564147949219	1.5669166666666667	1.4776500000000001	8.520999999999999	7.0433499999999984	26790.40234375	2043870.1784724728	0	1174	0.0631263059318079	39.45117625093355	72.2231515537088	458.8558349609375	458.8647766113281
1105	459.24755859375	13.26425					1	DETECTED	459.2476 m/z @13.26 [CD8239_2.mzXML]	459.24755859375	13.26425	12.9194	14.183666666666666	1.264266666666666	33067.546875	530040.0763585203	0	1174	0.06517658017445527	1.0678809245793832	1.3456744628043453	459.2458801269531	459.2489318847656
1106	461.0424499511719	9.732016666666668					1	DETECTED	461.0424 m/z @9.73 [CD8239_2.mzXML]	461.0424499511719	9.732016666666668	9.71495	9.868283333333332	0.15333333333333243	4983.8505859375	26162.919742431463	0	1174	0.08744838700166646	4.492187499999533	7.9843749999990665	461.0422058105469	461.0434265136719
1107	461.3583068847656	13.89315					1	DETECTED	461.3583 m/z @13.89 [CD8239_2.mzXML]	461.3583068847656	13.89315	9.542616666666667	14.481916666666667	4.939299999999999	2667.896484375	365768.042602417	0	1174	0.18883940608540328	0.5676660332832756	0.1353320665665512	461.3507995605469	461.3631286621094
1108	462.8613586425781	1.65695					1	DETECTED	462.8614 m/z @1.66 [CD8239_2.mzXML]	462.8613586425781	1.65695	1.6268333333333334	1.6871666666666667	0.06033333333333335	16370.603515625	43628.98279980465	0	1174	0.05107888591050225	1.0016602102933074	1.0033204205866146	462.8603820800781	462.86151123046875
1109	463.21356201171875	12.261866666666666					1	DETECTED	463.2136 m/z @12.26 [CD8239_2.mzXML]	463.21356201171875	12.261866666666666	12.227733333333333	12.428116666666666	0.2003833333333329	11033.650390625	75312.8244261476	0	1174	0.09392610089043707	2.9353027343750115	4.870605468750023	463.2124938964844	463.21380615234375
1110	463.30255126953125	13.040783333333334					1	DETECTED	463.3026 m/z @13.04 [CD8239_2.mzXML]	463.30255126953125	13.040783333333334	5.639866666666666	13.161683333333334	7.521816666666668	13301.458984375	1993408.5884937132	0	1174	0.12460657292562871	0.5081679071286215	0.013376330772636516	463.30072021484375	463.3040771484375
1111	464.21826171875	10.590766666666667					1	DETECTED	464.2183 m/z @10.59 [CD8239_2.mzXML]	464.21826171875	10.590766666666667	10.54185	12.261866666666666	1.720016666666666	7602.98193359375	221562.4145390627	0	1174	0.08208942607446978	17.581090289608074	34.16218057921615	464.216796875	464.2199401855469
1112	464.8727111816406	1.5965500000000001					1	DETECTED	464.8727 m/z @1.60 [CD8239_2.mzXML]	464.8727111816406	1.5965500000000001	1.5669166666666667	14.750966666666667	13.18405	11109.52734375	885745.8451025087	0	1174	0.05022322056174522	222.45303712035943	443.9060742407189	464.8664245605469	464.878173828125
1113	466.32830810546875	12.14075					1	DETECTED	466.3283 m/z @12.14 [CD8239_2.mzXML]	466.32830810546875	12.14075	11.700916666666666	12.545183333333334	0.8442666666666678	6556.42333984375	173194.65152355973	0	1174	0.3776597214363999	0.9597574838954139	0.9195149677908279	466.32501220703125	466.330810546875
1114	468.30731201171875	12.692366666666667					1	DETECTED	468.3073 m/z @12.69 [CD8239_2.mzXML]	468.30731201171875	12.692366666666667	6.9417	13.41035	6.468649999999999	122037.9375	1611620.428354063	1	1174	0.12396477061386868	1.1131300390092096	1.157884860271513	468.3048400878906	468.31378173828125
1115	468.8143615722656	1.764					1	DETECTED	468.8144 m/z @1.76 [CD8239_2.mzXML]	468.8143615722656	1.764	1.6871666666666667	1.764	0.07683333333333331	8522.125	26418.553346435554	0	1174	0.07618511592513433	0.5	null	468.8143615722656	468.8160705566406
1116	469.32855224609375	11.909633333333334					1	DETECTED	469.3286 m/z @11.91 [CD8239_2.mzXML]	469.32855224609375	11.909633333333334	11.06565	14.988499999999998	3.9228499999999986	10749.0146484375	729294.5784218449	0	1174	0.2467881473335396	2.326100175374466	3.164795723217882	469.3262023925781	469.3343505859375
1117	469.3876647949219	12.328016666666667					1	DETECTED	469.3877 m/z @12.33 [CD8239_2.mzXML]	469.3876647949219	12.328016666666667	8.680316666666666	12.725950000000001	4.045633333333335	29370.861328125	953395.6772355053	0	1174	0.1936170363040688	0.5545457868428508	2.5172180373960336	469.38238525390625	469.3885498046875
1118	470.8894348144531	1.6115333333333333					1	DETECTED	470.8894 m/z @1.61 [CD8239_2.mzXML]	470.8894348144531	1.6115333333333333	1.5816166666666667	3.915833333333333	2.3342166666666664	23871.00390625	1060358.2223352965	0	1174	0.060760243564361716	39.01197771587753	77.02395543175506	470.8885498046875	470.8898620605469
1119	472.2490539550781	11.5516					1	DETECTED	472.2491 m/z @11.55 [CD8239_2.mzXML]	472.2490539550781	11.5516	11.507366666666666	11.940183333333332	0.43281666666666574	27380.455078125	204406.99194049096	0	1174	0.0908272751823862	3.3524032431793414	4.7545435566911545	472.2481689453125	472.2498474121094
1120	473.3623046875	12.949883333333334					1	DETECTED	473.3623 m/z @12.95 [CD8239_2.mzXML]	473.3623046875	12.949883333333334	4.759216666666666	15.88895	11.129733333333334	2958.065185546875	1035609.2791194458	0	1174	9.169934073577032	0.679415594986163	0.358831189972326	473.35809326171875	473.3626403808594
1121	474.2833557128906	11.8511					1	DETECTED	474.2834 m/z @11.85 [CD8239_2.mzXML]	474.2833557128906	11.8511	11.801616666666666	15.593716666666667	3.7921000000000014	1373046.75	1.0837062748680897E7	1	1174	0.08630382929470315	4.365213538246818	6.569733646645069	474.282470703125	474.2906799316406
1122	474.8337097167969	1.5522166666666666					1	DETECTED	474.8337 m/z @1.55 [CD8239_2.mzXML]	474.8337097167969	1.5522166666666666	1.4626166666666667	1.5965500000000001	0.13393333333333346	39947.9296875	141221.7748669435	0	1174	0.03727252562914596	0.7380863452851171	0.5232142868067251	474.8330078125	474.83453369140625
1123	475.287841796875	11.8511					1	DETECTED	475.2878 m/z @11.85 [CD8239_2.mzXML]	475.287841796875	11.8511	11.8511	12.610000000000001	0.7589000000000006	364966.84375	2633696.53367675	0	1174	0.07192719130837588	null	null	475.286865234375	475.28814697265625
1124	475.32568359375	10.4938					1	DETECTED	475.3257 m/z @10.49 [CD8239_2.mzXML]	475.32568359375	10.4938	10.286966666666666	11.06565	0.7786833333333334	52062.44921875	390711.816011322	0	1174	0.10531119658713806	2.6887318559028826	2.5871515517684927	475.3223571777344	475.3283996582031
1125	476.9060363769531	1.6418833333333334					1	DETECTED	476.9060 m/z @1.64 [CD8239_2.mzXML]	476.9060363769531	1.6418833333333334	1.5965500000000001	1.65695	0.06039999999999979	15094.9990234375	41941.915589355456	0	1174	0.06820287738420161	0.6661764705882345	0.3323529411764691	476.9052429199219	476.9067687988281
1126	478.29193115234375	12.873416666666666					1	DETECTED	478.2919 m/z @12.87 [CD8239_2.mzXML]	478.29193115234375	12.873416666666666	12.74245	18.126666666666665	5.384216666666665	56347.73828125	5590360.9008427095	0	1174	0.08113633497502626	20.555675744464374	40.11135148892875	478.2879638671875	478.2923889160156
1127	478.3288269042969	13.26425					1	DETECTED	478.3288 m/z @13.26 [CD8239_2.mzXML]	478.3288269042969	13.26425	11.188033333333333	15.556983333333333	4.36895	85228.015625	2489196.52864511	0	1174	0.2124682273919838	0.9144173579269408	0.7110695048630586	478.3247985839844	478.33209228515625
1128	480.2125549316406	11.609183333333334					1	DETECTED	480.2126 m/z @11.61 [CD8239_2.mzXML]	480.2125549316406	11.609183333333334	10.788099999999998	11.669583333333332	0.8814833333333336	4112.21044921875	126343.55483590679	0	1174	0.6697266754149585	0.5367806759362617	0.07356135187252322	480.2107849121094	480.2136535644531
1129	480.3439636230469	13.441766666666666					1	DETECTED	480.3440 m/z @13.44 [CD8239_2.mzXML]	480.3439636230469	13.441766666666666	13.350416666666666	14.565566666666665	1.2151499999999995	68445.3515625	1094523.9468583385	0	1174	0.2585439123346074	4.607233701287332	4.338279626692025	480.3410949707031	480.34539794921875
1130	482.32275390625	12.9194					1	DETECTED	482.3228 m/z @12.92 [CD8239_2.mzXML]	482.32275390625	12.9194	12.74245	15.304466666666666	2.5620166666666666	27431.82421875	876282.2925941163	0	1174	0.1674990575951245	5.644813063490929	15.373790704205016	482.3217468261719	482.32611083984375
1131	482.3592529296875	13.753350000000001					1	DETECTED	482.3593 m/z @13.75 [CD8239_2.mzXML]	482.3592529296875	13.753350000000001	11.784183333333335	15.28685	3.5026666666666646	56443.81640625	1801554.2116120288	0	1174	0.3269043117819219	0.7549868508526683	5.157385742596918	482.3570861816406	482.363037109375
1132	483.362548828125	13.753350000000001					1	DETECTED	483.3625 m/z @13.75 [CD8239_2.mzXML]	483.362548828125	13.753350000000001	9.087966666666667	14.51525	5.4272833333333335	15284.4326171875	1958525.8947796933	0	1174	0.21246923241100646	0.5816545978715574	0.1445303975244716	483.36187744140625	483.37066650390625
1133	484.0819091796875	11.222916666666666					1	DETECTED	484.0819 m/z @11.22 [CD8239_2.mzXML]	484.0819091796875	11.222916666666666	10.961933333333333	11.443383333333333	0.4814500000000006	11486.66796875	165945.38476666211	0	1174	0.28283933651003146	0.9223769078485211	0.9023077850568435	484.0790710449219	484.0824279785156
1134	486.8667297363281	1.6115333333333333					1	DETECTED	486.8667 m/z @1.61 [CD8239_2.mzXML]	486.8667297363281	1.6115333333333333	1.5669166666666667	19.025	17.45808333333333	30689.87890625	1.6261729948716003E7	0	1174	0.7456043231192202	181.514850525051	391.14306834765404	486.86456298828125	486.8681640625
1135	487.31927490234375	14.4657					1	DETECTED	487.3193 m/z @14.47 [CD8239_2.mzXML]	487.31927490234375	14.4657	13.875583333333333	17.146	3.2704166666666676	204849.328125	6607138.237694858	1	1174	0.4264706387986017	1.4210365923720019	1.6770485262748762	487.3177490234375	487.32061767578125
1136	489.3357238769531	15.667183333333332					1	DETECTED	489.3357 m/z @15.67 [CD8239_2.mzXML]	489.3357238769531	15.667183333333332	7.989033333333333	18.311333333333334	10.3223	33014.81640625	3288375.017337431	0	1174	1.2885473495346336	0.9600681651111344	1.059132613095166	489.33380126953125	489.3392333984375
1137	490.42425537109375	12.792583333333333					1	DETECTED	490.4243 m/z @12.79 [CD8239_2.mzXML]	490.42425537109375	12.792583333333333	11.924650000000002	13.858116666666666	1.9334666666666642	16611.984375	662509.5647844232	0	1174	0.19181800043543795	1.1138336277747918	0.9414765525109862	490.4233703613281	490.4259033203125
1138	491.36962890625	12.344683333333334					1	DETECTED	491.3696 m/z @12.34 [CD8239_2.mzXML]	491.36962890625	12.344683333333334	11.880266666666667	18.587833333333332	6.707566666666665	19008.8671875	1303553.4442440798	0	1174	0.25517006426484024	7.221496500986898	13.415830874317432	491.3688049316406	491.37188720703125
1139	491.558837890625	13.26425					1	DETECTED	491.5588 m/z @13.26 [CD8239_2.mzXML]	491.558837890625	13.26425	13.0876	13.601733333333334	0.5141333333333336	19227.990234375	274494.25443383836	0	1174	0.21816336541704473	1.4552316256250561	null	491.5558776855469	491.5595703125
1140	492.8834533691406	1.6268333333333334					1	DETECTED	492.8835 m/z @1.63 [CD8239_2.mzXML]	492.8834533691406	1.6268333333333334	1.6115333333333333	1.6720499999999998	0.06051666666666655	46329.15625	124917.72880175803	0	1174	0.06494717470950162	1.9776688453158886	2.955337690631777	492.8827819824219	492.8839416503906
1141	494.32293701171875	12.792583333333333					1	DETECTED	494.3229 m/z @12.79 [CD8239_2.mzXML]	494.32293701171875	12.792583333333333	3.2073666666666667	14.51525	11.307883333333333	244146.59375	5212171.0161043685	1	1174	0.1115073769359487	1.2467316409687474	1.2861769414007131	494.32012939453125	494.3258361816406
1142	496.3377990722656	13.26425					1	DETECTED	496.3378 m/z @13.26 [CD8239_2.mzXML]	496.3377990722656	13.26425	3.482133333333333	18.915666666666667	15.433533333333333	5560007.5	1.0267357185183024E8	1	1174	0.2608400639955821	1.1832001138751307	0.9562465247050137	496.3294372558594	496.3442687988281
1143	497.3424072265625	13.26425					1	DETECTED	497.3424 m/z @13.26 [CD8239_2.mzXML]	497.3424072265625	13.26425	10.805733333333334	16.204083333333333	5.398349999999999	1156406.125	2.336687000380669E7	0	1174	0.26713601106256846	1.2700362310802131	1.1807604882872724	497.339599609375	497.34521484375
1144	498.34527587890625	13.26425					1	DETECTED	498.3453 m/z @13.26 [CD8239_2.mzXML]	498.34527587890625	13.26425	12.97925	14.666766666666666	1.6875166666666654	182158.3125	3559993.6567657446	0	1174	null	2.4999663315953806	3.1823187436190232	498.3445129394531	498.3470153808594
1145	498.90057373046875	1.6418833333333334					1	DETECTED	498.9006 m/z @1.64 [CD8239_2.mzXML]	498.90057373046875	1.6418833333333334	1.6115333333333333	1.6720499999999998	0.06051666666666655	42520.140625	110210.87440722657	0	1174	0.05465304965318141	0.9969796814936797	0.9939593629873593	498.90020751953125	498.9009094238281
1146	499.3464050292969	13.26425					1	DETECTED	499.3464 m/z @13.26 [CD8239_2.mzXML]	499.3464050292969	13.26425	11.609183333333334	13.770233333333334	2.1610499999999995	22073.078125	736363.6908071287	0	1174	0.1391493882700967	0.5807623162668687	0.1442857442952562	499.343994140625	499.35015869140625
1147	500.0773620605469	9.404050000000002					1	DETECTED	500.0774 m/z @9.40 [CD8239_2.mzXML]	500.0773620605469	9.404050000000002	9.369316666666666	10.509350000000001	1.140033333333335	4368.22900390625	95762.30525393687	0	1174	1.0554445360206692	16.411228406908894	32.84192441601203	500.0759582519531	500.07977294921875
1148	500.2804870605469	11.8511					1	DETECTED	500.2805 m/z @11.85 [CD8239_2.mzXML]	500.2804870605469	11.8511	11.818783333333332	12.97925	1.160466666666668	71062.6953125	685312.4366489254	0	1174	0.23253004737060756	17.95634299937324	6.831339942454924	500.27142333984375	500.281494140625
1149	501.18780517578125	13.161683333333334					1	DETECTED	501.1878 m/z @13.16 [CD8239_2.mzXML]	501.18780517578125	13.161683333333334	13.0876	13.601733333333334	0.5141333333333336	18753.986328125	266936.10232385265	0	1174	0.22017084666653197	3.469966254218185	5.93993250843637	501.1858215332031	501.19073486328125
1150	502.29168701171875	12.82565					1	DETECTED	502.2917 m/z @12.83 [CD8239_2.mzXML]	502.29168701171875	12.82565	11.8948	13.3074	1.4125999999999994	60620.41796875	705080.6448205565	0	1174	0.11853586928795679	0.7272418522807879	5.331842320306886	502.2856750488281	502.29241943359375
1151	503.1879577636719	11.536816666666665					1	DETECTED	503.1880 m/z @11.54 [CD8239_2.mzXML]	503.1879577636719	11.536816666666665	11.522333333333334	11.609183333333334	0.0868500000000001	12152.8681640625	41985.028033447416	0	1174	0.05933931083132116	2.998273878021208	4.996547756042416	503.1865539550781	503.18896484375
1152	503.295166015625	12.841566666666667					1	DETECTED	503.2952 m/z @12.84 [CD8239_2.mzXML]	503.295166015625	12.841566666666667	12.692366666666667	13.025366666666667	0.3330000000000002	11681.5009765625	114283.88668212888	0	1174	0.13064780174917168	1.115951742627343	1.2319034852546864	503.2930908203125	503.295654296875
1153	504.3081359863281	13.072083333333333					1	DETECTED	504.3081 m/z @13.07 [CD8239_2.mzXML]	504.3081359863281	13.072083333333333	13.009816666666667	13.946633333333333	0.9368166666666653	4808.89599609375	135778.0734620359	0	1174	0.8929426748225264	7.522617773019339	14.045235546038677	504.30450439453125	504.3092041015625
1154	504.3443908691406	13.26425					1	DETECTED	504.3444 m/z @13.26 [CD8239_2.mzXML]	504.3443908691406	13.26425	11.818783333333332	13.998850000000001	2.1800666666666686	12170.873046875	460621.67421313515	0	1174	0.19052538071987435	0.7541047873812378	0.3874871750422068	504.3403625488281	504.3468322753906
1155	506.3591003417969	13.635083333333334					1	DETECTED	506.3591 m/z @13.64 [CD8239_2.mzXML]	506.3591003417969	13.635083333333334	4.01	15.611883333333333	11.601883333333333	11270.966796875	1359066.0847229313	0	1174	0.8046302108082912	0.5833813380192058	1.337442013091002	506.34942626953125	506.3632507324219
1156	507.3236999511719	13.117316666666666					1	DETECTED	507.3237 m/z @13.12 [CD8239_2.mzXML]	507.3236999511719	13.117316666666666	1.3756666666666668	17.592499999999998	16.21683333333333	18747.654296875	2392173.567072876	0	1174	0.19074753710093084	0.6905687587917086	0.38113751758341735	507.315673828125	507.3292236328125
1157	508.374755859375	13.9819					1	DETECTED	508.3748 m/z @13.98 [CD8239_2.mzXML]	508.374755859375	13.9819	10.54185	15.777816666666666	5.235966666666666	26691.755859375	1599333.6486859138	0	1174	0.2677425654917336	0.8140426674310044	0.4807710406545441	508.3673400878906	508.3785705566406
1158	509.3333435058594	12.949883333333334					1	DETECTED	509.3333 m/z @12.95 [CD8239_2.mzXML]	509.3333435058594	12.949883333333334	4.9454	13.102416666666667	8.157016666666667	22903.080078125	1628874.909815582	0	1174	0.12302986644253089	0.5095279936868714	0.01905598737374253	509.3249206542969	509.3343811035156
1159	509.600341796875	9.352316666666667					1	DETECTED	509.6003 m/z @9.35 [CD8239_2.mzXML]	509.600341796875	9.352316666666667	9.352316666666667	9.47405	0.12173333333333325	2354.019287109375	11131.743432006806	0	1174	0.07221260387774286	null	null	509.6001281738281	509.6033935546875
1160	510.3541259765625	13.488533333333333					1	DETECTED	510.3541 m/z @13.49 [CD8239_2.mzXML]	510.3541259765625	13.488533333333333	11.988949999999999	14.649833333333333	2.6608833333333344	59331.8984375	1344943.3549688733	0	1174	0.34751847854752427	0.6758526568366253	2.273421367773435	510.352783203125	510.3568420410156
1161	510.3904113769531	12.692366666666667					1	DETECTED	510.3904 m/z @12.69 [CD8239_2.mzXML]	510.3904113769531	12.692366666666667	12.561416666666666	13.0876	0.5261833333333339	21057.869140625	294076.0764058841	0	1174	0.148696805479414	2.0091001654575504	2.642021934357132	510.38702392578125	510.39398193359375
1162	512.3340454101562	11.972783333333332					1	DETECTED	512.3340 m/z @11.97 [CD8239_2.mzXML]	512.3340454101562	11.972783333333332	11.8511	12.808783333333334	0.9576833333333337	32406.763671875	495372.95888385025	0	1174	0.20132936004265822	1.4294352284762613	2.0203267141892205	512.3317260742188	512.3357543945312
1163	514.8742065429688	1.6418833333333334					1	DETECTED	514.8742 m/z @1.64 [CD8239_2.mzXML]	514.8742065429688	1.6418833333333334	1.6268333333333334	5.866533333333334	4.239700000000001	21177.369140625	743595.4930165405	0	1174	0.049513469348639205	140.8538205980066	280.7076411960132	514.8742065429688	514.8748168945312
1164	515.135986328125	11.880266666666667					1	DETECTED	515.1360 m/z @11.88 [CD8239_2.mzXML]	515.135986328125	11.880266666666667	11.835550000000001	14.750966666666667	2.9154166666666654	13746.423828125	301388.669969421	0	1174	0.15413030424358887	32.59877003354496	6.820415061727796	515.134765625	515.1370849609375
1165	515.3121337890625	13.161683333333334					1	DETECTED	515.3121 m/z @13.16 [CD8239_2.mzXML]	515.3121337890625	13.161683333333334	0.9765666666666667	13.504166666666666	12.5276	61234.0	2424035.6613641344	0	1174	0.1385954454426379	1.7414213986788691	3.013948368961634	515.3112182617188	515.3136596679688
1166	516.3052368164062	12.792583333333333					1	DETECTED	516.3052 m/z @12.79 [CD8239_2.mzXML]	516.3052368164062	12.792583333333333	12.70885	12.888816666666665	0.17996666666666528	22789.140625	140658.9989426266	0	1174	0.1043360419690682	1.074641719745219	1.0664114693538167	516.303466796875	516.3057861328125
1167	517.3668212890625	14.783966666666666					1	DETECTED	517.3668 m/z @14.78 [CD8239_2.mzXML]	517.3668212890625	14.783966666666666	14.51525	16.38925	1.8740000000000006	11892.7587890625	501161.2206131289	0	1174	0.5245789479880631	2.7101948785921417	2.656586794408875	517.3644409179688	517.3695678710938
1168	518.3209838867188	13.26425					1	DETECTED	518.3210 m/z @13.26 [CD8239_2.mzXML]	518.3209838867188	13.26425	3.97825	14.5992	10.62095	328278.5625	1.3636908324665312E7	1	1174	0.5471929895195515	0.5252357114058221	0.9785700767739987	518.3165893554688	518.3301391601562
1169	518.458984375	12.792583333333333					1	DETECTED	518.4590 m/z @12.79 [CD8239_2.mzXML]	518.458984375	12.792583333333333	11.6852	14.666766666666666	2.981566666666666	47115.75	2641219.5543949567	0	1174	0.5367898400023403	1.3770663724321486	1.7194413175605883	518.4568481445312	518.460205078125
1170	519.3242797851562	13.26425					1	DETECTED	519.3243 m/z @13.26 [CD8239_2.mzXML]	519.3242797851562	13.26425	13.072083333333333	14.415833333333333	1.34375	83596.4375	1953751.0578789043	0	1174	0.27960166736025727	3.49631396357328	5.99262792714656	519.3235473632812	519.3245849609375
1171	520.3382568359375	12.934716666666667					1	DETECTED	520.3383 m/z @12.93 [CD8239_2.mzXML]	520.3382568359375	12.934716666666667	11.047966666666667	16.092816666666668	5.04485	1882994.625	2.213761641961186E7	1	1174	0.11493341320012895	1.4831047882165704	1.1634826295454075	520.3369750976562	520.3424072265625
1172	521.3419189453125	12.949883333333334					1	DETECTED	521.3419 m/z @12.95 [CD8239_2.mzXML]	521.3419189453125	12.949883333333334	12.841566666666667	14.750966666666667	1.9093999999999998	472658.625	5582036.333356454	0	1174	0.12557781366850662	8.813971380212307	16.627942760424613	521.341552734375	521.3428344726562
1173	521.4192504882812	11.880266666666667					1	DETECTED	521.4193 m/z @11.88 [CD8239_2.mzXML]	521.4192504882812	11.880266666666667	11.4598	12.29455	0.8347499999999997	5255.390625	195995.83183117688	0	1174	0.323894535461152	0.9926470588235261	0.9852941176470523	521.4171752929688	521.4200439453125
1174	522.3544311523438	13.26425					1	DETECTED	522.3544 m/z @13.26 [CD8239_2.mzXML]	522.3544311523438	13.26425	11.170283333333334	15.48425	4.313966666666666	1163645.875	1.7298537092317857E7	1	1174	0.2540396830530316	2.3767029021217034	5.933123982339062	522.3528442382812	522.35693359375
1175	523.298095703125	13.161683333333334					1	DETECTED	523.2981 m/z @13.16 [CD8239_2.mzXML]	523.298095703125	13.161683333333334	2.924916666666667	13.176283333333334	10.251366666666668	41868.859375	1692532.525642578	0	1174	0.1326324184524097	0.5007131157950264	0.0014262315900528215	523.2975463867188	523.3060913085938
1176	523.35791015625	13.26425					1	DETECTED	523.3579 m/z @13.26 [CD8239_2.mzXML]	523.35791015625	13.26425	13.056466666666667	14.649833333333333	1.5933666666666664	332990.40625	4673734.251123285	0	1174	0.19518822845097894	3.875124710400889	19.463898662139243	523.357421875	523.3593139648438
1177	524.36962890625	14.150466666666667					1	DETECTED	524.3696 m/z @14.15 [CD8239_2.mzXML]	524.36962890625	14.150466666666667	0.6485833333333333	17.924166666666668	17.275583333333334	835784.0	4.992522497316278E7	1	1174	0.4990172588161652	0.9318616905014393	2.0720693948253843	524.3598022460938	524.3765258789062
1178	525.3737182617188	14.150466666666667					1	DETECTED	525.3737 m/z @14.15 [CD8239_2.mzXML]	525.3737182617188	14.150466666666667	10.339616666666666	16.685	6.3453833333333325	227525.625	1.4156109802910522E7	0	1174	2.8588372612689597	0.8329575299534451	1.2426806032051816	525.3726196289062	525.3751220703125
1179	526.2911987304688	12.792583333333333					1	DETECTED	526.2912 m/z @12.79 [CD8239_2.mzXML]	526.2911987304688	12.792583333333333	12.74245	12.904116666666665	0.1616666666666653	38029.484375	200828.81491699148	0	1174	0.0882407526538973	1.6123670212765882	2.2247340425531763	526.2911987304688	526.2921142578125
1180	527.3132934570312	13.102416666666667					1	DETECTED	527.3133 m/z @13.10 [CD8239_2.mzXML]	527.3132934570312	13.102416666666667	12.934716666666667	13.176283333333334	0.24156666666666737	7800.9140625	78815.08640124537	0	1174	0.19215966025225129	0.7202345458159435	0.4404690916318869	527.3094482421875	527.3153076171875
1181	527.3783569335938	14.333716666666668					1	DETECTED	527.3784 m/z @14.33 [CD8239_2.mzXML]	527.3783569335938	14.333716666666668	14.08375	15.394533333333333	1.3107833333333332	5087.908203125	180970.43997576932	0	1174	0.3562797591708815	2.621916255500726	4.243832511001452	527.3762817382812	527.3800659179688
1182	528.461181640625	12.328016666666667					1	DETECTED	528.4612 m/z @12.33 [CD8239_2.mzXML]	528.461181640625	12.328016666666667	8.662533333333332	16.148133333333334	7.485600000000002	29354.9453125	1156161.5090931405	0	1174	0.1498980521324107	1.0210931709779065	1.419572017963375	528.4552001953125	528.4644165039062
1183	532.3368530273438	13.472966666666668					1	DETECTED	532.3369 m/z @13.47 [CD8239_2.mzXML]	532.3368530273438	13.472966666666668	13.472966666666668	13.73595	0.2629833333333327	4816.1357421875	42408.95130865467	0	1174	0.11090637512528545	null	null	532.332763671875	532.3379516601562
1184	533.3616943359375	14.333716666666668					1	DETECTED	533.3617 m/z @14.33 [CD8239_2.mzXML]	533.3616943359375	14.333716666666668	3.8373	14.61595	10.778649999999999	4993.205078125	933241.1917442937	0	1174	0.3205496887521484	0.5134442706637978	0.026888541327595817	533.35888671875	533.3619995117188
1185	534.2940063476562	13.117316666666666					1	DETECTED	534.2940 m/z @13.12 [CD8239_2.mzXML]	534.2940063476562	13.117316666666666	13.009816666666667	13.41035	0.40053333333333185	12877.2998046875	166478.08785449172	0	1174	0.18802803806717172	1.8629457364341337	2.8063677320848037	534.2911987304688	534.2965087890625
1186	535.1242065429688	11.5516					1	DETECTED	535.1242 m/z @11.55 [CD8239_2.mzXML]	535.1242065429688	11.5516	11.522333333333334	11.624116666666668	0.10178333333333356	23899.326171875	101474.12133105466	0	1174	0.08402767948716772	1.738895216400922	2.477790432801844	535.1241455078125	535.12548828125
1187	538.385986328125	12.545183333333334					1	DETECTED	538.3860 m/z @12.55 [CD8239_2.mzXML]	538.385986328125	12.545183333333334	12.344683333333334	12.545183333333334	0.2004999999999999	4075.12255859375	33195.33769598374	0	1174	0.10134049496702069	0.5	null	538.384765625	538.3870849609375
1188	539.1060180664062	1.9052					1	DETECTED	539.1060 m/z @1.91 [CD8239_2.mzXML]	539.1060180664062	1.9052	1.7929	2.3022666666666667	0.5093666666666667	7795.8564453125	121755.37751245113	0	1174	0.16326054440514337	2.267883644998515	3.53576728999703	539.1046142578125	539.1102905273438
1189	539.3125610351562	12.949883333333334					1	DETECTED	539.3126 m/z @12.95 [CD8239_2.mzXML]	539.3125610351562	12.949883333333334	12.9194	13.072083333333333	0.15268333333333395	11451.2265625	47610.74710620159	0	1174	0.07642845960277178	2.5043739748495564	3.8606011149084907	539.309326171875	539.3131103515625
1190	540.3657836914062	12.328016666666667					1	DETECTED	540.3658 m/z @12.33 [CD8239_2.mzXML]	540.3657836914062	12.328016666666667	12.261866666666666	17.388666666666666	5.126799999999999	6031.828125	605141.983123474	0	1174	5.109068276215362	38.751322751322526	76.50264550264505	540.3640747070312	540.3717651367188
1191	542.3203735351562	12.934716666666667					1	DETECTED	542.3204 m/z @12.93 [CD8239_2.mzXML]	542.3203735351562	12.934716666666667	5.7969	14.183666666666666	8.386766666666666	148488.109375	2675995.842426701	1	1174	0.1434804166172281	0.9484692308442956	1.1323223519649632	542.3184814453125	542.322998046875
1192	544.3384399414062	12.857733333333334					1	DETECTED	544.3384 m/z @12.86 [CD8239_2.mzXML]	544.3384399414062	12.857733333333334	12.70885	15.520583333333333	2.8117333333333328	604115.5	7303892.202000725	1	1174	0.167244343500915	2.6819277481252026	3.5563790387179233	544.3358764648438	544.3429565429688
1193	546.3544311523438	13.072083333333333					1	DETECTED	546.3544 m/z @13.07 [CD8239_2.mzXML]	546.3544311523438	13.072083333333333	8.485883333333334	16.38925	7.903366666666667	78601.7265625	2994140.260446592	0	1174	0.1109727016848332	1.6250838310834228	0.7146568283102289	546.3489990234375	546.3606567382812
1194	548.3702392578125	13.5367					1	DETECTED	548.3702 m/z @13.54 [CD8239_2.mzXML]	548.3702392578125	13.5367	5.639866666666666	13.946633333333333	8.306766666666666	16903.10546875	1061391.182644471	0	1174	0.15942317994541533	0.5251688390642434	2.659511715079124	548.3651733398438	548.3721923828125
1195	550.3854370117188	11.767					1	DETECTED	550.3854 m/z @11.77 [CD8239_2.mzXML]	550.3854370117188	11.767	11.152933333333333	15.198516666666666	4.045583333333333	6562.24169921875	617719.2328170163	0	1174	0.27916243290223264	3.2940913038758035	5.56217912046164	550.383544921875	550.38916015625
1196	550.44775390625	12.792583333333333					1	DETECTED	550.4478 m/z @12.79 [CD8239_2.mzXML]	550.44775390625	12.792583333333333	2.7511333333333337	19.28033333333333	16.529199999999996	6977.56689453125	2009852.4041988226	0	1174	0.296429677740921	0.823048464116238	0.6460969282324762	550.4459228515625	550.4536743164062
1197	555.4130249023438	13.161683333333334					1	DETECTED	555.4130 m/z @13.16 [CD8239_2.mzXML]	555.4130249023438	13.161683333333334	13.131883333333333	13.235466666666667	0.10358333333333469	6224.15966796875	24058.211765380933	0	1174	0.05343489296333637	1.7379753914988108	2.4759507829976215	555.4110717773438	555.4137573242188
1198	556.4918212890625	13.488533333333333					1	DETECTED	556.4918 m/z @13.49 [CD8239_2.mzXML]	556.4918212890625	13.488533333333333	13.350416666666666	14.834733333333332	1.4843166666666665	5992.3173828125	150691.27336001594	0	1174	0.15380414748406857	5.373416194038847	2.237079260925069	556.4895629882812	556.4944458007812
1199	560.8704833984375	1.6268333333333334					1	DETECTED	560.8705 m/z @1.63 [CD8239_2.mzXML]	560.8704833984375	1.6268333333333334	1.5965500000000001	1.65695	0.06039999999999979	20851.150390625	55846.87067944338	0	1174	0.05968707222317815	0.9972482113373696	0.9944964226747391	560.8696899414062	560.8709106445312
1200	561.410888671875	12.244933333333334					1	DETECTED	561.4109 m/z @12.24 [CD8239_2.mzXML]	561.410888671875	12.244933333333334	11.716766666666667	14.783966666666666	3.0671999999999997	3547.525146484375	368806.42775088525	0	1174	2.8615584731107013	2.9036289050173516	4.807257810034703	561.40869140625	561.4138793945312
1201	565.260009765625	11.0133					1	DETECTED	565.2600 m/z @11.01 [CD8239_2.mzXML]	565.260009765625	11.0133	10.961933333333333	11.100583333333333	0.13865000000000016	4969.45458984375	26470.355430908134	0	1174	0.12517334669710678	1.3496106424399783	1.6992212848799568	565.2596435546875	565.261962890625
1202	566.320556640625	12.857733333333334					1	DETECTED	566.3206 m/z @12.86 [CD8239_2.mzXML]	566.320556640625	12.857733333333334	4.513850000000001	13.040783333333334	8.526933333333332	46172.62890625	943354.0150111073	0	1174	0.13856163957273182	1.1598588035466213	1.4520796688750632	566.3182983398438	566.32666015625
1203	567.405517578125	12.29455					1	DETECTED	567.4055 m/z @12.29 [CD8239_2.mzXML]	567.405517578125	12.29455	12.210199999999999	12.495433333333333	0.2852333333333341	11116.0439453125	126359.8658896489	0	1174	0.15199795723010467	1.6907725745899949	2.3815451491799897	567.4047241210938	567.4063720703125
1204	568.3380126953125	12.82565					1	DETECTED	568.3380 m/z @12.83 [CD8239_2.mzXML]	568.3380126953125	12.82565	12.692366666666667	14.8516	2.159233333333333	127133.3125	1332916.912485778	1	1174	0.10280630200867336	1.631155371555253	1.7044723170052967	568.3357543945312	568.3414916992188
1205	570.3557739257812	13.056466666666667					1	DETECTED	570.3558 m/z @13.06 [CD8239_2.mzXML]	570.3557739257812	13.056466666666667	5.2397	13.552716666666667	8.313016666666666	11035.0048828125	2496473.0392897637	0	1174	0.30730701503070534	0.5317426642729517	0.06455444971229651	570.351318359375	570.3637084960938
1206	572.3712768554688	13.26425					1	DETECTED	572.3713 m/z @13.26 [CD8239_2.mzXML]	572.3712768554688	13.26425	13.249933333333333	13.504166666666666	0.25423333333333353	7377.26220703125	56681.27950891124	0	1174	0.09458602766303059	8.878928987193813	16.757857974387626	572.36767578125	572.3712768554688
1207	576.1088256835938	9.6117					1	DETECTED	576.1088 m/z @9.61 [CD8239_2.mzXML]	576.1088256835938	9.6117	9.560033333333333	9.71495	0.1549166666666668	3929.68310546875	21181.14105139168	0	1174	0.10924105936441997	1.49919354838707	3.272009856536084	576.1044921875	576.1096801757812
1208	576.182861328125	9.225933333333334					1	DETECTED	576.1829 m/z @9.23 [CD8239_2.mzXML]	576.182861328125	9.225933333333334	9.15385	9.285950000000001	0.13210000000000122	5548.56640625	28461.916944580145	0	1174	0.12655234535509052	0.9163005780346885	0.8326011560693768	576.1812744140625	576.1845703125
1209	583.2542724609375	11.188033333333333					1	DETECTED	583.2543 m/z @11.19 [CD8239_2.mzXML]	583.2542724609375	11.188033333333333	10.574333333333334	12.74245	2.1681166666666662	7850.85205078125	383469.34850259376	0	1174	0.2983359555017522	1.766430394872631	2.669626457440889	583.2508544921875	583.2576904296875
1210	585.2692260742188	10.961933333333333					1	DETECTED	585.2692 m/z @10.96 [CD8239_2.mzXML]	585.2692260742188	10.961933333333333	10.304233333333334	14.5487	4.244466666666666	35362.9921875	1185626.8817071521	0	1174	2.4787114349774395	3.283499415205729	61.81661028687144	585.2672119140625	585.2728271484375
1211	591.3171997070312	10.4132					1	DETECTED	591.3172 m/z @10.41 [CD8239_2.mzXML]	591.3171997070312	10.4132	10.4132	10.509350000000001	0.09615000000000151	2630.448974609375	9969.141161499014	0	1174	0.06680551709216864	null	null	591.3171997070312	591.3193969726562
1212	593.3330688476562	11.818783333333332					1	DETECTED	593.3331 m/z @11.82 [CD8239_2.mzXML]	593.3330688476562	11.818783333333332	1.9052	11.972783333333332	10.067583333333332	5712.2734375	1568682.7710233154	0	1174	0.06243661443534876	0.507767120869514	0.015534241739028095	593.3245239257812	593.3338012695312
1213	593.4202880859375	12.545183333333334					1	DETECTED	593.4203 m/z @12.55 [CD8239_2.mzXML]	593.4202880859375	12.545183333333334	12.512316666666667	12.626416666666668	0.11410000000000053	6788.7822265625	33702.50508300779	0	1174	0.06901379908104133	1.7358012170385277	2.4716024340770555	593.4193725585938	593.4235229492188
1214	619.0906372070312	14.183666666666666					1	DETECTED	619.0906 m/z @14.18 [CD8239_2.mzXML]	619.0906372070312	14.183666666666666	14.050283333333335	14.61595	0.5656666666666652	2266.67919921875	48886.587785705466	0	1174	0.1209189163572475	2.1204548294389927	3.240909658877985	619.0878295898438	619.0948486328125
1215	619.4370727539062	12.692366666666667					1	DETECTED	619.4371 m/z @12.69 [CD8239_2.mzXML]	619.4370727539062	12.692366666666667	12.52895	12.808783333333334	0.27983333333333427	9311.2490234375	106270.84016198775	0	1174	0.17266590525052017	0.856195818459973	0.7123916369199458	619.4339599609375	619.4379272460938
1216	619.489501953125	13.685716666666668					1	DETECTED	619.4895 m/z @13.69 [CD8239_2.mzXML]	619.489501953125	13.685716666666668	13.41035	14.5822	1.171850000000001	4013.208251953125	108554.19578668212	0	1174	0.22679603720139951	2.12779929790581	3.2555985958116196	619.4848022460938	619.4945068359375
1217	629.1522216796875	1.86375					1	DETECTED	629.1522 m/z @1.86 [CD8239_2.mzXML]	629.1522216796875	1.86375	1.86375	3.6813999999999996	1.8176499999999995	20451.205078125	416607.8656244812	0	1174	0.5743017033258293	null	null	629.147216796875	629.1572875976562
1218	651.13330078125	1.86375					1	DETECTED	651.1333 m/z @1.86 [CD8239_2.mzXML]	651.13330078125	1.86375	1.8498833333333333	2.53925	0.6893666666666667	19816.79296875	209871.49781219495	0	1174	0.8140099993021266	22.65886098776532	45.14640307139783	651.132080078125	651.1385498046875
1219	673.1143188476562	1.8773666666666666					1	DETECTED	673.1143 m/z @1.88 [CD8239_2.mzXML]	673.1143188476562	1.8773666666666666	1.8216	2.37255	0.5509499999999998	9077.1591796875	141038.65165625	0	1174	0.42420299735988864	4.939778840406467	8.796552943541926	673.1142578125	673.1204223632812
1220	701.5576171875	12.545183333333334					1	DETECTED	701.5576 m/z @12.55 [CD8239_2.mzXML]	701.5576171875	12.545183333333334	11.767	14.717350000000001	2.950350000000002	19519.77734375	800602.4091622625	0	1174	0.3677168855907773	1.8565647511660113	0.5263019775127468	701.5508422851562	701.560302734375
1221	703.572021484375	12.545183333333334					1	DETECTED	703.5720 m/z @12.55 [CD8239_2.mzXML]	703.572021484375	12.545183333333334	11.8656	15.146066666666666	3.2804666666666655	14142.6318359375	987001.9472290961	0	1174	1.2725990349978886	2.361303680047444	3.032168226116003	703.56982421875	703.5783081054688
1222	722.5248413085938	12.934716666666667					1	DETECTED	722.5248 m/z @12.93 [CD8239_2.mzXML]	722.5248413085938	12.934716666666667	0.13724999999999998	13.964016666666668	13.826766666666668	9527.0859375	1042785.0684603885	0	1174	0.198257918967645	0.5402149904668633	3.675302342970602	722.5217895507812	722.5285034179688
1223	758.5670776367188	12.545183333333334					1	DETECTED	758.5671 m/z @12.55 [CD8239_2.mzXML]	758.5670776367188	12.545183333333334	11.522333333333334	15.520583333333333	3.9982499999999987	117765.859375	6602588.658867955	1	1174	1.1404999561886768	1.8668095724347522	2.5085303076749987	758.562255859375	758.5709838867188
1224	780.5493774414062	12.692366666666667					1	DETECTED	780.5494 m/z @12.69 [CD8239_2.mzXML]	780.5493774414062	12.692366666666667	12.210199999999999	14.38285	2.172650000000001	14501.5361328125	607811.4910569462	0	1174	0.18278125258995104	1.8571079650328235	2.706626821694892	780.5474243164062	780.5541381835938
1225	782.5664672851562	12.82565					1	DETECTED	782.5665 m/z @12.83 [CD8239_2.mzXML]	782.5664672851562	12.82565	11.8656	14.970916666666666	3.105316666666665	45964.46484375	2049201.872050416	0	1174	0.37001080908744655	1.2673525814629207	1.3749449029370169	782.5650634765625	782.5718994140625
1226	784.5830688476562	12.6426					1	DETECTED	784.5831 m/z @12.64 [CD8239_2.mzXML]	784.5830688476562	12.6426	11.940183333333332	15.466299999999999	3.526116666666667	29250.708984375	1562154.8461976629	0	1174	1.1957296202074588	1.917275649089665	3.2483256860992484	784.5797729492188	784.5875854492188
1227	786.597900390625	12.545183333333334					1	DETECTED	786.5979 m/z @12.55 [CD8239_2.mzXML]	786.597900390625	12.545183333333334	11.65415	15.358516666666667	3.704366666666667	105037.828125	4977694.126186773	1	1174	0.4304945699230167	1.9733299879941626	3.1703066742704062	786.5958862304688	786.60400390625
1228	806.5665893554688	12.593916666666667					1	DETECTED	806.5666 m/z @12.59 [CD8239_2.mzXML]	806.5665893554688	12.593916666666667	11.784183333333335	15.358516666666667	3.574333333333332	25691.845703125	1337675.0291554565	0	1174	0.31320605296359183	1.7508505321120515	3.503976845049031	806.5643920898438	806.5753784179688
1229	808.5809936523438	12.6426					1	DETECTED	808.5810 m/z @12.64 [CD8239_2.mzXML]	808.5809936523438	12.6426	12.1929	14.5822	2.3893000000000004	18177.876953125	713064.707553345	0	1174	0.198048195337309	2.6565488103179904	4.313097620635981	808.5775146484375	808.5848388671875
1230	810.5982055664062	12.692366666666667					1	DETECTED	810.5982 m/z @12.69 [CD8239_2.mzXML]	810.5982055664062	12.692366666666667	11.940183333333332	15.2161	3.275916666666669	25404.908203125	1227255.8683380124	0	1174	0.9324934981427919	1.5355047537154707	2.620846487629202	810.5950317382812	810.6068725585938
1231	834.6004028320312	12.692366666666667					1	DETECTED	834.6004 m/z @12.69 [CD8239_2.mzXML]	834.6004028320312	12.692366666666667	10.2523	13.7876	3.5352999999999994	4976.4892578125	363328.1360701903	0	1174	0.11674605929221826	0.7244269282260046	0.4488538564520093	834.593505859375	834.6041870117188
1232	991.6696166992188	13.117316666666666					1	DETECTED	991.6696 m/z @13.12 [CD8239_2.mzXML]	991.6696166992188	13.117316666666666	13.0876	13.379766666666665	0.2921666666666649	16360.93359375	156280.54998522965	0	1174	0.19439617057645897	4.915872125631122	8.831744251262243	991.6669921875	991.6739501953125
1233	1017.6875610351562	13.26425					1	DETECTED	1017.6876 m/z @13.26 [CD8239_2.mzXML]	1017.6875610351562	13.26425	3.177583333333333	13.41035	10.232766666666667	8788.888671875	1768905.4332229004	0	1174	0.03682608740668236	0.5072422339722406	0.014484467944481041	1017.68017578125	1017.6891479492188
1234	1133.2578125	1.764					1	DETECTED	1133.2578 m/z @1.76 [CD8239_2.mzXML]	1133.2578125	1.764	0.6304333333333333	19.972666666666665	19.342233333333333	4835.5849609375	1547568.4455092466	0	1174	12.786394221525375	8.531581733172581	7.0440282844759325	1133.2469482421875	1133.26904296875
