# Supplementary material for: MSFC: a new feature construction method for accurate diagnosis of mass spectrometry data
Source: Sci Rep. 2023 Sep 21;13:15694. doi: 10.1038/s41598-023-42395-5 (PMC10514077; doi:10.1038/s41598-023-42395-5)
Supplement: Supplementary file 1 — Supplementary Information. [file 41598_2023_42395_MOESM1_ESM.zip › dataset/CHD dataset/2-batch/P/CD8243_2.mzXML_chromatograms.csv]

row ID	row m/z	row retention time	row identity (main ID)	row identity (all IDs)	row identity (main ID + details)	row comment	row number of detected peaks	CD8243_2.mzXML Peak status	CD8243_2.mzXML Peak name	CD8243_2.mzXML Peak m/z	CD8243_2.mzXML Peak RT	CD8243_2.mzXML Peak RT start	CD8243_2.mzXML Peak RT end	CD8243_2.mzXML Peak duration time	CD8243_2.mzXML Peak height	CD8243_2.mzXML Peak area	CD8243_2.mzXML Peak charge	CD8243_2.mzXML Peak # data points	CD8243_2.mzXML Peak FWHM	CD8243_2.mzXML Peak tailing factor	CD8243_2.mzXML Peak asymmetry factor	CD8243_2.mzXML Peak m/z min	CD8243_2.mzXML Peak m/z max
1	55.053977966308594	11.175416666666667					1	DETECTED	55.0540 m/z @11.18 [CD8243_2.mzXML]	55.053977966308594	11.175416666666667	0.10095000000000001	19.94066666666667	19.839716666666668	2535.506591796875	1131684.6486299755	0	1171	19.237095367810166	0.8957414051541985	2.7107217141835274	55.04782485961914	55.0604362487793
2	60.08056640625	14.995783333333332					1	DETECTED	60.0806 m/z @15.00 [CD8243_2.mzXML]	60.08056640625	14.995783333333332	0.10095000000000001	19.995166666666666	19.894216666666665	110525.7734375	2.8298806403512806E7	0	1171	3.156244205165626	0.6823634218226732	0.3181887921599586	60.077117919921875	60.08078384399414
3	61.03946304321289	1.8363					1	DETECTED	61.0395 m/z @1.84 [CD8243_2.mzXML]	61.03946304321289	1.8363	0.10095000000000001	19.958833333333335	19.857883333333334	123866.90625	2532204.9393395083	0	1171	0.04391123850672041	0.66643567981456	6.327766148357565	61.036617279052734	61.03969955444336
4	61.083961486816406	16.579366666666665					1	DETECTED	61.0840 m/z @16.58 [CD8243_2.mzXML]	61.083961486816406	16.579366666666665	2.8864	19.683666666666667	16.797266666666665	3191.218017578125	1109067.9417435913	0	1171	1.8020244914072965	0.6133538142452695	9.74041183463363	61.077701568603516	61.09347152709961
5	68.98207092285156	1.5092					1	DETECTED	68.9821 m/z @1.51 [CD8243_2.mzXML]	68.98207092285156	1.5092	1.4492166666666668	12.838316666666666	11.3891	10289.3271484375	3275441.9801849364	0	1171	0.1394128984771965	94.93553764934713	188.87107529869425	68.9819564819336	68.99124908447266
6	69.03327941894531	1.8909666666666667					1	DETECTED	69.0333 m/z @1.89 [CD8243_2.mzXML]	69.03327941894531	1.8909666666666667	1.85005	13.230516666666666	11.380466666666667	7114.982421875	841085.6782872619	0	1171	0.1374712764449686	139.0688391038695	277.137678207739	69.033203125	69.04014587402344
7	69.06974029541016	7.99625					1	DETECTED	69.0697 m/z @8.00 [CD8243_2.mzXML]	69.06974029541016	7.99625	0.10095000000000001	19.995166666666666	19.894216666666665	8021.72705078125	4661098.351267033	0	1171	6.389465662895053	1.2598771843164076	1.2131414818947908	69.06936645507812	69.07946014404297
8	70.98041534423828	1.4943333333333333					1	DETECTED	70.9804 m/z @1.49 [CD8243_2.mzXML]	70.98041534423828	1.4943333333333333	0.8130333333333333	19.720166666666668	18.907133333333334	2026.481201171875	981224.2395767213	0	1171	0.07549562413251065	13.87577670140418	26.75155340280836	70.97254943847656	70.9901351928711
9	72.04891204833984	11.260516666666666					1	DETECTED	72.0489 m/z @11.26 [CD8243_2.mzXML]	72.04891204833984	11.260516666666666	0.55785	19.976999999999997	19.41915	6149.439453125	1595431.0203969125	0	1171	3.943198433955846	0.9072108197333998	8.631421099688657	72.0486831665039	72.04923248291016
10	72.08065795898438	1.8909666666666667					1	DETECTED	72.0807 m/z @1.89 [CD8243_2.mzXML]	72.08065795898438	1.8909666666666667	0.9770166666666668	9.0539	8.076883333333333	44145.23046875	1330988.3696590583	0	1171	0.5130007561953012	1.0526686488953876	0.7322537564065712	72.07505798339844	72.08123016357422
11	73.04539489746094	14.126416666666668					1	DETECTED	73.0454 m/z @14.13 [CD8243_2.mzXML]	73.04539489746094	14.126416666666668	0.10095000000000001	19.995166666666666	19.894216666666665	17284.20703125	5696573.758284256	0	1171	1.0232691571968253	0.7305356453796602	1.163083350778635	73.0384292602539	73.04972839355469
12	75.948974609375	11.29455					1	DETECTED	75.9490 m/z @11.29 [CD8243_2.mzXML]	75.948974609375	11.29455	1.6425833333333335	13.200116666666666	11.557533333333332	5429.80029296875	1603560.3748701473	0	1171	10.385358447056088	0.5987139063196101	0.2363052077905311	75.94143676757812	75.95340728759766
13	80.94761657714844	1.73515					1	DETECTED	80.9476 m/z @1.74 [CD8243_2.mzXML]	80.94761657714844	1.73515	1.6425833333333335	13.170033333333333	11.527449999999998	195667.140625	2981018.9278780515	0	1171	0.10294701267690165	3.7162021292563963	6.171023954906882	80.94737243652344	80.95463562011719
14	81.06967163085938	7.56735					1	DETECTED	81.0697 m/z @7.57 [CD8243_2.mzXML]	81.06967163085938	7.56735	0.11913333333333333	19.995166666666666	19.876033333333332	4072.382080078125	2126688.049534486	0	1171	17.224936141767795	1.3342813604151327	1.1007680784290967	81.0694808959961	81.0700912475586
15	82.01737213134766	1.4492166666666668					1	DETECTED	82.0174 m/z @1.45 [CD8243_2.mzXML]	82.01737213134766	1.4492166666666668	1.4146	17.646833333333333	16.232233333333333	6571.58837890625	1758632.7950979	0	1171	0.05791290959396189	234.45690900336976	467.91381800673946	82.01607513427734	82.02603912353516
16	82.94469451904297	1.73515					1	DETECTED	82.9447 m/z @1.74 [CD8243_2.mzXML]	82.94469451904297	1.73515	1.6727333333333334	18.56833333333333	16.895599999999998	78791.5	3904582.0963322446	0	1171	0.09207508798436814	135.3452603471297	5.7973176295932305	82.9446792602539	82.94609832763672
17	83.02137756347656	1.8218166666666666					1	DETECTED	83.0214 m/z @1.82 [CD8243_2.mzXML]	83.02137756347656	1.8218166666666666	0.6127166666666667	19.8675	19.254783333333332	702869.5625	5104732.093114596	0	1171	0.04951598890906861	0.6606461034872688	0.15647022673649397	83.02123260498047	83.02249908447266
18	83.06034088134766	9.62895					1	DETECTED	83.0603 m/z @9.63 [CD8243_2.mzXML]	83.06034088134766	9.62895	9.566266666666667	9.974433333333334	0.40816666666666634	7534.66064453125	106890.64328747572	0	1171	0.39401891212376583	3.2557830364265326	5.511566072853065	83.06025695800781	83.06034088134766
19	83.08526611328125	11.27755					1	DETECTED	83.0853 m/z @11.28 [CD8243_2.mzXML]	83.08526611328125	11.27755	0.10095000000000001	19.995166666666666	19.894216666666665	13417.0166015625	4621036.685733514	0	1171	5.201834831815602	0.5603812592316761	0.31435285628529736	83.08505249023438	83.08563995361328
20	84.04430389404297	2.7141666666666664					1	DETECTED	84.0443 m/z @2.71 [CD8243_2.mzXML]	84.04430389404297	2.7141666666666664	0.10095000000000001	19.299666666666667	19.198716666666666	12641.03515625	1926413.4103806154	0	1171	0.9369406491406007	1.1940321816641004	1.9547268685261359	84.03633880615234	84.04456329345703
21	84.6194076538086	1.5092					1	DETECTED	84.6194 m/z @1.51 [CD8243_2.mzXML]	84.6194076538086	1.5092	1.4329333333333334	14.336649999999999	12.903716666666666	5987.6435546875	1585642.4553975218	0	1171	0.12227030245128678	84.59604458041953	163.87422830564623	84.61193084716797	84.6195068359375
22	84.95932006835938	1.5092					1	DETECTED	84.9593 m/z @1.51 [CD8243_2.mzXML]	84.95932006835938	1.5092	0.10095000000000001	19.995166666666666	19.894216666666665	1706699.125	2.602381543410083E7	0	1171	0.12356230511447608	1.4734271439373148	1.9037953052523222	84.95875549316406	84.95984649658203
23	85.02823638916016	1.9187					1	DETECTED	85.0282 m/z @1.92 [CD8243_2.mzXML]	85.02823638916016	1.9187	0.8311666666666666	8.048333333333334	7.217166666666667	41629.5859375	2351764.4156331485	0	1171	0.23568508712649705	1.9840909810333527	2.645875477394196	85.02601623535156	85.02848052978516
24	85.06462097167969	5.577183333333333					1	DETECTED	85.0646 m/z @5.58 [CD8243_2.mzXML]	85.06462097167969	5.577183333333333	0.10095000000000001	19.94066666666667	19.839716666666668	5536.54736328125	2554580.1370727243	0	1171	8.045418872267652	1.8114382148313624	1.8539647010151836	85.06452941894531	85.06488800048828
25	86.05996704101562	2.6578333333333335					1	DETECTED	86.0600 m/z @2.66 [CD8243_2.mzXML]	86.05996704101562	2.6578333333333335	0.2659666666666667	19.904166666666665	19.638199999999998	12698.107421875	1455231.3670193474	0	1171	0.34733574465438366	1.4653390307720684	2.573168881749858	86.05964660644531	86.0602798461914
26	86.09635925292969	4.079266666666666					1	DETECTED	86.0964 m/z @4.08 [CD8243_2.mzXML]	86.09635925292969	4.079266666666666	0.10095000000000001	19.537	19.436049999999998	103013.140625	7273682.316680596	1	1171	0.9643192311858684	0.8800183669636337	0.7013588975995007	86.09600830078125	86.09662628173828
27	87.0440444946289	4.2827					1	DETECTED	87.0440 m/z @4.28 [CD8243_2.mzXML]	87.0440444946289	4.2827	0.9588333333333333	17.166166666666665	16.20733333333333	4499.7578125	1145548.210186432	0	1171	2.498796421308213	2.438023988126278	0.7162279365486957	87.0438232421875	87.04412078857422
28	87.08020782470703	6.74415					1	DETECTED	87.0802 m/z @6.74 [CD8243_2.mzXML]	87.08020782470703	6.74415	0.10095000000000001	19.995166666666666	19.894216666666665	117903.9453125	7.142767883945918E7	1	1171	13.291531541383586	1.843201860329378	1.308825315864197	87.08012390136719	87.0804672241211
29	88.03919219970703	2.672083333333333					1	DETECTED	88.0392 m/z @2.67 [CD8243_2.mzXML]	88.03919219970703	2.672083333333333	1.86395	6.0338666666666665	4.1699166666666665	5569.72998046875	483024.0967370604	0	1171	0.8397448038719468	2.579968239564429	4.159936479128858	88.0390625	88.03941345214844
30	88.08367156982422	7.460283333333334					1	DETECTED	88.0837 m/z @7.46 [CD8243_2.mzXML]	88.08367156982422	7.460283333333334	0.10095000000000001	19.995166666666666	19.894216666666665	7085.74169921875	3711348.72650159	0	1171	12.647543571628638	1.3516317148292416	0.9765997757192236	88.07445526123047	88.08403015136719
31	88.11181640625	13.305433333333333					1	DETECTED	88.1118 m/z @13.31 [CD8243_2.mzXML]	88.11181640625	13.305433333333333	9.515216666666667	16.87333333333333	7.358116666666664	3380.310302734375	837026.4570835873	0	1171	5.358478056870506	0.9706723010557882	0.9413446021115764	88.11160278320312	88.11212158203125
32	88.95256042480469	1.5092					1	DETECTED	88.9526 m/z @1.51 [CD8243_2.mzXML]	88.95256042480469	1.5092	1.4329333333333334	1.6574833333333332	0.2245499999999998	22255.291015625	182397.61722070313	0	1171	0.07364454578499613	1.4721372377622357	2.085721111531824	88.95243072509766	88.95262145996094
33	88.96822357177734	11.531183333333333					1	DETECTED	88.9682 m/z @11.53 [CD8243_2.mzXML]	88.96822357177734	11.531183333333333	0.11913333333333333	19.904166666666665	19.78503333333333	21146.162109375	3216823.9662579927	0	1171	0.7950668396402971	0.8831082277206727	0.49092696097772814	88.96796417236328	88.96845245361328
34	89.03861236572266	9.201883333333335					1	DETECTED	89.0386 m/z @9.20 [CD8243_2.mzXML]	89.03861236572266	9.201883333333335	0.7948166666666666	19.812333333333335	19.01751666666667	8110.38671875	1020685.3812616884	0	1171	0.21067603002375002	1.1310435268742167	0.08944526398808243	89.03421783447266	89.04168701171875
35	89.05963897705078	10.126783333333332					1	DETECTED	89.0596 m/z @10.13 [CD8243_2.mzXML]	89.05963897705078	10.126783333333332	0.10095000000000001	19.995166666666666	19.894216666666665	21799.310546875	5140301.479270077	0	1171	0.9937949864899487	1.1049019186418816	1.0558782291335016	89.0593490600586	89.05986022949219
36	90.0548324584961	1.8218166666666666					1	DETECTED	90.0548 m/z @1.82 [CD8243_2.mzXML]	90.0548324584961	1.8218166666666666	0.15598333333333333	19.995166666666666	19.839183333333335	219164.265625	7033443.158403172	0	1171	0.12033956046867766	0.7331053146369795	8.742755539077038	90.04634857177734	90.06299591064453
37	90.09115600585938	1.2322833333333334					1	DETECTED	90.0912 m/z @1.23 [CD8243_2.mzXML]	90.09115600585938	1.2322833333333334	0.10095000000000001	19.958833333333335	19.857883333333334	2927.4892578125	1281225.9550684511	0	1171	0.03569191473515665	8.776318503241013	16.552637006482026	90.0910415649414	90.09152221679688
38	90.97640991210938	1.6574833333333332					1	DETECTED	90.9764 m/z @1.66 [CD8243_2.mzXML]	90.97640991210938	1.6574833333333332	1.5679333333333332	11.651516666666668	10.083583333333335	431452.28125	1.366924054857373E7	0	1171	0.1667274907250753	1.8332580103184744	3.6066150493248412	90.97577667236328	90.98185729980469
39	91.03889465332031	10.197833333333334					1	DETECTED	91.0389 m/z @10.20 [CD8243_2.mzXML]	91.03889465332031	10.197833333333334	0.10095000000000001	19.995166666666666	19.894216666666665	45083.203125	2.2481022836166352E7	0	1171	11.34752449000759	1.064120490100341	0.3548880299920925	91.03351593017578	91.04175567626953
40	91.05418395996094	9.201883333333335					1	DETECTED	91.0542 m/z @9.20 [CD8243_2.mzXML]	91.05418395996094	9.201883333333335	0.10095000000000001	19.976999999999997	19.876049999999996	90713.734375	1.5719063726681383E7	0	1171	0.12032273414194172	0.7078448139877666	50.594103585251936	91.04733276367188	91.05815887451172
41	92.05758666992188	9.201883333333335					1	DETECTED	92.0576 m/z @9.20 [CD8243_2.mzXML]	92.05758666992188	9.201883333333335	3.6715166666666668	19.463833333333334	15.792316666666666	6259.11865234375	807584.0386947023	0	1171	0.09782491982784514	0.5342833826383521	0.052005525997003976	92.0501480102539	92.0671157836914
42	93.06990814208984	8.40185					1	DETECTED	93.0699 m/z @8.40 [CD8243_2.mzXML]	93.06990814208984	8.40185	0.13763333333333333	19.995166666666666	19.857533333333333	6081.25830078125	1091474.9501527098	0	1171	0.3309674995479366	1.6087070445565372	3.0365522876978126	93.06015014648438	93.07987976074219
43	94.06510162353516	9.598516666666665					1	DETECTED	94.0651 m/z @9.60 [CD8243_2.mzXML]	94.06510162353516	9.598516666666665	2.2291499999999997	17.591	15.36185	2413.788818359375	808094.5248192139	0	1171	0.15995237257318173	1.0422774910553148	1.0845549821106297	94.05591583251953	94.06562042236328
44	95.04910278320312	8.236916666666666					1	DETECTED	95.0491 m/z @8.24 [CD8243_2.mzXML]	95.04910278320312	8.236916666666666	2.7707833333333336	8.662550000000001	5.891766666666667	4993.8154296875	317176.83129376225	0	1171	0.10219253047478105	0.5389336764562398	0.07786735291247969	95.04894256591797	95.05773162841797
45	95.08521270751953	14.256116666666665					1	DETECTED	95.0852 m/z @14.26 [CD8243_2.mzXML]	95.08521270751953	14.256116666666665	0.10095000000000001	19.976999999999997	19.876049999999996	2454.517578125	1325714.4694669205	0	1171	7.925551722533051	0.7020775688500075	0.40415513770001515	95.07601165771484	95.0919418334961
46	96.92156982421875	1.7499666666666667					1	DETECTED	96.9216 m/z @1.75 [CD8243_2.mzXML]	96.92156982421875	1.7499666666666667	1.6574833333333332	2.3411	0.6836166666666668	154149.0625	1581100.796831543	0	1171	0.09217588891558104	3.010201992816433	4.49205209406376	96.92131042480469	96.92182159423828
47	97.02840423583984	2.437116666666667					1	DETECTED	97.0284 m/z @2.44 [CD8243_2.mzXML]	97.02840423583984	2.437116666666667	0.7585	19.2635	18.505	8930.0	2312968.1260900595	0	1171	1.0503110388196877	5.511979109782856	10.760737702605809	97.02786254882812	97.03516387939453
48	97.06462097167969	19.7755					1	DETECTED	97.0646 m/z @19.78 [CD8243_2.mzXML]	97.06462097167969	19.7755	0.11913333333333333	19.995166666666666	19.876033333333332	3390.055908203125	2185080.509804351	0	1171	3.1362973765012647	0.5055876721876372	0.07509328935723006	97.06275939941406	97.0731201171875
49	97.10102844238281	11.499166666666667					1	DETECTED	97.1010 m/z @11.50 [CD8243_2.mzXML]	97.10102844238281	11.499166666666667	0.22928333333333334	19.995166666666666	19.76588333333333	5952.4521484375	2117260.8757763975	0	1171	5.5380540828301115	0.8769338044019975	0.6055739470812455	97.1004638671875	97.10944366455078
50	98.91864776611328	1.73515					1	DETECTED	98.9186 m/z @1.74 [CD8243_2.mzXML]	98.91864776611328	1.73515	1.6727333333333334	5.611933333333334	3.9392000000000005	49390.87109375	1473239.8982072757	0	1171	0.06431594878645219	4.719237740193388	5.513844489477683	98.91097259521484	98.92578125
51	98.98402404785156	2.0023666666666666					1	DETECTED	98.9840 m/z @2.00 [CD8243_2.mzXML]	98.98402404785156	2.0023666666666666	0.11913333333333333	19.995166666666666	19.876033333333332	19365.181640625	4795740.295748721	0	1171	5.724141594891815	12.563732398690254	9.720735157643249	98.97525024414062	98.98433685302734
52	98.99540710449219	1.8218166666666666					1	DETECTED	98.9954 m/z @1.82 [CD8243_2.mzXML]	98.99540710449219	1.8218166666666666	0.8494666666666667	1.8773666666666666	1.0278999999999998	33953.24609375	403868.6013483887	0	1171	0.07278277873423322	0.6250977715345768	0.2721588705599253	98.98670959472656	98.99553680419922
53	99.0439453125	1.98835					1	DETECTED	99.0439 m/z @1.99 [CD8243_2.mzXML]	99.0439453125	1.98835	0.10095000000000001	19.647166666666667	19.546216666666666	16946.521484375	3224604.5796090085	0	1171	0.18528034868874999	2.4069000561439475	3.8366301239009224	99.04147338867188	99.04421997070312
54	100.07563781738281	8.822883333333333					1	DETECTED	100.0756 m/z @8.82 [CD8243_2.mzXML]	100.07563781738281	8.822883333333333	0.10095000000000001	19.958833333333335	19.857883333333334	32333.28515625	2006698.2798119506	0	1171	0.1934946232476591	0.6834878838425822	4.253190416370248	100.06570434570312	100.07605743408203
55	100.97832489013672	12.5996					1	DETECTED	100.9783 m/z @12.60 [CD8243_2.mzXML]	100.97832489013672	12.5996	1.4492166666666668	13.924133333333334	12.474916666666667	12060.6484375	5917118.2846179195	0	1171	12.455037265458921	0.5593940716537399	0.11867258482736548	100.97278594970703	100.98810577392578
56	101.0080795288086	1.4943333333333333					1	DETECTED	101.0081 m/z @1.49 [CD8243_2.mzXML]	101.0080795288086	1.4943333333333333	0.30233333333333334	19.958833333333335	19.6565	868004.75	1.2939568288756175E7	1	1171	0.13241146945263105	1.7437020763243671	2.4427498259173905	101.00785064697266	101.0087661743164
57	101.05236053466797	12.480833333333333					1	DETECTED	101.0524 m/z @12.48 [CD8243_2.mzXML]	101.05236053466797	12.480833333333333	0.6855	14.176583333333333	13.491083333333334	11608.53125	4132608.63594873	0	1171	5.341559188498929	0.5718822415644605	0.14376448312892107	101.0469970703125	101.05979919433594
58	101.09599304199219	7.08485					1	DETECTED	101.0960 m/z @7.08 [CD8243_2.mzXML]	101.09599304199219	7.08485	0.10095000000000001	19.995166666666666	19.894216666666665	20550.08203125	1.1566088146621509E7	0	1171	4.405926832712892	1.645722646496591	0.3767520786612908	101.08712768554688	101.09622192382812
59	102.00910186767578	1.4943333333333333					1	DETECTED	102.0091 m/z @1.49 [CD8243_2.mzXML]	102.00910186767578	1.4943333333333333	1.4146	17.424666666666667	16.010066666666667	74770.3828125	7366800.107383574	0	1171	0.1286512365362371	102.17412209212497	220.7564798263041	102.0086898803711	102.00947570800781
60	102.04645538330078	8.3695					1	DETECTED	102.0465 m/z @8.37 [CD8243_2.mzXML]	102.04645538330078	8.3695	1.3600666666666668	16.15735	14.797283333333334	19273.556640625	2217064.4941948853	0	1171	5.802819034944106	0.5691054959762726	0.06708165063284931	102.04623413085938	102.0551528930664
61	102.09123992919922	1.8363					1	DETECTED	102.0912 m/z @1.84 [CD8243_2.mzXML]	102.09123992919922	1.8363	0.10095000000000001	19.976999999999997	19.876049999999996	11752.4404296875	2136201.3554189145	0	1171	0.5645888003203543	2.901750924816462	4.123327529320967	102.08160400390625	102.09935760498047
62	102.12745666503906	12.081166666666666					1	DETECTED	102.1275 m/z @12.08 [CD8243_2.mzXML]	102.12745666503906	12.081166666666666	0.11913333333333333	19.94066666666667	19.821533333333335	7845.4580078125	2257387.3341097995	0	1171	2.3266791311487633	0.8345145360959482	0.5574309065140124	102.12144470214844	102.13327026367188
63	102.9701156616211	1.4943333333333333					1	DETECTED	102.9701 m/z @1.49 [CD8243_2.mzXML]	102.9701156616211	1.4943333333333333	1.1596	17.99816666666667	16.83856666666667	328009.59375	3562544.3013110645	0	1171	0.0851919476464722	2.2789957510505703	2.923710415277627	102.96993255615234	102.97064971923828
64	103.03885650634766	2.0023666666666666					1	DETECTED	103.0389 m/z @2.00 [CD8243_2.mzXML]	103.03885650634766	2.0023666666666666	1.7933333333333332	19.1355	17.342166666666667	69098.28125	4251631.590212068	0	1171	0.21182405716896513	14.488911617485048	27.852428806281697	103.03848266601562	103.03916931152344
65	103.0541763305664	8.3695					1	DETECTED	103.0542 m/z @8.37 [CD8243_2.mzXML]	103.0541763305664	8.3695	3.167266666666667	8.91065	5.743383333333334	121318.3984375	6505017.876225339	1	1171	0.14726895732865053	0.5520113156528926	0.43338368892959644	103.04983520507812	103.06272888183594
66	103.07501983642578	10.914533333333333					1	DETECTED	103.0750 m/z @10.91 [CD8243_2.mzXML]	103.07501983642578	10.914533333333333	0.10095000000000001	19.995166666666666	19.894216666666665	98483.9375	1.909372075913743E7	1	1171	0.4680256296346066	0.6185341476487826	0.2883436359382026	103.07029724121094	103.07550811767578
67	104.05764770507812	8.3695					1	DETECTED	104.0576 m/z @8.37 [CD8243_2.mzXML]	104.05764770507812	8.3695	7.890533333333334	9.788683333333333	1.8981499999999993	9359.22265625	300511.0672225953	0	1171	0.2694000872698332	2.0012098952288424	2.930861682860183	104.04924774169922	104.05764770507812
68	104.07058715820312	1.86395					1	DETECTED	104.0706 m/z @1.86 [CD8243_2.mzXML]	104.07058715820312	1.86395	0.13763333333333333	19.995166666666666	19.857533333333333	128936.4921875	6194265.576732393	0	1171	0.041008078273824466	0.6039996005893584	5.783236015403854	104.07023620605469	104.0790023803711
69	104.10669708251953	1.7648000000000001					1	DETECTED	104.1067 m/z @1.76 [CD8243_2.mzXML]	104.10669708251953	1.7648000000000001	0.46653333333333336	18.476166666666664	18.00963333333333	536593.9375	6316371.253674434	1	1171	0.053148125520892986	2.9857095903781756	2.6291906296238334	104.09798431396484	104.11528778076172
70	105.00328826904297	1.4943333333333333					1	DETECTED	105.0033 m/z @1.49 [CD8243_2.mzXML]	105.00328826904297	1.4943333333333333	1.4329333333333334	1.6878166666666667	0.25488333333333335	23150.296875	200087.85947827148	0	1171	0.14158271877441408	2.0755971769815456	2.8145873730074666	105.00299835205078	105.00331115722656
71	105.07152557373047	13.906483333333334					1	DETECTED	105.0715 m/z @13.91 [CD8243_2.mzXML]	105.07152557373047	13.906483333333334	0.10095000000000001	19.995166666666666	19.894216666666665	96861.6484375	2.0922115367576413E7	1	1171	2.4203089888087987	1.1238143832838623	1.1535897770998815	105.07010650634766	105.07322692871094
72	106.04987335205078	1.85005					1	DETECTED	106.0499 m/z @1.85 [CD8243_2.mzXML]	106.04987335205078	1.85005	0.5028666666666667	8.30385	7.800983333333334	9004.4560546875	621068.1803044891	0	1171	1.3018877022366164	2.5594062633370966	2.2870665112861768	106.04948425292969	106.05704498291016
73	106.07478332519531	13.61345					1	DETECTED	106.0748 m/z @13.61 [CD8243_2.mzXML]	106.07478332519531	13.61345	4.813516666666667	19.995166666666666	15.18165	3930.674072265625	1083394.3072517083	0	1171	4.26248046131062	0.8626002848506428	1.059270857369852	106.06478881835938	106.0790786743164
74	106.95036315917969	1.7038666666666666					1	DETECTED	106.9504 m/z @1.70 [CD8243_2.mzXML]	106.95036315917969	1.7038666666666666	1.5824666666666665	1.8218166666666666	0.23935000000000017	58868.08984375	454058.13722290046	0	1171	0.08044098045534365	1.0508328587107991	0.9607048237082558	106.95033264160156	106.9504623413086
75	106.9631118774414	1.4943333333333333					1	DETECTED	106.9631 m/z @1.49 [CD8243_2.mzXML]	106.9631118774414	1.4943333333333333	0.7403333333333334	16.13925	15.398916666666667	7843.623046875	3083400.1232717894	0	1171	0.07697829033835912	10.21148320070734	225.41855096785957	106.96215057373047	106.96385955810547
76	107.01664733886719	11.371366666666667					1	DETECTED	107.0166 m/z @11.37 [CD8243_2.mzXML]	107.01664733886719	11.371366666666667	4.314033333333333	16.102616666666666	11.788583333333333	3717.04345703125	1365279.2338997496	0	1171	10.612208230574172	0.8352009729831853	0.6704019459663705	107.01214599609375	107.02359008789062
77	108.08076477050781	8.982383333333333					1	DETECTED	108.0808 m/z @8.98 [CD8243_2.mzXML]	108.08076477050781	8.982383333333333	0.10095000000000001	19.995166666666666	19.894216666666665	3018.76708984375	1584691.0150635063	0	1171	10.096381104422843	1.119989078339457	10.648438870336538	108.0714111328125	108.08364868164062
78	109.06231689453125	1.6727333333333334					1	DETECTED	109.0623 m/z @1.67 [CD8243_2.mzXML]	109.06231689453125	1.6727333333333334	1.5824666666666665	16.487083333333334	14.904616666666668	7511.13818359375	1152960.393795624	0	1171	0.1687825405967427	38.450541748460545	88.26404949896906	109.05725860595703	109.06503295898438
79	109.10025024414062	11.482750000000001					1	DETECTED	109.1003 m/z @11.48 [CD8243_2.mzXML]	109.10025024414062	11.482750000000001	0.17473333333333332	19.976999999999997	19.802266666666664	4995.6123046875	1338209.2104810793	0	1171	16.903699025663883	0.8755853148430095	2.312593046530415	109.09825134277344	109.10678100585938
80	109.97796630859375	1.5092					1	DETECTED	109.9780 m/z @1.51 [CD8243_2.mzXML]	109.97796630859375	1.5092	1.4492166666666668	19.28166666666667	17.83245	3358.305419921875	1196855.8868194888	0	1171	0.12563246822712748	148.6450402889693	296.2900805779386	109.97565460205078	109.9803237915039
81	110.06029510498047	2.313416666666667					1	DETECTED	110.0603 m/z @2.31 [CD8243_2.mzXML]	110.06029510498047	2.313416666666667	0.35714999999999997	18.807166666666667	18.450016666666667	3459.3349609375	1048981.2331623533	0	1171	4.534183744092834	4.715619036259541	1.688638097011175	110.05963897705078	110.06037139892578
82	111.04424285888672	1.9187					1	DETECTED	111.0442 m/z @1.92 [CD8243_2.mzXML]	111.04424285888672	1.9187	0.10095000000000001	19.995166666666666	19.894216666666665	6380.23681640625	3416929.204242978	0	1171	14.450305865994954	5.4722092330261765	4.8479762277981875	111.03990173339844	111.04438018798828
83	112.03668975830078	1.77925					1	DETECTED	112.0367 m/z @1.78 [CD8243_2.mzXML]	112.03668975830078	1.77925	1.5092	8.2029	6.6937	152702.328125	2308747.5085012508	0	1171	0.07651891536534583	0.5428502115624189	0.04200740780902802	112.02786254882812	112.03929901123047
84	112.05047607421875	0.7948166666666666					1	DETECTED	112.0505 m/z @0.79 [CD8243_2.mzXML]	112.05047607421875	0.7948166666666666	0.10095000000000001	19.995166666666666	19.894216666666665	10824.388671875	5561577.817082891	0	1171	18.298257069169175	10.59877796275551	19.49798075982188	112.04962158203125	112.05076599121094
85	112.89555358886719	1.73515					1	DETECTED	112.8956 m/z @1.74 [CD8243_2.mzXML]	112.89555358886719	1.73515	1.6727333333333334	2.2856666666666663	0.6129333333333329	133678.234375	1352849.5446191402	0	1171	0.07828584654686854	4.910013351134851	4.337995683259827	112.89552307128906	112.89567565917969
86	113.02083587646484	2.2716833333333333					1	DETECTED	113.0208 m/z @2.27 [CD8243_2.mzXML]	113.02083587646484	2.2716833333333333	0.2478	19.976999999999997	19.729199999999995	343479.40625	1.3212995906891532E7	0	1171	0.2900912915888174	1.7527718976671987	1.886201487710912	113.01505279541016	113.02123260498047
87	113.03590393066406	1.4329333333333334					1	DETECTED	113.0359 m/z @1.43 [CD8243_2.mzXML]	113.03590393066406	1.4329333333333334	0.3389666666666667	17.776333333333334	17.437366666666666	6172.29541015625	1370152.9394739685	0	1171	13.737943838707954	7.969788841829427	13.942654093707626	113.03404998779297	113.04022216796875
88	113.05973815917969	10.21515					1	DETECTED	113.0597 m/z @10.22 [CD8243_2.mzXML]	113.05973815917969	10.21515	0.11913333333333333	19.976999999999997	19.857866666666663	2860.093994140625	1123946.1923295595	0	1171	12.194108156968802	0.9834505687886806	0.9669011375773612	113.05363464355469	113.06010437011719
89	114.05492401123047	2.5465999999999998					1	DETECTED	114.0549 m/z @2.55 [CD8243_2.mzXML]	114.05492401123047	2.5465999999999998	0.17473333333333332	19.92233333333333	19.7476	32182.53125	2930835.0881337253	0	1171	0.82314086028817	1.6115291561245526	0.5517967028357682	114.0517349243164	114.05519104003906
90	114.06600189208984	1.8218166666666666					1	DETECTED	114.0660 m/z @1.82 [CD8243_2.mzXML]	114.06600189208984	1.8218166666666666	0.10095000000000001	19.88566666666667	19.784716666666668	518282.1875	5760949.730357573	1	1171	0.051647885624658274	0.5549718182640722	0.04444164495871573	114.06281280517578	114.07369232177734
91	114.09368896484375	2.4099999999999997					1	DETECTED	114.0937 m/z @2.41 [CD8243_2.mzXML]	114.09368896484375	2.4099999999999997	0.11913333333333333	19.849	19.729866666666666	23533.8828125	4614389.514719909	0	1171	9.199526737619049	7.242035923267116	4.707901256560465	114.0909423828125	114.10003662109375
92	114.89237976074219	1.73515					1	DETECTED	114.8924 m/z @1.74 [CD8243_2.mzXML]	114.89237976074219	1.73515	1.6727333333333334	1.9603166666666667	0.2875833333333333	36796.40625	247539.40572216792	0	1171	0.08803034963266265	2.3037383177570128	3.6074766355140255	114.8923110961914	114.89263916015625
93	114.98765563964844	1.5092					1	DETECTED	114.9877 m/z @1.51 [CD8243_2.mzXML]	114.98765563964844	1.5092	1.4329333333333334	17.221666666666668	15.788733333333335	41233.75	2531167.8279716484	0	1171	0.14022827541830551	103.51005244755241	2.028964835877198	114.9866714477539	114.99636840820312
94	115.0365219116211	1.85005					1	DETECTED	115.0365 m/z @1.85 [CD8243_2.mzXML]	115.0365219116211	1.85005	0.19293333333333335	19.665333333333333	19.4724	109357.5625	1728165.452495422	0	1171	0.035537351064775624	4.697945433067282	3.526074320226744	115.03610229492188	115.03942108154297
95	115.05431365966797	9.201883333333335					1	DETECTED	115.0543 m/z @9.20 [CD8243_2.mzXML]	115.05431365966797	9.201883333333335	0.9770166666666668	17.794833333333333	16.817816666666666	51542.98828125	1638931.0212176233	0	1171	0.1107056060884215	16.693834300918976	2.359267659612589	115.0500717163086	115.05854797363281
96	115.06942749023438	1.8218166666666666					1	DETECTED	115.0694 m/z @1.82 [CD8243_2.mzXML]	115.06942749023438	1.8218166666666666	1.8073666666666666	19.88566666666667	18.078300000000002	18122.349609375	1798889.1755408326	0	1171	8.288141656569959	277.2538020473463	559.4849326051847	115.0693359375	115.07559204101562
97	115.11134338378906	11.560733333333333					1	DETECTED	115.1113 m/z @11.56 [CD8243_2.mzXML]	115.11134338378906	11.560733333333333	0.11913333333333333	19.995166666666666	19.876033333333332	4974.5166015625	2153372.653748779	0	1171	17.088684381397886	0.8685862699855498	0.38355774477630794	115.11115264892578	115.1121597290039
98	116.07040405273438	1.86395					1	DETECTED	116.0704 m/z @1.86 [CD8243_2.mzXML]	116.07040405273438	1.86395	0.11913333333333333	19.976999999999997	19.857866666666663	2544682.5	1.459039576907945E7	1	1171	0.04907870298339123	4.22921183895847	2.986584456147077	116.07015991210938	116.07098388671875
99	116.9856185913086	1.4943333333333333					1	DETECTED	116.9856 m/z @1.49 [CD8243_2.mzXML]	116.9856185913086	1.4943333333333333	0.11913333333333333	19.995166666666666	19.876033333333332	2565090.0	3.938950676491391E7	0	1171	0.11285689415892985	1.7401200860685644	2.4993756158049987	116.98540496826172	116.98612976074219
100	117.05729675292969	9.201883333333335					1	DETECTED	117.0573 m/z @9.20 [CD8243_2.mzXML]	117.05729675292969	9.201883333333335	0.10095000000000001	19.354333333333333	19.253383333333332	119482.390625	7816106.5254472	0	1171	0.11048813676429603	0.5169223556472826	0.027935023254453947	117.05440521240234	117.05746459960938
101	117.07392883300781	1.86395					1	DETECTED	117.0739 m/z @1.86 [CD8243_2.mzXML]	117.07392883300781	1.86395	1.8363	11.899316666666666	10.063016666666666	86163.1640625	5618604.018390868	0	1171	0.07666724169545902	181.9713682941534	359.74122916396084	117.06879425048828	117.07392883300781
102	117.09071350097656	11.449916666666667					1	DETECTED	117.0907 m/z @11.45 [CD8243_2.mzXML]	117.09071350097656	11.449916666666667	0.6855	19.92233333333333	19.23683333333333	88581.9453125	4145278.6751818247	0	1171	0.15495472937092813	1.6629229102738718	3.6346328464608533	117.0905532836914	117.09127807617188
103	117.50790405273438	9.187066666666668					1	DETECTED	117.5079 m/z @9.19 [CD8243_2.mzXML]	117.50790405273438	9.187066666666668	9.187066666666668	9.291233333333334	0.10416666666666607	2924.943603515625	11513.204556030214	0	1171	0.06805209206088492	null	null	117.49836730957031	117.50860595703125
104	117.98905181884766	1.5092					1	DETECTED	117.9891 m/z @1.51 [CD8243_2.mzXML]	117.98905181884766	1.5092	1.4492166666666668	15.012666666666666	13.56345	26917.2265625	2889546.84713855	0	1171	0.13959570496409568	113.06015559877754	225.12031119755508	117.98905181884766	117.9892578125
105	118.06470489501953	9.201883333333335					1	DETECTED	118.0647 m/z @9.20 [CD8243_2.mzXML]	118.06470489501953	9.201883333333335	3.122866666666667	10.14445	7.021583333333334	1008838.5625	8667279.758936554	1	1171	0.09790561898237193	1.4892822017690033	1.4657885848096202	118.05770874023438	118.06522369384766
106	118.08601379394531	1.905					1	DETECTED	118.0860 m/z @1.91 [CD8243_2.mzXML]	118.08601379394531	1.905	0.10095000000000001	19.995166666666666	19.894216666666665	1168386.375	3.936251432261625E7	1	1171	0.1452049435490117	3.861806109057847	5.656763462498317	118.08464050292969	118.08931732177734
107	118.97874450683594	11.651516666666668					1	DETECTED	118.9787 m/z @11.65 [CD8243_2.mzXML]	118.97874450683594	11.651516666666668	0.30233333333333334	19.92233333333333	19.619999999999997	15411.55859375	2759466.3515216075	0	1171	10.618856799693136	0.7284053221562196	0.3745311901430088	118.97675323486328	118.98196411132812
108	119.01878356933594	1.4943333333333333					1	DETECTED	119.0188 m/z @1.49 [CD8243_2.mzXML]	119.01878356933594	1.4943333333333333	0.13763333333333333	19.19	19.052366666666668	212654.578125	3427656.8995278934	0	1171	0.11954124451894521	1.7879109932426827	2.5055644732825137	119.01860046386719	119.01922607421875
109	119.04927825927734	4.000683333333333					1	DETECTED	119.0493 m/z @4.00 [CD8243_2.mzXML]	119.04927825927734	4.000683333333333	3.4726500000000002	4.235766666666667	0.7631166666666664	2634.579833984375	68356.89647039797	0	1171	0.25485993682866104	0.7226027397260281	0.44520547945205613	119.0490493774414	119.04943084716797
110	119.06835174560547	9.216266666666666					1	DETECTED	119.0684 m/z @9.22 [CD8243_2.mzXML]	119.06835174560547	9.216266666666666	2.84245	10.324266666666666	7.481816666666667	51992.69140625	973708.6766329365	0	1171	0.11174824885397783	0.6450311098776385	0.15206836389038306	119.06829071044922	119.07324981689453
111	119.0894546508789	1.905					1	DETECTED	119.0895 m/z @1.91 [CD8243_2.mzXML]	119.0894546508789	1.905	0.15598333333333333	19.849	19.69301666666667	58833.2109375	3285808.6360257566	0	1171	0.08430902977613375	0.9867371974584243	0.5225785971153103	119.0851058959961	119.09000396728516
112	119.15411376953125	14.256116666666665					1	DETECTED	119.1541 m/z @14.26 [CD8243_2.mzXML]	119.15411376953125	14.256116666666665	0.11913333333333333	19.995166666666666	19.876033333333332	52156.171875	1.1082356532694405E7	0	1171	0.4242700614871602	2.3234839793967246	3.5172562884798206	119.1536865234375	119.15462493896484
113	120.01971435546875	1.4943333333333333					1	DETECTED	120.0197 m/z @1.49 [CD8243_2.mzXML]	120.01971435546875	1.4943333333333333	1.4146	15.136500000000002	13.721900000000002	22799.669921875	1347353.247604126	0	1171	0.2077769947816066	86.88319775549658	193.13275168271926	120.01949310302734	120.02249145507812
114	120.08061981201172	8.385466666666666					1	DETECTED	120.0806 m/z @8.39 [CD8243_2.mzXML]	120.08061981201172	8.385466666666666	7.675	10.039816666666667	2.364816666666667	383699.9375	7475707.6219613915	1	1171	0.2519847748318256	0.7714865647434132	0.3061254392049195	120.08051300048828	120.08094024658203
115	120.97915649414062	1.4943333333333333					1	DETECTED	120.9792 m/z @1.49 [CD8243_2.mzXML]	120.97915649414062	1.4943333333333333	0.22928333333333334	16.21235	15.983066666666668	31693.755859375	3019404.364303589	0	1171	0.17018419496264547	6.317167964375585	0.10505738784725423	120.97651672363281	120.98069763183594
116	121.03132629394531	14.044383333333334					1	DETECTED	121.0313 m/z @14.04 [CD8243_2.mzXML]	121.03132629394531	14.044383333333334	0.10095000000000001	19.995166666666666	19.894216666666665	16336.4248046875	6490558.877942998	0	1171	1.2455615101328696	0.7656917630758655	0.23947322399978385	121.0217514038086	121.03412628173828
117	121.07179260253906	1.8363					1	DETECTED	121.0718 m/z @1.84 [CD8243_2.mzXML]	121.07179260253906	1.8363	0.11913333333333333	19.92233333333333	19.803199999999997	416880.84375	8961182.63100161	0	1171	0.0399184179905574	0.6849414440493558	0.20191585712378715	121.0644760131836	121.07439422607422
118	121.0842056274414	8.385466666666666					1	DETECTED	121.0842 m/z @8.39 [CD8243_2.mzXML]	121.0842056274414	8.385466666666666	7.961266666666666	8.769583333333333	0.8083166666666672	25828.84375	485131.89493701136	0	1171	0.26368446125770006	0.9527542039918286	0.3701764727296004	121.08403778076172	121.08421325683594
119	122.09638214111328	8.609833333333334					1	DETECTED	122.0964 m/z @8.61 [CD8243_2.mzXML]	122.09638214111328	8.609833333333334	0.11913333333333333	19.958833333333335	19.8397	25379.171875	2641560.5832229643	0	1171	0.10700093561483293	19.130445847086563	48.333410360384136	122.0875015258789	122.09680938720703
120	122.9242935180664	1.6425833333333335					1	DETECTED	122.9243 m/z @1.64 [CD8243_2.mzXML]	122.9242935180664	1.6425833333333335	1.5972666666666666	17.942666666666664	16.345399999999998	36923.86328125	1745799.2983306884	0	1171	0.16094577683723577	180.34645090106565	330.5142490565295	122.91768646240234	122.92967224121094
121	123.04402923583984	3.9850166666666667					1	DETECTED	123.0440 m/z @3.99 [CD8243_2.mzXML]	123.04402923583984	3.9850166666666667	0.13763333333333333	19.92233333333333	19.784699999999997	1730.912109375	1003070.6511895446	0	1171	5.56383710815929	2.5711890765585266	4.142378153117053	123.04305267333984	123.04443359375
122	123.0552978515625	9.990816666666666					1	DETECTED	123.0553 m/z @9.99 [CD8243_2.mzXML]	123.0552978515625	9.990816666666666	0.4847	15.60745	15.12275	19918.787109375	959597.9551085507	0	1171	0.09272213718413624	0.5118064915445	0.022659170594527264	123.04688262939453	123.05561828613281
123	124.05052185058594	9.357566666666665					1	DETECTED	124.0505 m/z @9.36 [CD8243_2.mzXML]	124.05052185058594	9.357566666666665	8.168966666666666	10.09125	1.9222833333333345	5853.3603515625	111120.56784750368	0	1171	0.07289336294339499	0.8086334062482482	12.831583684664594	124.05043029785156	124.05897521972656
124	124.99959564208984	12.968283333333334					1	DETECTED	124.9996 m/z @12.97 [CD8243_2.mzXML]	124.99959564208984	12.968283333333334	12.447283333333333	14.224216666666667	1.776933333333334	6306.55517578125	327375.31679626467	0	1171	0.7565822499274351	1.7053103007037727	2.4106206014075453	124.9992446899414	125.00018310546875
125	125.02083587646484	1.7933333333333332					1	DETECTED	125.0208 m/z @1.79 [CD8243_2.mzXML]	125.02083587646484	1.7933333333333332	0.10095000000000001	19.995166666666666	19.894216666666665	17931.58984375	2732793.7988785678	0	1171	13.049425307195783	7.996469951969643	0.17232148034514594	125.01509857177734	125.02696990966797
126	125.0569076538086	1.6425833333333335					1	DETECTED	125.0569 m/z @1.64 [CD8243_2.mzXML]	125.0569076538086	1.6425833333333335	1.5824666666666665	7.9787333333333335	6.396266666666667	9212.5380859375	598136.3351105958	0	1171	0.14878627327229998	53.198780149708575	105.39756029941714	125.05680084228516	125.06005096435547
127	127.01264953613281	4.535349999999999					1	DETECTED	127.0126 m/z @4.54 [CD8243_2.mzXML]	127.01264953613281	4.535349999999999	3.3951833333333337	16.781	13.385816666666665	12274.7451171875	3828858.903190796	0	1171	7.036278046124684	3.1476129912052997	5.28112339653557	127.0121841430664	127.02135467529297
128	127.03885650634766	1.9743166666666667					1	DETECTED	127.0389 m/z @1.97 [CD8243_2.mzXML]	127.03885650634766	1.9743166666666667	1.8218166666666666	19.555333333333333	17.733516666666667	31385.611328125	6212679.235085053	0	1171	3.417882156942071	58.142677595628385	58.33795981368666	127.03309631347656	127.04512786865234
129	127.05001831054688	6.512566666666667					1	DETECTED	127.0500 m/z @6.51 [CD8243_2.mzXML]	127.05001831054688	6.512566666666667	0.10095000000000001	19.995166666666666	19.894216666666665	16350.84765625	6977472.228781927	0	1171	4.280637702391221	1.1395994090992965	0.8502283529259822	127.04951477050781	127.05420684814453
130	128.0106658935547	1.77925					1	DETECTED	128.0107 m/z @1.78 [CD8243_2.mzXML]	128.0106658935547	1.77925	1.7189333333333332	19.88566666666667	18.166733333333337	10402.603515625	2375277.011217284	0	1171	14.212544805950238	58.46183878525845	121.85065286821025	128.0104217529297	128.0177764892578
131	128.07049560546875	2.2573833333333337					1	DETECTED	128.0705 m/z @2.26 [CD8243_2.mzXML]	128.07049560546875	2.2573833333333337	0.4847	18.916999999999998	18.432299999999998	15230.693359375	2180278.669797272	0	1171	0.727110212819043	2.4773424087929543	4.774596158824026	128.0614776611328	128.07089233398438
132	129.01353454589844	15.956016666666667					1	DETECTED	129.0135 m/z @15.96 [CD8243_2.mzXML]	129.01353454589844	15.956016666666667	0.11913333333333333	19.94066666666667	19.821533333333335	12399.517578125	4644778.686980252	0	1171	7.897221358688681	0.625802846309196	1.8369492529531786	129.01303100585938	129.02188110351562
133	129.0543670654297	1.9187					1	DETECTED	129.0544 m/z @1.92 [CD8243_2.mzXML]	129.0543670654297	1.9187	0.10095000000000001	19.995166666666666	19.894216666666665	28041.7734375	6251838.04396454	0	1171	0.8644120114141409	3.7724459043242886	5.969076669830302	129.05165100097656	129.0548858642578
134	129.06570434570312	1.85005					1	DETECTED	129.0657 m/z @1.85 [CD8243_2.mzXML]	129.06570434570312	1.85005	1.8218166666666666	14.435883333333333	12.614066666666666	66085.609375	1.1044093521261476E7	0	1171	0.05165742505623028	223.3896103896104	445.7792207792208	129.06271362304688	129.0670623779297
135	130.04971313476562	1.86395					1	DETECTED	130.0497 m/z @1.86 [CD8243_2.mzXML]	130.04971313476562	1.86395	0.10095000000000001	19.8675	19.76655	22794.150390625	2546886.355198426	0	1171	1.6623834644404702	4.419113453568239	1.6448713581284717	130.0492401123047	130.05030822753906
136	130.0651397705078	10.55185					1	DETECTED	130.0651 m/z @10.55 [CD8243_2.mzXML]	130.0651397705078	10.55185	0.21106666666666665	19.958833333333335	19.747766666666667	36344.00390625	3891945.265311858	0	1171	1.3536622088662114	3.081485731431828	0.12194593957897007	130.057861328125	130.0719757080078
137	130.08615112304688	1.8773666666666666					1	DETECTED	130.0862 m/z @1.88 [CD8243_2.mzXML]	130.08615112304688	1.8773666666666666	0.17473333333333332	19.995166666666666	19.820433333333334	105235.40625	3352862.667254485	0	1171	0.10355771620557541	2.291494738461415	2.9448348241120046	130.08544921875	130.0867156982422
138	130.31463623046875	1.5092					1	DETECTED	130.3146 m/z @1.51 [CD8243_2.mzXML]	130.31463623046875	1.5092	1.4492166666666668	10.4625	9.013283333333334	5102.63037109375	1568174.4114493406	0	1171	0.14117461703468703	75.13156432342325	149.2631286468465	130.31451416015625	130.31842041015625
139	130.9326629638672	1.5534166666666667					1	DETECTED	130.9327 m/z @1.55 [CD8243_2.mzXML]	130.9326629638672	1.5534166666666667	1.4492166666666668	16.781	15.331783333333332	15988.7685546875	4194622.240784179	0	1171	0.1070508817995297	73.56901791426753	139.57186525302018	130.93263244628906	130.9346923828125
140	130.96466064453125	1.5092					1	DETECTED	130.9647 m/z @1.51 [CD8243_2.mzXML]	130.96466064453125	1.5092	0.10095000000000001	19.995166666666666	19.894216666666665	1257973.25	1.496458348704498E7	0	1171	0.12408611607951525	1.4652439423609807	1.9598771984670043	130.9567413330078	130.96543884277344
141	131.01873779296875	1.4796333333333334					1	DETECTED	131.0187 m/z @1.48 [CD8243_2.mzXML]	131.01873779296875	1.4796333333333334	1.4329333333333334	17.1295	15.696566666666667	31711.07421875	7810175.915625487	0	1171	0.14895133064580768	168.05745895788735	335.1149179157747	131.01031494140625	131.0188751220703
142	131.04910278320312	8.353033333333334					1	DETECTED	131.0491 m/z @8.35 [CD8243_2.mzXML]	131.04910278320312	8.353033333333334	8.10035	15.350249999999999	7.2498999999999985	3622.126220703125	1098292.7303608397	0	1171	0.2153097286737431	14.345821515731135	27.69164303146227	131.04307556152344	131.0493927001953
143	131.0620574951172	12.412749999999999					1	DETECTED	131.0621 m/z @12.41 [CD8243_2.mzXML]	131.0620574951172	12.412749999999999	0.3204666666666667	19.28166666666667	18.9612	9469.3798828125	2408635.444929503	0	1171	4.966705801841959	0.7285970134111812	1.5763357136567424	131.05262756347656	131.0704345703125
144	131.08953857421875	1.905					1	DETECTED	131.0895 m/z @1.91 [CD8243_2.mzXML]	131.08953857421875	1.905	1.905	16.9465	15.041500000000001	7896.14794921875	1789365.059039337	0	1171	0.7423869598351092	null	null	131.08116149902344	131.0896453857422
145	131.4432830810547	4.079266666666666					1	DETECTED	131.4433 m/z @4.08 [CD8243_2.mzXML]	131.4432830810547	4.079266666666666	3.3646833333333332	4.632016666666667	1.2673333333333336	5264.3095703125	270316.1407260743	0	1171	0.9727904409808112	0.8867638483965019	0.7735276967930038	131.4427032470703	131.4432830810547
146	131.74964904785156	4.392416666666667					1	DETECTED	131.7496 m/z @4.39 [CD8243_2.mzXML]	131.74964904785156	4.392416666666667	3.1970666666666667	4.50335	1.3062833333333335	3834.273193359375	214257.71804785158	0	1171	0.9121058300360132	0.5464020300888165	0.09280406017763296	131.74952697753906	131.7498016357422
147	131.95852661132812	2.1445999999999996					1	DETECTED	131.9585 m/z @2.14 [CD8243_2.mzXML]	131.95852661132812	2.1445999999999996	0.10095000000000001	19.995166666666666	19.894216666666665	46998.76953125	6362484.04983225	0	1171	10.388733489448724	9.782808272779043	9.364614113425333	131.94972229003906	131.9683837890625
148	132.04429626464844	9.532649999999999					1	DETECTED	132.0443 m/z @9.53 [CD8243_2.mzXML]	132.04429626464844	9.532649999999999	9.157716666666666	10.269066666666667	1.1113500000000016	17298.322265625	188347.37712274134	0	1171	0.09070093271775015	0.9843222015660632	3.8392037480963594	132.0352020263672	132.04452514648438
149	132.06533813476562	2.629966666666667					1	DETECTED	132.0653 m/z @2.63 [CD8243_2.mzXML]	132.06533813476562	2.629966666666667	1.85005	9.95735	8.1073	167946.171875	1.0207559860156866E7	0	1171	0.6825736183168649	1.605848997363748	1.5317634924784571	132.06507873535156	132.06581115722656
150	132.07640075683594	1.85005					1	DETECTED	132.0764 m/z @1.85 [CD8243_2.mzXML]	132.07640075683594	1.85005	1.8218166666666666	10.651783333333332	8.829966666666666	1194270.25	6362518.471710362	0	1171	0.03823286571250217	130.64557838978757	2.285113945853311	132.07589721679688	132.0860137939453
151	132.09066772460938	4.329666666666666					1	DETECTED	132.0907 m/z @4.33 [CD8243_2.mzXML]	132.09066772460938	4.329666666666666	3.6409333333333334	4.535349999999999	0.894416666666666	2529.798828125	93575.24974481203	0	1171	4.826305991614269	0.6493200077436839	0.2986400154873678	132.08721923828125	132.0916748046875
152	132.10169982910156	4.079266666666666					1	DETECTED	132.1017 m/z @4.08 [CD8243_2.mzXML]	132.10169982910156	4.079266666666666	0.10095000000000001	19.757166666666667	19.656216666666666	1471688.875	9.443312855223782E7	1	1171	1.0184412484322611	0.9062544851194507	0.6134008741305013	132.1010284423828	132.1064910888672
153	132.11273193359375	4.376683333333333					1	DETECTED	132.1127 m/z @4.38 [CD8243_2.mzXML]	132.11273193359375	4.376683333333333	3.3188999999999997	4.583566666666667	1.2646666666666673	2761.030029296875	113604.9441149903	0	1171	0.352670356295925	0.5977909779885612	0.19558195597712233	132.11180114746094	132.121826171875
154	132.45516967773438	4.0163					1	DETECTED	132.4552 m/z @4.02 [CD8243_2.mzXML]	132.45516967773438	4.0163	3.379966666666667	4.5996	1.219633333333333	3852.99609375	215491.2849712525	0	1171	1.0613856053780903	0.958328968046097	0.9166579360921939	132.4547882080078	132.4552001953125
155	132.7744903564453	9.95735					1	DETECTED	132.7745 m/z @9.96 [CD8243_2.mzXML]	132.7744903564453	9.95735	3.1970666666666667	9.95735	6.760283333333334	6525.291015625	1501244.948387848	0	1171	6.2734502409855795	0.5	null	132.7647705078125	132.7744903564453
156	132.9578399658203	11.651516666666668					1	DETECTED	132.9578 m/z @11.65 [CD8243_2.mzXML]	132.9578399658203	11.651516666666668	0.10095000000000001	19.995166666666666	19.894216666666665	381532.65625	4.959164015213324E7	0	1171	1.1395810599018183	0.876031741211739	6.738568764611265	132.95765686035156	132.96109008789062
157	132.99798583984375	1.5092					1	DETECTED	132.9980 m/z @1.51 [CD8243_2.mzXML]	132.99798583984375	1.5092	1.4329333333333334	9.738716666666667	8.305783333333334	22211.677734375	3785831.9356096187	0	1171	0.12429457216466511	54.45225087412585	107.9045017482517	132.99789428710938	133.001708984375
158	133.03411865234375	1.4943333333333333					1	DETECTED	133.0341 m/z @1.49 [CD8243_2.mzXML]	133.03411865234375	1.4943333333333333	1.4146	19.463833333333334	18.049233333333333	834124.9375	1.29124094932904E7	0	1171	0.11751277859461173	1.7446731642305735	2.532711661772821	133.0314483642578	133.03466796875
159	133.04930114746094	1.9463333333333332					1	DETECTED	133.0493 m/z @1.95 [CD8243_2.mzXML]	133.04930114746094	1.9463333333333332	1.9463333333333332	7.8729000000000005	5.926566666666667	6861.2734375	565168.8927644349	0	1171	0.42247905591048407	null	null	133.04896545410156	133.04977416992188
160	133.06875610351562	2.6578333333333335					1	DETECTED	133.0688 m/z @2.66 [CD8243_2.mzXML]	133.06875610351562	2.6578333333333335	0.8679666666666667	8.013633333333333	7.145666666666666	9570.1376953125	717723.2371336666	0	1171	0.4898350907327371	1.9961449642431464	2.9922899284862927	133.06610107421875	133.06935119628906
161	133.07984924316406	1.85005					1	DETECTED	133.0798 m/z @1.85 [CD8243_2.mzXML]	133.07984924316406	1.85005	1.85005	10.30595	8.4559	45123.08984375	1881806.3568696291	0	1171	0.021806886554511795	null	null	133.07571411132812	133.08413696289062
162	133.10507202148438	4.1104					1	DETECTED	133.1051 m/z @4.11 [CD8243_2.mzXML]	133.10507202148438	4.1104	0.6308833333333334	10.756866666666667	10.125983333333334	63050.9375	5218747.8879522085	0	1171	2.988200557620469	0.7383975138164398	0.6521355274737862	133.09669494628906	133.1092071533203
163	133.96128845214844	11.7525					1	DETECTED	133.9613 m/z @11.75 [CD8243_2.mzXML]	133.96128845214844	11.7525	0.10095000000000001	19.976999999999997	19.876049999999996	8310.2470703125	1939557.4714749153	0	1171	1.2077901975119438	1.5063646316004147	0.9551106754875164	133.957763671875	133.96658325195312
164	134.01846313476562	1.7648000000000001					1	DETECTED	134.0185 m/z @1.76 [CD8243_2.mzXML]	134.01846313476562	1.7648000000000001	1.7189333333333332	2.044766666666667	0.32583333333333364	33703.6015625	178997.58067419427	0	1171	0.07397927115944003	3.5519622093023075	1.3602830284368883	134.01817321777344	134.01861572265625
165	134.0352020263672	1.4943333333333333					1	DETECTED	134.0352 m/z @1.49 [CD8243_2.mzXML]	134.0352020263672	1.4943333333333333	1.4146	19.665333333333333	18.250733333333333	71611.765625	1943311.6449606025	0	1171	0.12662316926442707	9.374846094549884	19.945315671109288	134.03428649902344	134.04513549804688
166	134.0598907470703	10.056849999999999					1	DETECTED	134.0599 m/z @10.06 [CD8243_2.mzXML]	134.0598907470703	10.056849999999999	2.382366666666667	19.2635	16.881133333333334	8076.61962890625	1370383.639171722	0	1171	0.35972887898275374	1.099822137863787	0.0674886752383478	134.05197143554688	134.06675720214844
167	134.106201171875	3.9065333333333334					1	DETECTED	134.1062 m/z @3.91 [CD8243_2.mzXML]	134.106201171875	3.9065333333333334	1.8218166666666666	9.2307	7.408883333333334	4717.48388671875	675999.2755997925	0	1171	0.812710943372883	1.7769521038030747	2.5539042076061493	134.09629821777344	134.10635375976562
168	134.9581756591797	11.804233333333334					1	DETECTED	134.9582 m/z @11.80 [CD8243_2.mzXML]	134.9581756591797	11.804233333333334	0.10095000000000001	19.995166666666666	19.894216666666665	56435.43359375	9139987.702595538	0	1171	1.407668507537613	0.7616582646800466	4.517637668609227	134.95779418945312	134.95889282226562
169	134.9962615966797	1.4943333333333333					1	DETECTED	134.9963 m/z @1.49 [CD8243_2.mzXML]	134.9962615966797	1.4943333333333333	1.4146	18.770166666666668	17.355566666666668	113749.0390625	2766411.66523648	0	1171	0.154003062812468	4.038851045201804	12.641027152112223	134.99034118652344	135.0041046142578
170	135.0797882080078	11.560733333333333					1	DETECTED	135.0798 m/z @11.56 [CD8243_2.mzXML]	135.0797882080078	11.560733333333333	9.216266666666666	18.2755	9.059233333333335	9351.7822265625	1390943.2935905154	0	1171	2.7025993786814624	1.9320456678135751	2.8640913356271502	135.0760040283203	135.08209228515625
171	136.04786682128906	1.8073666666666666					1	DETECTED	136.0479 m/z @1.81 [CD8243_2.mzXML]	136.04786682128906	1.8073666666666666	1.7038666666666666	2.1870166666666666	0.48314999999999997	114600.625	618547.2384219972	0	1171	0.029985972092313684	1.3660493852733402	1.2573971626759548	136.047607421875	136.04823303222656
172	136.06149291992188	6.690733333333333					1	DETECTED	136.0615 m/z @6.69 [CD8243_2.mzXML]	136.06149291992188	6.690733333333333	0.10095000000000001	19.995166666666666	19.894216666666665	9479.822265625	4579833.595080781	0	1171	6.341297957151475	1.1082385464497941	1.548048700830667	136.0611114501953	136.06640625
173	136.07571411132812	3.9222166666666665					1	DETECTED	136.0757 m/z @3.92 [CD8243_2.mzXML]	136.07571411132812	3.9222166666666665	3.796066666666667	10.791483333333334	6.995416666666667	7410.15966796875	2246650.2261312264	0	1171	7.212468840017063	27.72658211124333	54.45316422248666	136.07525634765625	136.07574462890625
174	136.95372009277344	11.651516666666668					1	DETECTED	136.9537 m/z @11.65 [CD8243_2.mzXML]	136.95372009277344	11.651516666666668	0.22928333333333334	19.995166666666666	19.76588333333333	24291.6171875	3838356.199169158	0	1171	1.8584593138222942	0.9364224569599044	0.30606496235907077	136.94964599609375	136.95431518554688
175	136.96920776367188	1.6272166666666665					1	DETECTED	136.9692 m/z @1.63 [CD8243_2.mzXML]	136.96920776367188	1.6272166666666665	1.5679333333333332	8.336866666666667	6.768933333333334	26039.638671875	2340052.183508789	0	1171	0.08519464906536589	57.089682316558886	113.17936463311777	136.96897888183594	136.9720916748047
176	137.04576110839844	3.3188999999999997					1	DETECTED	137.0458 m/z @3.32 [CD8243_2.mzXML]	137.04576110839844	3.3188999999999997	1.85005	8.592283333333334	6.742233333333335	14289.1513671875	909327.7335848693	0	1171	0.6283190469068187	0.6668889689503765	0.31372291901244387	137.04525756835938	137.0502166748047
177	137.1322021484375	6.673016666666666					1	DETECTED	137.1322 m/z @6.67 [CD8243_2.mzXML]	137.1322021484375	6.673016666666666	0.10095000000000001	19.995166666666666	19.894216666666665	7454.0146484375	3859435.2921415716	0	1171	3.851955562544232	1.5135434312900051	0.3808663857431313	137.13150024414062	137.13265991210938
178	138.0523223876953	1.8773666666666666					1	DETECTED	138.0523 m/z @1.88 [CD8243_2.mzXML]	138.0523223876953	1.8773666666666666	0.11913333333333333	18.56833333333333	18.449199999999998	135352.359375	4094476.8107431023	0	1171	0.09030213933305142	0.5627150124566851	0.20666325722533968	138.0489044189453	138.05531311035156
179	138.906005859375	1.7499666666666667					1	DETECTED	138.9060 m/z @1.75 [CD8243_2.mzXML]	138.906005859375	1.7499666666666667	1.6878166666666667	7.263066666666666	5.57525	40803.69140625	1002360.1113518066	0	1171	0.09066657188636129	44.85317779565572	9.729113865907841	138.90283203125	138.90634155273438
180	139.00257873535156	3.2579					1	DETECTED	139.0026 m/z @3.26 [CD8243_2.mzXML]	139.00257873535156	3.2579	0.7403333333333334	5.331966666666667	4.591633333333334	2280.07421875	235129.8804400024	0	1171	2.597328235136236	0.9119189164139979	0.8238378328279957	139.00213623046875	139.01058959960938
181	139.04183959960938	14.652483333333333					1	DETECTED	139.0418 m/z @14.65 [CD8243_2.mzXML]	139.04183959960938	14.652483333333333	0.22928333333333334	19.995166666666666	19.76588333333333	148068.078125	2.2836186053891253E7	1	1171	3.591233591453296	0.7806574057354276	0.4366856296039733	139.03582763671875	139.0501251220703
182	140.04139709472656	14.468533333333333					1	DETECTED	140.0414 m/z @14.47 [CD8243_2.mzXML]	140.04139709472656	14.468533333333333	2.5465999999999998	16.725833333333334	14.179233333333334	7143.39697265625	1798160.0531847833	0	1171	3.4148290353724136	0.594670047922876	0.25376907248793745	140.03155517578125	140.0496063232422
183	140.06787109375	1.7933333333333332					1	DETECTED	140.0679 m/z @1.79 [CD8243_2.mzXML]	140.06787109375	1.7933333333333332	1.1777000000000002	16.799166666666668	15.621466666666668	456179.96875	3204732.5167842982	1	1171	0.05041424418695706	1.1004510119573556	0.09479471552683329	140.06756591796875	140.0716552734375
184	140.95205688476562	17.887					1	DETECTED	140.9521 m/z @17.89 [CD8243_2.mzXML]	140.95205688476562	17.887	0.2659666666666667	19.683666666666667	19.4177	1872.101806640625	1383421.3600588676	0	1171	0.7522983728281751	0.5509807408192103	0.10196148163842077	140.950439453125	140.952880859375
185	141.01014709472656	10.447233333333333					1	DETECTED	141.0101 m/z @10.45 [CD8243_2.mzXML]	141.01014709472656	10.447233333333333	3.3951833333333337	10.9493	7.5541166666666655	10198.4248046875	1862287.2717563473	0	1171	0.23020950786381889	0.5141790673603069	0.0216312350281537	141.00961303710938	141.01625061035156
186	141.03871154785156	14.652483333333333					1	DETECTED	141.0387 m/z @14.65 [CD8243_2.mzXML]	141.03871154785156	14.652483333333333	1.5534166666666667	16.175966666666667	14.62255	5963.58154296875	2051184.217958771	0	1171	0.40473908010587145	0.5581523620003461	0.10970769216142919	141.0307159423828	141.04083251953125
187	141.05210876464844	9.340666666666667					1	DETECTED	141.0521 m/z @9.34 [CD8243_2.mzXML]	141.05210876464844	9.340666666666667	1.2141666666666666	9.7723	8.558133333333332	27677.77734375	677956.4795715943	0	1171	0.10715125496392197	0.6049528073049215	2.158481442600987	141.0502166748047	141.0574951171875
188	141.07115173339844	1.7648000000000001					1	DETECTED	141.0712 m/z @1.76 [CD8243_2.mzXML]	141.07115173339844	1.7648000000000001	0.11913333333333333	19.94066666666667	19.821533333333335	20923.1953125	2130407.4619873045	0	1171	9.105680169777834	4.619722588920964	8.152904937164047	141.06492614746094	141.0712127685547
189	141.0907745361328	1.032					1	DETECTED	141.0908 m/z @1.03 [CD8243_2.mzXML]	141.0907745361328	1.032	0.17473333333333332	19.83083333333333	19.6561	2240.493896484375	1418228.740267272	0	1171	5.318255016646392	11.46440236410296	21.92880472820592	141.0883331298828	141.09144592285156
190	142.03289794921875	15.588983333333335					1	DETECTED	142.0329 m/z @15.59 [CD8243_2.mzXML]	142.03289794921875	15.588983333333335	7.513999999999999	19.28166666666667	11.76766666666667	1593.297119140625	730436.2683151246	0	1171	0.7704424394099512	0.7286495947360057	0.45729918947201137	142.0234375	142.0335693359375
191	142.0472412109375	1.7933333333333332					1	DETECTED	142.0472 m/z @1.79 [CD8243_2.mzXML]	142.0472412109375	1.7933333333333332	0.5942000000000001	13.924133333333334	13.329933333333333	23440.478515625	1223237.7311378326	0	1171	0.07378547523588841	5.558153110579864	186.1862961581081	142.04196166992188	142.05458068847656
192	142.06504821777344	9.201883333333335					1	DETECTED	142.0650 m/z @9.20 [CD8243_2.mzXML]	142.06504821777344	9.201883333333335	5.787566666666667	10.398466666666668	4.610900000000001	54837.2890625	770387.9605353717	0	1171	0.10480433542200629	1.9401228568691142	1.8919437647113981	142.05670166015625	142.0655059814453
193	142.94772338867188	1.6425833333333335					1	DETECTED	142.9477 m/z @1.64 [CD8243_2.mzXML]	142.94772338867188	1.6425833333333335	1.5389166666666665	19.482166666666668	17.943250000000003	20868.185546875	1467524.9473262937	0	1171	0.3654790147998319	21.305891761797877	163.57464779455242	142.9379425048828	142.95018005371094
194	143.03118896484375	1.7933333333333332					1	DETECTED	143.0312 m/z @1.79 [CD8243_2.mzXML]	143.03118896484375	1.7933333333333332	1.3233833333333334	18.715	17.391616666666668	308132.4375	3583639.306051847	0	1171	0.06851276250046134	1.9659927215937187	2.6383101956439825	143.02374267578125	143.0360107421875
195	143.07289123535156	9.201883333333335					1	DETECTED	143.0729 m/z @9.20 [CD8243_2.mzXML]	143.07289123535156	9.201883333333335	0.10095000000000001	19.976999999999997	19.876049999999996	68986.4453125	2738551.143375123	0	1171	0.1020245705868259	0.5544660518273273	0.025192502249017208	143.06822204589844	143.0817108154297
196	144.0442657470703	9.216266666666666					1	DETECTED	144.0443 m/z @9.22 [CD8243_2.mzXML]	144.0442657470703	9.216266666666666	1.7499666666666667	9.340666666666667	7.590700000000001	12961.423828125	2783203.7730494402	0	1171	0.12368492575127199	0.5083307662429852	0.016661532485970482	144.03448486328125	144.0445098876953
197	144.05740356445312	1.8218166666666666					1	DETECTED	144.0574 m/z @1.82 [CD8243_2.mzXML]	144.05740356445312	1.8218166666666666	0.10095000000000001	19.92233333333333	19.82138333333333	3357.251953125	1249749.854885223	0	1171	4.72122897012796	5.759128152481307	3.3892024532437914	144.05740356445312	144.06600952148438
198	144.0804443359375	9.201883333333335					1	DETECTED	144.0804 m/z @9.20 [CD8243_2.mzXML]	144.0804443359375	9.201883333333335	8.385466666666666	19.463833333333334	11.078366666666668	640733.625	5685362.569792197	1	1171	0.10330936830981052	1.7313117594445981	1.5415713069842851	144.0736083984375	144.08079528808594
199	144.10174560546875	1.8773666666666666					1	DETECTED	144.1017 m/z @1.88 [CD8243_2.mzXML]	144.10174560546875	1.8773666666666666	1.85005	19.628833333333333	17.778783333333333	44442.5	1219956.5764367979	0	1171	0.05155996033685417	40.07850829502796	5.278146133491355	144.10137939453125	144.10226440429688
200	144.13783264160156	10.9319					1	DETECTED	144.1378 m/z @10.93 [CD8243_2.mzXML]	144.13783264160156	10.9319	1.2322833333333334	19.738833333333332	18.506549999999997	4893.970703125	1942034.503270477	0	1171	0.07557689963445036	0.9539835766705554	0.9079671533411111	144.129150390625	144.1385955810547
201	144.83660888671875	9.216266666666666					1	DETECTED	144.8366 m/z @9.22 [CD8243_2.mzXML]	144.83660888671875	9.216266666666666	9.157716666666666	9.2307	0.07298333333333495	2522.6220703125	7519.202615905745	0	1171	0.07066922403956077	0.6232564759464949	0.24651295189298977	144.83645629882812	144.83694458007812
202	144.98072814941406	1.5534166666666667					1	DETECTED	144.9807 m/z @1.55 [CD8243_2.mzXML]	144.98072814941406	1.5534166666666667	1.4146	18.622666666666664	17.208066666666664	31024.65234375	3233005.801168975	0	1171	0.19249193903392547	45.610996864818595	90.03696383353251	144.97531127929688	144.98123168945312
203	144.99192810058594	1.4796333333333334					1	DETECTED	144.9919 m/z @1.48 [CD8243_2.mzXML]	144.99192810058594	1.4796333333333334	1.4329333333333334	17.942666666666664	16.50973333333333	42827.4375	1.150053867051187E7	0	1171	0.36270074611366354	2.623853673120645	4.8087265896446665	144.98194885253906	144.99203491210938
204	145.04931640625	1.9463333333333332					1	DETECTED	145.0493 m/z @1.95 [CD8243_2.mzXML]	145.04931640625	1.9463333333333332	0.10095000000000001	19.976999999999997	19.876049999999996	156640.3125	8792950.157358496	0	1171	0.2329360811632506	1.9109833602854176	1.7917939904855125	145.04721069335938	145.05740356445312
205	145.06483459472656	9.187066666666668					1	DETECTED	145.0648 m/z @9.19 [CD8243_2.mzXML]	145.06483459472656	9.187066666666668	9.1424	9.260233333333334	0.11783333333333346	3615.50048828125	16739.6938454592	0	1171	0.059086473145189444	1.3190298507462317	1.6380597014924634	145.06446838378906	145.06500244140625
206	145.0840301513672	9.201883333333335					1	DETECTED	145.0840 m/z @9.20 [CD8243_2.mzXML]	145.0840301513672	9.201883333333335	9.1424	17.665333333333333	8.522933333333333	55011.12109375	829896.1068011797	0	1171	0.10750941519016344	8.55579612075248	2.901716317446353	145.07566833496094	145.08615112304688
207	146.05970764160156	9.201883333333335					1	DETECTED	146.0597 m/z @9.20 [CD8243_2.mzXML]	146.05970764160156	9.201883333333335	0.5760000000000001	18.75183333333333	18.17583333333333	545789.0	5556700.254188401	0	1171	0.1051183062868617	1.7250877717597481	1.6104219992277384	146.0526580810547	146.06033325195312
208	146.08096313476562	1.9743166666666667					1	DETECTED	146.0810 m/z @1.97 [CD8243_2.mzXML]	146.08096313476562	1.9743166666666667	0.11913333333333333	19.904166666666665	19.78503333333333	68118.65625	5162996.161052582	0	1171	0.6106888920681457	2.7482579474181685	2.055000964453747	146.08055114746094	146.0813751220703
209	146.11741638183594	1.8218166666666666					1	DETECTED	146.1174 m/z @1.82 [CD8243_2.mzXML]	146.11741638183594	1.8218166666666666	1.8073666666666666	12.999283333333333	11.191916666666666	64756.59765625	5798136.655257629	0	1171	0.03212043612268656	249.75738001036768	465.50852944011575	146.11717224121094	146.1210174560547
210	146.99630737304688	1.5092					1	DETECTED	146.9963 m/z @1.51 [CD8243_2.mzXML]	146.99630737304688	1.5092	1.4146	13.260283333333332	11.845683333333332	229053.53125	6058049.889315093	0	1171	0.12414682049673487	9.957039946083677	21.85278118648875	146.99606323242188	147.00408935546875
211	147.01368713378906	1.5092					1	DETECTED	147.0137 m/z @1.51 [CD8243_2.mzXML]	147.01368713378906	1.5092	1.4943333333333333	19.5185	18.024166666666666	216784.703125	4298801.057918886	0	1171	0.13804342903196853	408.14456774915766	714.8756468356532	147.0077667236328	147.0229949951172
212	147.0287628173828	3.2882166666666666					1	DETECTED	147.0288 m/z @3.29 [CD8243_2.mzXML]	147.0287628173828	3.2882166666666666	2.989833333333333	7.334016666666667	4.3441833333333335	4322.1728515625	563141.427406311	0	1171	0.2802798844032748	7.2795341562866485	6.191800514577424	147.0286407470703	147.03744506835938
213	147.06326293945312	9.216266666666666					1	DETECTED	147.0633 m/z @9.22 [CD8243_2.mzXML]	147.06326293945312	9.216266666666666	0.10095000000000001	19.995166666666666	19.894216666666665	48036.15625	2761040.8781838985	0	1171	0.10937158976907213	4.089491283440993	0.012590922009093501	147.0628662109375	147.0656280517578
214	147.0762481689453	1.85005					1	DETECTED	147.0762 m/z @1.85 [CD8243_2.mzXML]	147.0762481689453	1.85005	1.73515	17.2955	15.56035	258216.90625	6170480.183135682	0	1171	0.1346263900681932	4.9371440732029335	5.322749854475435	147.0746307373047	147.0858917236328
215	147.11256408691406	1.6122					1	DETECTED	147.1126 m/z @1.61 [CD8243_2.mzXML]	147.11256408691406	1.6122	1.5092	14.80655	13.29735	163934.5	2855940.968966034	0	1171	0.239449584587051	4.723131619778457	3.158045172340593	147.11231994628906	147.11669921875
216	148.04254150390625	2.0023666666666666					1	DETECTED	148.0425 m/z @2.00 [CD8243_2.mzXML]	148.04254150390625	2.0023666666666666	0.7403333333333334	10.126783333333332	9.386449999999998	32792.01953125	2054207.8386215216	0	1171	0.5984812551283694	2.887975227305899	0.7113168838916059	148.03846740722656	148.04281616210938
217	148.06031799316406	1.8218166666666666					1	DETECTED	148.0603 m/z @1.82 [CD8243_2.mzXML]	148.06031799316406	1.8218166666666666	1.7648000000000001	9.17255	7.407749999999999	44182.25	879506.7455357668	0	1171	0.07334767973487888	15.488691564924093	30.61778129019553	148.0599365234375	148.06666564941406
218	148.08465576171875	1.5534166666666667					1	DETECTED	148.0847 m/z @1.55 [CD8243_2.mzXML]	148.08465576171875	1.5534166666666667	0.11913333333333333	19.976999999999997	19.857866666666663	17435.8515625	2596521.343088322	0	1171	18.18346699742279	4.15989270952601	7.36506049613141	148.07530212402344	148.08546447753906
219	148.09664916992188	1.905					1	DETECTED	148.0966 m/z @1.91 [CD8243_2.mzXML]	148.09664916992188	1.905	0.6308833333333334	7.9258	7.2949166666666665	14229.900390625	928683.848839203	0	1171	1.7412365598158335	2.862734966708962	4.725469933417924	148.09628295898438	148.10377502441406
220	148.93496704101562	1.73515					1	DETECTED	148.9350 m/z @1.74 [CD8243_2.mzXML]	148.93496704101562	1.73515	1.6727333333333334	14.668966666666668	12.996233333333334	87202.15625	2334647.7621397395	0	1171	0.09239889946001134	1.6994208089534315	2.75388863503839	148.93479919433594	148.93533325195312
221	148.97567749023438	1.5389166666666665					1	DETECTED	148.9757 m/z @1.54 [CD8243_2.mzXML]	148.97567749023438	1.5389166666666665	1.4146	7.675	6.2604	115189.5859375	2800567.146796693	0	1171	null	7.082377884864561	null	148.9752960205078	148.982177734375
222	149.01197814941406	1.4943333333333333					1	DETECTED	149.0120 m/z @1.49 [CD8243_2.mzXML]	149.01197814941406	1.4943333333333333	0.13763333333333333	19.849	19.711366666666667	195640.28125	5377580.747843628	0	1171	0.1042320843813842	null	null	149.00205993652344	149.01206970214844
223	149.0230255126953	12.447283333333333					1	DETECTED	149.0230 m/z @12.45 [CD8243_2.mzXML]	149.0230255126953	12.447283333333333	0.10095000000000001	19.995166666666666	19.894216666666665	76945.3046875	3.821593070966695E7	1	1171	10.574877341800558	0.8541714789305959	0.08573819528655131	149.02273559570312	149.02345275878906
224	149.05972290039062	8.320216666666667					1	DETECTED	149.0597 m/z @8.32 [CD8243_2.mzXML]	149.05972290039062	8.320216666666667	8.013633333333333	8.451933333333333	0.4382999999999999	5330.99462890625	79165.1432434693	0	1171	0.20797502341441465	0.7148138081000253	0.4296276162000505	149.05947875976562	149.059814453125
225	149.0786895751953	16.04768333333333					1	DETECTED	149.0787 m/z @16.05 [CD8243_2.mzXML]	149.0786895751953	16.04768333333333	0.11913333333333333	19.849	19.729866666666666	8914.4638671875	4054222.328408447	0	1171	9.925743245304856	0.6193240020801225	0.5072576187672727	149.07058715820312	149.0789031982422
226	149.9607391357422	6.673016666666666					1	DETECTED	149.9607 m/z @6.67 [CD8243_2.mzXML]	149.9607391357422	6.673016666666666	0.8494666666666667	8.236916666666666	7.387449999999999	3583.862548828125	802139.9986022037	0	1171	1.4323742964084314	0.634273767719003	0.2685475354380059	149.96047973632812	149.96115112304688
227	149.992431640625	1.77925					1	DETECTED	149.9924 m/z @1.78 [CD8243_2.mzXML]	149.992431640625	1.77925	0.10095000000000001	19.995166666666666	19.894216666666665	13025.5	5107561.002604429	0	1171	10.275271111687237	5.9268952710083616	7.094148664154007	149.9923553466797	149.99745178222656
228	150.02627563476562	12.480833333333333					1	DETECTED	150.0263 m/z @12.48 [CD8243_2.mzXML]	150.02627563476562	12.480833333333333	0.17473333333333332	19.849	19.674266666666668	7327.9189453125	3623898.960023311	0	1171	11.621937647144367	0.7993705018920158	0.834136354163715	150.02606201171875	150.03004455566406
229	150.0581817626953	2.7281833333333334					1	DETECTED	150.0582 m/z @2.73 [CD8243_2.mzXML]	150.0581817626953	2.7281833333333334	1.7933333333333332	9.598516666666665	7.805183333333332	39761.00390625	2353916.419016479	0	1171	0.267863219765228	0.823862442876803	0.9622688435345635	150.05218505859375	150.0585479736328
230	150.93190002441406	1.7499666666666667					1	DETECTED	150.9319 m/z @1.75 [CD8243_2.mzXML]	150.93190002441406	1.7499666666666667	1.6574833333333332	9.6443	7.986816666666666	24853.685546875	876575.7936915283	0	1171	0.10755564072629897	43.179762119300705	0.6774934234720144	150.92591857910156	150.937255859375
231	150.96841430664062	11.560733333333333					1	DETECTED	150.9684 m/z @11.56 [CD8243_2.mzXML]	150.96841430664062	11.560733333333333	0.13763333333333333	19.904166666666665	19.76653333333333	12252.556640625	2278257.8575747055	0	1171	0.7729463202071774	1.11848275933208	0.3221530769735415	150.96786499023438	150.9769287109375
232	150.99684143066406	19.482166666666668					1	DETECTED	150.9968 m/z @19.48 [CD8243_2.mzXML]	150.99684143066406	19.482166666666668	1.4492166666666668	19.482166666666668	18.03295	4473.89599609375	3439770.4133374025	0	1171	17.98804661882584	0.5	null	150.98916625976562	150.99684143066406
233	151.09878540039062	10.722633333333333					1	DETECTED	151.0988 m/z @10.72 [CD8243_2.mzXML]	151.09878540039062	10.722633333333333	0.35714999999999997	16.9465	16.58935	6540.95166015625	1961169.472616333	0	1171	7.93593181397458	0.8002207647496741	3.5017977456452165	151.09603881835938	151.09906005859375
234	152.0218048095703	1.7933333333333332					1	DETECTED	152.0218 m/z @1.79 [CD8243_2.mzXML]	152.0218048095703	1.7933333333333332	1.7933333333333332	10.61685	8.823516666666666	76338.1015625	890566.046746124	0	1171	0.022482813487291864	null	null	152.02178955078125	152.03179931640625
235	152.05418395996094	2.6861					1	DETECTED	152.0542 m/z @2.69 [CD8243_2.mzXML]	152.05418395996094	2.6861	0.13763333333333333	19.958833333333335	19.8212	2906.899169921875	1318602.003579467	0	1171	18.74285601554205	3.888848196301044	6.777696392602088	152.0465545654297	152.05418395996094
236	152.0681915283203	1.8773666666666666					1	DETECTED	152.0682 m/z @1.88 [CD8243_2.mzXML]	152.0681915283203	1.8773666666666666	1.8773666666666666	13.680533333333333	11.803166666666666	9283.38671875	883603.9178068235	0	1171	7.030557490028823	null	null	152.06211853027344	152.07081604003906
237	152.9468994140625	1.6122					1	DETECTED	152.9469 m/z @1.61 [CD8243_2.mzXML]	152.9468994140625	1.6122	1.5534166666666667	1.8073666666666666	0.2539499999999999	106021.921875	697344.3106566168	0	1171	0.10069404757998557	1.8709348051141328	2.604680879086787	152.9466552734375	152.94711303710938
238	153.0574188232422	13.924133333333334					1	DETECTED	153.0574 m/z @13.92 [CD8243_2.mzXML]	153.0574188232422	13.924133333333334	0.8130333333333333	19.628833333333333	18.8158	84230.15625	1.2686717291488374E7	0	1171	2.3847467542744294	0.669921451301629	0.3167674746109039	153.052001953125	153.06634521484375
239	154.0261993408203	1.8909666666666667					1	DETECTED	154.0262 m/z @1.89 [CD8243_2.mzXML]	154.0261993408203	1.8909666666666667	1.8073666666666666	10.55185	8.744483333333333	23102.189453125	1996106.1246765747	0	1171	0.07027278071874443	52.03969175401152	100.82554524584046	154.01988220214844	154.02658081054688
240	154.0586395263672	1.8363					1	DETECTED	154.0586 m/z @1.84 [CD8243_2.mzXML]	154.0586395263672	1.8363	1.8363	15.60745	13.77115	7096.2490234375	1337463.1552331536	0	1171	12.33926350337766	null	null	154.04994201660156	154.06802368164062
241	154.07838439941406	2.2716833333333333					1	DETECTED	154.0784 m/z @2.27 [CD8243_2.mzXML]	154.07838439941406	2.2716833333333333	2.2716833333333333	19.463833333333334	17.19215	8035.2919921875	1171035.0123041992	0	1171	1.4148369556951654	null	null	154.0687255859375	154.0865478515625
242	155.02813720703125	2.7281833333333334					1	DETECTED	155.0281 m/z @2.73 [CD8243_2.mzXML]	155.02813720703125	2.7281833333333334	2.2011166666666666	17.53533333333333	15.334216666666663	18316.923828125	1389989.123661285	0	1171	0.27276915793167733	14.546752466481147	67.94421697786422	155.0253448486328	155.0314178466797
243	155.06765747070312	10.30595					1	DETECTED	155.0677 m/z @10.31 [CD8243_2.mzXML]	155.06765747070312	10.30595	9.1424	10.43175	1.2893499999999989	3616.436767578125	105996.02265277095	0	1171	2.1182249717952164	0.554058699669116	0.10811739933823215	155.0603790283203	155.06790161132812
244	155.07884216308594	1.6574833333333332					1	DETECTED	155.0788 m/z @1.66 [CD8243_2.mzXML]	155.07884216308594	1.6574833333333332	1.5824666666666665	10.197833333333334	8.615366666666667	12545.66015625	3624851.2181595457	0	1171	8.354225247403985	57.423017107309434	109.78478822415362	155.0748291015625	155.08169555664062
245	155.13058471679688	14.995783333333332					1	DETECTED	155.1306 m/z @15.00 [CD8243_2.mzXML]	155.13058471679688	14.995783333333332	0.10095000000000001	19.995166666666666	19.894216666666665	407132.59375	8.97236429222676E7	0	1171	7.744936758532157	0.6762497443599458	0.32014966411032353	155.13002014160156	155.13128662109375
246	156.04180908203125	1.77925					1	DETECTED	156.0418 m/z @1.78 [CD8243_2.mzXML]	156.04180908203125	1.77925	1.7499666666666667	10.161983333333334	8.412016666666666	203939.828125	1.9006251946068052E7	0	1171	0.05073477649754743	null	null	156.04168701171875	156.04246520996094
247	156.07656860351562	1.8909666666666667					1	DETECTED	156.0766 m/z @1.89 [CD8243_2.mzXML]	156.07656860351562	1.8909666666666667	1.5389166666666665	15.3864	13.847483333333333	90241.4140625	3231651.6126263123	0	1171	0.09043335448064949	1.9745924900342293	4.738055846662469	156.0668182373047	156.07701110839844
248	156.13418579101562	14.995783333333332					1	DETECTED	156.1342 m/z @15.00 [CD8243_2.mzXML]	156.13418579101562	14.995783333333332	0.19293333333333335	19.94066666666667	19.747733333333336	18753.697265625	5417296.167638702	0	1171	9.088329786951226	0.8141026433665068	0.7444561604169129	156.13363647460938	156.1349334716797
249	157.12779235839844	14.995783333333332					1	DETECTED	157.1278 m/z @15.00 [CD8243_2.mzXML]	157.12779235839844	14.995783333333332	0.10095000000000001	19.995166666666666	19.894216666666665	108156.1640625	2.6276149776357234E7	0	1171	7.909362630337492	0.8389375246011683	1.387017419207589	157.12216186523438	157.12850952148438
250	158.1312255859375	15.189833333333333					1	DETECTED	158.1312 m/z @15.19 [CD8243_2.mzXML]	158.1312255859375	15.189833333333333	0.17473333333333332	19.92233333333333	19.7476	5486.96337890625	2054859.1886078194	0	1171	7.192715201931806	0.6575913580329136	0.3118797296409367	158.13027954101562	158.1319580078125
251	158.92767333984375	1.5534166666666667					1	DETECTED	158.9277 m/z @1.55 [CD8243_2.mzXML]	158.92767333984375	1.5534166666666667	1.4646166666666667	2.07355	0.6089333333333333	35754.28125	542503.3018496092	0	1171	0.11768479627223338	3.428678678678679	5.35439022110323	158.92123413085938	158.92930603027344
252	158.96371459960938	1.6574833333333332					1	DETECTED	158.9637 m/z @1.66 [CD8243_2.mzXML]	158.96371459960938	1.6574833333333332	1.5824666666666665	12.855366666666667	11.2729	429185.28125	4831527.282985109	0	1171	0.13474463528386527	71.95520462226925	1.843554229697282	158.96310424804688	158.97032165527344
253	159.00527954101562	1.8218166666666666					1	DETECTED	159.0053 m/z @1.82 [CD8243_2.mzXML]	159.00527954101562	1.8218166666666666	1.4146	17.7395	16.3249	8765.986328125	1073991.4535727843	0	1171	1.263172402403459	20.044489010764135	39.08897802152827	159.00527954101562	159.01429748535156
254	159.06492614746094	1.9603166666666667					1	DETECTED	159.0649 m/z @1.96 [CD8243_2.mzXML]	159.06492614746094	1.9603166666666667	1.8909666666666667	19.683666666666667	17.7927	9312.7451171875	1034870.5803139342	0	1171	0.1734778719677068	17.390853827004452	37.12296009489421	159.06100463867188	159.06689453125
255	159.09165954589844	9.201883333333335					1	DETECTED	159.0917 m/z @9.20 [CD8243_2.mzXML]	159.09165954589844	9.201883333333335	0.28415	10.342933333333333	10.058783333333333	54356.1875	976814.9908990195	0	1171	0.09549445327630934	1.6977955314332547	0.2517982702056113	159.08853149414062	159.10159301757812
256	159.96717834472656	1.6574833333333332					1	DETECTED	159.9672 m/z @1.66 [CD8243_2.mzXML]	159.96717834472656	1.6574833333333332	1.6425833333333335	1.7038666666666666	0.061283333333333134	8301.392578125	25462.61496215815	0	1171	0.14259197133213286	2.0564876957494764	3.1129753914989533	159.96702575683594	159.96722412109375
257	159.98182678222656	11.356083333333334					1	DETECTED	159.9818 m/z @11.36 [CD8243_2.mzXML]	159.98182678222656	11.356083333333334	0.10095000000000001	19.976999999999997	19.876049999999996	9672.9697265625	1588217.8784841918	0	1171	8.775172038154713	0.9140179524819637	0.7573211849296543	159.9814910888672	159.9825439453125
258	160.06024169921875	2.6578333333333335					1	DETECTED	160.0602 m/z @2.66 [CD8243_2.mzXML]	160.06024169921875	2.6578333333333335	1.8363	19.427333333333333	17.591033333333332	321899.0625	1.9587315339141905E7	1	1171	0.715098675740458	1.5901497732970875	1.4479138876209803	160.0599822998047	160.06346130371094
259	160.07559204101562	9.216266666666666					1	DETECTED	160.0756 m/z @9.22 [CD8243_2.mzXML]	160.07559204101562	9.216266666666666	0.6672166666666667	19.793833333333335	19.126616666666667	27348.65625	2210372.7752962657	0	1171	0.10669673474410857	0.5667511306177357	2.202879839313519	160.07493591308594	160.075927734375
260	160.13311767578125	10.09125					1	DETECTED	160.1331 m/z @10.09 [CD8243_2.mzXML]	160.13311767578125	10.09125	10.056849999999999	10.250733333333333	0.19388333333333385	27477.892578125	153270.33815649542	0	1171	0.08730001845917279	2.8775517628601746	4.140381216182902	160.1331024169922	160.13333129882812
261	161.01219177246094	1.4943333333333333					1	DETECTED	161.0122 m/z @1.49 [CD8243_2.mzXML]	161.01219177246094	1.4943333333333333	1.4329333333333334	1.5972666666666666	0.16433333333333322	18083.79296875	114689.76949169917	0	1171	0.11075656658364763	1.3382193268186766	1.6764386536373532	161.01185607910156	161.01219177246094
262	161.02365112304688	12.5152					1	DETECTED	161.0237 m/z @12.52 [CD8243_2.mzXML]	161.02365112304688	12.5152	1.4146	16.744333333333334	15.329733333333333	62150.140625	9164685.990092343	0	1171	1.4909059466776373	0.4152573001039365	2.208246688798637	161.0146484375	161.03240966796875
263	161.0637664794922	2.5465999999999998					1	DETECTED	161.0638 m/z @2.55 [CD8243_2.mzXML]	161.0637664794922	2.5465999999999998	0.3934666666666667	19.958833333333335	19.56536666666667	18550.884765625	2899309.0941909202	0	1171	0.7130224067511564	0.761197069467572	6.585418814473595	161.0585479736328	161.07089233398438
264	161.12820434570312	1.7499666666666667					1	DETECTED	161.1282 m/z @1.75 [CD8243_2.mzXML]	161.12820434570312	1.7499666666666667	1.5389166666666665	16.011133333333333	14.472216666666666	21597.71875	2195253.4035734558	0	1171	0.06265027850691207	30.541066869263812	39.503021022977116	161.12791442871094	161.1365509033203
265	161.98117065429688	0.4483833333333333					1	DETECTED	161.9812 m/z @0.45 [CD8243_2.mzXML]	161.98117065429688	0.4483833333333333	0.10095000000000001	19.995166666666666	19.894216666666665	3749.42431640625	1837804.7199098808	0	1171	18.93869043831952	28.63026479900221	18.76241252998615	161.98060607910156	161.98794555664062
266	162.05003356933594	1.9603166666666667					1	DETECTED	162.0500 m/z @1.96 [CD8243_2.mzXML]	162.05003356933594	1.9603166666666667	1.9603166666666667	6.47685	4.516533333333333	11366.2822265625	950838.1330996398	0	1171	4.086978226603444	null	null	162.05003356933594	162.05860900878906
267	162.0978240966797	15.754199999999999					1	DETECTED	162.0978 m/z @15.75 [CD8243_2.mzXML]	162.0978240966797	15.754199999999999	8.7875	19.995166666666666	11.207666666666666	10850.921875	2693843.3769419547	0	1171	3.462957191967446	0.804374141750518	0.5176185641199127	162.09710693359375	162.0983428955078
268	162.1118927001953	1.8218166666666666					1	DETECTED	162.1119 m/z @1.82 [CD8243_2.mzXML]	162.1118927001953	1.8218166666666666	1.7648000000000001	11.41755	9.652750000000001	3300741.5	1.74262758617923E7	1	1171	0.3186390333977698	2.2507970647476654	2.4273954676341063	162.10403442382812	162.11279296875
269	162.96742248535156	11.575583333333332					1	DETECTED	162.9674 m/z @11.58 [CD8243_2.mzXML]	162.96742248535156	11.575583333333332	0.2478	15.11825	14.87045	4266.32080078125	1601981.786340667	0	1171	7.605490963651691	0.6563706932953932	0.8828059215749342	162.96742248535156	162.97483825683594
270	162.99114990234375	1.5092					1	DETECTED	162.9911 m/z @1.51 [CD8243_2.mzXML]	162.99114990234375	1.5092	0.19293333333333335	19.958833333333335	19.765900000000002	396312.5	6760113.61704718	0	1171	0.11634670923119605	1.471317433862519	1.8572741279494094	162.9821319580078	162.9987030029297
271	163.0386199951172	10.914533333333333					1	DETECTED	163.0386 m/z @10.91 [CD8243_2.mzXML]	163.0386199951172	10.914533333333333	0.15598333333333333	19.995166666666666	19.839183333333335	33149.33203125	3444523.5739866355	0	1171	0.9913508524798473	3.0613659433638416	0.8234430819718636	163.03125	163.04714965820312
272	163.05996704101562	2.0023666666666666					1	DETECTED	163.0600 m/z @2.00 [CD8243_2.mzXML]	163.05996704101562	2.0023666666666666	0.11913333333333333	19.958833333333335	19.8397	49226.2421875	6829631.5259104	0	1171	0.15642992356442043	6.216739421643052	9.359758247333342	163.05392456054688	163.06991577148438
273	163.09422302246094	15.956016666666667					1	DETECTED	163.0942 m/z @15.96 [CD8243_2.mzXML]	163.09422302246094	15.956016666666667	0.3204666666666667	19.94066666666667	19.6202	21749.1171875	7179371.16381845	0	1171	3.4104069039600553	1.5642109882467174	0.6114160268266207	163.0867156982422	163.0991973876953
274	163.11563110351562	1.8218166666666666					1	DETECTED	163.1156 m/z @1.82 [CD8243_2.mzXML]	163.11563110351562	1.8218166666666666	1.7648000000000001	12.238866666666667	10.474066666666666	157389.03125	3386099.4071553955	0	1171	0.06156272947057295	90.06057483704693	185.69803866004008	163.11129760742188	163.1188201904297
275	163.97645568847656	0.4483833333333333					1	DETECTED	163.9765 m/z @0.45 [CD8243_2.mzXML]	163.97645568847656	0.4483833333333333	0.10095000000000001	19.995166666666666	19.894216666666665	56230.98828125	1.914330185572285E7	1	1171	18.1809726964854	14.536137135138816	26.288150176996602	163.97584533691406	163.97999572753906
276	164.90896606445312	1.7499666666666667					1	DETECTED	164.9090 m/z @1.75 [CD8243_2.mzXML]	164.90896606445312	1.7499666666666667	1.7038666666666666	1.7648000000000001	0.060933333333333506	23554.93359375	79988.88370800797	0	1171	0.1449885388185277	0.6608821402747664	0.3217642805495329	164.90890502929688	164.90908813476562
277	164.92982482910156	1.6727333333333334					1	DETECTED	164.9298 m/z @1.67 [CD8243_2.mzXML]	164.92982482910156	1.6727333333333334	1.6272166666666665	8.353033333333334	6.725816666666668	32350.10546875	846081.1527450257	0	1171	0.14913069809384094	73.88300988648814	10.113061889360884	164.92022705078125	164.9325714111328
278	164.9842071533203	11.651516666666668					1	DETECTED	164.9842 m/z @11.65 [CD8243_2.mzXML]	164.9842071533203	11.651516666666668	0.10095000000000001	19.995166666666666	19.894216666666665	102786.5703125	1.3509809182576098E7	1	1171	1.1332276396418806	0.8366307715003265	6.726552566166711	164.97952270507812	164.9871826171875
279	165.0244140625	1.4943333333333333					1	DETECTED	165.0244 m/z @1.49 [CD8243_2.mzXML]	165.0244140625	1.4943333333333333	1.4646166666666667	1.6272166666666665	0.16259999999999986	6969.162109375	51035.950388183584	0	1171	0.07642042489915157	2.735838474481214	4.471676948962428	165.024169921875	165.02467346191406
280	165.0546417236328	3.9222166666666665					1	DETECTED	165.0546 m/z @3.92 [CD8243_2.mzXML]	165.0546417236328	3.9222166666666665	1.5239333333333334	10.5212	8.997266666666667	7786.8544921875	1171586.2600523073	0	1171	5.6481953753192595	0.5704517439975668	0.3393195295164748	165.0523681640625	165.06080627441406
281	165.15968322753906	16.579366666666665					1	DETECTED	165.1597 m/z @16.58 [CD8243_2.mzXML]	165.15968322753906	16.579366666666665	0.10095000000000001	19.958833333333335	19.857883333333334	21416.490234375	5278621.036392944	0	1171	2.325671574596017	0.714934056685324	0.4342547089133832	165.1573028564453	165.16818237304688
282	165.5899200439453	8.3695					1	DETECTED	165.5899 m/z @8.37 [CD8243_2.mzXML]	165.5899200439453	8.3695	7.9787333333333335	8.4865	0.507766666666666	6242.75146484375	108312.99324206517	0	1171	0.2989413523594191	0.6497057067303579	0.29941141346071576	165.58963012695312	165.5899200439453
283	166.02603149414062	2.3687					1	DETECTED	166.0260 m/z @2.37 [CD8243_2.mzXML]	166.02603149414062	2.3687	0.92255	17.831833333333336	16.909283333333335	34012.78125	9426910.046622165	0	1171	0.8046292092524192	1.2545895925161759	0.98879208086563	166.0167999267578	166.03182983398438
284	166.05528259277344	12.666666666666666					1	DETECTED	166.0553 m/z @12.67 [CD8243_2.mzXML]	166.05528259277344	12.666666666666666	1.9743166666666667	19.1355	17.161183333333334	41640.92578125	1.452961860605072E7	0	1171	16.902800215764284	1.2514828754974654	1.4051403162565617	166.049072265625	166.06399536132812
285	166.0749053955078	8.385466666666666					1	DETECTED	166.0749 m/z @8.39 [CD8243_2.mzXML]	166.0749053955078	8.385466666666666	0.9588333333333333	18.164499999999997	17.205666666666662	4194.7900390625	856261.4524604491	0	1171	0.3230474321021948	1.1583759352600325	31.80793108333781	166.0654296875	166.07504272460938
286	166.08604431152344	8.3695					1	DETECTED	166.0860 m/z @8.37 [CD8243_2.mzXML]	166.08604431152344	8.3695	0.2478	19.610500000000002	19.3627	2154684.25	4.763695047020353E7	1	1171	0.2928717662145406	0.8971322369041522	0.45232121484138965	166.0809783935547	166.08694458007812
287	166.09840393066406	8.353033333333334					1	DETECTED	166.0984 m/z @8.35 [CD8243_2.mzXML]	166.09840393066406	8.353033333333334	8.031083333333333	8.4352	0.4041166666666669	4888.5322265625	61456.453208618186	0	1171	0.11208563931993076	0.6276078065952253	0.25521561319045055	166.09658813476562	166.104736328125
288	166.1170654296875	12.565966666666666					1	DETECTED	166.1171 m/z @12.57 [CD8243_2.mzXML]	166.1170654296875	12.565966666666666	8.10035	16.249116666666666	8.148766666666665	39191.4609375	1.0263735706385039E7	0	1171	8.813963981414776	0.9253865046256085	0.858087226663892	166.1080322265625	166.11766052246094
289	166.52784729003906	2.989833333333333					1	DETECTED	166.5278 m/z @2.99 [CD8243_2.mzXML]	166.52784729003906	2.989833333333333	2.8864	15.51525	12.62885	2535.374755859375	521975.7053808289	0	1171	0.3292060192510933	61.048259748630656	121.09651949726131	166.52059936523438	166.52870178222656
290	166.58428955078125	8.336866666666667					1	DETECTED	166.5843 m/z @8.34 [CD8243_2.mzXML]	166.58428955078125	8.336866666666667	7.943683333333333	8.4865	0.5428166666666661	5992.6455078125	107016.83212661736	0	1171	0.2933781191136724	0.6902844305031562	0.3805688610063125	166.5841064453125	166.58438110351562
291	166.984619140625	11.545916666666667					1	DETECTED	166.9846 m/z @11.55 [CD8243_2.mzXML]	166.984619140625	11.545916666666667	0.10095000000000001	19.995166666666666	19.894216666666665	53840.51171875	8015460.582362388	0	1171	1.3053385426353792	0.8041504036086595	0.3600953731262339	166.9837188720703	166.9855194091797
292	167.0222930908203	8.3695					1	DETECTED	167.0223 m/z @8.37 [CD8243_2.mzXML]	167.0222930908203	8.3695	6.512566666666667	12.343483333333333	5.830916666666666	7322.6201171875	619986.0583410034	0	1171	0.5320242968188094	1.570039312127522	2.140078624255044	167.02064514160156	167.02239990234375
293	167.0338134765625	9.58265					1	DETECTED	167.0338 m/z @9.58 [CD8243_2.mzXML]	167.0338134765625	9.58265	1.8073666666666666	10.233016666666666	8.42565	19037.080078125	908874.6691432488	0	1171	0.09679454389559439	0.5206922350540963	0.08841219144803587	167.03118896484375	167.0341339111328
294	167.07321166992188	1.77925					1	DETECTED	167.0732 m/z @1.78 [CD8243_2.mzXML]	167.07321166992188	1.77925	1.7648000000000001	12.7865	11.0217	8070.44873046875	2583505.526010315	0	1171	8.57214030989034	381.3737024221492	596.6587742753876	167.0676727294922	167.07376098632812
295	167.08949279785156	8.3695					1	DETECTED	167.0895 m/z @8.37 [CD8243_2.mzXML]	167.08949279785156	8.3695	7.728516666666667	10.0235	2.2949833333333336	151135.125	3112377.5671742233	0	1171	0.28822797095560304	0.897578884740645	0.47989067181094663	167.081787109375	167.0904541015625
296	168.09310913085938	8.353033333333334					1	DETECTED	168.0931 m/z @8.35 [CD8243_2.mzXML]	168.09310913085938	8.353033333333334	7.961266666666666	10.739733333333334	2.7784666666666675	4815.03564453125	243534.52462982177	0	1171	0.3278497041715802	3.546073342976249	6.092146685952498	168.0901641845703	168.10205078125
297	168.9798583984375	11.836649999999999					1	DETECTED	168.9799 m/z @11.84 [CD8243_2.mzXML]	168.9798583984375	11.836649999999999	0.10095000000000001	19.995166666666666	19.894216666666665	19735.19140625	3443489.6929371315	0	1171	1.1937497975538385	0.718739768564937	0.7019930219904574	168.9794158935547	168.98092651367188
298	169.0051727294922	10.43175					1	DETECTED	169.0052 m/z @10.43 [CD8243_2.mzXML]	169.0051727294922	10.43175	10.398466666666668	19.92233333333333	9.523866666666663	14153.4091796875	849257.7423333736	0	1171	0.09048669829143563	4.815146412386387	96.88304406305475	169.0048828125	169.0088653564453
299	169.03565979003906	2.989833333333333					1	DETECTED	169.0357 m/z @2.99 [CD8243_2.mzXML]	169.03565979003906	2.989833333333333	1.9463333333333332	19.647166666666667	17.700833333333335	90333.359375	6262244.7810494695	0	1171	0.5143794665917252	1.0301446781071824	0.6477541726584685	169.0327606201172	169.03875732421875
300	169.04916381835938	10.844133333333334					1	DETECTED	169.0492 m/z @10.84 [CD8243_2.mzXML]	169.04916381835938	10.844133333333334	1.73515	11.089883333333335	9.354733333333336	127637.2578125	4048754.358275696	0	1171	0.09568007508870657	0.5639072786468601	0.020065018650539824	169.0469207763672	169.05856323242188
301	169.09454345703125	1.6574833333333332					1	DETECTED	169.0945 m/z @1.66 [CD8243_2.mzXML]	169.09454345703125	1.6574833333333332	1.5972666666666666	18.457666666666668	16.860400000000002	18795.5234375	4351445.697596893	0	1171	0.08517693401444948	139.99778577359555	278.9955715471911	169.08642578125	169.09725952148438
302	170.05999755859375	9.201883333333335					1	DETECTED	170.0600 m/z @9.20 [CD8243_2.mzXML]	170.05999755859375	9.201883333333335	1.905	10.861383333333333	8.956383333333333	143691.5625	7180548.696205086	0	1171	0.10546542976502238	0.6131598749713455	1.7560980951610514	170.0523681640625	170.06175231933594
303	170.09625244140625	6.175433333333333					1	DETECTED	170.0963 m/z @6.18 [CD8243_2.mzXML]	170.09625244140625	6.175433333333333	0.10095000000000001	19.995166666666666	19.894216666666665	7958.36328125	5524361.898396546	0	1171	13.133745331204663	1.6375233558958373	2.2750467117916746	170.09181213378906	170.09756469726562
304	171.0020294189453	10.41595					1	DETECTED	171.0020 m/z @10.42 [CD8243_2.mzXML]	171.0020294189453	10.41595	10.41595	10.506183333333333	0.09023333333333206	4212.576171875	18437.351958984305	0	1171	0.10547482998565982	null	null	171.0020294189453	171.0022430419922
305	171.0328369140625	1.4796333333333334					1	DETECTED	171.0328 m/z @1.48 [CD8243_2.mzXML]	171.0328369140625	1.4796333333333334	1.4646166666666667	18.56833333333333	17.103716666666664	8528.5908203125	2364650.3735603024	0	1171	0.13706232034737176	569.4911209766921	1137.9822419533841	171.0276336669922	171.03335571289062
306	171.06346130371094	9.201883333333335					1	DETECTED	171.0635 m/z @9.20 [CD8243_2.mzXML]	171.06346130371094	9.201883333333335	1.6574833333333332	9.291233333333334	7.633750000000001	15673.26953125	2529672.873053589	0	1171	0.10088505026847017	0.5059216107311383	0.0118432214622766	171.05596923828125	171.06358337402344
307	171.1490936279297	6.5482499999999995					1	DETECTED	171.1491 m/z @6.55 [CD8243_2.mzXML]	171.1490936279297	6.5482499999999995	0.11913333333333333	19.958833333333335	19.8397	7795.16796875	4690476.548459412	0	1171	13.142898939798666	1.5429569121730047	0.8446578021678539	171.14724731445312	171.15750122070312
308	172.03689575195312	9.532649999999999					1	DETECTED	172.0369 m/z @9.53 [CD8243_2.mzXML]	172.03689575195312	9.532649999999999	9.497716666666667	15.029783333333334	5.532066666666667	4419.525390625	494936.278893524	0	1171	0.15255220252298507	79.18034351145508	157.36068702291016	172.03689575195312	172.04051208496094
309	172.13319396972656	10.233016666666666					1	DETECTED	172.1332 m/z @10.23 [CD8243_2.mzXML]	172.13319396972656	10.233016666666666	10.161983333333334	10.861383333333333	0.6993999999999989	12619.6669921875	133613.46487933342	0	1171	0.10326932466042571	3.003753845357967	5.482393009996966	172.1328582763672	172.13356018066406
310	172.97825622558594	1.5534166666666667					1	DETECTED	172.9783 m/z @1.55 [CD8243_2.mzXML]	172.97825622558594	1.5534166666666667	1.4329333333333334	1.5534166666666667	0.12048333333333328	4560.60400390625	25598.470440429686	0	1171	0.10359429094235528	0.5	null	172.97825622558594	172.987060546875
311	173.0200653076172	11.225866666666667					1	DETECTED	173.0201 m/z @11.23 [CD8243_2.mzXML]	173.0200653076172	11.225866666666667	0.19293333333333335	19.976999999999997	19.784066666666664	6283.05029296875	2431119.69117429	0	1171	7.6577110406478095	0.8965914172114999	3.2626870632237663	173.01980590820312	173.02117919921875
312	173.96083068847656	11.29455					1	DETECTED	173.9608 m/z @11.29 [CD8243_2.mzXML]	173.96083068847656	11.29455	0.10095000000000001	19.995166666666666	19.894216666666665	10077.75390625	1911511.4204449158	0	1171	0.44618163699767166	1.6501911865358077	0.8470774350183844	173.9606170654297	173.96237182617188
313	174.07864379882812	15.27885					1	DETECTED	174.0786 m/z @15.28 [CD8243_2.mzXML]	174.07864379882812	15.27885	8.822883333333333	19.628833333333333	10.80595	11693.9697265625	2564402.091938872	0	1171	2.8431443160990693	0.8617776445185518	0.7086876853830009	174.06890869140625	174.0791015625
314	174.12734985351562	1.06835					1	DETECTED	174.1273 m/z @1.07 [CD8243_2.mzXML]	174.12734985351562	1.06835	0.15598333333333333	19.995166666666666	19.839183333333335	2231.73486328125	1305324.991953034	0	1171	5.725715869319451	10.872374045522635	20.74474809104527	174.12681579589844	174.13143920898438
315	174.937744140625	1.6727333333333334					1	DETECTED	174.9377 m/z @1.67 [CD8243_2.mzXML]	174.937744140625	1.6727333333333334	1.5972666666666666	1.8218166666666666	0.22455000000000003	98125.8515625	657754.4794224856	0	1171	0.09568193322680374	1.3973951914516334	1.5351005345756032	174.9376983642578	174.93821716308594
316	174.99148559570312	1.4943333333333333					1	DETECTED	174.9915 m/z @1.49 [CD8243_2.mzXML]	174.99148559570312	1.4943333333333333	0.15598333333333333	19.94066666666667	19.784683333333337	45474.78515625	2700217.3439792804	0	1171	0.9882456183212618	1.2726825566883617	18.661967010067258	174.9850616455078	174.99227905273438
317	175.00807189941406	14.044383333333334					1	DETECTED	175.0081 m/z @14.04 [CD8243_2.mzXML]	175.00807189941406	14.044383333333334	9.426583333333333	19.28166666666667	9.855083333333337	5661.38232421875	1297426.39872406	0	1171	1.1224713265233035	1.0670755915515326	1.3706665539864835	175.00735473632812	175.0117950439453
318	175.02383422851562	3.334033333333333					1	DETECTED	175.0238 m/z @3.33 [CD8243_2.mzXML]	175.02383422851562	3.334033333333333	1.98835	17.2955	15.30715	6921.14208984375	1416865.5120097655	0	1171	0.3936727676125389	5.6875007740800845	0.22088494694010471	175.0148468017578	175.03199768066406
319	175.07504272460938	15.172116666666666					1	DETECTED	175.0750 m/z @15.17 [CD8243_2.mzXML]	175.07504272460938	15.172116666666666	8.964666666666666	19.92233333333333	10.957666666666665	14257.3857421875	3549974.793659669	0	1171	2.8162486782741887	0.8903132793670224	0.7102345339176771	175.0741424560547	175.0756378173828
320	175.0897216796875	0.6308833333333334					1	DETECTED	175.0897 m/z @0.63 [CD8243_2.mzXML]	175.0897216796875	0.6308833333333334	0.10095000000000001	19.995166666666666	19.894216666666665	2221.60546875	1371813.7180234988	0	1171	0.8386967437756001	18.770489998741976	36.54097999748396	175.0867462158203	175.09669494628906
321	175.1187744140625	1.7933333333333332					1	DETECTED	175.1188 m/z @1.79 [CD8243_2.mzXML]	175.1187744140625	1.7933333333333332	1.6272166666666665	19.463833333333334	17.836616666666668	55979.30078125	2140270.8679007874	0	1171	0.06198983333346453	3.251627847984064	3.1615577493314917	175.1119842529297	175.11944580078125
322	176.0707550048828	10.5212					1	DETECTED	176.0708 m/z @10.52 [CD8243_2.mzXML]	176.0707550048828	10.5212	9.275766666666668	17.646833333333333	8.371066666666666	37996.76171875	1169618.4183105766	0	1171	0.07835505747029892	0.5733637155641856	0.11418413117963591	176.0704345703125	176.078857421875
323	176.97056579589844	1.5092					1	DETECTED	176.9706 m/z @1.51 [CD8243_2.mzXML]	176.97056579589844	1.5092	1.4329333333333334	16.707166666666666	15.274233333333333	27238.955078125	4810233.213199707	0	1171	0.10535105021387126	100.13701923076918	199.27403846153834	176.96084594726562	176.9707794189453
324	177.0015411376953	11.590133333333334					1	DETECTED	177.0015 m/z @11.59 [CD8243_2.mzXML]	177.0015411376953	11.590133333333334	9.755316666666666	18.201666666666664	8.446349999999999	6417.60009765625	976278.8166960756	0	1171	1.471516727002248	2.3016877253858214	3.1744636697982687	176.9918670654297	177.00912475585938
325	177.0609130859375	1.6122					1	DETECTED	177.0609 m/z @1.61 [CD8243_2.mzXML]	177.0609130859375	1.6122	1.6122	10.651783333333332	9.039583333333333	13555.8349609375	1223632.1146922605	0	1171	0.018253967918628655	null	null	177.0546875	177.06105041503906
326	177.07559204101562	1.9463333333333332					1	DETECTED	177.0756 m/z @1.95 [CD8243_2.mzXML]	177.07559204101562	1.9463333333333332	1.9187	15.882299999999999	13.9636	10609.517578125	1851045.2928501582	0	1171	0.1241404632551979	157.6122911501806	313.66078232340817	177.07144165039062	177.0853729248047
327	177.0869903564453	2.7565833333333334					1	DETECTED	177.0870 m/z @2.76 [CD8243_2.mzXML]	177.0869903564453	2.7565833333333334	2.2856666666666663	10.506183333333333	8.220516666666667	5188.080078125	762565.9336058962	0	1171	0.6199711834389161	8.72820739692089	5.003280196814836	177.08627319335938	177.09109497070312
328	177.15982055664062	16.891833333333334					1	DETECTED	177.1598 m/z @16.89 [CD8243_2.mzXML]	177.15982055664062	16.891833333333334	0.11913333333333333	19.976999999999997	19.857866666666663	3454.097412109375	1655775.1422928167	0	1171	7.2736883729380235	0.5919698875752462	0.41600453642250207	177.15792846679688	177.1634063720703
329	177.95545959472656	6.905983333333333					1	DETECTED	177.9555 m/z @6.91 [CD8243_2.mzXML]	177.95545959472656	6.905983333333333	0.13763333333333333	19.958833333333335	19.8212	3269.810302734375	1338577.851990112	0	1171	6.465744520308531	1.4642564288194317	1.9285128576388635	177.95510864257812	177.9564666748047
330	178.9630584716797	11.620433333333333					1	DETECTED	178.9631 m/z @11.62 [CD8243_2.mzXML]	178.9630584716797	11.620433333333333	0.37533333333333335	19.793833333333335	19.4185	3775.914794921875	1449542.986371338	0	1171	4.634461426626885	0.8634205120452465	1.9779751097802618	178.9615478515625	178.96438598632812
331	179.04019165039062	1.4943333333333333					1	DETECTED	179.0402 m/z @1.49 [CD8243_2.mzXML]	179.04019165039062	1.4943333333333333	1.4329333333333334	16.175966666666667	14.743033333333335	10311.40234375	3814770.776439667	0	1171	0.16082466743010482	120.05727470141171	239.11454940282343	179.03103637695312	179.04698181152344
332	179.05401611328125	14.995783333333332					1	DETECTED	179.0540 m/z @15.00 [CD8243_2.mzXML]	179.05401611328125	14.995783333333332	9.659466666666667	18.935166666666664	9.275699999999997	4462.32275390625	1006886.0311275931	0	1171	1.7822140405504605	0.8691107161931294	0.7729636743660645	179.0520477294922	179.0546112060547
333	179.0703582763672	10.506183333333333					1	DETECTED	179.0704 m/z @10.51 [CD8243_2.mzXML]	179.0703582763672	10.506183333333333	0.10095000000000001	19.995166666666666	19.894216666666665	75721.0625	1909269.914115298	0	1171	0.0965248327189272	0.7725766849900969	0.4074842412119314	179.06051635742188	179.07093811035156
334	180.0474395751953	10.722633333333333					1	DETECTED	180.0474 m/z @10.72 [CD8243_2.mzXML]	180.0474395751953	10.722633333333333	4.79675	10.844133333333334	6.047383333333333	18116.51953125	669205.4650234377	0	1171	0.10514579420989811	0.5102516361836351	2.228344063533724	180.04464721679688	180.04779052734375
335	180.0655059814453	9.738716666666667					1	DETECTED	180.0655 m/z @9.74 [CD8243_2.mzXML]	180.0655059814453	9.738716666666667	1.9603166666666667	10.61685	8.656533333333332	7717.70703125	994103.6944485473	0	1171	0.0874045062866955	0.556446912818403	0.009593017034883553	180.0652618408203	180.07383728027344
336	180.94741821289062	10.966383333333333					1	DETECTED	180.9474 m/z @10.97 [CD8243_2.mzXML]	180.94741821289062	10.966383333333333	1.4329333333333334	19.5185	18.085566666666665	2405.792236328125	1179087.724697724	0	1171	13.880478105857216	0.9485320983834112	0.8970641967668228	180.94602966308594	180.9483642578125
337	181.07196044921875	9.357566666666665					1	DETECTED	181.0720 m/z @9.36 [CD8243_2.mzXML]	181.07196044921875	9.357566666666665	4.79675	10.233016666666666	5.436266666666666	103746.609375	1485508.7769927057	0	1171	0.09070011753877338	0.8673193749964562	0.6192675154057594	181.06954956054688	181.0724639892578
338	181.08544921875	11.560733333333333					1	DETECTED	181.0854 m/z @11.56 [CD8243_2.mzXML]	181.08544921875	11.560733333333333	4.1418	19.628833333333333	15.487033333333333	705044.375	1.5021130644206682E7	1	1171	0.0756897135602479	2.030018547422756	2.2785089830896927	181.0829620361328	181.09335327148438
339	182.08123779296875	3.8908					1	DETECTED	182.0812 m/z @3.89 [CD8243_2.mzXML]	182.08123779296875	3.8908	1.9603166666666667	11.651516666666668	9.6912	129398.8828125	1.022783621214667E7	1	1171	0.35855182734322977	0.705272924953887	0.31468934560527106	182.0749969482422	182.0890350341797
340	182.1497802734375	16.579366666666665					1	DETECTED	182.1498 m/z @16.58 [CD8243_2.mzXML]	182.1497802734375	16.579366666666665	0.10095000000000001	19.995166666666666	19.894216666666665	85430.90625	2.0954627196232475E7	1	1171	0.4930155518956987	1.0823045518475938	0.21996569672114258	182.1492156982422	182.1505889892578
341	182.96241760253906	1.5092					1	DETECTED	182.9624 m/z @1.51 [CD8243_2.mzXML]	182.96241760253906	1.5092	1.4329333333333334	1.8363	0.40336666666666665	14024.818359375	132033.4726300964	0	1171	0.12354228503778497	2.6419807939508226	4.567746697842514	182.9567108154297	182.9624481201172
342	183.04920959472656	16.102616666666666					1	DETECTED	183.0492 m/z @16.10 [CD8243_2.mzXML]	183.04920959472656	16.102616666666666	0.10095000000000001	19.812333333333335	19.711383333333334	7117.93603515625	2378860.7738381657	0	1171	1.0598504268559719	0.615916571190501	0.6194550660492558	183.04820251464844	183.04946899414062
343	183.15316772460938	16.579366666666665					1	DETECTED	183.1532 m/z @16.58 [CD8243_2.mzXML]	183.15316772460938	16.579366666666665	0.11913333333333333	19.976999999999997	19.857866666666663	6033.57666015625	2174271.2018111264	0	1171	2.086587415237336	0.6032073259390814	0.19739661785457943	183.1449737548828	183.1538543701172
344	184.0729217529297	12.968283333333334					1	DETECTED	184.0729 m/z @12.97 [CD8243_2.mzXML]	184.0729217529297	12.968283333333334	9.0539	15.588983333333335	6.5350833333333345	57566.921875	2864031.231396485	0	1171	0.3330064166669935	1.315617342033179	2.132854345255746	184.07228088378906	184.0810546875
345	184.09410095214844	1.7933333333333332					1	DETECTED	184.0941 m/z @1.79 [CD8243_2.mzXML]	184.09410095214844	1.7933333333333332	1.7648000000000001	10.43175	8.66695	475009.59375	1675964.6810280732	1	1171	0.03926566362374451	0.9734903626034874	0.8783595954905395	184.093994140625	184.097412109375
346	185.04425048828125	10.233016666666666					1	DETECTED	185.0443 m/z @10.23 [CD8243_2.mzXML]	185.04425048828125	10.233016666666666	1.5824666666666665	18.770166666666668	17.187700000000003	183070.140625	4497861.451451019	1	1171	8.445471745726852	0.6249112164420582	0.18514383576394375	185.041015625	185.05059814453125
347	185.1283416748047	9.1078					1	DETECTED	185.1283 m/z @9.11 [CD8243_2.mzXML]	185.1283416748047	9.1078	9.018183333333333	14.668966666666668	5.650783333333335	13526.9287109375	400965.4830739441	0	1171	0.08499138920584848	31.559316861601005	66.84144891670738	185.12796020507812	185.13247680664062
348	186.07350158691406	1.905					1	DETECTED	186.0735 m/z @1.91 [CD8243_2.mzXML]	186.07350158691406	1.905	1.7499666666666667	19.738833333333332	17.988866666666667	24336.166015625	1185309.628651184	0	1171	0.15470679165867285	58.01612556439474	3.478002358171753	186.07313537597656	186.0769500732422
349	186.2211456298828	11.41755					1	DETECTED	186.2211 m/z @11.42 [CD8243_2.mzXML]	186.2211456298828	11.41755	10.039816666666667	11.560733333333333	1.5209166666666665	8760.3837890625	334258.7568024293	0	1171	0.19384007245938584	0.551963369786122	0.103926739572244	186.220703125	186.23068237304688
350	186.911376953125	1.6727333333333334					1	DETECTED	186.9114 m/z @1.67 [CD8243_2.mzXML]	186.911376953125	1.6727333333333334	0.5396333333333333	1.7648000000000001	1.225166666666667	20619.634765625	552541.2593025513	0	1171	0.055109179272755826	0.5406260112376078	0.08125202247521554	186.911376953125	186.9132537841797
351	186.92251586914062	1.5534166666666667					1	DETECTED	186.9225 m/z @1.55 [CD8243_2.mzXML]	186.92251586914062	1.5534166666666667	1.4492166666666668	1.5972666666666666	0.1480499999999998	17250.482421875	98052.35567797846	0	1171	0.06058034520282707	0.7104126679462572	0.3812364816083048	186.92237854003906	186.9226531982422
352	186.95175170898438	9.216266666666666					1	DETECTED	186.9518 m/z @9.22 [CD8243_2.mzXML]	186.95175170898438	9.216266666666666	9.1424	12.081166666666666	2.938766666666666	5940.51611328125	272898.34754748555	0	1171	0.104550137928614	19.89237364620966	38.78474729241932	186.9469757080078	186.95245361328125
353	187.05747985839844	1.8773666666666666					1	DETECTED	187.0575 m/z @1.88 [CD8243_2.mzXML]	187.05747985839844	1.8773666666666666	1.85005	10.233016666666666	8.382966666666666	227285.890625	2968203.95522824	0	1171	0.0544677293377307	6.9510835872559955	6.995210318604208	187.04852294921875	187.05772399902344
354	187.07106018066406	2.437116666666667					1	DETECTED	187.0711 m/z @2.44 [CD8243_2.mzXML]	187.07106018066406	2.437116666666667	2.382366666666667	9.690566666666665	7.3081999999999985	13371.24609375	1629753.1593822634	0	1171	0.5613778154285365	66.74155251141569	27.541074240663853	187.07034301757812	187.07167053222656
355	187.08641052246094	8.840533333333333					1	DETECTED	187.0864 m/z @8.84 [CD8243_2.mzXML]	187.08641052246094	8.840533333333333	1.4492166666666668	12.821183333333332	11.371966666666665	14815.921875	2247495.935578949	0	1171	0.7958347861727475	0.5633947868350097	0.12552056352725605	187.0809783935547	187.092529296875
356	187.12603759765625	11.326133333333333					1	DETECTED	187.1260 m/z @11.33 [CD8243_2.mzXML]	187.12603759765625	11.326133333333333	0.10095000000000001	19.995166666666666	19.894216666666665	4384.3916015625	2793709.8690086654	0	1171	9.991181268672985	0.886142171397349	0.7722843427946982	187.1250762939453	187.13186645507812
357	187.47242736816406	9.187066666666668					1	DETECTED	187.4724 m/z @9.19 [CD8243_2.mzXML]	187.47242736816406	9.187066666666668	9.1424	9.260233333333334	0.11783333333333346	5132.3359375	26467.960532837118	0	1171	0.1112113389941527	1.3190298507462317	1.6380597014924634	187.47232055664062	187.47267150878906
358	188.07015991210938	9.187066666666668					1	DETECTED	188.0702 m/z @9.19 [CD8243_2.mzXML]	188.07015991210938	9.187066666666668	1.9463333333333332	10.914533333333333	8.9682	1849648.125	1.466334395876311E7	1	1171	0.10368575379858314	1.8486789228583487	2.1025378757498747	188.06028747558594	188.07850646972656
359	188.0940399169922	14.686083333333332					1	DETECTED	188.0940 m/z @14.69 [CD8243_2.mzXML]	188.0940399169922	14.686083333333332	10.30595	18.788333333333334	8.482383333333335	3560.541015625	907099.8968995365	0	1171	0.10765465317447287	0.9682791239231684	0.9365582478463369	188.09368896484375	188.0947723388672
360	188.67079162597656	9.187066666666668					1	DETECTED	188.6708 m/z @9.19 [CD8243_2.mzXML]	188.67079162597656	9.187066666666668	9.1424	9.291233333333334	0.14883333333333404	5231.28271484375	28929.595900940167	0	1171	0.09427501101417768	1.6660447761193624	2.332089552238725	188.6704559326172	188.67086791992188
361	189.0235595703125	13.853983333333334					1	DETECTED	189.0236 m/z @13.85 [CD8243_2.mzXML]	189.0235595703125	13.853983333333334	11.001183333333334	17.332833333333333	6.33165	5955.52197265625	773751.9365611878	0	1171	1.356562199478228	1.109725532809871	1.2194510656197417	189.02301025390625	189.0246124267578
362	189.04676818847656	1.4796333333333334					1	DETECTED	189.0468 m/z @1.48 [CD8243_2.mzXML]	189.04676818847656	1.4796333333333334	1.4146	10.4625	9.0479	8473.046875	1006452.8329278564	0	1171	8.93261441678048	69.56355715017946	138.31669470158718	189.04653930664062	189.0527801513672
363	189.07371520996094	9.201883333333335					1	DETECTED	189.0737 m/z @9.20 [CD8243_2.mzXML]	189.07371520996094	9.201883333333335	0.37533333333333335	10.30595	9.930616666666666	175650.296875	7981162.5631850315	0	1171	0.10501084632546842	0.5235076327916471	1.6875396805788057	189.06790161132812	189.07435607910156
364	189.08688354492188	2.519066666666667					1	DETECTED	189.0869 m/z @2.52 [CD8243_2.mzXML]	189.08688354492188	2.519066666666667	1.85005	18.7335	16.88345	37899.19140625	4367624.476837436	0	1171	1.2076258214957543	13.02092753532178	5.214313406322645	189.08624267578125	189.09104919433594
365	189.10191345214844	10.197833333333334					1	DETECTED	189.1019 m/z @10.20 [CD8243_2.mzXML]	189.10191345214844	10.197833333333334	10.09125	11.0724	0.9811499999999995	278778.84375	2022044.199577511	1	1171	0.09159491473669412	1.3572869409850041	1.0737131456163678	189.10122680664062	189.10238647460938
366	190.0856475830078	10.8089					1	DETECTED	190.0856 m/z @10.81 [CD8243_2.mzXML]	190.0856475830078	10.8089	2.50545	11.001183333333334	8.495733333333334	11853.6591796875	1033587.5342710267	0	1171	1.7251897663233127	0.5132295540959757	0.025733115588017025	190.07730102539062	190.0908660888672
367	190.10548400878906	10.14445					1	DETECTED	190.1055 m/z @10.14 [CD8243_2.mzXML]	190.10548400878906	10.14445	9.613850000000001	10.233016666666666	0.6191666666666649	29019.474609375	237134.41678372264	0	1171	0.13486586989173333	0.5981863061415146	0.1786591960819822	190.09716796875	190.10792541503906
368	190.1436004638672	10.342933333333333					1	DETECTED	190.1436 m/z @10.34 [CD8243_2.mzXML]	190.1436004638672	10.342933333333333	0.3389666666666667	19.463833333333334	19.124866666666666	15251.9326171875	1388823.9903522031	0	1171	0.22162883407109923	0.5141845655969024	0.3518622979093967	190.1429901123047	190.14393615722656
369	190.965576171875	11.260516666666666					1	DETECTED	190.9656 m/z @11.26 [CD8243_2.mzXML]	190.965576171875	11.260516666666666	0.10095000000000001	19.92233333333333	19.82138333333333	6801.73046875	1678418.005503753	0	1171	11.747639204490973	1.3365753384591248	0.7183566444913381	190.9612274169922	190.96861267089844
370	190.98052978515625	11.7008					1	DETECTED	190.9805 m/z @11.70 [CD8243_2.mzXML]	190.98052978515625	11.7008	1.4329333333333334	18.935166666666664	17.50223333333333	6176.6484375	2307994.5386070246	0	1171	0.748058088661093	0.8522818761443466	0.38210099733610314	190.9764404296875	190.9855499267578
371	191.01771545410156	3.0638833333333335					1	DETECTED	191.0177 m/z @3.06 [CD8243_2.mzXML]	191.01771545410156	3.0638833333333335	1.4646166666666667	16.175966666666667	14.711350000000001	5846.93896484375	1680086.9752494819	0	1171	0.5776021414736814	4.599404935595481	8.198809871190962	191.0137481689453	191.0220489501953
372	191.04002380371094	1.7933333333333332					1	DETECTED	191.0400 m/z @1.79 [CD8243_2.mzXML]	191.04002380371094	1.7933333333333332	1.4329333333333334	17.443166666666666	16.010233333333332	91611.75	1935286.474968658	0	1171	0.10312897993237957	0.8890679423977758	0.37138973112170204	191.03016662597656	191.04818725585938
373	191.0763397216797	1.7038666666666666					1	DETECTED	191.0763 m/z @1.70 [CD8243_2.mzXML]	191.0763397216797	1.7038666666666666	1.5824666666666665	18.641166666666667	17.0587	41330.6015625	1.0186779197600802E7	0	1171	17.16503265254389	70.25823723228986	137.16248128106824	191.07618713378906	191.08172607421875
374	192.0684814453125	9.444700000000001					1	DETECTED	192.0685 m/z @9.44 [CD8243_2.mzXML]	192.0684814453125	9.444700000000001	1.032	10.09125	9.05925	1866.1033935546875	459178.26751705946	0	1171	2.537604805214924	0.5384270210515054	0.07685404210301086	192.05908203125	192.0773162841797
375	192.13427734375	4.3610500000000005					1	DETECTED	192.1343 m/z @4.36 [CD8243_2.mzXML]	192.13427734375	4.3610500000000005	3.5185000000000004	4.632016666666667	1.1135166666666665	2059.9345703125	75933.36197488407	0	1171	0.7517315788961385	0.6608015350226493	0.3216030700452986	192.1337432861328	192.1348876953125
376	192.9614715576172	2.130533333333333					1	DETECTED	192.9615 m/z @2.13 [CD8243_2.mzXML]	192.9614715576172	2.130533333333333	2.044766666666667	17.646833333333333	15.602066666666666	11211.138671875	1434344.4046873779	0	1171	0.03916000395382113	84.59506581898336	167.9004644155622	192.95977783203125	192.96502685546875
377	193.0341796875	3.334033333333333					1	DETECTED	193.0342 m/z @3.33 [CD8243_2.mzXML]	193.0341796875	3.334033333333333	1.6878166666666667	16.670666666666666	14.98285	3783.211181640625	783941.2099566343	0	1171	1.4847388802125656	4.550691990726211	0.14233857788020177	193.03382873535156	193.0369110107422
378	193.08578491210938	10.492083333333333					1	DETECTED	193.0858 m/z @10.49 [CD8243_2.mzXML]	193.08578491210938	10.492083333333333	7.013433333333333	10.844133333333334	3.8307	70397.4921875	634229.063466676	0	1171	0.0970999031669546	3.0098672138050726	4.2671102225052095	193.08428955078125	193.08607482910156
379	194.03245544433594	1.8909666666666667					1	DETECTED	194.0325 m/z @1.89 [CD8243_2.mzXML]	194.03245544433594	1.8909666666666667	0.17473333333333332	19.995166666666666	19.820433333333334	6817.17333984375	2643311.557182038	0	1171	17.083910858746023	5.774399362945987	4.101482100164143	194.03173828125	194.0338592529297
380	194.0894012451172	10.506183333333333					1	DETECTED	194.0894 m/z @10.51 [CD8243_2.mzXML]	194.0894012451172	10.506183333333333	10.477683333333333	12.700283333333335	2.2226000000000017	7406.94873046875	240948.8931201786	0	1171	0.1201018595020269	38.992982456141334	4.510000611368885	194.08883666992188	194.09585571289062
381	194.11746215820312	8.1347					1	DETECTED	194.1175 m/z @8.13 [CD8243_2.mzXML]	194.11746215820312	8.1347	0.15598333333333333	19.701833333333333	19.54585	5067.796875	1159587.7642326662	0	1171	0.25468527697660726	1.2248743010049654	0.25788760299948	194.1108856201172	194.1180877685547
382	194.96290588378906	14.771916666666668					1	DETECTED	194.9629 m/z @14.77 [CD8243_2.mzXML]	194.96290588378906	14.771916666666668	10.687916666666666	16.964666666666666	6.27675	4287.15869140625	852119.6426715087	0	1171	0.166514420737375	0.7684561704211554	0.5369123408423109	194.9619903564453	194.96348571777344
383	194.97666931152344	12.115933333333334					1	DETECTED	194.9767 m/z @12.12 [CD8243_2.mzXML]	194.97666931152344	12.115933333333334	11.651516666666668	14.126416666666668	2.4749	8362.3505859375	471915.2819428711	0	1171	0.6951018886446416	2.664525390274538	4.329050780549076	194.9756622314453	194.97711181640625
384	195.02980041503906	16.891833333333334					1	DETECTED	195.0298 m/z @16.89 [CD8243_2.mzXML]	195.02980041503906	16.891833333333334	0.11913333333333333	19.849	19.729866666666666	7711.76318359375	2987376.893711914	0	1171	8.314980556481668	0.5881541632136348	0.18123691455171825	195.02935791015625	195.03427124023438
385	195.08737182617188	9.906566666666667					1	DETECTED	195.0874 m/z @9.91 [CD8243_2.mzXML]	195.08737182617188	9.906566666666667	0.10095000000000001	19.995166666666666	19.894216666666665	241227.21875	1.5095623879113056E7	0	1171	0.1001682687306591	1.3051258303519833	0.07548375681116655	195.08106994628906	195.0963897705078
386	195.10107421875	11.545916666666667					1	DETECTED	195.1011 m/z @11.55 [CD8243_2.mzXML]	195.10107421875	11.545916666666667	6.851616666666667	12.308449999999999	5.456833333333332	32662.236328125	4997297.949879392	0	1171	0.6963448420764529	0.5761899228559592	0.14011677893247437	195.0987548828125	195.10157775878906
387	196.06056213378906	1.86395					1	DETECTED	196.0606 m/z @1.86 [CD8243_2.mzXML]	196.06056213378906	1.86395	1.86395	18.146333333333335	16.282383333333335	6075.34814453125	2309944.361102264	0	1171	7.07440107517681	null	null	196.0599822998047	196.0689697265625
388	196.09092712402344	9.906566666666667					1	DETECTED	196.0909 m/z @9.91 [CD8243_2.mzXML]	196.09092712402344	9.906566666666667	1.032	19.062333333333335	18.030333333333335	17253.533203125	1895937.3088791822	0	1171	0.10351871875896101	35.808711832870756	1.4224339068239698	196.09011840820312	196.0994110107422
389	196.8646240234375	1.7499666666666667					1	DETECTED	196.8646 m/z @1.75 [CD8243_2.mzXML]	196.8646240234375	1.7499666666666667	1.7038666666666666	2.21515	0.5112833333333333	22971.2421875	341551.00804492197	0	1171	0.30840790179595734	5.725138565017513	10.018470435679502	196.8646240234375	196.865478515625
390	196.9560089111328	11.531183333333333					1	DETECTED	196.9560 m/z @11.53 [CD8243_2.mzXML]	196.9560089111328	11.531183333333333	11.106966666666667	15.570549999999999	4.463583333333332	6120.43017578125	651308.7414312133	0	1171	0.863527676030337	5.260971201822972	9.521942403645944	196.95535278320312	196.95672607421875
391	197.06455993652344	15.189833333333333					1	DETECTED	197.0646 m/z @15.19 [CD8243_2.mzXML]	197.06455993652344	15.189833333333333	8.928466666666667	19.8675	10.939033333333333	10477.0556640625	2770733.132500609	0	1171	6.343577275633258	0.8663545520406462	0.754027647908051	197.0627899169922	197.06765747070312
392	197.1003875732422	1.7499666666666667					1	DETECTED	197.1004 m/z @1.75 [CD8243_2.mzXML]	197.1003875732422	1.7499666666666667	1.7038666666666666	13.351233333333333	11.647366666666667	31742.87109375	4721452.870059632	0	1171	0.07348293808234185	126.32718727404186	251.6543745480837	197.1002960205078	197.10684204101562
393	197.12843322753906	9.722683333333332					1	DETECTED	197.1284 m/z @9.72 [CD8243_2.mzXML]	197.12843322753906	9.722683333333332	0.7585	10.651783333333332	9.893283333333333	11470.416015625	787959.9533319403	0	1171	0.5863744430423932	0.5518229026254483	1.8860087008820672	197.12786865234375	197.13290405273438
394	198.03170776367188	10.447233333333333					1	DETECTED	198.0317 m/z @10.45 [CD8243_2.mzXML]	198.03170776367188	10.447233333333333	4.949483333333333	10.634216666666667	5.684733333333334	26821.84765625	1023293.0333641962	0	1171	0.09594170920268219	0.5278576909019679	3.343620458852834	198.03134155273438	198.03663635253906
395	198.0578155517578	10.739733333333334					1	DETECTED	198.0578 m/z @10.74 [CD8243_2.mzXML]	198.0578155517578	10.739733333333334	9.3915	17.1295	7.7379999999999995	100960.09375	1535206.4821109942	1	1171	0.09980891713733087	1.2567995566587056	2.087213926542964	198.05233764648438	198.06729125976562
396	198.09463500976562	9.598516666666665					1	DETECTED	198.0946 m/z @9.60 [CD8243_2.mzXML]	198.09463500976562	9.598516666666665	3.796066666666667	10.21515	6.419083333333333	3722.155517578125	393654.4634724732	0	1171	1.1072598029031262	0.553135600766343	0.1446014778789591	198.09461975097656	198.10223388671875
397	198.8619384765625	1.77925					1	DETECTED	198.8619 m/z @1.78 [CD8243_2.mzXML]	198.8619384765625	1.77925	1.73515	11.7525	10.01735	17394.474609375	1845804.7969146117	0	1171	0.3991300334942023	113.57539682539675	9.81624602511209	198.860595703125	198.86239624023438
398	198.93992614746094	1.5534166666666667					1	DETECTED	198.9399 m/z @1.55 [CD8243_2.mzXML]	198.93992614746094	1.5534166666666667	1.4329333333333334	14.995783333333332	13.56285	252889.375	3603328.767435668	0	1171	0.11604136322566827	0.8750048915420621	0.6841892867396464	198.93360900878906	198.94000244140625
399	199.01707458496094	14.75475					1	DETECTED	199.0171 m/z @14.75 [CD8243_2.mzXML]	199.01707458496094	14.75475	9.444700000000001	18.7335	9.288799999999998	2357.308837890625	687430.3809988709	0	1171	0.3754745866412392	0.8746433649400666	0.7492867298801331	199.01138305664062	199.0181121826172
400	200.0402374267578	1.7038666666666666					1	DETECTED	200.0402 m/z @1.70 [CD8243_2.mzXML]	200.0402374267578	1.7038666666666666	1.6272166666666665	2.8719333333333332	1.2447166666666667	20139.287109375	381300.93704620365	0	1171	0.20602369592747305	8.199377348709847	14.865726082544032	200.04010009765625	200.04452514648438
401	200.09164428710938	9.3239					1	DETECTED	200.0916 m/z @9.32 [CD8243_2.mzXML]	200.09164428710938	9.3239	3.2882166666666666	9.838866666666666	6.550649999999999	3829.068359375	483700.3010580442	0	1171	0.08384949450710977	0.5426601793224186	0.08532035864483714	200.09146118164062	200.09197998046875
402	200.12789916992188	2.0164					1	DETECTED	200.1279 m/z @2.02 [CD8243_2.mzXML]	200.12789916992188	2.0164	2.0164	2.4099999999999997	0.39359999999999973	5719.5439453125	93925.50636926269	0	1171	0.10387112154170852	null	null	200.12779235839844	200.12850952148438
403	200.20074462890625	10.398466666666668					1	DETECTED	200.2007 m/z @10.40 [CD8243_2.mzXML]	200.20074462890625	10.398466666666668	0.19293333333333335	19.976999999999997	19.784066666666664	14522.203125	2203251.4333351105	0	1171	0.12661915118173184	0.9348813897881579	32.90667097042874	200.1996307373047	200.2018585205078
404	200.93760681152344	1.5534166666666667					1	DETECTED	200.9376 m/z @1.55 [CD8243_2.mzXML]	200.93760681152344	1.5534166666666667	1.4646166666666667	1.5972666666666666	0.13264999999999993	37032.61328125	199413.3290507812	0	1171	0.12390429738474262	0.7469031531531529	0.49380630630630573	200.9375	200.93765258789062
405	200.9730224609375	1.5389166666666665					1	DETECTED	200.9730 m/z @1.54 [CD8243_2.mzXML]	200.9730224609375	1.5389166666666665	1.4796333333333334	1.6122	0.13256666666666672	41352.51953125	232604.09157128877	0	1171	0.06874477530719014	1.1180770312060768	1.2361540624121536	200.9727783203125	200.97315979003906
406	201.01576232910156	1.905					1	DETECTED	201.0158 m/z @1.91 [CD8243_2.mzXML]	201.01576232910156	1.905	1.7648000000000001	1.905	0.14019999999999988	24452.498046875	130490.32276660143	0	1171	0.07869881324587147	0.5	null	201.01559448242188	201.01620483398438
407	201.11181640625	6.8159					1	DETECTED	201.1118 m/z @6.82 [CD8243_2.mzXML]	201.11181640625	6.8159	0.10095000000000001	19.995166666666666	19.894216666666665	41007.4609375	3.0090609246890143E7	1	1171	8.091053556743221	1.953952934244695	2.4569204475424917	201.11131286621094	201.11239624023438
408	202.1153564453125	7.837000000000001					1	DETECTED	202.1154 m/z @7.84 [CD8243_2.mzXML]	202.1153564453125	7.837000000000001	0.10095000000000001	19.995166666666666	19.894216666666665	4717.076171875	3311819.1316292137	0	1171	13.678651999607105	1.2858123116232874	1.571624623246575	202.1083221435547	202.11595153808594
409	202.97059631347656	1.4943333333333333					1	DETECTED	202.9706 m/z @1.49 [CD8243_2.mzXML]	202.97059631347656	1.4943333333333333	1.4646166666666667	19.500333333333334	18.035716666666666	14872.6728515625	3985126.6524174805	0	1171	0.10323783668653785	303.46130117779074	605.9226023555816	202.96231079101562	202.97071838378906
410	203.0519256591797	1.7933333333333332					1	DETECTED	203.0519 m/z @1.79 [CD8243_2.mzXML]	203.0519256591797	1.7933333333333332	1.6727333333333334	19.482166666666668	17.809433333333335	2828389.25	3.0633249078229345E7	1	1171	0.07905305211564517	4.103755177772389	6.702382881692067	203.0517578125	203.06027221679688
411	203.10525512695312	10.30595					1	DETECTED	203.1053 m/z @10.31 [CD8243_2.mzXML]	203.10525512695312	10.30595	0.9588333333333333	19.172	18.213166666666666	50641.484375	2924267.6598664843	1	1171	0.09302801804207661	0.512167549521769	14.978716589420673	203.10504150390625	203.10662841796875
412	203.8232879638672	9.187066666666668					1	DETECTED	203.8233 m/z @9.19 [CD8243_2.mzXML]	203.8232879638672	9.187066666666668	9.157716666666666	12.081166666666666	2.9234500000000008	9625.375	477287.1774705815	0	1171	0.10031668935251226	49.80323679726979	98.60647359453958	203.815185546875	203.8245086669922
413	204.05567932128906	1.7933333333333332					1	DETECTED	204.0557 m/z @1.79 [CD8243_2.mzXML]	204.05567932128906	1.7933333333333332	1.73515	10.583533333333332	8.84838333333333	148539.59375	2210298.5778223868	0	1171	0.08160081536267638	5.020477748320185	5.509698408925585	204.0547637939453	204.06553649902344
414	204.06983947753906	16.54265					1	DETECTED	204.0698 m/z @16.54 [CD8243_2.mzXML]	204.06983947753906	16.54265	10.5212	19.7755	9.2543	2072.6259765625	730644.3074418021	0	1171	0.9760634042837495	0.7684444776590359	0.5368889553180719	204.06602478027344	204.0791778564453
415	204.10887145996094	10.30595					1	DETECTED	204.1089 m/z @10.31 [CD8243_2.mzXML]	204.10887145996094	10.30595	10.287466666666667	10.398466666666668	0.11100000000000065	5264.458984375	24449.73066040025	0	1171	0.10012286987074503	3.0027051397657405	5.005410279531481	204.1085968017578	204.10899353027344
416	204.1227264404297	1.8773666666666666					1	DETECTED	204.1227 m/z @1.88 [CD8243_2.mzXML]	204.1227264404297	1.8773666666666666	1.85005	10.536483333333333	8.686433333333333	1192153.125	1.1197652646053102E7	1	1171	0.05705385745536695	7.202278337301608	6.715001898029279	204.11279296875	204.12351989746094
417	204.41619873046875	9.187066666666668					1	DETECTED	204.4162 m/z @9.19 [CD8243_2.mzXML]	204.41619873046875	9.187066666666668	9.157716666666666	9.260233333333334	0.10251666666666814	9032.259765625	38742.96861084026	0	1171	0.08254864155099106	1.7464508801815823	2.4929017603631647	204.41616821289062	204.41641235351562
418	204.95657348632812	1.6425833333333335					1	DETECTED	204.9566 m/z @1.64 [CD8243_2.mzXML]	204.95657348632812	1.6425833333333335	1.5679333333333332	1.6878166666666667	0.11988333333333356	46657.17578125	216773.02126611362	0	1171	0.0831800045311426	0.7969985297078332	0.6801045309787211	204.9563446044922	204.95706176757812
419	204.99600219726562	11.590133333333334					1	DETECTED	204.9960 m/z @11.59 [CD8243_2.mzXML]	204.99600219726562	11.590133333333334	11.0724	15.662683333333332	4.590283333333332	5785.986328125	682833.0407165831	0	1171	0.9215163110189479	4.433057558588713	4.664186157047141	204.9954071044922	204.9973602294922
420	205.02426147460938	1.4492166666666668					1	DETECTED	205.0243 m/z @1.45 [CD8243_2.mzXML]	205.02426147460938	1.4492166666666668	1.4329333333333334	14.995783333333332	13.56285	10374.919921875	1464313.6659337156	0	1171	0.05123723318689577	416.46417604912756	831.9283520982551	205.02386474609375	205.0315704345703
421	205.05641174316406	1.7933333333333332					1	DETECTED	205.0564 m/z @1.79 [CD8243_2.mzXML]	205.05641174316406	1.7933333333333332	1.7499666666666667	19.463833333333334	17.713866666666668	27386.560546875	2623535.423901123	0	1171	7.599488066633976	86.59143358309366	161.98570097823574	205.04702758789062	205.06637573242188
422	205.0856170654297	12.447283333333333					1	DETECTED	205.0856 m/z @12.45 [CD8243_2.mzXML]	205.0856170654297	12.447283333333333	0.13763333333333333	19.92233333333333	19.784699999999997	11970.068359375	4327594.086292238	0	1171	17.269567771273625	0.8036256108012818	0.13878317459398937	205.07960510253906	205.08636474609375
423	205.0968017578125	9.187066666666668					1	DETECTED	205.0968 m/z @9.19 [CD8243_2.mzXML]	205.0968017578125	9.187066666666668	1.7038666666666666	10.897016666666667	9.193150000000001	3196272.5	3.711218301215294E7	1	1171	0.0881444251259289	1.951605727842116	2.1294469357601225	205.09152221679688	205.09735107421875
424	205.1261749267578	1.8773666666666666					1	DETECTED	205.1262 m/z @1.88 [CD8243_2.mzXML]	205.1261749267578	1.8773666666666666	1.85005	9.706683333333332	7.856633333333333	119610.1640625	2147569.6835388183	0	1171	0.06698931219794169	8.494287177792346	7.686727341208041	205.1162109375	205.12710571289062
425	205.9871826171875	11.651516666666668					1	DETECTED	205.9872 m/z @11.65 [CD8243_2.mzXML]	205.9871826171875	11.651516666666668	0.10095000000000001	19.995166666666666	19.894216666666665	19090.1953125	3854881.946129763	0	1171	0.5833532653236002	0.7481187270413742	1.801433105730485	205.9862823486328	205.99513244628906
426	206.08111572265625	10.30595					1	DETECTED	206.0811 m/z @10.31 [CD8243_2.mzXML]	206.08111572265625	10.30595	0.6308833333333334	19.7755	19.144616666666668	33964.609375	2640475.9923983766	0	1171	0.09319389693677849	0.5077797621275909	0.01362350759160556	206.08090209960938	206.08975219726562
427	206.10008239746094	9.187066666666668					1	DETECTED	206.1001 m/z @9.19 [CD8243_2.mzXML]	206.10008239746094	9.187066666666668	9.1078	10.09125	0.9834500000000013	338194.0625	2385306.323050123	0	1171	0.08578699168897153	1.9235158274568491	2.0792543031009894	206.10008239746094	206.10055541992188
428	206.3821563720703	9.187066666666668					1	DETECTED	206.3822 m/z @9.19 [CD8243_2.mzXML]	206.3821563720703	9.187066666666668	9.12565	18.825333333333333	9.699683333333333	9736.8740234375	1528343.0398508303	0	1171	0.09209131901231338	78.96621438263057	156.93242876526114	206.37857055664062	206.3823699951172
429	206.89349365234375	1.73515					1	DETECTED	206.8935 m/z @1.74 [CD8243_2.mzXML]	206.89349365234375	1.73515	1.6727333333333334	1.98835	0.31561666666666666	102024.40625	607461.6193427731	0	1171	0.08182923117726948	2.5283044058745032	3.6802829719755343	206.89337158203125	206.8942108154297
430	206.99085998535156	16.762833333333333					1	DETECTED	206.9909 m/z @16.76 [CD8243_2.mzXML]	206.99085998535156	16.762833333333333	0.15598333333333333	19.94066666666667	19.784683333333337	6473.42236328125	2272472.533156494	0	1171	2.64673003402514	0.5956783897407797	0.1834412200290639	206.9903564453125	206.99151611328125
431	207.02635192871094	10.233016666666666					1	DETECTED	207.0264 m/z @10.23 [CD8243_2.mzXML]	207.02635192871094	10.233016666666666	1.4329333333333334	15.136500000000002	13.703566666666669	36295.26953125	3550452.960627258	0	1171	0.08340401518266738	0.7649028922307574	0.5003815856306449	207.016357421875	207.02886962890625
432	207.10421752929688	9.187066666666668					1	DETECTED	207.1042 m/z @9.19 [CD8243_2.mzXML]	207.10421752929688	9.187066666666668	9.1078	10.61685	1.5090500000000002	14590.2734375	187989.00494433648	0	1171	0.08473419206988098	9.518818334734789	1.3590623771792127	207.1042022705078	207.11279296875
433	208.0490264892578	16.670666666666666					1	DETECTED	208.0490 m/z @16.67 [CD8243_2.mzXML]	208.0490264892578	16.670666666666666	0.3204666666666667	19.94066666666667	19.6202	14520.556640625	4029069.704016114	0	1171	7.1682906241002335	0.5913990845044543	0.37959424870117364	208.0485382080078	208.04977416992188
434	208.133056640625	8.7875					1	DETECTED	208.1331 m/z @8.79 [CD8243_2.mzXML]	208.133056640625	8.7875	8.3695	13.871366666666667	5.5018666666666665	93458.703125	1514376.8907605908	1	1171	0.14257769057448044	1.3936703617412647	1.023154482238124	208.13282775878906	208.13638305664062
435	208.89053344726562	1.73515					1	DETECTED	208.8905 m/z @1.74 [CD8243_2.mzXML]	208.89053344726562	1.73515	1.6727333333333334	2.0307	0.35796666666666654	65126.70703125	451391.216394653	0	1171	0.08656199283659705	3.73639448991603	10.994557206083384	208.89036560058594	208.8911895751953
436	208.9354248046875	2.1728333333333336					1	DETECTED	208.9354 m/z @2.17 [CD8243_2.mzXML]	208.9354248046875	2.1728333333333336	2.059	2.3411	0.2820999999999998	4561.26513671875	56259.44876135255	0	1171	0.2822356970341091	1.239092240117128	1.4781844802342563	208.93505859375	208.9356689453125
437	208.97872924804688	11.735116666666666					1	DETECTED	208.9787 m/z @11.74 [CD8243_2.mzXML]	208.97872924804688	11.735116666666666	11.604983333333333	15.625633333333333	4.02065	6531.04150390625	774092.9582287287	0	1171	2.0142459103181274	15.44819415983608	29.89638831967216	208.97767639160156	208.9793243408203
438	209.03330993652344	1.5239333333333334					1	DETECTED	209.0333 m/z @1.52 [CD8243_2.mzXML]	209.03330993652344	1.5239333333333334	1.4329333333333334	14.20865	12.775716666666668	44397.64453125	2129908.9213140565	0	1171	0.10342499508742464	70.19624542124545	0.7020546109097847	209.0238037109375	209.0340118408203
439	209.0453338623047	15.937533333333333					1	DETECTED	209.0453 m/z @15.94 [CD8243_2.mzXML]	209.0453338623047	15.937533333333333	0.10095000000000001	19.995166666666666	19.894216666666665	29523.728515625	7320465.036350675	0	1171	7.466123452789022	0.6237500938926875	0.5972055552917418	209.04452514648438	209.04641723632812
440	209.09185791015625	7.710683333333334					1	DETECTED	209.0919 m/z @7.71 [CD8243_2.mzXML]	209.09185791015625	7.710683333333334	5.787566666666667	8.320216666666667	2.5326500000000003	10803.6806640625	622277.0243590086	0	1171	0.6732060549847585	0.8558611761310614	0.1977058388417765	209.09130859375	209.09255981445312
441	209.11685180664062	12.03025					1	DETECTED	209.1169 m/z @12.03 [CD8243_2.mzXML]	209.11685180664062	12.03025	11.575583333333332	12.343483333333333	0.7679000000000009	56138.8984375	524400.4453889168	0	1171	0.17413457343803174	2.990119440903635	4.099310285411021	209.1164093017578	209.11727905273438
442	209.1363983154297	8.7875					1	DETECTED	209.1364 m/z @8.79 [CD8243_2.mzXML]	209.1363983154297	8.7875	8.627333333333333	8.91065	0.28331666666666777	12857.771484375	107340.88446740744	0	1171	0.12139538305714481	0.8752982307644815	0.780324487485518	209.13623046875	209.13673400878906
443	210.93515014648438	11.770166666666666					1	DETECTED	210.9352 m/z @11.77 [CD8243_2.mzXML]	210.93515014648438	11.770166666666666	11.001183333333334	18.75183333333333	7.750649999999997	13331.88671875	1106330.8592787166	0	1171	0.06694989312013	3.3435981061705684	6.636733298247943	210.93426513671875	210.9361114501953
444	211.04190063476562	2.3547000000000002					1	DETECTED	211.0419 m/z @2.35 [CD8243_2.mzXML]	211.04190063476562	2.3547000000000002	2.1020833333333333	18.659499999999998	16.557416666666665	25010.69140625	2165602.0286631165	0	1171	0.6112272250520618	2.5677781672270648	3.780499345148604	211.04151916503906	211.05186462402344
445	211.0576629638672	9.3915					1	DETECTED	211.0577 m/z @9.39 [CD8243_2.mzXML]	211.0576629638672	9.3915	1.4796333333333334	19.8675	18.387866666666667	9011.01171875	2634762.75745221	0	1171	0.07351866036291632	1.1620435126982254	1.3240870253964507	211.05238342285156	211.06622314453125
446	211.07992553710938	14.176583333333333					1	DETECTED	211.0799 m/z @14.18 [CD8243_2.mzXML]	211.07992553710938	14.176583333333333	13.74905	17.40666666666667	3.6576166666666694	4777.99462890625	453633.55617633037	0	1171	1.4612275756286621	4.27758069546235	3.650603004003037	211.07489013671875	211.0806884765625
447	211.12257385253906	12.888783333333333					1	DETECTED	211.1226 m/z @12.89 [CD8243_2.mzXML]	211.12257385253906	12.888783333333333	0.22928333333333334	19.958833333333335	19.72955	8453.2724609375	3539549.2807405093	0	1171	6.383809370735508	0.7792389114893953	0.06969848834143592	211.12115478515625	211.132568359375
448	211.13272094726562	11.636033333333334					1	DETECTED	211.1327 m/z @11.64 [CD8243_2.mzXML]	211.13272094726562	11.636033333333334	0.10095000000000001	19.995166666666666	19.894216666666665	5628.0888671875	3397385.6864122963	0	1171	7.1802463120372675	0.8623351948042565	0.724670389608513	211.13258361816406	211.13368225097656
449	211.1439208984375	10.342933333333333					1	DETECTED	211.1439 m/z @10.34 [CD8243_2.mzXML]	211.1439208984375	10.342933333333333	10.233016666666666	10.3798	0.1467833333333335	7502.40478515625	53685.85531213389	0	1171	0.1889347123951861	0.6677028051554201	0.3354056103108403	211.1438751220703	211.144287109375
450	212.01930236816406	11.341083333333334					1	DETECTED	212.0193 m/z @11.34 [CD8243_2.mzXML]	212.01930236816406	11.341083333333334	6.2639499999999995	11.531183333333333	5.267233333333333	49400.43359375	2358624.3366845697	0	1171	0.06777464668201993	0.5187211943747784	0.024356858602469986	212.01913452148438	212.02099609375
451	212.8388214111328	1.905					1	DETECTED	212.8388 m/z @1.91 [CD8243_2.mzXML]	212.8388214111328	1.905	1.7189333333333332	17.8505	16.131566666666668	16298.455078125	2610339.21793811	0	1171	0.21720403522510345	43.348889286993874	85.69777857398775	212.8385467529297	212.84825134277344
452	213.17811584472656	10.492083333333333					1	DETECTED	213.1781 m/z @10.49 [CD8243_2.mzXML]	213.17811584472656	10.492083333333333	7.191416666666667	10.55185	3.360433333333333	5545.11572265625	314764.7808703004	0	1171	0.02601185884069679	0.509053726519895	0.0181074530397899	213.1776123046875	213.1857147216797
453	213.95884704589844	19.116833333333332					1	DETECTED	213.9588 m/z @19.12 [CD8243_2.mzXML]	213.95884704589844	19.116833333333332	0.10095000000000001	19.995166666666666	19.894216666666665	2738.652099609375	1275924.8714205627	0	1171	2.903560591168816	0.5230947287048634	0.04618945740972681	213.95809936523438	213.96006774902344
454	214.0531005859375	10.324266666666666					1	DETECTED	214.0531 m/z @10.32 [CD8243_2.mzXML]	214.0531005859375	10.324266666666666	1.7038666666666666	10.567416666666666	8.86355	17136.8828125	1034988.3197777709	0	1171	0.08771971617190566	0.5093195163224459	3.3238961461732073	214.0508270263672	214.0592041015625
455	214.09735107421875	9.58265					1	DETECTED	214.0974 m/z @9.58 [CD8243_2.mzXML]	214.09735107421875	9.58265	0.7403333333333334	19.336166666666667	18.595833333333335	42700.4140625	1294963.4120120544	0	1171	0.8776614082257428	0.5365694889199836	0.24064981275379008	214.0876007080078	214.1069793701172
456	214.83583068847656	1.9743166666666667					1	DETECTED	214.8358 m/z @1.97 [CD8243_2.mzXML]	214.83583068847656	1.9743166666666667	1.7189333333333332	2.0307	0.31176666666666675	17706.76953125	247602.9966835938	0	1171	0.29714741920806764	0.6103896103896101	0.22077922077922021	214.8357391357422	214.83619689941406
457	214.91722106933594	1.5534166666666667					1	DETECTED	214.9172 m/z @1.55 [CD8243_2.mzXML]	214.91722106933594	1.5534166666666667	1.4329333333333334	11.001183333333334	9.56825	967420.8125	9085553.2257583	0	1171	0.11176216664463667	0.8914026963089777	0.7024938335705551	214.9153289794922	214.92208862304688
458	214.98880004882812	1.4943333333333333					1	DETECTED	214.9888 m/z @1.49 [CD8243_2.mzXML]	214.98880004882812	1.4943333333333333	1.4329333333333334	1.5824666666666665	0.14953333333333307	43434.05859375	264809.2098860471	0	1171	0.10899076737431335	1.2261565872608784	1.6151556588918525	214.98851013183594	214.98880004882812
459	215.0161590576172	1.9463333333333332					1	DETECTED	215.0162 m/z @1.95 [CD8243_2.mzXML]	215.0161590576172	1.9463333333333332	1.8909666666666667	10.567416666666666	8.676449999999999	37374.50390625	1748323.7371718755	0	1171	1.5046249747857623	17.74735722546426	30.048389320111358	215.015625	215.02294921875
460	215.14254760742188	15.136500000000002					1	DETECTED	215.1425 m/z @15.14 [CD8243_2.mzXML]	215.14254760742188	15.136500000000002	14.73725	17.14783333333333	2.4105833333333315	1206.2957763671875	109929.51397210687	0	1171	2.253133198117215	3.0188895846378445	5.037779169275689	215.1417999267578	215.14442443847656
461	216.11314392089844	9.990816666666666					1	DETECTED	216.1131 m/z @9.99 [CD8243_2.mzXML]	216.11314392089844	9.990816666666666	1.9463333333333332	10.5212	8.574866666666667	62771.90625	1150494.390791259	0	1171	0.08148433389986742	1.0300028531145538	0.26314241173046266	216.11268615722656	216.1231231689453
462	216.92225646972656	1.7038666666666666					1	DETECTED	216.9223 m/z @1.70 [CD8243_2.mzXML]	216.92225646972656	1.7038666666666666	1.4796333333333334	1.9187	0.4390666666666667	290318.71875	1849429.6699016108	0	1171	0.1765444563845604	0.7821476830661603	0.30759869786819316	216.9133758544922	216.9225311279297
463	216.95059204101562	1.5534166666666667					1	DETECTED	216.9506 m/z @1.55 [CD8243_2.mzXML]	216.95059204101562	1.5534166666666667	1.4329333333333334	1.6425833333333335	0.20965000000000011	127542.1171875	853062.4044482418	0	1171	0.11525496267578084	0.8853896239784932	0.726493955281449	216.9501953125	216.95065307617188
464	217.08177185058594	1.8773666666666666					1	DETECTED	217.0818 m/z @1.88 [CD8243_2.mzXML]	217.08177185058594	1.8773666666666666	1.8773666666666666	18.402833333333334	16.525466666666667	49170.23046875	2110193.7906703195	0	1171	0.01424536087535655	null	null	217.08082580566406	217.0899658203125
465	217.12074279785156	9.990816666666666					1	DETECTED	217.1207 m/z @9.99 [CD8243_2.mzXML]	217.12074279785156	9.990816666666666	0.11913333333333333	19.94066666666667	19.821533333333335	231461.890625	4098752.869204767	1	1171	0.07418430290579359	1.0024703095721677	0.7482663447001774	217.1142120361328	217.1222381591797
466	218.09298706054688	17.276999999999997					1	DETECTED	218.0930 m/z @17.28 [CD8243_2.mzXML]	218.09298706054688	17.276999999999997	4.8302000000000005	18.476166666666664	13.645966666666663	3995.24951171875	1306411.931724548	0	1171	3.0899189150682105	0.548171685359557	0.09634337071911392	218.0848388671875	218.09884643554688
467	218.1282501220703	8.840533333333333					1	DETECTED	218.1283 m/z @8.84 [CD8243_2.mzXML]	218.1282501220703	8.840533333333333	0.9770166666666668	19.463833333333334	18.486816666666666	510049.40625	5577748.62428425	1	1171	0.0893110999088087	8.901798139312291	1.6460962110745845	218.1242218017578	218.13824462890625
468	218.1383819580078	1.9324166666666664					1	DETECTED	218.1384 m/z @1.93 [CD8243_2.mzXML]	218.1383819580078	1.9324166666666664	0.10095000000000001	19.976999999999997	19.876049999999996	29212.2578125	3484163.3330052784	0	1171	3.3493431236437177	2.2594722575537705	16.148724854660642	218.1382598876953	218.13917541503906
469	218.21127319335938	10.398466666666668					1	DETECTED	218.2113 m/z @10.40 [CD8243_2.mzXML]	218.21127319335938	10.398466666666668	4.424083333333333	10.55185	6.127766666666667	7571.21337890625	994942.1609613649	0	1171	0.07301826695123204	0.5128367502364259	0.019009556060893055	218.2063446044922	218.2168731689453
470	218.9193878173828	1.7038666666666666					1	DETECTED	218.9194 m/z @1.70 [CD8243_2.mzXML]	218.9193878173828	1.7038666666666666	1.4492166666666668	6.851616666666667	5.4024	80117.078125	4539650.364609985	0	1171	0.2144058388634924	10.492347407138405	21.28369503014862	218.91017150878906	218.92408752441406
471	218.96990966796875	9.690566666666665					1	DETECTED	218.9699 m/z @9.69 [CD8243_2.mzXML]	218.96990966796875	9.690566666666665	9.515216666666667	10.056849999999999	0.5416333333333316	5233.58203125	102792.64976361074	0	1171	0.4071340729830908	1.5444349396445323	2.0888698792890645	218.9694061279297	218.97030639648438
472	218.9834747314453	1.5534166666666667					1	DETECTED	218.9835 m/z @1.55 [CD8243_2.mzXML]	218.9834747314453	1.5534166666666667	1.4492166666666668	1.5824666666666665	0.13324999999999965	19753.658203125	112215.38003198232	0	1171	0.06267570375587672	0.6393953934740876	0.27879078694817505	218.98336791992188	218.98367309570312
473	219.02584838867188	1.77925					1	DETECTED	219.0258 m/z @1.78 [CD8243_2.mzXML]	219.02584838867188	1.77925	1.7189333333333332	10.269066666666667	8.550133333333335	1800674.875	1.4673866220883993E7	1	1171	0.06610335831187619	4.000269455071261	4.649387808190412	219.0159454345703	219.02711486816406
474	219.08230590820312	1.7499666666666667					1	DETECTED	219.0823 m/z @1.75 [CD8243_2.mzXML]	219.08230590820312	1.7499666666666667	1.6425833333333335	19.336166666666667	17.693583333333333	51065.359375	5671658.955493834	0	1171	0.0610207068685964	68.55087845171543	133.68306263888368	219.0763702392578	219.0825653076172
475	219.1002960205078	9.62895					1	DETECTED	219.1003 m/z @9.63 [CD8243_2.mzXML]	219.1002960205078	9.62895	9.58265	16.505483333333334	6.922833333333335	5235.771484375	882184.3431587528	0	1171	0.5417815471925795	74.76061915046725	148.5212383009345	219.09999084472656	219.1036834716797
476	219.1172332763672	14.995783333333332					1	DETECTED	219.1172 m/z @15.00 [CD8243_2.mzXML]	219.1172332763672	14.995783333333332	9.357566666666665	19.8675	10.509933333333334	12379.6875	1930528.6918269661	0	1171	1.2464777201275545	0.878108799988146	0.8697284273363303	219.11119079589844	219.11778259277344
477	219.1319580078125	8.840533333333333					1	DETECTED	219.1320 m/z @8.84 [CD8243_2.mzXML]	219.1319580078125	8.840533333333333	3.8908	9.722683333333332	5.831883333333332	58144.12109375	763187.7230030218	0	1171	0.08553827658682245	1.8756772758645157	1.3822268552742352	219.13160705566406	219.14173889160156
478	219.17398071289062	10.705583333333333					1	DETECTED	219.1740 m/z @10.71 [CD8243_2.mzXML]	219.17398071289062	10.705583333333333	0.13763333333333333	19.904166666666665	19.76653333333333	10439.3095703125	2260550.8333129277	0	1171	1.2655466816297896	1.780582960006587	1.732496397653577	219.173095703125	219.17507934570312
479	220.02944946289062	1.77925					1	DETECTED	220.0294 m/z @1.78 [CD8243_2.mzXML]	220.02944946289062	1.77925	1.7499666666666667	14.94415	13.194183333333333	103781.3828125	1955849.1783740837	0	1171	0.07762581855771633	225.28486055776895	9.18134360253865	220.02413940429688	220.0376739501953
480	220.1178436279297	8.893183333333333					1	DETECTED	220.1178 m/z @8.89 [CD8243_2.mzXML]	220.1178436279297	8.893183333333333	8.7875	18.641166666666667	9.853666666666667	5974.896484375	468771.3802985839	0	1171	0.10431964623147216	46.618829837565045	92.23765967513009	220.1081085205078	220.12078857421875
481	220.93429565429688	1.6122					1	DETECTED	220.9343 m/z @1.61 [CD8243_2.mzXML]	220.93429565429688	1.6122	1.5534166666666667	11.980283333333334	10.426866666666667	149594.0625	6093360.973307863	0	1171	0.08387573933079318	94.1751356351726	2.3213947338809753	220.9341278076172	220.93594360351562
482	220.981201171875	1.5534166666666667					1	DETECTED	220.9812 m/z @1.55 [CD8243_2.mzXML]	220.981201171875	1.5534166666666667	1.4796333333333334	13.1098	11.630166666666666	5969.396484375	2614894.5287447507	0	1171	11.62631573800035	78.81296589112267	156.62593178224535	220.97509765625	220.98129272460938
483	221.00714111328125	10.9493					1	DETECTED	221.0071 m/z @10.95 [CD8243_2.mzXML]	221.00714111328125	10.9493	9.788683333333333	18.512666666666668	8.723983333333335	2950.471923828125	871739.8465995177	0	1171	5.52097108505534	3.7583396757470915	6.516679351494183	221.0059051513672	221.00730895996094
484	221.02432250976562	1.7648000000000001					1	DETECTED	221.0243 m/z @1.76 [CD8243_2.mzXML]	221.02432250976562	1.7648000000000001	1.73515	18.916999999999998	17.181849999999997	112608.8671875	2311215.5461030276	0	1171	0.06637509053085666	6.4484914999780445	9.84659111527578	221.0201416015625	221.02484130859375
485	221.05303955078125	11.560733333333333					1	DETECTED	221.0530 m/z @11.56 [CD8243_2.mzXML]	221.05303955078125	11.560733333333333	11.531183333333333	11.867983333333333	0.3368000000000002	24434.021484375	134531.75680261254	0	1171	0.08951976098520298	3.7509184489657774	5.495081368381181	221.05227661132812	221.0531463623047
486	221.08084106445312	10.492083333333333					1	DETECTED	221.0808 m/z @10.49 [CD8243_2.mzXML]	221.08084106445312	10.492083333333333	10.4625	13.562800000000001	3.1003000000000007	21920.5859375	317901.51261569234	0	1171	0.10315894262235226	3.7552501877521616	5.757734005809247	221.0802764892578	221.08096313476562
487	222.0645294189453	15.60745					1	DETECTED	222.0645 m/z @15.61 [CD8243_2.mzXML]	222.0645294189453	15.60745	9.036133333333334	19.94066666666667	10.904533333333335	13526.552734375	2883248.3427062985	0	1171	1.8661016320151482	0.8120419826052463	0.552923151871543	222.05487060546875	222.06533813476562
488	222.86740112304688	1.73515					1	DETECTED	222.8674 m/z @1.74 [CD8243_2.mzXML]	222.86740112304688	1.73515	1.7038666666666666	18.715	17.011133333333333	92102.71875	3028439.3415802005	0	1171	0.07288504633364279	271.88811933937137	3.1961934793981235	222.8605499267578	222.8687744140625
489	222.99411010742188	13.5799					1	DETECTED	222.9941 m/z @13.58 [CD8243_2.mzXML]	222.99411010742188	13.5799	10.233016666666666	16.175966666666667	5.9429500000000015	21681.955078125	3039388.391165039	0	1171	2.5378788468343245	0.8878334569973059	1.3088889780652535	222.9925994873047	222.99472045898438
490	223.0609893798828	15.772666666666668					1	DETECTED	223.0610 m/z @15.77 [CD8243_2.mzXML]	223.0609893798828	15.772666666666668	5.227466666666667	19.92233333333333	14.694866666666663	25296.890625	7586499.493774074	0	1171	2.6822593548531657	0.6582439831975357	0.4792650747187979	223.05686950683594	223.069580078125
491	223.0960235595703	11.560733333333333					1	DETECTED	223.0960 m/z @11.56 [CD8243_2.mzXML]	223.0960235595703	11.560733333333333	0.10095000000000001	19.958833333333335	19.857883333333334	571242.4375	1.1438723123533264E7	1	1171	0.06998214224020671	0.5094031144605246	2.1928407231018	223.0919952392578	223.09727478027344
492	224.86447143554688	1.7499666666666667					1	DETECTED	224.8645 m/z @1.75 [CD8243_2.mzXML]	224.86447143554688	1.7499666666666667	1.6727333333333334	1.7648000000000001	0.09206666666666674	60834.5546875	225271.88619604515	0	1171	0.1023152763295303	0.5960293482952104	0.19152086900206	224.86441040039062	224.8646240234375
493	224.9508056640625	11.66735					1	DETECTED	224.9508 m/z @11.67 [CD8243_2.mzXML]	224.9508056640625	11.66735	11.001183333333334	17.1845	6.183316666666666	30965.64453125	2433926.6660684207	0	1171	0.8650167622550846	3.434644267922647	5.415408309501783	224.94976806640625	224.95156860351562
494	225.07569885253906	10.197833333333334					1	DETECTED	225.0757 m/z @10.20 [CD8243_2.mzXML]	225.07569885253906	10.197833333333334	10.14445	17.111333333333334	6.9668833333333335	6001.41357421875	624648.6382878419	0	1171	0.2284492443503865	65.25335622853656	129.50671245707312	225.07553100585938	225.0758056640625
495	225.1844482421875	14.518366666666667					1	DETECTED	225.1844 m/z @14.52 [CD8243_2.mzXML]	225.1844482421875	14.518366666666667	14.159833333333333	15.065183333333332	0.9053499999999985	2387.990234375	77395.05935348502	0	1171	0.44690785836172786	1.262574377091852	1.5251487541837039	225.18365478515625	225.18521118164062
496	226.044677734375	2.059					1	DETECTED	226.0447 m/z @2.06 [CD8243_2.mzXML]	226.044677734375	2.059	1.9603166666666667	14.771916666666668	12.8116	12548.1318359375	746422.4559522399	0	1171	0.13866947990052814	64.9126836682992	128.82536733659842	226.04458618164062	226.0513458251953
497	226.11874389648438	8.3695					1	DETECTED	226.1187 m/z @8.37 [CD8243_2.mzXML]	226.11874389648438	8.3695	7.961266666666666	11.089883333333335	3.1286166666666686	3388.1328125	258662.7061952515	0	1171	0.16876298916596788	3.8318976075773588	6.6637952151547175	226.11758422851562	226.1232452392578
498	226.9510040283203	1.6574833333333332					1	DETECTED	226.9510 m/z @1.66 [CD8243_2.mzXML]	226.9510040283203	1.6574833333333332	1.5679333333333332	19.958833333333335	18.390900000000002	667257.25	6886272.831233398	0	1171	0.07715540080157623	1.3418886066672504	1.7031796910038846	226.94677734375	226.95265197753906
499	227.07907104492188	9.187066666666668					1	DETECTED	227.0791 m/z @9.19 [CD8243_2.mzXML]	227.07907104492188	9.187066666666668	9.12565	12.633183333333333	3.507533333333333	25793.912109375	1034344.0332182625	0	1171	0.10368356417060731	28.55522388059639	1.990485330022364	227.07888793945312	227.0828857421875
500	227.17529296875	9.7723					1	DETECTED	227.1753 m/z @9.77 [CD8243_2.mzXML]	227.17529296875	9.7723	8.574833333333334	19.793833333333335	11.219000000000001	79498.1015625	2190554.512019595	1	1171	0.7706681599481247	1.4003159669649037	1.2153119091445281	227.17391967773438	227.17642211914062
501	227.973876953125	11.175416666666667					1	DETECTED	227.9739 m/z @11.18 [CD8243_2.mzXML]	227.973876953125	11.175416666666667	0.21106666666666665	19.94066666666667	19.7296	2426.831298828125	1800705.2155509333	0	1171	15.692368132212513	0.8997158974312204	0.7994317948624408	227.9734649658203	227.97552490234375
502	228.06027221679688	2.0307					1	DETECTED	228.0603 m/z @2.03 [CD8243_2.mzXML]	228.06027221679688	2.0307	2.0307	10.361083333333333	8.330383333333334	39686.78125	1.1437132850201905E7	0	1171	8.881660046916753	null	null	228.06027221679688	228.06317138671875
503	228.11288452148438	9.62895					1	DETECTED	228.1129 m/z @9.63 [CD8243_2.mzXML]	228.11288452148438	9.62895	9.566266666666667	10.61685	1.050583333333332	334216.96875	2492704.0367320315	1	1171	0.09615160558888292	2.3871754968578296	2.7239770308381894	228.11288452148438	228.11349487304688
504	228.19528198242188	11.531183333333333					1	DETECTED	228.1953 m/z @11.53 [CD8243_2.mzXML]	228.19528198242188	11.531183333333333	11.482750000000001	12.395433333333333	0.912683333333332	79340.34375	571497.0269516577	1	1171	0.10058788091444626	2.354387802081305	3.053916062065313	228.19479370117188	228.19590759277344
505	229.14303588867188	1.2504666666666668					1	DETECTED	229.1430 m/z @1.25 [CD8243_2.mzXML]	229.14303588867188	1.2504666666666668	0.10095000000000001	19.995166666666666	19.894216666666665	79914.953125	6.133061967161081E7	1	1171	2.851108622264538	8.65329631294312	0.4908853014471686	229.142578125	229.1525421142578
506	229.1544189453125	1.8773666666666666					1	DETECTED	229.1544 m/z @1.88 [CD8243_2.mzXML]	229.1544189453125	1.8773666666666666	1.86395	5.000783333333334	3.1368333333333336	51701.65625	3520245.616285675	0	1171	0.06051512954200322	116.90062111801274	232.80124223602547	229.15432739257812	229.1553192138672
507	230.14663696289062	0.6308833333333334					1	DETECTED	230.1466 m/z @0.63 [CD8243_2.mzXML]	230.14663696289062	0.6308833333333334	0.13763333333333333	19.976999999999997	19.839366666666663	10774.6484375	7651203.6804043	0	1171	15.917564784643679	20.110863321507008	39.221726643014016	230.14541625976562	230.14707946777344
508	230.2471923828125	11.386483333333333					1	DETECTED	230.2472 m/z @11.39 [CD8243_2.mzXML]	230.2471923828125	11.386483333333333	11.356083333333334	11.947316666666667	0.5912333333333333	173543.796875	1147915.7144269994	1	1171	0.086212948673829	4.029971686167481	5.249418820399371	230.24668884277344	230.2478790283203
509	230.96617126464844	1.5534166666666667					1	DETECTED	230.9662 m/z @1.55 [CD8243_2.mzXML]	230.96617126464844	1.5534166666666667	1.4329333333333334	12.549100000000001	11.116166666666668	145833.453125	3696189.5588113405	0	1171	0.11620529191923801	0.9116879876106588	0.66590968849559	230.9657440185547	230.97499084472656
510	230.98976135253906	2.0023666666666666					1	DETECTED	230.9898 m/z @2.00 [CD8243_2.mzXML]	230.98976135253906	2.0023666666666666	1.9324166666666664	3.6562166666666664	1.7238	7824.25146484375	239946.47986044316	0	1171	0.09917216708579613	12.321658327376666	23.64331665475333	230.98960876464844	230.99070739746094
511	231.13694763183594	14.995783333333332					1	DETECTED	231.1369 m/z @15.00 [CD8243_2.mzXML]	231.13694763183594	14.995783333333332	0.10095000000000001	19.995166666666666	19.894216666666665	257069.359375	2.1215952462416284E7	1	1171	0.6062159838427501	0.616758195940871	2.5895587867508763	231.135986328125	231.14671325683594
512	232.10757446289062	9.566266666666667					1	DETECTED	232.1076 m/z @9.57 [CD8243_2.mzXML]	232.10757446289062	9.566266666666667	9.497716666666667	18.807166666666667	9.30945	707748.5625	5241813.592651628	1	1171	0.07833173182307895	2.159404138385263	2.6119342188783246	232.10049438476562	232.1085662841797
513	232.14414978027344	8.91065					1	DETECTED	232.1441 m/z @8.91 [CD8243_2.mzXML]	232.14414978027344	8.91065	8.574833333333334	19.592	11.017166666666665	70450.9609375	2118882.0609494005	1	1171	0.08173985993455268	73.48294117463479	110.29492819382558	232.13955688476562	232.15414428710938
514	232.1542510986328	8.5219					1	DETECTED	232.1543 m/z @8.52 [CD8243_2.mzXML]	232.1542510986328	8.5219	5.331966666666667	8.769583333333333	3.437616666666666	33407.3515625	572470.7759027714	0	1171	0.1654710097342793	0.8556156098017977	0.30554599151228296	232.15415954589844	232.15489196777344
515	232.89613342285156	1.7038666666666666					1	DETECTED	232.8961 m/z @1.70 [CD8243_2.mzXML]	232.89613342285156	1.7038666666666666	1.6425833333333335	1.905	0.2624166666666665	199350.359375	1129199.0572631827	0	1171	0.11482458097362458	1.4632422322860843	1.8571962588601771	232.89599609375	232.89646911621094
516	232.92808532714844	1.5534166666666667					1	DETECTED	232.9281 m/z @1.55 [CD8243_2.mzXML]	232.92808532714844	1.5534166666666667	1.4329333333333334	9.58265	8.149716666666666	73605.546875	3204403.321096557	0	1171	0.09473837911883409	34.202240926597035	0.6986450515232605	232.92791748046875	232.93130493164062
517	233.09197998046875	10.61685					1	DETECTED	233.0920 m/z @10.62 [CD8243_2.mzXML]	233.09197998046875	10.61685	1.032	19.409166666666668	18.377166666666668	18612.05859375	2643518.017321228	0	1171	0.04926334821570322	0.8852626145937981	0.5856143639328704	233.09169006347656	233.09854125976562
518	233.11123657226562	9.566266666666667					1	DETECTED	233.1112 m/z @9.57 [CD8243_2.mzXML]	233.11123657226562	9.566266666666667	2.313416666666667	10.5212	8.207783333333333	73590.8359375	1166958.2621884446	0	1171	0.08100770705876847	5.968381919078534	16.75822994091002	233.1028594970703	233.11582946777344
519	233.13287353515625	14.995783333333332					1	DETECTED	233.1329 m/z @15.00 [CD8243_2.mzXML]	233.13287353515625	14.995783333333332	14.468533333333333	18.880499999999998	4.411966666666665	8934.318359375	731635.667682617	0	1171	1.2325457454305262	3.4749420753774602	5.883397520002943	233.13079833984375	233.13414001464844
520	233.14712524414062	14.702916666666665					1	DETECTED	233.1471 m/z @14.70 [CD8243_2.mzXML]	233.14712524414062	14.702916666666665	0.6308833333333334	19.995166666666666	19.364283333333333	11928.408203125	2333177.6347902818	0	1171	0.21977551242508397	0.6565696248938013	0.8284872701765028	233.14535522460938	233.151611328125
521	234.10643005371094	10.287466666666667					1	DETECTED	234.1064 m/z @10.29 [CD8243_2.mzXML]	234.10643005371094	10.287466666666667	10.269066666666667	19.28166666666667	9.012600000000003	2821.686767578125	528593.2023461304	0	1171	0.07947405834178056	244.90760869565557	488.81521739131114	234.0997314453125	234.10678100585938
522	234.1236114501953	8.662550000000001					1	DETECTED	234.1236 m/z @8.66 [CD8243_2.mzXML]	234.1236114501953	8.662550000000001	8.609833333333334	9.62895	1.0191166666666653	5575.22607421875	148293.01124597155	0	1171	0.08196094888556793	9.665981662978117	18.331963325956234	234.11471557617188	234.1238555908203
523	234.89328002929688	1.73515					1	DETECTED	234.8933 m/z @1.74 [CD8243_2.mzXML]	234.89328002929688	1.73515	1.6574833333333332	1.8073666666666666	0.14988333333333337	64724.87109375	369710.86903124984	0	1171	0.11757936800674518	0.9810130982268624	0.889796483276429	234.89309692382812	234.8934783935547
524	235.0684814453125	11.867983333333333					1	DETECTED	235.0685 m/z @11.87 [CD8243_2.mzXML]	235.0684814453125	11.867983333333333	11.560733333333333	12.04695	0.4862166666666674	30323.78515625	332457.8930727545	0	1171	0.10211631431834789	0.7912394901003543	0.5444724940971222	235.063720703125	235.06874084472656
525	235.09246826171875	2.4778499999999997					1	DETECTED	235.0925 m/z @2.48 [CD8243_2.mzXML]	235.09246826171875	2.4778499999999997	1.8218166666666666	10.61685	8.795033333333333	52240.92578125	5670378.003603249	0	1171	1.2098069928465547	4.800331532129527	6.726270596151565	235.08935546875	235.0931854248047
526	235.16891479492188	12.2737					1	DETECTED	235.1689 m/z @12.27 [CD8243_2.mzXML]	235.16891479492188	12.2737	0.10095000000000001	19.976999999999997	19.876049999999996	14230.20703125	1248873.9866748964	0	1171	0.10300625228816962	0.7677041996155706	0.2438320783880045	235.16751098632812	235.17010498046875
527	236.08030700683594	15.136500000000002					1	DETECTED	236.0803 m/z @15.14 [CD8243_2.mzXML]	236.08030700683594	15.136500000000002	9.738716666666667	18.0165	8.277783333333334	3534.03662109375	943959.9829431766	0	1171	0.6133109924760749	0.7667761766404109	0.5206271042738093	236.0787353515625	236.0814971923828
528	236.09584045410156	2.7707833333333336					1	DETECTED	236.0958 m/z @2.77 [CD8243_2.mzXML]	236.09584045410156	2.7707833333333336	2.3687	6.7977333333333325	4.429033333333333	4184.99169921875	397557.565587616	0	1171	1.080510298549192	5.507606217616576	5.581687363802083	236.09425354003906	236.09713745117188
529	236.90805053710938	1.6425833333333335					1	DETECTED	236.9081 m/z @1.64 [CD8243_2.mzXML]	236.90805053710938	1.6425833333333335	1.5824666666666665	1.7189333333333332	0.13646666666666674	12608.201171875	68005.31982690434	0	1171	0.9498957779631816	1.1350152481286322	1.2700304962572646	236.90780639648438	236.90882873535156
530	236.97137451171875	11.717783333333333					1	DETECTED	236.9714 m/z @11.72 [CD8243_2.mzXML]	236.97137451171875	11.717783333333333	11.590133333333334	15.11825	3.5281166666666657	4451.96923828125	425440.27597286983	0	1171	0.4325025749008624	13.819493406450016	26.638986812900033	236.97055053710938	236.971923828125
531	237.0765380859375	14.9099					1	DETECTED	237.0765 m/z @14.91 [CD8243_2.mzXML]	237.0765380859375	14.9099	9.990816666666666	16.9465	6.955683333333335	7602.3466796875	1585538.309865387	0	1171	3.84311508324269	0.7070101136729403	0.4710564738688409	237.0751953125	237.07754516601562
532	237.1115264892578	11.8525					1	DETECTED	237.1115 m/z @11.85 [CD8243_2.mzXML]	237.1115264892578	11.8525	0.10095000000000001	19.849	19.74805	13824.650390625	2579049.1955647147	0	1171	2.2548894626988556	2.0446924287919566	3.4698289411035237	237.10939025878906	237.11346435546875
533	238.10702514648438	14.652483333333333					1	DETECTED	238.1070 m/z @14.65 [CD8243_2.mzXML]	238.10702514648438	14.652483333333333	9.37445	19.94066666666667	10.56621666666667	12001.1201171875	2691358.0830552056	0	1171	6.608519584153006	0.9448406186975081	0.9116928467695099	238.10626220703125	238.10768127441406
534	238.84129333496094	1.7499666666666667					1	DETECTED	238.8413 m/z @1.75 [CD8243_2.mzXML]	238.84129333496094	1.7499666666666667	1.7038666666666666	4.8302000000000005	3.126333333333334	26026.58984375	724354.1236125489	0	1171	0.0699883404554984	33.90817064352855	66.8163412870571	238.84109497070312	238.85057067871094
535	238.96641540527344	12.03025					1	DETECTED	238.9664 m/z @12.03 [CD8243_2.mzXML]	238.96641540527344	12.03025	8.982383333333333	18.3295	9.347116666666667	71938.921875	6241817.703742703	1	1171	0.8691650196860792	1.0089060475057765	4.01431088106526	238.96493530273438	238.9713897705078
536	239.0310821533203	1.6122					1	DETECTED	239.0311 m/z @1.61 [CD8243_2.mzXML]	239.0310821533203	1.6122	0.5211666666666667	19.976999999999997	19.45583333333333	4536.59228515625	1991933.4389765013	0	1171	17.215316356570188	8.916241483608811	13.694307236404292	239.0310821533203	239.03858947753906
537	239.06378173828125	1.86395					1	DETECTED	239.0638 m/z @1.86 [CD8243_2.mzXML]	239.06378173828125	1.86395	1.5824666666666665	10.5212	8.938733333333333	102620.96875	1048167.5195260621	0	1171	0.05057268565175854	1.2646989132528919	6.7428796692885635	239.06314086914062	239.0719451904297
538	239.09075927734375	10.492083333333333					1	DETECTED	239.0908 m/z @10.49 [CD8243_2.mzXML]	239.09075927734375	10.492083333333333	10.447233333333333	11.260516666666666	0.8132833333333327	1133975.25	7536675.506476576	1	1171	0.09229830121517324	2.8047517606817935	4.5360532393396	239.0906219482422	239.09161376953125
539	239.1026611328125	10.0235					1	DETECTED	239.1027 m/z @10.02 [CD8243_2.mzXML]	239.1026611328125	10.0235	9.9231	14.568183333333334	4.645083333333334	3340.536865234375	390435.2816060182	0	1171	0.12664004900504722	23.13288512616191	45.26577025232382	239.1026611328125	239.11248779296875
540	240.0945587158203	10.492083333333333					1	DETECTED	240.0946 m/z @10.49 [CD8243_2.mzXML]	240.0945587158203	10.492083333333333	8.353033333333334	14.841216666666666	6.488183333333332	115192.1875	1891239.777906068	0	1171	0.09770058404236082	34.89255327918735	66.80353383112761	240.09373474121094	240.10133361816406
541	240.96730041503906	11.996883333333333					1	DETECTED	240.9673 m/z @12.00 [CD8243_2.mzXML]	240.96730041503906	11.996883333333333	2.50545	18.678333333333335	16.172883333333335	9850.9482421875	1670141.9909028937	0	1171	0.2551778896902075	0.6973590529744069	0.4827303657686593	240.9607391357422	240.9768524169922
542	241.03196716308594	1.9603166666666667					1	DETECTED	241.0320 m/z @1.96 [CD8243_2.mzXML]	241.03196716308594	1.9603166666666667	1.9603166666666667	17.665333333333333	15.705016666666666	3030.087646484375	1026458.708406494	0	1171	6.805998699110506	null	null	241.02511596679688	241.03213500976562
543	241.0948944091797	10.5212					1	DETECTED	241.0949 m/z @10.52 [CD8243_2.mzXML]	241.0948944091797	10.5212	10.477683333333333	10.599833333333333	0.12214999999999954	5449.28515625	28332.261491516343	0	1171	0.25523866750758195	1.40348525469167	1.80697050938334	241.09420776367188	241.095703125
544	241.10659790039062	11.531183333333333					1	DETECTED	241.1066 m/z @11.53 [CD8243_2.mzXML]	241.10659790039062	11.531183333333333	0.9043166666666667	12.93715	12.032833333333334	141946.828125	3854270.817827763	0	1171	0.07185938828389205	0.512383106054664	0.018799401898868973	241.09693908691406	241.10995483398438
545	242.02796936035156	14.2879					1	DETECTED	242.0280 m/z @14.29 [CD8243_2.mzXML]	242.02796936035156	14.2879	9.659466666666667	19.573833333333333	9.914366666666666	2135.907958984375	603165.325649811	0	1171	6.992673451406084	1.0710283537266028	1.1420567074532058	242.02574157714844	242.0287628173828
546	242.21121215820312	11.499166666666667					1	DETECTED	242.2112 m/z @11.50 [CD8243_2.mzXML]	242.21121215820312	11.499166666666667	11.482750000000001	12.480833333333333	0.9980833333333319	28215.697265625	380229.34682421735	0	1171	0.08553702832964483	30.398477157361036	59.79695431472207	242.21084594726562	242.2130584716797
547	242.92495727539062	1.6574833333333332					1	DETECTED	242.9250 m/z @1.66 [CD8243_2.mzXML]	242.92495727539062	1.6574833333333332	1.5824666666666665	12.115933333333334	10.533466666666667	243408.90625	8377887.358999756	0	1171	0.0693282234853505	1.3651679120772109	1.831818863363235	242.92388916015625	242.92530822753906
548	242.9620819091797	12.04695					1	DETECTED	242.9621 m/z @12.05 [CD8243_2.mzXML]	242.9620819091797	12.04695	1.5389166666666665	14.892083333333334	13.353166666666667	4567.94482421875	1608346.4662397753	0	1171	0.4783944231199566	0.6353789640306939	0.27075792806138793	242.96104431152344	242.9694366455078
549	242.9950408935547	1.4943333333333333					1	DETECTED	242.9950 m/z @1.49 [CD8243_2.mzXML]	242.9950408935547	1.4943333333333333	1.4329333333333334	1.5239333333333334	0.09099999999999997	15974.5087890625	60959.295935302835	0	1171	0.06744816049239022	0.741042345276874	0.48208469055374786	242.99459838867188	242.99508666992188
550	243.01609802246094	10.966383333333333					1	DETECTED	243.0161 m/z @10.97 [CD8243_2.mzXML]	243.01609802246094	10.966383333333333	9.675066666666668	19.409166666666668	9.7341	3140.968505859375	682820.7883823852	0	1171	6.727479512147662	3.7690600033557526	3.5189427740064034	243.00823974609375	243.0251007080078
551	243.09779357910156	1.9463333333333332					1	DETECTED	243.0978 m/z @1.95 [CD8243_2.mzXML]	243.09779357910156	1.9463333333333332	0.11913333333333333	19.995166666666666	19.876033333333332	3037.2109375	1646836.2466116638	0	1171	7.820541923115444	5.438932063631056	9.877864127262114	243.09596252441406	243.09848022460938
552	244.20193481445312	9.1078					1	DETECTED	244.2019 m/z @9.11 [CD8243_2.mzXML]	244.20193481445312	9.1078	9.036133333333334	9.37445	0.3383166666666657	14328.8955078125	109742.17897308362	0	1171	0.15925079670359032	2.360348837209336	2.5284777745160842	244.2014923095703	244.20211791992188
553	244.4507598876953	9.6443					1	DETECTED	244.4508 m/z @9.64 [CD8243_2.mzXML]	244.4507598876953	9.6443	9.598516666666665	9.755316666666666	0.1568000000000005	6649.99365234375	38082.84539367688	0	1171	0.09952544473007485	1.7124135420458337	2.673561422009328	244.4501953125	244.45094299316406
554	244.99307250976562	1.4943333333333333					1	DETECTED	244.9931 m/z @1.49 [CD8243_2.mzXML]	244.99307250976562	1.4943333333333333	1.4329333333333334	1.5239333333333334	0.09099999999999997	5537.38330078125	16755.268195190456	0	1171	0.0460018439988108	0.741042345276874	0.48208469055374786	244.9920654296875	244.99899291992188
555	245.0744171142578	1.8218166666666666					1	DETECTED	245.0744 m/z @1.82 [CD8243_2.mzXML]	245.0744171142578	1.8218166666666666	1.8218166666666666	18.384333333333334	16.562516666666667	3976.155029296875	880754.4936039734	0	1171	1.9751603510972553	null	null	245.0744171142578	245.07864379882812
556	245.22604370117188	14.256116666666665					1	DETECTED	245.2260 m/z @14.26 [CD8243_2.mzXML]	245.22604370117188	14.256116666666665	5.140016666666667	16.781	11.640983333333331	34187.171875	2401294.215091582	0	1171	0.2077635920455254	0.8183595346019321	0.4544810855060934	245.22422790527344	245.22877502441406
557	246.1232452392578	9.62895					1	DETECTED	246.1232 m/z @9.63 [CD8243_2.mzXML]	246.1232452392578	9.62895	1.85005	11.158316666666668	9.308266666666668	1868071.625	3.2985364448119793E7	1	1171	0.1058574717426417	2.307657098678975	2.703956602038098	246.12277221679688	246.13232421875
558	246.1702880859375	9.24535					1	DETECTED	246.1703 m/z @9.25 [CD8243_2.mzXML]	246.1702880859375	9.24535	0.10095000000000001	19.995166666666666	19.894216666666665	35540.35546875	3652745.7482435615	0	1171	0.18336910935806472	1.7854404992551223	19.29697414501815	246.16847229003906	246.17190551757812
559	246.2293243408203	14.192566666666666					1	DETECTED	246.2293 m/z @14.19 [CD8243_2.mzXML]	246.2293243408203	14.192566666666666	14.126416666666668	15.065183333333332	0.9387666666666643	7016.701171875	172407.74535876425	0	1171	0.3342179243622585	7.095742000504038	13.191484001008076	246.22885131835938	246.22991943359375
560	246.24209594726562	10.9493					1	DETECTED	246.2421 m/z @10.95 [CD8243_2.mzXML]	246.24209594726562	10.9493	10.897016666666667	11.0368	0.13978333333333204	12673.181640625	59833.03549560524	0	1171	0.09337468094297563	1.3367867389225672	1.6735734778451345	246.24166870117188	246.24261474609375
561	246.94381713867188	1.5534166666666667					1	DETECTED	246.9438 m/z @1.55 [CD8243_2.mzXML]	246.94381713867188	1.5534166666666667	1.4492166666666668	1.6425833333333335	0.1933666666666667	62927.15625	411359.1448352048	0	1171	0.12802262324119895	0.9512625699399891	0.6615510788434482	246.94361877441406	246.9439697265625
562	247.0228271484375	9.62895					1	DETECTED	247.0228 m/z @9.63 [CD8243_2.mzXML]	247.0228271484375	9.62895	2.130533333333333	9.690566666666665	7.560033333333332	5454.1484375	859852.9628600465	0	1171	0.09930409829933318	0.5041086451584222	0.008217290316844547	247.01634216308594	247.02325439453125
563	247.09254455566406	2.4778499999999997					1	DETECTED	247.0925 m/z @2.48 [CD8243_2.mzXML]	247.09254455566406	2.4778499999999997	1.8218166666666666	9.462316666666668	7.640500000000001	84276.5625	5432563.712589383	0	1171	0.7710151751068008	2.3345073998425896	2.2696295790115784	247.0907745361328	247.0972900390625
564	247.12672424316406	9.6443					1	DETECTED	247.1267 m/z @9.64 [CD8243_2.mzXML]	247.12672424316406	9.6443	7.710683333333334	10.670016666666667	2.9593333333333334	206696.078125	2469990.9696748373	1	1171	0.09911383335434998	3.4959382138344846	4.043657640452343	247.11822509765625	247.13522338867188
565	247.14395141601562	9.216266666666666					1	DETECTED	247.1440 m/z @9.22 [CD8243_2.mzXML]	247.14395141601562	9.216266666666666	9.12565	9.659466666666667	0.5338166666666666	166314.65625	1128194.647394231	0	1171	0.09826089404531224	1.7835290641747108	1.6373345597624742	247.14215087890625	247.1453399658203
566	247.24159240722656	12.650016666666666					1	DETECTED	247.2416 m/z @12.65 [CD8243_2.mzXML]	247.24159240722656	12.650016666666666	12.5152	15.717766666666668	3.2025666666666677	11808.7861328125	371988.4315269777	0	1171	0.14686867134580694	11.87748794659423	22.75497589318846	247.2398223876953	247.24241638183594
567	248.06137084960938	15.699583333333333					1	DETECTED	248.0614 m/z @15.70 [CD8243_2.mzXML]	248.06137084960938	15.699583333333333	10.567416666666666	17.813499999999998	7.246083333333331	2124.759033203125	442656.1715333249	0	1171	1.5483462223381466	0.7059477803396874	0.41189556067937483	248.0592803955078	248.06201171875
568	248.13067626953125	9.6443					1	DETECTED	248.1307 m/z @9.64 [CD8243_2.mzXML]	248.13067626953125	9.6443	9.58265	10.056849999999999	0.47419999999999973	10011.453125	129103.65969262674	0	1171	0.44368247850346876	3.845904298459028	4.634885684035459	248.12181091308594	248.13124084472656
569	248.14749145507812	9.216266666666666					1	DETECTED	248.1475 m/z @9.22 [CD8243_2.mzXML]	248.14749145507812	9.216266666666666	1.9743166666666667	9.462316666666668	7.488000000000001	22327.052734375	1085563.2856490486	0	1171	0.08992985447562596	0.6269750531985081	1.5218706091194318	248.13880920410156	248.14979553222656
570	248.17581176757812	10.14445					1	DETECTED	248.1758 m/z @10.14 [CD8243_2.mzXML]	248.17581176757812	10.14445	10.109016666666667	12.751866666666666	2.6428499999999993	9866.2607421875	242613.09284875466	0	1171	0.08993908420978869	37.29327375352741	73.58654750705482	248.17503356933594	248.1835479736328
571	248.8701934814453	1.7038666666666666					1	DETECTED	248.8702 m/z @1.70 [CD8243_2.mzXML]	248.8701934814453	1.7038666666666666	1.6574833333333332	1.7933333333333332	0.13585000000000003	49692.859375	255783.98444824218	0	1171	0.0952241350952534	1.4644268774703526	1.9288537549407052	248.8700714111328	248.87034606933594
572	249.00291442871094	11.636033333333334					1	DETECTED	249.0029 m/z @11.64 [CD8243_2.mzXML]	249.00291442871094	11.636033333333334	1.4796333333333334	19.354333333333333	17.8747	10921.7607421875	3080812.0950661935	0	1171	0.1111325077316625	0.7725584806878795	0.5571878904902426	249.00198364257812	249.01243591308594
573	249.0575408935547	15.441849999999999					1	DETECTED	249.0575 m/z @15.44 [CD8243_2.mzXML]	249.0575408935547	15.441849999999999	0.8130333333333333	17.979666666666667	17.166633333333333	2439.530517578125	1102726.5092643746	0	1171	1.929257715332195	0.5867403264561157	0.17348065291223155	249.0563201904297	249.06103515625
574	249.09681701660156	10.342933333333333					1	DETECTED	249.0968 m/z @10.34 [CD8243_2.mzXML]	249.09681701660156	10.342933333333333	9.613850000000001	18.347666666666665	8.733816666666664	24724.921875	1060125.5871400752	0	1171	0.8005822907762923	5.98958738141503	10.97917476283006	249.0915069580078	249.09768676757812
575	249.10812377929688	1.86395					1	DETECTED	249.1081 m/z @1.86 [CD8243_2.mzXML]	249.10812377929688	1.86395	1.8073666666666666	3.953616666666667	2.14625	77718.546875	528375.1031799318	0	1171	0.0237615859784297	3.938379528799991	6.3350611616642745	249.10670471191406	249.10829162597656
576	249.15736389160156	9.822149999999999					1	DETECTED	249.1574 m/z @9.82 [CD8243_2.mzXML]	249.15736389160156	9.822149999999999	9.515216666666667	16.725833333333334	7.210616666666667	13429.625	535189.6098685304	0	1171	0.14743678125675252	6.553096254743801	0.5705802186061895	249.1563262939453	249.1592254638672
577	249.2172393798828	10.30595					1	DETECTED	249.2172 m/z @10.31 [CD8243_2.mzXML]	249.2172393798828	10.30595	10.073983333333333	11.0724	0.9984166666666674	7489.45751953125	183909.44222595214	0	1171	1.0106549470620205	2.1520692628251203	3.3041385256502407	249.21705627441406	249.22113037109375
578	251.1248779296875	1.6727333333333334					1	DETECTED	251.1249 m/z @1.67 [CD8243_2.mzXML]	251.1248779296875	1.6727333333333334	0.10095000000000001	19.995166666666666	19.894216666666665	70691.3828125	9754613.274954721	0	1171	0.28320742202071303	4.954462488364822	40.04551648309596	251.12342834472656	251.12855529785156
579	252.11866760253906	7.40615					1	DETECTED	252.1187 m/z @7.41 [CD8243_2.mzXML]	252.11866760253906	7.40615	0.15598333333333333	19.958833333333335	19.802850000000003	6557.14453125	2692602.4050991507	0	1171	7.499310941833293	1.3656823981057908	1.6027080734026176	252.10867309570312	252.11866760253906
580	253.0475616455078	1.6122					1	DETECTED	253.0476 m/z @1.61 [CD8243_2.mzXML]	253.0475616455078	1.6122	0.2478	19.958833333333335	19.711033333333333	5278.60986328125	2228097.690870303	0	1171	15.68979266237096	7.223333821948597	13.449758339904097	253.04685974121094	253.05335998535156
581	254.08987426757812	9.58265					1	DETECTED	254.0899 m/z @9.58 [CD8243_2.mzXML]	254.08987426757812	9.58265	6.494616666666667	9.722683333333332	3.228066666666665	16870.091796875	628756.5791334836	0	1171	0.08514183010896481	0.5226735462700101	0.03786773110331616	254.08131408691406	254.09019470214844
582	254.17564392089844	14.55165					1	DETECTED	254.1756 m/z @14.55 [CD8243_2.mzXML]	254.17564392089844	14.55165	2.629966666666667	18.880499999999998	16.25053333333333	7094.14794921875	1700396.0125693663	0	1171	4.189970995244256	0.6815536396565919	1.0963834446242624	254.17446899414062	254.18345642089844
583	254.82366943359375	1.9603166666666667					1	DETECTED	254.8237 m/z @1.96 [CD8243_2.mzXML]	254.82366943359375	1.9603166666666667	1.7038666666666666	2.1587666666666667	0.4549000000000001	11959.193359375	183201.31817138678	0	1171	0.29475070848405727	0.8869175277831935	0.7738350555663871	254.81491088867188	254.82395935058594
584	255.1222381591797	11.531183333333333					1	DETECTED	255.1222 m/z @11.53 [CD8243_2.mzXML]	255.1222381591797	11.531183333333333	11.5155	13.078750000000001	1.5632500000000018	86884.15625	645963.7932453642	0	1171	0.05587641702725321	6.7848051755915275	9.731496628051678	255.1128692626953	255.12269592285156
585	255.171875	14.256116666666665					1	DETECTED	255.1719 m/z @14.26 [CD8243_2.mzXML]	255.171875	14.256116666666665	8.9469	19.958833333333335	11.011933333333335	32570.640625	4618500.255098514	0	1171	1.1925170104369744	1.0251887762706713	0.9146023933388052	255.17068481445312	255.17352294921875
586	255.2314910888672	13.81865					1	DETECTED	255.2315 m/z @13.82 [CD8243_2.mzXML]	255.2314910888672	13.81865	0.15598333333333333	15.735833333333334	15.57985	8627.9423828125	1415379.0412637028	0	1171	8.71786270674809	0.6091901773696873	0.06466992789854818	255.2300262451172	255.23338317871094
587	256.0575256347656	1.85005					1	DETECTED	256.0575 m/z @1.85 [CD8243_2.mzXML]	256.0575256347656	1.85005	1.85005	3.9222166666666665	2.0721666666666665	11096.138671875	382511.74224533077	0	1171	0.529582887250879	null	null	256.0551452636719	256.0586242675781
588	256.2628173828125	11.356083333333334					1	DETECTED	256.2628 m/z @11.36 [CD8243_2.mzXML]	256.2628173828125	11.356083333333334	0.22928333333333334	19.976999999999997	19.747716666666662	44824.65625	2045933.2392785037	0	1171	0.10368089553659665	0.5230747664469512	5.890494585862798	256.26171875	256.2647399902344
589	256.82061767578125	1.9743166666666667					1	DETECTED	256.8206 m/z @1.97 [CD8243_2.mzXML]	256.82061767578125	1.9743166666666667	1.7189333333333332	13.680533333333333	11.9616	14882.5673828125	2390988.5974504394	0	1171	0.17717606646786144	23.418912745545896	45.837825491091785	256.812255859375	256.8301696777344
590	257.0744323730469	1.8773666666666666					1	DETECTED	257.0744 m/z @1.88 [CD8243_2.mzXML]	257.0744323730469	1.8773666666666666	1.8773666666666666	3.9850166666666667	2.10765	12411.7734375	328635.5935944825	0	1171	0.43255064094940554	null	null	257.0699157714844	257.0790710449219
591	257.24749755859375	12.290966666666666					1	DETECTED	257.2475 m/z @12.29 [CD8243_2.mzXML]	257.24749755859375	12.290966666666666	0.10095000000000001	19.958833333333335	19.857883333333334	6709.10009765625	2089484.5453404547	0	1171	6.021353105441148	1.601609215119368	1.9721592056432418	257.2460632324219	257.2484130859375
592	257.9809875488281	9.990816666666666					1	DETECTED	257.9810 m/z @9.99 [CD8243_2.mzXML]	257.9809875488281	9.990816666666666	9.822149999999999	12.666666666666666	2.8445166666666672	3051.162841796875	315323.28934661875	0	1171	0.2220803947857224	8.43236166007905	15.864723320158099	257.9732666015625	257.9811706542969
593	258.03082275390625	14.07735					1	DETECTED	258.0308 m/z @14.08 [CD8243_2.mzXML]	258.03082275390625	14.07735	0.92255	18.770166666666668	17.847616666666667	3381.865234375	1172686.6439413754	0	1171	2.7078772904245305	0.6783689857187745	0.356737971437549	258.0216369628906	258.0317687988281
594	258.62274169921875	12.855366666666667					1	DETECTED	258.6227 m/z @12.86 [CD8243_2.mzXML]	258.62274169921875	12.855366666666667	12.838316666666666	13.030883333333332	0.1925666666666661	5796.798828125	31482.247823791553	0	1171	0.032337745525337525	5.647116324535292	10.294232649070585	258.6221008300781	258.6236267089844
595	258.64080810546875	13.215283333333334					1	DETECTED	258.6408 m/z @13.22 [CD8243_2.mzXML]	258.64080810546875	13.215283333333334	12.76945	13.646766666666668	0.8773166666666672	5633.6845703125	162963.21159265144	0	1171	0.20474189052848857	0.9839065420560764	0.9678130841121528	258.64013671875	258.64947509765625
596	258.81756591796875	1.9603166666666667					1	DETECTED	258.8176 m/z @1.96 [CD8243_2.mzXML]	258.81756591796875	1.9603166666666667	1.7648000000000001	2.1020833333333333	0.33728333333333316	9892.8369140625	111458.41641857907	0	1171	0.10043957472997511	0.8625436876651607	0.7250873753303214	258.81695556640625	258.8182373046875
597	258.8989562988281	1.6574833333333332					1	DETECTED	258.8990 m/z @1.66 [CD8243_2.mzXML]	258.8989562988281	1.6574833333333332	1.5972666666666666	1.7648000000000001	0.16753333333333353	50119.8359375	228042.0619726564	0	1171	0.13513299014184454	1.3403989932661542	1.8786511834408766	258.8987731933594	258.8997497558594
598	258.944091796875	1.4796333333333334					1	DETECTED	258.9441 m/z @1.48 [CD8243_2.mzXML]	258.944091796875	1.4796333333333334	1.4329333333333334	3.6409333333333334	2.208	9569.0234375	505489.3044503173	0	1171	0.12879374918260456	23.640256959314794	46.28051391862958	258.9433898925781	258.9445495605469
599	258.9723815917969	1.4796333333333334					1	DETECTED	258.9724 m/z @1.48 [CD8243_2.mzXML]	258.9723815917969	1.4796333333333334	1.4329333333333334	2.044766666666667	0.6118333333333335	12812.9404296875	161612.79053942877	0	1171	0.07789053225862097	6.550678087080663	12.101356174161326	258.9720764160156	258.9791564941406
600	259.0272216796875	15.60745					1	DETECTED	259.0272 m/z @15.61 [CD8243_2.mzXML]	259.0272216796875	15.60745	8.644983333333332	18.715	10.070016666666668	3198.29052734375	855708.2807577515	0	1171	0.856548571734562	0.7231644436358762	0.44632888727175224	259.02545166015625	259.0286865234375
601	259.0933837890625	11.836649999999999					1	DETECTED	259.0934 m/z @11.84 [CD8243_2.mzXML]	259.0933837890625	11.836649999999999	4.424083333333333	17.942666666666664	13.518583333333332	7532.13037109375	1520340.8619021298	0	1171	0.09439833051319724	0.91186925806176	0.8237385161235199	259.09320068359375	259.0938720703125
602	259.2452392578125	14.240566666666666					1	DETECTED	259.2452 m/z @14.24 [CD8243_2.mzXML]	259.2452392578125	14.240566666666666	6.9957	14.841216666666666	7.845516666666666	5234.23779296875	1206959.6682354736	0	1171	0.1425262856553129	0.5414534889070882	0.08290697781417647	259.2441101074219	259.2454833984375
603	259.6578063964844	13.184933333333333					1	DETECTED	259.6578 m/z @13.18 [CD8243_2.mzXML]	259.6578063964844	13.184933333333333	13.015099999999999	13.5461	0.5310000000000006	11328.392578125	144166.54015905774	0	1171	0.11206239070031465	1.563297350343462	1.4976980964989686	259.6567687988281	259.6582946777344
604	260.1855773925781	9.873					1	DETECTED	260.1856 m/z @9.87 [CD8243_2.mzXML]	260.1855773925781	9.873	9.822149999999999	19.904166666666665	10.082016666666666	37797.703125	593308.2651757823	0	1171	0.08107014146458269	2.301914958398108	2.4588329386705143	260.18328857421875	260.18597412109375
605	261.0110778808594	1.8218166666666666					1	DETECTED	261.0111 m/z @1.82 [CD8243_2.mzXML]	261.0110778808594	1.8218166666666666	1.4329333333333334	2.3687	0.9357666666666666	70904.453125	1112553.0779837032	0	1171	0.23066345522892995	1.1801238731381396	1.104111350939078	261.00537109375	261.0126953125
606	261.0736389160156	10.492083333333333					1	DETECTED	261.0736 m/z @10.49 [CD8243_2.mzXML]	261.0736389160156	10.492083333333333	10.477683333333333	10.634216666666667	0.15653333333333386	4936.421875	26598.235249694964	0	1171	0.08136563627483362	5.435185185185132	9.870370370370264	261.072021484375	261.0736389160156
607	261.14447021484375	9.532649999999999					1	DETECTED	261.1445 m/z @9.53 [CD8243_2.mzXML]	261.14447021484375	9.532649999999999	0.13763333333333333	19.958833333333335	19.8212	41206.4921875	2157371.41019406	0	1171	0.09878871148374913	0.5099617132819168	1.5833910348583895	261.1432189941406	261.1451721191406
608	261.1891174316406	9.873					1	DETECTED	261.1891 m/z @9.87 [CD8243_2.mzXML]	261.1891174316406	9.873	0.10095000000000001	19.976999999999997	19.876049999999996	4281.28369140625	1760060.7722089225	0	1171	18.997366415429024	1.0169846654489076	3.7142813272057085	261.1832580566406	261.1911315917969
609	262.1184997558594	9.1078					1	DETECTED	262.1185 m/z @9.11 [CD8243_2.mzXML]	262.1184997558594	9.1078	9.0539	9.48015	0.4262499999999996	8365.1064453125	70237.27505349713	0	1171	0.08016148698828651	3.9540816326531507	1.6166330751351294	262.1182556152344	262.1192932128906
610	262.17864990234375	10.30595					1	DETECTED	262.1786 m/z @10.31 [CD8243_2.mzXML]	262.17864990234375	10.30595	10.269066666666667	10.3798	0.11073333333333224	4571.4609375	22826.335144531153	0	1171	0.10069700458418929	1.5011296882060927	2.0022593764121854	262.1783447265625	262.1789245605469
611	262.2377014160156	10.447233333333333					1	DETECTED	262.2377 m/z @10.45 [CD8243_2.mzXML]	262.2377014160156	10.447233333333333	10.41595	10.477683333333333	0.06173333333333275	1212.3629150390625	3507.9742036437583	0	1171	0.04734173135686426	0.9866808737346948	0.9733617474693896	262.2373352050781	262.2388610839844
612	263.0083312988281	1.9743166666666667					1	DETECTED	263.0083 m/z @1.97 [CD8243_2.mzXML]	263.0083312988281	1.9743166666666667	1.4492166666666668	17.203333333333333	15.754116666666667	17532.974609375	2593102.1426460575	0	1171	0.05524081316560725	14.501278445282237	0.5821462702187103	263.0025329589844	263.01824951171875
613	263.0885009765625	11.560733333333333					1	DETECTED	263.0885 m/z @11.56 [CD8243_2.mzXML]	263.0885009765625	11.560733333333333	1.7933333333333332	12.325766666666668	10.532433333333335	169917.375	5572214.38799677	0	1171	9.77965676173586	0.5885250766819877	0.019705179994643995	263.08453369140625	263.0926513671875
614	263.186767578125	9.071816666666667					1	DETECTED	263.1868 m/z @9.07 [CD8243_2.mzXML]	263.186767578125	9.071816666666667	3.48785	10.109016666666667	6.621166666666667	3327.83056640625	571882.39386438	0	1171	0.036589434564129775	0.5928730472364329	0.1857460944728658	263.1818542480469	263.19647216796875
615	263.2366027832031	14.256116666666665					1	DETECTED	263.2366 m/z @14.26 [CD8243_2.mzXML]	263.2366027832031	14.256116666666665	0.7036666666666667	19.738833333333332	19.035166666666665	76437.8359375	4605135.947432986	0	1171	0.4592304715379907	0.7399582289511362	5.28990748178876	263.2322998046875	263.23797607421875
616	264.1165771484375	10.126783333333332					1	DETECTED	264.1166 m/z @10.13 [CD8243_2.mzXML]	264.1165771484375	10.126783333333332	10.09125	18.03483333333333	7.943583333333331	4186.54931640625	915338.7189870604	0	1171	0.1178998515871843	111.7765009380916	222.5530018761832	264.11627197265625	264.12213134765625
617	264.1705322265625	9.187066666666668					1	DETECTED	264.1705 m/z @9.19 [CD8243_2.mzXML]	264.1705322265625	9.187066666666668	9.12565	10.43175	1.306099999999999	22179.17578125	166575.2568422861	0	1171	0.0689624647201903	1.5964289421349407	2.5580792334665037	264.1700744628906	264.1711730957031
618	264.23992919921875	14.468533333333333					1	DETECTED	264.2399 m/z @14.47 [CD8243_2.mzXML]	264.23992919921875	14.468533333333333	10.670016666666667	16.633950000000002	5.963933333333335	10178.4375	1514059.2609833684	0	1171	4.105851366747933	0.6468471395258932	0.2793380586680979	264.23138427734375	264.2413330078125
619	264.8519592285156	1.73515					1	DETECTED	264.8520 m/z @1.74 [CD8243_2.mzXML]	264.8519592285156	1.73515	1.6727333333333334	1.7499666666666667	0.07723333333333327	18808.521484375	60320.372318359456	0	1171	0.3161694245982434	0.6186915887850472	0.2373831775700944	264.843994140625	264.8522033691406
620	265.02288818359375	1.7933333333333332					1	DETECTED	265.0229 m/z @1.79 [CD8243_2.mzXML]	265.02288818359375	1.7933333333333332	1.73515	19.008	17.27285	39997.8125	1532746.0538005373	0	1171	0.07688191249922682	10.272962152063837	4.550070848042548	265.0130615234375	265.0328674316406
621	265.0794677734375	1.6122					1	DETECTED	265.0795 m/z @1.61 [CD8243_2.mzXML]	265.0794677734375	1.6122	0.11913333333333333	19.976999999999997	19.857866666666663	7850.181640625	1965369.8195296004	0	1171	16.973152262788982	3.7507212217010544	6.178434840076745	265.0735778808594	265.0858459472656
622	265.1182861328125	9.722683333333332					1	DETECTED	265.1183 m/z @9.72 [CD8243_2.mzXML]	265.1182861328125	9.722683333333332	5.5592999999999995	10.651783333333332	5.092483333333333	22458.39453125	642062.4966644897	0	1171	0.09916182934961171	6.305787972560018	2.7588728455647873	265.1125793457031	265.11846923828125
623	265.2519226074219	12.650016666666666					1	DETECTED	265.2519 m/z @12.65 [CD8243_2.mzXML]	265.2519226074219	12.650016666666666	0.4483833333333333	19.88566666666667	19.437283333333337	22513.537109375	1558583.5197360236	0	1171	0.30446142316141334	0.5887146819669392	0.10049755555519947	265.24365234375	265.25323486328125
624	265.9811096191406	10.197833333333334					1	DETECTED	265.9811 m/z @10.20 [CD8243_2.mzXML]	265.9811096191406	10.197833333333334	10.18	10.287466666666667	0.10746666666666727	15051.5498046875	61511.31136840892	0	1171	0.07401736623052635	3.0130841121494685	5.026168224298937	265.9809265136719	265.9811706542969
625	266.0716552734375	16.468883333333334					1	DETECTED	266.0717 m/z @16.47 [CD8243_2.mzXML]	266.0716552734375	16.468883333333334	9.036133333333334	19.793833333333335	10.757700000000002	5942.95166015625	1457534.1127365732	0	1171	8.107751325993936	0.7236688977834584	0.47038694691653354	266.0696716308594	266.0730285644531
626	266.8491516113281	1.7648000000000001					1	DETECTED	266.8492 m/z @1.76 [CD8243_2.mzXML]	266.8491516113281	1.7648000000000001	1.6727333333333334	1.8073666666666666	0.13463333333333316	20097.14453125	101459.80236914054	0	1171	0.12833163504432088	0.7311730629978261	0.4623461259956523	266.8412170410156	266.8492431640625
627	267.0679016113281	16.817666666666664					1	DETECTED	267.0679 m/z @16.82 [CD8243_2.mzXML]	267.0679016113281	16.817666666666664	0.13763333333333333	19.976999999999997	19.839366666666663	8400.888671875	2286136.1398778055	0	1171	2.4073934971917996	0.5958537201808615	0.3144831718830221	267.0581359863281	267.06903076171875
628	267.09844970703125	1.6574833333333332					1	DETECTED	267.0984 m/z @1.66 [CD8243_2.mzXML]	267.09844970703125	1.6574833333333332	1.6574833333333332	8.80555	7.148066666666667	10500.24609375	552907.5343460996	0	1171	0.04306923381337113	null	null	267.0976867675781	267.0999450683594
629	267.646240234375	13.170033333333333					1	DETECTED	267.6462 m/z @13.17 [CD8243_2.mzXML]	267.646240234375	13.170033333333333	12.920966666666667	14.926616666666666	2.0056499999999993	168458.484375	3112881.4611013182	2	1171	0.21579153861606137	1.7286838015746455	2.1157811743442716	267.6455383300781	267.6473388671875
630	267.9790954589844	10.197833333333334					1	DETECTED	267.9791 m/z @10.20 [CD8243_2.mzXML]	267.9790954589844	10.197833333333334	10.18	10.30595	0.12594999999999956	13865.15625	64051.82449023471	0	1171	0.0754024176690784	3.5313084112148463	6.062616822429693	267.9789733886719	267.9792785644531
631	268.0750427246094	9.2307					1	DETECTED	268.0750 m/z @9.23 [CD8243_2.mzXML]	268.0750427246094	9.2307	9.2307	9.291233333333334	0.06053333333333377	1831.6204833984375	4729.680345398036	0	1171	0.049413186749504234	null	null	268.0742492675781	268.0754089355469
632	268.105712890625	9.62895					1	DETECTED	268.1057 m/z @9.63 [CD8243_2.mzXML]	268.105712890625	9.62895	9.58265	10.126783333333332	0.5441333333333329	31032.951171875	226094.45605957112	0	1171	0.10448025970839403	5.8761699064074255	3.4783971963081726	268.10498046875	268.1070556640625
633	268.9668884277344	12.03025					1	DETECTED	268.9669 m/z @12.03 [CD8243_2.mzXML]	268.9668884277344	12.03025	10.983550000000001	19.245166666666666	8.261616666666665	7898.75830078125	953828.8836641232	0	1171	4.256477785870814	3.4024377830652885	2.4607135798589557	268.9569396972656	268.9668884277344
634	269.0874328613281	1.4943333333333333					1	DETECTED	269.0874 m/z @1.49 [CD8243_2.mzXML]	269.0874328613281	1.4943333333333333	1.4329333333333334	16.579366666666665	15.146433333333333	5573.27978515625	2030880.957811279	0	1171	0.12887611591441472	123.34229098805666	245.6845819761133	269.08154296875	269.0874328613281
635	269.22589111328125	13.924133333333334					1	DETECTED	269.2259 m/z @13.92 [CD8243_2.mzXML]	269.22589111328125	13.924133333333334	13.836283333333334	15.552116666666667	1.7158333333333324	35349.08203125	1064035.8762537222	0	1171	0.3100019131484988	8.136122282665866	12.130147851767532	269.2257080078125	269.2268981933594
636	269.28326416015625	13.81865					1	DETECTED	269.2833 m/z @13.82 [CD8243_2.mzXML]	269.28326416015625	13.81865	0.15598333333333333	19.94066666666667	19.784683333333337	6591.3388671875	2077502.6908681337	0	1171	2.1751940019899774	0.7240417927198206	0.3301783831385603	269.27850341796875	269.2904052734375
637	270.2293701171875	13.993699999999999					1	DETECTED	270.2294 m/z @13.99 [CD8243_2.mzXML]	270.2293701171875	13.993699999999999	13.88875	14.720316666666667	0.8315666666666672	8101.27392578125	210916.73429119872	0	1171	0.43343215742387997	3.96172780689222	6.92345561378444	270.22882080078125	270.2296142578125
638	271.03948974609375	1.77925					1	DETECTED	271.0395 m/z @1.78 [CD8243_2.mzXML]	271.03948974609375	1.77925	1.73515	16.909833333333335	15.174683333333334	72122.5	2296378.6613677666	0	1171	0.056085329144963225	2.16733229328798	3.013259144495847	271.0374450683594	271.0473937988281
639	271.07879638671875	10.342933333333333					1	DETECTED	271.0788 m/z @10.34 [CD8243_2.mzXML]	271.07879638671875	10.342933333333333	10.324266666666666	10.599833333333333	0.2755666666666663	36503.3828125	214682.42715997208	0	1171	0.08927275460462347	5.33645217210353	8.600590926021582	271.0782165527344	271.0792236328125
640	271.1437072753906	12.872316666666668					1	DETECTED	271.1437 m/z @12.87 [CD8243_2.mzXML]	271.1437072753906	12.872316666666668	10.739733333333334	13.924133333333334	3.1844	11310.8115234375	1059640.0563972779	0	1171	2.14410236792947	0.7466062287522953	0.49321245750459064	271.1429748535156	271.1440734863281
641	271.2052917480469	14.45245					1	DETECTED	271.2053 m/z @14.45 [CD8243_2.mzXML]	271.2052917480469	14.45245	11.158316666666668	14.995783333333332	3.837466666666664	9109.146484375	774508.8999212643	0	1171	0.661871384918765	0.5824698453816883	0.1649396907633767	271.20489501953125	271.205810546875
642	271.26263427734375	12.5152					1	DETECTED	271.2626 m/z @12.52 [CD8243_2.mzXML]	271.26263427734375	12.5152	0.10095000000000001	19.995166666666666	19.894216666666665	22724.37109375	5307646.1859784555	0	1171	0.27287899776881197	1.6212745752718822	0.33481123541804947	271.2611389160156	271.268310546875
643	271.65765380859375	12.905149999999999					1	DETECTED	271.6577 m/z @12.91 [CD8243_2.mzXML]	271.65765380859375	12.905149999999999	12.7865	13.1098	0.3232999999999997	18719.625	205186.9102351067	0	1171	0.17119414205206773	1.3624104509060384	1.724820901812077	271.6572265625	271.6579895019531
644	272.6656188964844	13.245233333333335					1	DETECTED	272.6656 m/z @13.25 [CD8243_2.mzXML]	272.6656188964844	13.245233333333335	13.200116666666666	13.81865	0.6185333333333336	7459.11279296875	121510.36470227066	0	1171	0.2906370498036903	6.854820834872248	12.709641669744496	272.664306640625	272.6660461425781
645	272.7945861816406	1.9743166666666667					1	DETECTED	272.7946 m/z @1.97 [CD8243_2.mzXML]	272.7945861816406	1.9743166666666667	1.7189333333333332	2.1020833333333333	0.3831500000000001	12539.9599609375	178100.53578393557	0	1171	0.3411678861316403	0.7501468380865363	0.5002936761730725	272.7940979003906	272.7950744628906
646	272.9440612792969	1.6272166666666665					1	DETECTED	272.9441 m/z @1.63 [CD8243_2.mzXML]	272.9440612792969	1.6272166666666665	1.5679333333333332	1.7038666666666666	0.13593333333333346	50269.14453125	220500.26741210968	0	1171	0.06423321086862188	1.1560780698135726	1.5382732157267656	272.9436340332031	272.94464111328125
647	274.00274658203125	11.192116666666667					1	DETECTED	274.0027 m/z @11.19 [CD8243_2.mzXML]	274.00274658203125	11.192116666666667	1.4329333333333334	19.317833333333333	17.8849	12468.76171875	2411875.1281420314	0	1171	0.7863049946660752	0.9137490374753373	0.6558924493263206	274.00128173828125	274.0113525390625
648	274.27301025390625	11.341083333333334					1	DETECTED	274.2730 m/z @11.34 [CD8243_2.mzXML]	274.27301025390625	11.341083333333334	11.27755	14.668966666666668	3.391416666666668	1922893.25	1.3733783654805455E7	1	1171	0.0861320877194629	2.553825188605557	2.7508278446445864	274.2724914550781	274.274169921875
649	274.9414367675781	1.6425833333333335					1	DETECTED	274.9414 m/z @1.64 [CD8243_2.mzXML]	274.9414367675781	1.6425833333333335	1.4329333333333334	1.6425833333333335	0.20965000000000011	7378.865234375	50314.29176336676	0	1171	0.08409342484017146	0.5	null	274.94140625	274.95074462890625
650	274.9991149902344	11.175416666666667					1	DETECTED	274.9991 m/z @11.18 [CD8243_2.mzXML]	274.9991149902344	11.175416666666667	10.109016666666667	19.116833333333332	9.007816666666665	11413.4541015625	1675018.73208963	0	1171	3.078257638881654	4.209122352347682	6.1723964117231525	274.9962158203125	275.0031433105469
651	275.2765197753906	11.341083333333334					1	DETECTED	275.2765 m/z @11.34 [CD8243_2.mzXML]	275.2765197753906	11.341083333333334	11.310783333333335	11.717783333333333	0.40699999999999825	275706.375	1813631.5813574146	0	1171	0.10334617475368546	5.76071001597998	9.32577471775816	275.2762145996094	275.27728271484375
652	275.6323547363281	13.154983333333332					1	DETECTED	275.6324 m/z @13.15 [CD8243_2.mzXML]	275.6323547363281	13.154983333333332	12.855366666666667	14.5018	1.6464333333333325	88498.34375	1508947.679622283	0	1171	0.1684026108966581	1.6859886363734378	0.8365786635766266	275.6246032714844	275.6331787109375
653	276.1340637207031	13.125					1	DETECTED	276.1341 m/z @13.12 [CD8243_2.mzXML]	276.1340637207031	13.125	12.952566666666666	13.74905	0.7964833333333345	23902.11328125	377552.3130210573	0	1171	0.19983413839043607	2.309539918809195	1.8861066647032503	276.1334533691406	276.1346740722656
654	276.65142822265625	13.170033333333333					1	DETECTED	276.6514 m/z @13.17 [CD8243_2.mzXML]	276.65142822265625	13.170033333333333	13.078750000000001	13.941783333333332	0.8630333333333304	27556.029296875	341626.63202343695	0	1171	0.16422343558216213	2.7635227509083298	4.278143539281179	276.6502380371094	276.65234375
655	276.984619140625	1.7933333333333332					1	DETECTED	276.9846 m/z @1.79 [CD8243_2.mzXML]	276.984619140625	1.7933333333333332	1.77925	18.715	16.93575	25973.517578125	1205207.6648101814	0	1171	0.20158474571687024	525.3079935858852	28.760787783217708	276.9843444824219	276.99456787109375
656	277.0383605957031	10.5212					1	DETECTED	277.0384 m/z @10.52 [CD8243_2.mzXML]	277.0383605957031	10.5212	10.477683333333333	10.599833333333333	0.12214999999999954	6713.70849609375	35134.46336254909	0	1171	0.1237596697289014	1.40348525469167	1.8929110137879672	277.03741455078125	277.03851318359375
657	277.15789794921875	15.189833333333333					1	DETECTED	277.1579 m/z @15.19 [CD8243_2.mzXML]	277.15789794921875	15.189833333333333	10.073983333333333	18.531166666666664	8.457183333333331	8397.591796875	1404724.4413830268	0	1171	0.3215695546921058	0.8311835005709853	0.40928622488160527	277.1528625488281	277.15887451171875
658	277.1793212890625	12.18595					1	DETECTED	277.1793 m/z @12.19 [CD8243_2.mzXML]	277.1793212890625	12.18595	0.30233333333333334	19.849	19.546666666666667	10513.2099609375	1355208.496471344	0	1171	0.10905068491632619	0.8378630090462882	0.6695765081649925	277.1778564453125	277.1808776855469
659	277.2018737792969	8.840533333333333					1	DETECTED	277.2019 m/z @8.84 [CD8243_2.mzXML]	277.2018737792969	8.840533333333333	8.7875	8.964666666666666	0.17716666666666647	10917.904296875	60463.46573992927	0	1171	0.098301244142327	1.6703331238214891	1.665343480044802	277.2010192871094	277.20220947265625
660	277.2129821777344	13.714616666666666					1	DETECTED	277.2130 m/z @13.71 [CD8243_2.mzXML]	277.2129821777344	13.714616666666666	5.787566666666667	14.109966666666667	8.3224	13632.4716796875	862039.8805257564	0	1171	0.23951637313942342	0.5249367671454073	3.4681878335877836	277.2124938964844	277.2156677246094
661	278.05230712890625	16.836333333333332					1	DETECTED	278.0523 m/z @16.84 [CD8243_2.mzXML]	278.05230712890625	16.836333333333332	9.3915	19.5185	10.126999999999999	3500.24609375	762588.2999507136	0	1171	2.3167656405371826	0.6801361122926415	0.360272224585283	278.05078125	278.05419921875
662	278.6270751953125	12.93715					1	DETECTED	278.6271 m/z @12.94 [CD8243_2.mzXML]	278.6270751953125	12.93715	12.751866666666666	13.836283333333334	1.0844166666666677	21528.923828125	302889.16659008764	0	1171	0.14504287784410508	2.9263740217684493	0.9485270466469494	278.62506103515625	278.62799072265625
663	278.98187255859375	1.9324166666666664					1	DETECTED	278.9819 m/z @1.93 [CD8243_2.mzXML]	278.98187255859375	1.9324166666666664	1.8218166666666666	19.098666666666666	17.27685	5744.908203125	1778292.5626254266	0	1171	14.353053619745861	78.10510849909598	72.14949488813986	278.9808044433594	278.9831848144531
664	279.05584716796875	1.8773666666666666					1	DETECTED	279.0558 m/z @1.88 [CD8243_2.mzXML]	279.05584716796875	1.8773666666666666	1.8773666666666666	19.592	17.71463333333333	10860.0810546875	2064559.6270397648	0	1171	0.36846051721442485	null	null	279.04730224609375	279.0575866699219
665	279.0836181640625	10.492083333333333					1	DETECTED	279.0836 m/z @10.49 [CD8243_2.mzXML]	279.0836181640625	10.492083333333333	1.1415	19.172	18.0305	238215.703125	3040499.271627565	1	1171	0.08905685121052187	68.97585427269584	3.9306806760804016	279.0827941894531	279.0926208496094
666	279.15838623046875	12.447283333333333					1	DETECTED	279.1584 m/z @12.45 [CD8243_2.mzXML]	279.15838623046875	12.447283333333333	0.10095000000000001	19.995166666666666	19.894216666666665	69692.7265625	3.4412439331572995E7	1	1171	9.871166652698403	0.8540326492767824	0.07327984421642231	279.1576843261719	279.15948486328125
667	279.2311096191406	13.4464					1	DETECTED	279.2311 m/z @13.45 [CD8243_2.mzXML]	279.2311096191406	13.4464	12.22075	14.9099	2.6891499999999997	18193.04296875	1180053.6742597655	0	1171	1.325447698051283	1.0970301472687962	0.8877286715369677	279.2286071777344	279.2320251464844
668	279.6461486816406	12.93715					1	DETECTED	279.6461 m/z @12.94 [CD8243_2.mzXML]	279.6461486816406	12.93715	12.751866666666666	14.468533333333333	1.7166666666666668	117931.7578125	1799188.1348059073	2	1171	0.19108077037248883	1.6878249444231885	2.3574694193599885	279.6451416015625	279.6466979980469
669	280.0914306640625	1.73515					1	DETECTED	280.0914 m/z @1.74 [CD8243_2.mzXML]	280.0914306640625	1.73515	1.6878166666666667	19.19	17.502183333333335	56346.3125	5770182.388683045	0	1171	8.792390765086308	136.76799516534678	321.7367289947543	280.0862121582031	280.09185791015625
670	280.16180419921875	12.480833333333333					1	DETECTED	280.1618 m/z @12.48 [CD8243_2.mzXML]	280.16180419921875	12.480833333333333	0.13763333333333333	19.958833333333335	19.8212	15331.533203125	5863792.240755247	0	1171	1.655413847366729	0.8029198263011214	0.6462152802872434	280.1607360839844	280.1629333496094
671	280.6540832519531	13.320783333333333					1	DETECTED	280.6541 m/z @13.32 [CD8243_2.mzXML]	280.6540832519531	13.320783333333333	12.905149999999999	15.136500000000002	2.2313500000000026	57704.42578125	1047970.8475887756	0	1171	0.21781001357461705	1.3732160503591297	1.1536606080442309	280.64886474609375	280.65533447265625
672	281.0834045410156	15.992966666666666					1	DETECTED	281.0834 m/z @15.99 [CD8243_2.mzXML]	281.0834045410156	15.992966666666666	9.340666666666667	19.299666666666667	9.959	13719.486328125	2996512.5466103517	0	1171	2.188563531250839	0.7485380996046481	0.37226334982560466	281.0821533203125	281.0842590332031
673	281.2469482421875	14.2879					1	DETECTED	281.2469 m/z @14.29 [CD8243_2.mzXML]	281.2469482421875	14.2879	0.4847	19.757166666666667	19.272466666666666	140014.828125	7535881.507478515	0	1171	0.544076651102495	0.9967152457973264	0.4551306435108644	281.2457580566406	281.2488708496094
674	281.66204833984375	14.010733333333333					1	DETECTED	281.6620 m/z @14.01 [CD8243_2.mzXML]	281.66204833984375	14.010733333333333	11.141433333333334	15.64435	4.502916666666666	34613.97265625	1987935.6760646973	0	1171	0.20587310005326565	2.2322167576348293	6.774676350821311	281.6566467285156	281.66241455078125
675	282.220947265625	18.75183333333333					1	DETECTED	282.2209 m/z @18.75 [CD8243_2.mzXML]	282.220947265625	18.75183333333333	0.10095000000000001	19.995166666666666	19.894216666666665	3625.343017578125	2460921.954857941	0	1171	3.0886966405402667	0.5333317546175205	0.06666350923504084	282.2196960449219	282.22357177734375
676	282.25030517578125	14.2879					1	DETECTED	282.2503 m/z @14.29 [CD8243_2.mzXML]	282.25030517578125	14.2879	3.441683333333333	15.662683333333332	12.220999999999998	26040.646484375	7261489.400170773	0	1171	0.380176899875293	0.5493339977675646	0.11985935939703844	282.2488708496094	282.2590026855469
677	282.2784423828125	13.924133333333334					1	DETECTED	282.2784 m/z @13.92 [CD8243_2.mzXML]	282.2784423828125	13.924133333333334	11.836649999999999	14.143533333333332	2.3068833333333334	35033.16015625	853018.8474150376	0	1171	0.34692119420547307	0.6072925579751718	0.9739251099411871	282.2776794433594	282.2802429199219
678	282.8226013183594	1.73515					1	DETECTED	282.8226 m/z @1.74 [CD8243_2.mzXML]	282.8226013183594	1.73515	1.7038666666666666	1.8073666666666666	0.10349999999999993	19551.138671875	84602.26161083982	0	1171	0.19805334314043765	1.6542354821523697	2.3084709643047394	282.8226013183594	282.8232116699219
679	282.9045715332031	1.5972666666666666					1	DETECTED	282.9046 m/z @1.60 [CD8243_2.mzXML]	282.9045715332031	1.5972666666666666	1.5534166666666667	1.6574833333333332	0.10406666666666653	63851.45703125	254643.42233862332	0	1171	0.06916602023690355	1.186621056632459	1.323871815682083	282.9042663574219	282.9048156738281
680	282.97332763671875	11.683783333333334					1	DETECTED	282.9733 m/z @11.68 [CD8243_2.mzXML]	282.97332763671875	11.683783333333334	11.01875	16.175966666666667	5.157216666666667	8735.6474609375	851055.8638815607	0	1171	1.0640997194908355	3.8774121597914877	5.4466237759618705	282.9716491699219	282.9831237792969
681	283.0074462890625	10.197833333333334					1	DETECTED	283.0074 m/z @10.20 [CD8243_2.mzXML]	283.0074462890625	10.197833333333334	10.18	10.324266666666666	0.14426666666666677	8315.208984375	47300.793314636554	0	1171	0.10075705607260055	4.044859813084006	7.089719626168013	283.00714111328125	283.00775146484375
682	283.0279846191406	1.9324166666666664					1	DETECTED	283.0280 m/z @1.93 [CD8243_2.mzXML]	283.0279846191406	1.9324166666666664	1.9324166666666664	17.55366666666667	15.621250000000002	3676.657470703125	1127199.2130534668	0	1171	14.49939639811294	null	null	283.02655029296875	283.0287780761719
683	283.26226806640625	12.650016666666666					1	DETECTED	283.2623 m/z @12.65 [CD8243_2.mzXML]	283.26226806640625	12.650016666666666	0.10095000000000001	19.958833333333335	19.857883333333334	54782.78125	2626788.615586549	0	1171	0.28028890361568237	1.7845939740881867	1.0998626908729185	283.2537536621094	283.26422119140625
684	283.2818603515625	13.941783333333332					1	DETECTED	283.2819 m/z @13.94 [CD8243_2.mzXML]	283.2818603515625	13.941783333333332	13.81865	14.2714	0.45275	7231.83642578125	121374.73816638169	0	1171	0.3097525989684904	1.838454250135378	2.676908500270756	283.2807922363281	283.2825012207031
685	284.2939758300781	11.683783333333334					1	DETECTED	284.2940 m/z @11.68 [CD8243_2.mzXML]	284.2939758300781	11.683783333333334	0.9043166666666667	18.971666666666668	18.06735	14258.4501953125	1494564.675230743	0	1171	0.1563731760383842	0.838044708458056	0.676089416916112	284.2928771972656	284.29571533203125
686	284.90966796875	1.6727333333333334					1	DETECTED	284.9097 m/z @1.67 [CD8243_2.mzXML]	284.90966796875	1.6727333333333334	1.6574833333333332	1.77925	0.1217666666666668	33049.96875	187325.91353222658	0	1171	0.21283168218028803	3.992349726775906	6.984699453551812	284.9091796875	284.90966796875
687	285.0054016113281	10.21515					1	DETECTED	285.0054 m/z @10.22 [CD8243_2.mzXML]	285.0054016113281	10.21515	2.4099999999999997	10.342933333333333	7.932933333333333	9078.4716796875	733827.0725985719	0	1171	0.09281513490881643	1.6795740770765266	2.5905668627217393	285.00518798828125	285.0145263671875
688	285.0645751953125	1.5092					1	DETECTED	285.0646 m/z @1.51 [CD8243_2.mzXML]	285.0645751953125	1.5092	1.4329333333333334	15.47865	14.045716666666667	12320.08203125	962433.0416712037	0	1171	0.14799970645023275	92.08293269230765	183.1658653846153	285.0628662109375	285.06939697265625
689	285.2785339355469	6.351883333333333					1	DETECTED	285.2785 m/z @6.35 [CD8243_2.mzXML]	285.2785339355469	6.351883333333333	0.28415	19.7755	19.49135	2094.815673828125	1268077.2678516537	0	1171	9.688007563192333	1.606147545486508	2.212295090973016	285.27667236328125	285.2803649902344
690	286.1431579589844	11.931099999999999					1	DETECTED	286.1432 m/z @11.93 [CD8243_2.mzXML]	286.1431579589844	11.931099999999999	11.867983333333333	12.290966666666666	0.4229833333333328	39825.21484375	349737.5472905903	0	1171	0.11489114534884415	2.7275268783392	3.448778303656541	286.142822265625	286.1443786621094
691	286.20111083984375	10.342933333333333					1	DETECTED	286.2011 m/z @10.34 [CD8243_2.mzXML]	286.20111083984375	10.342933333333333	10.287466666666667	10.722633333333333	0.4351666666666656	44282.70703125	336150.29272003035	0	1171	0.117149963943465	2.797632938112236	3.197588207059768	286.1994323730469	286.2021179199219
692	286.2487487792969	9.788683333333333					1	DETECTED	286.2487 m/z @9.79 [CD8243_2.mzXML]	286.2487487792969	9.788683333333333	2.5465999999999998	19.976999999999997	17.4304	73638.671875	2162005.0213569654	1	1171	0.13830761355790244	0.9755227685862521	2.144113503464401	286.2430725097656	286.2506408691406
693	287.0131530761719	1.77925					1	DETECTED	287.0132 m/z @1.78 [CD8243_2.mzXML]	287.0131530761719	1.77925	1.7499666666666667	1.8218166666666666	0.07184999999999997	28169.888671875	83598.16210742165	0	1171	0.05709035728239242	1.226807057484348	1.453614114968696	287.0130615234375	287.0138244628906
694	287.2046203613281	10.342933333333333					1	DETECTED	287.2046 m/z @10.34 [CD8243_2.mzXML]	287.2046203613281	10.342933333333333	10.324266666666666	12.361016666666666	2.0367499999999996	6129.33056640625	316588.56683007785	0	1171	0.2470073685140246	54.55580357142938	108.11160714285876	287.1987609863281	287.20465087890625
695	287.2362976074219	14.010733333333333					1	DETECTED	287.2363 m/z @14.01 [CD8243_2.mzXML]	287.2362976074219	14.010733333333333	13.836283333333334	14.75475	0.9184666666666654	5048.50390625	113511.04520355207	0	1171	0.17340188319583127	2.632463934269629	4.264927868539258	287.2355651855469	287.2374267578125
696	287.251953125	9.788683333333333					1	DETECTED	287.2520 m/z @9.79 [CD8243_2.mzXML]	287.251953125	9.788683333333333	4.376683333333333	10.073983333333333	5.697299999999999	12489.5419921875	480544.18468231236	0	1171	0.12227123483452829	0.5263580931263857	0.03185935946374355	287.25146484375	287.2579650878906
697	287.63226318359375	12.93715					1	DETECTED	287.6323 m/z @12.94 [CD8243_2.mzXML]	287.63226318359375	12.93715	12.734649999999998	15.717766666666668	2.9831166666666693	104188.328125	1369849.4735073838	0	1171	0.13722130247627362	1.3842131042862584	0.6034404495224327	287.6239929199219	287.63299560546875
698	288.2166442871094	10.634216666666667					1	DETECTED	288.2166 m/z @10.63 [CD8243_2.mzXML]	288.2166442871094	10.634216666666667	0.10095000000000001	19.904166666666665	19.803216666666664	121386.984375	2563887.652122926	1	1171	0.1085207469365237	0.8133763726348495	0.21819769440981385	288.2152404785156	288.2177734375
699	288.6403503417969	13.305433333333333					1	DETECTED	288.6404 m/z @13.31 [CD8243_2.mzXML]	288.6403503417969	13.305433333333333	12.888783333333333	14.044383333333334	1.1556000000000015	29414.216796875	578537.9738501584	0	1171	0.18947375556869162	0.8494861392041954	2.681098381957647	288.6319885253906	288.6406555175781
700	288.7682800292969	1.9603166666666667					1	DETECTED	288.7683 m/z @1.96 [CD8243_2.mzXML]	288.7682800292969	1.9603166666666667	1.8218166666666666	2.11645	0.2946333333333333	7963.01171875	79353.45297094726	0	1171	0.11901919824201057	1.0636582430806252	1.1273164861612504	288.76776123046875	288.7693786621094
701	288.9214782714844	1.6122					1	DETECTED	288.9215 m/z @1.61 [CD8243_2.mzXML]	288.9214782714844	1.6122	1.5679333333333332	1.7648000000000001	0.19686666666666697	275017.21875	1370180.6020219743	0	1171	0.07879093750569166	2.1506873112605507	2.3439193263054916	288.9209899902344	288.9217529296875
702	289.1752624511719	1.2504666666666668					1	DETECTED	289.1753 m/z @1.25 [CD8243_2.mzXML]	289.1752624511719	1.2504666666666668	0.10095000000000001	19.995166666666666	19.894216666666665	5329.66357421875	1434848.7924504399	0	1171	5.973457101264772	8.65329631294312	3.3566024204627483	289.1661682128906	289.1769714355469
703	289.63018798828125	12.905149999999999					1	DETECTED	289.6302 m/z @12.91 [CD8243_2.mzXML]	289.63018798828125	12.905149999999999	12.905149999999999	13.030883333333332	0.1257333333333328	9412.767578125	40172.65976367184	0	1171	0.014549796760034539	null	null	289.6295166015625	289.6307373046875
704	289.64788818359375	14.143533333333332					1	DETECTED	289.6479 m/z @14.14 [CD8243_2.mzXML]	289.64788818359375	14.143533333333332	11.106966666666667	15.735833333333334	4.628866666666667	17587.205078125	1251292.780312897	0	1171	2.693715098884688	2.482551310904649	3.506362177490665	289.6469421386719	289.6492919921875
705	290.0334167480469	18.476166666666664					1	DETECTED	290.0334 m/z @18.48 [CD8243_2.mzXML]	290.0334167480469	18.476166666666664	9.036133333333334	19.500333333333334	10.4642	1622.849853515625	592485.3367708435	0	1171	2.6825982007203635	0.5542459242728665	0.10849184854573288	290.0310974121094	290.0339660644531
706	290.2680358886719	11.401766666666667					1	DETECTED	290.2680 m/z @11.40 [CD8243_2.mzXML]	290.2680358886719	11.401766666666667	10.966383333333333	11.499166666666667	0.5327833333333345	26575.6171875	394174.3436497807	0	1171	0.11690489994366793	0.6118554530490374	0.22371090609807495	290.2674865722656	290.2687683105469
707	290.9251708984375	2.6578333333333335					1	DETECTED	290.9252 m/z @2.66 [CD8243_2.mzXML]	290.9251708984375	2.6578333333333335	1.85005	15.937533333333333	14.087483333333333	36728.86328125	3303395.5067261043	0	1171	0.7095980663509245	1.6832510301176637	1.9113293399637101	290.9227294921875	290.9345397949219
708	291.11956787109375	12.04695					1	DETECTED	291.1196 m/z @12.05 [CD8243_2.mzXML]	291.11956787109375	12.04695	11.996883333333333	12.203283333333333	0.20640000000000036	26927.603515625	184154.4570817873	0	1171	0.07808199914650871	2.0612516644473597	3.1225033288947195	291.1195373535156	291.1197814941406
709	291.1813659667969	9.566266666666667					1	DETECTED	291.1814 m/z @9.57 [CD8243_2.mzXML]	291.1813659667969	9.566266666666667	3.8908	10.342933333333333	6.452133333333332	45886.90625	839615.9870892629	0	1171	0.07142373636984622	2.3341009805877677	4.103313741054846	291.1729736328125	291.1853942871094
710	291.2651062011719	13.81865					1	DETECTED	291.2651 m/z @13.82 [CD8243_2.mzXML]	291.2651062011719	13.81865	11.91505	15.065183333333332	3.150133333333331	3650.9033203125	395983.0212501526	0	1171	0.03481468034192048	0.8274147229810183	0.6548294459620364	291.26214599609375	291.2659912109375
711	291.64605712890625	12.888783333333333					1	DETECTED	291.6461 m/z @12.89 [CD8243_2.mzXML]	291.64605712890625	12.888783333333333	11.899316666666666	14.584900000000001	2.6855833333333354	23478.81640625	487320.8256813968	0	1171	0.1976742577784698	1.3570863091227605	0.9304244768444683	291.64398193359375	291.6487121582031
712	291.9350891113281	2.6578333333333335					1	DETECTED	291.9351 m/z @2.66 [CD8243_2.mzXML]	291.9350891113281	2.6578333333333335	1.9324166666666664	19.062333333333335	17.12991666666667	29203.58984375	2362940.804373596	0	1171	0.6888885333615002	1.9230158043743062	1.7844154274528081	291.92529296875	291.935546875
713	292.0658264160156	13.046866666666666					1	DETECTED	292.0658 m/z @13.05 [CD8243_2.mzXML]	292.0658264160156	13.046866666666666	9.426583333333333	19.812333333333335	10.385750000000002	9807.5166015625	1953848.475938965	0	1171	6.3845056639052835	1.3584298479952492	1.886469709751566	292.0658264160156	292.0695495605469
714	292.1765441894531	10.342933333333333					1	DETECTED	292.1765 m/z @10.34 [CD8243_2.mzXML]	292.1765441894531	10.342933333333333	9.549650000000002	16.707166666666666	7.157516666666664	65737.9921875	1571334.4173823225	1	1171	0.09361701975728565	0.8327888507616794	0.13829354221689263	292.1732177734375	292.1848449707031
715	292.51568603515625	2.4778499999999997					1	DETECTED	292.5157 m/z @2.48 [CD8243_2.mzXML]	292.51568603515625	2.4778499999999997	2.4778499999999997	17.424666666666667	14.946816666666667	3825.396484375	1610975.6645531617	0	1171	0.37846853976347283	null	null	292.5104064941406	292.51861572265625
716	292.6537170410156	13.062800000000001					1	DETECTED	292.6537 m/z @13.06 [CD8243_2.mzXML]	292.6537170410156	13.062800000000001	2.519066666666667	13.528816666666668	11.00975	10468.318359375	1411541.2735792245	0	1171	10.708724612924383	0.5220992248160045	0.017740339087542252	292.64544677734375	292.6627502441406
717	292.93548583984375	2.7002					1	DETECTED	292.9355 m/z @2.70 [CD8243_2.mzXML]	292.93548583984375	2.7002	2.313416666666667	3.4260666666666664	1.1126499999999995	4635.66162109375	158901.69792834474	0	1171	0.15841529692589962	1.4383375705606063	1.8766751411212126	292.92864990234375	292.93951416015625
718	292.9546203613281	2.50545					1	DETECTED	292.9546 m/z @2.51 [CD8243_2.mzXML]	292.9546203613281	2.50545	2.396	14.402633333333334	12.006633333333333	4005.4130859375	1401532.4952883301	0	1171	0.36676781703608796	54.84985533729239	108.6997106745848	292.9469299316406	292.9627990722656
719	292.9813232421875	2.629966666666667					1	DETECTED	292.9813 m/z @2.63 [CD8243_2.mzXML]	292.9813232421875	2.629966666666667	2.3411	3.4108333333333336	1.0697333333333336	4952.41162109375	140744.60514874267	0	1171	0.35464421238630184	1.8516039695361177	2.409759471866366	292.97296142578125	292.9813537597656
720	292.99261474609375	2.629966666666667					1	DETECTED	292.9926 m/z @2.63 [CD8243_2.mzXML]	292.99261474609375	2.629966666666667	2.313416666666667	3.379966666666667	1.0665499999999999	5366.05126953125	154907.01111364743	0	1171	0.2626152401990076	1.6846469752013904	2.2467212211698158	292.9846496582031	292.9927062988281
721	293.00421142578125	2.6578333333333335					1	DETECTED	293.0042 m/z @2.66 [CD8243_2.mzXML]	293.00421142578125	2.6578333333333335	2.3411	14.9099	12.5688	7607.884765625	1866223.714344269	0	1171	0.3066249980345255	1.8807076571831762	2.704886851801345	292.9960021972656	293.0121154785156
722	293.0229797363281	2.574183333333333					1	DETECTED	293.0230 m/z @2.57 [CD8243_2.mzXML]	293.0229797363281	2.574183333333333	1.7648000000000001	3.702433333333333	1.9376333333333329	7877.12841796875	410218.11649765004	0	1171	0.8585218018872403	1.1969812408623852	1.2086092851845927	293.01507568359375	293.031005859375
723	293.0418395996094	2.7002					1	DETECTED	293.0418 m/z @2.70 [CD8243_2.mzXML]	293.0418395996094	2.7002	2.087833333333333	3.8275833333333336	1.7397500000000004	11603.041015625	441672.54854434216	0	1171	0.17372938552383044	1.3330025832452117	1.4821325686472153	293.0336608886719	293.0421142578125
724	293.05316162109375	2.629966666666667					1	DETECTED	293.0532 m/z @2.63 [CD8243_2.mzXML]	293.05316162109375	2.629966666666667	2.059	3.796066666666667	1.7370666666666668	11987.740234375	489346.3526683348	0	1171	0.43453546124304454	1.5211629400432018	1.79966526397691	293.04534912109375	293.0533752441406
725	293.0645446777344	2.560283333333333					1	DETECTED	293.0645 m/z @2.56 [CD8243_2.mzXML]	293.0645446777344	2.560283333333333	2.1587666666666667	19.555333333333333	17.396566666666665	14890.9599609375	1959586.745146423	0	1171	0.5739035399250234	20.301277817461607	38.403691509973704	293.0563659667969	293.0653076171875
726	293.09722900390625	2.6578333333333335					1	DETECTED	293.0972 m/z @2.66 [CD8243_2.mzXML]	293.09722900390625	2.6578333333333335	0.10095000000000001	19.976999999999997	19.876049999999996	9995269.0	6.533078463374316E8	1	1171	0.6669182763514119	1.7817746275052342	1.5591309481249003	293.0964050292969	293.1070861816406
727	293.1193542480469	9.48015					1	DETECTED	293.1194 m/z @9.48 [CD8243_2.mzXML]	293.1193542480469	9.48015	1.9743166666666667	10.3798	8.405483333333333	72344.4140625	1.3668380225845093E7	0	1171	7.9650381088517435	0.575068403188268	0.14149249749812381	293.11285400390625	293.12725830078125
728	293.1376647949219	2.437116666666667					1	DETECTED	293.1377 m/z @2.44 [CD8243_2.mzXML]	293.1376647949219	2.437116666666667	2.1020833333333333	17.092666666666666	14.990583333333333	15305.7373046875	1798966.7411524048	0	1171	0.23615449334878758	2.787498791211644	4.289787796815211	293.1297912597656	293.14190673828125
729	293.1523132324219	9.788683333333333					1	DETECTED	293.1523 m/z @9.79 [CD8243_2.mzXML]	293.1523132324219	9.788683333333333	2.130533333333333	13.062800000000001	10.932266666666667	313004.1875	2.4196147112292495E7	0	1171	0.5540621499391634	0.554172635455946	0.06627465112476733	293.1452331542969	293.1607971191406
730	293.16937255859375	9.444700000000001					1	DETECTED	293.1694 m/z @9.44 [CD8243_2.mzXML]	293.16937255859375	9.444700000000001	2.2856666666666663	15.029783333333334	12.744116666666669	62985.05078125	1.7141996686308075E7	0	1171	11.467540165724525	0.874565313559378	0.6718208199778544	293.1623840332031	293.1791076660156
731	293.1870422363281	2.6578333333333335					1	DETECTED	293.1870 m/z @2.66 [CD8243_2.mzXML]	293.1870422363281	2.6578333333333335	2.3411	15.10055	12.759450000000001	7237.45263671875	1168948.0754157412	0	1171	0.41653637500262386	20.14225952431066	38.75381982422015	293.1795349121094	293.195068359375
732	293.2098388671875	11.449916666666667					1	DETECTED	293.2098 m/z @11.45 [CD8243_2.mzXML]	293.2098388671875	11.449916666666667	2.382366666666667	12.497983333333334	10.115616666666668	8424.943359375	2856366.6875854493	0	1171	10.051488953419268	0.5649688197522571	0.1311005272713999	293.201416015625	293.2186279296875
733	293.23248291015625	2.6159666666666666					1	DETECTED	293.2325 m/z @2.62 [CD8243_2.mzXML]	293.23248291015625	2.6159666666666666	2.3687	3.5947999999999998	1.2260999999999997	4796.2099609375	141555.47065133663	0	1171	0.276131018985204	2.479307090860071	3.958614181720142	293.224365234375	293.24169921875
734	293.2426452636719	2.560283333333333					1	DETECTED	293.2426 m/z @2.56 [CD8243_2.mzXML]	293.2426452636719	2.560283333333333	2.382366666666667	3.3951833333333337	1.0128166666666667	4327.74755859375	145928.25690866087	0	1171	0.5229260715427144	2.8463231850117197	4.692646370023439	293.2425537109375	293.25213623046875
735	293.3155212402344	2.629966666666667					1	DETECTED	293.3155 m/z @2.63 [CD8243_2.mzXML]	293.3155212402344	2.629966666666667	2.2291499999999997	3.5031000000000003	1.2739500000000006	4781.71923828125	161161.68656887827	0	1171	0.17106098855662166	1.589192897833589	1.9698944915082712	293.31182861328125	293.31976318359375
736	294.10028076171875	2.6578333333333335					1	DETECTED	294.1003 m/z @2.66 [CD8243_2.mzXML]	294.10028076171875	2.6578333333333335	1.0501166666666666	18.053333333333335	17.003216666666667	1035505.125	6.27535318888039E7	0	1171	0.7015172737703947	1.4977453834753924	1.3489238374217167	294.1001892089844	294.1033935546875
737	294.1560974121094	9.722683333333332					1	DETECTED	294.1561 m/z @9.72 [CD8243_2.mzXML]	294.1560974121094	9.722683333333332	9.48015	14.841216666666666	5.361066666666666	34128.671875	1523552.8059504398	0	1171	0.4591787161936125	1.84381449019463	2.1131807456160554	294.1558837890625	294.1658020019531
738	294.9187316894531	11.947316666666667					1	DETECTED	294.9187 m/z @11.95 [CD8243_2.mzXML]	294.9187316894531	11.947316666666667	0.17473333333333332	19.976999999999997	19.802266666666664	16508.8046875	4148066.7449378353	0	1171	1.8787788997052797	0.800125267758737	0.569272360516646	294.9182434082031	294.9205017089844
739	294.9381408691406	1.6574833333333332					1	DETECTED	294.9381 m/z @1.66 [CD8243_2.mzXML]	294.9381408691406	1.6574833333333332	1.5824666666666665	1.7038666666666666	0.12140000000000017	109858.109375	444116.6049423832	0	1171	0.06410699802279352	0.8136398853668291	0.6797440789672163	294.93792724609375	294.93841552734375
740	295.05706787109375	10.492083333333333					1	DETECTED	295.0571 m/z @10.49 [CD8243_2.mzXML]	295.05706787109375	10.492083333333333	10.4625	10.583533333333332	0.12103333333333133	5370.13916015625	26490.786475860546	0	1171	0.14005277615341427	2.0456338028168854	2.89121760228028	295.05682373046875	295.0579833984375
741	295.1015319824219	2.5465999999999998					1	DETECTED	295.1015 m/z @2.55 [CD8243_2.mzXML]	295.1015319824219	2.5465999999999998	1.85005	18.678333333333335	16.828283333333335	114696.0546875	8990883.60538657	0	1171	0.7066711662098353	9.626653720409548	2.202861097040534	295.0975646972656	295.10540771484375
742	295.15814208984375	1.7933333333333332					1	DETECTED	295.1581 m/z @1.79 [CD8243_2.mzXML]	295.15814208984375	1.7933333333333332	1.7933333333333332	10.197833333333334	8.4045	15452.1806640625	4266545.577272583	0	1171	7.783928864030132	null	null	295.148193359375	295.15814208984375
743	295.1937561035156	12.308449999999999					1	DETECTED	295.1938 m/z @12.31 [CD8243_2.mzXML]	295.1937561035156	12.308449999999999	1.4492166666666668	16.836333333333332	15.387116666666666	37128.73046875	6727218.138243042	0	1171	0.29820534047874503	0.7090577121045665	0.41874637051591346	295.18414306640625	295.1957092285156
744	295.293701171875	2.6578333333333335					1	DETECTED	295.2937 m/z @2.66 [CD8243_2.mzXML]	295.293701171875	2.6578333333333335	2.0164	12.616299999999999	10.599899999999998	36963.671875	4398562.89930188	0	1171	0.7266685145593841	1.821991214068951	1.717782157001099	295.2933044433594	295.30316162109375
745	296.06524658203125	1.73515					1	DETECTED	296.0652 m/z @1.74 [CD8243_2.mzXML]	296.06524658203125	1.73515	1.7189333333333332	1.77925	0.060316666666666796	59491.171875	154375.3603623049	0	1171	0.0561892646725104	1.8597122302158198	2.7194244604316395	296.0650329589844	296.0653381347656
746	296.1847839355469	11.8525					1	DETECTED	296.1848 m/z @11.85 [CD8243_2.mzXML]	296.1847839355469	11.8525	9.357566666666665	19.793833333333335	10.43626666666667	20145.892578125	2082387.7026385495	0	1171	0.2078303270606412	2.1456981239376827	3.106636001854932	296.1828308105469	296.18524169921875
747	296.1971130371094	12.395433333333333					1	DETECTED	296.1971 m/z @12.40 [CD8243_2.mzXML]	296.1971130371094	12.395433333333333	12.290966666666666	12.5323	0.2413333333333334	7480.75927734375	66125.97155908223	0	1171	0.13513704136549975	1.1550733886407096	1.3101467772814195	296.1964111328125	296.1975402832031
748	296.9889831542969	11.651516666666668					1	DETECTED	296.9890 m/z @11.65 [CD8243_2.mzXML]	296.9889831542969	11.651516666666668	11.175416666666667	15.136500000000002	3.9610833333333346	7840.12548828125	612772.9480412294	0	1171	0.5770305840001324	4.159927886298393	7.319855772596785	296.9878234863281	296.9894104003906
749	297.1181335449219	1.4796333333333334					1	DETECTED	297.1181 m/z @1.48 [CD8243_2.mzXML]	297.1181335449219	1.4796333333333334	1.4329333333333334	9.532649999999999	8.099716666666666	8722.4501953125	1661147.102833496	0	1171	0.12198875142339238	86.72073518915066	172.4414703783013	297.1176452636719	297.12542724609375
750	297.1803283691406	14.256116666666665					1	DETECTED	297.1803 m/z @14.26 [CD8243_2.mzXML]	297.1803283691406	14.256116666666665	9.307266666666667	19.849	10.541733333333333	11720.798828125	2397335.9483325165	0	1171	2.8375978534708413	0.9459849996293956	0.9587678600326905	297.17913818359375	297.18109130859375
751	298.15399169921875	10.9319					1	DETECTED	298.1540 m/z @10.93 [CD8243_2.mzXML]	298.15399169921875	10.9319	1.905	11.001183333333334	9.096183333333334	9080.1396484375	2354270.211502319	0	1171	9.074655843271213	0.5038376039024102	0.00767520780482036	298.148681640625	298.1545715332031
752	298.27325439453125	14.256116666666665					1	DETECTED	298.2733 m/z @14.26 [CD8243_2.mzXML]	298.27325439453125	14.256116666666665	10.87925	16.854833333333332	5.975583333333331	111718.5	4107741.892893552	0	1171	0.35043454936153395	0.7605850579343519	0.37821537629761737	298.2652587890625	298.2746887207031
753	299.1380310058594	10.756866666666667					1	DETECTED	299.1380 m/z @10.76 [CD8243_2.mzXML]	299.1380310058594	10.756866666666667	10.233016666666666	14.635416666666666	4.4024	83399.578125	4734582.701970705	1	1171	2.395411162049026	3.3559009582676773	8.698303690934415	299.1370544433594	299.1393127441406
754	299.2764587402344	14.256116666666665					1	DETECTED	299.2765 m/z @14.26 [CD8243_2.mzXML]	299.2764587402344	14.256116666666665	14.060833333333333	16.04768333333333	1.9868499999999987	19294.88671875	637564.3130432131	0	1171	0.43635991990111833	3.9242974292422295	5.829654618826074	299.2763977050781	299.2782287597656
755	300.1795959472656	11.560733333333333					1	DETECTED	300.1796 m/z @11.56 [CD8243_2.mzXML]	300.1795959472656	11.560733333333333	9.018183333333333	16.891833333333334	7.873650000000001	37774.109375	2931373.026217224	0	1171	0.10522289704342391	1.865047222340964	2.6900388700091598	300.177978515625	300.18377685546875
756	300.197998046875	11.371366666666667					1	DETECTED	300.1980 m/z @11.37 [CD8243_2.mzXML]	300.197998046875	11.371366666666667	8.928466666666667	11.371366666666667	2.4429	4688.73876953125	458230.7103054811	0	1171	2.388023544079518	0.5	null	300.1976623535156	300.19866943359375
757	300.216796875	10.583533333333332					1	DETECTED	300.2168 m/z @10.58 [CD8243_2.mzXML]	300.216796875	10.583533333333332	10.506183333333333	10.634216666666667	0.12803333333333455	9955.46875	57469.01311810294	0	1171	0.10711752381521578	0.8276233570351388	0.6428936790374986	300.2164306640625	300.21697998046875
758	301.14019775390625	1.7038666666666666					1	DETECTED	301.1402 m/z @1.70 [CD8243_2.mzXML]	301.14019775390625	1.7038666666666666	0.10095000000000001	19.995166666666666	19.894216666666665	79134.5234375	1.1705034883892072E7	1	1171	10.953796776501097	3.4900646636765003	8.566407272910832	301.1386413574219	301.1414489746094
759	301.2129821777344	13.4464					1	DETECTED	301.2130 m/z @13.45 [CD8243_2.mzXML]	301.2129821777344	13.4464	9.7723	13.680533333333333	3.9082333333333334	19736.32421875	1192886.1016445926	0	1171	0.22086215866327663	0.531862678388358	2.7640613601707367	301.2088623046875	301.2135314941406
760	302.02716064453125	12.203283333333333					1	DETECTED	302.0272 m/z @12.20 [CD8243_2.mzXML]	302.02716064453125	12.203283333333333	0.5396333333333333	19.720166666666668	19.180533333333333	8733.396484375	3142236.4367621467	0	1171	6.864938672660303	0.8222354637413388	3.5421807357232034	302.0181579589844	302.02716064453125
761	302.143798828125	1.6272166666666665					1	DETECTED	302.1438 m/z @1.63 [CD8243_2.mzXML]	302.143798828125	1.6272166666666665	0.15598333333333333	19.995166666666666	19.839183333333335	15458.4375	2899307.9268452134	0	1171	12.266170129010845	3.3715915996192773	12.434882221365179	302.1416931152344	302.14532470703125
762	302.28643798828125	11.590133333333334					1	DETECTED	302.2864 m/z @11.59 [CD8243_2.mzXML]	302.28643798828125	11.590133333333334	11.499166666666667	15.441849999999999	3.9426833333333313	289926.375	3109440.745946354	1	1171	0.11003368910058242	2.6915188286483382	2.4964181612649137	302.285400390625	302.2883605957031
763	303.0271301269531	1.4943333333333333					1	DETECTED	303.0271 m/z @1.49 [CD8243_2.mzXML]	303.0271301269531	1.4943333333333333	1.4329333333333334	1.5092	0.0762666666666667	7317.6220703125	28228.273648071314	0	1171	0.07613439678025546	0.6210640608034759	0.24212812160695163	303.0265808105469	303.0271301269531
764	303.0523376464844	16.487083333333334					1	DETECTED	303.0523 m/z @16.49 [CD8243_2.mzXML]	303.0523376464844	16.487083333333334	9.675066666666668	19.7755	10.100433333333333	2488.7861328125	689398.0043302003	0	1171	1.5659374271799091	0.7413688065942293	0.4827376131884586	303.05096435546875	303.05291748046875
765	303.1334533691406	10.756866666666667					1	DETECTED	303.1335 m/z @10.76 [CD8243_2.mzXML]	303.1334533691406	10.756866666666667	10.109016666666667	10.82655	0.717533333333332	4178.126953125	103989.58212780743	0	1171	0.14988615562678298	0.5537804532942285	0.10756090658845718	303.1330261230469	303.1341857910156
766	303.22857666015625	14.256116666666665					1	DETECTED	303.2286 m/z @14.26 [CD8243_2.mzXML]	303.22857666015625	14.256116666666665	4.567466666666666	16.450733333333332	11.883266666666666	312146.25	1.1030063826648932E7	1	1171	0.2366570389422833	0.6923849590799777	0.34319756229757514	303.2215270996094	303.231201171875
767	303.2901611328125	11.575583333333332					1	DETECTED	303.2902 m/z @11.58 [CD8243_2.mzXML]	303.2901611328125	11.575583333333332	3.4108333333333336	12.2562	8.845366666666667	45373.64453125	2952309.652858977	0	1171	0.08715428060259356	0.541680190248732	21.73718294839638	303.28790283203125	303.2908630371094
768	303.6461486816406	12.821183333333332					1	DETECTED	303.6461 m/z @12.82 [CD8243_2.mzXML]	303.6461486816406	12.821183333333332	12.7865	12.968283333333334	0.18178333333333363	16463.7265625	75576.48836401338	0	1171	0.2437957637837176	2.6206150888996844	4.603297982157623	303.6454162597656	303.6465759277344
769	304.0191955566406	10.109016666666667					1	DETECTED	304.0192 m/z @10.11 [CD8243_2.mzXML]	304.0191955566406	10.109016666666667	5.69965	10.30595	4.606299999999999	19288.685546875	1186516.2284030763	0	1171	0.12700217513775236	0.5223312493857771	0.044662498771554204	304.0137939453125	304.0193176269531
770	304.04833984375	16.836333333333332					1	DETECTED	304.0483 m/z @16.84 [CD8243_2.mzXML]	304.04833984375	16.836333333333332	0.46653333333333336	19.958833333333335	19.4923	4603.126953125	1538226.2022669057	0	1171	0.3876147084753647	0.5953737980916078	0.35739562120976953	304.0420227050781	304.0492248535156
771	304.2114562988281	10.073983333333333					1	DETECTED	304.2115 m/z @10.07 [CD8243_2.mzXML]	304.2114562988281	10.073983333333333	10.0235	14.601183333333333	4.577683333333333	21853.05859375	391481.9726832282	0	1171	0.14013912587848054	3.269532658568927	3.985098127661789	304.2101745605469	304.2149658203125
772	304.23193359375	14.256116666666665					1	DETECTED	304.2319 m/z @14.26 [CD8243_2.mzXML]	304.23193359375	14.256116666666665	11.0724	16.762833333333333	5.690433333333333	58691.26171875	2370489.794220459	0	1171	0.2875507965113613	0.7834909130521446	0.3827490980836077	304.2312316894531	304.23760986328125
773	304.2989501953125	11.499166666666667					1	DETECTED	304.2990 m/z @11.50 [CD8243_2.mzXML]	304.2989501953125	11.499166666666667	11.499166666666667	19.22683333333333	7.727666666666664	13673.7265625	2157150.708735961	0	1171	0.05166121692494663	null	null	304.29608154296875	304.3083190917969
774	304.89520263671875	1.6425833333333335					1	DETECTED	304.8952 m/z @1.64 [CD8243_2.mzXML]	304.89520263671875	1.6425833333333335	1.5824666666666665	12.03025	10.447783333333334	84420.1015625	3936342.4891264653	0	1171	0.08333406346503236	86.89589686720213	172.79179373440428	304.8950500488281	304.90423583984375
775	305.04443359375	16.836333333333332					1	DETECTED	305.0444 m/z @16.84 [CD8243_2.mzXML]	305.04443359375	16.836333333333332	3.1523666666666665	19.94066666666667	16.788300000000003	3790.671875	1344308.396476075	0	1171	1.7576925550015936	0.6134295854759464	0.4126905169757015	305.0437316894531	305.0464782714844
776	305.197021484375	9.6443					1	DETECTED	305.1970 m/z @9.64 [CD8243_2.mzXML]	305.197021484375	9.6443	9.566266666666667	10.233016666666666	0.6667499999999986	74609.515625	494795.3645414437	0	1171	0.08666545171955953	2.5262246062249756	2.008938821291945	305.19635009765625	305.1974792480469
777	305.24407958984375	12.5996					1	DETECTED	305.2441 m/z @12.60 [CD8243_2.mzXML]	305.24407958984375	12.5996	2.8138	15.27885	12.46505	113392.4375	3177760.1280893846	1	1171	0.2473058219234936	8.31149612490145	15.394595627689933	305.2344665527344	305.2481384277344
778	305.71002197265625	10.447233333333333					1	DETECTED	305.7100 m/z @10.45 [CD8243_2.mzXML]	305.71002197265625	10.447233333333333	1.98835	10.55185	8.5635	6931.53271484375	1611734.4822564085	0	1171	0.10616447962121534	0.5061838343516579	0.01236766870331586	305.7086486816406	305.7100524902344
779	306.0191955566406	10.983550000000001					1	DETECTED	306.0192 m/z @10.98 [CD8243_2.mzXML]	306.0191955566406	10.983550000000001	10.09125	19.665333333333333	9.574083333333332	23627.587890625	6953988.808443085	0	1171	9.571131413123634	5.364834323284392	10.460732592538632	306.0152282714844	306.0202331542969
780	306.08331298828125	15.699583333333333					1	DETECTED	306.0833 m/z @15.70 [CD8243_2.mzXML]	306.08331298828125	15.699583333333333	9.275766666666668	18.604666666666667	9.328899999999999	5411.4833984375	1290049.6093102416	0	1171	2.8068454357593353	0.7261181696239775	0.45223633924795503	306.0819091796875	306.0843200683594
781	306.19195556640625	9.990816666666666					1	DETECTED	306.1920 m/z @9.99 [CD8243_2.mzXML]	306.19195556640625	9.990816666666666	9.58265	10.583533333333332	1.0008833333333325	322873.4375	2492155.9814382256	1	1171	0.07684999815490023	1.1874670155975693	0.8051474743295468	306.19183349609375	306.20068359375
782	306.2171325683594	9.187066666666668					1	DETECTED	306.2171 m/z @9.19 [CD8243_2.mzXML]	306.2171325683594	9.187066666666668	9.17255	9.260233333333334	0.08768333333333445	4359.54150390625	16269.149508423081	0	1171	0.030936501788277226	3.0200918484496198	5.0401836968992395	306.21710205078125	306.2182312011719
783	306.2474060058594	12.5996					1	DETECTED	306.2474 m/z @12.60 [CD8243_2.mzXML]	306.2474060058594	12.5996	12.5323	14.5018	1.9695	22881.908203125	574071.9697654422	0	1171	0.3102234877759571	13.59536808478857	20.211100011806035	306.2471008300781	306.25140380859375
784	307.0608215332031	11.620433333333333					1	DETECTED	307.0608 m/z @11.62 [CD8243_2.mzXML]	307.0608215332031	11.620433333333333	10.506183333333333	14.668966666666668	4.162783333333335	8262.64453125	765037.7330922851	0	1171	0.22915437175227105	1.8679754692992303	2.5216448285221755	307.0606994628906	307.066650390625
785	307.0797119140625	16.084016666666667					1	DETECTED	307.0797 m/z @16.08 [CD8243_2.mzXML]	307.0797119140625	16.084016666666667	9.889466666666667	18.696833333333334	8.807366666666667	6003.1298828125	1210344.5199259636	0	1171	2.5883598968864145	0.7108964062495796	0.42538975130635903	307.0765380859375	307.0812683105469
786	307.16851806640625	10.55185					1	DETECTED	307.1685 m/z @10.55 [CD8243_2.mzXML]	307.16851806640625	10.55185	9.549650000000002	11.12405	1.574399999999999	77346.5	955773.28424597	0	1171	0.09822271403992744	0.6121085227702994	1.953052016528077	307.1666259765625	307.1688232421875
787	307.19561767578125	9.990816666666666					1	DETECTED	307.1956 m/z @9.99 [CD8243_2.mzXML]	307.19561767578125	9.990816666666666	9.805333333333333	12.361016666666666	2.5556833333333326	44199.65234375	616272.2775550525	0	1171	0.08323523547923095	1.2854665143735702	12.897246397795806	307.1864318847656	307.1960144042969
788	307.2624206542969	12.04695					1	DETECTED	307.2624 m/z @12.05 [CD8243_2.mzXML]	307.2624206542969	12.04695	4.0163	14.618483333333334	10.602183333333333	7191.94677734375	1429598.6292086788	0	1171	0.1905561860977798	0.6601074217736629	0.3202148435473259	307.25982666015625	307.2629089355469
789	308.0502624511719	10.447233333333333					1	DETECTED	308.0503 m/z @10.45 [CD8243_2.mzXML]	308.0502624511719	10.447233333333333	10.398466666666668	11.931099999999999	1.5326333333333313	1891230.5	1.3895933262437278E7	1	1171	0.09704561768600328	2.7304918887521494	3.112049108462678	308.0487365722656	308.0503234863281
790	308.1699523925781	10.342933333333333					1	DETECTED	308.1700 m/z @10.34 [CD8243_2.mzXML]	308.1699523925781	10.342933333333333	9.613850000000001	10.599833333333333	0.9859833333333317	39817.265625	408153.7922511588	0	1171	0.07764881779259092	0.6784617234020294	4.238168803613715	308.1697998046875	308.1719055175781
791	308.8259582519531	1.7499666666666667					1	DETECTED	308.8260 m/z @1.75 [CD8243_2.mzXML]	308.8259582519531	1.7499666666666667	1.6878166666666667	1.77925	0.09143333333333326	13085.41796875	39770.030867553716	0	1171	0.0388263150263628	0.7355859479753287	0.45008810403749205	308.8254089355469	308.8266906738281
792	308.8782958984375	2.1445999999999996					1	DETECTED	308.8783 m/z @2.14 [CD8243_2.mzXML]	308.8782958984375	2.1445999999999996	2.059	2.2291499999999997	0.17014999999999958	3987.342529296875	32784.92711071774	0	1171	0.21022233508931087	0.9938668224299104	0.9877336448598208	308.87750244140625	308.87884521484375
793	309.0537109375	10.447233333333333					1	DETECTED	309.0537 m/z @10.45 [CD8243_2.mzXML]	309.0537109375	10.447233333333333	2.2011166666666666	15.189833333333333	12.988716666666665	269009.34375	1.3698948814005977E7	1	1171	0.09095108801636798	0.5230386347152156	3.0564742592006366	309.04443359375	309.0539855957031
794	309.14996337890625	13.663549999999999					1	DETECTED	309.1500 m/z @13.66 [CD8243_2.mzXML]	309.14996337890625	13.663549999999999	9.201883333333335	14.32	5.1181166666666655	14465.416015625	725910.4935684508	0	1171	0.9485493084765952	0.5798791088015244	9.555019065384066	309.1459655761719	309.15081787109375
795	309.202392578125	12.751866666666666					1	DETECTED	309.2024 m/z @12.75 [CD8243_2.mzXML]	309.202392578125	12.751866666666666	12.429883333333333	12.952566666666666	0.5226833333333332	11801.9580078125	123376.14005871624	0	1171	0.08666110295274088	0.8116620943112985	0.623324188622597	309.20233154296875	309.20416259765625
796	309.309814453125	10.43175					1	DETECTED	309.3098 m/z @10.43 [CD8243_2.mzXML]	309.309814453125	10.43175	9.889466666666667	10.5212	0.631733333333333	5057.109375	97248.23776623535	0	1171	0.105289044112574	0.5824753357715844	0.16495067154316878	309.3091735839844	309.3193664550781
797	310.0465087890625	10.447233333333333					1	DETECTED	310.0465 m/z @10.45 [CD8243_2.mzXML]	310.0465087890625	10.447233333333333	10.3798	11.482750000000001	1.1029500000000017	666368.1875	4800010.938721425	0	1171	0.09338062983619899	2.2485800810763186	2.9719937173592705	310.046142578125	310.0472717285156
798	310.0835266113281	9.497716666666667					1	DETECTED	310.0835 m/z @9.50 [CD8243_2.mzXML]	310.0835266113281	9.497716666666667	9.48015	17.99816666666667	8.51801666666667	3104.1044921875	450606.4315839845	0	1171	0.06284596809682519	242.44829222010694	483.89658444021387	310.08319091796875	310.0840759277344
799	310.11212158203125	0.7585					1	DETECTED	310.1121 m/z @0.76 [CD8243_2.mzXML]	310.11212158203125	0.7585	0.15598333333333333	19.88566666666667	19.729683333333337	1887.4736328125	924634.6730041505	0	1171	18.780836689243984	16.372728278609173	31.74545655721834	310.11083984375	310.1141052246094
800	310.91204833984375	1.6425833333333335					1	DETECTED	310.9120 m/z @1.64 [CD8243_2.mzXML]	310.91204833984375	1.6425833333333335	1.6122	1.7648000000000001	0.15260000000000007	73716.09375	311984.5536154787	0	1171	0.05873636683185057	2.511245200219412	6.6588705596747975	310.9117126464844	310.91229248046875
801	311.0048828125	12.03025					1	DETECTED	311.0049 m/z @12.03 [CD8243_2.mzXML]	311.0048828125	12.03025	9.906566666666667	19.409166666666668	9.502600000000001	6559.28369140625	863456.2834758604	0	1171	0.14093769787080923	2.2372921261016625	2.4069342044452653	310.9960021972656	311.0091552734375
802	311.0507507324219	10.447233333333333					1	DETECTED	311.0508 m/z @10.45 [CD8243_2.mzXML]	311.0507507324219	10.447233333333333	10.398466666666668	10.844133333333334	0.445666666666666	83308.734375	600411.9387966297	1	1171	0.09368451593751992	3.385893952343506	3.1483621904333354	311.04974365234375	311.0509033203125
803	311.12335205078125	8.75135					1	DETECTED	311.1234 m/z @8.75 [CD8243_2.mzXML]	311.12335205078125	8.75135	8.4865	9.036133333333334	0.5496333333333343	11309.703125	127229.17350610382	0	1171	0.12349656078847637	0.8987739866415357	0.556361878723389	311.12213134765625	311.12396240234375
804	311.166015625	12.2737					1	DETECTED	311.1660 m/z @12.27 [CD8243_2.mzXML]	311.166015625	12.2737	4.5996	15.4047	10.8051	66167.9609375	1944635.5055890812	1	1171	0.23513433894749625	2.6997567359445034	3.4630284770519157	311.1571044921875	311.1755676269531
805	311.1882629394531	13.731816666666667					1	DETECTED	311.1883 m/z @13.73 [CD8243_2.mzXML]	311.1882629394531	13.731816666666667	11.867983333333333	16.670666666666666	4.8026833333333325	2886.4853515625	454579.59043911734	0	1171	2.704273048321456	1.2883886255924164	1.5767772511848328	311.1882629394531	311.19720458984375
806	311.6322326660156	12.821183333333332					1	DETECTED	311.6322 m/z @12.82 [CD8243_2.mzXML]	311.6322326660156	12.821183333333332	11.356083333333334	12.905149999999999	1.5490666666666648	11260.3359375	474396.57639965793	0	1171	0.08987789454578632	0.5286556094009511	0.05731121880190232	311.62811279296875	311.6324462890625
807	311.9933776855469	17.924333333333333					1	DETECTED	311.9934 m/z @17.92 [CD8243_2.mzXML]	311.9933776855469	17.924333333333333	14.875166666666667	19.995166666666666	5.119999999999999	2071.33349609375	356071.54192288226	0	1171	2.447911364206263	0.8395736540038261	0.6791473080076523	311.9918518066406	311.9947509765625
808	312.0286560058594	13.170033333333333					1	DETECTED	312.0287 m/z @13.17 [CD8243_2.mzXML]	312.0286560058594	13.170033333333333	11.620433333333333	17.646833333333333	6.026400000000001	26824.14453125	1108474.3827825014	0	1171	0.22732015062476663	1.1632107206646953	0.7958175304194465	312.021728515625	312.0299987792969
809	312.04327392578125	10.447233333333333					1	DETECTED	312.0433 m/z @10.45 [CD8243_2.mzXML]	312.04327392578125	10.447233333333333	10.41595	10.583533333333332	0.1675833333333312	21719.0234375	121779.08418493638	0	1171	0.1074222509498668	2.678476291955271	4.519905466315777	312.042724609375	312.0434265136719
810	312.16912841796875	12.395433333333333					1	DETECTED	312.1691 m/z @12.40 [CD8243_2.mzXML]	312.16912841796875	12.395433333333333	2.8281666666666667	18.0165	15.188333333333334	10294.0595703125	2447602.2977632754	0	1171	0.2070168661035865	0.7937655478053641	0.5875310956107284	312.1631774902344	312.17547607421875
811	312.21600341796875	10.756866666666667					1	DETECTED	312.2160 m/z @10.76 [CD8243_2.mzXML]	312.21600341796875	10.756866666666667	10.583533333333332	10.82655	0.24301666666666755	13082.7978515625	103206.98006628401	0	1171	0.10377001890771886	0.7010096153846089	0.5551018895359179	312.21551513671875	312.21710205078125
812	312.3617858886719	12.064033333333333					1	DETECTED	312.3618 m/z @12.06 [CD8243_2.mzXML]	312.3617858886719	12.064033333333333	12.04695	12.203283333333333	0.15633333333333255	18637.54296875	103377.38134374993	0	1171	0.09562622183321068	4.575609756097893	8.151219512195786	312.3612976074219	312.3622741699219
813	312.65826416015625	1.86395					1	DETECTED	312.6583 m/z @1.86 [CD8243_2.mzXML]	312.65826416015625	1.86395	1.8218166666666666	7.675	5.853183333333333	55404.2890625	1109292.349670227	0	1171	0.9374868539358634	16.320347268531815	4.291822470449899	312.656005859375	312.65936279296875
814	313.0467529296875	10.447233333333333					1	DETECTED	313.0468 m/z @10.45 [CD8243_2.mzXML]	313.0467529296875	10.447233333333333	10.41595	10.5212	0.10524999999999984	4574.646484375	17236.783743957523	0	1171	0.06499689704257072	1.6822056473095701	2.3644112946191402	313.04632568359375	313.0474853515625
815	313.09564208984375	1.4796333333333334					1	DETECTED	313.0956 m/z @1.48 [CD8243_2.mzXML]	313.09564208984375	1.4796333333333334	1.4146	18.56833333333333	17.15373333333333	19918.693359375	3890358.1207164307	0	1171	0.12885010637227734	131.88416196822152	257.23235887880355	313.09454345703125	313.0970764160156
816	313.16632080078125	12.290966666666666					1	DETECTED	313.1663 m/z @12.29 [CD8243_2.mzXML]	313.16632080078125	12.290966666666666	12.22075	13.528816666666668	1.308066666666667	12005.158203125	249518.44441119395	0	1171	0.2256689057265966	9.314502729646522	17.629005459293044	313.1648864746094	313.1667785644531
817	313.2727355957031	14.240566666666666					1	DETECTED	313.2727 m/z @14.24 [CD8243_2.mzXML]	313.2727355957031	14.240566666666666	0.11913333333333333	19.92233333333333	19.803199999999997	2864.105224609375	1222828.0898513184	0	1171	13.517899105833225	0.7011752820181143	0.4023505640362285	313.2706298828125	313.2750549316406
818	313.7840576171875	2.4235333333333333					1	DETECTED	313.7841 m/z @2.42 [CD8243_2.mzXML]	313.7840576171875	2.4235333333333333	1.905	4.519233333333333	2.614233333333333	15587.494140625	682162.43196759	0	1171	0.5682904910182476	1.9744646509429729	2.0746623028099047	313.78271484375	313.784423828125
819	314.0289611816406	13.184933333333333					1	DETECTED	314.0290 m/z @13.18 [CD8243_2.mzXML]	314.0289611816406	13.184933333333333	13.094216666666666	17.665333333333333	4.571116666666667	6435.96923828125	375422.5481768189	0	1171	0.15150893709625102	25.194469961418182	49.388939922836364	314.0274963378906	314.03338623046875
820	314.2314758300781	10.9493					1	DETECTED	314.2315 m/z @10.95 [CD8243_2.mzXML]	314.2314758300781	10.9493	10.844133333333334	11.41755	0.5734166666666667	172798.046875	1527580.9529575207	1	1171	0.12636698078813602	1.624753809376407	2.120548147709438	314.23077392578125	314.2317810058594
821	314.9172058105469	1.5824666666666665					1	DETECTED	314.9172 m/z @1.58 [CD8243_2.mzXML]	314.9172058105469	1.5824666666666665	1.4796333333333334	16.432516666666668	14.952883333333334	4665.58349609375	2403368.0904039307	0	1171	15.038252955173187	72.70445705024328	144.40891410048656	314.90789794921875	314.9188232421875
822	315.00506591796875	1.86395					1	DETECTED	315.0051 m/z @1.86 [CD8243_2.mzXML]	315.00506591796875	1.86395	1.86395	2.84245	0.9784999999999999	10262.25	213045.069517456	0	1171	0.6059255844270344	null	null	314.9967041015625	315.01312255859375
823	315.03424072265625	1.86395					1	DETECTED	315.0342 m/z @1.86 [CD8243_2.mzXML]	315.03424072265625	1.86395	1.85005	3.5185000000000004	1.6684500000000004	18409.99609375	382613.13640972896	0	1171	0.5202990360733684	37.90364154039482	60.5041036118497	315.02520751953125	315.0419006347656
824	315.07904052734375	1.86395					1	DETECTED	315.0790 m/z @1.86 [CD8243_2.mzXML]	315.07904052734375	1.86395	1.7648000000000001	19.812333333333335	18.047533333333334	1.4964138E7	2.973144912575541E8	1	1171	0.034797479404270915	16.606284076621314	35.54665009623365	315.078369140625	315.0801696777344
825	315.1495056152344	1.86395					1	DETECTED	315.1495 m/z @1.86 [CD8243_2.mzXML]	315.1495056152344	1.86395	1.86395	14.85815	12.9942	15438.751953125	3109120.539944122	0	1171	0.6677248155392164	null	null	315.14056396484375	315.1578063964844
826	315.1620788574219	12.2737					1	DETECTED	315.1621 m/z @12.27 [CD8243_2.mzXML]	315.1620788574219	12.2737	2.313416666666667	12.5152	10.201783333333333	4704.58203125	2023386.6197790527	0	1171	0.22986418809416698	0.5121231491072041	0.02424629821440825	315.1598815917969	315.1701965332031
827	315.2347106933594	10.9493					1	DETECTED	315.2347 m/z @10.95 [CD8243_2.mzXML]	315.2347106933594	10.9493	10.87925	11.054383333333334	0.17513333333333314	30878.703125	211980.4084077157	0	1171	0.15756956777403985	1.250059481322892	1.377294226834447	315.2344970703125	315.23516845703125
828	316.0827331542969	1.86395					1	DETECTED	316.0827 m/z @1.86 [CD8243_2.mzXML]	316.0827331542969	1.86395	1.8073666666666666	10.197833333333334	8.390466666666667	1266583.625	2.6008480580204222E7	0	1171	0.03592405802407339	14.059905815425374	36.15574390403593	316.0821838378906	316.08392333984375
829	316.175048828125	10.492083333333333					1	DETECTED	316.1750 m/z @10.49 [CD8243_2.mzXML]	316.175048828125	10.492083333333333	10.4625	10.651783333333332	0.18928333333333214	11407.419921875	53068.616608825745	0	1171	0.07588294579630528	3.199154929577473	3.8292694943365	316.17462158203125	316.17547607421875
830	316.24700927734375	11.106966666666667					1	DETECTED	316.2470 m/z @11.11 [CD8243_2.mzXML]	316.24700927734375	11.106966666666667	11.054383333333334	11.7008	0.6464166666666653	244035.609375	1746708.2233846392	1	1171	0.1079700814696718	1.9703506846872618	3.7115864246964456	316.24609375	316.2493896484375
831	317.0442810058594	10.599833333333333					1	DETECTED	317.0443 m/z @10.60 [CD8243_2.mzXML]	317.0442810058594	10.599833333333333	3.0492333333333335	10.670016666666667	7.620783333333334	16559.189453125	1550736.4302001651	0	1171	0.07253180616366173	0.5046475335293443	0.009295067058688631	317.0439453125	317.05401611328125
832	317.083740234375	1.86395					1	DETECTED	317.0837 m/z @1.86 [CD8243_2.mzXML]	317.083740234375	1.86395	1.4329333333333334	8.504366666666666	7.071433333333332	167881.421875	3607389.2429150385	0	1171	0.036738796013243924	18.38057626832825	35.12664183793778	317.08270263671875	317.0884094238281
833	317.1141662597656	1.73515					1	DETECTED	317.1142 m/z @1.74 [CD8243_2.mzXML]	317.1141662597656	1.73515	1.5534166666666667	12.46415	10.910733333333333	21652.625	1851456.2411342773	0	1171	0.1692220970732985	10.816550444546593	19.720865110883917	317.1126403808594	317.1158752441406
834	317.17779541015625	13.4793					1	DETECTED	317.1778 m/z @13.48 [CD8243_2.mzXML]	317.17779541015625	13.4793	4.813516666666667	13.6301	8.816583333333334	9574.7744140625	1535010.1360615236	0	1171	0.28397628268805875	0.5087008868211568	0.017401773642313573	317.1772766113281	317.18438720703125
835	317.25030517578125	11.106966666666667					1	DETECTED	317.2503 m/z @11.11 [CD8243_2.mzXML]	317.25030517578125	11.106966666666667	11.089883333333335	14.126416666666668	3.036533333333333	43531.09375	2496336.2366402587	0	1171	0.11104219415458516	83.50190208322853	151.76662458461038	317.2422180175781	317.2506408691406
836	317.52789306640625	1.86395					1	DETECTED	317.5279 m/z @1.86 [CD8243_2.mzXML]	317.52789306640625	1.86395	1.8363	4.1418	2.3055	55723.8984375	911842.7948081968	0	1171	0.6337148006533244	24.456387411693626	35.47374993157133	317.5270080566406	317.53033447265625
837	318.0638732910156	15.570549999999999					1	DETECTED	318.0639 m/z @15.57 [CD8243_2.mzXML]	318.0638732910156	15.570549999999999	9.0895	19.19	10.100500000000002	4792.609375	1134549.018686736	0	1171	1.5351507612191106	0.7792333032456162	0.48796393389701087	318.0626220703125	318.0657958984375
838	318.1809387207031	10.0235					1	DETECTED	318.1809 m/z @10.02 [CD8243_2.mzXML]	318.1809387207031	10.0235	9.307266666666667	17.221666666666668	7.9144000000000005	3977.9296875	1073466.662521362	0	1171	0.07361175172641055	5.525015125424676	10.050030250849352	318.1731872558594	318.1908874511719
839	318.2991943359375	11.356083333333334					1	DETECTED	318.2992 m/z @11.36 [CD8243_2.mzXML]	318.2991943359375	11.356083333333334	11.29455	12.803883333333333	1.509333333333334	195237.09375	1469185.566604856	1	1171	0.0858151462695389	2.893372033857485	2.834363927413379	318.298583984375	318.30023193359375
840	318.9693298339844	1.8218166666666666					1	DETECTED	318.9693 m/z @1.82 [CD8243_2.mzXML]	318.9693298339844	1.8218166666666666	1.73515	2.313416666666667	0.5782666666666669	25267.556640625	332324.25861059583	0	1171	0.26635613477908593	3.3361538461538474	3.3423482347175555	318.96875	318.9698791503906
841	319.00445556640625	1.4492166666666668					1	DETECTED	319.0045 m/z @1.45 [CD8243_2.mzXML]	319.00445556640625	1.4492166666666668	1.4329333333333334	19.628833333333333	18.195899999999998	4547.10791015625	2031163.3280660708	0	1171	0.06113327023487081	558.7277379733846	1116.4554759467692	319.0000305175781	319.01025390625
842	319.06036376953125	16.615783333333333					1	DETECTED	319.0604 m/z @16.62 [CD8243_2.mzXML]	319.06036376953125	16.615783333333333	6.316666666666666	19.665333333333333	13.348666666666666	3998.61962890625	1027307.3080403745	0	1171	1.3363758556664926	0.648049104534855	0.4431621248824401	319.0591125488281	319.0625
843	319.16754150390625	11.0724					1	DETECTED	319.1675 m/z @11.07 [CD8243_2.mzXML]	319.16754150390625	11.0724	9.515216666666667	11.963716666666667	2.4484999999999992	46103.0625	995862.3993699946	0	1171	0.11778878196670739	null	0.6069265625040939	319.1637268066406	319.167724609375
844	319.1936950683594	14.256116666666665					1	DETECTED	319.1937 m/z @14.26 [CD8243_2.mzXML]	319.1936950683594	14.256116666666665	10.8089	16.04768333333333	5.238783333333332	124268.25	4283832.632630373	0	1171	0.29630252291181236	1.5619357439918333	4.113870997231537	319.1919250488281	319.1946105957031
845	319.3025817871094	11.341083333333334					1	DETECTED	319.3026 m/z @11.34 [CD8243_2.mzXML]	319.3025817871094	11.341083333333334	11.310783333333335	11.560733333333333	0.24994999999999834	37183.50390625	240698.76733911055	0	1171	0.2929540122461809	4.12458745874603	7.249174917492059	319.2950744628906	319.3035583496094
846	320.1967468261719	14.3037					1	DETECTED	320.1967 m/z @14.30 [CD8243_2.mzXML]	320.1967468261719	14.3037	11.7008	15.570549999999999	3.86975	13266.103515625	939608.2866661374	0	1171	2.9613128109572937	0.711856106549927	0.4296055274327752	320.1955871582031	320.197998046875
847	320.96630859375	1.7933333333333332					1	DETECTED	320.9663 m/z @1.79 [CD8243_2.mzXML]	320.96630859375	1.7933333333333332	1.77925	2.130533333333333	0.35128333333333317	16323.2646484375	195795.724953125	0	1171	0.1618150081498837	12.471597633136184	23.94319526627237	320.966064453125	320.96673583984375
848	321.1832275390625	11.836649999999999					1	DETECTED	321.1832 m/z @11.84 [CD8243_2.mzXML]	321.1832275390625	11.836649999999999	11.175416666666667	12.2737	1.0982833333333328	12161.60546875	438103.58351904334	0	1171	0.05001338290082025	0.8304809194938767	0.6609618389877533	321.1827392578125	321.18377685546875
849	321.20904541015625	12.666666666666666					1	DETECTED	321.2090 m/z @12.67 [CD8243_2.mzXML]	321.20904541015625	12.666666666666666	12.480833333333333	15.172116666666666	2.691283333333333	67329.5	1345652.7238045053	0	1171	0.27888366224609484	2.0575237264221315	2.3885406943069203	321.1995544433594	321.2104797363281
850	322.0655517578125	12.03025					1	DETECTED	322.0656 m/z @12.03 [CD8243_2.mzXML]	322.0655517578125	12.03025	9.659466666666667	19.1355	9.476033333333334	24521.19140625	1193296.7945521846	0	1171	0.09561847869172801	1.740731712007818	2.646667036221663	322.056884765625	322.06573486328125
851	322.1853332519531	10.687916666666666					1	DETECTED	322.1853 m/z @10.69 [CD8243_2.mzXML]	322.1853332519531	10.687916666666666	9.497716666666667	11.899316666666666	2.4015999999999984	2657.000732421875	271766.6427463683	0	1171	2.283039007702964	1.0089060662073603	1.0178121324147205	322.1853332519531	322.1881408691406
852	322.2124328613281	12.666666666666666					1	DETECTED	322.2124 m/z @12.67 [CD8243_2.mzXML]	322.2124328613281	12.666666666666666	12.5323	12.888783333333333	0.35648333333333326	14450.455078125	179190.59292480466	0	1171	0.12760841699402548	1.326531877945918	1.6530637558918362	322.21185302734375	322.212890625
853	323.1634521484375	10.492083333333333					1	DETECTED	323.1635 m/z @10.49 [CD8243_2.mzXML]	323.1634521484375	10.492083333333333	9.7723	10.536483333333333	0.7641833333333334	2892.279296875	59905.07353314212	0	1171	0.15025135317859828	0.5308426146757123	0.06168522935142453	323.1624755859375	323.1640930175781
854	323.2251281738281	13.924133333333334					1	DETECTED	323.2251 m/z @13.92 [CD8243_2.mzXML]	323.2251281738281	13.924133333333334	1.4329333333333334	15.3864	13.953466666666667	10916.1708984375	1822128.3368837272	0	1171	0.6487542017163648	0.5585318731053328	0.07367101337118556	323.22393798828125	323.2262268066406
855	323.2543640136719	12.666666666666666					1	DETECTED	323.2544 m/z @12.67 [CD8243_2.mzXML]	323.2543640136719	12.666666666666666	12.064033333333333	13.646766666666668	1.5827333333333353	6976.00927734375	300668.4550949707	0	1171	0.29313390114231197	1.3131810387742702	1.6263620775485401	323.253662109375	323.2558288574219
856	324.0008239746094	3.2272000000000003					1	DETECTED	324.0008 m/z @3.23 [CD8243_2.mzXML]	324.0008239746094	3.2272000000000003	2.7565833333333334	10.09125	7.334666666666667	2138.48388671875	408947.5839557496	0	1171	0.6105700455258436	7.792612529659663	14.585225059319328	323.9983825683594	324.0025329589844
857	324.0452880859375	9.3239					1	DETECTED	324.0453 m/z @9.32 [CD8243_2.mzXML]	324.0452880859375	9.3239	9.24535	13.1098	3.8644499999999997	17508.333984375	484893.2084542231	0	1171	0.08408664464788629	23.82213038667122	12.458672844244019	324.0445861816406	324.0460205078125
858	324.1787109375	16.579366666666665					1	DETECTED	324.1787 m/z @16.58 [CD8243_2.mzXML]	324.1787109375	16.579366666666665	8.697933333333333	19.958833333333335	11.260900000000001	11406.400390625	2412316.3931074226	0	1171	1.0928522386103783	0.7741905707830784	0.4757869724824246	324.1771545410156	324.1797180175781
859	324.8067932128906	1.7499666666666667					1	DETECTED	324.8068 m/z @1.75 [CD8243_2.mzXML]	324.8067932128906	1.7499666666666667	1.73515	9.409016666666668	7.673866666666668	10817.427734375	1801046.9101387942	0	1171	0.07427225219581168	258.9606299212593	516.9212598425186	324.80224609375	324.8078308105469
860	325.175048828125	16.579366666666665					1	DETECTED	325.1750 m/z @16.58 [CD8243_2.mzXML]	325.175048828125	16.579366666666665	0.21106666666666665	19.995166666666666	19.7841	14478.6572265625	3960272.445057492	0	1171	2.9435693550465345	0.6043419292168399	0.43546614068495565	325.173828125	325.1762390136719
861	326.0425720214844	9.307266666666667					1	DETECTED	326.0426 m/z @9.31 [CD8243_2.mzXML]	326.0425720214844	9.307266666666667	1.0865	10.324266666666666	9.237766666666666	5877.49462890625	2389928.5527797234	0	1171	0.121765480408488	0.5618555446977775	0.1237110893955551	326.0420837402344	326.0469055175781
862	326.1778869628906	16.579366666666665					1	DETECTED	326.1779 m/z @16.58 [CD8243_2.mzXML]	326.1778869628906	16.579366666666665	0.7948166666666666	19.317833333333333	18.523016666666667	4176.86376953125	1477842.9930745238	0	1171	1.2442454518650408	0.5867451611438612	0.17349032228772235	326.17608642578125	326.18011474609375
863	327.0074768066406	1.28685					1	DETECTED	327.0075 m/z @1.29 [CD8243_2.mzXML]	327.0074768066406	1.28685	0.10095000000000001	19.995166666666666	19.894216666666665	7449.8623046875	4313248.615216059	0	1171	16.2358220128163	8.387813756078366	15.77562751215673	327.0063171386719	327.01434326171875
864	327.0507507324219	1.6425833333333335					1	DETECTED	327.0508 m/z @1.64 [CD8243_2.mzXML]	327.0507507324219	1.6425833333333335	1.6272166666666665	18.788333333333334	17.16111666666667	21829.646484375	9117368.232891846	0	1171	10.001611118966654	558.3877440346961	656.9504269590216	327.0478820800781	327.05255126953125
865	327.1735534667969	16.579366666666665					1	DETECTED	327.1736 m/z @16.58 [CD8243_2.mzXML]	327.1735534667969	16.579366666666665	9.357566666666665	18.678333333333335	9.32076666666667	7782.2822265625	1564452.1037634278	0	1171	1.0809833312103194	0.6453215726457856	0.29064314529157126	327.1724548339844	327.1748046875
866	327.2283630371094	13.924133333333334					1	DETECTED	327.2284 m/z @13.92 [CD8243_2.mzXML]	327.2283630371094	13.924133333333334	12.238866666666667	14.5018	2.262933333333333	18831.412109375	899573.2756740716	0	1171	1.3960400471235808	0.6713873175362945	0.2918618018751557	327.2188415527344	327.2293395996094
867	328.2111511230469	12.04695					1	DETECTED	328.2112 m/z @12.05 [CD8243_2.mzXML]	328.2111511230469	12.04695	12.01325	12.081166666666666	0.06791666666666707	6178.26220703125	17846.29662707529	0	1171	0.0663538694115946	1.0076656775469475	1.015331355093895	328.21063232421875	328.2111511230469
868	328.2471923828125	11.089883333333335					1	DETECTED	328.2472 m/z @11.09 [CD8243_2.mzXML]	328.2471923828125	11.089883333333335	11.054383333333334	11.24335	0.18896666666666562	41270.28515625	259481.64360327015	0	1171	0.08984280074966122	2.6615023474177693	4.310462397368139	328.2467041015625	328.247314453125
869	328.6750183105469	13.184933333333333					1	DETECTED	328.6750 m/z @13.18 [CD8243_2.mzXML]	328.6750183105469	13.184933333333333	10.983550000000001	13.398166666666667	2.4146166666666655	9957.71484375	596039.7461557614	0	1171	0.10019827825077243	0.5484316679663545	0.09686333593270895	328.6726379394531	328.6803894042969
870	328.8977966308594	1.5534166666666667					1	DETECTED	328.8978 m/z @1.55 [CD8243_2.mzXML]	328.8977966308594	1.5534166666666667	1.4492166666666668	1.6122	0.16298333333333326	71615.2265625	415278.1003212889	0	1171	0.10648380025008408	0.773147476331671	0.5775997484685813	328.8974914550781	328.89801025390625
871	328.9976806640625	1.77925					1	DETECTED	328.9977 m/z @1.78 [CD8243_2.mzXML]	328.9976806640625	1.77925	0.10095000000000001	19.995166666666666	19.894216666666665	29352.73828125	4367872.776431953	0	1171	0.06464983904335408	4.37286048937039	357.63514565337886	328.99725341796875	329.00592041015625
872	329.17645263671875	12.290966666666666					1	DETECTED	329.1765 m/z @12.29 [CD8243_2.mzXML]	329.17645263671875	12.290966666666666	12.290966666666666	13.305433333333333	1.0144666666666673	8196.720703125	228525.38009228543	0	1171	0.08582920549628881	null	null	329.1758728027344	329.1769714355469
873	329.24652099609375	13.714616666666666					1	DETECTED	329.2465 m/z @13.71 [CD8243_2.mzXML]	329.24652099609375	13.714616666666666	11.0724	14.55165	3.4792500000000004	28579.5078125	1187304.063907043	0	1171	0.2594064803989955	0.8159323790109871	0.530136538657677	329.2437744140625	329.25067138671875
874	330.03265380859375	10.447233333333333					1	DETECTED	330.0327 m/z @10.45 [CD8243_2.mzXML]	330.03265380859375	10.447233333333333	10.41595	10.5212	0.10524999999999984	8608.623046875	35595.24967150895	0	1171	0.18041722454769804	1.6822056473095701	2.3644112946191402	330.03192138671875	330.0329284667969
875	330.2273254394531	10.506183333333333					1	DETECTED	330.2273 m/z @10.51 [CD8243_2.mzXML]	330.2273254394531	10.506183333333333	10.4625	10.739733333333334	0.2772333333333332	4327.72802734375	38980.073513733	0	1171	0.17885384240919322	3.1732163296452556	5.346432659290511	330.22650146484375	330.2277526855469
876	330.2457580566406	11.7525					1	DETECTED	330.2458 m/z @11.75 [CD8243_2.mzXML]	330.2457580566406	11.7525	11.717783333333333	14.126416666666668	2.4086333333333343	7487.2060546875	323495.5788189087	0	1171	2.2358242959080243	34.68987037926108	68.37974075852216	330.24468994140625	330.2510070800781
877	330.3362121582031	11.867983333333333					1	DETECTED	330.3362 m/z @11.87 [CD8243_2.mzXML]	330.3362121582031	11.867983333333333	8.556999999999999	11.980283333333334	3.4232833333333357	10138.908203125	582173.3872413944	0	1171	0.10215535572912593	0.5169587081380659	0.033917416276131804	330.3277893066406	330.3362121582031
878	330.89508056640625	1.5824666666666665					1	DETECTED	330.8951 m/z @1.58 [CD8243_2.mzXML]	330.89508056640625	1.5824666666666665	1.4796333333333334	1.6574833333333332	0.17784999999999984	10558.830078125	78786.68021582026	0	1171	0.1503650678516364	0.8647487844408439	0.7294975688816878	330.894287109375	330.9026184082031
879	331.0533447265625	1.86395					1	DETECTED	331.0533 m/z @1.86 [CD8243_2.mzXML]	331.0533447265625	1.86395	1.7933333333333332	9.036133333333334	7.242800000000001	1799400.5	3.353629275597706E7	1	1171	0.03614793896354063	15.396144218325903	26.692381937336492	331.05169677734375	331.05426025390625
880	331.1653137207031	8.385466666666666					1	DETECTED	331.1653 m/z @8.39 [CD8243_2.mzXML]	331.1653137207031	8.385466666666666	8.1175	10.687916666666666	2.5704166666666666	5328.13525390625	147303.07859014889	0	1171	0.16966162053241085	4.796150018659045	8.59230003731809	331.16461181640625	331.166259765625
881	331.2618408203125	11.449916666666667					1	DETECTED	331.2618 m/z @11.45 [CD8243_2.mzXML]	331.2618408203125	11.449916666666667	11.449916666666667	15.864033333333333	4.414116666666667	8527.7470703125	614738.8009002379	0	1171	0.5139403956314599	null	null	331.2608947753906	331.263916015625
882	332.1634826660156	10.197833333333334					1	DETECTED	332.1635 m/z @10.20 [CD8243_2.mzXML]	332.1634826660156	10.197833333333334	8.320216666666667	10.583533333333332	2.2633166666666646	94744.359375	1952455.074572327	1	1171	0.30540274439598036	0.8940751123275894	0.6180064115784478	332.1632080078125	332.1684875488281
883	332.2421569824219	10.791483333333334					1	DETECTED	332.2422 m/z @10.79 [CD8243_2.mzXML]	332.2421569824219	10.791483333333334	9.62895	10.9319	1.302950000000001	20040.75390625	279203.77550622576	0	1171	0.1411763171275524	0.5603925335474252	1.052005578726964	332.23931884765625	332.242919921875
884	333.05126953125	2.4235333333333333					1	DETECTED	333.0513 m/z @2.42 [CD8243_2.mzXML]	333.05126953125	2.4235333333333333	1.8073666666666666	5.035349999999999	3.2279833333333325	48746.4453125	1993168.6870606998	0	1171	0.6084027294362686	1.728381495526029	2.6834085856699064	333.05072021484375	333.0522155761719
885	333.1500549316406	14.20865					1	DETECTED	333.1501 m/z @14.21 [CD8243_2.mzXML]	333.1500549316406	14.20865	11.106966666666667	15.47865	4.371683333333333	7541.46728515625	700851.9228913266	0	1171	0.6315960406419947	0.6624270110781416	0.32706528869243917	333.14013671875	333.1512451171875
886	334.13983154296875	9.738716666666667					1	DETECTED	334.1398 m/z @9.74 [CD8243_2.mzXML]	334.13983154296875	9.738716666666667	9.690566666666665	9.838866666666666	0.14830000000000076	4973.2265625	28559.598587707573	0	1171	0.1832317787513862	1.5399792315679777	2.0799584631359553	334.1378479003906	334.13983154296875
887	334.91448974609375	1.6122					1	DETECTED	334.9145 m/z @1.61 [CD8243_2.mzXML]	334.91448974609375	1.6122	1.5679333333333332	1.6574833333333332	0.08955000000000002	59507.76953125	211842.65865625028	0	1171	0.06725075771916411	1.0114834337349348	0.952925679007245	334.9139099121094	334.914794921875
888	335.12347412109375	9.805333333333333					1	DETECTED	335.1235 m/z @9.81 [CD8243_2.mzXML]	335.12347412109375	9.805333333333333	9.659466666666667	12.429883333333333	2.770416666666666	5686.59033203125	299291.02129705803	0	1171	0.2991936535563937	9.496400822669106	17.99280164533821	335.1227111816406	335.124755859375
889	335.16607666015625	14.256116666666665					1	DETECTED	335.1661 m/z @14.26 [CD8243_2.mzXML]	335.16607666015625	14.256116666666665	10.9493	16.432516666666668	5.483216666666669	118037.3125	5198273.548347843	0	1171	2.705690657424441	0.9417993706459586	0.678810314584916	335.16473388671875	335.16796875
890	336.0750427246094	16.468883333333334					1	DETECTED	336.0750 m/z @16.47 [CD8243_2.mzXML]	336.0750427246094	16.468883333333334	9.340666666666667	19.738833333333332	10.398166666666665	3348.919189453125	858292.4842544859	0	1171	2.8714244723830173	0.7293666251259664	0.45873325025193273	336.0733947753906	336.0777282714844
891	336.1692199707031	14.256116666666665					1	DETECTED	336.1692 m/z @14.26 [CD8243_2.mzXML]	336.1692199707031	14.256116666666665	1.7499666666666667	15.350249999999999	13.600283333333332	17173.06640625	3695520.4066099264	0	1171	0.2970336613514881	0.54073034780663	0.07184704363453048	336.16094970703125	336.17047119140625
892	336.6635437011719	13.170033333333333					1	DETECTED	336.6635 m/z @13.17 [CD8243_2.mzXML]	336.6635437011719	13.170033333333333	9.291233333333334	13.941783333333332	4.650549999999997	24677.673828125	1193152.0058313597	0	1171	0.3086762814143533	0.5989873694964917	0.12629464261749096	336.6620788574219	336.6683349609375
893	336.8509521484375	1.7038666666666666					1	DETECTED	336.8510 m/z @1.70 [CD8243_2.mzXML]	336.8509521484375	1.7038666666666666	1.6727333333333334	1.7499666666666667	0.07723333333333327	10794.716796875	37143.78909790035	0	1171	0.4597701621875805	1.2403640256959343	1.4807280513918686	336.8507385253906	336.8511657714844
894	337.0613098144531	1.8773666666666666					1	DETECTED	337.0613 m/z @1.88 [CD8243_2.mzXML]	337.0613098144531	1.8773666666666666	1.7499666666666667	18.788333333333334	17.03836666666667	1082434.125	2.2302333265823845E7	1	1171	0.09771757392405367	4.971448437824928	8.630288900746775	337.0606994628906	337.0712890625
895	337.1661071777344	14.256116666666665					1	DETECTED	337.1661 m/z @14.26 [CD8243_2.mzXML]	337.1661071777344	14.256116666666665	11.089883333333335	15.3864	4.296516666666665	31687.849609375	1522998.629388672	0	1171	0.30272498873145004	0.6634019859748213	2.9131368510800004	337.16436767578125	337.1677551269531
896	337.1813659667969	12.666666666666666					1	DETECTED	337.1814 m/z @12.67 [CD8243_2.mzXML]	337.1813659667969	12.666666666666666	12.5152	13.853983333333334	1.3387833333333337	75445.0234375	1349081.3630545659	0	1171	0.2532499162493469	1.7427859202375606	1.907508856446298	337.18121337890625	337.18182373046875
897	338.2315979003906	12.429883333333333					1	DETECTED	338.2316 m/z @12.43 [CD8243_2.mzXML]	338.2315979003906	12.429883333333333	0.10095000000000001	19.995166666666666	19.894216666666665	277422.28125	1.5859652557296138E7	0	1171	0.7877980633231925	1.9946309966451983	3.100642632268408	338.2302551269531	338.2339782714844
898	338.34075927734375	12.325766666666668					1	DETECTED	338.3408 m/z @12.33 [CD8243_2.mzXML]	338.34075927734375	12.325766666666668	5.454133333333333	13.976733333333334	8.5226	109986.4296875	9350171.103441713	0	1171	0.5303882691779869	0.6201291299011878	0.2402582598023757	338.340576171875	338.3412780761719
899	339.1615905761719	14.20865					1	DETECTED	339.1616 m/z @14.21 [CD8243_2.mzXML]	339.1615905761719	14.20865	13.290316666666666	15.0476	1.7572833333333335	13149.3935546875	438758.4918111572	0	1171	0.3019954586270792	0.8149221267850275	0.6130676150465117	339.16094970703125	339.16253662109375
900	339.1974182128906	11.683783333333334					1	DETECTED	339.1974 m/z @11.68 [CD8243_2.mzXML]	339.1974182128906	11.683783333333334	11.636033333333334	14.126416666666668	2.490383333333334	8938.48046875	763127.8860284424	0	1171	0.32672751484554396	26.07731239092462	51.15462478184924	339.19635009765625	339.2062683105469
901	339.23480224609375	12.412749999999999					1	DETECTED	339.2348 m/z @12.41 [CD8243_2.mzXML]	339.23480224609375	12.412749999999999	0.13763333333333333	19.904166666666665	19.76653333333333	52676.40625	3516023.1117654387	0	1171	0.18915708654109764	1.6541526167234837	5.181790647323283	339.23345947265625	339.2367248535156
902	339.34417724609375	12.325766666666668					1	DETECTED	339.3442 m/z @12.33 [CD8243_2.mzXML]	339.34417724609375	12.325766666666668	12.064033333333333	14.336649999999999	2.272616666666666	28826.177734375	962417.6071667479	0	1171	0.535816214651506	4.083677102028874	2.918464775071608	339.33624267578125	339.3453674316406
903	340.0403137207031	10.43175					1	DETECTED	340.0403 m/z @10.43 [CD8243_2.mzXML]	340.0403137207031	10.43175	9.755316666666666	10.687916666666666	0.9326000000000008	38618.97265625	500493.7894438465	0	1171	0.0886889267182891	0.651596529953447	0.2654634570820512	340.039794921875	340.0409240722656
904	340.2471618652344	11.175416666666667					1	DETECTED	340.2472 m/z @11.18 [CD8243_2.mzXML]	340.2471618652344	11.175416666666667	11.089883333333335	16.322433333333333	5.232549999999998	19629.12890625	1130981.7214717714	0	1171	5.171052627177394	30.58778254092006	52.00345089665291	340.23724365234375	340.247314453125
905	340.93121337890625	1.6425833333333335					1	DETECTED	340.9312 m/z @1.64 [CD8243_2.mzXML]	340.93121337890625	1.6425833333333335	1.5972666666666666	1.6878166666666667	0.09055000000000013	29973.37109375	118678.66738476574	0	1171	0.07196043915059414	0.9990805443177603	0.9981610886355207	340.930908203125	340.9312438964844
906	341.0309143066406	11.560733333333333					1	DETECTED	341.0309 m/z @11.56 [CD8243_2.mzXML]	341.0309143066406	11.560733333333333	11.5155	12.01325	0.4977499999999999	49699.67578125	405491.7485543231	0	1171	0.12714514192282245	3.4130641291666652	4.822468132426705	341.0296630859375	341.0321960449219
907	341.17718505859375	12.666666666666666					1	DETECTED	341.1772 m/z @12.67 [CD8243_2.mzXML]	341.17718505859375	12.666666666666666	12.582683333333334	17.813499999999998	5.230816666666664	7034.908203125	467416.31721130357	0	1171	0.1085026576230046	31.14199245882152	47.47534987264789	341.1739196777344	341.1871032714844
908	341.1984558105469	12.361016666666666					1	DETECTED	341.1985 m/z @12.36 [CD8243_2.mzXML]	341.1984558105469	12.361016666666666	1.4492166666666668	16.836333333333332	15.387116666666666	6376.9248046875	1507208.809053223	0	1171	0.2988021352851309	0.7050677553962988	0.40705864145928294	341.1885070800781	341.1995544433594
909	341.3517761230469	13.924133333333334					1	DETECTED	341.3518 m/z @13.92 [CD8243_2.mzXML]	341.3517761230469	13.924133333333334	13.74905	14.720316666666667	0.9712666666666667	15819.4951171875	275616.9817209469	0	1171	0.28051783880231085	2.1229039176859064	3.131027091066949	341.3507995605469	341.3526306152344
910	342.0144348144531	4.88085					1	DETECTED	342.0144 m/z @4.88 [CD8243_2.mzXML]	342.0144348144531	4.88085	0.9043166666666667	19.793833333333335	18.88951666666667	6334.111328125	2121769.2982505807	0	1171	1.3765583702811988	2.375123642033262	2.6704478201170447	342.0105285644531	342.0166931152344
911	342.0372009277344	10.447233333333333					1	DETECTED	342.0372 m/z @10.45 [CD8243_2.mzXML]	342.0372009277344	10.447233333333333	2.07355	11.590133333333334	9.516583333333333	12561.484375	1714187.572149841	0	1171	1.1943954195503572	0.5682435646599168	0.01775071813579063	342.03338623046875	342.04095458984375
912	342.26263427734375	11.386483333333333					1	DETECTED	342.2626 m/z @11.39 [CD8243_2.mzXML]	342.26263427734375	11.386483333333333	11.27755	11.449916666666667	0.172366666666667	42519.3203125	303081.03352246	0	1171	0.11932083125882542	0.7911566707466389	0.5823133414932776	342.2616271972656	342.26312255859375
913	342.86761474609375	1.7499666666666667					1	DETECTED	342.8676 m/z @1.75 [CD8243_2.mzXML]	342.86761474609375	1.7499666666666667	1.6727333333333334	14.126416666666668	12.453683333333334	28672.33984375	6332175.039562012	0	1171	0.09838116845925837	80.62375917134233	160.24751834268466	342.86749267578125	342.87261962890625
914	343.1923522949219	12.308449999999999					1	DETECTED	343.1924 m/z @12.31 [CD8243_2.mzXML]	343.1923522949219	12.308449999999999	12.18595	16.9465	4.76055	29160.939453125	1008893.6357530819	0	1171	0.2447776690533825	9.571132410578759	6.7676663588485475	343.18463134765625	343.1951904296875
915	343.2943115234375	12.064033333333333					1	DETECTED	343.2943 m/z @12.06 [CD8243_2.mzXML]	343.2943115234375	12.064033333333333	12.01325	13.646766666666668	1.6335166666666687	7883.22998046875	274998.03348010255	0	1171	0.17846719523246968	16.083196586806693	31.166393173613386	343.28436279296875	343.29571533203125
916	344.2785949707031	11.482750000000001					1	DETECTED	344.2786 m/z @11.48 [CD8243_2.mzXML]	344.2785949707031	11.482750000000001	11.449916666666667	12.700283333333335	1.2503666666666682	37924.171875	495273.9956972653	0	1171	0.1361990950573837	19.04111675126845	5.2639025499610534	344.275146484375	344.2787780761719
917	344.6494140625	13.125					1	DETECTED	344.6494 m/z @13.12 [CD8243_2.mzXML]	344.6494140625	13.125	12.983566666666666	14.044383333333334	1.0608166666666676	18128.013671875	262388.8843927006	0	1171	0.047306090131485234	3.7502356823002576	9.651815235763657	344.6486511230469	344.6513671875
918	344.87530517578125	1.5534166666666667					1	DETECTED	344.8753 m/z @1.55 [CD8243_2.mzXML]	344.87530517578125	1.5534166666666667	1.4492166666666668	1.6272166666666665	0.17799999999999971	162936.890625	862884.6025937494	0	1171	0.09479690845573474	0.9125644830302194	0.743389400406018	344.8745422363281	344.8756408691406
919	345.2165222167969	11.91505					1	DETECTED	345.2165 m/z @11.92 [CD8243_2.mzXML]	345.2165222167969	11.91505	11.867983333333333	13.5122	1.6442166666666669	8882.2978515625	254479.01136578404	0	1171	0.13089538653837707	17.46689093484381	33.93378186968762	345.2088928222656	345.2176208496094
920	345.878662109375	1.5534166666666667					1	DETECTED	345.8787 m/z @1.55 [CD8243_2.mzXML]	345.878662109375	1.5534166666666667	1.4796333333333334	1.5972666666666666	0.11763333333333326	9613.5498046875	40807.25064086908	0	1171	0.08150595443431508	0.7971538287779532	0.5943076575559063	345.8775939941406	345.8793029785156
921	346.0090637207031	4.813516666666667					1	DETECTED	346.0091 m/z @4.81 [CD8243_2.mzXML]	346.0090637207031	4.813516666666667	0.10095000000000001	19.995166666666666	19.894216666666665	21158.892578125	8766962.456914103	0	1171	4.055972675087663	1.638715192058878	4.055137254178345	346.0018310546875	346.0098571777344
922	346.120849609375	10.739733333333334					1	DETECTED	346.1208 m/z @10.74 [CD8243_2.mzXML]	346.120849609375	10.739733333333334	10.670016666666667	11.175416666666667	0.5053999999999998	221808.015625	1752482.3056401387	1	1171	0.11246787736047459	2.2018525118900847	2.4255945351581367	346.12030029296875	346.1216125488281
923	346.27325439453125	13.663549999999999					1	DETECTED	346.2733 m/z @13.66 [CD8243_2.mzXML]	346.27325439453125	13.663549999999999	13.61345	14.2879	0.6744500000000002	9526.671875	182732.709687866	0	1171	0.25564696612886806	6.731037924151873	9.775004504220197	346.27203369140625	346.2744445800781
924	346.29437255859375	11.386483333333333					1	DETECTED	346.2944 m/z @11.39 [CD8243_2.mzXML]	346.29437255859375	11.386483333333333	11.356083333333334	13.5799	2.223816666666666	10977.7236328125	559531.3765067138	0	1171	1.457979643814273	36.57593201754574	72.15186403509148	346.29339599609375	346.2963562011719
925	346.33074951171875	11.651516666666668					1	DETECTED	346.3307 m/z @11.65 [CD8243_2.mzXML]	346.33074951171875	11.651516666666668	11.620433333333333	11.91505	0.2946166666666681	9736.552734375	63914.92122131351	0	1171	0.14252407395439626	4.739142091152598	8.478284182305195	346.3290710449219	346.33282470703125
926	346.9080810546875	1.5534166666666667					1	DETECTED	346.9081 m/z @1.55 [CD8243_2.mzXML]	346.9080810546875	1.5534166666666667	1.4796333333333334	1.6122	0.13256666666666672	9659.87109375	45355.43147045894	0	1171	0.06925521519237288	0.8983510277840531	0.8936888737627146	346.9057312011719	346.9084167480469
927	348.8128356933594	1.73515					1	DETECTED	348.8128 m/z @1.74 [CD8243_2.mzXML]	348.8128356933594	1.73515	1.7038666666666666	1.7933333333333332	0.08946666666666658	24711.7109375	85577.31442358404	0	1171	0.05698042579127938	1.4299413958444314	1.984003205880239	348.8128356933594	348.81439208984375
928	348.8677673339844	1.5679333333333332					1	DETECTED	348.8678 m/z @1.57 [CD8243_2.mzXML]	348.8677673339844	1.5679333333333332	1.4646166666666667	1.6878166666666667	0.22320000000000007	7438.39013671875	78157.44312872319	0	1171	0.1804491892026283	1.080174221648655	1.1603484432973101	348.8673400878906	348.8771057128906
929	349.01739501953125	2.9600166666666667					1	DETECTED	349.0174 m/z @2.96 [CD8243_2.mzXML]	349.01739501953125	2.9600166666666667	2.7002	19.427333333333333	16.727133333333335	2806.742431640625	976590.8638773194	0	1171	0.40222404304749526	32.19026236448779	63.38052472897557	349.0150146484375	349.0193176269531
930	350.0904846191406	16.615783333333333					1	DETECTED	350.0905 m/z @16.62 [CD8243_2.mzXML]	350.0904846191406	16.615783333333333	9.566266666666667	19.849	10.282733333333333	3277.313720703125	777110.1335833435	0	1171	2.497724134721736	0.7293218684023255	0.4586437368046511	350.0875244140625	350.0918884277344
931	350.8099365234375	1.73515					1	DETECTED	350.8099 m/z @1.74 [CD8243_2.mzXML]	350.8099365234375	1.73515	1.7038666666666666	16.744333333333334	15.040466666666667	22506.810546875	4690053.803165283	0	1171	0.06255625985210256	240.39104954714975	479.78209909429944	350.8097839355469	350.81048583984375
932	350.8919982910156	1.6122					1	DETECTED	350.8920 m/z @1.61 [CD8243_2.mzXML]	350.8919982910156	1.6122	1.5534166666666667	9.58265	8.029233333333332	73893.5390625	5873735.138339661	0	1171	0.07388431085646086	65.57457449047497	140.83338247417558	350.89166259765625	350.89239501953125
933	350.9859619140625	1.6727333333333334					1	DETECTED	350.9860 m/z @1.67 [CD8243_2.mzXML]	350.9859619140625	1.6727333333333334	1.6727333333333334	19.647166666666667	17.974433333333334	8317.791015625	1108040.7532186888	0	1171	3.1674206439227897	null	null	350.9831848144531	350.9886169433594
934	351.086669921875	16.891833333333334					1	DETECTED	351.0867 m/z @16.89 [CD8243_2.mzXML]	351.086669921875	16.891833333333334	0.9043166666666667	19.610500000000002	18.706183333333335	2890.9560546875	1143130.476613159	0	1171	0.9464292526977296	0.5850246702896322	0.1700493405792645	351.08331298828125	351.0946350097656
935	351.2138671875	12.412749999999999					1	DETECTED	351.2139 m/z @12.41 [CD8243_2.mzXML]	351.2138671875	12.412749999999999	10.705583333333333	12.5323	1.826716666666666	4814.02783203125	197890.67689349363	0	1171	1.7915458350412834	0.5350141560089818	0.07002831201796368	351.209228515625	351.2138671875
936	351.228515625	13.697650000000001					1	DETECTED	351.2285 m/z @13.70 [CD8243_2.mzXML]	351.228515625	13.697650000000001	12.76945	14.995783333333332	2.226333333333331	27749.84765625	606022.6162783199	0	1171	0.22881561822555163	4.082702256813444	5.872522889164226	351.2193603515625	351.2378234863281
937	352.1651916503906	9.974433333333334					1	DETECTED	352.1652 m/z @9.97 [CD8243_2.mzXML]	352.1651916503906	9.974433333333334	9.9231	10.161983333333334	0.23888333333333378	13372.3427734375	77816.36256219464	0	1171	0.08793449864754699	2.3000034149708806	3.829150399116579	352.16461181640625	352.16583251953125
938	352.22369384765625	12.2737					1	DETECTED	352.2237 m/z @12.27 [CD8243_2.mzXML]	352.22369384765625	12.2737	11.620433333333333	13.941783333333332	2.321349999999999	5841.5869140625	380059.0025858154	0	1171	0.06347970457100693	1.7767246657822207	2.5534493315644413	352.2235412597656	352.232177734375
939	352.896728515625	1.6727333333333334					1	DETECTED	352.8967 m/z @1.67 [CD8243_2.mzXML]	352.896728515625	1.6727333333333334	1.4796333333333334	13.993699999999999	12.514066666666665	58627.046875	4498054.2080769045	0	1171	0.034490795155974974	37.22532714783858	0.39829180586235546	352.89630126953125	352.9027404785156
940	353.0352478027344	1.8773666666666666					1	DETECTED	353.0352 m/z @1.88 [CD8243_2.mzXML]	353.0352478027344	1.8773666666666666	1.77925	17.7395	15.96025	422068.09375	7967425.927974794	0	1171	0.08220151843582468	4.574590144823758	9.005723413622116	353.0275573730469	353.0369567871094
941	353.2354736328125	12.5996					1	DETECTED	353.2355 m/z @12.60 [CD8243_2.mzXML]	353.2354736328125	12.5996	11.531183333333333	15.350249999999999	3.819066666666666	7124.23193359375	570402.3547114868	0	1171	0.6150304877165595	1.7872552842991947	2.246789780926491	353.22894287109375	353.24542236328125
942	354.0548400878906	10.756866666666667					1	DETECTED	354.0548 m/z @10.76 [CD8243_2.mzXML]	354.0548400878906	10.756866666666667	3.5185000000000004	10.897016666666667	7.378516666666667	8837.5830078125	1504103.9903656007	0	1171	0.061035024489322964	0.5096810514342555	0.01936210286851088	354.0514221191406	354.0556335449219
943	354.89398193359375	1.6727333333333334					1	DETECTED	354.8940 m/z @1.67 [CD8243_2.mzXML]	354.89398193359375	1.6727333333333334	1.5092	1.7648000000000001	0.25560000000000005	18598.990234375	93369.18787664798	0	1171	0.17701885463606848	0.7814920505503468	0.5629841011006935	354.88427734375	354.89544677734375
944	355.1441955566406	14.0274					1	DETECTED	355.1442 m/z @14.03 [CD8243_2.mzXML]	355.1441955566406	14.0274	12.5152	14.789583333333333	2.2743833333333328	4898.88818359375	290795.2593392334	0	1171	0.43416893676212176	0.7520114182427367	0.5040228364854733	355.13616943359375	355.1448974609375
945	355.26226806640625	12.2737					1	DETECTED	355.2623 m/z @12.27 [CD8243_2.mzXML]	355.26226806640625	12.2737	8.574833333333334	12.700283333333335	4.125450000000001	24679.248046875	577758.0810946048	0	1171	0.084158742866423	0.5289571451996271	0.3634140368830016	355.2599182128906	355.271240234375
946	356.0713195800781	10.073983333333333					1	DETECTED	356.0713 m/z @10.07 [CD8243_2.mzXML]	356.0713195800781	10.073983333333333	10.039816666666667	10.55185	0.5120333333333331	8320.2158203125	95805.54218307498	0	1171	0.34653115939833334	7.493170731707506	12.063296546663246	356.0711364746094	356.0721435546875
947	356.90863037109375	1.6425833333333335					1	DETECTED	356.9086 m/z @1.64 [CD8243_2.mzXML]	356.90863037109375	1.6425833333333335	1.5824666666666665	1.6727333333333334	0.09026666666666694	73410.984375	283325.1871230473	0	1171	0.06874559188499418	0.7507624064319355	0.501524812863871	356.90863037109375	356.90899658203125
948	357.1043395996094	9.805333333333333					1	DETECTED	357.1043 m/z @9.81 [CD8243_2.mzXML]	357.1043395996094	9.805333333333333	9.805333333333333	15.827499999999999	6.022166666666665	1904.8023681640625	291673.6786451415	0	1171	0.06795791716771937	null	null	357.09637451171875	357.10601806640625
949	357.1588134765625	9.722683333333332					1	DETECTED	357.1588 m/z @9.72 [CD8243_2.mzXML]	357.1588134765625	9.722683333333332	9.675066666666668	9.788683333333333	0.11361666666666537	4109.29345703125	18446.02855480965	0	1171	0.08214536552074136	1.1930346517326238	1.3860693034652474	357.15863037109375	357.15972900390625
950	357.2151794433594	9.291233333333334					1	DETECTED	357.2152 m/z @9.29 [CD8243_2.mzXML]	357.2151794433594	9.291233333333334	9.260233333333334	15.0476	5.787366666666665	4697.18017578125	300766.4625337829	0	1171	0.042117722144119796	93.3446236559122	2.5261798580514867	357.20916748046875	357.2162170410156
951	357.2777404785156	12.633183333333333					1	DETECTED	357.2777 m/z @12.63 [CD8243_2.mzXML]	357.2777404785156	12.633183333333333	11.899316666666666	14.584900000000001	2.6855833333333354	52817.8203125	1202439.209111939	0	1171	0.6270436027234609	0.7175742808447758	0.8250589057865911	357.2740783691406	357.2795104980469
952	358.0682373046875	10.109016666666667					1	DETECTED	358.0682 m/z @10.11 [CD8243_2.mzXML]	358.0682373046875	10.109016666666667	10.056849999999999	17.572499999999998	7.515649999999999	3715.884033203125	423111.60596020514	0	1171	0.07938061182339595	72.03498402555691	143.06996805111382	358.0587158203125	358.0690612792969
953	358.25762939453125	11.01875					1	DETECTED	358.2576 m/z @11.02 [CD8243_2.mzXML]	358.25762939453125	11.01875	11.001183333333334	11.158316666666668	0.15713333333333424	19907.326171875	108362.13816467272	0	1171	0.1307034779034968	4.472485768500845	9.441937944619815	358.2571105957031	358.258056640625
954	358.2941589355469	11.590133333333334					1	DETECTED	358.2942 m/z @11.59 [CD8243_2.mzXML]	358.2941589355469	11.590133333333334	11.560733333333333	11.867983333333333	0.3072499999999998	26451.4296875	166128.33543652363	0	1171	0.15333494211484755	3.979048878612953	4.975385155191832	358.29327392578125	358.2945861816406
955	359.0433044433594	1.8909666666666667					1	DETECTED	359.0433 m/z @1.89 [CD8243_2.mzXML]	359.0433044433594	1.8909666666666667	1.7499666666666667	18.238999999999997	16.48903333333333	408369.25	7928406.672886351	0	1171	0.30743673085530343	2.5494932637765135	4.011672836118471	359.0389709472656	359.0447998046875
956	359.1659851074219	14.010733333333333					1	DETECTED	359.1660 m/z @14.01 [CD8243_2.mzXML]	359.1659851074219	14.010733333333333	11.7525	14.55165	2.799150000000001	4299.5048828125	363652.8259980471	0	1171	0.2439411788649739	0.6197654508686734	0.23953090173734684	359.1648254394531	359.1688537597656
957	360.2370300292969	4.1104					1	DETECTED	360.2370 m/z @4.11 [CD8243_2.mzXML]	360.2370300292969	4.1104	3.2882166666666666	4.7469	1.4586833333333336	3562.962646484375	187115.05936672972	0	1171	0.8651993349765816	0.8870791186069609	0.7741582372139217	360.2370300292969	360.2394104003906
958	360.32275390625	12.325766666666668					1	DETECTED	360.3228 m/z @12.33 [CD8243_2.mzXML]	360.32275390625	12.325766666666668	12.22075	12.7865	0.5657499999999995	8831.60546875	199360.4950928958	0	1171	0.15195491280710272	2.69362006030786	4.38724012061572	360.3222351074219	360.3231201171875
959	361.2000427246094	11.158316666666668					1	DETECTED	361.2000 m/z @11.16 [CD8243_2.mzXML]	361.2000427246094	11.158316666666668	11.141433333333334	11.260516666666666	0.11908333333333232	16320.7373046875	90030.03780273434	0	1171	0.33968799108765424	3.5266535044420295	6.053307008884059	361.19970703125	361.2004089355469
960	361.312255859375	12.683316666666666					1	DETECTED	361.3123 m/z @12.68 [CD8243_2.mzXML]	361.312255859375	12.683316666666666	11.804233333333334	15.882299999999999	4.078066666666665	7896.19775390625	698242.4635494684	0	1171	1.4221089010019927	1.8421647280182853	2.6660321204572166	361.31072998046875	361.31439208984375
961	362.11553955078125	10.9319					1	DETECTED	362.1155 m/z @10.93 [CD8243_2.mzXML]	362.11553955078125	10.9319	10.007200000000001	11.141433333333334	1.1342333333333325	123083.6875	1182900.6868928203	1	1171	0.6694742474749997	0.6581783442071898	0.2946384500249988	362.1141662597656	362.1172180175781
962	362.9255065917969	1.6425833333333335					1	DETECTED	362.9255 m/z @1.64 [CD8243_2.mzXML]	362.9255065917969	1.6425833333333335	1.5972666666666666	2.130533333333333	0.5332666666666666	125934.1484375	568326.9635632327	0	1171	0.062451139361882735	1.354061715227399	1.4762796973277554	362.9237976074219	362.9331970214844
963	363.1113586425781	1.4796333333333334					1	DETECTED	363.1114 m/z @1.48 [CD8243_2.mzXML]	363.1113586425781	1.4796333333333334	1.4146	19.008	17.5934	10987.904296875	3395147.7445728453	0	1171	0.0991910423871245	131.1952472909069	271.0447356735115	363.1089782714844	363.12078857421875
964	363.2153015136719	11.29455					1	DETECTED	363.2153 m/z @11.29 [CD8243_2.mzXML]	363.2153015136719	11.29455	8.75135	11.717783333333333	2.966433333333333	106115.0078125	1474574.023847655	1	1171	0.11277840732921973	0.5389935748252942	0.14620316905631756	363.2054443359375	363.2163391113281
965	365.2095947265625	11.175416666666667					1	DETECTED	365.2096 m/z @11.18 [CD8243_2.mzXML]	365.2095947265625	11.175416666666667	11.175416666666667	12.133266666666666	0.9578499999999988	4512.27490234375	189780.33918707288	0	1171	0.928383937894969	null	null	365.2095947265625	365.2132568359375
966	366.18450927734375	14.256116666666665					1	DETECTED	366.1845 m/z @14.26 [CD8243_2.mzXML]	366.18450927734375	14.256116666666665	8.320216666666667	15.423166666666667	7.10295	8554.7255859375	945385.5735090635	0	1171	0.33645893714640707	0.5983043851816913	0.16027326955472354	366.1814270019531	366.1920166015625
967	366.78399658203125	1.7499666666666667					1	DETECTED	366.7840 m/z @1.75 [CD8243_2.mzXML]	366.78399658203125	1.7499666666666667	1.7038666666666666	1.7933333333333332	0.08946666666666658	9285.1240234375	35126.80320129394	0	1171	0.07935988532561322	0.9703543022415024	0.9407086044830049	366.783447265625	366.7842712402344
968	367.1240234375	10.447233333333333					1	DETECTED	367.1240 m/z @10.45 [CD8243_2.mzXML]	367.1240234375	10.447233333333333	1.9463333333333332	11.001183333333334	9.05485	93259.8828125	5311961.275278686	1	1171	0.1378414906695138	0.5092742835228329	0.01703905289100101	367.11920166015625	367.1245422363281
969	367.149658203125	8.168966666666666					1	DETECTED	367.1497 m/z @8.17 [CD8243_2.mzXML]	367.149658203125	8.168966666666666	6.405733333333333	19.793833333333335	13.388100000000001	3491.9208984375	699015.0835427551	0	1171	0.3166641371543104	3.7964629374066594	6.592925874813319	367.1434020996094	367.151123046875
970	367.1934814453125	13.714616666666666					1	DETECTED	367.1935 m/z @13.71 [CD8243_2.mzXML]	367.1934814453125	13.714616666666666	13.046866666666666	19.849	6.802133333333334	8101.90478515625	539677.942833893	0	1171	0.3010075317549088	5.093323349556972	9.186646699113943	367.1875	367.1987609863281
971	367.9909362792969	2.91575					1	DETECTED	367.9909 m/z @2.92 [CD8243_2.mzXML]	367.9909362792969	2.91575	2.5465999999999998	19.116833333333332	16.570233333333334	4951.15673828125	1360551.195441987	0	1171	1.231441540487825	22.44376721296671	36.69955416863704	367.9882507324219	367.99267578125
972	368.27838134765625	11.560733333333333					1	DETECTED	368.2784 m/z @11.56 [CD8243_2.mzXML]	368.27838134765625	11.560733333333333	11.449916666666667	12.168366666666666	0.7184499999999989	30554.7890625	375178.3609720457	0	1171	0.18339916183310123	2.870186583080555	1.4329872952522162	368.2776184082031	368.27880859375
973	368.8704528808594	1.7038666666666666					1	DETECTED	368.8705 m/z @1.70 [CD8243_2.mzXML]	368.8704528808594	1.7038666666666666	1.6574833333333332	1.7933333333333332	0.13585000000000003	33603.38671875	154274.64020361323	0	1171	0.059504415131372834	1.4644268774703526	1.9288537549407052	368.8700256347656	368.8710632324219
974	369.0086975097656	1.8909666666666667					1	DETECTED	369.0087 m/z @1.89 [CD8243_2.mzXML]	369.0086975097656	1.8909666666666667	1.8073666666666666	2.6159666666666666	0.8086	31045.89453125	517759.03177349846	0	1171	0.28013406235711424	4.836124401913868	6.336439489485622	369.0074462890625	369.0102844238281
975	369.1210632324219	10.447233333333333					1	DETECTED	369.1211 m/z @10.45 [CD8243_2.mzXML]	369.1210632324219	10.447233333333333	10.09125	10.583533333333332	0.4922833333333312	32803.5390625	262420.3651327506	0	1171	0.15799242852453865	0.6914415468888976	0.46674552063514957	369.1205749511719	369.1286315917969
976	369.1653747558594	10.61685					1	DETECTED	369.1654 m/z @10.62 [CD8243_2.mzXML]	369.1653747558594	10.61685	1.5092	14.789583333333333	13.280383333333333	4199.69482421875	1475804.104163452	0	1171	0.08672110099742802	0.7290784853026485	0.45815697060529703	369.16455078125	369.1734313964844
977	369.3504638671875	11.499166666666667					1	DETECTED	369.3505 m/z @11.50 [CD8243_2.mzXML]	369.3504638671875	11.499166666666667	0.13763333333333333	19.958833333333335	19.8212	68437.4921875	8075893.596422149	1	1171	1.2940576321678687	4.896322018014815	8.646866646839019	369.34942626953125	369.3534851074219
978	370.0863952636719	11.804233333333334					1	DETECTED	370.0864 m/z @11.80 [CD8243_2.mzXML]	370.0863952636719	11.804233333333334	11.770166666666666	12.480833333333333	0.7106666666666666	342928.4375	2531251.431584463	0	1171	0.08155578382043593	6.050308884358977	6.047999514247215	370.08544921875	370.08685302734375
979	370.2939758300781	11.636033333333334					1	DETECTED	370.2940 m/z @11.64 [CD8243_2.mzXML]	370.2939758300781	11.636033333333334	11.590133333333334	11.8525	0.2623666666666651	67741.890625	468400.8383632814	0	1171	0.10722171114243295	2.858024691358032	4.716049382716064	370.2939453125	370.29437255859375
980	370.353271484375	12.650016666666666					1	DETECTED	370.3533 m/z @12.65 [CD8243_2.mzXML]	370.353271484375	12.650016666666666	10.5212	16.670666666666666	6.149466666666665	17708.392578125	2104551.8344292296	0	1171	1.3856914488016407	1.4254884125854748	1.866843038051808	370.3528747558594	370.3553161621094
981	371.08978271484375	11.804233333333334					1	DETECTED	371.0898 m/z @11.80 [CD8243_2.mzXML]	371.08978271484375	11.804233333333334	11.770166666666666	12.01325	0.24308333333333287	61040.80078125	372853.8040419907	0	1171	0.08127506242868598	4.141405509448485	6.088857073005321	371.0895080566406	371.09075927734375
982	371.2974853515625	11.636033333333334					1	DETECTED	371.2975 m/z @11.64 [CD8243_2.mzXML]	371.2974853515625	11.636033333333334	11.590133333333334	11.717783333333333	0.12764999999999915	16081.1591796875	80010.72621215833	0	1171	0.10948908112585265	1.390522875816996	1.7810457516339921	371.2971496582031	371.29803466796875
983	371.31494140625	1.3783166666666666					1	DETECTED	371.3149 m/z @1.38 [CD8243_2.mzXML]	371.31494140625	1.3783166666666666	0.10095000000000001	19.995166666666666	19.894216666666665	14887.3837890625	7704532.049196292	0	1171	18.255898655316663	7.787198924871481	6.127335106408302	371.313232421875	371.3163146972656
984	372.0831298828125	11.804233333333334					1	DETECTED	372.0831 m/z @11.80 [CD8243_2.mzXML]	372.0831298828125	11.804233333333334	11.770166666666666	12.325766666666668	0.5556000000000019	119079.5234375	879377.7330511444	0	1171	0.078791523697749	5.158779691902052	6.121944558201433	372.0829772949219	372.0841979980469
985	372.8824768066406	1.6425833333333335					1	DETECTED	372.8825 m/z @1.64 [CD8243_2.mzXML]	372.8824768066406	1.6425833333333335	1.5824666666666665	1.6425833333333335	0.06011666666666704	25615.30859375	61079.47859960962	0	1171	0.041221107215247965	0.5	null	372.8824768066406	372.8826904296875
986	373.086669921875	11.804233333333334					1	DETECTED	373.0867 m/z @11.80 [CD8243_2.mzXML]	373.086669921875	11.804233333333334	11.787366666666665	12.01325	0.22588333333333388	22554.673828125	124830.24418066427	0	1171	0.07597070778709814	6.696146245058456	10.56860079791235	373.0857238769531	373.0876770019531
987	373.272705078125	12.2562					1	DETECTED	373.2727 m/z @12.26 [CD8243_2.mzXML]	373.272705078125	12.2562	11.836649999999999	12.447283333333333	0.6106333333333342	18144.908203125	207715.34717138717	0	1171	0.08244435124049154	0.7277241488896827	0.3687811781307405	373.2710266113281	373.27349853515625
988	374.3254699707031	12.115933333333334					1	DETECTED	374.3255 m/z @12.12 [CD8243_2.mzXML]	374.3254699707031	12.115933333333334	11.683783333333334	12.71755	1.033766666666665	4576.4482421875	180243.61145733634	0	1171	0.4525055002621272	1.1960738940954123	1.3921477881908246	374.3232116699219	374.3267822265625
989	375.01715087890625	1.8909666666666667					1	DETECTED	375.0172 m/z @1.89 [CD8243_2.mzXML]	375.01715087890625	1.8909666666666667	1.73515	4.4083	2.6731499999999997	202308.78125	3458126.2463202514	0	1171	0.12783794838764972	2.3025731190398484	4.269411517469087	375.01629638671875	375.0182189941406
990	375.2878112792969	12.238866666666667					1	DETECTED	375.2878 m/z @12.24 [CD8243_2.mzXML]	375.2878112792969	12.238866666666667	12.01325	12.76945	0.7562000000000015	4604.35205078125	139711.3935976566	0	1171	0.5509699509962172	1.6758513703183857	2.3517027406367714	375.2874450683594	375.2893371582031
991	376.0954895019531	10.492083333333333					1	DETECTED	376.0955 m/z @10.49 [CD8243_2.mzXML]	376.0954895019531	10.492083333333333	10.4625	16.56105	6.098550000000001	6907.9697265625	616380.4721446536	0	1171	0.9174205386081375	103.07408450704318	205.14816901408636	376.0856628417969	376.09619140625
992	376.6242980957031	10.599833333333333					1	DETECTED	376.6243 m/z @10.60 [CD8243_2.mzXML]	376.6242980957031	10.599833333333333	10.18	11.141433333333334	0.9614333333333338	30912.33203125	301519.8767686775	0	1171	0.07214457533472185	1.198979257960188	0.6412692680144534	376.62127685546875	376.62615966796875
993	377.0148010253906	1.9463333333333332					1	DETECTED	377.0148 m/z @1.95 [CD8243_2.mzXML]	377.0148010253906	1.9463333333333332	1.9463333333333332	2.2856666666666663	0.33933333333333304	8877.609375	136283.25193115225	0	1171	0.1417490938192849	null	null	377.0138244628906	377.0158386230469
994	378.0308532714844	15.992966666666666					1	DETECTED	378.0309 m/z @15.99 [CD8243_2.mzXML]	378.0308532714844	15.992966666666666	15.012666666666666	17.924333333333333	2.911666666666667	1851.6458740234375	158368.24113189694	0	1171	1.0352414200044286	1.4850895984222523	1.9701791968445046	378.027099609375	378.0356140136719
995	378.1107482910156	10.756866666666667					1	DETECTED	378.1107 m/z @10.76 [CD8243_2.mzXML]	378.1107482910156	10.756866666666667	5.227466666666667	10.861383333333333	5.633916666666665	15094.7236328125	352767.6785732118	0	1171	0.07811483843365963	0.5094509952858054	1.1653050519208465	378.1102600097656	378.1192932128906
996	378.2394104003906	12.395433333333333					1	DETECTED	378.2394 m/z @12.40 [CD8243_2.mzXML]	378.2394104003906	12.395433333333333	11.717783333333333	14.686083333333332	2.9682999999999993	29091.5546875	582573.4902161253	0	1171	0.09328125087769834	2.7954522446380583	2.1108941883001	378.2380065917969	378.2430419921875
997	378.8994140625	1.6574833333333332					1	DETECTED	378.8994 m/z @1.66 [CD8243_2.mzXML]	378.8994140625	1.6574833333333332	0.15598333333333333	1.7499666666666667	1.5939833333333333	72411.046875	624012.3133431398	0	1171	0.06237118321331203	1.2444058322040514	1.541052718583029	378.8988342285156	378.9051818847656
998	379.2806701660156	13.924133333333334					1	DETECTED	379.2807 m/z @13.92 [CD8243_2.mzXML]	379.2806701660156	13.924133333333334	13.88875	14.568183333333334	0.6794333333333338	3524.24609375	79730.66426147448	0	1171	0.28051495113602165	9.60103626942994	18.20207253885988	379.2789306640625	379.2818298339844
999	380.2550048828125	12.666666666666666					1	DETECTED	380.2550 m/z @12.67 [CD8243_2.mzXML]	380.2550048828125	12.666666666666666	11.341083333333334	12.920966666666667	1.579883333333333	37194.0546875	1038758.3242266855	0	1171	0.12377837225563759	0.5957222806366811	0.12183196112766283	380.25457763671875	380.2635803222656
1000	381.02508544921875	1.905					1	DETECTED	381.0251 m/z @1.91 [CD8243_2.mzXML]	381.02508544921875	1.905	1.7038666666666666	17.037666666666667	15.3338	113225.5546875	2528464.9896130064	0	1171	0.17212948226876867	1.7100814781423668	2.5741265993244693	381.02423095703125	381.0307922363281
1001	381.1288146972656	9.822149999999999					1	DETECTED	381.1288 m/z @9.82 [CD8243_2.mzXML]	381.1288146972656	9.822149999999999	1.4646166666666667	9.9231	8.458483333333334	5062.630859375	786186.9375842285	0	1171	0.10183759150104876	0.5060394614040826	0.013236109283302416	381.1229248046875	381.1297912597656
1002	383.1153259277344	1.7933333333333332					1	DETECTED	383.1153 m/z @1.79 [CD8243_2.mzXML]	383.1153259277344	1.7933333333333332	1.73515	2.2573833333333337	0.5222333333333338	393675.1875	2678405.4786403794	0	1171	0.0703673569794534	3.5177614610811783	1.3440930193822707	383.11480712890625	383.1159973144531
1003	384.1190185546875	2.0023666666666666					1	DETECTED	384.1190 m/z @2.00 [CD8243_2.mzXML]	384.1190185546875	2.0023666666666666	2.0023666666666666	9.12565	7.123283333333333	10128.8359375	2287596.2317147213	0	1171	7.001514244063214	null	null	384.1131896972656	384.1190185546875
1004	384.8450012207031	1.6727333333333334					1	DETECTED	384.8450 m/z @1.67 [CD8243_2.mzXML]	384.8450012207031	1.6727333333333334	1.6574833333333332	1.73515	0.07766666666666677	13690.2880859375	39307.28975683592	0	1171	0.053467715952314476	2.5464480874316626	4.092896174863325	384.84381103515625	384.8543701171875
1005	385.30859375	14.256116666666665					1	DETECTED	385.3086 m/z @14.26 [CD8243_2.mzXML]	385.30859375	14.256116666666665	11.7525	17.166166666666665	5.413666666666666	33880.64453125	2392746.2924848665	0	1171	0.7310679642278046	1.0757787491899962	3.779987460556683	385.3060302734375	385.31134033203125
1006	386.0818176269531	10.87925					1	DETECTED	386.0818 m/z @10.88 [CD8243_2.mzXML]	386.0818176269531	10.87925	0.13763333333333333	19.995166666666666	19.857533333333333	4946.6103515625	1732743.4514545896	0	1171	7.551943838274667	0.924327033329868	0.753098939930169	386.07830810546875	386.0830993652344
1007	386.3119812011719	14.584900000000001					1	DETECTED	386.3120 m/z @14.58 [CD8243_2.mzXML]	386.3119812011719	14.584900000000001	13.871366666666667	16.0658	2.1944333333333326	5048.37255859375	352352.54355780035	0	1171	0.4062834148240242	1.5377230682986054	2.0754461365972108	386.31146240234375	386.3135986328125
1008	387.1791076660156	11.560733333333333					1	DETECTED	387.1791 m/z @11.56 [CD8243_2.mzXML]	387.1791076660156	11.560733333333333	11.499166666666667	12.133266666666666	0.6340999999999983	256946.75	1862248.9741634545	1	1171	0.08407711028398879	2.6962867341341106	3.718257175324255	387.1787109375	387.1802978515625
1009	388.07843017578125	12.18595					1	DETECTED	388.0784 m/z @12.19 [CD8243_2.mzXML]	388.07843017578125	12.18595	0.11913333333333333	19.976999999999997	19.857866666666663	3282.516357421875	1469675.683032653	0	1171	4.557917263519505	0.8228295504613892	0.6456591009227783	388.069091796875	388.0811767578125
1010	390.7720947265625	13.398166666666667					1	DETECTED	390.7721 m/z @13.40 [CD8243_2.mzXML]	390.7720947265625	13.398166666666667	11.66735	13.76655	2.0991999999999997	7374.32373046875	547454.5557880856	0	1171	0.22852790684153668	0.6064189351847397	0.21283787036947924	390.7695007324219	390.77276611328125
1011	390.79791259765625	1.77925					1	DETECTED	390.7979 m/z @1.78 [CD8243_2.mzXML]	390.79791259765625	1.77925	1.7038666666666666	1.8073666666666666	0.10349999999999993	17931.205078125	80862.89361303704	0	1171	0.5270612046886323	0.6864912668582792	0.3729825337165584	390.7972412109375	390.7987365722656
1012	390.9911193847656	1.8909666666666667					1	DETECTED	390.9911 m/z @1.89 [CD8243_2.mzXML]	390.9911193847656	1.8909666666666667	1.8218166666666666	2.3687	0.5468833333333334	34672.76953125	474013.3252885743	0	1171	0.15810217265112092	3.954326343697274	9.3945388638335	390.99078369140625	390.9923095703125
1013	391.2835693359375	1.3052166666666667					1	DETECTED	391.2836 m/z @1.31 [CD8243_2.mzXML]	391.2835693359375	1.3052166666666667	0.10095000000000001	19.995166666666666	19.894216666666665	9743.517578125	6127036.630056766	0	1171	15.67513402524354	8.259888452170062	0.1503121088678854	391.2745056152344	391.28619384765625
1014	393.297119140625	1.77925					1	DETECTED	393.2971 m/z @1.78 [CD8243_2.mzXML]	393.297119140625	1.77925	0.11913333333333333	19.92233333333333	19.803199999999997	17294.814453125	3318197.0154393273	0	1171	3.3989368584825668	5.212197159359614	16.034321507535726	393.294921875	393.2994689941406
1015	394.22259521484375	8.385466666666666					1	DETECTED	394.2226 m/z @8.39 [CD8243_2.mzXML]	394.22259521484375	8.385466666666666	8.082866666666666	8.4352	0.35233333333333405	2237.012451171875	31233.17504675294	0	1171	0.5226403337482015	0.5821766909010807	0.16435338180216152	394.2214660644531	394.2238464355469
1016	394.293212890625	11.620433333333333					1	DETECTED	394.2932 m/z @11.62 [CD8243_2.mzXML]	394.293212890625	11.620433333333333	3.0047333333333333	19.793833333333335	16.7891	7846.76513671875	1223295.1270143434	0	1171	1.3442519875287484	0.9743317432129717	1.569686432693731	394.293212890625	394.3021545410156
1017	396.3092956542969	11.7008					1	DETECTED	396.3093 m/z @11.70 [CD8243_2.mzXML]	396.3092956542969	11.7008	11.7008	11.836649999999999	0.13584999999999958	6239.783203125	38231.88745678697	0	1171	0.08451772780267852	null	null	396.3089599609375	396.31060791015625
1018	396.88507080078125	1.5972666666666666					1	DETECTED	396.8851 m/z @1.60 [CD8243_2.mzXML]	396.88507080078125	1.5972666666666666	1.5679333333333332	1.6272166666666665	0.059283333333333355	18750.560546875	53244.52895898443	0	1171	0.0573604739482636	1.0105113636363605	1.021022727272721	396.8843994140625	396.8851013183594
1019	396.999267578125	1.8909666666666667					1	DETECTED	396.9993 m/z @1.89 [CD8243_2.mzXML]	396.999267578125	1.8909666666666667	1.6878166666666667	2.327183333333333	0.6393666666666664	37754.80859375	634918.057579834	0	1171	0.2495577643739053	1.573631963245549	2.088394390201773	396.9898681640625	397.00018310546875
1020	397.4137878417969	12.361016666666666					1	DETECTED	397.4138 m/z @12.36 [CD8243_2.mzXML]	397.4137878417969	12.361016666666666	12.064033333333333	13.941783333333332	1.877749999999999	31996.41796875	838998.710470703	0	1171	0.4364973055846679	3.160295933195705	2.4956156857435148	397.4133605957031	397.4155578613281
1021	398.3254089355469	11.836649999999999					1	DETECTED	398.3254 m/z @11.84 [CD8243_2.mzXML]	398.3254089355469	11.836649999999999	11.804233333333334	12.04695	0.24271666666666647	30329.63671875	192138.15910986246	0	1171	0.0821206578924798	3.7437017994861037	5.493694799834846	398.32501220703125	398.3260803222656
1022	398.7607116699219	13.367066666666666					1	DETECTED	398.7607 m/z @13.37 [CD8243_2.mzXML]	398.7607116699219	13.367066666666666	1.7189333333333332	15.699583333333333	13.98065	26391.306640625	2963158.6644265433	0	1171	0.5755471037998383	1.5529992799418617	1.4702144358370612	398.7558898925781	398.76702880859375
1023	400.3411560058594	11.980283333333334					1	DETECTED	400.3412 m/z @11.98 [CD8243_2.mzXML]	400.3411560058594	11.980283333333334	11.931099999999999	12.666666666666666	0.7355666666666671	110795.578125	930450.5028709698	1	1171	0.11817981725177695	3.5824219335080123	3.9184630615337603	400.339599609375	400.3418884277344
1024	402.9018859863281	1.5972666666666666					1	DETECTED	402.9019 m/z @1.60 [CD8243_2.mzXML]	402.9018859863281	1.5972666666666666	1.5679333333333332	1.6574833333333332	0.08955000000000002	49190.83203125	159238.85448925808	0	1171	0.05525009165290262	1.5264204545454496	2.1899945587108074	402.9009094238281	402.9019470214844
1025	403.00701904296875	1.905					1	DETECTED	403.0070 m/z @1.91 [CD8243_2.mzXML]	403.00701904296875	1.905	1.7499666666666667	2.396	0.6460333333333332	125343.71875	1832912.1152463378	0	1171	0.257550136917275	1.9157600773429329	2.403723134435864	403.0063781738281	403.00787353515625
1026	404.2059631347656	11.560733333333333					1	DETECTED	404.2060 m/z @11.56 [CD8243_2.mzXML]	404.2059631347656	11.560733333333333	11.531183333333333	11.735116666666666	0.20393333333333352	19853.181640625	127838.89575585966	0	1171	0.24342740287932507	3.450648618161264	5.901297236322528	404.2053527832031	404.2061767578125
1027	405.1351318359375	10.5212					1	DETECTED	405.1351 m/z @10.52 [CD8243_2.mzXML]	405.1351318359375	10.5212	10.492083333333333	10.844133333333334	0.3520500000000002	10689.7099609375	86613.67733813477	0	1171	0.18009262208314603	6.045506582713177	10.757756536852876	405.1324768066406	405.13592529296875
1028	405.4197692871094	12.150833333333333					1	DETECTED	405.4198 m/z @12.15 [CD8243_2.mzXML]	405.4197692871094	12.150833333333333	12.133266666666666	12.308449999999999	0.17518333333333302	9090.369140625	48763.287461303524	0	1171	0.10150598854485082	4.986242884250322	8.972485768500643	405.4190979003906	405.4197998046875
1029	406.7466735839844	13.4793					1	DETECTED	406.7467 m/z @13.48 [CD8243_2.mzXML]	406.7466735839844	13.4793	11.482750000000001	15.47865	3.995899999999999	19968.330078125	1453502.920583191	0	1171	1.7320520405978925	0.8585523995522544	2.4701720375679828	406.7444763183594	406.7498474121094
1030	408.7691650390625	1.73515					1	DETECTED	408.7692 m/z @1.74 [CD8243_2.mzXML]	408.7691650390625	1.73515	1.7038666666666666	14.07735	12.373483333333333	26082.744140625	4349084.234106506	0	1171	0.08564705520613725	198.7158479865671	392.9108099499666	408.76849365234375	408.7755126953125
1031	408.91876220703125	1.6122					1	DETECTED	408.9188 m/z @1.61 [CD8243_2.mzXML]	408.91876220703125	1.6122	1.5824666666666665	1.6727333333333334	0.09026666666666694	49332.640625	186628.34025439477	0	1171	0.06380739142307834	1.517937219730932	1.8152061700023898	408.91802978515625	408.91876220703125
1032	409.16107177734375	11.560733333333333					1	DETECTED	409.1611 m/z @11.56 [CD8243_2.mzXML]	409.16107177734375	11.560733333333333	11.499166666666667	12.150833333333333	0.6516666666666655	173253.3125	1327045.620488406	0	1171	0.0877098480859484	2.9396746146267216	3.4174442485590673	409.16009521484375	409.1631164550781
1033	409.1867980957031	9.187066666666668					1	DETECTED	409.1868 m/z @9.19 [CD8243_2.mzXML]	409.1867980957031	9.187066666666668	9.1424	9.291233333333334	0.14883333333333404	29305.216796875	119985.33336035257	0	1171	0.06109892978914111	1.6363547323155179	1.6752902439840447	409.1864318847656	409.18780517578125
1034	410.25384521484375	4.157333333333333					1	DETECTED	410.2538 m/z @4.16 [CD8243_2.mzXML]	410.25384521484375	4.157333333333333	3.4569666666666667	18.146333333333335	14.689366666666668	2719.916748046875	829336.4094621581	0	1171	0.8956913340648738	10.486911617724058	19.973823235448116	410.2461242675781	410.2554016113281
1035	410.7608337402344	12.920966666666667					1	DETECTED	410.7608 m/z @12.92 [CD8243_2.mzXML]	410.7608337402344	12.920966666666667	1.7499666666666667	15.136500000000002	13.386533333333334	11168.5634765625	4192516.4798941934	0	1171	0.9965352518326451	0.5916545804196194	2.735886982158479	410.7590026855469	410.76593017578125
1036	410.8555908203125	1.7038666666666666					1	DETECTED	410.8556 m/z @1.70 [CD8243_2.mzXML]	410.8555908203125	1.7038666666666666	1.6727333333333334	1.77925	0.10651666666666659	38681.50390625	159488.81989355446	0	1171	0.07510451467874235	1.7106531049250577	2.4213062098501155	410.8551330566406	410.8560485839844
1037	412.7767028808594	13.5799					1	DETECTED	412.7767 m/z @13.58 [CD8243_2.mzXML]	412.7767028808594	13.5799	12.133266666666666	14.961066666666666	2.8278	6343.2294921875	430416.63095751975	0	1171	0.41237388865490665	0.9773727505242048	0.662399460452968	412.77349853515625	412.781982421875
1038	413.1415710449219	9.340666666666667					1	DETECTED	413.1416 m/z @9.34 [CD8243_2.mzXML]	413.1415710449219	9.340666666666667	9.307266666666667	14.771916666666668	5.464650000000001	4038.64208984375	349469.3686515503	0	1171	0.08472801599935131	81.80613772455013	162.61227544910025	413.1346130371094	413.1492614746094
1039	413.26507568359375	1.6425833333333335					1	DETECTED	413.2651 m/z @1.64 [CD8243_2.mzXML]	413.26507568359375	1.6425833333333335	0.22928333333333334	19.976999999999997	19.747716666666662	10207.71875	2162841.187644897	0	1171	4.5644185269275885	1.2348469703351383	5.683123776139259	413.2626647949219	413.2693176269531
1040	413.33990478515625	14.386149999999999					1	DETECTED	413.3399 m/z @14.39 [CD8243_2.mzXML]	413.33990478515625	14.386149999999999	0.46653333333333336	16.30425	15.837716666666667	4490.5810546875	1492826.2793035884	0	1171	0.6352948016712503	0.5688991674818632	0.09796719808622832	413.3324890136719	413.3417663574219
1041	414.2991943359375	12.203283333333333					1	DETECTED	414.2992 m/z @12.20 [CD8243_2.mzXML]	414.2991943359375	12.203283333333333	5.262466666666667	15.992966666666666	10.7305	47387.14453125	2873172.370259552	0	1171	0.61059291283647	0.6584584427852113	4.943516903665614	414.2913818359375	414.3013916015625
1042	415.2107849121094	11.883533333333332					1	DETECTED	415.2108 m/z @11.88 [CD8243_2.mzXML]	415.2107849121094	11.883533333333332	11.82035	12.480833333333333	0.6604833333333335	224581.8125	2098838.8080515186	1	1171	0.12125083198795572	2.698638596355733	4.049710136627073	415.20880126953125	415.2110595703125
1043	415.2804260253906	12.633183333333333					1	DETECTED	415.2804 m/z @12.63 [CD8243_2.mzXML]	415.2804260253906	12.633183333333333	12.447283333333333	12.7865	0.33921666666666717	13169.7060546875	124824.134397095	0	1171	0.1260808004714722	0.9123632777478936	0.8247265554957872	415.27978515625	415.28338623046875
1044	415.3027038574219	12.238866666666667					1	DETECTED	415.3027 m/z @12.24 [CD8243_2.mzXML]	415.3027038574219	12.238866666666667	11.651516666666668	15.065183333333332	3.413666666666664	13111.771484375	548593.140023071	0	1171	0.612350687318175	2.905990181890415	4.81198036378083	415.3016357421875	415.3037414550781
1045	416.21429443359375	11.899316666666666					1	DETECTED	416.2143 m/z @11.90 [CD8243_2.mzXML]	416.21429443359375	11.899316666666666	11.836649999999999	12.22075	0.3841000000000019	56428.19140625	489940.04386499285	0	1171	0.14948246943057697	2.7768404257271375	3.2337502745573734	416.2122802734375	416.2150573730469
1046	416.80059814453125	1.73515					1	DETECTED	416.8006 m/z @1.74 [CD8243_2.mzXML]	416.80059814453125	1.73515	0.3389666666666667	1.7648000000000001	1.4258333333333335	34535.921875	696590.9210339969	0	1171	0.06857269487151729	0.5106182330400736	0.021236466080147193	416.7966003417969	416.8006896972656
1047	417.00164794921875	1.8909666666666667					1	DETECTED	417.0016 m/z @1.89 [CD8243_2.mzXML]	417.00164794921875	1.8909666666666667	1.7933333333333332	2.4099999999999997	0.6166666666666665	71063.4375	1117801.631397217	0	1171	0.24856901615150573	2.990755606919389	4.255523931704897	417.0016174316406	417.0031433105469
1048	417.1263732910156	10.21515					1	DETECTED	417.1264 m/z @10.22 [CD8243_2.mzXML]	417.1263732910156	10.21515	10.18	10.361083333333333	0.18108333333333348	4382.4287109375	31245.143141540568	0	1171	0.12436555164546981	2.575865339023251	4.151730678046502	417.12530517578125	417.1273498535156
1049	418.7468566894531	12.734649999999998					1	DETECTED	418.7469 m/z @12.73 [CD8243_2.mzXML]	418.7468566894531	12.734649999999998	0.3934666666666667	14.94415	14.550683333333334	12196.052734375	1600918.441013885	0	1171	0.2970941138872689	0.5895173477421805	4.086184828471902	418.7380676269531	418.7494201660156
1050	418.7966613769531	1.73515					1	DETECTED	418.7967 m/z @1.74 [CD8243_2.mzXML]	418.7966613769531	1.73515	1.6727333333333334	1.7648000000000001	0.09206666666666674	26719.91796875	100813.97133715829	0	1171	0.3325930048265042	0.7375166889185599	0.36731872451616415	418.7966613769531	418.7979736328125
1051	418.8794250488281	1.6122					1	DETECTED	418.8794 m/z @1.61 [CD8243_2.mzXML]	418.8794250488281	1.6122	1.5679333333333332	1.6727333333333334	0.10480000000000023	58674.95703125	200125.25620385783	0	1171	0.054123181874182524	1.1837349397590324	1.3427554347980482	418.87884521484375	418.8823547363281
1052	418.9812927246094	1.905					1	DETECTED	418.9813 m/z @1.91 [CD8243_2.mzXML]	418.9812927246094	1.905	1.7933333333333332	2.2996666666666665	0.5063333333333333	34893.77734375	431635.59693225124	0	1171	0.12815370659396064	2.2671641791044745	3.5343283582089495	418.980712890625	418.9820251464844
1053	419.3146057128906	7.138133333333333					1	DETECTED	419.3146 m/z @7.14 [CD8243_2.mzXML]	419.3146057128906	7.138133333333333	0.10095000000000001	19.995166666666666	19.894216666666665	1925.4678955078125	1101475.1788138128	0	1171	7.913406090788433	1.4135070613005676	1.8270141226011356	419.31201171875	419.3184509277344
1054	420.762939453125	12.18595					1	DETECTED	420.7629 m/z @12.19 [CD8243_2.mzXML]	420.762939453125	12.18595	11.717783333333333	13.976733333333334	2.2589500000000005	6856.671875	481293.2013768922	0	1171	1.180942297066018	2.4125489498042003	3.8250978996084006	420.7608337402344	420.764404296875
1055	420.8842468261719	1.6727333333333334					1	DETECTED	420.8842 m/z @1.67 [CD8243_2.mzXML]	420.8842468261719	1.6727333333333334	1.6574833333333332	1.7499666666666667	0.09248333333333347	61939.6640625	164340.87320507827	0	1171	0.041023153086310105	3.0322404371584333	8.151780097195358	420.8833923339844	420.8848571777344
1056	421.7820129394531	14.240566666666666					1	DETECTED	421.7820 m/z @14.24 [CD8243_2.mzXML]	421.7820129394531	14.240566666666666	14.0274	14.978083333333332	0.9506833333333322	15510.5439453125	301635.26745928964	0	1171	0.23564369875251145	1.6724185987830713	2.3223681584275884	421.781005859375	421.7830810546875
1057	422.3256530761719	11.804233333333334					1	DETECTED	422.3257 m/z @11.80 [CD8243_2.mzXML]	422.3256530761719	11.804233333333334	11.770166666666666	11.836649999999999	0.06648333333333234	6104.52490234375	20961.929165527014	0	1171	0.07318151924768479	0.9757827788649236	0.9515655577298472	422.3250732421875	422.3256530761719
1058	424.3414611816406	11.91505					1	DETECTED	424.3415 m/z @11.92 [CD8243_2.mzXML]	424.3414611816406	11.91505	11.867983333333333	12.378350000000001	0.510366666666668	108338.734375	813515.7298343559	0	1171	0.08679734166228137	3.231186299533684	3.7376943469957	424.3404235839844	424.3421630859375
1059	424.89605712890625	1.6272166666666665					1	DETECTED	424.8961 m/z @1.63 [CD8243_2.mzXML]	424.89605712890625	1.6272166666666665	1.5824666666666665	1.6727333333333334	0.09026666666666694	92964.2265625	368332.16461523494	0	1171	0.06858318539139852	1.0085661080074504	0.9438447937128343	424.8951721191406	424.896484375
1060	426.35693359375	12.03025					1	DETECTED	426.3569 m/z @12.03 [CD8243_2.mzXML]	426.35693359375	12.03025	3.3646833333333332	12.666666666666666	9.301983333333332	180646.984375	2007717.2702724624	1	1171	0.11531892446139835	3.032978701622645	5.760955464362732	426.3470764160156	426.361572265625
1061	427.054931640625	9.3915					1	DETECTED	427.0549 m/z @9.39 [CD8243_2.mzXML]	427.054931640625	9.3915	2.560283333333333	9.974433333333334	7.414150000000001	41637.5078125	1104542.4114360057	0	1171	0.08915803129110245	1.888626547140405	1.6613452440570915	427.0535888671875	427.0589904785156
1062	427.17083740234375	10.599833333333333					1	DETECTED	427.1708 m/z @10.60 [CD8243_2.mzXML]	427.17083740234375	10.599833333333333	10.583533333333332	10.687916666666666	0.1043833333333346	3227.641845703125	10322.785964843832	0	1171	0.05295325127284123	3.2019427402861234	5.403885480572247	427.1703186035156	427.1724853515625
1063	428.3727722167969	12.150833333333333					1	DETECTED	428.3728 m/z @12.15 [CD8243_2.mzXML]	428.3727722167969	12.150833333333333	10.4625	15.588983333333335	5.126483333333335	20153.173828125	1301796.046188843	0	1171	0.1449191423546896	1.518208292201383	0.0761654772456356	428.3648681640625	428.3736572265625
1064	429.0514831542969	9.3915					1	DETECTED	429.0515 m/z @9.39 [CD8243_2.mzXML]	429.0514831542969	9.3915	9.3239	9.822149999999999	0.49824999999999875	15295.814453125	109400.79269775427	0	1171	0.08789153238291014	3.6225530389709255	5.588618050674589	429.05096435546875	429.0528564453125
1065	429.3716735839844	13.6301					1	DETECTED	429.3717 m/z @13.63 [CD8243_2.mzXML]	429.3716735839844	13.6301	11.770166666666666	15.136500000000002	3.366333333333335	8298.318359375	644982.853127014	0	1171	1.1471639011224593	0.9049607512814081	0.6055548936217053	429.3699035644531	429.3764343261719
1066	429.76837158203125	14.176583333333333					1	DETECTED	429.7684 m/z @14.18 [CD8243_2.mzXML]	429.76837158203125	14.176583333333333	4.29835	14.771916666666668	10.473566666666667	9082.7763671875	1260167.9763552246	0	1171	0.2997915755590217	0.5301335933888313	0.060267186777662775	429.7668762207031	429.7769470214844
1067	430.3892822265625	13.3361					1	DETECTED	430.3893 m/z @13.34 [CD8243_2.mzXML]	430.3892822265625	13.3361	0.11913333333333333	19.976999999999997	19.857866666666663	9570.52734375	1975558.7727516165	0	1171	0.6277696368840591	1.3751651706903791	0.46742728136247125	430.3858947753906	430.39117431640625
1068	430.9128723144531	1.6425833333333335					1	DETECTED	430.9129 m/z @1.64 [CD8243_2.mzXML]	430.9128723144531	1.6425833333333335	1.5824666666666665	5.105416666666667	3.5229500000000002	143654.21875	3730285.2814150397	0	1171	0.06092241597099246	30.280252335938457	70.41643331439863	430.9104919433594	430.913818359375
1069	431.17779541015625	12.5996					1	DETECTED	431.1778 m/z @12.60 [CD8243_2.mzXML]	431.17779541015625	12.5996	9.187066666666668	12.920966666666667	3.7338999999999984	18940.978515625	889487.1813630068	0	1171	0.28126912272844784	0.5467838356148589	0.08241145679604688	431.1679992675781	431.1788635253906
1070	431.3145446777344	12.71755					1	DETECTED	431.3145 m/z @12.72 [CD8243_2.mzXML]	431.3145446777344	12.71755	6.654933333333333	12.838316666666666	6.183383333333333	9020.314453125	1060414.0534013058	0	1171	0.08437705244007354	0.5099599457879849	0.019919891575969642	431.3143310546875	431.32269287109375
1071	431.39288330078125	13.4464					1	DETECTED	431.3929 m/z @13.45 [CD8243_2.mzXML]	431.39288330078125	13.4464	13.398166666666667	17.14783333333333	3.7496666666666645	2860.22216796875	280769.14958688343	0	1171	0.08695874360776656	38.87007601934981	76.74015203869962	431.3910217285156	431.39373779296875
1072	432.2373962402344	11.883533333333332					1	DETECTED	432.2374 m/z @11.88 [CD8243_2.mzXML]	432.2373962402344	11.883533333333332	11.836649999999999	12.168366666666666	0.3317166666666669	30102.5078125	232032.6095787362	0	1171	0.10300039859778742	3.000945649516877	4.530167066516466	432.23663330078125	432.24090576171875
1073	432.31024169921875	12.22075					1	DETECTED	432.3102 m/z @12.22 [CD8243_2.mzXML]	432.31024169921875	12.22075	11.620433333333333	15.065183333333332	3.444749999999999	35266.09375	683717.8770909415	0	1171	0.6427037783880607	2.7698603328968723	0.3745446644943965	432.3066101074219	432.3197937011719
1074	432.9764404296875	1.8909666666666667					1	DETECTED	432.9764 m/z @1.89 [CD8243_2.mzXML]	432.9764404296875	1.8909666666666667	1.7933333333333332	2.382366666666667	0.5890333333333337	43447.3125	596002.4851669924	0	1171	0.09608354594164115	3.0125262933362	4.473211241605872	432.97491455078125	432.9775085449219
1075	433.31256103515625	12.203283333333333					1	DETECTED	433.3126 m/z @12.20 [CD8243_2.mzXML]	433.31256103515625	12.203283333333333	12.203283333333333	12.343483333333333	0.1402000000000001	10161.2685546875	54963.492659423886	0	1171	0.11823903793341017	null	null	433.31256103515625	433.3139343261719
1076	435.33270263671875	10.492083333333333					1	DETECTED	435.3327 m/z @10.49 [CD8243_2.mzXML]	435.33270263671875	10.492083333333333	10.4625	11.651516666666668	1.1890166666666673	8605.4443359375	211354.1874401246	0	1171	0.09216299816836226	20.096056338028355	4.5129078907494975	435.33172607421875	435.33404541015625
1077	436.8580627441406	1.6727333333333334					1	DETECTED	436.8581 m/z @1.67 [CD8243_2.mzXML]	436.8580627441406	1.6727333333333334	1.6574833333333332	1.7189333333333332	0.061450000000000005	35995.93359375	95011.92623242187	0	1171	0.06015046902009269	2.0147540983606285	3.029508196721257	436.85772705078125	436.858154296875
1078	437.1927185058594	11.867983333333333					1	DETECTED	437.1927 m/z @11.87 [CD8243_2.mzXML]	437.1927185058594	11.867983333333333	11.82035	12.447283333333333	0.6269333333333336	142289.890625	1372428.701556277	1	1171	0.12513423454684514	4.7024138116832885	6.271346982532245	437.1923522949219	437.1936950683594
1079	438.15093994140625	9.58265					1	DETECTED	438.1509 m/z @9.58 [CD8243_2.mzXML]	438.15093994140625	9.58265	9.532649999999999	9.675066666666668	0.1424166666666693	3481.58935546875	19012.377040405405	0	1171	0.186046066735587	1.4241666666666728	1.8483333333333456	438.149658203125	438.1517028808594
1080	438.9842224121094	1.8909666666666667					1	DETECTED	438.9842 m/z @1.89 [CD8243_2.mzXML]	438.9842224121094	1.8909666666666667	1.7648000000000001	2.3687	0.6038999999999999	32197.884765625	449285.6707145997	0	1171	0.2671403256603513	2.088120381457722	3.0943834158703005	438.9820556640625	438.9859924316406
1081	440.8695983886719	1.6425833333333335					1	DETECTED	440.8696 m/z @1.64 [CD8243_2.mzXML]	440.8695983886719	1.6425833333333335	0.6672166666666667	16.982833333333335	16.315616666666667	37902.25390625	7842094.67507367	0	1171	0.0649976103876384	123.93512182000036	259.44273718230846	440.86004638671875	440.8706970214844
1082	442.8785400390625	1.5679333333333332					1	DETECTED	442.8785 m/z @1.57 [CD8243_2.mzXML]	442.8785400390625	1.5679333333333332	1.4492166666666668	1.5972666666666666	0.1480499999999998	10929.3232421875	56537.73876544184	0	1171	0.15803714101562583	0.6176432003198408	0.2633786195415023	442.87646484375	442.8792724609375
1083	443.4192199707031	12.203283333333333					1	DETECTED	443.4192 m/z @12.20 [CD8243_2.mzXML]	443.4192199707031	12.203283333333333	12.150833333333333	12.429883333333333	0.2790499999999998	6787.56591796875	66770.71278222672	0	1171	0.19106183796591303	2.6601525262154246	4.320305052430849	443.4189453125	443.4209289550781
1084	444.2383728027344	8.287283333333333					1	DETECTED	444.2384 m/z @8.29 [CD8243_2.mzXML]	444.2383728027344	8.287283333333333	8.013633333333333	8.4352	0.4215666666666671	2450.632568359375	33105.7238915406	0	1171	0.10435888867042564	0.7702661550642558	0.5405323101285114	444.23724365234375	444.2397766113281
1085	445.36663818359375	12.855366666666667					1	DETECTED	445.3666 m/z @12.86 [CD8243_2.mzXML]	445.36663818359375	12.855366666666667	11.980283333333334	15.065183333333332	3.0848999999999975	9425.4404296875	578567.3687036135	0	1171	0.10023096447084612	1.5703715152762037	2.1300455303070667	445.364990234375	445.36846923828125
1086	446.252685546875	11.560733333333333					1	DETECTED	446.2527 m/z @11.56 [CD8243_2.mzXML]	446.252685546875	11.560733333333333	0.3934666666666667	12.343483333333333	11.950016666666667	357173.0	4747221.81699192	1	1171	0.1180364048402609	3.215701852931379	3.0273067228389205	446.2442626953125	446.25433349609375
1087	446.8870849609375	1.6574833333333332					1	DETECTED	446.8871 m/z @1.66 [CD8243_2.mzXML]	446.8870849609375	1.6574833333333332	1.5972666666666666	3.0346333333333333	1.4373666666666667	72376.2421875	858806.9489180606	0	1171	0.052700917027335814	11.376870415637429	23.238542684712634	446.87799072265625	446.8876037597656
1088	448.23291015625	9.0895					1	DETECTED	448.2329 m/z @9.09 [CD8243_2.mzXML]	448.23291015625	9.0895	9.0539	9.157716666666666	0.10381666666666511	6307.2509765625	21349.89824108853	0	1171	0.05542485765115934	1.4580992509363593	1.6418979010359944	448.2322692871094	448.2337341308594
1089	449.200927734375	12.2737					1	DETECTED	449.2009 m/z @12.27 [CD8243_2.mzXML]	449.200927734375	12.2737	12.168366666666666	12.549100000000001	0.38073333333333537	12993.599609375	177538.90002203436	0	1171	0.2664019313428163	1.8072784810126536	2.6145569620253073	449.1997375488281	449.2013854980469
1090	449.3620300292969	12.650016666666666					1	DETECTED	449.3620 m/z @12.65 [CD8243_2.mzXML]	449.3620300292969	12.650016666666666	12.616299999999999	14.584900000000001	1.9686000000000021	4885.90673828125	310586.45532794215	0	1171	0.05589368496510794	29.193277310924252	57.386554621848504	449.3603515625	449.36273193359375
1091	450.32025146484375	12.238866666666667					1	DETECTED	450.3203 m/z @12.24 [CD8243_2.mzXML]	450.32025146484375	12.238866666666667	11.651516666666668	12.343483333333333	0.6919666666666657	16999.24609375	283030.4360228267	0	1171	0.08892111430558458	0.589058199256548	0.28939659140967566	450.3191833496094	450.3212890625
1092	450.3565979003906	13.046866666666666					1	DETECTED	450.3566 m/z @13.05 [CD8243_2.mzXML]	450.3565979003906	13.046866666666666	0.11913333333333333	19.976999999999997	19.857866666666663	51677.95703125	2857924.4682376683	0	1171	0.16742996764647522	1.6241957561825007	0.6760619372937837	450.3533935546875	450.3605651855469
1093	453.1670227050781	11.883533333333332					1	DETECTED	453.1670 m/z @11.88 [CD8243_2.mzXML]	453.1670227050781	11.883533333333332	11.8525	12.03025	0.1777500000000014	5147.6865234375	33215.14831152366	0	1171	0.08402661220306662	2.8638560687433174	4.727712137486635	453.1654968261719	453.1689453125
1094	453.34344482421875	10.492083333333333					1	DETECTED	453.3434 m/z @10.49 [CD8243_2.mzXML]	453.34344482421875	10.492083333333333	9.95735	18.090500000000002	8.133150000000002	135995.28125	1689896.3133068252	1	1171	0.10199207789534981	2.914075231493493	4.6622868160305275	453.3403625488281	453.3463439941406
1095	454.3880615234375	12.18595					1	DETECTED	454.3881 m/z @12.19 [CD8243_2.mzXML]	454.3880615234375	12.18595	12.168366666666666	12.308449999999999	0.14008333333333312	4353.828125	22247.716562744114	0	1171	0.07125270976029796	3.983412322274635	6.96682464454927	454.3869323730469	454.3891296386719
1096	454.9577331542969	1.9324166666666664					1	DETECTED	454.9577 m/z @1.93 [CD8243_2.mzXML]	454.9577331542969	1.9324166666666664	1.7648000000000001	7.2453666666666665	5.480566666666666	16219.318359375	715084.5582802733	0	1171	0.3286918097537368	16.34851347320278	31.368292497978075	454.9571533203125	454.9638366699219
1097	458.8556823730469	1.5534166666666667					1	DETECTED	458.8557 m/z @1.55 [CD8243_2.mzXML]	458.8556823730469	1.5534166666666667	1.4646166666666667	1.6122	0.1475833333333334	32895.52734375	150522.74892199694	0	1171	0.08897537133503275	0.8309872372372377	0.7048667967957596	458.8541259765625	458.8570251464844
1098	459.247314453125	13.125					1	DETECTED	459.2473 m/z @13.12 [CD8243_2.mzXML]	459.247314453125	13.125	12.968283333333334	13.74905	0.7807666666666666	20901.470703125	337181.4410399476	0	1171	0.1925889542575412	2.4910135063277754	1.5998677916811943	459.2442932128906	459.24822998046875
1099	460.9654846191406	1.7933333333333332					1	DETECTED	460.9655 m/z @1.79 [CD8243_2.mzXML]	460.9654846191406	1.7933333333333332	1.77925	2.2011166666666666	0.4218666666666666	11985.5087890625	151669.93032409676	0	1171	0.23318689653644187	14.977514792899521	29.520687254105795	460.964599609375	460.96734619140625
1100	461.05975341796875	9.17255					1	DETECTED	461.0598 m/z @9.17 [CD8243_2.mzXML]	461.05975341796875	9.17255	9.071816666666667	16.267783333333334	7.195966666666667	2654.722900390625	352972.54399655166	0	1171	0.10440857066582865	35.717902051621756	70.43580410324351	461.0579528808594	461.06292724609375
1101	462.86083984375	1.6425833333333335					1	DETECTED	462.8608 m/z @1.64 [CD8243_2.mzXML]	462.86083984375	1.6425833333333335	1.6122	3.07865	1.46645	14165.0927734375	282655.9613763428	0	1171	0.060917289280081555	24.132473944048197	47.264947888096394	462.8597106933594	462.8677673339844
1102	468.3073425292969	12.666666666666666					1	DETECTED	468.3073 m/z @12.67 [CD8243_2.mzXML]	468.3073425292969	12.666666666666666	12.497983333333334	14.32	1.8220166666666664	137916.40625	1158916.027920902	1	1171	0.08282223445144155	1.2466594812595257	1.7499201395151085	468.3046875	468.3099060058594
1103	469.3271484375	11.996883333333333					1	DETECTED	469.3271 m/z @12.00 [CD8243_2.mzXML]	469.3271484375	11.996883333333333	11.683783333333334	14.875166666666667	3.1913833333333326	7811.56640625	642471.6191915283	0	1171	0.4054409183717187	5.096428191206239	7.385596901061037	469.32574462890625	469.33026123046875
1104	469.3880310058594	12.308449999999999					1	DETECTED	469.3880 m/z @12.31 [CD8243_2.mzXML]	469.3880310058594	12.308449999999999	12.2562	12.734649999999998	0.4784499999999987	8390.4599609375	153021.16075256362	0	1171	0.13923995471636808	4.578468899521605	8.15693779904321	469.38592529296875	469.388671875
1105	470.931640625	1.9324166666666664					1	DETECTED	470.9316 m/z @1.93 [CD8243_2.mzXML]	470.931640625	1.9324166666666664	1.9324166666666664	9.1424	7.209983333333334	7215.5146484375	698799.3867109375	0	1171	0.22672035075232633	null	null	470.93072509765625	470.9347839355469
1106	471.7367248535156	9.889466666666667					1	DETECTED	471.7367 m/z @9.89 [CD8243_2.mzXML]	471.7367248535156	9.889466666666667	2.989833333333333	10.0235	7.033666666666667	1933.977294921875	545940.249885315	0	1171	9.007726550777997	0.5097130765402992	0.019426153080598436	471.7347106933594	471.7393798828125
1107	472.24822998046875	11.560733333333333					1	DETECTED	472.2482 m/z @11.56 [CD8243_2.mzXML]	472.24822998046875	11.560733333333333	11.531183333333333	11.735116666666666	0.20393333333333352	22361.81640625	124913.39241796882	0	1171	0.05976181033059369	3.450648618161264	5.901297236322528	472.2471618652344	472.25042724609375
1108	472.3017578125	12.238866666666667					1	DETECTED	472.3018 m/z @12.24 [CD8243_2.mzXML]	472.3017578125	12.238866666666667	11.66735	17.40666666666667	5.739316666666669	28101.51953125	963822.8916006458	0	1171	0.10044714538032196	5.021127992767791	0.31322490748953014	472.29376220703125	472.3033447265625
1109	474.2839660644531	11.883533333333332					1	DETECTED	474.2840 m/z @11.88 [CD8243_2.mzXML]	474.2839660644531	11.883533333333332	11.82035	18.109333333333332	6.2889833333333325	581701.5	5858893.493428692	1	1171	0.12106142051188407	3.96088339356598	3.5193357814447483	474.28277587890625	474.2851257324219
1110	474.762939453125	8.840533333333333					1	DETECTED	474.7629 m/z @8.84 [CD8243_2.mzXML]	474.762939453125	8.840533333333333	1.6878166666666667	9.889466666666667	8.20165	50403.53515625	2583104.7600280163	0	1171	0.0923097376749773	0.49951977893850724	null	474.7585754394531	474.7660827636719
1111	474.833740234375	1.5534166666666667					1	DETECTED	474.8337 m/z @1.55 [CD8243_2.mzXML]	474.833740234375	1.5534166666666667	1.4646166666666667	12.46415	10.999533333333334	28402.607421875	7282110.1544008795	0	1171	0.09854820981162482	59.589046137951016	122.89372914700054	474.8319396972656	474.833984375
1112	475.3252868652344	10.492083333333333					1	DETECTED	475.3253 m/z @10.49 [CD8243_2.mzXML]	475.3252868652344	10.492083333333333	10.250733333333333	10.82655	0.5758166666666664	46416.02734375	299089.48653469904	0	1171	0.09905983330737378	1.2320465802494631	2.9309946811626895	475.3223571777344	475.32666015625
1113	476.7558898925781	1.7499666666666667					1	DETECTED	476.7559 m/z @1.75 [CD8243_2.mzXML]	476.7558898925781	1.7499666666666667	1.7038666666666666	1.7648000000000001	0.060933333333333506	15200.55078125	38594.67153759776	0	1171	0.043274317316380984	0.6608821402747664	0.3217642805495329	476.7558898925781	476.7562561035156
1114	476.9053039550781	1.6425833333333335					1	DETECTED	476.9053 m/z @1.64 [CD8243_2.mzXML]	476.9053039550781	1.6425833333333335	1.5972666666666666	1.6574833333333332	0.060216666666666585	17349.4765625	48274.7406699219	0	1171	0.053218360963695144	0.6643986759838133	0.3287973519676267	476.9052429199219	476.90606689453125
1115	476.9412841796875	1.905					1	DETECTED	476.9413 m/z @1.91 [CD8243_2.mzXML]	476.9412841796875	1.905	1.77925	2.2716833333333333	0.4924333333333333	10291.4111328125	124993.43801458742	0	1171	0.33301584391852446	1.9579854208084817	2.9159708416169634	476.9384765625	476.9412841796875
1116	478.2914123535156	12.888783333333333					1	DETECTED	478.2914 m/z @12.89 [CD8243_2.mzXML]	478.2914123535156	12.888783333333333	5.8053333333333335	12.952566666666666	7.147233333333332	60386.3828125	2391049.490150392	0	1171	0.10392763083526901	0.5045022787859965	0.9145269749300818	478.284423828125	478.2920227050781
1117	478.3281555175781	13.154983333333332					1	DETECTED	478.3282 m/z @13.15 [CD8243_2.mzXML]	478.3281555175781	13.154983333333332	11.590133333333334	15.441849999999999	3.8517166666666647	60182.94140625	2506180.3087141425	0	1171	0.1916433585816577	0.9652569967874447	0.7799272666025618	478.3237609863281	478.3315124511719
1118	480.3434143066406	13.4793					1	DETECTED	480.3434 m/z @13.48 [CD8243_2.mzXML]	480.3434143066406	13.4793	13.351233333333333	14.353250000000001	1.0020166666666679	39109.61328125	685517.9563630371	0	1171	0.2423167559420598	2.330270860702264	6.08795015056439	480.3423156738281	480.3459167480469
1119	482.3224792480469	12.888783333333333					1	DETECTED	482.3225 m/z @12.89 [CD8243_2.mzXML]	482.3224792480469	12.888783333333333	12.71755	14.841216666666666	2.123666666666667	30479.740234375	496556.7229373783	0	1171	0.10235583791578051	6.201090130426318	2.3612129784428433	482.3211364746094	482.32403564453125
1120	482.35943603515625	13.714616666666666					1	DETECTED	482.3594 m/z @13.71 [CD8243_2.mzXML]	482.35943603515625	13.714616666666666	13.528816666666668	14.686083333333332	1.157266666666665	46211.76171875	944592.0837208248	0	1171	0.28294057029132524	3.2461261986692405	4.675099697827786	482.3531494140625	482.36138916015625
1121	483.36297607421875	13.731816666666667					1	DETECTED	483.3630 m/z @13.73 [CD8243_2.mzXML]	483.36297607421875	13.731816666666667	13.731816666666667	14.126416666666668	0.3946000000000005	11018.630859375	139135.74827026404	0	1171	0.19341383223942898	null	null	483.362548828125	483.363525390625
1122	484.0812072753906	11.175416666666667					1	DETECTED	484.0812 m/z @11.18 [CD8243_2.mzXML]	484.0812072753906	11.175416666666667	10.774033333333334	11.401766666666667	0.6277333333333335	68926.9609375	666132.35434485	1	1171	0.10254295828265114	0.6555818321062307	0.6822109991519654	484.0782165527344	484.08282470703125
1123	486.0777282714844	11.175416666666667					1	DETECTED	486.0777 m/z @11.18 [CD8243_2.mzXML]	486.0777282714844	11.175416666666667	10.9493	11.225866666666667	0.2765666666666675	29241.32421875	170188.0558443613	0	1171	0.06480553885405449	0.6115574555907703	0.732520187323485	486.076416015625	486.0782470703125
1124	486.11602783203125	9.48015					1	DETECTED	486.1160 m/z @9.48 [CD8243_2.mzXML]	486.11602783203125	9.48015	9.357566666666665	9.515216666666667	0.15765000000000207	2076.72216796875	12203.530717041129	0	1171	0.09688195061036708	0.6430319510537056	0.28606390210741117	486.1151428222656	486.11785888671875
1125	486.8666687011719	1.6122					1	DETECTED	486.8667 m/z @1.61 [CD8243_2.mzXML]	486.8666687011719	1.6122	1.5679333333333332	5.9986	4.430666666666666	24236.015625	1796114.18864975	0	1171	0.059467612470716524	50.0451807228913	98.93372919161767	486.86474609375	486.87646484375
1126	487.3191223144531	14.45245					1	DETECTED	487.3191 m/z @14.45 [CD8243_2.mzXML]	487.3191223144531	14.45245	13.853983333333334	16.928	3.074016666666667	60883.8828125	2005060.4604382336	0	1171	0.49089127931273424	1.29128802871003	1.347211402191765	487.3177795410156	487.3218994140625
1127	490.4245300292969	12.683316666666666					1	DETECTED	490.4245 m/z @12.68 [CD8243_2.mzXML]	490.4245300292969	12.683316666666666	12.064033333333333	13.714616666666666	1.6505833333333335	11820.09375	500620.58134338405	0	1171	0.4674245730659603	1.3326560271281316	1.312220072734403	490.4222717285156	490.4254150390625
1128	491.5579528808594	13.125					1	DETECTED	491.5580 m/z @13.12 [CD8243_2.mzXML]	491.5579528808594	13.125	12.999283333333333	13.528816666666668	0.529533333333335	13532.83984375	189070.3955688477	0	1171	0.28795693417240464	2.1060585973750445	3.212117194750089	491.5553894042969	491.5589904785156
1129	493.77935791015625	13.140033333333333					1	DETECTED	493.7794 m/z @13.14 [CD8243_2.mzXML]	493.77935791015625	13.140033333333333	0.6855	13.367066666666666	12.681566666666667	11030.806640625	2973861.2289535515	0	1171	1.0331419379775824	0.5091144857561904	0.018228971512381006	493.77734375	493.77935791015625
1130	494.32293701171875	12.7865					1	DETECTED	494.3229 m/z @12.79 [CD8243_2.mzXML]	494.32293701171875	12.7865	12.616299999999999	14.568183333333334	1.9518833333333347	148989.25	1745405.8574567598	1	1171	0.1815277969678739	1.4026869113919458	1.9224209577517646	494.3211975097656	494.3252258300781
1131	496.3374328613281	13.140033333333333					1	DETECTED	496.3374 m/z @13.14 [CD8243_2.mzXML]	496.3374328613281	13.140033333333333	10.41595	18.971666666666668	8.555716666666667	4048013.75	6.644152447504707E7	1	1171	0.15242058881577947	2.063303704971855	3.6118338282856866	496.3332214355469	496.3439025878906
1132	497.34185791015625	13.140033333333333					1	DETECTED	497.3419 m/z @13.14 [CD8243_2.mzXML]	497.34185791015625	13.140033333333333	12.429883333333333	16.102616666666666	3.6727333333333334	842870.5	1.6981203346479367E7	0	1171	0.18576342714658622	2.585885611021144	16.39208456765121	497.3412780761719	497.3438720703125
1133	499.34783935546875	13.140033333333333					1	DETECTED	499.3478 m/z @13.14 [CD8243_2.mzXML]	499.34783935546875	13.140033333333333	12.412749999999999	13.562800000000001	1.150050000000002	21376.705078125	348914.2818322756	0	1171	0.0858223577217263	0.7906478447189317	0.3739362080532797	499.33880615234375	499.3480529785156
1134	500.0754699707031	10.9319					1	DETECTED	500.0755 m/z @10.93 [CD8243_2.mzXML]	500.0754699707031	10.9319	9.12565	11.0724	1.9467499999999998	9239.37890625	332242.7974676208	0	1171	1.5922181279406384	0.5388927335640137	0.07917581895674895	500.07318115234375	500.0796813964844
1135	500.2806396484375	11.899316666666666					1	DETECTED	500.2806 m/z @11.90 [CD8243_2.mzXML]	500.2806396484375	11.899316666666666	11.836649999999999	12.968283333333334	1.131633333333335	30955.919921875	468898.17389526486	0	1171	0.13911206333185966	9.028989361702113	3.7583047673845686	500.2738037109375	500.2810974121094
1136	501.1292419433594	10.492083333333333					1	DETECTED	501.1292 m/z @10.49 [CD8243_2.mzXML]	501.1292419433594	10.492083333333333	10.477683333333333	10.599833333333333	0.12214999999999954	5089.2861328125	27144.434675781424	0	1171	0.10446469341396991	4.241319444444373	7.4826388888887445	501.1286315917969	501.1308288574219
1137	501.18646240234375	13.125					1	DETECTED	501.1865 m/z @13.12 [CD8243_2.mzXML]	501.18646240234375	13.125	0.13763333333333333	13.367066666666666	13.229433333333333	14470.6953125	4111736.6470537107	0	1171	0.15209689188186637	0.5093193128707127	0.018638625741425607	501.1842041015625	501.18939208984375
1138	502.1106262207031	10.269066666666667					1	DETECTED	502.1106 m/z @10.27 [CD8243_2.mzXML]	502.1106262207031	10.269066666666667	7.53185	10.398466666666668	2.8666166666666673	6702.3828125	247635.67930310062	0	1171	0.20848231024880626	0.5236371496593255	0.047274299318651083	502.1091613769531	502.1136474609375
1139	502.2916259765625	12.838316666666666					1	DETECTED	502.2916 m/z @12.84 [CD8243_2.mzXML]	502.2916259765625	12.838316666666666	12.700283333333335	13.046866666666666	0.34658333333333147	18567.73828125	179872.888850098	0	1171	0.10704284000568443	1.2554334701763024	1.546187845923509	502.2899169921875	502.2919921875
1140	502.3279113769531	12.968283333333334					1	DETECTED	502.3279 m/z @12.97 [CD8243_2.mzXML]	502.3279113769531	12.968283333333334	12.905149999999999	14.3037	1.3985500000000002	14548.8818359375	287671.47805035405	0	1171	0.12416795561396121	11.07616156282973	10.001905805394582	502.3247985839844	502.3315124511719
1141	502.41265869140625	1.7499666666666667					1	DETECTED	502.4127 m/z @1.75 [CD8243_2.mzXML]	502.41265869140625	1.7499666666666667	1.7499666666666667	5.000783333333334	3.250816666666667	3220.009521484375	284461.51468942256	0	1171	2.453426848560592	null	null	502.4067687988281	502.4135437011719
1142	503.3125305175781	11.836649999999999					1	DETECTED	503.3125 m/z @11.84 [CD8243_2.mzXML]	503.3125305175781	11.836649999999999	11.651516666666668	19.317833333333333	7.666316666666665	7516.39794921875	1177443.0285497436	0	1171	0.2761623888133329	20.704852358660666	1.6360368482316423	503.3110046386719	503.3170471191406
1143	504.2406311035156	12.22075					1	DETECTED	504.2406 m/z @12.22 [CD8243_2.mzXML]	504.2406311035156	12.22075	4.4083	12.343483333333333	7.935183333333334	5425.60888671875	992175.5225562437	0	1171	0.14734575525855753	0.5078549836052284	0.01570996721045673	504.230712890625	504.24163818359375
1144	506.357421875	14.256116666666665					1	DETECTED	506.3574 m/z @14.26 [CD8243_2.mzXML]	506.357421875	14.256116666666665	11.106966666666667	15.681066666666668	4.574100000000001	11797.330078125	837614.775229462	0	1171	0.1568600156109703	0.6417541833305958	0.368950201662892	506.34814453125	506.36328125
1145	507.3235168457031	13.140033333333333					1	DETECTED	507.3235 m/z @13.14 [CD8243_2.mzXML]	507.3235168457031	13.140033333333333	12.952566666666666	13.2751	0.3225333333333342	8832.9267578125	97080.24931872557	0	1171	0.26758978025999447	0.8602418207681358	0.7204836415362718	507.32171630859375	507.3287658691406
1146	508.3751220703125	13.924133333333334					1	DETECTED	508.3751 m/z @13.92 [CD8243_2.mzXML]	508.3751220703125	13.924133333333334	9.755316666666666	15.423166666666667	5.667850000000001	22219.9375	1114810.4347504263	0	1171	0.3556506903197363	4.842789888139538	0.613470096862789	508.36865234375	508.377685546875
1147	508.8568420410156	1.6425833333333335					1	DETECTED	508.8568 m/z @1.64 [CD8243_2.mzXML]	508.8568420410156	1.6425833333333335	1.5972666666666666	6.334149999999999	4.736883333333333	14344.3134765625	1478445.6186833496	0	1171	0.06301518053240351	52.264251563074396	103.52850312614878	508.8561706542969	508.8615417480469
1148	510.3533935546875	13.4793					1	DETECTED	510.3534 m/z @13.48 [CD8243_2.mzXML]	510.3533935546875	13.4793	13.245233333333335	14.093683333333333	0.8484499999999979	34090.90625	581249.6568854977	0	1171	0.2503134344726359	1.812410994018804	2.1672161886541352	510.35101318359375	510.3565673828125
1149	512.3331298828125	11.996883333333333					1	DETECTED	512.3331 m/z @12.00 [CD8243_2.mzXML]	512.3331298828125	11.996883333333333	11.883533333333332	12.700283333333335	0.8167500000000025	34637.87109375	363015.21538720693	0	1171	0.1089750676301513	1.4978916534702573	7.9906870652079665	512.3310546875	512.3345947265625
1150	515.1354370117188	11.883533333333332					1	DETECTED	515.1354 m/z @11.88 [CD8243_2.mzXML]	515.1354370117188	11.883533333333332	11.836649999999999	18.053333333333335	6.216683333333336	6483.6796875	433053.1524529421	0	1171	0.08876683844815858	66.29950231069995	131.5990046213999	515.13427734375	515.1388549804688
1151	515.2058715820312	12.93715					1	DETECTED	515.2059 m/z @12.94 [CD8243_2.mzXML]	515.2058715820312	12.93715	4.125983333333333	13.015099999999999	8.889116666666666	4844.65478515625	1047228.5255885009	0	1171	0.06607638487692924	0.5044233642915239	0.008846728583047768	515.1962280273438	515.2080078125
1152	515.3119506835938	13.154983333333332					1	DETECTED	515.3120 m/z @13.15 [CD8243_2.mzXML]	515.3119506835938	13.154983333333332	13.078750000000001	16.891833333333334	3.813083333333333	41205.93359375	845220.3200583485	0	1171	0.10347374325040803	1.9280040401921668	2.7969971605824338	515.3055419921875	515.3124389648438
1153	516.0721435546875	9.738716666666667					1	DETECTED	516.0721 m/z @9.74 [CD8243_2.mzXML]	516.0721435546875	9.738716666666667	5.980883333333334	10.722633333333333	4.741749999999999	7142.53076171875	244408.67628039574	0	1171	0.09348195455785913	0.5290213108791119	2.806597825395213	516.0686645507812	516.0758666992188
1154	516.3051147460938	12.838316666666666					1	DETECTED	516.3051 m/z @12.84 [CD8243_2.mzXML]	516.3051147460938	12.838316666666666	12.751866666666666	12.983566666666666	0.23170000000000002	12500.74609375	101261.87896093802	0	1171	0.09987500452121623	1.3400809716599307	1.6801619433198616	516.3031005859375	516.305419921875
1155	517.367431640625	14.875166666666667					1	DETECTED	517.3674 m/z @14.88 [CD8243_2.mzXML]	517.367431640625	14.875166666666667	14.535	17.720833333333335	3.185833333333335	4160.24609375	258893.7546610718	0	1171	0.46160833158228165	4.682753552180305	1.9892715020959335	517.3583374023438	517.3696899414062
1156	518.320556640625	13.140033333333333					1	DETECTED	518.3206 m/z @13.14 [CD8243_2.mzXML]	518.320556640625	13.140033333333333	12.888783333333333	13.88875	0.9999666666666673	261700.46875	4563219.469452638	1	1171	0.2626393173905974	1.9899834162520693	1.2597412897140308	518.3199462890625	518.3209838867188
1157	518.4583740234375	12.76945					1	DETECTED	518.4584 m/z @12.77 [CD8243_2.mzXML]	518.4583740234375	12.76945	11.735116666666666	14.9099	3.174783333333334	52581.14453125	3736624.367094302	0	1171	1.0816492569142753	1.4593776861653132	1.9581514660678132	518.4574584960938	518.4609375
1158	519.323486328125	13.154983333333332					1	DETECTED	519.3235 m/z @13.15 [CD8243_2.mzXML]	519.323486328125	13.154983333333332	13.030883333333332	14.484933333333334	1.4540500000000023	69257.046875	2056948.1412509775	0	1171	0.20736432426866713	5.8583803384367386	10.716760676873477	519.3233032226562	519.3258056640625
1159	519.4619140625	12.666666666666666					1	DETECTED	519.4619 m/z @12.67 [CD8243_2.mzXML]	519.4619140625	12.666666666666666	12.168366666666666	14.176583333333333	2.0082166666666676	15412.525390625	842563.905671265	0	1171	0.0764311212736768	2.015067897518228	3.030135795036456	519.4610595703125	519.4632568359375
1160	520.3375854492188	12.920966666666667					1	DETECTED	520.3376 m/z @12.92 [CD8243_2.mzXML]	520.3375854492188	12.920966666666667	3.78035	17.1845	13.40415	1331399.875	1.7484077549121886E7	1	1171	0.16640396724220707	1.4337258971859683	1.5099636680464041	520.3301391601562	520.346923828125
1161	521.3416137695312	12.920966666666667					1	DETECTED	521.3416 m/z @12.92 [CD8243_2.mzXML]	521.3416137695312	12.920966666666667	12.751866666666666	18.512666666666668	5.7608000000000015	327993.0	5248544.352033587	0	1171	0.36442574873546896	17.03370786516852	33.06741573033704	521.3414916992188	521.344482421875
1162	522.3541259765625	13.290316666666666					1	DETECTED	522.3541 m/z @13.29 [CD8243_2.mzXML]	522.3541259765625	13.290316666666666	11.867983333333333	15.27885	3.410866666666667	553457.4375	1.0010093271969106E7	1	1171	0.2826475627025431	1.7649826378055617	2.0642517556001363	522.3444213867188	522.3577880859375
1163	523.3573608398438	13.260283333333332					1	DETECTED	523.3574 m/z @13.26 [CD8243_2.mzXML]	523.3573608398438	13.260283333333332	12.952566666666666	14.3037	1.3511333333333333	148486.265625	3603746.488662109	0	1171	0.13427014524074465	2.9697818968762535	5.491025921906627	523.3475341796875	523.35888671875
1164	524.3696899414062	14.256116666666665					1	DETECTED	524.3697 m/z @14.26 [CD8243_2.mzXML]	524.3696899414062	14.256116666666665	10.056849999999999	17.758	7.70115	895925.875	3.592220026780614E7	1	1171	0.3742483093519233	1.4019427872533867	0.29901260521495904	524.35986328125	524.3739624023438
1165	526.29150390625	12.7865					1	DETECTED	526.2915 m/z @12.79 [CD8243_2.mzXML]	526.29150390625	12.7865	4.2827	13.046866666666666	8.764166666666666	19343.927734375	2733102.7396969	0	1171	0.10649886473447445	0.5153088423214719	0.02241777727296299	526.289306640625	526.2963256835938
1166	527.3123168945312	13.125					1	DETECTED	527.3123 m/z @13.12 [CD8243_2.mzXML]	527.3123168945312	13.125	12.952566666666666	13.200116666666666	0.24755000000000038	7299.2685546875	54487.55653942852	0	1171	0.20074895932314796	0.7178136477865821	0.43562729557316415	527.3086547851562	527.31396484375
1167	528.318603515625	13.260283333333332					1	DETECTED	528.3186 m/z @13.26 [CD8243_2.mzXML]	528.318603515625	13.260283333333332	13.215283333333334	13.382583333333335	0.1673000000000009	10659.619140625	54468.62328613262	0	1171	0.0438822431960908	1.8588888888889752	2.7177777777779504	528.318603515625	528.3200073242188
1168	528.4611206054688	12.361016666666666					1	DETECTED	528.4611 m/z @12.36 [CD8243_2.mzXML]	528.4611206054688	12.361016666666666	11.980283333333334	12.71755	0.737266666666665	8390.5400390625	178780.87145898447	0	1171	0.350139416936889	0.9682192260549832	0.9364384521099665	528.4572143554688	528.462890625
1169	532.1039428710938	9.974433333333334					1	DETECTED	532.1039 m/z @9.97 [CD8243_2.mzXML]	532.1039428710938	9.974433333333334	9.940616666666667	10.0235	0.0828833333333332	2135.33642578125	6286.7215861205195	0	1171	0.08653434704593543	1.2254805322819124	1.450961064563825	532.1021728515625	532.1061401367188
1170	533.3609619140625	14.256116666666665					1	DETECTED	533.3610 m/z @14.26 [CD8243_2.mzXML]	533.3609619140625	14.256116666666665	8.662550000000001	14.652483333333333	5.989933333333331	3702.5849609375	373336.6303988952	0	1171	0.4629300997428114	0.5354305839446508	0.07086116788930152	533.3557739257812	533.363037109375
1171	534.2945556640625	13.200116666666666					1	DETECTED	534.2946 m/z @13.20 [CD8243_2.mzXML]	534.2945556640625	13.200116666666666	13.062800000000001	13.320783333333333	0.2579833333333319	7842.88720703125	77758.39918347147	0	1171	1.5256866490828642	0.9393737104017525	0.8787474208035052	534.2920532226562	534.296142578125
1172	539.1076049804688	1.8363					1	DETECTED	539.1076 m/z @1.84 [CD8243_2.mzXML]	539.1076049804688	1.8363	1.8218166666666666	19.7755	17.953683333333334	9975.2646484375	1470588.5038547972	0	1171	0.054164942539687955	619.8049482163376	19.249635364218673	539.0994873046875	539.1090087890625
1173	540.3643798828125	12.290966666666666					1	DETECTED	540.3644 m/z @12.29 [CD8243_2.mzXML]	540.3643798828125	12.290966666666666	12.2562	19.153666666666666	6.897466666666666	3210.33349609375	585590.1546626283	0	1171	0.11805433458246029	99.19654841802635	197.3930968360527	540.3635864257812	540.365234375
1174	542.3201293945312	12.920966666666667					1	DETECTED	542.3201 m/z @12.92 [CD8243_2.mzXML]	542.3201293945312	12.920966666666667	12.549100000000001	13.5122	0.963099999999999	110785.828125	1449501.5679697262	1	1171	0.16951117728691756	1.0815447381042627	0.7238070654566989	542.3193969726562	542.3237915039062
1175	544.3382568359375	12.855366666666667					1	DETECTED	544.3383 m/z @12.86 [CD8243_2.mzXML]	544.3382568359375	12.855366666666667	12.480833333333333	14.635416666666666	2.154583333333333	149476.1875	2366364.120656864	1	1171	0.16117532810796398	3.196046654902386	5.103259858102919	544.3350830078125	544.3416748046875
1176	546.353515625	13.078750000000001					1	DETECTED	546.3535 m/z @13.08 [CD8243_2.mzXML]	546.353515625	13.078750000000001	5.84025	16.194233333333333	10.353983333333332	60894.6640625	3027893.0919867572	0	1171	0.22109205877897153	1.334319533219966	1.5174133935196699	546.3477172851562	546.3616943359375
1177	548.3701171875	13.4464					1	DETECTED	548.3701 m/z @13.45 [CD8243_2.mzXML]	548.3701171875	13.4464	13.398166666666667	14.143533333333332	0.7453666666666656	8831.326171875	153951.9222605591	0	1171	0.1942665931370371	7.726675881133259	14.453351762266518	548.3685302734375	548.3733520507812
1178	550.4478759765625	12.821183333333332					1	DETECTED	550.4479 m/z @12.82 [CD8243_2.mzXML]	550.4478759765625	12.821183333333332	12.081166666666666	13.88875	1.8075833333333335	8271.884765625	360077.3056459351	0	1171	0.3280846901466212	1.2213125830499332	1.0556240813526727	550.4450073242188	550.4505615234375
1179	560.8695678710938	1.6425833333333335					1	DETECTED	560.8696 m/z @1.64 [CD8243_2.mzXML]	560.8695678710938	1.6425833333333335	1.5824666666666665	1.6574833333333332	0.07501666666666673	15169.5859375	44943.732784668	0	1171	0.05467268820531901	0.6239257000277205	0.23040247715178155	560.869384765625	560.8713989257812
1180	566.3204345703125	12.872316666666668					1	DETECTED	566.3204 m/z @12.87 [CD8243_2.mzXML]	566.3204345703125	12.872316666666668	12.821183333333332	19.757166666666667	6.9359833333333345	15143.7822265625	1140187.6950723578	0	1171	0.09946227781676065	67.82252281616317	134.64504563232634	566.317626953125	566.3216552734375
1181	566.8877563476562	1.6425833333333335					1	DETECTED	566.8878 m/z @1.64 [CD8243_2.mzXML]	566.8877563476562	1.6425833333333335	1.5972666666666666	17.776333333333334	16.179066666666667	12596.3154296875	1475233.8872999877	0	1171	0.042107958718712535	178.5112173593224	1.139415127268955	566.8806762695312	566.891357421875
1182	567.4057006835938	12.308449999999999					1	DETECTED	567.4057 m/z @12.31 [CD8243_2.mzXML]	567.4057006835938	12.308449999999999	8.4865	12.447283333333333	3.9607833333333335	4607.33740234375	468572.59652172885	0	1171	0.031517808404162295	0.5181626307687612	0.036325261537522545	567.4031982421875	567.4076538085938
1183	568.3380737304688	12.821183333333332					1	DETECTED	568.3381 m/z @12.82 [CD8243_2.mzXML]	568.3380737304688	12.821183333333332	0.4483833333333333	13.429666666666666	12.981283333333332	55455.2734375	1224017.9200814213	0	1171	0.11496407969457856	1.7307161188886526	5.304245928402182	568.3323974609375	568.3389282226562
1184	583.2534790039062	10.756866666666667					1	DETECTED	583.2535 m/z @10.76 [CD8243_2.mzXML]	583.2534790039062	10.756866666666667	4.7801	12.920966666666667	8.140866666666668	16116.8603515625	985716.2422604067	0	1171	0.2101059826265015	5.586013593966918	20.827790283167143	583.2463989257812	583.2573852539062
1185	585.2691650390625	12.855366666666667					1	DETECTED	585.2692 m/z @12.86 [CD8243_2.mzXML]	585.2691650390625	12.855366666666667	10.30595	15.332733333333334	5.026783333333334	26238.35546875	1398114.9637433486	0	1171	1.9154768035680707	2.679061018667522	1.5053332617866582	585.2664794921875	585.2789306640625
1186	616.173095703125	11.27755					1	DETECTED	616.1731 m/z @11.28 [CD8243_2.mzXML]	616.173095703125	11.27755	11.27755	11.356083333333334	0.07853333333333445	22954.958984375	71965.41214062486	0	1171	0.030153311065395982	null	null	616.173095703125	616.1749877929688
1187	619.43603515625	12.582683333333334					1	DETECTED	619.4360 m/z @12.58 [CD8243_2.mzXML]	619.43603515625	12.582683333333334	12.582683333333334	12.71755	0.13486666666666558	3859.176513671875	24494.800806396473	0	1171	0.1024456393741513	null	null	619.434814453125	619.4384155273438
1188	629.1517944335938	1.86395					1	DETECTED	629.1518 m/z @1.86 [CD8243_2.mzXML]	629.1517944335938	1.86395	1.85005	3.9378666666666664	2.0878166666666664	32179.3984375	418397.5986552734	0	1171	0.026211544190875236	35.20138788737904	54.19417241583896	629.1492919921875	629.1553955078125
1189	637.0911865234375	9.974433333333334					1	DETECTED	637.0912 m/z @9.97 [CD8243_2.mzXML]	637.0911865234375	9.974433333333334	9.838866666666666	10.056849999999999	0.21798333333333275	2417.688232421875	21812.270751159576	0	1171	0.19630945768291497	0.8039709859847483	0.6079419719694965	637.0904541015625	637.0955200195312
1190	651.134765625	1.86395					1	DETECTED	651.1348 m/z @1.86 [CD8243_2.mzXML]	651.134765625	1.86395	1.85005	2.4913666666666665	0.6413166666666665	23350.619140625	182359.53360607903	0	1171	0.03998300741757799	23.34634967503298	39.24177634487209	651.1324462890625	651.1358032226562
1191	673.1156616210938	1.86395					1	DETECTED	673.1157 m/z @1.86 [CD8243_2.mzXML]	673.1156616210938	1.86395	1.85005	9.071816666666667	7.221766666666667	13552.74609375	912138.8241608886	0	1171	0.06221086045868729	259.7757793764984	14.748800780357634	673.1140747070312	673.1207885742188
1192	675.5403442382812	13.6301					1	DETECTED	675.5403 m/z @13.63 [CD8243_2.mzXML]	675.5403442382812	13.6301	6.0338666666666665	14.5018	8.467933333333333	5339.4296875	723106.5726516115	0	1171	0.647087001604314	0.5573771211170447	0.11475424223408953	675.5388793945312	675.5454711914062
1193	701.5575561523438	12.325766666666668					1	DETECTED	701.5576 m/z @12.33 [CD8243_2.mzXML]	701.5575561523438	12.325766666666668	9.532649999999999	15.225233333333334	5.692583333333335	8901.197265625	779377.9981939695	0	1171	0.2773702780473766	0.9172596066402795	0.9056838590313406	701.5479125976562	701.564208984375
1194	703.57275390625	13.382583333333335					1	DETECTED	703.5728 m/z @13.38 [CD8243_2.mzXML]	703.57275390625	13.382583333333335	11.770166666666666	15.441849999999999	3.6716833333333323	14461.142578125	1007506.4610882573	0	1171	0.809897499329697	0.7327104264901025	0.7491426626427542	703.567626953125	703.5771484375
1195	722.5263061523438	12.888783333333333					1	DETECTED	722.5263 m/z @12.89 [CD8243_2.mzXML]	722.5263061523438	12.888783333333333	12.5152	13.646766666666668	1.131566666666668	10368.29296875	275357.71589715587	0	1171	0.4470911102954709	1.5144769127816247	1.8921424983277124	722.5191650390625	722.529052734375
1196	732.5513916015625	13.714616666666666					1	DETECTED	732.5514 m/z @13.71 [CD8243_2.mzXML]	732.5513916015625	13.714616666666666	2.1870166666666666	14.010733333333333	11.823716666666666	3484.188720703125	1199356.7908419191	0	1171	0.27013800920946096	0.5128438125310848	0.02568762506216961	732.5487060546875	732.558349609375
1197	758.5670776367188	13.4793					1	DETECTED	758.5671 m/z @13.48 [CD8243_2.mzXML]	758.5670776367188	13.4793	3.702433333333333	16.13925	12.436816666666667	127407.359375	9818008.121763792	1	1171	0.6807149790396263	0.8713331401280067	0.6600225443698579	758.5593872070312	758.5721435546875
1198	782.5674438476562	12.666666666666666					1	DETECTED	782.5674 m/z @12.67 [CD8243_2.mzXML]	782.5674438476562	12.666666666666666	11.7525	15.772666666666668	4.020166666666668	108885.3359375	3739915.0929557835	1	1171	0.2967128710889231	1.6881752232422071	2.984418371691132	782.5578002929688	782.5731201171875
1199	784.5814208984375	12.5996					1	DETECTED	784.5814 m/z @12.60 [CD8243_2.mzXML]	784.5814208984375	12.5996	11.7008	15.0476	3.3468	24612.51953125	1725159.9899861452	0	1171	1.557201066188835	1.558642685964096	2.1816733022127126	784.5792846679688	784.586181640625
1200	786.5985717773438	12.666666666666666					1	DETECTED	786.5986 m/z @12.67 [CD8243_2.mzXML]	786.5985717773438	12.666666666666666	5.963233333333333	15.47865	9.515416666666667	54186.484375	3637450.352303559	0	1171	1.4061318630624733	1.593026566256879	2.3294652663157938	786.5960693359375	786.6044921875
1201	806.5667114257812	12.650016666666666					1	DETECTED	806.5667 m/z @12.65 [CD8243_2.mzXML]	806.5667114257812	12.650016666666666	10.197833333333334	14.995783333333332	4.797949999999998	16380.9775390625	1229751.217807434	0	1171	0.3396968228144761	0.9231254107169669	2.6559649655948045	806.562255859375	806.5760498046875
1202	808.5819702148438	12.666666666666666					1	DETECTED	808.5820 m/z @12.67 [CD8243_2.mzXML]	808.5819702148438	12.666666666666666	11.836649999999999	15.065183333333332	3.228533333333333	11397.2626953125	754872.1043591616	0	1171	1.2914018595942665	1.9448605449689749	1.6048750179590918	808.5782470703125	808.5894775390625
1203	810.597412109375	12.666666666666666					1	DETECTED	810.5974 m/z @12.67 [CD8243_2.mzXML]	810.597412109375	12.666666666666666	12.04695	15.31465	3.2676999999999996	23665.33984375	1020430.0225520333	0	1171	0.16362160926797387	2.1068604919876743	3.2061060046386207	810.5899047851562	810.6025390625
1204	812.616943359375	12.5323					1	DETECTED	812.6169 m/z @12.53 [CD8243_2.mzXML]	812.616943359375	12.5323	12.2562	13.941783333333332	1.6855833333333319	5281.9375	292129.7410516359	0	1171	1.2388852691453138	3.0524870216105295	5.104974043221059	812.6095581054688	812.616943359375
