# Supplementary material for: MSFC: a new feature construction method for accurate diagnosis of mass spectrometry data
Source: Sci Rep. 2023 Sep 21;13:15694. doi: 10.1038/s41598-023-42395-5 (PMC10514077; doi:10.1038/s41598-023-42395-5)
Supplement: Supplementary file 1 — Supplementary Information. [file 41598_2023_42395_MOESM1_ESM.zip › dataset/CHD dataset/2-batch/P/CD8257_2.mzXML_chromatograms.csv]

row ID	row m/z	row retention time	row identity (main ID)	row identity (all IDs)	row identity (main ID + details)	row comment	row number of detected peaks	CD8257_2.mzXML Peak status	CD8257_2.mzXML Peak name	CD8257_2.mzXML Peak m/z	CD8257_2.mzXML Peak RT	CD8257_2.mzXML Peak RT start	CD8257_2.mzXML Peak RT end	CD8257_2.mzXML Peak duration time	CD8257_2.mzXML Peak height	CD8257_2.mzXML Peak area	CD8257_2.mzXML Peak charge	CD8257_2.mzXML Peak # data points	CD8257_2.mzXML Peak FWHM	CD8257_2.mzXML Peak tailing factor	CD8257_2.mzXML Peak asymmetry factor	CD8257_2.mzXML Peak m/z min	CD8257_2.mzXML Peak m/z max
1	55.05390167236328	1.9385000000000001					1	DETECTED	55.0539 m/z @1.94 [CD8257_2.mzXML]	55.05390167236328	1.9385000000000001	0.10101666666666667	19.997833333333332	19.896816666666666	2772.58935546875	1205451.0505530543	0	1188	16.513218450833598	5.41414888116899	10.474077726624591	55.04656219482422	55.0575065612793
2	60.080570220947266	11.630666666666666					1	DETECTED	60.0806 m/z @11.63 [CD8257_2.mzXML]	60.080570220947266	11.630666666666666	0.10101666666666667	19.997833333333332	19.896816666666666	138482.28125	2.9790884539808325E7	0	1188	6.182333406548949	0.718576527109597	0.11169665698633525	60.08035659790039	60.08077621459961
3	61.0394401550293	1.8407499999999999					1	DETECTED	61.0394 m/z @1.84 [CD8257_2.mzXML]	61.0394401550293	1.8407499999999999	0.13758333333333334	19.997833333333332	19.86025	410449.375	4226357.610273041	0	1188	0.0505809158194106	3.5607412552798	4.972534803684625	61.03916931152344	61.039649963378906
4	61.08394241333008	11.630666666666666					1	DETECTED	61.0839 m/z @11.63 [CD8257_2.mzXML]	61.08394241333008	11.630666666666666	8.632533333333333	19.501666666666665	10.869133333333332	3952.66943359375	851262.8659087528	0	1188	6.389327549377221	1.8126500933914433	4.581918259897218	61.08029556274414	61.08433151245117
5	68.98210144042969	1.4802833333333332					1	DETECTED	68.9821 m/z @1.48 [CD8257_2.mzXML]	68.98210144042969	1.4802833333333332	1.4654333333333334	16.400016666666666	14.934583333333332	8860.552734375	1359427.3493896483	0	1188	0.2682990236524827	502.84792368126347	1004.695847362527	68.98021697998047	68.9821548461914
6	69.03324127197266	1.9385000000000001					1	DETECTED	69.0332 m/z @1.94 [CD8257_2.mzXML]	69.03324127197266	1.9385000000000001	1.7696833333333333	9.763816666666665	7.994133333333332	8229.40625	531562.0194857481	0	1188	0.07408576886305651	10.65705197709024	19.332433409788223	69.02397155761719	69.03449249267578
7	69.06966400146484	6.8665					1	DETECTED	69.0697 m/z @6.87 [CD8257_2.mzXML]	69.06966400146484	6.8665	0.10101666666666667	19.997833333333332	19.896816666666666	7788.9912109375	4368274.202844177	0	1188	5.143835329643075	1.4704652784107564	1.7870814660328247	69.06169891357422	69.0699234008789
8	70.9804458618164	1.5244833333333332					1	DETECTED	70.9804 m/z @1.52 [CD8257_2.mzXML]	70.9804458618164	1.5244833333333332	0.5045499999999999	18.312	17.807450000000003	6302.68359375	1351170.915565735	0	1188	0.10094645101246091	75.20662084338856	153.7108792059145	70.97727966308594	70.99014282226562
9	72.04879760742188	12.835566666666667					1	DETECTED	72.0488 m/z @12.84 [CD8257_2.mzXML]	72.04879760742188	12.835566666666667	0.15594999999999998	19.666666666666668	19.510716666666667	5309.810546875	1258058.3635001834	0	1188	2.9728741540752726	0.7693732854699866	2.085096951848657	72.04216003417969	72.05750274658203
10	72.08062744140625	1.9107166666666666					1	DETECTED	72.0806 m/z @1.91 [CD8257_2.mzXML]	72.08062744140625	1.9107166666666666	1.8549	19.208000000000002	17.3531	61893.76171875	1741331.8560057073	0	1188	0.09399681817706251	8.652231361624239	15.289507754607005	72.08023834228516	72.08238220214844
11	73.0452880859375	14.049966666666668					1	DETECTED	73.0453 m/z @14.05 [CD8257_2.mzXML]	73.0452880859375	14.049966666666668	0.10101666666666667	19.997833333333332	19.896816666666666	14617.7578125	4233765.656091063	0	1188	3.797280863989709	0.7118510931683354	1.284557258408188	73.0399398803711	73.05428314208984
12	75.94766998291016	2.4957166666666666					1	DETECTED	75.9477 m/z @2.50 [CD8257_2.mzXML]	75.94766998291016	2.4957166666666666	2.20565	19.648333333333333	17.442683333333335	5162.59912109375	867854.5921684266	0	1188	0.4387733963255456	30.066680073546312	2.818014359471007	75.94145965576172	75.95288848876953
13	77.03843688964844	8.303716666666666					1	DETECTED	77.0384 m/z @8.30 [CD8257_2.mzXML]	77.03843688964844	8.303716666666666	0.7964	13.5745	12.7781	1861.227783203125	511754.88709414675	0	1188	0.16186841854065648	0.8510430935154373	0.7020861870308744	77.03498840332031	77.038818359375
14	80.94759368896484	1.7390833333333333					1	DETECTED	80.9476 m/z @1.74 [CD8257_2.mzXML]	80.94759368896484	1.7390833333333333	1.64295	5.109483333333333	3.4665333333333335	118319.46875	1947455.5211640014	0	1188	0.2112358017192424	3.6234955351856435	6.034232824778433	80.94756317138672	80.9478759765625
15	81.06962585449219	7.4148					1	DETECTED	81.0696 m/z @7.41 [CD8257_2.mzXML]	81.06962585449219	7.4148	0.10101666666666667	19.997833333333332	19.896816666666666	3826.106689453125	1966037.6828062132	0	1188	2.859198255422193	1.360227378898746	1.462705127953619	81.06925201416016	81.07001495361328
16	82.94465637207031	1.75475					1	DETECTED	82.9447 m/z @1.75 [CD8257_2.mzXML]	82.94465637207031	1.75475	1.6884333333333332	16.9695	15.281066666666668	46000.0546875	1793416.3743288575	0	1188	0.1230063293938839	115.21286755466176	1.5952145787315677	82.94464111328125	82.94488525390625
17	83.02120971679688	1.8264833333333332					1	DETECTED	83.0212 m/z @1.83 [CD8257_2.mzXML]	83.02120971679688	1.8264833333333332	0.11931666666666667	19.997833333333332	19.878516666666666	3171713.75	1.5495845587560227E7	0	1188	0.048486859320824305	1.885225602365878	2.3313757472868595	83.02120208740234	83.02177429199219
18	83.08531188964844	11.350950000000001					1	DETECTED	83.0853 m/z @11.35 [CD8257_2.mzXML]	83.08531188964844	11.350950000000001	0.10101666666666667	19.997833333333332	19.896816666666666	13951.3896484375	4508770.5548861725	0	1188	3.836322793440674	0.6223078682436082	0.8329542361799503	83.08478546142578	83.08562469482422
19	84.0443344116211	2.4821666666666666					1	DETECTED	84.0443 m/z @2.48 [CD8257_2.mzXML]	84.0443344116211	2.4821666666666666	0.11931666666666667	19.90583333333333	19.786516666666664	30035.771484375	2791701.439048705	0	1188	0.30203070765891704	2.795791982903078	1.4519442940844245	84.04408264160156	84.05358123779297
20	84.95933532714844	1.5389333333333333					1	DETECTED	84.9593 m/z @1.54 [CD8257_2.mzXML]	84.95933532714844	1.5389333333333333	0.10101666666666667	19.997833333333332	19.896816666666666	1486081.875	2.264339904156694E7	0	1188	0.13083605045297442	1.0734410083603816	0.9474071944754514	84.9535903930664	84.96146392822266
21	85.02826690673828	1.9523833333333334					1	DETECTED	85.0283 m/z @1.95 [CD8257_2.mzXML]	85.02826690673828	1.9523833333333334	1.8689500000000001	7.7514	5.88245	44261.06640625	2805097.6655336907	0	1188	0.2590404571162903	29.817093416804298	37.63161328074626	85.02470397949219	85.02896118164062
22	85.06006622314453	19.813666666666666					1	DETECTED	85.0601 m/z @19.81 [CD8257_2.mzXML]	85.06006622314453	19.813666666666666	0.11931666666666667	19.997833333333332	19.878516666666666	4726.6240234375	2426347.681783446	0	1188	1.374293777336188	0.5046756218577071	0.009351243715414124	85.05561828613281	85.06649780273438
23	85.96305847167969	1.4952666666666665					1	DETECTED	85.9631 m/z @1.50 [CD8257_2.mzXML]	85.96305847167969	1.4952666666666665	1.4336833333333334	15.054633333333333	13.62095	7174.05810546875	2849677.3120276793	0	1188	0.1918738398288904	110.5895805142088	220.1791610284176	85.96290588378906	85.97132110595703
24	86.09630584716797	3.9731333333333336					1	DETECTED	86.0963 m/z @3.97 [CD8257_2.mzXML]	86.09630584716797	3.9731333333333336	2.900916666666667	19.924166666666668	17.02325	140001.4375	9288732.344643978	1	1188	0.9935621065446156	1.0172358583782568	0.7877597235794195	86.09603881835938	86.09647369384766
25	87.04405975341797	4.28685					1	DETECTED	87.0441 m/z @4.29 [CD8257_2.mzXML]	87.04405975341797	4.28685	0.10101666666666667	19.8875	19.786483333333333	12537.349609375	2131645.1721747587	0	1188	2.6645267253803824	2.363505872984272	0.8588463585360413	87.04363250732422	87.04419708251953
26	87.08021545410156	5.9667666666666666					1	DETECTED	87.0802 m/z @5.97 [CD8257_2.mzXML]	87.08021545410156	5.9667666666666666	0.10101666666666667	19.997833333333332	19.896816666666666	109753.6875	6.312077148115181E7	1	1188	15.029875846928597	1.6960164230206423	1.708832224405993	87.08011627197266	87.08045959472656
27	88.03913879394531	2.4957166666666666					1	DETECTED	88.0391 m/z @2.50 [CD8257_2.mzXML]	88.03913879394531	2.4957166666666666	2.0513500000000002	17.301	15.249649999999999	7143.578125	1508834.6426640623	0	1188	0.48103662686558746	17.15885905033382	1.9465764716451794	88.03902435302734	88.04627227783203
28	88.08363342285156	7.609116666666667					1	DETECTED	88.0836 m/z @7.61 [CD8257_2.mzXML]	88.08363342285156	7.609116666666667	0.10101666666666667	19.997833333333332	19.896816666666666	6169.13818359375	3414440.2245802027	0	1188	19.51129929147884	1.3250234191517605	1.0161175342704745	88.0754165649414	88.08387756347656
29	88.11186218261719	12.6012					1	DETECTED	88.1119 m/z @12.60 [CD8257_2.mzXML]	88.11186218261719	12.6012	9.931266666666666	18.914833333333334	8.983566666666668	4380.5576171875	998052.4173717344	0	1188	1.8933647086277503	1.6823578616195156	2.3647157232390312	88.109130859375	88.11442565917969
30	88.95259094238281	1.5389333333333333					1	DETECTED	88.9526 m/z @1.54 [CD8257_2.mzXML]	88.95259094238281	1.5389333333333333	1.4336833333333334	15.177633333333334	13.743950000000002	20694.654296875	1942366.6861124572	0	1188	0.13912895369169553	65.29192399049892	129.58384798099783	88.9478530883789	88.95264434814453
31	88.96814727783203	11.3955					1	DETECTED	88.9681 m/z @11.40 [CD8257_2.mzXML]	88.96814727783203	11.3955	0.10101666666666667	19.9425	19.841483333333333	21028.669921875	3060663.269447994	0	1188	0.34632967255544855	0.8669627584999562	0.31346732720090703	88.96802520751953	88.96843719482422
32	89.05960845947266	10.172883333333335					1	DETECTED	89.0596 m/z @10.17 [CD8257_2.mzXML]	89.05960845947266	10.172883333333335	0.10101666666666667	19.979166666666668	19.87815	20496.6015625	4498786.08291327	0	1188	0.8761295152508115	1.1979848385960512	1.9015616713364751	89.0593032836914	89.05988311767578
33	90.05477142333984	1.8124666666666667					1	DETECTED	90.0548 m/z @1.81 [CD8257_2.mzXML]	90.05477142333984	1.8124666666666667	0.10101666666666667	19.979166666666668	19.87815	119879.0859375	5146517.8881276	0	1188	0.14155935257908503	41.833511612599104	11.72837103931693	90.04618072509766	90.05973815917969
34	90.97637939453125	1.6579666666666666					1	DETECTED	90.9764 m/z @1.66 [CD8257_2.mzXML]	90.97637939453125	1.6579666666666666	1.55345	1.9385000000000001	0.3850500000000001	405049.09375	3121923.3503815923	0	1188	0.15443425978546466	2.0712438141943523	2.2363787954063192	90.97634887695312	90.97673034667969
35	91.03882598876953	10.084833333333334					1	DETECTED	91.0388 m/z @10.08 [CD8257_2.mzXML]	91.03882598876953	10.084833333333334	0.10101666666666667	19.997833333333332	19.896816666666666	43555.66015625	2.1811215096545886E7	0	1188	2.0935935746863468	1.077189575405408	0.3404226655763891	91.03060913085938	91.04350280761719
36	91.05409240722656	9.191533333333332					1	DETECTED	91.0541 m/z @9.19 [CD8257_2.mzXML]	91.05409240722656	9.191533333333332	0.10101666666666667	19.979166666666668	19.87815	122280.515625	1.5352460389992476E7	0	1188	0.09575139416341649	22.88551879240128	0.20651426023785138	91.05035400390625	91.05792236328125
37	92.05747985839844	9.191533333333332					1	DETECTED	92.0575 m/z @9.19 [CD8257_2.mzXML]	92.05747985839844	9.191533333333332	0.43160000000000004	16.6577	16.2261	9854.53515625	1038886.6965457764	0	1188	0.07381899074179721	1.198274161218884	0.14547716025116153	92.05104064941406	92.0594711303711
38	93.05715942382812	8.632533333333333					1	DETECTED	93.0572 m/z @8.63 [CD8257_2.mzXML]	93.05715942382812	8.632533333333333	0.8146	19.685	18.8704	5656.23974609375	1097794.4707644954	0	1188	2.284343068988253	1.2068662647417476	4.885472638870266	93.05402374267578	93.05741119384766
39	93.06980895996094	8.382633333333334					1	DETECTED	93.0698 m/z @8.38 [CD8257_2.mzXML]	93.06980895996094	8.382633333333334	0.22973333333333334	19.924166666666668	19.694433333333336	10298.982421875	1342163.7817785947	0	1188	0.45389329405266565	3.8534286687737986	10.295975225286323	93.06046295166016	93.07437133789062
40	94.04125213623047	8.382633333333334					1	DETECTED	94.0413 m/z @8.38 [CD8257_2.mzXML]	94.04125213623047	8.382633333333334	2.8149	16.08608333333333	13.271183333333331	14652.6728515625	1038402.3482353818	0	1188	0.16197464188279298	0.5565462666236636	1.3239809002375416	94.03634643554688	94.04991912841797
41	95.01600646972656	2.0372166666666667					1	DETECTED	95.0160 m/z @2.04 [CD8257_2.mzXML]	95.01600646972656	2.0372166666666667	1.288	9.8483	8.5603	10437.8076171875	660200.9589445952	0	1188	0.32237411273272976	1.3118622174161803	1.7796960455224553	95.01553344726562	95.01646423339844
42	95.04908752441406	8.382633333333334					1	DETECTED	95.0491 m/z @8.38 [CD8257_2.mzXML]	95.04908752441406	8.382633333333334	0.43160000000000004	10.120416666666667	9.688816666666668	10589.0615234375	719678.5945627443	0	1188	0.49788988167746506	0.7011637232349089	0.04915359364186235	95.04874420166016	95.04940032958984
43	95.08543395996094	11.588750000000001					1	DETECTED	95.0854 m/z @11.59 [CD8257_2.mzXML]	95.08543395996094	11.588750000000001	0.10101666666666667	19.997833333333332	19.896816666666666	5433.25634765625	1273948.925825835	0	1188	7.723356543692945	0.8660027217437729	0.459058372864672	95.083984375	95.0859146118164
44	96.92157745361328	1.7390833333333333					1	DETECTED	96.9216 m/z @1.74 [CD8257_2.mzXML]	96.92157745361328	1.7390833333333333	1.6579666666666666	16.822333333333333	15.164366666666666	118677.859375	4087759.332587708	0	1188	0.24379998479296594	1.279958570358416	5.8268205810638705	96.91893005371094	96.93138122558594
45	97.02830505371094	1.9946833333333334					1	DETECTED	97.0283 m/z @1.99 [CD8257_2.mzXML]	97.02830505371094	1.9946833333333334	0.46801666666666664	19.86916666666667	19.40115	19516.078125	2820566.166189636	0	1188	2.6075325876184676	2.410564939202164	2.7515791120222453	97.02806091308594	97.02863311767578
46	97.06460571289062	6.601683333333333					1	DETECTED	97.0646 m/z @6.60 [CD8257_2.mzXML]	97.06460571289062	6.601683333333333	0.10101666666666667	19.960833333333333	19.859816666666667	3613.61279296875	1935403.3165888675	0	1188	19.3826955715521	1.5275215362526922	2.055043072505384	97.06256866455078	97.06538391113281
47	97.10122680664062	11.644333333333332					1	DETECTED	97.1012 m/z @11.64 [CD8257_2.mzXML]	97.10122680664062	11.644333333333332	0.15594999999999998	19.979166666666668	19.823216666666667	3415.011962890625	2109331.2110595107	0	1188	8.432023278224937	0.8627504885369716	0.7255009770739431	97.09719848632812	97.11014556884766
48	98.91857147216797	1.7390833333333333					1	DETECTED	98.9186 m/z @1.74 [CD8257_2.mzXML]	98.91857147216797	1.7390833333333333	1.6579666666666666	6.901716666666667	5.24375	33117.9921875	1840147.600072754	0	1188	0.10643994481420083	32.322272447092644	4.69024767839293	98.91849517822266	98.92842864990234
49	98.98409271240234	2.079466666666667					1	DETECTED	98.9841 m/z @2.08 [CD8257_2.mzXML]	98.98409271240234	2.079466666666667	0.10101666666666667	19.997833333333332	19.896816666666666	14206.6904296875	4771097.8230037885	0	1188	5.206226801972839	2.774976849202256	5.138243714600451	98.9754867553711	98.9843978881836
50	98.9953384399414	1.8124666666666667					1	DETECTED	98.9953 m/z @1.81 [CD8257_2.mzXML]	98.9953384399414	1.8124666666666667	1.6884333333333332	7.661966666666667	5.973533333333334	147349.71875	3690127.054918701	0	1188	0.07565678720630609	24.080354743348543	5.071992928596685	98.99412536621094	98.99747467041016
51	99.04402160644531	2.0513500000000002					1	DETECTED	99.0440 m/z @2.05 [CD8257_2.mzXML]	99.04402160644531	2.0513500000000002	0.19288333333333335	19.9425	19.749616666666665	19386.677734375	2900068.512468505	0	1188	0.2600530204666882	4.816357670011717	0.9213081510464491	99.0415267944336	99.044189453125
52	100.07542419433594	8.839766666666666					1	DETECTED	100.0754 m/z @8.84 [CD8257_2.mzXML]	100.07542419433594	8.839766666666666	0.1747166666666667	19.997833333333332	19.823116666666667	133012.453125	2778739.948955201	1	1188	0.15437139149025292	1.5852192927162712	1.4026394166984661	100.07521057128906	100.07584381103516
53	101.00808715820312	1.4952666666666665					1	DETECTED	101.0081 m/z @1.50 [CD8257_2.mzXML]	101.00808715820312	1.4952666666666665	0.37675000000000003	19.9425	19.565749999999998	858418.5	1.2176862016639458E7	1	1188	0.13298221432052215	1.646551205370556	2.2421775995134516	101.00789642333984	101.00863647460938
54	101.05546569824219	11.939266666666667					1	DETECTED	101.0555 m/z @11.94 [CD8257_2.mzXML]	101.05546569824219	11.939266666666667	1.288	11.939266666666667	10.651266666666666	7402.8291015625	2125145.798407715	0	1188	2.907739256087975	0.5	null	101.05546569824219	101.0597915649414
55	101.09591674804688	7.167166666666666					1	DETECTED	101.0959 m/z @7.17 [CD8257_2.mzXML]	101.09591674804688	7.167166666666666	0.10101666666666667	19.997833333333332	19.896816666666666	20129.46875	1.0495494418527933E7	0	1188	17.735470148711396	0.6776214298389572	0.3561455455268027	101.08658599853516	101.09941864013672
56	102.00912475585938	1.4952666666666665					1	DETECTED	102.0091 m/z @1.50 [CD8257_2.mzXML]	102.00912475585938	1.4952666666666665	1.4151833333333335	18.568166666666666	17.15298333333333	64233.16015625	6947076.438693631	0	1188	0.16118956720908884	97.02063218178796	206.84435815759542	102.00877380371094	102.01736450195312
57	102.05482482910156	2.0227666666666666					1	DETECTED	102.0548 m/z @2.02 [CD8257_2.mzXML]	102.05482482910156	2.0227666666666666	0.1747166666666667	19.758666666666667	19.58395	28997.40625	3646152.512997375	0	1188	0.7941489789500926	3.2382579038353585	4.11831893168312	102.0456771850586	102.0578384399414
58	102.09113311767578	1.8264833333333332					1	DETECTED	102.0911 m/z @1.83 [CD8257_2.mzXML]	102.09113311767578	1.8264833333333332	0.10101666666666667	19.997833333333332	19.896816666666666	11188.5478515625	2333764.0611083377	0	1188	6.117224203363012	4.944265152341653	11.273301089706287	102.09092712402344	102.09941101074219
59	102.12741088867188	12.6012					1	DETECTED	102.1274 m/z @12.60 [CD8257_2.mzXML]	102.12741088867188	12.6012	0.24800000000000003	19.924166666666668	19.676166666666667	6204.201171875	1854486.8624148562	0	1188	3.9741268232509235	0.7963995833738087	1.5293486488586399	102.1270980834961	102.12791442871094
60	102.97012329101562	1.5244833333333332					1	DETECTED	102.9701 m/z @1.52 [CD8257_2.mzXML]	102.97012329101562	1.5244833333333332	1.4151833333333335	11.672083333333335	10.256900000000002	377748.03125	3829865.737871126	0	1188	0.11335332483549698	1.2509413897999333	1.3135582157549943	102.96915435791016	102.97041320800781
61	103.03888702392578	2.0513500000000002					1	DETECTED	103.0389 m/z @2.05 [CD8257_2.mzXML]	103.03888702392578	2.0513500000000002	0.6319833333333332	16.896333333333335	16.26435	71065.15625	5409592.69693628	0	1188	0.32839814045038995	2.591536691659833	1.4981101193426825	103.03865051269531	103.0417251586914
62	103.05400085449219	8.382633333333334					1	DETECTED	103.0540 m/z @8.38 [CD8257_2.mzXML]	103.05400085449219	8.382633333333334	3.0170166666666662	8.701633333333332	5.684616666666665	256688.046875	1.0165701844306638E7	1	1188	0.2447868516698346	0.5340473941884196	0.34730096610437583	103.04659271240234	103.05908203125
63	103.0751953125	10.915983333333333					1	DETECTED	103.0752 m/z @10.92 [CD8257_2.mzXML]	103.0751953125	10.915983333333333	0.10101666666666667	19.997833333333332	19.896816666666666	92232.6953125	1.6942640987965215E7	1	1188	0.3827493660428001	2.7724826560754963	3.7601153682079445	103.07267761230469	103.08338165283203
64	104.05751037597656	8.319416666666667					1	DETECTED	104.0575 m/z @8.32 [CD8257_2.mzXML]	104.05751037597656	8.319416666666667	7.78645	11.290249999999999	3.5037999999999982	15579.4365234375	782422.122232849	0	1188	0.3054177387963488	0.9475139976674157	0.6137918883342186	104.0493392944336	104.05762481689453
65	104.07048797607422	1.8549					1	DETECTED	104.0705 m/z @1.85 [CD8257_2.mzXML]	104.07048797607422	1.8549	0.1747166666666667	19.997833333333332	19.823116666666667	124212.71875	5588141.475056488	0	1188	7.190775236493164	5.946807158597615	47.21538411157033	104.07012939453125	104.07887268066406
66	104.10662078857422	1.784					1	DETECTED	104.1066 m/z @1.78 [CD8257_2.mzXML]	104.10662078857422	1.784	1.70485	14.649166666666668	12.944316666666667	993254.5625	7530570.0893656	1	1188	0.058940158445639934	2.5708392650316743	2.6374352297293147	104.10631561279297	104.10716247558594
67	104.9630355834961	11.240733333333333					1	DETECTED	104.9630 m/z @11.24 [CD8257_2.mzXML]	104.9630355834961	11.240733333333333	0.11931666666666667	19.997833333333332	19.878516666666666	5477.32568359375	2292654.3297035205	0	1188	18.815771995525903	0.8937043392253684	0.7871915181308534	104.95594024658203	104.9662094116211
68	105.00328826904297	1.5244833333333332					1	DETECTED	105.0033 m/z @1.52 [CD8257_2.mzXML]	105.00328826904297	1.5244833333333332	1.4336833333333334	18.951166666666666	17.51748333333333	30576.0625	3006471.7101505124	0	1188	0.14724115581669373	96.46191262848775	191.92382525697553	105.00057220458984	105.0067138671875
69	105.03340911865234	9.71395					1	DETECTED	105.0334 m/z @9.71 [CD8257_2.mzXML]	105.03340911865234	9.71395	9.664299999999999	9.780383333333333	0.11608333333333398	27609.375	131240.59512890584	0	1188	0.09423761751629556	1.1690164484726124	1.3380328969452249	105.03334045410156	105.03346252441406
70	105.05448150634766	4.703516666666667					1	DETECTED	105.0545 m/z @4.70 [CD8257_2.mzXML]	105.05448150634766	4.703516666666667	3.35975	19.281	15.921249999999999	3662.9814453125	1425938.1683331297	0	1188	0.8589069242913197	5.924112569146426	10.848225138292852	105.0445556640625	105.05726623535156
71	105.07144927978516	13.449316666666666					1	DETECTED	105.0714 m/z @13.45 [CD8257_2.mzXML]	105.07144927978516	13.449316666666666	0.10101666666666667	19.979166666666668	19.87815	89754.5078125	1.6447902245758854E7	1	1188	2.256911491691861	0.9085947392590911	1.3781580870701058	105.06949615478516	105.07318115234375
72	106.04985046386719	1.8968999999999998					1	DETECTED	106.0499 m/z @1.90 [CD8257_2.mzXML]	106.04985046386719	1.8968999999999998	0.19288333333333335	19.006333333333334	18.81345	11911.162109375	1317295.6949794001	0	1188	0.11902415401807187	1.7607251519479072	1.2093814676012307	106.04896545410156	106.05029296875
73	106.06485748291016	12.449766666666667					1	DETECTED	106.0649 m/z @12.45 [CD8257_2.mzXML]	106.06485748291016	12.449766666666667	0.61375	19.85033333333333	19.236583333333332	3834.288818359375	1348553.0986001275	0	1188	5.623024885406059	0.81262910804733	0.6075739833337271	106.0645980834961	106.0748519897461
74	106.95035552978516	1.6579666666666666					1	DETECTED	106.9504 m/z @1.66 [CD8257_2.mzXML]	106.95035552978516	1.6579666666666666	1.5975499999999998	1.8968999999999998	0.29935	61007.78125	499166.47408862296	0	1188	0.191084374206399	2.07267807220698	3.006439123867649	106.95022583007812	106.95064544677734
75	106.96320343017578	1.50985					1	DETECTED	106.9632 m/z @1.51 [CD8257_2.mzXML]	106.96320343017578	1.50985	1.4336833333333334	16.104733333333332	14.67105	8437.7490234375	1589863.8493102414	0	1188	0.08473177035459312	96.30886214442035	191.6177242888407	106.96294403076172	106.9664077758789
76	107.01579284667969	14.86705					1	DETECTED	107.0158 m/z @14.87 [CD8257_2.mzXML]	107.01579284667969	14.86705	10.964383333333334	15.938600000000001	4.974216666666667	2263.2412109375	372237.09099865693	0	1188	0.6584922073064359	0.6372843354970961	0.2745686709941921	107.01060485839844	107.01628112792969
77	107.04903411865234	8.382633333333334					1	DETECTED	107.0490 m/z @8.38 [CD8257_2.mzXML]	107.04903411865234	8.382633333333334	0.10101666666666667	19.86916666666667	19.768150000000002	2414.081298828125	1090420.9321224978	0	1188	2.7531838701204823	1.1934958351529592	1.3869916703059184	107.04811096191406	107.0524673461914
78	107.08545684814453	11.57515					1	DETECTED	107.0855 m/z @11.58 [CD8257_2.mzXML]	107.08545684814453	11.57515	5.6855166666666666	14.649166666666668	8.963650000000001	7016.6533203125	633558.4808162844	0	1188	0.135895909009637	0.7609684247463057	0.057776113895742214	107.08495330810547	107.08570861816406
79	108.08056640625	6.353750000000001					1	DETECTED	108.0806 m/z @6.35 [CD8257_2.mzXML]	108.08056640625	6.353750000000001	0.11931666666666667	19.997833333333332	19.878516666666666	2741.114990234375	1477747.5016166081	0	1188	13.720791175004297	1.5942520838568592	2.188504167713718	108.07109069824219	108.08102416992188
80	109.0623550415039	1.6126					1	DETECTED	109.0624 m/z @1.61 [CD8257_2.mzXML]	109.0623550415039	1.6126	1.5828833333333334	14.373183333333333	12.7903	6361.49951171875	1078923.7979980772	0	1188	6.638618806634188	127.5532561085951	251.696697489155	109.06205749511719	109.06539916992188
81	109.1010513305664	11.5479					1	DETECTED	109.1011 m/z @11.55 [CD8257_2.mzXML]	109.1010513305664	11.5479	0.10101666666666667	19.960833333333333	19.859816666666667	3684.887939453125	1222968.8595365298	0	1188	7.999585305538413	0.8674770279537516	0.5094619060274517	109.09648895263672	109.1025619506836
82	110.0599594116211	2.3729					1	DETECTED	110.0600 m/z @2.37 [CD8257_2.mzXML]	110.0599594116211	2.3729	0.11931666666666667	19.960833333333333	19.841516666666667	4576.99560546875	1300352.8093577267	0	1188	0.8813980785958906	4.4022149909403545	5.406254139980624	110.05924224853516	110.06028747558594
83	111.04397583007812	2.0086500000000003					1	DETECTED	111.0440 m/z @2.01 [CD8257_2.mzXML]	111.04397583007812	2.0086500000000003	0.10101666666666667	19.997833333333332	19.896816666666666	6749.5419921875	3303526.834740905	0	1188	16.877654731404867	5.2150526830802555	6.725700101713877	111.0418472290039	111.04839324951172
84	112.0367202758789	1.784					1	DETECTED	112.0367 m/z @1.78 [CD8257_2.mzXML]	112.0367202758789	1.784	0.26668333333333333	19.776999999999997	19.510316666666665	140786.9375	1950440.79186734	0	1188	0.08524203954458054	1.6315094000659247	16.68697046412473	112.02827453613281	112.04151153564453
85	112.8954849243164	1.7390833333333333					1	DETECTED	112.8955 m/z @1.74 [CD8257_2.mzXML]	112.8954849243164	1.7390833333333333	1.6730833333333335	2.2757333333333336	0.6026500000000001	108143.453125	1371963.4609296876	0	1188	0.7437230109245137	4.565530303030315	8.13106060606063	112.89543151855469	112.89583587646484
86	113.02081298828125	2.2196					1	DETECTED	113.0208 m/z @2.22 [CD8257_2.mzXML]	113.02081298828125	2.2196	0.26668333333333333	19.997833333333332	19.73115	269339.03125	1.1065786643373536E7	0	1188	0.3993169856644405	2.1182977516619808	4.037989266503482	113.02043151855469	113.02801513671875
87	113.0360107421875	1.4802833333333332					1	DETECTED	113.0360 m/z @1.48 [CD8257_2.mzXML]	113.0360107421875	1.4802833333333332	1.4151833333333335	17.080166666666667	15.664983333333334	4174.61279296875	1566050.2627120044	0	1188	10.97677836307878	120.31477214541783	239.09848928802958	113.03582763671875	113.03823852539062
88	113.05964660644531	10.172883333333335					1	DETECTED	113.0596 m/z @10.17 [CD8257_2.mzXML]	113.05964660644531	10.172883333333335	0.10101666666666667	19.979166666666668	19.87815	4628.2724609375	1212974.687016754	0	1188	0.11212925272907626	0.9868155853267847	0.7754415906908594	113.05918884277344	113.05999755859375
89	114.06597137451172	1.8264833333333332					1	DETECTED	114.0660 m/z @1.83 [CD8257_2.mzXML]	114.06597137451172	1.8264833333333332	0.11931666666666667	19.997833333333332	19.878516666666666	647315.4375	8543003.691951869	0	1188	0.06406951383118775	0.598361784673705	0.08387301267054463	114.05632781982422	114.06674194335938
90	114.09126281738281	9.697083333333333					1	DETECTED	114.0913 m/z @9.70 [CD8257_2.mzXML]	114.09126281738281	9.697083333333333	0.24800000000000003	19.960833333333333	19.712833333333332	14785.873046875	2123172.5509220893	0	1188	0.10953391581517202	47.407597880099	0.023784775757662826	114.08941650390625	114.0928726196289
91	114.89234161376953	1.7390833333333333					1	DETECTED	114.8923 m/z @1.74 [CD8257_2.mzXML]	114.89234161376953	1.7390833333333333	1.6730833333333335	2.0227666666666666	0.3496833333333331	28093.353515625	224186.84569335938	0	1188	0.12532312747462337	2.6491161616161665	4.298232323232333	114.89225006103516	114.8926010131836
92	114.98771667480469	1.4802833333333332					1	DETECTED	114.9877 m/z @1.48 [CD8257_2.mzXML]	114.98771667480469	1.4802833333333332	1.4151833333333335	16.104733333333332	14.689549999999999	39512.07421875	2832826.118771026	0	1188	0.14597431790237558	110.96686364954176	3.3447866598058815	114.9874038696289	114.9966049194336
93	115.03649139404297	1.8828833333333332					1	DETECTED	115.0365 m/z @1.88 [CD8257_2.mzXML]	115.03649139404297	1.8828833333333332	0.10101666666666667	19.9425	19.841483333333333	59193.9921875	2063707.0530655822	0	1188	5.793582750934414	3.8013127527472106	0.12416985968767465	115.03624725341797	115.03921508789062
94	115.05416107177734	9.191533333333332					1	DETECTED	115.0542 m/z @9.19 [CD8257_2.mzXML]	115.05416107177734	9.191533333333332	2.772283333333333	18.769000000000002	15.996716666666668	67309.8515625	1895938.7784946007	0	1188	0.12218250083050286	2.4283616512432644	33.18382683484622	115.05032348632812	115.05986785888672
95	115.06930541992188	1.8124666666666667					1	DETECTED	115.0693 m/z @1.81 [CD8257_2.mzXML]	115.06930541992188	1.8124666666666667	0.5592333333333334	19.997833333333332	19.438599999999997	18766.3828125	2318622.1722079157	0	1188	9.44256073952079	3.934394585458279	5.592136740865302	115.06927490234375	115.07805633544922
96	115.11158752441406	6.301033333333334					1	DETECTED	115.1116 m/z @6.30 [CD8257_2.mzXML]	115.11158752441406	6.301033333333334	0.10101666666666667	19.997833333333332	19.896816666666666	3420.929443359375	2086002.853892395	0	1188	12.046065524481335	1.6045776758664625	2.209155351732925	115.11123657226562	115.11680603027344
97	116.05758666992188	9.191533333333332					1	DETECTED	116.0576 m/z @9.19 [CD8257_2.mzXML]	116.05758666992188	9.191533333333332	9.191533333333332	9.33815	0.1466166666666684	6781.64892578125	28761.162368103276	0	1188	0.05680325817915488	null	null	116.04936981201172	116.05778503417969
98	116.07022094726562	1.8549					1	DETECTED	116.0702 m/z @1.85 [CD8257_2.mzXML]	116.07022094726562	1.8549	0.34025	19.960833333333333	19.620583333333332	3014941.0	2.404210841353003E7	1	1188	0.03399192075743218	0.5941652802846655	0.040949600758812744	116.06167602539062	116.0708236694336
99	116.4350814819336	1.5244833333333332					1	DETECTED	116.4351 m/z @1.52 [CD8257_2.mzXML]	116.4350814819336	1.5244833333333332	1.4336833333333334	8.14305	6.709366666666667	10669.48046875	1514601.4066666262	0	1188	0.1107058815226496	36.945851688693196	66.61049535451691	116.42776489257812	116.4367446899414
100	116.98563385009766	1.5244833333333332					1	DETECTED	116.9856 m/z @1.52 [CD8257_2.mzXML]	116.98563385009766	1.5244833333333332	0.10101666666666667	19.997833333333332	19.896816666666666	2800118.75	4.1347068404208004E7	0	1188	0.1301097692838582	1.1759153339822896	1.2242250316084957	116.98544311523438	116.98601531982422
101	117.05721282958984	9.191533333333332					1	DETECTED	117.0572 m/z @9.19 [CD8257_2.mzXML]	117.05721282958984	9.191533333333332	0.30361666666666665	19.483166666666666	19.17955	154848.5625	1.3104178652166571E7	0	1188	0.09709972779422316	0.5849679841460736	0.028229387881765787	117.05435180664062	117.06385040283203
102	117.0738296508789	1.8549					1	DETECTED	117.0738 m/z @1.85 [CD8257_2.mzXML]	117.0738296508789	1.8549	1.8407499999999999	9.33815	7.497400000000001	94315.7109375	2581184.804018433	0	1188	0.03907822962607033	263.39837018272175	522.0653491869515	117.06977081298828	117.07408905029297
103	117.0906982421875	11.426033333333333					1	DETECTED	117.0907 m/z @11.43 [CD8257_2.mzXML]	117.0906982421875	11.426033333333333	0.5774	19.740333333333336	19.162933333333335	87139.3046875	4172126.806582457	0	1188	0.15433967355116884	1.6003580225271832	3.432879103133002	117.09062957763672	117.09674835205078
104	117.98921966552734	1.5244833333333332					1	DETECTED	117.9892 m/z @1.52 [CD8257_2.mzXML]	117.98921966552734	1.5244833333333332	1.44975	18.385833333333334	16.936083333333332	32901.69921875	1567610.8632943723	0	1188	0.12887026083825392	1.3179960480222617	1.5374373511586972	117.98889923095703	117.98951721191406
105	118.06461334228516	9.191533333333332					1	DETECTED	118.0646 m/z @9.19 [CD8257_2.mzXML]	118.06461334228516	9.191533333333332	1.8968999999999998	10.172883333333335	8.275983333333334	1709707.375	1.4648450025897667E7	1	1188	0.09794313762355955	1.9276433222906195	2.076921220211498	118.0563735961914	118.06535339355469
106	118.08587646484375	1.9245166666666667					1	DETECTED	118.0859 m/z @1.92 [CD8257_2.mzXML]	118.08587646484375	1.9245166666666667	0.10101666666666667	19.997833333333332	19.896816666666666	1914365.875	5.451822144025885E7	1	1188	0.12350079275541326	3.057681736077082	4.404393549802126	118.08573150634766	118.08635711669922
107	118.97882843017578	12.2633					1	DETECTED	118.9788 m/z @12.26 [CD8257_2.mzXML]	118.97882843017578	12.2633	0.21103333333333335	19.924166666666668	19.713133333333335	19124.0546875	3784674.6253087474	0	1188	10.751698559525497	0.6679226115519027	0.3614378505939493	118.97843933105469	118.98199462890625
108	119.0188217163086	1.5244833333333332					1	DETECTED	119.0188 m/z @1.52 [CD8257_2.mzXML]	119.0188217163086	1.5244833333333332	1.4151833333333335	19.979166666666668	18.563983333333333	200282.078125	2786554.138454163	0	1188	0.1414071652538882	1.2561917960531483	1.4034923791110911	119.01556396484375	119.01911926269531
109	119.04922485351562	3.9731333333333336					1	DETECTED	119.0492 m/z @3.97 [CD8257_2.mzXML]	119.04922485351562	3.9731333333333336	2.0086500000000003	10.6573	8.64865	5995.9072265625	722520.5175109558	0	1188	0.689982251040536	2.2012530860531605	0.2191508620606544	119.04373931884766	119.04940795898438
110	119.06830596923828	9.191533333333332					1	DETECTED	119.0683 m/z @9.19 [CD8257_2.mzXML]	119.06830596923828	9.191533333333332	3.6807833333333333	10.30655	6.625766666666666	86162.3828125	1221910.0647447843	0	1188	0.1027978722924896	0.5978157687436606	0.1878137117150098	119.06509399414062	119.0731430053711
111	119.0894546508789	1.9107166666666666					1	DETECTED	119.0895 m/z @1.91 [CD8257_2.mzXML]	119.0894546508789	1.9107166666666666	0.15594999999999998	19.59333333333333	19.43738333333333	91401.6796875	4559450.034752046	0	1188	0.10355848951509361	3.641211115344529	113.57722327613618	119.08517456054688	119.0899658203125
112	119.15396118164062	13.875616666666668					1	DETECTED	119.1540 m/z @13.88 [CD8257_2.mzXML]	119.15396118164062	13.875616666666668	0.10101666666666667	19.997833333333332	19.896816666666666	51198.57421875	1.2102652729917567E7	0	1188	6.918845185204425	1.0609425708015143	1.3077471682711197	119.15376281738281	119.15436553955078
113	119.50952911376953	8.335366666666667					1	DETECTED	119.5095 m/z @8.34 [CD8257_2.mzXML]	119.50952911376953	8.335366666666667	0.77825	8.414399999999999	7.636149999999999	2946.11279296875	313174.45556262194	0	1188	0.30762709434528723	0.5052290666413777	0.010458133282755307	119.503662109375	119.5098648071289
114	120.06541442871094	1.8264833333333332					1	DETECTED	120.0654 m/z @1.83 [CD8257_2.mzXML]	120.06541442871094	1.8264833333333332	1.7984	8.545449999999999	6.747049999999999	35503.6328125	1151864.2628327322	0	1188	0.17937251261963905	31.859695999812896	34.188844248755	120.0565185546875	120.07003784179688
115	120.0804214477539	8.382633333333334					1	DETECTED	120.0804 m/z @8.38 [CD8257_2.mzXML]	120.0804214477539	8.382633333333334	0.92385	19.776999999999997	18.853149999999996	887899.875	2.4095092777951602E7	1	1188	0.2588314673866581	0.7703435207774011	0.3502663797626004	120.07394409179688	120.08448028564453
116	120.15708923339844	13.774083333333333					1	DETECTED	120.1571 m/z @13.77 [CD8257_2.mzXML]	120.15708923339844	13.774083333333333	9.9648	19.464833333333335	9.500033333333334	3646.1748046875	854239.1865126649	0	1188	7.5732723789956395	1.2469580892293828	1.023714727670047	120.15708923339844	120.15786743164062
117	120.9660415649414	2.0227666666666666					1	DETECTED	120.9660 m/z @2.02 [CD8257_2.mzXML]	120.9660415649414	2.0227666666666666	1.9385000000000001	2.289616666666667	0.35111666666666674	9481.244140625	106550.39214868161	0	1188	0.07040302314769775	2.083366297468359	3.1667325949367187	120.96583557128906	120.96620178222656
118	121.02830505371094	10.137783333333335					1	DETECTED	121.0283 m/z @10.14 [CD8257_2.mzXML]	121.02830505371094	10.137783333333335	0.11931666666666667	19.9425	19.823183333333333	31978.337890625	6955444.768922487	0	1188	3.2437897515629075	0.5540933781091345	0.06354637276774794	121.0273208618164	121.03485870361328
119	121.07172393798828	1.8407499999999999					1	DETECTED	121.0717 m/z @1.84 [CD8257_2.mzXML]	121.07172393798828	1.8407499999999999	0.10101666666666667	19.832	19.730983333333334	1317720.875	1.326302656560576E7	0	1188	0.05146797408112791	3.234947700985613	4.261874454513474	121.06422424316406	121.0780258178711
120	121.08405303955078	8.319416666666667					1	DETECTED	121.0841 m/z @8.32 [CD8257_2.mzXML]	121.08405303955078	8.319416666666667	7.821700000000001	8.908283333333333	1.0865833333333326	51358.421875	1116005.269699951	0	1188	0.2806081718085025	0.9126884030282205	0.6000131487159617	121.08393859863281	121.0841293334961
121	122.09628295898438	8.650033333333333					1	DETECTED	122.0963 m/z @8.65 [CD8257_2.mzXML]	122.09628295898438	8.650033333333333	0.11931666666666667	19.997833333333332	19.878516666666666	34993.90234375	2630316.410084077	0	1188	0.09682705497584898	0.5477609976026214	32.661543009410394	122.08706665039062	122.0968017578125
122	122.9243392944336	1.6579666666666666					1	DETECTED	122.9243 m/z @1.66 [CD8257_2.mzXML]	122.9243392944336	1.6579666666666666	0.19288333333333335	19.960833333333333	19.76795	49057.171875	6688290.632964234	0	1188	0.41568606194622015	3.754843395478818	6.440802681232765	122.92420196533203	122.92979431152344
123	123.04401397705078	3.7882499999999997					1	DETECTED	123.0440 m/z @3.79 [CD8257_2.mzXML]	123.04401397705078	3.7882499999999997	0.10101666666666667	19.924166666666668	19.823150000000002	3457.393310546875	1103403.5653228154	0	1188	0.3686109375790063	2.688079137926359	1.1744182601750348	123.0427474975586	123.0443344116211
124	123.05518341064453	3.1193666666666666					1	DETECTED	123.0552 m/z @3.12 [CD8257_2.mzXML]	123.05518341064453	3.1193666666666666	0.46801666666666664	18.440833333333334	17.972816666666667	5570.4384765625	1052547.771131195	0	1188	0.5045689965430826	3.389370823668446	1.9205417759345649	123.04682159423828	123.05562591552734
125	124.03681182861328	1.9107166666666666					1	DETECTED	124.0368 m/z @1.91 [CD8257_2.mzXML]	124.03681182861328	1.9107166666666666	0.15594999999999998	19.979166666666668	19.823216666666667	28048.189453125	1576361.4818262642	0	1188	0.028746777242210086	2.031372036155275	1.2188360270725942	124.0326156616211	124.04308319091797
126	124.05048370361328	9.354083333333334					1	DETECTED	124.0505 m/z @9.35 [CD8257_2.mzXML]	124.05048370361328	9.354083333333334	2.91555	9.647933333333333	6.732383333333333	22749.693359375	588086.7953380436	0	1188	0.09092888835931667	0.5090708359051924	5.486437941928618	124.05030822753906	124.06040954589844
127	124.97572326660156	1.5389333333333333					1	DETECTED	124.9757 m/z @1.54 [CD8257_2.mzXML]	124.97572326660156	1.5389333333333333	1.44975	18.677666666666667	17.227916666666665	4371.6982421875	1472286.8673202517	0	1188	0.028899710619801233	96.58708652588318	192.1741730517664	124.96996307373047	124.97612762451172
128	124.99951934814453	13.034116666666668					1	DETECTED	124.9995 m/z @13.03 [CD8257_2.mzXML]	124.99951934814453	13.034116666666668	12.366116666666667	13.707516666666667	1.3414000000000001	5969.6630859375	224342.23373156736	0	1188	0.42936935091403505	1.0040419161676633	1.0080838323353265	124.99901580810547	124.9997329711914
129	125.0207290649414	1.7984					1	DETECTED	125.0207 m/z @1.80 [CD8257_2.mzXML]	125.0207290649414	1.7984	0.11931666666666667	19.997833333333332	19.878516666666666	15723.177734375	2684468.658672363	0	1188	0.9210901662198034	4.985172471581352	9.826716290134415	125.01512145996094	125.02678680419922
130	126.05242919921875	1.8689500000000001					1	DETECTED	126.0524 m/z @1.87 [CD8257_2.mzXML]	126.05242919921875	1.8689500000000001	0.10101666666666667	19.997833333333332	19.896816666666666	34109.37109375	1814160.3950894463	0	1188	0.08177314174038397	3.4708235239626135	5.756900777301835	126.05209350585938	126.05945587158203
131	127.00255584716797	9.600166666666667					1	DETECTED	127.0026 m/z @9.60 [CD8257_2.mzXML]	127.00255584716797	9.600166666666667	9.5503	13.019716666666666	3.4694166666666657	9886.2265625	376836.1128995971	0	1188	0.08679906062951481	2.560546586220685	3.110541732594849	126.99836730957031	127.01237487792969
132	127.03878021240234	1.9667333333333334					1	DETECTED	127.0388 m/z @1.97 [CD8257_2.mzXML]	127.03878021240234	1.9667333333333334	0.21103333333333335	19.960833333333333	19.7498	41780.484375	6910689.616959261	0	1188	2.1169754807397076	3.0601607548874297	3.9558686665705682	127.03643035888672	127.04550170898438
133	127.05413055419922	9.234133333333334					1	DETECTED	127.0541 m/z @9.23 [CD8257_2.mzXML]	127.05413055419922	9.234133333333334	0.10101666666666667	19.997833333333332	19.896816666666666	4265.29345703125	1789283.1837366938	0	1188	11.80894314911888	1.0892676286116274	0.8994671086054981	127.04969024658203	127.05427551269531
134	128.01239013671875	10.257133333333334					1	DETECTED	128.0124 m/z @10.26 [CD8257_2.mzXML]	128.01239013671875	10.257133333333334	1.7390833333333333	19.924166666666668	18.185083333333335	7959.18994140625	2941557.115973478	0	1188	15.381588709227445	1.0674440355089094	14.663786542848763	128.0102996826172	128.01751708984375
135	128.07058715820312	2.3453833333333334					1	DETECTED	128.0706 m/z @2.35 [CD8257_2.mzXML]	128.07058715820312	2.3453833333333334	0.10101666666666667	19.979166666666668	19.87815	21907.68359375	3132502.139551484	0	1188	0.9813098788020125	2.068249211665269	2.414826932896439	128.06088256835938	128.07077026367188
136	129.013671875	15.699333333333334					1	DETECTED	129.0137 m/z @15.70 [CD8257_2.mzXML]	129.013671875	15.699333333333334	1.4336833333333334	19.924166666666668	18.490483333333334	9726.70703125	3525903.555153807	0	1188	6.484188142295968	0.6480771410112169	1.0752434184238915	129.01290893554688	129.0146026611328
137	129.05442810058594	1.9946833333333334					1	DETECTED	129.0544 m/z @1.99 [CD8257_2.mzXML]	129.05442810058594	1.9946833333333334	0.10101666666666667	19.997833333333332	19.896816666666666	42127.95703125	6689472.561967591	0	1188	0.30091760400343626	9.33379153486422	10.274571125968851	129.05149841308594	129.0548553466797
138	129.09091186523438	8.961016666666666					1	DETECTED	129.0909 m/z @8.96 [CD8257_2.mzXML]	129.09091186523438	8.961016666666666	8.650033333333333	13.418916666666666	4.768883333333333	2909.0048828125	403561.8552727661	0	1188	0.12209005306750953	7.667425907068989	14.334851814137979	129.08102416992188	129.0909423828125
139	129.12728881835938	5.370866666666667					1	DETECTED	129.1273 m/z @5.37 [CD8257_2.mzXML]	129.12728881835938	5.370866666666667	0.13758333333333334	19.979166666666668	19.841583333333336	2125.91748046875	1370053.0239659117	0	1188	16.411840730059012	1.8957107870457364	2.7914215740914723	129.1265869140625	129.12786865234375
140	130.0498504638672	2.0513500000000002					1	DETECTED	130.0499 m/z @2.05 [CD8257_2.mzXML]	130.0498504638672	2.0513500000000002	0.10101666666666667	19.997833333333332	19.896816666666666	19803.970703125	2577179.5071976003	0	1188	1.3467115019611358	3.15892997114147	2.6731006769279397	130.0491180419922	130.0503387451172
141	130.0648956298828	10.548116666666665					1	DETECTED	130.0649 m/z @10.55 [CD8257_2.mzXML]	130.0648956298828	10.548116666666665	1.0697166666666669	19.59333333333333	18.523616666666662	211755.90625	3660756.6840901757	1	1188	0.08250326212099601	0.6939878409041602	5.52517005304752	130.05740356445312	130.07205200195312
142	130.0860137939453	1.8968999999999998					1	DETECTED	130.0860 m/z @1.90 [CD8257_2.mzXML]	130.0860137939453	1.8968999999999998	0.13758333333333334	19.86916666666667	19.731583333333337	49643.35546875	2836961.4871840836	0	1188	0.13142304083279455	1.710239473320059	4.560015987733902	130.0847625732422	130.08663940429688
143	130.31468200683594	1.50985					1	DETECTED	130.3147 m/z @1.51 [CD8257_2.mzXML]	130.31468200683594	1.50985	1.44975	1.50985	0.06009999999999982	4251.50634765625	10426.374781616196	0	1188	0.04527178343361293	0.5	null	130.3144989013672	130.3147430419922
144	130.93276977539062	1.56835					1	DETECTED	130.9328 m/z @1.57 [CD8257_2.mzXML]	130.93276977539062	1.56835	1.4336833333333334	16.16005	14.726366666666665	14992.876953125	1763492.9622628777	0	1188	0.18400599245817761	54.67710396039611	82.84947449156124	130.93255615234375	130.9425048828125
145	130.96473693847656	1.5389333333333333					1	DETECTED	130.9647 m/z @1.54 [CD8257_2.mzXML]	130.96473693847656	1.5389333333333333	0.10101666666666667	19.997833333333332	19.896816666666666	1218013.75	1.4918124314094122E7	0	1188	0.1316504758569932	1.0443230631516844	0.9686586254495612	130.95973205566406	130.97276306152344
146	131.01881408691406	1.5244833333333332					1	DETECTED	131.0188 m/z @1.52 [CD8257_2.mzXML]	131.01881408691406	1.5244833333333332	1.4336833333333334	1.5828833333333334	0.1492	23174.908203125	144359.50295898435	0	1188	0.08058260543862805	0.8215859030837025	0.643171806167405	131.01869201660156	131.01890563964844
147	131.0491180419922	8.319416666666667					1	DETECTED	131.0491 m/z @8.32 [CD8257_2.mzXML]	131.0491180419922	8.319416666666667	6.3716	8.545449999999999	2.173849999999999	4839.04638671875	295935.7568412476	0	1188	0.303303129097209	0.5580222300182252	0.12124897081075395	131.04698181152344	131.0492401123047
148	131.0681610107422	10.53375					1	DETECTED	131.0682 m/z @10.53 [CD8257_2.mzXML]	131.0681610107422	10.53375	3.31425	19.171166666666668	15.856916666666669	17932.560546875	1256881.5622646182	0	1188	0.08657669455421058	0.9784169324060399	3.5643468551189827	131.067626953125	131.07272338867188
149	131.08924865722656	12.210833333333333					1	DETECTED	131.0892 m/z @12.21 [CD8257_2.mzXML]	131.08924865722656	12.210833333333333	2.2196	12.210833333333333	9.991233333333334	15395.9619140625	3895676.790452148	0	1188	9.843724071474526	0.5	null	131.08103942871094	131.08924865722656
150	131.4431610107422	4.082199999999999					1	DETECTED	131.4432 m/z @4.08 [CD8257_2.mzXML]	131.4431610107422	4.082199999999999	3.1489166666666666	4.6545	1.505583333333333	6462.60205078125	377219.38029229717	0	1188	1.0563410753957365	0.8066057110202335	0.6132114220404671	131.44268798828125	131.44549560546875
151	131.95022583007812	1.1787666666666667					1	DETECTED	131.9502 m/z @1.18 [CD8257_2.mzXML]	131.95022583007812	1.1787666666666667	0.10101666666666667	19.997833333333332	19.896816666666666	4851.24072265625	2194542.2134686895	0	1188	19.27789127274333	9.230719863914018	2.8854765422376154	131.9477996826172	131.9531707763672
152	131.96836853027344	1.5389333333333333					1	DETECTED	131.9684 m/z @1.54 [CD8257_2.mzXML]	131.96836853027344	1.5389333333333333	0.37675000000000003	19.8875	19.510749999999998	18886.42578125	3175893.223171601	0	1188	10.29270541091265	4.047253567248124	13.784934203015528	131.9606170654297	131.9684295654297
153	132.044189453125	9.517016666666667					1	DETECTED	132.0442 m/z @9.52 [CD8257_2.mzXML]	132.044189453125	9.517016666666667	4.223616666666667	15.266183333333334	11.042566666666668	11486.3583984375	1279277.5935462036	0	1188	0.08037647303994966	1.0430504653593784	2.808931298780004	132.04026794433594	132.0497589111328
154	132.0653533935547	2.6738166666666667					1	DETECTED	132.0654 m/z @2.67 [CD8257_2.mzXML]	132.0653533935547	2.6738166666666667	1.8407499999999999	10.548116666666665	8.707366666666665	134163.21875	8504278.684304314	0	1188	0.7892947573039173	1.4965398583959753	1.7227015786762339	132.06483459472656	132.0657501220703
155	132.07632446289062	1.8407499999999999					1	DETECTED	132.0763 m/z @1.84 [CD8257_2.mzXML]	132.07632446289062	1.8407499999999999	1.8124666666666667	19.960833333333333	18.148366666666668	1486812.375	1.0672454409322398E7	1	1188	0.037008024910314186	144.87743744104458	4.595539042244945	132.06910705566406	132.0861358642578
156	132.09060668945312	4.382383333333333					1	DETECTED	132.0906 m/z @4.38 [CD8257_2.mzXML]	132.09060668945312	4.382383333333333	3.5275499999999997	4.4936	0.9660500000000001	3663.92724609375	117385.9954154053	0	1188	0.8697972038166775	0.5650516669916162	0.1301033339832324	132.08712768554688	132.09165954589844
157	132.1016845703125	3.9731333333333336					1	DETECTED	132.1017 m/z @3.97 [CD8257_2.mzXML]	132.1016845703125	3.9731333333333336	0.13758333333333334	19.924166666666668	19.786583333333336	1856987.125	1.2513250229565814E8	1	1188	1.1106291381593967	0.9637398510287829	0.7533063769208291	132.1012420654297	132.10208129882812
158	132.1128387451172	4.2711500000000004					1	DETECTED	132.1128 m/z @4.27 [CD8257_2.mzXML]	132.1128387451172	4.2711500000000004	3.3751	4.589416666666667	1.2143166666666665	3387.9658203125	129245.42277630612	0	1188	0.2471546197900052	0.6775942562729012	0.3551885125458023	132.11172485351562	132.1219940185547
159	132.1240997314453	3.911916666666667					1	DETECTED	132.1241 m/z @3.91 [CD8257_2.mzXML]	132.1240997314453	3.911916666666667	3.5578333333333334	18.348833333333335	14.791000000000002	2205.29248046875	1391423.7595067443	0	1188	0.8037389941374911	20.886326194398674	40.77265238879735	132.12290954589844	132.1332550048828
160	132.45510864257812	3.9731333333333336					1	DETECTED	132.4551 m/z @3.97 [CD8257_2.mzXML]	132.45510864257812	3.9731333333333336	3.1489166666666666	4.4936	1.3446833333333332	5218.2919921875	272647.6914226378	0	1188	1.066033605479436	0.8157341313974881	0.6314682627949761	132.45465087890625	132.45518493652344
161	132.7650604248047	4.1607666666666665					1	DETECTED	132.7651 m/z @4.16 [CD8257_2.mzXML]	132.7650604248047	4.1607666666666665	3.1936166666666663	4.670649999999999	1.477033333333333	6412.234375	369781.70305297856	0	1188	1.0463537248526045	0.7636009581416185	0.2005146843472381	132.76490783691406	132.76560974121094
162	132.95765686035156	11.191966666666668					1	DETECTED	132.9577 m/z @11.19 [CD8257_2.mzXML]	132.95765686035156	11.191966666666668	0.10101666666666667	19.997833333333332	19.896816666666666	436803.65625	5.6017374696829624E7	0	1188	1.3942045312773121	0.8959967546590298	14.126587118766706	132.9576416015625	132.96096801757812
163	132.99807739257812	1.4952666666666665					1	DETECTED	132.9981 m/z @1.50 [CD8257_2.mzXML]	132.99807739257812	1.4952666666666665	1.4336833333333334	15.301733333333335	13.868050000000002	23999.32421875	9141245.993686646	0	1188	0.11947091382430641	112.59580514208434	224.1916102841687	132.99256896972656	132.9981231689453
164	133.0341339111328	1.4952666666666665					1	DETECTED	133.0341 m/z @1.50 [CD8257_2.mzXML]	133.0341339111328	1.4952666666666665	0.68695	19.90583333333333	19.21888333333333	832058.875	1.3818350743358465E7	0	1188	0.15479175185113458	62.54950379324619	2.232003586422117	133.03163146972656	133.03497314453125
165	133.04933166503906	2.5504499999999997					1	DETECTED	133.0493 m/z @2.55 [CD8257_2.mzXML]	133.04933166503906	2.5504499999999997	1.4654333333333334	9.998183333333333	8.53275	12813.1298828125	1259738.751714935	0	1188	0.7097528026017956	2.1563000002995953	3.31613730398341	133.04461669921875	133.0591278076172
166	133.0797882080078	1.8549					1	DETECTED	133.0798 m/z @1.85 [CD8257_2.mzXML]	133.0797882080078	1.8549	1.8264833333333332	19.006333333333334	17.179850000000002	49002.09765625	1.1248840261505583E7	0	1188	7.414938402585998	138.65712818118743	260.7386146678686	133.07913208007812	133.08587646484375
167	133.10504150390625	3.9731333333333336					1	DETECTED	133.1050 m/z @3.97 [CD8257_2.mzXML]	133.10504150390625	3.9731333333333336	1.50985	15.125166666666667	13.615316666666667	88096.890625	6738606.719758291	0	1188	1.0707599011100606	0.9983549932797212	0.4588091715018485	133.09664916992188	133.10536193847656
168	133.96102905273438	11.240733333333333					1	DETECTED	133.9610 m/z @11.24 [CD8257_2.mzXML]	133.96102905273438	11.240733333333333	0.13758333333333334	19.997833333333332	19.86025	9042.8583984375	1765545.3051061083	0	1188	1.2867115971259189	0.8913835522907809	0.7656018560930515	133.9576416015625	133.96629333496094
169	134.01837158203125	1.7696833333333333					1	DETECTED	134.0184 m/z @1.77 [CD8257_2.mzXML]	134.01837158203125	1.7696833333333333	1.7221166666666667	10.577516666666666	8.8554	17157.982421875	1735585.9267262572	0	1188	0.09624019836744901	93.08409250175218	185.16818500350436	134.0105743408203	134.01861572265625
170	134.0352325439453	1.5244833333333332					1	DETECTED	134.0352 m/z @1.52 [CD8257_2.mzXML]	134.0352325439453	1.5244833333333332	1.4151833333333335	19.960833333333333	18.54565	72136.3125	2314125.6146727297	0	1188	0.23099264146328258	51.706904207779225	105.08403584440138	134.03436279296875	134.04486083984375
171	134.05984497070312	10.084833333333334					1	DETECTED	134.0598 m/z @10.08 [CD8257_2.mzXML]	134.05984497070312	10.084833333333334	2.5639833333333333	10.6573	8.093316666666666	14925.7919921875	1007865.3527897949	0	1188	0.43570336579443847	0.5339266460177085	1.3078535690857795	134.05223083496094	134.060302734375
172	134.10609436035156	4.06655					1	DETECTED	134.1061 m/z @4.07 [CD8257_2.mzXML]	134.10609436035156	4.06655	3.28345	4.736716666666666	1.453266666666666	5359.0458984375	274658.5476492919	0	1188	0.7379339732903865	0.9278934150598045	0.855786830119609	134.10581970214844	134.1063232421875
173	134.95814514160156	11.426033333333333					1	DETECTED	134.9581 m/z @11.43 [CD8257_2.mzXML]	134.95814514160156	11.426033333333333	0.10101666666666667	19.997833333333332	19.896816666666666	70357.2890625	1.0896834210434163E7	0	1188	1.4175404658582718	0.8914373078323572	8.167310383489346	134.957763671875	134.95892333984375
174	135.00390625	1.5244833333333332					1	DETECTED	135.0039 m/z @1.52 [CD8257_2.mzXML]	135.00390625	1.5244833333333332	0.10101666666666667	18.330666666666666	18.22965	147584.296875	3379718.4674096378	0	1188	0.2113648602812963	4.855463388484793	7.993616375758627	134.99465942382812	135.00390625
175	135.03182983398438	1.4654333333333334					1	DETECTED	135.0318 m/z @1.47 [CD8257_2.mzXML]	135.03182983398438	1.4654333333333334	1.44975	18.896666666666665	17.446916666666663	56605.65625	2960913.2187323924	0	1188	0.19378746229855048	307.76981178969356	13.282985252067528	135.03135681152344	135.0347442626953
176	135.04373168945312	11.534166666666666					1	DETECTED	135.0437 m/z @11.53 [CD8257_2.mzXML]	135.04373168945312	11.534166666666666	6.265983333333334	19.317666666666664	13.05168333333333	32444.458984375	1613864.5148494279	0	1188	1.6004175818480153	3.2569898553820167	0.38698114170648285	135.04327392578125	135.0441436767578
177	135.05404663085938	1.7390833333333333					1	DETECTED	135.0540 m/z @1.74 [CD8257_2.mzXML]	135.05404663085938	1.7390833333333333	0.11931666666666667	19.997833333333332	19.878516666666666	4680.31005859375	1936331.4925512378	0	1188	9.8935208297328	6.136228469121067	9.993609432502463	135.05404663085938	135.06350708007812
178	136.0477294921875	1.8124666666666667					1	DETECTED	136.0477 m/z @1.81 [CD8257_2.mzXML]	136.0477294921875	1.8124666666666667	1.7984	10.190566666666665	8.392166666666665	159897.15625	1680720.5092836919	0	1188	0.11019977264077618	null	11.49390054281954	136.03919982910156	136.04798889160156
179	136.07550048828125	3.8038833333333333					1	DETECTED	136.0755 m/z @3.80 [CD8257_2.mzXML]	136.07550048828125	3.8038833333333333	0.10101666666666667	19.924166666666668	19.823150000000002	13315.556640625	1924419.8706004014	0	1188	0.417239662966836	0.7820054662114586	0.9164493369162064	136.07456970214844	136.08338928222656
180	136.9536590576172	11.773633333333333					1	DETECTED	136.9537 m/z @11.77 [CD8257_2.mzXML]	136.9536590576172	11.773633333333333	0.21103333333333335	19.960833333333333	19.7498	24444.83203125	4056837.3776660804	0	1188	1.174981097005766	0.7238576886947429	3.8511487313664143	136.95309448242188	136.95425415039062
181	136.9691925048828	1.62775					1	DETECTED	136.9692 m/z @1.63 [CD8257_2.mzXML]	136.9691925048828	1.62775	1.56835	1.6884333333333332	0.12008333333333332	24694.708984375	118591.55965710449	0	1188	0.24531739457989987	1.0108024691358004	1.152537264719351	136.96896362304688	136.9693603515625
182	137.01754760742188	10.2243					1	DETECTED	137.0175 m/z @10.22 [CD8257_2.mzXML]	137.01754760742188	10.2243	9.600166666666667	14.373183333333333	4.773016666666667	5583.30126953125	668868.8119910279	0	1188	0.09425659560551658	3.8237155522324313	6.647431104464863	137.01744079589844	137.02108764648438
183	137.0455322265625	3.223516666666667					1	DETECTED	137.0455 m/z @3.22 [CD8257_2.mzXML]	137.0455322265625	3.223516666666667	1.9523833333333334	16.049416666666666	14.097033333333332	30256.923828125	2282128.44044397	0	1188	0.511424596870528	2.6179029350148673	0.860625403142785	137.0451202392578	137.04588317871094
184	137.0595245361328	9.33815					1	DETECTED	137.0595 m/z @9.34 [CD8257_2.mzXML]	137.0595245361328	9.33815	3.9271833333333332	16.62066666666667	12.693483333333335	8679.9794921875	1429050.1673717957	0	1188	0.07238916951106589	1.172940448102311	1.3458808962046216	137.05877685546875	137.05979919433594
185	137.13217163085938	6.3361833333333335					1	DETECTED	137.1322 m/z @6.34 [CD8257_2.mzXML]	137.13217163085938	6.3361833333333335	0.10101666666666667	19.997833333333332	19.896816666666666	7159.4208984375	3465637.404930631	0	1188	3.6966581014706996	1.595532062762289	3.6167157549064353	137.13177490234375	137.1326141357422
186	138.05227661132812	1.8689500000000001					1	DETECTED	138.0523 m/z @1.87 [CD8257_2.mzXML]	138.05227661132812	1.8689500000000001	0.19288333333333335	19.795333333333335	19.60245	407078.09375	3094408.355041445	0	1188	0.05772917120420651	2.50762159718782	2.584903332315818	138.04844665527344	138.05532836914062
187	138.06594848632812	9.898466666666668					1	DETECTED	138.0659 m/z @9.90 [CD8257_2.mzXML]	138.06594848632812	9.898466666666668	0.6686833333333334	16.0124	15.343716666666666	7566.40869140625	1033358.7361326596	0	1188	0.10908053498712356	0.8162796398452445	91.56606432413217	138.065673828125	138.0664520263672
188	139.0024871826172	3.2533666666666665					1	DETECTED	139.0025 m/z @3.25 [CD8257_2.mzXML]	139.0024871826172	3.2533666666666665	3.2085999999999997	4.989416666666667	1.7808166666666674	1617.0302734375	94753.29365802003	0	1188	0.32079439487633854	19.889985107967167	38.779970215934334	139.00047302246094	139.0026092529297
189	139.0387725830078	11.57515					1	DETECTED	139.0388 m/z @11.58 [CD8257_2.mzXML]	139.0387725830078	11.57515	0.11931666666666667	19.997833333333332	19.878516666666666	145510.328125	1.996038567045976E7	0	1188	3.631379510538883	2.4833833061048143	10.214818708792466	139.03607177734375	139.04232788085938
190	140.04208374023438	11.534166666666666					1	DETECTED	140.0421 m/z @11.53 [CD8257_2.mzXML]	140.04208374023438	11.534166666666666	1.4151833333333335	16.436566666666668	15.021383333333334	11858.138671875	1510369.4812447508	0	1188	2.429790070342337	4.322294655682918	11.805963874452143	140.03378295898438	140.04953002929688
191	140.06771850585938	1.784					1	DETECTED	140.0677 m/z @1.78 [CD8257_2.mzXML]	140.06771850585938	1.784	0.13758333333333334	19.997833333333332	19.86025	813451.4375	6026098.305416507	1	1188	0.05264102983344032	3.5694150485896396	4.512319535052485	140.05825805664062	140.07095336914062
192	140.9507293701172	11.773633333333333					1	DETECTED	140.9507 m/z @11.77 [CD8257_2.mzXML]	140.9507293701172	11.773633333333333	11.079466666666667	18.860166666666665	7.780699999999998	1584.005859375	555588.228530365	0	1188	6.866492205331317	5.604345738295322	10.208691476590644	140.95053100585938	140.9529266357422
193	141.0100860595703	10.428516666666667					1	DETECTED	141.0101 m/z @10.43 [CD8257_2.mzXML]	141.0100860595703	10.428516666666667	3.3293666666666666	19.960833333333333	16.631466666666668	1789.8948974609375	995441.0324016418	0	1188	7.122742946933361	1.1713702814186677	1.342740562837335	141.010009765625	141.01602172851562
194	141.03842163085938	14.616016666666667					1	DETECTED	141.0384 m/z @14.62 [CD8257_2.mzXML]	141.03842163085938	14.616016666666667	2.702	16.418233333333333	13.716233333333333	4101.9873046875	1458298.5466637576	0	1188	1.0767083690554404	0.5756343018937078	0.15126860378741563	141.0303955078125	141.0408172607422
195	141.05201721191406	9.354083333333334					1	DETECTED	141.0520 m/z @9.35 [CD8257_2.mzXML]	141.05201721191406	9.354083333333334	2.5368500000000003	18.404166666666665	15.867316666666664	28055.68359375	1160623.2913397828	0	1188	0.11664699223887887	0.9153881751868352	0.12094724477801512	141.05160522460938	141.0550994873047
196	141.0711669921875	1.784					1	DETECTED	141.0712 m/z @1.78 [CD8257_2.mzXML]	141.0711669921875	1.784	1.75475	19.813666666666666	18.058916666666665	33320.5	1241117.8323263244	0	1188	0.15451432664211007	8.960527812771787	15.424576205352052	141.06459045410156	141.07159423828125
197	141.09072875976562	10.444516666666667					1	DETECTED	141.0907 m/z @10.44 [CD8257_2.mzXML]	141.09072875976562	10.444516666666667	0.10101666666666667	19.85033333333333	19.749316666666665	2124.03076171875	1129386.6048168945	0	1188	17.622801272868486	0.9546728219010328	0.9093456438020655	141.08993530273438	141.09136962890625
198	142.06492614746094	9.191533333333332					1	DETECTED	142.0649 m/z @9.19 [CD8257_2.mzXML]	142.06492614746094	9.191533333333332	8.92555	10.62445	1.6989	92554.9609375	784948.6393161336	0	1188	0.09672932146892421	1.019157976025116	0.5456696172803017	142.055419921875	142.06524658203125
199	143.03111267089844	1.7984					1	DETECTED	143.0311 m/z @1.80 [CD8257_2.mzXML]	143.03111267089844	1.7984	0.30361666666666665	19.997833333333332	19.694216666666666	394616.1875	4851058.090124909	0	1188	0.06164123777309216	2.4477286776891454	2.6868993997215886	143.02508544921875	143.03443908691406
200	143.05352783203125	1.8264833333333332					1	DETECTED	143.0535 m/z @1.83 [CD8257_2.mzXML]	143.05352783203125	1.8264833333333332	1.8124666666666667	14.453266666666668	12.6408	1094406.0	2.0705201502554096E7	0	1188	0.11628501562240556	290.66709750803074	4.690771113043265	143.05023193359375	143.05380249023438
201	143.07275390625	9.191533333333332					1	DETECTED	143.0728 m/z @9.19 [CD8257_2.mzXML]	143.07275390625	9.191533333333332	0.10101666666666667	19.997833333333332	19.896816666666666	99614.8671875	3223313.506835025	0	1188	0.10695374228920329	0.5225820946180164	0.022337909174495504	143.0658721923828	143.08164978027344
202	143.10626220703125	11.096316666666667					1	DETECTED	143.1063 m/z @11.10 [CD8257_2.mzXML]	143.10626220703125	11.096316666666667	0.88745	19.85033333333333	18.96288333333333	5999.7685546875	1505819.6556837158	0	1188	0.1301847082947276	0.9287457634866422	6.6138439650659615	143.1060333251953	143.11473083496094
203	144.044189453125	9.191533333333332					1	DETECTED	144.0442 m/z @9.19 [CD8257_2.mzXML]	144.044189453125	9.191533333333332	1.7696833333333333	14.5494	12.779716666666667	24563.642578125	4480573.360357605	0	1188	0.09134159282069021	0.5599111530272615	0.14991933101527313	144.03445434570312	144.0443572998047
204	144.0570526123047	1.8407499999999999					1	DETECTED	144.0571 m/z @1.84 [CD8257_2.mzXML]	144.0570526123047	1.8407499999999999	0.10101666666666667	19.997833333333332	19.896816666666666	17340.58203125	2017365.4059610288	0	1188	5.463809565806418	3.3365473999390227	9.313273112359907	144.0570526123047	144.06607055664062
205	144.08030700683594	9.191533333333332					1	DETECTED	144.0803 m/z @9.19 [CD8257_2.mzXML]	144.08030700683594	9.191533333333332	0.21103333333333335	19.59333333333333	19.382299999999997	1128052.125	9628984.466895502	0	1188	0.09939703302199199	1.8872834070153264	2.038982203350829	144.0800018310547	144.08102416992188
206	144.10166931152344	1.8689500000000001					1	DETECTED	144.1017 m/z @1.87 [CD8257_2.mzXML]	144.10166931152344	1.8689500000000001	0.11931666666666667	19.979166666666668	19.85985	64212.76171875	2493032.082891206	0	1188	0.2366106750967818	0.7600406220108826	null	144.1011505126953	144.1020965576172
207	144.13787841796875	10.932266666666667					1	DETECTED	144.1379 m/z @10.93 [CD8257_2.mzXML]	144.13787841796875	10.932266666666667	10.882316666666666	11.1282	0.24588333333333345	3830.167724609375	31818.790510681225	0	1188	0.1915639415567778	2.461294627961255	3.92258925592251	144.13758850097656	144.13815307617188
208	144.83657836914062	9.177383333333333					1	DETECTED	144.8366 m/z @9.18 [CD8257_2.mzXML]	144.83657836914062	9.177383333333333	9.148349999999999	9.292116666666667	0.14376666666666793	3602.079833984375	21948.52639331071	0	1188	0.1293312889566387	2.4758897818598657	3.9517795637197315	144.83619689941406	144.8368377685547
209	144.98069763183594	1.4654333333333334					1	DETECTED	144.9807 m/z @1.47 [CD8257_2.mzXML]	144.98069763183594	1.4654333333333334	1.4654333333333334	18.8785	17.413066666666666	21348.134765625	2473960.2436704678	0	1188	11.183962749227607	null	null	144.97962951660156	144.98138427734375
210	144.99172973632812	1.8124666666666667					1	DETECTED	144.9917 m/z @1.81 [CD8257_2.mzXML]	144.99172973632812	1.8124666666666667	1.4151833333333335	18.677666666666667	17.262483333333332	91518.1796875	3511829.174992614	0	1188	0.396230840629912	169.9593038297078	34.67410840867227	144.98814392089844	144.99241638183594
211	145.0493621826172	2.0086500000000003					1	DETECTED	145.0494 m/z @2.01 [CD8257_2.mzXML]	145.0493621826172	2.0086500000000003	0.10101666666666667	19.997833333333332	19.896816666666666	199072.984375	1.3610006432023412E7	0	1188	0.34620671928377145	2.840657929976136	2.209965251956464	145.04696655273438	145.0516357421875
212	145.06455993652344	9.177383333333333					1	DETECTED	145.0646 m/z @9.18 [CD8257_2.mzXML]	145.06455993652344	9.177383333333333	9.148349999999999	11.686116666666667	2.537766666666668	6019.099609375	509265.2620109866	0	1188	2.470675137994329	43.70436280137621	86.40872560275243	145.0640106201172	145.06480407714844
213	145.08392333984375	9.191533333333332					1	DETECTED	145.0839 m/z @9.19 [CD8257_2.mzXML]	145.08392333984375	9.191533333333332	8.771116666666668	10.392216666666666	1.6210999999999984	98268.84375	895801.6337515286	0	1188	0.09549557862652769	0.8255929264131363	0.3621244010911902	145.08377075195312	145.0877227783203
214	146.05955505371094	9.191533333333332					1	DETECTED	146.0596 m/z @9.19 [CD8257_2.mzXML]	146.05955505371094	9.191533333333332	0.65015	19.85033333333333	19.20018333333333	1189943.875	1.1165593226793882E7	1	1188	0.10202218824170295	1.9649745970451975	4.0519271000426365	146.05238342285156	146.0606689453125
215	146.0809326171875	1.9523833333333334					1	DETECTED	146.0809 m/z @1.95 [CD8257_2.mzXML]	146.0809326171875	1.9523833333333334	0.5228833333333334	19.317666666666664	18.79478333333333	107153.4453125	8074993.3708727965	0	1188	0.8265280606557917	1.8752903585805552	1.1394601116357475	146.08050537109375	146.08761596679688
216	146.1173095703125	1.8264833333333332					1	DETECTED	146.1173 m/z @1.83 [CD8257_2.mzXML]	146.1173095703125	1.8264833333333332	1.8124666666666667	16.363083333333332	14.550616666666665	77341.1953125	4357513.547611481	0	1188	10.292610262532175	263.0576895604916	548.2856516091301	146.109130859375	146.1176300048828
217	147.01377868652344	1.4952666666666665					1	DETECTED	147.0138 m/z @1.50 [CD8257_2.mzXML]	147.01377868652344	1.4952666666666665	0.22973333333333334	19.85033333333333	19.6206	207629.203125	8124342.606751958	0	1188	0.18675801765289068	5.78377477588025	10.600104453787575	147.00747680664062	147.01385498046875
218	147.0286865234375	3.3751					1	DETECTED	147.0287 m/z @3.38 [CD8257_2.mzXML]	147.0286865234375	3.3751	3.002483333333333	3.4817666666666667	0.4792833333333335	3911.5107421875	78999.91529211425	0	1188	0.3606185410598357	0.6431319049961977	0.2862638099923953	147.02845764160156	147.0289306640625
219	147.0460662841797	6.089666666666667					1	DETECTED	147.0461 m/z @6.09 [CD8257_2.mzXML]	147.0460662841797	6.089666666666667	2.1218833333333333	18.312	16.19011666666667	4860.3076171875	2180136.67841333	0	1188	14.176191285526976	2.0401966673247447	3.0803933346494894	147.04161071777344	147.05224609375
220	147.0631561279297	9.191533333333332					1	DETECTED	147.0632 m/z @9.19 [CD8257_2.mzXML]	147.0631561279297	9.191533333333332	0.10101666666666667	19.997833333333332	19.896816666666666	98017.03125	3104696.6436225628	0	1188	0.1007743654429234	2.03926930014943	2.04314560786672	147.05455017089844	147.06614685058594
221	147.07623291015625	1.8549					1	DETECTED	147.0762 m/z @1.85 [CD8257_2.mzXML]	147.07623291015625	1.8549	1.7984	10.577516666666666	8.779116666666667	158415.359375	5826918.198044559	0	1188	0.22956664737295074	23.430227343464175	19.542221005010177	147.06764221191406	147.08047485351562
222	147.11260986328125	1.5828833333333334					1	DETECTED	147.1126 m/z @1.58 [CD8257_2.mzXML]	147.11260986328125	1.5828833333333334	1.4952666666666665	15.248033333333332	13.752766666666666	219880.015625	4584823.523392243	0	1188	0.13163850988200076	8.98666113356702	5.779549471429639	147.10464477539062	147.1171417236328
223	148.01461791992188	1.5244833333333332					1	DETECTED	148.0146 m/z @1.52 [CD8257_2.mzXML]	148.01461791992188	1.5244833333333332	1.4336833333333334	2.9446833333333333	1.511	22900.00390625	992673.3838837892	0	1188	0.15246191132701892	8.320484581497817	14.940987416388479	148.01455688476562	148.0244140625
224	148.03915405273438	9.9648					1	DETECTED	148.0392 m/z @9.96 [CD8257_2.mzXML]	148.03915405273438	9.9648	0.3219	10.6742	10.352300000000001	37521.765625	2304450.2771690674	0	1188	7.7956209771929155	1.5644470429173023	1.069465004494259	148.03871154785156	148.04299926757812
225	148.0601348876953	1.8264833333333332					1	DETECTED	148.0601 m/z @1.83 [CD8257_2.mzXML]	148.0601348876953	1.8264833333333332	0.10101666666666667	11.57515	11.474133333333334	38545.66796875	2663296.5692759706	0	1188	0.08006699639382742	0.9185019459276256	0.9726151012624755	148.05157470703125	148.06686401367188
226	148.08221435546875	17.319333333333336					1	DETECTED	148.0822 m/z @17.32 [CD8257_2.mzXML]	148.08221435546875	17.319333333333336	0.13758333333333334	19.979166666666668	19.841583333333336	4313.48046875	1604914.1868799126	0	1188	2.646849297432528	0.577402864473448	0.15480572894689604	148.07496643066406	148.08251953125
227	148.09671020507812	1.8828833333333332					1	DETECTED	148.0967 m/z @1.88 [CD8257_2.mzXML]	148.09671020507812	1.8828833333333332	0.11931666666666667	13.1989	13.079583333333334	14543.3671875	1373661.3189281616	0	1188	2.362281657718083	0.7925956155227054	0.5696014794713983	148.09597778320312	148.1066436767578
228	148.9348907470703	1.7390833333333333					1	DETECTED	148.9349 m/z @1.74 [CD8257_2.mzXML]	148.9348907470703	1.7390833333333333	1.6730833333333335	11.175883333333333	9.5028	58924.16015625	2964799.706632324	0	1188	0.10221779859945412	1.284911522949848	1.487080889624648	148.934814453125	148.9351348876953
229	149.0120086669922	1.5244833333333332					1	DETECTED	149.0120 m/z @1.52 [CD8257_2.mzXML]	149.0120086669922	1.5244833333333332	0.3219	19.960833333333333	19.638933333333334	236474.375	6450647.947771728	0	1188	0.16442403006595296	0.5594073613374254	0.07860905478225115	149.00204467773438	149.01217651367188
230	149.02291870117188	12.449766666666667					1	DETECTED	149.0229 m/z @12.45 [CD8257_2.mzXML]	149.02291870117188	12.449766666666667	0.10101666666666667	19.997833333333332	19.896816666666666	146186.75	4.794858596326209E7	1	1188	11.843839392863751	0.5457734872704384	0.11377790497456028	149.02272033691406	149.0233612060547
231	149.06857299804688	11.86445					1	DETECTED	149.0686 m/z @11.86 [CD8257_2.mzXML]	149.06857299804688	11.86445	0.11931666666666667	19.979166666666668	19.85985	25550.4609375	5255445.286283081	0	1188	11.344086774059113	1.8077837615309549	2.10438297757436	149.0592041015625	149.0785675048828
232	149.99708557128906	11.773633333333333					1	DETECTED	149.9971 m/z @11.77 [CD8257_2.mzXML]	149.99708557128906	11.773633333333333	0.22973333333333334	19.960833333333333	19.7311	11509.1337890625	4979119.135117188	0	1188	7.461077758078851	0.8546115264338743	11.630618138563326	149.99237060546875	150.0009765625
233	150.0154266357422	1.5244833333333332					1	DETECTED	150.0154 m/z @1.52 [CD8257_2.mzXML]	150.0154266357422	1.5244833333333332	1.44975	19.795333333333335	18.345583333333334	8521.0009765625	4438819.031167848	0	1188	0.06014818763060936	122.74029884032153	244.4805976806431	150.00892639160156	150.0155029296875
234	150.02630615234375	12.4823					1	DETECTED	150.0263 m/z @12.48 [CD8257_2.mzXML]	150.02630615234375	12.4823	0.10101666666666667	19.979166666666668	19.87815	13448.1025390625	4779304.1575141605	0	1188	11.549045985178386	0.8027499841831152	1.9710592546070689	150.01658630371094	150.03390502929688
235	150.05821228027344	2.6876333333333333					1	DETECTED	150.0582 m/z @2.69 [CD8257_2.mzXML]	150.05821228027344	2.6876333333333333	1.6730833333333335	9.664299999999999	7.9912166666666655	113238.8203125	4074956.4374612733	0	1188	0.31758241332532844	0.7872707221734885	0.4897750886694593	150.05181884765625	150.0629119873047
236	150.9683837890625	11.426033333333333					1	DETECTED	150.9684 m/z @11.43 [CD8257_2.mzXML]	150.9683837890625	11.426033333333333	0.10101666666666667	19.997833333333332	19.896816666666666	15712.0986328125	2610705.356887724	0	1188	0.7261758632397104	0.8357553219853324	0.514994588990881	150.96807861328125	150.9767608642578
237	151.04510498046875	1.4952666666666665					1	DETECTED	151.0451 m/z @1.50 [CD8257_2.mzXML]	151.04510498046875	1.4952666666666665	1.4151833333333335	17.724666666666668	16.309483333333333	9365.9853515625	3295901.643889649	0	1188	9.435786785653885	91.21203242382583	204.1428705300565	151.03521728515625	151.04539489746094
238	151.06126403808594	8.5289					1	DETECTED	151.0613 m/z @8.53 [CD8257_2.mzXML]	151.06126403808594	8.5289	2.0513500000000002	17.485333333333333	15.433983333333334	6321.796875	1087554.4883528133	0	1188	5.72268257601011	1.191344206786002	0.014120647869352946	151.0610809326172	151.0653533935547
239	151.11143493652344	10.814083333333334					1	DETECTED	151.1114 m/z @10.81 [CD8257_2.mzXML]	151.11143493652344	10.814083333333334	0.8510666666666666	19.648333333333333	18.797266666666665	4724.6865234375	1176764.4084743045	0	1188	8.888710037773187	0.9433521640868476	30.866343190519785	151.11094665527344	151.11204528808594
240	152.02174377441406	1.8124666666666667					1	DETECTED	152.0217 m/z @1.81 [CD8257_2.mzXML]	152.02174377441406	1.8124666666666667	1.784	10.4907	8.7067	85607.5234375	1784084.9416090702	0	1188	0.17844095362455525	7.985848197455942	5.84358897487375	152.02174377441406	152.03173828125
241	152.03176879882812	2.1498833333333334					1	DETECTED	152.0318 m/z @2.15 [CD8257_2.mzXML]	152.03176879882812	2.1498833333333334	2.1498833333333334	4.192183333333333	2.0423	5770.53076171875	310367.1380740967	0	1188	1.4608546044683655	null	null	152.03175354003906	152.0324249267578
242	152.04666137695312	11.561483333333333					1	DETECTED	152.0467 m/z @11.56 [CD8257_2.mzXML]	152.04666137695312	11.561483333333333	0.10101666666666667	19.997833333333332	19.896816666666666	26771.380859375	1837131.9112547925	0	1188	0.07755835205650996	1.1286817918007257	0.03150824850471167	152.0369873046875	152.05447387695312
243	152.94686889648438	1.6126					1	DETECTED	152.9469 m/z @1.61 [CD8257_2.mzXML]	152.94686889648438	1.6126	1.5389333333333333	1.7696833333333333	0.23075	88031.296875	552505.4196591798	0	1188	0.09184307608989095	1.5873724350804528	1.5244049827893174	152.94668579101562	152.94708251953125
244	153.04066467285156	3.942533333333333					1	DETECTED	153.0407 m/z @3.94 [CD8257_2.mzXML]	153.04066467285156	3.942533333333333	3.3446333333333333	9.6161	6.271466666666666	2714.41552734375	295561.0617460022	0	1188	5.8297290488605285	5.244578246083517	9.489156492167034	153.03143310546875	153.04083251953125
245	153.05438232421875	11.561483333333333					1	DETECTED	153.0544 m/z @11.56 [CD8257_2.mzXML]	153.05438232421875	11.561483333333333	1.8968999999999998	19.09783333333333	17.20093333333333	126796.1484375	1.2700626845828986E7	0	1188	1.922452817375678	8.901350299620647	3.7065907954821102	153.05191040039062	153.06314086914062
246	153.0655975341797	7.22015					1	DETECTED	153.0656 m/z @7.22 [CD8257_2.mzXML]	153.0655975341797	7.22015	3.6654666666666667	19.86916666666667	16.2037	16573.83203125	2346187.774627167	0	1188	0.9887528224778199	0.7474831724916591	0.43041533327705495	153.06533813476562	153.0660400390625
247	153.09095764160156	10.60815					1	DETECTED	153.0910 m/z @10.61 [CD8257_2.mzXML]	153.09095764160156	10.60815	0.8327500000000001	19.758666666666667	18.925916666666666	1927.453125	856878.8049422301	0	1188	0.08380919641218654	0.9680379660508351	0.9360759321016702	153.0889892578125	153.0911102294922
248	154.0262908935547	1.8689500000000001					1	DETECTED	154.0263 m/z @1.87 [CD8257_2.mzXML]	154.0262908935547	1.8689500000000001	1.7984	2.289616666666667	0.49121666666666686	70620.9765625	372403.9146693115	0	1188	0.05427880039957178	3.3863806769321925	1.64493164089014	154.01971435546875	154.02664184570312
249	154.05850219726562	1.8407499999999999					1	DETECTED	154.0585 m/z @1.84 [CD8257_2.mzXML]	154.05850219726562	1.8407499999999999	1.8264833333333332	16.031066666666668	14.204583333333334	21058.19140625	4563171.9784056395	0	1188	9.579773674291648	468.9294926987923	726.1445207310792	154.04934692382812	154.06524658203125
250	154.08383178710938	3.9731333333333336					1	DETECTED	154.0838 m/z @3.97 [CD8257_2.mzXML]	154.08383178710938	3.9731333333333336	0.6686833333333334	18.53166666666667	17.862983333333336	10449.0966796875	1428229.544210327	0	1188	0.7357484245926571	2.7028678499195533	4.405735699839107	154.0833740234375	154.0865936279297
251	154.88026428222656	1.9806833333333331					1	DETECTED	154.8803 m/z @1.98 [CD8257_2.mzXML]	154.88026428222656	1.9806833333333331	1.7696833333333333	2.1498833333333334	0.3802000000000001	9630.2724609375	149138.9244937744	0	1188	0.1597662973133851	0.900947867298579	0.8018957345971581	154.8799285888672	154.8806915283203
252	155.02816772460938	2.730033333333333					1	DETECTED	155.0282 m/z @2.73 [CD8257_2.mzXML]	155.02816772460938	2.730033333333333	2.1916333333333333	18.128833333333333	15.937199999999999	12833.0302734375	1149690.0425260926	0	1188	0.20412349195879687	14.80052005943537	0.3174292965977203	155.02496337890625	155.03179931640625
253	155.0677490234375	10.01495					1	DETECTED	155.0677 m/z @10.01 [CD8257_2.mzXML]	155.0677490234375	10.01495	9.248316666666666	10.444516666666667	1.196200000000001	7937.8330078125	147032.80732345578	0	1188	0.37614153215553614	0.7801643549719545	1.9399152714340164	155.0602264404297	155.06834411621094
254	155.0789031982422	1.64295					1	DETECTED	155.0789 m/z @1.64 [CD8257_2.mzXML]	155.0789031982422	1.64295	1.5975499999999998	1.784	0.18645000000000023	13018.7255859375	93756.96990710452	0	1188	0.16908739537034068	2.0534140969162973	3.1068281938325946	155.07861328125	155.0789794921875
255	155.10682678222656	2.5776666666666666					1	DETECTED	155.1068 m/z @2.58 [CD8257_2.mzXML]	155.10682678222656	2.5776666666666666	0.92385	19.9425	19.018649999999997	2518.095947265625	1813779.7699972838	0	1188	8.991828270217002	5.749926936681816	10.499853873363634	155.10569763183594	155.10714721679688
256	155.13058471679688	14.9341					1	DETECTED	155.1306 m/z @14.93 [CD8257_2.mzXML]	155.13058471679688	14.9341	0.10101666666666667	19.997833333333332	19.896816666666666	338819.8125	8.57541871174555E7	1	1188	6.515922806170408	0.8533921244423252	0.7531760102020163	155.12969970703125	155.1310577392578
257	156.04177856445312	1.784					1	DETECTED	156.0418 m/z @1.78 [CD8257_2.mzXML]	156.04177856445312	1.784	1.7390833333333333	14.199000000000002	12.459916666666668	362754.46875	3593706.7879260276	0	1188	0.05151287236396307	2.8704569065256043	0.9368609738113096	156.0414581298828	156.046142578125
258	156.07664489746094	1.8828833333333332					1	DETECTED	156.0766 m/z @1.88 [CD8257_2.mzXML]	156.07664489746094	1.8828833333333332	1.5244833333333332	15.444766666666668	13.920283333333336	38006.3203125	1857459.0673972168	0	1188	0.607791878258829	1.8936456437739362	2.3578152944906474	156.0675811767578	156.07713317871094
259	156.13414001464844	14.9341					1	DETECTED	156.1341 m/z @14.93 [CD8257_2.mzXML]	156.13414001464844	14.9341	0.15594999999999998	19.979166666666668	19.823216666666667	18105.640625	5153372.042471402	0	1188	5.418683405536237	0.6862644805813923	0.3498553931937226	156.13357543945312	156.13441467285156
260	156.92909240722656	1.4336833333333334					1	DETECTED	156.9291 m/z @1.43 [CD8257_2.mzXML]	156.92909240722656	1.4336833333333334	1.4151833333333335	1.4802833333333332	0.06509999999999971	2965.71826171875	8903.026515869122	0	1188	0.06591213405264074	1.7594594594594555	2.518918918918911	156.92869567871094	156.92933654785156
261	157.1277618408203	14.9341					1	DETECTED	157.1278 m/z @14.93 [CD8257_2.mzXML]	157.1277618408203	14.9341	0.10101666666666667	19.997833333333332	19.896816666666666	89174.7265625	2.5054569787819505E7	0	1188	2.8076697577289433	0.6850333690088055	0.35574028579141925	157.12704467773438	157.12823486328125
262	158.1312255859375	15.054633333333333					1	DETECTED	158.1312 m/z @15.05 [CD8257_2.mzXML]	158.1312255859375	15.054633333333333	0.10101666666666667	19.997833333333332	19.896816666666666	5396.275390625	1924666.2262325126	0	1188	5.71865728938916	0.6652844295192801	0.31353164715726534	158.13034057617188	158.13157653808594
263	158.927734375	1.5389333333333333					1	DETECTED	158.9277 m/z @1.54 [CD8257_2.mzXML]	158.927734375	1.5389333333333333	1.4336833333333334	13.094516666666667	11.660833333333334	29471.587890625	1238239.3085177918	0	1188	0.9086424764159124	55.395882818685756	109.79176563737151	158.9215545654297	158.93551635742188
264	158.9636993408203	1.6579666666666666					1	DETECTED	158.9637 m/z @1.66 [CD8257_2.mzXML]	158.9636993408203	1.6579666666666666	1.5828833333333334	16.25235	14.669466666666667	371613.78125	4214017.833376831	0	1188	0.0797712522168541	2.165531127498309	4.48782017663943	158.95960998535156	158.9727783203125
265	159.06509399414062	1.9523833333333334					1	DETECTED	159.0651 m/z @1.95 [CD8257_2.mzXML]	159.06509399414062	1.9523833333333334	1.8968999999999998	18.128833333333333	16.231933333333334	12337.4677734375	1430703.178763733	0	1188	0.5927854114302107	49.677313754487365	40.93837015679932	159.0644073486328	159.06814575195312
266	159.0915069580078	9.191533333333332					1	DETECTED	159.0915 m/z @9.19 [CD8257_2.mzXML]	159.0915069580078	9.191533333333332	0.5410333333333334	17.798166666666667	17.257133333333332	115903.0546875	2334848.8454386634	0	1188	0.11331952337605955	2.0251513221540502	2.1102629684040304	159.09115600585938	159.10137939453125
267	159.14891052246094	8.839766666666666					1	DETECTED	159.1489 m/z @8.84 [CD8257_2.mzXML]	159.14891052246094	8.839766666666666	3.3901	14.032916666666667	10.642816666666667	17433.609375	1204562.7254240722	0	1188	0.10746680962596322	0.9764649214019208	1.1461596268161292	159.14125061035156	159.14906311035156
268	159.9818572998047	11.240733333333333					1	DETECTED	159.9819 m/z @11.24 [CD8257_2.mzXML]	159.9818572998047	11.240733333333333	0.10101666666666667	19.997833333333332	19.896816666666666	8595.251953125	2069215.4539481811	0	1188	8.748535924904289	0.6707030981019304	6.296669662679423	159.9803924560547	159.98248291015625
269	160.06031799316406	2.591266666666667					1	DETECTED	160.0603 m/z @2.59 [CD8257_2.mzXML]	160.06031799316406	2.591266666666667	1.8264833333333332	18.732333333333333	16.90585	276868.71875	1.6771984572992483E7	1	1188	0.7276557110379422	2.1170472248591006	2.0830052532095658	160.0599365234375	160.0635223388672
270	160.07554626464844	9.191533333333332					1	DETECTED	160.0755 m/z @9.19 [CD8257_2.mzXML]	160.07554626464844	9.191533333333332	0.15594999999999998	19.924166666666668	19.768216666666667	49409.71875	3234754.687180664	0	1188	0.12797487292781184	0.5791407922898415	0.0633366951208659	160.0749969482422	160.07594299316406
271	160.13316345214844	1.8828833333333332					1	DETECTED	160.1332 m/z @1.88 [CD8257_2.mzXML]	160.13316345214844	1.8828833333333332	1.8549	10.207533333333334	8.352633333333333	25029.435546875	8837729.620054564	0	1188	8.248017053994836	149.2430017867783	297.6633369503657	160.1329345703125	160.13319396972656
272	160.9529571533203	11.321200000000001					1	DETECTED	160.9530 m/z @11.32 [CD8257_2.mzXML]	160.9529571533203	11.321200000000001	1.4802833333333332	17.246166666666667	15.765883333333335	7518.04736328125	1580113.0806547846	0	1188	0.6434868540766256	0.8010373356140603	0.4679828298028238	160.94952392578125	160.96083068847656
273	161.0236358642578	12.4823					1	DETECTED	161.0236 m/z @12.48 [CD8257_2.mzXML]	161.0236358642578	12.4823	1.4654333333333334	16.47318333333333	15.007749999999998	56735.74609375	8687562.387452284	0	1188	1.4359903983452114	1.7814497088914771	2.4857180040217517	161.01467895507812	161.02442932128906
274	161.063720703125	2.5776666666666666					1	DETECTED	161.0637 m/z @2.58 [CD8257_2.mzXML]	161.063720703125	2.5776666666666666	0.5774	19.960833333333333	19.383433333333333	16291.6728515625	2158362.2264992693	0	1188	0.740848127525966	1.0605586581163702	0.822651669765496	161.0568389892578	161.0704345703125
275	161.09568786621094	12.193299999999999					1	DETECTED	161.0957 m/z @12.19 [CD8257_2.mzXML]	161.09568786621094	12.193299999999999	0.6686833333333334	19.85033333333333	19.181649999999998	7499.8193359375	1378890.6142704776	0	1188	0.548015014159235	1.056861490961072	1.1798105448106033	161.09178161621094	161.10186767578125
276	161.98106384277344	0.3219					1	DETECTED	161.9811 m/z @0.32 [CD8257_2.mzXML]	161.98106384277344	0.3219	0.10101666666666667	19.997833333333332	19.896816666666666	3812.97216796875	1421855.4495726305	0	1188	18.43325079075958	45.03919867199879	89.07839734399758	161.98004150390625	161.98800659179688
277	162.0499725341797	2.0227666666666666					1	DETECTED	162.0500 m/z @2.02 [CD8257_2.mzXML]	162.0499725341797	2.0227666666666666	2.0086500000000003	9.9648	7.95615	12982.11328125	872458.3454804991	0	1188	0.07008571275155617	106.84487065352396	303.17502536939764	162.0498504638672	162.05880737304688
278	162.09800720214844	15.699333333333334					1	DETECTED	162.0980 m/z @15.70 [CD8257_2.mzXML]	162.09800720214844	15.699333333333334	5.26575	19.02466666666667	13.758916666666668	10319.2373046875	2317215.3584060664	0	1188	2.7539574114197087	0.6593572039008649	0.41953539826211006	162.09146118164062	162.0983428955078
279	162.1119384765625	1.8264833333333332					1	DETECTED	162.1119 m/z @1.83 [CD8257_2.mzXML]	162.1119384765625	1.8264833333333332	1.7696833333333333	19.317666666666664	17.54798333333333	2087316.125	1.8026962269509867E7	1	1188	0.0657222913815847	3.510617895275488	3.2129143398109727	162.10433959960938	162.11280822753906
280	162.99124145507812	1.5244833333333332					1	DETECTED	162.9912 m/z @1.52 [CD8257_2.mzXML]	162.99124145507812	1.5244833333333332	0.26668333333333333	19.979166666666668	19.712483333333335	414253.40625	7482095.504925991	0	1188	0.14052012730903352	2.243718734706109	1.263347723808247	162.98342895507812	162.99171447753906
281	163.03887939453125	10.915983333333333					1	DETECTED	163.0389 m/z @10.92 [CD8257_2.mzXML]	163.03887939453125	10.915983333333333	0.10101666666666667	19.997833333333332	19.896816666666666	34085.10546875	3831184.6610078723	0	1188	0.9766080881502699	2.9915983649740823	0.6797966210341411	163.0296173095703	163.04769897460938
282	163.0599822998047	2.0086500000000003					1	DETECTED	163.0600 m/z @2.01 [CD8257_2.mzXML]	163.0599822998047	2.0086500000000003	0.15594999999999998	19.776999999999997	19.621049999999997	63535.6875	7395497.377123898	0	1188	0.6363540861994861	4.168506915490267	7.2627948928428365	163.0502166748047	163.06039428710938
283	163.0752716064453	11.57515					1	DETECTED	163.0753 m/z @11.58 [CD8257_2.mzXML]	163.0752716064453	11.57515	1.3243833333333332	11.849433333333334	10.52505	109208.96875	9199397.97594507	0	1188	0.1406066644160191	0.5111185539223142	2.8879289628818854	163.0704345703125	163.07528686523438
284	163.09432983398438	15.699333333333334					1	DETECTED	163.0943 m/z @15.70 [CD8257_2.mzXML]	163.09432983398438	15.699333333333334	0.7055166666666667	19.575166666666668	18.86965	19802.51953125	4973735.433578981	0	1188	1.8806233433545128	0.8142523033145574	0.47352555739987295	163.09231567382812	163.09710693359375
285	163.1156005859375	1.8264833333333332					1	DETECTED	163.1156 m/z @1.83 [CD8257_2.mzXML]	163.1156005859375	1.8264833333333332	1.7696833333333333	19.171166666666668	17.401483333333335	110253.171875	4239215.402589356	0	1188	0.08884669847041016	153.18207159624424	305.0567847284061	163.1106414794922	163.11607360839844
286	163.5174560546875	1.6884333333333332					1	DETECTED	163.5175 m/z @1.69 [CD8257_2.mzXML]	163.5174560546875	1.6884333333333332	1.6884333333333332	16.803833333333333	15.115400000000001	20372.048828125	9655956.731897218	0	1188	13.155273081548433	null	null	163.51145935058594	163.52169799804688
287	163.97650146484375	0.30361666666666665					1	DETECTED	163.9765 m/z @0.30 [CD8257_2.mzXML]	163.97650146484375	0.30361666666666665	0.10101666666666667	19.997833333333332	19.896816666666666	52407.11328125	1.8785821442721423E7	1	1188	17.971331770430382	9.483974298283158	46.367279432322654	163.9759979248047	163.9770965576172
288	163.99476623535156	1.5244833333333332					1	DETECTED	163.9948 m/z @1.52 [CD8257_2.mzXML]	163.99476623535156	1.5244833333333332	1.4952666666666665	16.988	15.492733333333334	12729.556640625	2800722.996742065	0	1188	0.08016783590460075	265.1351968054763	529.2703936109526	163.98780822753906	163.99481201171875
289	164.0915985107422	1.9245166666666667					1	DETECTED	164.0916 m/z @1.92 [CD8257_2.mzXML]	164.0915985107422	1.9245166666666667	1.8549	17.798166666666667	15.943266666666666	15719.3642578125	1302763.0997149055	0	1188	0.5755530521444252	13.721047732320686	15.96927763687363	164.09083557128906	164.0977325439453
290	164.9089813232422	1.75475					1	DETECTED	164.9090 m/z @1.75 [CD8257_2.mzXML]	164.9089813232422	1.75475	1.6730833333333335	1.7696833333333333	0.0965999999999998	19174.18359375	86944.92228857415	0	1188	0.11628334224478576	0.591428571428571	0.182857142857142	164.90884399414062	164.9089813232422
291	164.92962646484375	1.6730833333333335					1	DETECTED	164.9296 m/z @1.67 [CD8257_2.mzXML]	164.92962646484375	1.6730833333333335	1.6126	11.22435	9.611749999999999	26640.2890625	1955819.5422576298	0	1188	0.17492083697539473	79.45783962524096	154.42611534381857	164.92037963867188	164.93006896972656
292	164.98410034179688	11.426033333333333					1	DETECTED	164.9841 m/z @11.43 [CD8257_2.mzXML]	164.98410034179688	11.426033333333333	0.10101666666666667	19.997833333333332	19.896816666666666	133007.515625	1.6988512243783563E7	1	1188	0.6208706840704519	0.8558786999174297	8.872667442544426	164.97605895996094	164.9872283935547
293	165.02450561523438	1.55345					1	DETECTED	165.0245 m/z @1.55 [CD8257_2.mzXML]	165.02450561523438	1.55345	1.4336833333333334	1.6126	0.1789166666666666	7748.0302734375	59338.803733154295	0	1188	0.15763520185438118	0.7469384915112722	0.4938769830225445	165.02410888671875	165.0245361328125
294	165.05462646484375	3.911916666666667					1	DETECTED	165.0546 m/z @3.91 [CD8257_2.mzXML]	165.05462646484375	3.911916666666667	2.23385	11.588750000000001	9.3549	11419.345703125	1349198.4716121217	0	1188	6.902287334571152	2.7874041555758606	0.3357930972795797	165.05178833007812	165.05494689941406
295	165.07571411132812	1.9245166666666667					1	DETECTED	165.0757 m/z @1.92 [CD8257_2.mzXML]	165.07571411132812	1.9245166666666667	1.8689500000000001	19.428166666666666	17.559216666666664	20537.779296875	3173646.9809761047	0	1188	0.624415710760557	158.00134973005433	8.696179509560338	165.06642150878906	165.07608032226562
296	165.15968322753906	16.8595					1	DETECTED	165.1597 m/z @16.86 [CD8257_2.mzXML]	165.15968322753906	16.8595	0.28490000000000004	19.8875	19.6026	14487.3935546875	4332277.141976503	0	1188	7.775901687516063	0.593250288764508	0.3077282334464305	165.1514129638672	165.16854858398438
297	165.9888916015625	11.520083333333334					1	DETECTED	165.9889 m/z @11.52 [CD8257_2.mzXML]	165.9888916015625	11.520083333333334	8.271583333333334	17.3375	9.065916666666665	57996.88671875	1338447.0770811148	0	1188	1.7805298804888832	1.1697627388934824	2.2830719519730924	165.9842529296875	165.9978485107422
298	166.0260772705078	2.4005					1	DETECTED	166.0261 m/z @2.40 [CD8257_2.mzXML]	166.0260772705078	2.4005	1.8689500000000001	8.479000000000001	6.610050000000001	38538.0546875	2234158.90698465	0	1188	0.5062753464527208	2.544395881996612	2.9570156087190718	166.02220153808594	166.0347900390625
299	166.05323791503906	2.079466666666667					1	DETECTED	166.0532 m/z @2.08 [CD8257_2.mzXML]	166.05323791503906	2.079466666666667	1.9946833333333334	16.178433333333334	14.183750000000002	9994.591796875	1825951.366486145	0	1188	6.3588977663480515	35.59589277049332	69.848667100732	166.05068969726562	166.06246948242188
300	166.07484436035156	8.351016666666666					1	DETECTED	166.0748 m/z @8.35 [CD8257_2.mzXML]	166.07484436035156	8.351016666666666	7.958516666666667	9.064633333333335	1.1061166666666677	9308.318359375	123147.02600512725	0	1188	0.06526281771771991	0.7539269115308527	0.504064153320632	166.06564331054688	166.07562255859375
301	166.08587646484375	8.382633333333334					1	DETECTED	166.0859 m/z @8.38 [CD8257_2.mzXML]	166.08587646484375	8.382633333333334	0.24800000000000003	19.813666666666666	19.565666666666665	2729347.0	6.767231716463412E7	1	1188	0.3803773721450625	0.8460176289211487	0.4680290693585602	166.08554077148438	166.08676147460938
302	166.0983123779297	8.351016666666666					1	DETECTED	166.0983 m/z @8.35 [CD8257_2.mzXML]	166.0983123779297	8.351016666666666	7.907816666666666	8.5119	0.6040833333333344	7908.41015625	100054.89585675059	0	1188	0.07584257535520678	0.6815019554753321	0.1889158045622776	166.09664916992188	166.10647583007812
303	166.11683654785156	13.558566666666668					1	DETECTED	166.1168 m/z @13.56 [CD8257_2.mzXML]	166.11683654785156	13.558566666666668	8.025716666666666	13.558566666666668	5.532850000000002	20085.216796875	3274748.0670783385	0	1188	5.303568550496324	0.5	null	166.10791015625	166.12261962890625
304	166.58432006835938	8.335366666666667					1	DETECTED	166.5843 m/z @8.34 [CD8257_2.mzXML]	166.58432006835938	8.335366666666667	7.8737	8.5119	0.6382000000000003	7184.49609375	150872.10055188002	0	1188	0.35168781331290155	0.6911913357400722	0.38238267148014443	166.5838623046875	166.58432006835938
305	166.98452758789062	11.410683333333333					1	DETECTED	166.9845 m/z @11.41 [CD8257_2.mzXML]	166.98452758789062	11.410683333333333	0.10101666666666667	19.997833333333332	19.896816666666666	64534.82421875	9127830.300616698	0	1188	1.871235053878511	0.8800605950908502	0.47226444825555935	166.98373413085938	166.98556518554688
306	167.02194213867188	8.366933333333334					1	DETECTED	167.0219 m/z @8.37 [CD8257_2.mzXML]	167.02194213867188	8.366933333333334	7.907816666666666	8.430266666666666	0.5224500000000001	9022.095703125	169093.83625610327	0	1188	0.3082707422289861	0.5689730279159245	0.13794605583184913	167.02145385742188	167.022216796875
307	167.03347778320312	9.600166666666667					1	DETECTED	167.0335 m/z @9.60 [CD8257_2.mzXML]	167.03347778320312	9.600166666666667	1.7696833333333333	10.7614	8.991716666666667	481623.1875	5841250.550604127	1	1188	0.08630162211005654	0.5133477976779386	1.8770407953005877	167.03106689453125	167.03408813476562
308	167.0561981201172	8.753566666666668					1	DETECTED	167.0562 m/z @8.75 [CD8257_2.mzXML]	167.0561981201172	8.753566666666668	5.6332	9.01315	3.379949999999999	39420.0078125	834098.2988997479	0	1188	0.15266023595249756	0.5994499633712411	0.8096827644787785	167.05523681640625	167.05746459960938
309	167.08924865722656	8.382633333333334					1	DETECTED	167.0892 m/z @8.38 [CD8257_2.mzXML]	167.08924865722656	8.382633333333334	3.6654666666666667	9.63195	5.966483333333333	202621.546875	4680652.356382356	0	1188	0.2525866652048805	0.8941355931948152	0.46873906270640925	167.0816192626953	167.0900421142578
310	168.03709411621094	9.600166666666667					1	DETECTED	168.0371 m/z @9.60 [CD8257_2.mzXML]	168.03709411621094	9.600166666666667	9.533816666666667	10.290033333333334	0.756216666666667	33624.82421875	245864.69741296372	0	1188	0.09572198148887345	5.240929475081776	1.7484888330862607	168.03680419921875	168.0375213623047
311	168.09307861328125	8.319416666666667					1	DETECTED	168.0931 m/z @8.32 [CD8257_2.mzXML]	168.09307861328125	8.319416666666667	7.821700000000001	10.915983333333333	3.0942833333333324	7214.619140625	351485.66465414426	0	1188	0.019431219849419534	3.1084787194856522	0.7854459360534136	168.08985900878906	168.09649658203125
312	168.97994995117188	11.3807					1	DETECTED	168.9799 m/z @11.38 [CD8257_2.mzXML]	168.97994995117188	11.3807	0.10101666666666667	19.924166666666668	19.823150000000002	25321.51171875	4689541.036358913	0	1188	1.6407664187919853	0.7376590569941319	7.138823295990707	168.9722442626953	168.98428344726562
313	168.99560546875	1.5975499999999998					1	DETECTED	168.9956 m/z @1.60 [CD8257_2.mzXML]	168.99560546875	1.5975499999999998	1.56835	10.475933333333334	8.907583333333333	9295.767578125	2745788.930595825	0	1188	9.062423780589146	150.2062678200998	298.6200869980458	168.99560546875	169.0051727294922
314	169.03550720214844	2.98785					1	DETECTED	169.0355 m/z @2.99 [CD8257_2.mzXML]	169.03550720214844	2.98785	1.9245166666666667	17.025333333333332	15.100816666666665	138126.96875	5618052.89179501	0	1188	0.3146793147430218	1.453224239845749	0.8317641910843294	169.02798461914062	169.0380096435547
315	169.04893493652344	10.848616666666667					1	DETECTED	169.0489 m/z @10.85 [CD8257_2.mzXML]	169.04893493652344	10.848616666666667	1.7390833333333333	16.803833333333333	15.06475	489133.09375	8646510.644086292	1	1188	0.09976295971832627	0.5145190029831619	0.021344247993651175	169.04522705078125	169.0586700439453
316	169.094482421875	1.6730833333333335					1	DETECTED	169.0945 m/z @1.67 [CD8257_2.mzXML]	169.094482421875	1.6730833333333335	1.5828833333333334	8.943266666666666	7.360383333333333	33801.5	4394533.041637451	0	1188	0.2355298660561702	39.74645785003998	78.27646598580695	169.0943603515625	169.09727478027344
317	170.01779174804688	4.9552000000000005					1	DETECTED	170.0178 m/z @4.96 [CD8257_2.mzXML]	170.01779174804688	4.9552000000000005	4.9552000000000005	10.032083333333333	5.076883333333332	5968.119140625	1753423.9079401244	0	1188	5.0254131042880195	null	null	170.010498046875	170.0213165283203
318	170.03887939453125	3.0319999999999996					1	DETECTED	170.0389 m/z @3.03 [CD8257_2.mzXML]	170.03887939453125	3.0319999999999996	1.8968999999999998	4.082199999999999	2.1853	6669.47705078125	432436.88272259524	0	1188	0.33194401457295175	0.9626024138842394	0.9252048277684786	170.03860473632812	170.0424041748047
319	170.05984497070312	9.191533333333332					1	DETECTED	170.0598 m/z @9.19 [CD8257_2.mzXML]	170.05984497070312	9.191533333333332	3.4665000000000004	16.6577	13.191199999999998	262360.03125	5500978.805395362	0	1188	0.09917177393693954	2.108943696184543	2.0798916064529864	170.05250549316406	170.06021118164062
320	170.09193420410156	1.8828833333333332					1	DETECTED	170.0919 m/z @1.88 [CD8257_2.mzXML]	170.09193420410156	1.8828833333333332	0.10101666666666667	19.997833333333332	19.896816666666666	11124.07421875	5613010.466411547	0	1188	18.068772549524514	5.583138469021251	5.704181898430975	170.0887451171875	170.09681701660156
321	170.85403442382812	1.75475					1	DETECTED	170.8540 m/z @1.75 [CD8257_2.mzXML]	170.85403442382812	1.75475	1.7221166666666667	2.1498833333333334	0.42776666666666663	6690.5576171875	135437.3484007568	0	1188	0.3112641526651303	6.5541368743616015	12.108273748723203	170.85389709472656	170.85447692871094
322	171.0330810546875	1.5389333333333333					1	DETECTED	171.0331 m/z @1.54 [CD8257_2.mzXML]	171.0330810546875	1.5389333333333333	1.44975	19.519833333333334	18.070083333333333	9123.771484375	2239583.64609021	0	1188	0.1711495400740628	101.30863390020575	201.61726780041153	171.02761840820312	171.04200744628906
323	171.0632781982422	9.205549999999999					1	DETECTED	171.0633 m/z @9.21 [CD8257_2.mzXML]	171.0632781982422	9.205549999999999	2.0227666666666666	10.932266666666667	8.909500000000001	26321.42578125	2377131.807633821	0	1188	0.10387664926937568	9.741909727463861	19.75148757062675	171.05372619628906	171.0635223388672
324	171.14901733398438	1.37885					1	DETECTED	171.1490 m/z @1.38 [CD8257_2.mzXML]	171.14901733398438	1.37885	0.11931666666666667	19.960833333333333	19.841516666666667	8406.4326171875	4898793.912840025	0	1188	16.126090242124903	7.876534960038111	9.819850426145011	171.14292907714844	171.14955139160156
325	172.13314819335938	10.240616666666666					1	DETECTED	172.1331 m/z @10.24 [CD8257_2.mzXML]	172.13314819335938	10.240616666666666	10.172883333333335	15.938600000000001	5.765716666666666	12455.455078125	546978.2754228518	0	1188	0.19054784163194327	5.794321860951545	5.506701296588861	172.13290405273438	172.1333465576172
326	172.9875030517578	1.5244833333333332					1	DETECTED	172.9875 m/z @1.52 [CD8257_2.mzXML]	172.9875030517578	1.5244833333333332	1.44975	14.453266666666668	13.003516666666668	4661.65185546875	1900519.6306574098	0	1188	0.05683506193568655	86.9994424620877	172.99888492417543	172.97830200195312	172.98887634277344
327	173.02061462402344	15.772516666666666					1	DETECTED	173.0206 m/z @15.77 [CD8257_2.mzXML]	173.02061462402344	15.772516666666666	0.28490000000000004	19.997833333333332	19.712933333333332	5021.83984375	1808263.724407227	0	1188	7.491440967874617	0.6364095185723648	0.6304789786742424	173.018310546875	173.03005981445312
328	173.04156494140625	1.8689500000000001					1	DETECTED	173.0416 m/z @1.87 [CD8257_2.mzXML]	173.04156494140625	1.8689500000000001	1.784	8.771116666666668	6.987116666666668	5939.490234375	1484925.5972871704	0	1188	7.157050103809284	41.12487737885027	86.54148853116715	173.03785705566406	173.04209899902344
329	173.16456604003906	9.730366666666667					1	DETECTED	173.1646 m/z @9.73 [CD8257_2.mzXML]	173.16456604003906	9.730366666666667	9.697083333333333	9.780383333333333	0.08329999999999949	2807.713134765625	11832.301985229322	0	1188	0.1493408519321715	1.25137706559839	1.5027541311967798	173.16421508789062	173.16481018066406
330	173.96107482910156	11.256733333333333					1	DETECTED	173.9611 m/z @11.26 [CD8257_2.mzXML]	173.96107482910156	11.256733333333333	0.10101666666666667	19.960833333333333	19.859816666666667	6923.1923828125	1717292.4142528388	0	1188	0.7522089508238583	0.8901183698044202	1.1022263193698045	173.9602508544922	173.9619140625
331	174.0786895751953	15.699333333333334					1	DETECTED	174.0787 m/z @15.70 [CD8257_2.mzXML]	174.0786895751953	15.699333333333334	3.223516666666667	19.336166666666667	16.112650000000002	8933.4228515625	2344548.552805176	0	1188	2.4248689420324787	0.645755321294932	0.6615014423726963	174.0753936767578	174.0883026123047
332	174.12744140625	0.9969333333333333					1	DETECTED	174.1274 m/z @1.00 [CD8257_2.mzXML]	174.12744140625	0.9969333333333333	0.11931666666666667	19.997833333333332	19.878516666666666	2378.2294921875	1346760.059049377	0	1188	8.013374008699603	11.32528438764077	21.650568775281535	174.1265869140625	174.12850952148438
333	174.937744140625	1.6730833333333335					1	DETECTED	174.9377 m/z @1.67 [CD8257_2.mzXML]	174.937744140625	1.6730833333333335	1.5975499999999998	9.865483333333334	8.267933333333334	85127.2265625	3003990.5383140263	0	1188	0.07594076237300662	54.73036187113833	105.305152235602	174.9334716796875	174.93792724609375
334	174.99139404296875	1.4336833333333334					1	DETECTED	174.9914 m/z @1.43 [CD8257_2.mzXML]	174.99139404296875	1.4336833333333334	0.21103333333333335	19.960833333333333	19.7498	42792.40234375	2988071.058878904	0	1188	0.9704351180638144	99.63985816551434	47.98130848135853	174.99070739746094	174.99209594726562
335	175.00759887695312	3.28345					1	DETECTED	175.0076 m/z @3.28 [CD8257_2.mzXML]	175.00759887695312	3.28345	1.9806833333333331	18.93316666666667	16.952483333333337	6324.2548828125	2888668.475975768	0	1188	12.95537926982715	6.506339073254355	5.492997452374845	175.00146484375	175.009033203125
336	175.03111267089844	3.090216666666667					1	DETECTED	175.0311 m/z @3.09 [CD8257_2.mzXML]	175.03111267089844	3.090216666666667	2.91555	13.690766666666667	10.775216666666667	6176.26953125	1448564.2225980225	0	1188	6.884926251094939	30.845085877862545	60.69017175572509	175.0236053466797	175.03988647460938
337	175.07505798339844	16.16005					1	DETECTED	175.0751 m/z @16.16 [CD8257_2.mzXML]	175.07505798339844	16.16005	9.33815	19.9425	10.604349999999998	12736.986328125	2761787.518264371	0	1188	2.911816865516265	0.7144311425508724	0.4197374754640764	175.07444763183594	175.07550048828125
338	175.08984375	7.025416666666667					1	DETECTED	175.0898 m/z @7.03 [CD8257_2.mzXML]	175.08984375	7.025416666666667	0.10101666666666667	19.979166666666668	19.87815	2124.803466796875	1334477.3619875181	0	1188	13.74332510395362	1.4353698515394837	1.8707397030789672	175.08639526367188	175.0974884033203
339	175.11865234375	1.8124666666666667					1	DETECTED	175.1187 m/z @1.81 [CD8257_2.mzXML]	175.11865234375	1.8124666666666667	1.6126	18.677666666666667	17.065066666666667	63480.0859375	2125330.161861359	0	1188	0.1355427038786392	4.938083415301409	1.6591842547049236	175.11492919921875	175.11940002441406
340	176.07046508789062	10.548116666666665					1	DETECTED	176.0705 m/z @10.55 [CD8257_2.mzXML]	176.07046508789062	10.548116666666665	1.0151999999999999	18.128833333333333	17.113633333333333	161256.453125	2203505.279607785	0	1188	0.08933968319626295	0.5767295127783275	2.19690314463711	176.0651397705078	176.0784454345703
341	176.9707794189453	1.5389333333333333					1	DETECTED	176.9708 m/z @1.54 [CD8257_2.mzXML]	176.9707794189453	1.5389333333333333	1.44975	6.601683333333333	5.151933333333333	29392.87109375	1452339.8476009523	0	1188	0.1094855441896454	28.88394692580831	56.76789385161662	176.97047424316406	176.97079467773438
342	177.00157165527344	11.924033333333334					1	DETECTED	177.0016 m/z @11.92 [CD8257_2.mzXML]	177.00157165527344	11.924033333333334	1.4151833333333335	17.834666666666667	16.419483333333332	4246.71435546875	1517937.5654710997	0	1188	0.1234600551407059	0.7812217004397879	0.562443400879576	176.9984588623047	177.0071258544922
343	177.03085327148438	10.257133333333334					1	DETECTED	177.0309 m/z @10.26 [CD8257_2.mzXML]	177.03085327148438	10.257133333333334	10.207533333333334	16.50985	6.302316666666666	2989.42919921875	607655.0878112793	0	1188	0.03287134011133119	63.53141801075285	126.0628360215057	177.0306854248047	177.0362091064453
344	177.06092834472656	1.6579666666666666					1	DETECTED	177.0609 m/z @1.66 [CD8257_2.mzXML]	177.06092834472656	1.6579666666666666	1.6126	14.967633333333334	13.355033333333333	17453.591796875	1667919.6504241943	0	1188	0.07740619508700508	147.18993387215318	4.431357297583136	177.0540771484375	177.06466674804688
345	177.07388305664062	10.548116666666665					1	DETECTED	177.0739 m/z @10.55 [CD8257_2.mzXML]	177.07388305664062	10.548116666666665	1.8968999999999998	10.796533333333334	8.899633333333334	16141.6201171875	4633235.745105988	0	1188	8.58006956416283	0.5143573254628927	0.029625820798098747	177.07371520996094	177.07644653320312
346	177.09104919433594	11.57515					1	DETECTED	177.0910 m/z @11.58 [CD8257_2.mzXML]	177.09104919433594	11.57515	1.4151833333333335	15.125166666666667	13.709983333333334	14724.513671875	2061866.4824161679	0	1188	0.18710686591364478	0.9222449431920672	0.02478008479373129	177.08615112304688	177.099853515625
347	177.10208129882812	5.4755666666666665					1	DETECTED	177.1021 m/z @5.48 [CD8257_2.mzXML]	177.10208129882812	5.4755666666666665	4.753299999999999	8.771116666666668	4.017816666666668	10482.0595703125	867713.9949306945	0	1188	0.943047457835787	2.5518125221302563	3.575775622823014	177.10169982910156	177.10255432128906
348	177.1634521484375	12.634933333333333					1	DETECTED	177.1635 m/z @12.63 [CD8257_2.mzXML]	177.1634521484375	12.634933333333333	0.10101666666666667	19.997833333333332	19.896816666666666	4180.97900390625	1560676.4298544326	0	1188	8.245862710421857	0.7937190423318063	0.6840375463224423	177.15919494628906	177.1732940673828
349	177.95570373535156	6.672116666666667					1	DETECTED	177.9557 m/z @6.67 [CD8257_2.mzXML]	177.95570373535156	6.672116666666667	0.11931666666666667	19.960833333333333	19.841516666666667	2604.685791015625	1305336.4887196354	0	1188	6.630463294602927	1.5139723985675335	2.0279447971350666	177.9552001953125	177.95639038085938
350	178.11880493164062	1.8828833333333332					1	DETECTED	178.1188 m/z @1.88 [CD8257_2.mzXML]	178.11880493164062	1.8828833333333332	1.8828833333333332	2.0936333333333335	0.21075000000000021	13393.212890625	63851.38191564943	0	1188	0.06673901896254586	null	null	178.11831665039062	178.11895751953125
351	179.04006958007812	1.50985					1	DETECTED	179.0401 m/z @1.51 [CD8257_2.mzXML]	179.04006958007812	1.50985	1.4336833333333334	17.429666666666666	15.995983333333333	13969.115234375	3359913.833915894	0	1188	0.13862720316569188	105.00645514223218	195.5609105321946	179.03448486328125	179.0401153564453
352	179.053955078125	14.985000000000001					1	DETECTED	179.0540 m/z @14.99 [CD8257_2.mzXML]	179.053955078125	14.985000000000001	9.533816666666667	18.293666666666663	8.759849999999997	3938.7744140625	825066.4669636844	0	1188	1.8135207751969311	0.8034815070733873	0.6069630141467744	179.0529022216797	179.0544891357422
353	179.0700225830078	10.519116666666667					1	DETECTED	179.0700 m/z @10.52 [CD8257_2.mzXML]	179.0700225830078	10.519116666666667	0.10101666666666667	19.997833333333332	19.896816666666666	223162.5	3156477.049938527	1	1188	0.09585028836319154	2.7352820788977192	16.91013520349466	179.06256103515625	179.07041931152344
354	180.0291290283203	11.5479					1	DETECTED	180.0291 m/z @11.55 [CD8257_2.mzXML]	180.0291290283203	11.5479	1.55345	11.879133333333334	10.325683333333334	29896.953125	2290672.5005446174	0	1188	0.1571396991682068	0.5165708634959069	4.893316450497026	180.02024841308594	180.03732299804688
355	180.06512451171875	9.71395					1	DETECTED	180.0651 m/z @9.71 [CD8257_2.mzXML]	180.06512451171875	9.71395	2.0654	10.6573	8.591899999999999	319653.125	2643162.065070642	1	1188	0.09151005093153053	6.440522998140137	2.1318734081790556	180.06056213378906	180.0736846923828
356	180.0876922607422	8.856599999999998					1	DETECTED	180.0877 m/z @8.86 [CD8257_2.mzXML]	180.0876922607422	8.856599999999998	0.22973333333333334	19.924166666666668	19.694433333333336	3261.34228515625	1079583.0703533327	0	1188	0.086206167224816	1.1414592397394192	6.893759439769058	180.07965087890625	180.09576416015625
357	180.52061462402344	11.5479					1	DETECTED	180.5206 m/z @11.55 [CD8257_2.mzXML]	180.52061462402344	11.5479	11.534166666666666	11.758683333333332	0.22451666666666625	22413.443359375	161983.03985302846	0	1188	0.1552198191016423	8.174150485436192	16.039308423725977	180.52024841308594	180.52078247070312
358	180.90350341796875	1.6579666666666666					1	DETECTED	180.9035 m/z @1.66 [CD8257_2.mzXML]	180.90350341796875	1.6579666666666666	1.64295	2.1218833333333333	0.47893333333333343	12282.61328125	176744.3293395997	0	1188	0.17850819749132985	15.946725860155373	33.691170348377476	180.90345764160156	180.904052734375
359	181.05470275878906	11.5479					1	DETECTED	181.0547 m/z @11.55 [CD8257_2.mzXML]	181.05470275878906	11.5479	0.10101666666666667	19.979166666666668	19.87815	8087.87548828125	1610580.696859467	0	1188	2.146844783656796	0.8781866443682338	0.6661098475649204	181.04698181152344	181.06045532226562
360	181.07150268554688	9.354083333333334					1	DETECTED	181.0715 m/z @9.35 [CD8257_2.mzXML]	181.07150268554688	9.354083333333334	0.46801666666666664	19.5385	19.070483333333332	919360.0	1.016125660385329E7	0	1188	0.08843520511794978	1.1115522478618156	0.5963612164308626	181.06565856933594	181.07492065429688
361	181.0853729248047	11.5479					1	DETECTED	181.0854 m/z @11.55 [CD8257_2.mzXML]	181.0853729248047	11.5479	1.0151999999999999	19.979166666666668	18.963966666666668	8213462.5	8.35358330014976E7	1	1188	0.13877551906151808	3.540367180355436	4.9330459835508265	181.08035278320312	181.08645629882812
362	181.0980987548828	11.534166666666666					1	DETECTED	181.0981 m/z @11.53 [CD8257_2.mzXML]	181.0980987548828	11.534166666666666	11.520083333333334	11.729716666666667	0.20963333333333267	17680.140625	102214.5341936033	0	1188	0.06803654613134569	7.442603550296596	13.885207100593192	181.0960693359375	181.10690307617188
363	181.11219787597656	11.561483333333333					1	DETECTED	181.1122 m/z @11.56 [CD8257_2.mzXML]	181.11219787597656	11.561483333333333	0.11931666666666667	11.686116666666667	11.5668	8254.4716796875	1200601.7728208012	0	1188	0.12787836365432703	0.5054462295893843	0.010892459178768613	181.1087188720703	181.121826171875
364	182.07518005371094	9.354083333333334					1	DETECTED	182.0752 m/z @9.35 [CD8257_2.mzXML]	182.07518005371094	9.354083333333334	8.961016666666666	9.814416666666666	0.8534000000000006	46102.71484375	614809.740564576	0	1188	0.09354063673602653	null	null	182.06932067871094	182.075439453125
365	182.08877563476562	11.5479					1	DETECTED	182.0888 m/z @11.55 [CD8257_2.mzXML]	182.08877563476562	11.5479	1.9245166666666667	12.651283333333334	10.726766666666666	692496.25	1.78859686253402E7	1	1188	0.1323700075107812	0.5204676251587226	0.025352185236813714	182.08016967773438	182.08905029296875
366	182.14979553222656	16.8595					1	DETECTED	182.1498 m/z @16.86 [CD8257_2.mzXML]	182.14979553222656	16.8595	0.10101666666666667	19.997833333333332	19.896816666666666	71637.7734375	2.044185241558706E7	1	1188	2.7368829368700887	0.8584527873915345	0.37982484316931997	182.14889526367188	182.15103149414062
367	182.9625244140625	1.50985					1	DETECTED	182.9625 m/z @1.51 [CD8257_2.mzXML]	182.9625244140625	1.50985	1.44975	9.9648	8.51505	10631.50390625	680923.2772971191	0	1188	0.10157296460876175	70.84068219633966	1.4110945297363324	182.95291137695312	182.96266174316406
368	183.0512237548828	8.319416666666667					1	DETECTED	183.0512 m/z @8.32 [CD8257_2.mzXML]	183.0512237548828	8.319416666666667	0.3950666666666667	19.685	19.28993333333333	9916.2607421875	2063628.1303225097	0	1188	9.068007238456921	5.497149371474949	8.554762122609079	183.04833984375	183.05162048339844
369	183.0894012451172	11.561483333333333					1	DETECTED	183.0894 m/z @11.56 [CD8257_2.mzXML]	183.0894012451172	11.561483333333333	1.9667333333333334	16.62066666666667	14.653933333333335	27812.556640625	2368029.227310181	0	1188	7.833480990815507	0.5247952268043965	0.030198446865993295	183.07977294921875	183.09909057617188
370	183.15298461914062	17.889666666666667					1	DETECTED	183.1530 m/z @17.89 [CD8257_2.mzXML]	183.15298461914062	17.889666666666667	0.11931666666666667	19.997833333333332	19.878516666666666	5649.3720703125	1825302.2128732307	0	1188	0.791918142108905	0.5593169708718924	0.12007820394724994	183.15225219726562	183.15396118164062
371	183.9527130126953	10.2243					1	DETECTED	183.9527 m/z @10.22 [CD8257_2.mzXML]	183.9527130126953	10.2243	9.583616666666668	17.5955	8.011883333333333	4932.1142578125	1120338.8409575806	0	1188	0.08745607649223253	6.252607892614672	11.505215785229344	183.95220947265625	183.96112060546875
372	184.07275390625	13.019716666666666					1	DETECTED	184.0728 m/z @13.02 [CD8257_2.mzXML]	184.07275390625	13.019716666666666	9.098816666666666	15.355316666666665	6.256499999999999	68796.90625	2521213.630902314	0	1188	0.39168476553788345	1.6772995051965938	2.2137831669349053	184.07237243652344	184.07643127441406
373	185.0440673828125	10.2243					1	DETECTED	185.0441 m/z @10.22 [CD8257_2.mzXML]	185.0440673828125	10.2243	1.4952666666666665	19.8875	18.392233333333333	1430529.625	1.8972767100346282E7	1	1188	0.09579474122716469	0.513809179229508	0.2642275791232598	185.04043579101562	185.04916381835938
374	185.12815856933594	9.116033333333332					1	DETECTED	185.1282 m/z @9.12 [CD8257_2.mzXML]	185.12815856933594	9.116033333333332	9.01315	15.444766666666668	6.4316166666666685	29988.873046875	583489.462766967	0	1188	0.11572660084522646	1.7515091330545016	2.7383479948067286	185.12806701660156	185.13333129882812
375	186.0475616455078	10.257133333333334					1	DETECTED	186.0476 m/z @10.26 [CD8257_2.mzXML]	186.0475616455078	10.257133333333334	2.98785	15.355316666666665	12.367466666666665	102594.40625	3466811.396636509	0	1188	0.08691447325099766	0.6841119399346873	0.14037748009929113	186.0390625	186.04786682128906
376	186.07347106933594	1.8828833333333332					1	DETECTED	186.0735 m/z @1.88 [CD8257_2.mzXML]	186.07347106933594	1.8828833333333332	0.28490000000000004	19.813666666666666	19.528766666666666	55321.078125	2575135.381247436	0	1188	0.05030993951537055	5.609346226226406	3.1176914328735337	186.0699462890625	186.0765380859375
377	186.22085571289062	11.426033333333333					1	DETECTED	186.2209 m/z @11.43 [CD8257_2.mzXML]	186.22085571289062	11.426033333333333	6.10755	11.473733333333334	5.366183333333334	8266.2724609375	707352.6060603331	0	1188	0.8316700258258685	0.5044843611430577	0.008968722286115543	186.22071838378906	186.2214813232422
378	186.9226837158203	1.55345					1	DETECTED	186.9227 m/z @1.55 [CD8257_2.mzXML]	186.9226837158203	1.55345	1.4336833333333334	14.262166666666667	12.828483333333335	19950.59375	2573616.734333008	0	1188	0.13576175178322214	51.51316768634699	108.64923560331258	186.92225646972656	186.9319610595703
379	186.95167541503906	9.205549999999999					1	DETECTED	186.9517 m/z @9.21 [CD8257_2.mzXML]	186.95167541503906	9.205549999999999	9.148349999999999	17.006999999999998	7.858649999999999	13173.669921875	687283.7999707949	0	1188	0.113046894441176	68.6944930069931	2.3314775784763033	186.94618225097656	186.95257568359375
380	187.05743408203125	1.8689500000000001					1	DETECTED	187.0574 m/z @1.87 [CD8257_2.mzXML]	187.05743408203125	1.8689500000000001	1.7984	10.3228	8.5244	373882.09375	5000153.436308598	0	1188	0.071251360985646	7.814034731505231	8.539751880367811	187.0478973388672	187.0576629638672
381	187.07113647460938	2.8575166666666667					1	DETECTED	187.0711 m/z @2.86 [CD8257_2.mzXML]	187.07113647460938	2.8575166666666667	1.8124666666666667	8.430266666666666	6.6178	13655.89453125	1434170.106986053	0	1188	0.5039051544079234	3.166259987560404	1.4833968751643816	187.07046508789062	187.0764923095703
382	187.12611389160156	19.86916666666667					1	DETECTED	187.1261 m/z @19.87 [CD8257_2.mzXML]	187.12611389160156	19.86916666666667	0.10101666666666667	19.997833333333332	19.896816666666666	4544.79443359375	2771593.2810061006	0	1188	18.52201841560215	0.5032543932200703	0.006508786440140531	187.12484741210938	187.1323699951172
383	187.4724578857422	9.191533333333332					1	DETECTED	187.4725 m/z @9.19 [CD8257_2.mzXML]	187.4724578857422	9.191533333333332	9.148349999999999	9.33815	0.18980000000000175	11228.919921875	69786.154445557	0	1188	0.10380804947897104	2.336881583529918	3.3714881082683053	187.47227478027344	187.47259521484375
384	188.04344177246094	9.205549999999999					1	DETECTED	188.0434 m/z @9.21 [CD8257_2.mzXML]	188.04344177246094	9.205549999999999	2.0654	9.262866666666667	7.197466666666667	4995.5458984375	599392.8286614382	0	1188	0.09656600501288892	0.5040136878543636	0.008027375708727224	188.03369140625	188.04754638671875
385	188.0701141357422	9.191533333333332					1	DETECTED	188.0701 m/z @9.19 [CD8257_2.mzXML]	188.0701141357422	9.191533333333332	1.8689500000000001	11.22435	9.3554	4204347.5	3.375839150961482E7	1	1188	0.10461949692268924	1.962815958142736	2.050734987993431	188.0606231689453	188.07394409179688
386	188.0984649658203	9.205549999999999					1	DETECTED	188.0985 m/z @9.21 [CD8257_2.mzXML]	188.0984649658203	9.205549999999999	9.148349999999999	17.632833333333334	8.484483333333335	4612.81005859375	1068498.7620105594	0	1188	5.906010884240814	74.16506410256423	147.33012820512846	188.09356689453125	188.10830688476562
387	188.95562744140625	1.5244833333333332					1	DETECTED	188.9556 m/z @1.52 [CD8257_2.mzXML]	188.95562744140625	1.5244833333333332	1.4654333333333334	1.56835	0.10291666666666655	5829.0888671875	24023.975994262695	0	1188	0.07354006736735963	0.871436635619533	0.7428732712390661	188.95553588867188	188.9559326171875
388	189.0234832763672	13.5427					1	DETECTED	189.0235 m/z @13.54 [CD8257_2.mzXML]	189.0234832763672	13.5427	10.778966666666667	18.348833333333335	7.569866666666668	5641.794921875	849890.614345337	0	1188	2.107337885299348	1.3695001929756856	1.3840152362776925	189.0230255126953	189.0332794189453
389	189.0460968017578	1.8407499999999999					1	DETECTED	189.0461 m/z @1.84 [CD8257_2.mzXML]	189.0460968017578	1.8407499999999999	1.4151833333333335	10.460466666666667	9.045283333333334	10668.890625	3442251.0708032222	0	1188	9.042266801303953	10.627340017231933	20.254680034463863	189.0460968017578	189.05221557617188
390	189.073486328125	9.191533333333332					1	DETECTED	189.0735 m/z @9.19 [CD8257_2.mzXML]	189.073486328125	9.191533333333332	9.116033333333332	10.640733333333333	1.524700000000001	424935.78125	3222600.7308407724	0	1188	0.10369412437269965	1.8370933294840313	1.955905748104198	189.0732421875	189.0742950439453
391	189.08689880371094	2.6187					1	DETECTED	189.0869 m/z @2.62 [CD8257_2.mzXML]	189.08689880371094	2.6187	1.8549	18.440833333333334	16.585933333333333	48885.39453125	5632861.946566399	0	1188	1.2805212647335384	9.400595711710977	5.323204580287409	189.08596801757812	189.09115600585938
392	189.13412475585938	1.8124666666666667					1	DETECTED	189.1341 m/z @1.81 [CD8257_2.mzXML]	189.13412475585938	1.8124666666666667	1.784	1.8828833333333332	0.09888333333333321	24632.28125	81007.79539306635	0	1188	0.036971211655160374	1.736826697892271	2.473653395784542	189.13412475585938	189.13441467285156
393	189.19873046875	9.191533333333332					1	DETECTED	189.1987 m/z @9.19 [CD8257_2.mzXML]	189.19873046875	9.191533333333332	9.163016666666666	9.354083333333334	0.19106666666666783	14557.6923828125	83156.27914575253	0	1188	0.1017176776895301	3.3500876680304286	5.700175336060857	189.19764709472656	189.19873046875
394	190.0498504638672	9.931266666666666					1	DETECTED	190.0499 m/z @9.93 [CD8257_2.mzXML]	190.0498504638672	9.931266666666666	1.4151833333333335	19.556833333333334	18.14165	3076.242431640625	957082.4955969544	0	1188	0.19062209287574028	1.065140469503782	1.1302809390075643	190.04708862304688	190.05836486816406
395	190.08584594726562	10.814083333333334					1	DETECTED	190.0858 m/z @10.81 [CD8257_2.mzXML]	190.08584594726562	10.814083333333334	2.5639833333333333	11.144016666666666	8.580033333333333	26429.875	1060969.3642107537	0	1188	1.7063645287031957	0.5225361566017547	0.11259867806541449	190.0770721435547	190.0909881591797
396	190.14366149902344	10.3228					1	DETECTED	190.1437 m/z @10.32 [CD8257_2.mzXML]	190.14366149902344	10.3228	0.41325	10.60815	10.1949	18142.841796875	975236.8169917907	0	1188	0.223056935690229	0.9838664122871028	1.325514899415545	190.14332580566406	190.14378356933594
397	190.96791076660156	13.558566666666668					1	DETECTED	190.9679 m/z @13.56 [CD8257_2.mzXML]	190.96791076660156	13.558566666666668	0.13758333333333334	19.997833333333332	19.86025	5828.29638671875	1554159.2955042096	0	1188	3.237787203954394	0.7398954870420573	0.4751053628145487	190.96261596679688	190.9685821533203
398	190.98037719726562	11.3955					1	DETECTED	190.9804 m/z @11.40 [CD8257_2.mzXML]	190.98037719726562	11.3955	1.4952666666666665	16.694333333333333	15.199066666666667	6510.5361328125	2077500.3392201536	0	1188	0.751789754520793	0.7676115377752039	0.4463175339471789	190.97970581054688	190.9857635498047
399	191.01649475097656	1.7390833333333333					1	DETECTED	191.0165 m/z @1.74 [CD8257_2.mzXML]	191.01649475097656	1.7390833333333333	1.7390833333333333	18.147166666666667	16.408083333333334	46608.1640625	2685133.847259705	0	1188	1.5574193649484824	null	null	191.0144805908203	191.01808166503906
400	191.0398406982422	1.7984					1	DETECTED	191.0398 m/z @1.80 [CD8257_2.mzXML]	191.0398406982422	1.7984	1.4151833333333335	16.7495	15.334316666666668	71976.28125	2749183.302730498	0	1188	0.07851085577229067	12.56838460823951	23.91829225109066	191.03062438964844	191.04844665527344
401	191.07627868652344	1.6579666666666666					1	DETECTED	191.0763 m/z @1.66 [CD8257_2.mzXML]	191.07627868652344	1.6579666666666666	1.56835	9.248316666666666	7.679966666666666	70647.65625	4265530.673373841	0	1188	0.0852953968000354	44.31071458460966	95.44140605587286	191.07614135742188	191.08154296875
402	192.0081329345703	11.096316666666667					1	DETECTED	192.0081 m/z @11.10 [CD8257_2.mzXML]	192.0081329345703	11.096316666666667	0.10101666666666667	19.979166666666668	19.87815	2632.997802734375	1201783.7867596133	0	1188	17.370779687669987	0.9039385009958801	0.8078770019917602	192.00743103027344	192.00926208496094
403	192.06858825683594	9.434316666666666					1	DETECTED	192.0686 m/z @9.43 [CD8257_2.mzXML]	192.06858825683594	9.434316666666666	1.784	19.721666666666668	17.93766666666667	4275.6806640625	1348205.0713585506	0	1188	2.161366920934812	1.1723479855953678	3.111191135327004	192.06443786621094	192.07374572753906
404	192.1340789794922	4.223616666666667					1	DETECTED	192.1341 m/z @4.22 [CD8257_2.mzXML]	192.1340789794922	4.223616666666667	3.4817666666666667	4.686966666666667	1.2052	2804.5185546875	101614.44562542727	0	1188	0.6777675000462944	0.8122935903484534	0.6245871806969067	192.13369750976562	192.13475036621094
405	192.96109008789062	2.1638333333333337					1	DETECTED	192.9611 m/z @2.16 [CD8257_2.mzXML]	192.96109008789062	2.1638333333333337	2.0372166666666667	18.147166666666667	16.10995	8694.3115234375	1270735.6798403012	0	1188	0.16152564576152972	55.72131095949474	109.00182675200467	192.95758056640625	192.9651336669922
406	193.03443908691406	1.6884333333333332					1	DETECTED	193.0344 m/z @1.69 [CD8257_2.mzXML]	193.03443908691406	1.6884333333333332	1.64295	3.5427833333333334	1.8998333333333335	4538.02587890625	292427.4864255982	0	1188	1.7026830615076443	20.88493953829242	40.76987907658484	193.0335693359375	193.03501892089844
407	193.08567810058594	10.519116666666667					1	DETECTED	193.0857 m/z @10.52 [CD8257_2.mzXML]	193.08567810058594	10.519116666666667	8.788016666666666	18.93316666666667	10.145150000000003	193125.390625	2604195.211006887	0	1188	0.09896151951966914	2.3555786464085693	2.395020579155963	193.0849151611328	193.08592224121094
408	193.15432739257812	1.8124666666666667					1	DETECTED	193.1543 m/z @1.81 [CD8257_2.mzXML]	193.15432739257812	1.8124666666666667	1.8124666666666667	15.177633333333334	13.365166666666667	8086.7705078125	2361796.8799018566	0	1188	12.544916381350927	null	null	193.15432739257812	193.15878295898438
409	193.90560913085938	9.898466666666668					1	DETECTED	193.9056 m/z @9.90 [CD8257_2.mzXML]	193.90560913085938	9.898466666666668	9.882016666666667	9.948	0.0659833333333335	2449.353759765625	8382.95753271472	0	1188	0.10504522066558408	2.005572441742569	3.0111448834851386	193.90533447265625	193.90560913085938
410	194.0325469970703	1.8828833333333332					1	DETECTED	194.0325 m/z @1.88 [CD8257_2.mzXML]	194.0325469970703	1.8828833333333332	0.15594999999999998	19.960833333333333	19.804883333333333	6410.21484375	1967850.7927869572	0	1188	15.662566773025402	5.734119247992588	10.236846785958463	194.03216552734375	194.0340118408203
411	194.0890655517578	10.519116666666667					1	DETECTED	194.0891 m/z @10.52 [CD8257_2.mzXML]	194.0890655517578	10.519116666666667	1.2151333333333334	12.85125	11.636116666666666	21551.90625	929690.4879524221	0	1188	0.09512456241830947	0.5195748993183309	2.243522788127903	194.0801544189453	194.09129333496094
412	194.1174774169922	8.175633333333334					1	DETECTED	194.1175 m/z @8.18 [CD8257_2.mzXML]	194.1174774169922	8.175633333333334	0.1747166666666667	19.86916666666667	19.694450000000003	4410.91650390625	1329694.7742294008	0	1188	0.6489256440122784	1.2307621001760216	4.818212880242076	194.11460876464844	194.1199951171875
413	194.96315002441406	15.4269					1	DETECTED	194.9632 m/z @15.43 [CD8257_2.mzXML]	194.96315002441406	15.4269	10.8315	16.4547	5.623199999999999	3743.942138671875	709973.3889945068	0	1188	0.39452917512304175	0.6118292205248727	0.22365844104974522	194.96231079101562	194.9635009765625
414	194.97659301757812	12.280366666666668					1	DETECTED	194.9766 m/z @12.28 [CD8257_2.mzXML]	194.97659301757812	12.280366666666668	11.045800000000002	15.919916666666667	4.874116666666666	10095.25	969162.3657781371	0	1188	0.17095740567130946	1.974019224019225	0.3591904014588202	194.97311401367188	194.9799041748047
415	195.0297393798828	16.400016666666666					1	DETECTED	195.0297 m/z @16.40 [CD8257_2.mzXML]	195.0297393798828	16.400016666666666	0.22973333333333334	19.90583333333333	19.676099999999998	7085.64306640625	2458468.0492113633	0	1188	8.11741410278083	0.6084030685918717	0.4308484241561298	195.02830505371094	195.03614807128906
416	195.0871124267578	9.898466666666668					1	DETECTED	195.0871 m/z @9.90 [CD8257_2.mzXML]	195.0871124267578	9.898466666666668	0.10101666666666667	19.997833333333332	19.896816666666666	797352.625	1.3630763886289367E7	1	1188	0.10510901356560787	3.2246333820022426	2.8817672590822463	195.0863494873047	195.0880126953125
417	195.10128784179688	11.5479					1	DETECTED	195.1013 m/z @11.55 [CD8257_2.mzXML]	195.10128784179688	11.5479	1.5975499999999998	17.7615	16.163950000000003	214278.125	5390017.771955507	0	1188	0.13533464256590477	1.4591502747621394	1.4460233396846522	195.09840393066406	195.1029815673828
418	195.1737518310547	12.651283333333334					1	DETECTED	195.1738 m/z @12.65 [CD8257_2.mzXML]	195.1737518310547	12.651283333333334	12.567433333333334	12.718449999999999	0.15101666666666524	5337.28173828125	34671.2532004392	0	1188	0.1261295845261543	0.9005167958656248	0.8010335917312497	195.1736297607422	195.17391967773438
419	196.06021118164062	10.15545					1	DETECTED	196.0602 m/z @10.16 [CD8257_2.mzXML]	196.06021118164062	10.15545	8.788016666666666	18.293666666666663	9.505649999999997	173965.3125	2604112.9501061095	1	1188	0.08166837233477153	0.5781805560943176	0.12104021978184142	196.05982971191406	196.0684051513672
420	196.0906982421875	9.898466666666668					1	DETECTED	196.0907 m/z @9.90 [CD8257_2.mzXML]	196.0906982421875	9.898466666666668	1.0697166666666669	19.979166666666668	18.90945	55273.01171875	2202504.9565300294	0	1188	0.09755712518409965	41.37720434339376	63.48198224836213	196.0807647705078	196.09898376464844
421	196.86480712890625	1.9806833333333331					1	DETECTED	196.8648 m/z @1.98 [CD8257_2.mzXML]	196.86480712890625	1.9806833333333331	1.70485	2.20565	0.5007999999999999	14092.720703125	237686.49317553715	0	1188	0.18730175404249105	0.9077945619335351	0.8155891238670704	196.86441040039062	196.86526489257812
422	196.95602416992188	11.410683333333333					1	DETECTED	196.9560 m/z @11.41 [CD8257_2.mzXML]	196.95602416992188	11.410683333333333	0.10101666666666667	18.128833333333333	18.027816666666666	9523.9609375	1677315.3509208073	0	1188	0.4175562850447818	0.7970091956733177	0.0655347515365623	196.9555206298828	196.95651245117188
423	197.06690979003906	9.292116666666667					1	DETECTED	197.0669 m/z @9.29 [CD8257_2.mzXML]	197.06690979003906	9.292116666666667	8.873850000000001	19.795333333333335	10.921483333333335	16994.833984375	2446685.772275875	0	1188	7.271747519027315	12.511808562123612	22.39733383083885	197.06346130371094	197.06716918945312
424	197.1003875732422	1.75475					1	DETECTED	197.1004 m/z @1.75 [CD8257_2.mzXML]	197.1003875732422	1.75475	1.62775	12.4169	10.78915	21195.908203125	3392757.6981006474	0	1188	0.05674436183863896	42.476968503937	83.95393700787402	197.09100341796875	197.10736083984375
425	197.1282958984375	9.747016666666667					1	DETECTED	197.1283 m/z @9.75 [CD8257_2.mzXML]	197.1282958984375	9.747016666666667	9.680583333333335	10.032083333333333	0.3514999999999979	20813.3046875	155225.98262133703	0	1188	0.1015278174019354	2.693344314520069	1.9277666546121832	197.12754821777344	197.12850952148438
426	198.03163146972656	10.475933333333334					1	DETECTED	198.0316 m/z @10.48 [CD8257_2.mzXML]	198.03163146972656	10.475933333333334	7.2735666666666665	10.475933333333334	3.2023666666666672	6450.80029296875	201369.09723675548	0	1188	0.029650433823972477	0.5	null	198.0310821533203	198.0357666015625
427	198.05239868164062	10.53375					1	DETECTED	198.0524 m/z @10.53 [CD8257_2.mzXML]	198.05239868164062	10.53375	10.4907	10.915983333333333	0.4252833333333328	36600.015625	231659.32879479908	0	1188	0.09509015273267885	2.741887951238941	2.7587849663167447	198.05160522460938	198.05252075195312
428	198.09678649902344	8.667033333333334					1	DETECTED	198.0968 m/z @8.67 [CD8257_2.mzXML]	198.09678649902344	8.667033333333334	2.3453833333333334	10.3228	7.9774166666666675	2366.561767578125	480676.62773782364	0	1188	null	0.6309600078038697	0.2619200156077395	198.0957489013672	198.10194396972656
429	198.86184692382812	1.9385000000000001					1	DETECTED	198.8618 m/z @1.94 [CD8257_2.mzXML]	198.86184692382812	1.9385000000000001	1.70485	2.23385	0.5289999999999999	15378.85546875	232634.81488684088	0	1188	0.18541166226129024	1.1320350952279041	1.2640701904558083	198.86141967773438	198.86215209960938
430	198.93997192382812	1.55345					1	DETECTED	198.9400 m/z @1.55 [CD8257_2.mzXML]	198.93997192382812	1.55345	1.4336833333333334	1.64295	0.2092666666666665	269499.0625	1951908.3406796877	0	1188	0.12492263240521284	0.869330797478587	0.6682896480473157	198.93963623046875	198.94004821777344
431	199.0170440673828	15.827733333333333					1	DETECTED	199.0170 m/z @15.83 [CD8257_2.mzXML]	199.0170440673828	15.827733333333333	9.9648	18.8055	8.840699999999998	1716.7464599609375	569010.6166324764	0	1188	1.5439863145924555	0.7539485354316383	0.5078970708632765	199.0160369873047	199.01808166503906
432	200.04014587402344	1.6884333333333332					1	DETECTED	200.0401 m/z @1.69 [CD8257_2.mzXML]	200.04014587402344	1.6884333333333332	1.6126	9.098816666666666	7.486216666666666	22040.658203125	863178.1649529114	0	1188	0.1119429697224581	49.359670329670415	97.71934065934083	200.0350341796875	200.04446411132812
433	200.1279754638672	2.0227666666666666					1	DETECTED	200.1280 m/z @2.02 [CD8257_2.mzXML]	200.1279754638672	2.0227666666666666	1.9523833333333334	7.821700000000001	5.869316666666667	20268.732421875	717378.8948849185	0	1188	0.517000325516711	8.231463947661405	11.985197723598228	200.1271209716797	200.12879943847656
434	200.93768310546875	1.5389333333333333					1	DETECTED	200.9377 m/z @1.54 [CD8257_2.mzXML]	200.93768310546875	1.5389333333333333	1.4654333333333334	1.5975499999999998	0.13211666666666644	35864.64453125	224293.94675781243	0	1188	0.16414928996732692	0.8987528344671198	0.7975056689342397	200.93740844726562	200.93768310546875
435	200.97305297851562	1.50985					1	DETECTED	200.9731 m/z @1.51 [CD8257_2.mzXML]	200.97305297851562	1.50985	1.4654333333333334	1.6126	0.14716666666666667	49059.046875	299814.44005224603	0	1188	0.28161898028018406	1.656660412757978	2.313320825515956	200.97288513183594	200.97314453125
436	201.01576232910156	1.8968999999999998					1	DETECTED	201.0158 m/z @1.90 [CD8257_2.mzXML]	201.01576232910156	1.8968999999999998	1.70485	3.45145	1.7466	59253.44140625	1002931.7986551821	0	1188	0.09688050868219777	4.547253319448064	10.884406803236269	201.01560974121094	201.0163116455078
437	201.11181640625	1.0697166666666669					1	DETECTED	201.1118 m/z @1.07 [CD8257_2.mzXML]	201.11181640625	1.0697166666666669	0.10101666666666667	19.997833333333332	19.896816666666666	41684.46484375	2.863326760846757E7	1	1188	15.279351848802342	10.26985478820412	12.381016081319176	201.111328125	201.1123046875
438	202.04727172851562	9.71395					1	DETECTED	202.0473 m/z @9.71 [CD8257_2.mzXML]	202.04727172851562	9.71395	1.7696833333333333	10.01495	8.245266666666668	84079.9375	2644055.9471010733	1	1188	0.09325183456426345	0.513382007635375	0.017116931189189957	202.04685974121094	202.04774475097656
439	202.0708465576172	10.273466666666668					1	DETECTED	202.0708 m/z @10.27 [CD8257_2.mzXML]	202.0708465576172	10.273466666666668	10.207533333333334	10.273466666666668	0.06593333333333362	3022.832275390625	11582.83884667974	0	1188	0.21052794270887354	0.5	null	202.0706787109375	202.07090759277344
440	202.0894012451172	10.067316666666667					1	DETECTED	202.0894 m/z @10.07 [CD8257_2.mzXML]	202.0894012451172	10.067316666666667	9.148349999999999	10.137783333333335	0.989433333333336	6879.591796875	186996.64353051796	0	1188	0.09004817403783427	0.5383401646777185	0.07668032935543706	202.08599853515625	202.08958435058594
441	202.1072540283203	2.2757333333333336					1	DETECTED	202.1073 m/z @2.28 [CD8257_2.mzXML]	202.1072540283203	2.2757333333333336	0.10101666666666667	19.997833333333332	19.896816666666666	5518.841796875	3163223.358334807	0	1188	15.978626925291875	4.574576764789282	5.896045413558748	202.10696411132812	202.1158905029297
442	202.9707489013672	1.50985					1	DETECTED	202.9707 m/z @1.51 [CD8257_2.mzXML]	202.9707489013672	1.50985	1.44975	1.6126	0.16284999999999994	14826.6162109375	99528.07621374514	0	1188	0.12045230679460217	1.3548252911813679	1.709650582362736	202.97027587890625	202.97091674804688
443	203.05189514160156	1.7984					1	DETECTED	203.0519 m/z @1.80 [CD8257_2.mzXML]	203.05189514160156	1.7984	1.64295	10.964383333333334	9.321433333333335	2183942.25	2.90837456696831E7	1	1188	0.1591032934331602	4.57619632013859	7.45393465982015	203.0497589111328	203.05389404296875
444	203.1062774658203	12.193299999999999					1	DETECTED	203.1063 m/z @12.19 [CD8257_2.mzXML]	203.1062774658203	12.193299999999999	0.9056166666666667	12.280366666666668	11.37475	5390.92578125	808606.8495460207	0	1188	11.373947659041578	0.5038567110759369	0.007713422151873677	203.1026153564453	203.11611938476562
445	203.8232879638672	9.205549999999999					1	DETECTED	203.8233 m/z @9.21 [CD8257_2.mzXML]	203.8232879638672	9.205549999999999	9.132883333333332	9.500499999999999	0.3676166666666667	17067.716796875	121299.61359152288	0	1188	0.10648531120827798	1.767252103178668	2.13443023608576	203.82302856445312	203.8240203857422
446	204.017822265625	10.257133333333334					1	DETECTED	204.0178 m/z @10.26 [CD8257_2.mzXML]	204.017822265625	10.257133333333334	2.0372166666666667	16.418233333333333	14.381016666666667	21760.6328125	1852746.5644127512	0	1188	0.07406549399245144	4.951046191149141	0.10853043526667285	204.00953674316406	204.0254669189453
447	204.05555725097656	1.7984					1	DETECTED	204.0556 m/z @1.80 [CD8257_2.mzXML]	204.05555725097656	1.7984	1.7696833333333333	10.814083333333334	9.044400000000001	122585.4140625	1943269.066184388	0	1188	0.17530167480131364	37.3205565302236	13.634747879175901	204.0474395751953	204.06553649902344
448	204.1226348876953	1.8828833333333332					1	DETECTED	204.1226 m/z @1.88 [CD8257_2.mzXML]	204.1226348876953	1.8828833333333332	1.8549	6.1602500000000004	4.305350000000001	1209602.5	9264467.38854294	1	1188	0.05322160638907514	9.218636170377836	12.573775493087211	204.1222686767578	204.12342834472656
449	204.4160919189453	9.205549999999999					1	DETECTED	204.4161 m/z @9.21 [CD8257_2.mzXML]	204.4160919189453	9.205549999999999	9.132883333333332	16.491466666666668	7.3585833333333355	14014.84765625	545706.4050613714	0	1188	0.1109858048217447	50.632454128440386	88.70135647926587	204.41586303710938	204.4162139892578
450	204.51956176757812	10.240616666666666					1	DETECTED	204.5196 m/z @10.24 [CD8257_2.mzXML]	204.51956176757812	10.240616666666666	10.240616666666666	10.30655	0.06593333333333362	3246.5126953125	8940.155320678747	0	1188	0.06460260473146917	null	null	204.51947021484375	204.51963806152344
451	204.9565887451172	1.6126					1	DETECTED	204.9566 m/z @1.61 [CD8257_2.mzXML]	204.9565887451172	1.6126	1.5828833333333334	1.6884333333333332	0.10554999999999981	37929.6015625	172998.56383667	0	1188	0.08487832521440764	1.7759394279304543	2.7321205343228536	204.95639038085938	204.95692443847656
452	204.99606323242188	11.818816666666667					1	DETECTED	204.9961 m/z @11.82 [CD8257_2.mzXML]	204.99606323242188	11.818816666666667	1.4151833333333335	15.644916666666667	14.229733333333334	5121.47216796875	1409136.0087273854	0	1188	2.379103135009025	0.6838828742522645	0.3439154476930438	204.99546813964844	204.99917602539062
453	205.02395629882812	1.8124666666666667					1	DETECTED	205.0240 m/z @1.81 [CD8257_2.mzXML]	205.02395629882812	1.8124666666666667	1.4336833333333334	9.219666666666665	7.7859833333333315	45418.203125	3493993.4230155023	0	1188	0.5817797622002545	10.277621331455977	24.293115617670864	205.02392578125	205.03359985351562
454	205.0470733642578	9.33815					1	DETECTED	205.0471 m/z @9.34 [CD8257_2.mzXML]	205.0470733642578	9.33815	1.7984	9.418266666666666	7.619866666666666	19574.345703125	1188502.0372608034	0	1188	7.532160734310326	0.5053129524630569	0.8328610316908597	205.039794921875	205.05677795410156
455	205.0662384033203	9.205549999999999					1	DETECTED	205.0662 m/z @9.21 [CD8257_2.mzXML]	205.0662384033203	9.205549999999999	2.2618666666666667	18.9695	16.707633333333334	6368.09033203125	1616426.748809296	0	1188	0.05855160177650198	1.203081457727767	1.4061629154555342	205.0570831298828	205.07504272460938
456	205.08543395996094	12.449766666666667					1	DETECTED	205.0854 m/z @12.45 [CD8257_2.mzXML]	205.08543395996094	12.449766666666667	0.10101666666666667	19.997833333333332	19.896816666666666	21691.53125	4216799.024480869	0	1188	3.2936987966769067	0.6476634615044118	0.2462265471129258	205.077392578125	205.08657836914062
457	205.09671020507812	9.205549999999999					1	DETECTED	205.0967 m/z @9.21 [CD8257_2.mzXML]	205.09671020507812	9.205549999999999	9.098816666666666	10.932266666666667	1.833450000000001	5103341.0	4.061040345577907E7	1	1188	0.10553445024525843	2.024647515961512	1.5891065285545536	205.09295654296875	205.09718322753906
458	205.12608337402344	1.8828833333333332					1	DETECTED	205.1261 m/z @1.88 [CD8257_2.mzXML]	205.12608337402344	1.8828833333333332	1.8407499999999999	9.370016666666666	7.5292666666666666	111893.390625	1250565.5506318668	0	1188	0.052093472883885994	5.997305338868022	5.651158781976165	205.11819458007812	205.12937927246094
459	205.14476013183594	9.205549999999999					1	DETECTED	205.1448 m/z @9.21 [CD8257_2.mzXML]	205.14476013183594	9.205549999999999	9.132883333333332	9.262866666666667	0.12998333333333534	4033.36865234375	20249.24131060813	0	1188	0.10976214674017903	0.8943807339449681	0.7887614678899361	205.1378631591797	205.14476013183594
460	205.9870147705078	11.3955					1	DETECTED	205.9870 m/z @11.40 [CD8257_2.mzXML]	205.9870147705078	11.3955	0.10101666666666667	19.997833333333332	19.896816666666666	19205.36328125	4122079.4734538854	0	1188	0.9331606117154063	1.8230702065113047	2.2743059665824505	205.98648071289062	205.9949493408203
461	206.08111572265625	10.30655					1	DETECTED	206.0811 m/z @10.31 [CD8257_2.mzXML]	206.08111572265625	10.30655	0.10101666666666667	19.428166666666666	19.32715	86613.4609375	1615122.4461029046	1	1188	0.09249461076622545	1.9576446831212366	3.078550799586272	206.08045959472656	206.08953857421875
462	206.10006713867188	9.205549999999999					1	DETECTED	206.1001 m/z @9.21 [CD8257_2.mzXML]	206.10006713867188	9.205549999999999	5.040466666666666	10.172883333333335	5.132416666666669	515422.8125	4678261.057211932	0	1188	0.10715953406620571	1.7670594114539508	1.5976427589138016	206.09027099609375	206.1005096435547
463	206.3822021484375	9.205549999999999					1	DETECTED	206.3822 m/z @9.21 [CD8257_2.mzXML]	206.3822021484375	9.205549999999999	9.132883333333332	9.354083333333334	0.2212000000000014	16546.958984375	113749.75951391658	0	1188	0.11119297356529856	1.522018348623863	1.5686761049480231	206.3812713623047	206.3822479248047
464	206.89341735839844	1.75475					1	DETECTED	206.8934 m/z @1.75 [CD8257_2.mzXML]	206.89341735839844	1.75475	1.6730833333333335	1.9667333333333334	0.29364999999999997	60130.03515625	422665.01256469736	0	1188	0.08952900505148209	1.797857142857145	2.59571428571429	206.893310546875	206.89370727539062
465	206.99085998535156	17.209166666666665					1	DETECTED	206.9909 m/z @17.21 [CD8257_2.mzXML]	206.99085998535156	17.209166666666665	0.15594999999999998	19.979166666666668	19.823216666666667	6015.544921875	2502801.6162080057	0	1188	1.931237395961693	0.5812163492127097	0.09593687547633652	206.98655700683594	206.9913330078125
466	207.026123046875	10.2243					1	DETECTED	207.0261 m/z @10.22 [CD8257_2.mzXML]	207.026123046875	10.2243	1.4151833333333335	15.6632	14.248016666666667	223736.375	7942870.466762176	1	1188	0.6744862762419022	0.7344591382414992	0.292616522381763	207.0161590576172	207.02647399902344
467	207.10409545898438	9.219666666666665					1	DETECTED	207.1041 m/z @9.22 [CD8257_2.mzXML]	207.10409545898438	9.219666666666665	9.047383333333332	11.457683333333334	2.410300000000001	18753.134765625	759438.0472673957	0	1188	0.32092212341010473	0.8882971972401371	0.8558438890280063	207.100341796875	207.11264038085938
468	208.0297088623047	10.2243					1	DETECTED	208.0297 m/z @10.22 [CD8257_2.mzXML]	208.0297088623047	10.2243	9.583616666666668	10.3228	0.7391833333333331	17037.015625	372213.3047072755	0	1188	0.6582156911217947	0.5768710491402421	0.1537420982804843	208.0295867919922	208.0297088623047
469	208.049072265625	16.38165					1	DETECTED	208.0491 m/z @16.38 [CD8257_2.mzXML]	208.049072265625	16.38165	0.1747166666666667	19.979166666666668	19.804450000000003	13487.724609375	4459468.472281921	0	1188	2.728909662518543	0.7460192275955655	0.43039446495444894	208.0479278564453	208.05517578125
470	208.13294982910156	8.80595					1	DETECTED	208.1329 m/z @8.81 [CD8257_2.mzXML]	208.13294982910156	8.80595	8.495266666666668	11.744183333333332	3.2489166666666645	17980.99609375	370062.318279632	0	1188	0.10399615367402681	6.993780366634522	0.9924840732697241	208.12709045410156	208.13330078125
471	208.8904571533203	1.75475					1	DETECTED	208.8905 m/z @1.75 [CD8257_2.mzXML]	208.8904571533203	1.75475	1.6579666666666666	9.780383333333333	8.122416666666666	37936.5859375	3021851.0493974607	0	1188	0.10455183008019331	41.96185638023071	0.7483464475869558	208.89035034179688	208.89369201660156
472	208.97830200195312	13.875616666666668					1	DETECTED	208.9783 m/z @13.88 [CD8257_2.mzXML]	208.97830200195312	13.875616666666668	3.2683166666666663	15.019833333333334	11.751516666666667	5942.55859375	1376153.7205502933	0	1188	2.226397917136417	0.5539353401273964	0.10787068025479309	208.97723388671875	208.97894287109375
473	209.03335571289062	1.5244833333333332					1	DETECTED	209.0334 m/z @1.52 [CD8257_2.mzXML]	209.03335571289062	1.5244833333333332	1.1969166666666666	4.938233333333333	3.741316666666666	25721.439453125	407140.0465310364	0	1188	0.08096022662929947	0.618433778994404	0.6382048106213175	209.03245544433594	209.03335571289062
474	209.04534912109375	16.16005					1	DETECTED	209.0453 m/z @16.16 [CD8257_2.mzXML]	209.04534912109375	16.16005	0.13758333333333334	19.960833333333333	19.82325	26764.3359375	6399537.016265263	0	1188	7.3232856999222875	0.6199538404256978	0.5232404069106366	209.04461669921875	209.0484619140625
475	209.08009338378906	11.290249999999999					1	DETECTED	209.0801 m/z @11.29 [CD8257_2.mzXML]	209.08009338378906	11.290249999999999	11.240733333333333	11.441699999999999	0.20096666666666607	37576.28125	239756.89662695356	0	1188	0.08489658650447751	2.0292830696735504	2.917085055623687	209.08009338378906	209.08058166503906
476	209.09176635742188	7.679616666666666					1	DETECTED	209.0918 m/z @7.68 [CD8257_2.mzXML]	209.09176635742188	7.679616666666666	5.6506	8.650033333333333	2.999433333333333	21496.13671875	1415726.16749649	0	1188	0.8964160885016197	0.6792598755620868	0.2942254667230237	209.09156799316406	209.0927276611328
477	209.1166534423828	12.047133333333333					1	DETECTED	209.1167 m/z @12.05 [CD8257_2.mzXML]	209.1166534423828	12.047133333333333	0.5955833333333334	12.7523	12.156716666666666	471815.03125	5125897.223652831	1	1188	0.10393408063794851	2.8901064698052736	3.2956062783005833	209.11643981933594	209.1175079345703
478	210.12017822265625	12.031916666666666					1	DETECTED	210.1202 m/z @12.03 [CD8257_2.mzXML]	210.12017822265625	12.031916666666666	3.88115	12.4169	8.53575	52571.15234375	1578304.66295874	0	1188	0.6063378462240756	null	5.737387807418947	210.1123809814453	210.12045288085938
479	210.93511962890625	11.240733333333333					1	DETECTED	210.9351 m/z @11.24 [CD8257_2.mzXML]	210.93511962890625	11.240733333333333	10.915983333333333	17.669666666666668	6.753683333333335	12751.77734375	1054891.5711418155	0	1188	0.09466781391580525	8.648433842452388	10.674732844992333	210.93380737304688	210.93582153320312
480	211.00498962402344	10.932266666666667					1	DETECTED	211.0050 m/z @10.93 [CD8257_2.mzXML]	211.00498962402344	10.932266666666667	10.53375	11.207983333333335	0.6742333333333352	5273.80224609375	126649.11842260767	0	1188	0.5571372479444339	0.8459286520848152	0.6918573041696302	211.00283813476562	211.00538635253906
481	211.04180908203125	2.5504499999999997					1	DETECTED	211.0418 m/z @2.55 [CD8257_2.mzXML]	211.04180908203125	2.5504499999999997	2.1359333333333335	17.798166666666667	15.662233333333333	20625.421875	1822588.5780427863	0	1188	0.5266609769785551	9.89742368992506	1.6207835223689329	211.03855895996094	211.04901123046875
482	211.05752563476562	9.385883333333334					1	DETECTED	211.0575 m/z @9.39 [CD8257_2.mzXML]	211.05752563476562	9.385883333333334	9.33815	14.40525	5.0671	15839.5615234375	920111.1345615236	0	1188	0.08647362077786092	53.07716480446919	105.15432960893838	211.05740356445312	211.06517028808594
483	211.0802459716797	14.389483333333335					1	DETECTED	211.0802 m/z @14.39 [CD8257_2.mzXML]	211.0802459716797	14.389483333333335	9.533816666666667	17.3375	7.803683333333332	5412.85302734375	880873.7543616942	0	1188	0.6200379473103421	0.8035645637399599	0.6071291274799197	211.0792694091797	211.08245849609375
484	211.13258361816406	12.125916666666665					1	DETECTED	211.1326 m/z @12.13 [CD8257_2.mzXML]	211.13258361816406	12.125916666666665	0.10101666666666667	19.997833333333332	19.896816666666666	20458.134765625	3477637.7913627573	0	1188	0.1089125201332557	0.7094267235849777	1.0516826729009412	211.12261962890625	211.1336669921875
485	211.1440887451172	10.257133333333334					1	DETECTED	211.1441 m/z @10.26 [CD8257_2.mzXML]	211.1440887451172	10.257133333333334	10.2243	10.428516666666667	0.20421666666666738	12602.8056640625	95773.32038427747	0	1188	0.12109628564831887	3.109898477157272	5.219796954314544	211.14389038085938	211.14413452148438
486	211.1687469482422	14.246266666666665					1	DETECTED	211.1687 m/z @14.25 [CD8257_2.mzXML]	211.1687469482422	14.246266666666665	11.954366666666665	14.732683333333334	2.7783166666666688	3310.2919921875	264095.7149605714	0	1188	2.5635855592393444	0.6061164681414261	0.21223293628285209	211.16758728027344	211.16928100585938
487	212.01931762695312	11.366033333333332					1	DETECTED	212.0193 m/z @11.37 [CD8257_2.mzXML]	212.01931762695312	11.366033333333332	11.306183333333333	11.80375	0.4975666666666676	112148.671875	756998.5569762568	0	1188	0.09861277855385175	2.0099491417260644	2.1356817760791715	212.01876831054688	212.01992797851562
488	212.06768798828125	10.848616666666667					1	DETECTED	212.0677 m/z @10.85 [CD8257_2.mzXML]	212.06768798828125	10.848616666666667	1.8549	11.079466666666667	9.224566666666666	3876.973876953125	1076232.7036381834	0	1188	0.11665865590843438	0.5128339600054111	0.0256679200108224	212.06101989746094	212.07205200195312
489	212.8385009765625	1.9667333333333334					1	DETECTED	212.8385 m/z @1.97 [CD8257_2.mzXML]	212.8385009765625	1.9667333333333334	1.6884333333333332	2.1638333333333337	0.4754000000000005	13848.5341796875	249867.5955075685	0	1188	0.38234410687270226	0.854114265181459	0.6980634899329089	212.83824157714844	212.83901977539062
490	213.02316284179688	10.2243					1	DETECTED	213.0232 m/z @10.22 [CD8257_2.mzXML]	213.02316284179688	10.2243	1.62775	16.767666666666667	15.139916666666666	6176.01416015625	1605617.6838560186	0	1188	0.07052721583528765	0.8805809694974536	0.6223469317440053	213.02056884765625	213.0331573486328
491	213.1778106689453	10.504766666666665					1	DETECTED	213.1778 m/z @10.50 [CD8257_2.mzXML]	213.1778106689453	10.504766666666665	1.55345	10.60815	9.0547	5168.36279296875	1793801.1271778564	0	1188	0.04399883452581399	0.5057747556690916	0.01154951133818323	213.1699981689453	213.17828369140625
492	213.9587860107422	18.53166666666667					1	DETECTED	213.9588 m/z @18.53 [CD8257_2.mzXML]	213.9587860107422	18.53166666666667	0.21103333333333335	19.997833333333332	19.7868	3416.576171875	1364318.876079743	0	1188	3.0434943118864624	0.5400140824825924	0.08002816496518474	213.9580841064453	213.95933532714844
493	214.91729736328125	1.55345					1	DETECTED	214.9173 m/z @1.55 [CD8257_2.mzXML]	214.91729736328125	1.55345	1.4336833333333334	1.6730833333333335	0.23940000000000006	993492.375	6520602.115359377	0	1188	0.11055324484152984	0.826572874173988	0.612675928247658	214.91647338867188	214.91757202148438
494	214.98878479003906	1.50985					1	DETECTED	214.9888 m/z @1.51 [CD8257_2.mzXML]	214.98878479003906	1.50985	1.44975	1.5828833333333334	0.13313333333333333	49181.921875	288212.8494072266	0	1188	0.11575603990693084	1.1075984470327265	1.215196894065453	214.9885711669922	214.9888153076172
495	215.01596069335938	1.9385000000000001					1	DETECTED	215.0160 m/z @1.94 [CD8257_2.mzXML]	215.01596069335938	1.9385000000000001	1.8828833333333332	10.4907	8.607816666666666	47742.2734375	1926574.6526949469	0	1188	0.13443719227102124	5.140657464888692	30.187561038175005	215.01412963867188	215.0228729248047
496	215.1274871826172	11.144016666666666					1	DETECTED	215.1275 m/z @11.14 [CD8257_2.mzXML]	215.1274871826172	11.144016666666666	8.1917	11.22435	3.0326499999999985	4667.28759765625	181320.16306448364	0	1188	0.18703356064829535	0.5136051349505192	0.027210269901038347	215.1266326904297	215.12890625
497	215.16363525390625	12.193299999999999					1	DETECTED	215.1636 m/z @12.19 [CD8257_2.mzXML]	215.16363525390625	12.193299999999999	9.8483	16.21525	6.366950000000001	5195.88037109375	429410.495700531	0	1188	0.07097376348736617	1.357558635394457	1.7151172707889144	215.15670776367188	215.1642608642578
498	215.92086791992188	1.56835					1	DETECTED	215.9209 m/z @1.57 [CD8257_2.mzXML]	215.92086791992188	1.56835	1.4336833333333334	1.5975499999999998	0.16386666666666638	29587.5859375	164578.8928947754	0	1188	0.09863705837717784	0.609348662466114	0.22741203290417586	215.92068481445312	215.9210968017578
499	216.9221954345703	1.6730833333333335					1	DETECTED	216.9222 m/z @1.67 [CD8257_2.mzXML]	216.9221954345703	1.6730833333333335	1.4654333333333334	1.8968999999999998	0.43146666666666644	168800.046875	1294339.47720044	0	1188	0.12540166500617933	1.233168057062472	4.906732875322915	216.9133758544922	216.92242431640625
500	216.95062255859375	1.5244833333333332					1	DETECTED	216.9506 m/z @1.52 [CD8257_2.mzXML]	216.95062255859375	1.5244833333333332	1.4336833333333334	14.341383333333333	12.9077	164073.359375	6206125.467530518	0	1188	0.1221769703389326	1.0708772400929154	1.142834432878812	216.94981384277344	216.9507293701172
501	217.046875	10.899316666666666					1	DETECTED	217.0469 m/z @10.90 [CD8257_2.mzXML]	217.046875	10.899316666666666	10.814083333333334	17.44816666666667	6.634083333333335	5715.53369140625	439871.67226647947	0	1188	0.10870606548779094	38.917188111068604	38.12431300076634	217.0463409423828	217.0536651611328
502	217.0693817138672	9.898466666666668					1	DETECTED	217.0694 m/z @9.90 [CD8257_2.mzXML]	217.0693817138672	9.898466666666668	9.8483	10.290033333333334	0.44173333333333353	13258.560546875	107484.35061273178	0	1188	0.0958024654234233	4.402657807308892	3.294562876302659	217.06915283203125	217.07078552246094
503	217.08155822753906	1.8828833333333332					1	DETECTED	217.0816 m/z @1.88 [CD8257_2.mzXML]	217.08155822753906	1.8828833333333332	1.8828833333333332	15.681433333333333	13.798549999999999	26329.53125	1553014.843859986	0	1188	0.2760587817096998	null	null	217.08103942871094	217.08985900878906
504	217.1216583251953	19.41					1	DETECTED	217.1217 m/z @19.41 [CD8257_2.mzXML]	217.1216583251953	19.41	0.11931666666666667	19.997833333333332	19.878516666666666	8182.083984375	2424575.207344238	0	1188	2.0239806824533417	0.5691923775786771	0.059113745976686505	217.11997985839844	217.12254333496094
505	218.0102081298828	15.699333333333334					1	DETECTED	218.0102 m/z @15.70 [CD8257_2.mzXML]	218.0102081298828	15.699333333333334	9.292116666666667	19.09783333333333	9.805716666666664	2254.8779296875	884645.8148881834	0	1188	7.985286427170422	0.7652087619949377	0.5304175239898755	218.00411987304688	218.0102081298828
506	218.0211639404297	9.730366666666667					1	DETECTED	218.0212 m/z @9.73 [CD8257_2.mzXML]	218.0211639404297	9.730366666666667	1.2333666666666665	16.7125	15.479133333333332	8255.90234375	1933531.3911875607	0	1188	0.08441590564769541	0.9108587344552979	0.013217725132141488	218.0192108154297	218.0288543701172
507	218.04234313964844	10.15545					1	DETECTED	218.0423 m/z @10.16 [CD8257_2.mzXML]	218.04234313964844	10.15545	8.873850000000001	10.460466666666667	1.5866166666666661	39792.8125	379705.1400934446	0	1188	0.08679126288409122	0.5794409863363086	0.8304835136787685	218.03688049316406	218.04263305664062
508	218.07168579101562	3.5427833333333334					1	DETECTED	218.0717 m/z @3.54 [CD8257_2.mzXML]	218.07168579101562	3.5427833333333334	3.5427833333333334	9.931266666666666	6.388483333333332	6171.70654296875	1580444.5808316343	0	1188	5.646219724794231	null	null	218.07168579101562	218.081298828125
509	218.1383819580078	1.9385000000000001					1	DETECTED	218.1384 m/z @1.94 [CD8257_2.mzXML]	218.1383819580078	1.9385000000000001	0.11931666666666667	19.997833333333332	19.878516666666666	50733.05859375	3710591.643350829	0	1188	1.3889477917292465	10.069260802907884	1.3509762286514375	218.1375274658203	218.1390380859375
510	218.21115112304688	10.41055					1	DETECTED	218.2112 m/z @10.41 [CD8257_2.mzXML]	218.21115112304688	10.41055	10.356916666666667	10.796533333333334	0.43961666666666765	6389.494140625	53698.3686461185	0	1188	0.09544323111932584	4.0983530142945614	7.196706028589123	218.21099853515625	218.2115936279297
511	218.91920471191406	1.6884333333333332					1	DETECTED	218.9192 m/z @1.69 [CD8257_2.mzXML]	218.91920471191406	1.6884333333333332	1.44975	1.7984	0.3486499999999999	49193.859375	532687.8907813721	0	1188	0.28431091504473627	1.3380470136250493	2.433465869795254	218.91014099121094	218.91941833496094
512	218.96974182128906	9.664299999999999					1	DETECTED	218.9697 m/z @9.66 [CD8257_2.mzXML]	218.96974182128906	9.664299999999999	8.093116666666667	10.01495	1.9218333333333337	3471.137939453125	194363.33018322775	0	1188	0.4116251300096021	0.6115878690159228	0.22317573803184562	218.9694366455078	218.97303771972656
513	218.98365783691406	1.5244833333333332					1	DETECTED	218.9837 m/z @1.52 [CD8257_2.mzXML]	218.98365783691406	1.5244833333333332	1.4654333333333334	1.56835	0.10291666666666655	21323.767578125	110353.0748647461	0	1188	0.09543201008648095	0.871436635619533	0.7428732712390661	218.98365783691406	218.98385620117188
514	219.02578735351562	1.7696833333333333					1	DETECTED	219.0258 m/z @1.77 [CD8257_2.mzXML]	219.02578735351562	1.7696833333333333	1.7221166666666667	16.363083333333332	14.640966666666666	1508884.625	1.4898315324466674E7	1	1188	0.06432101996314876	5.567504737352411	8.469179127368784	219.01602172851562	219.02703857421875
515	219.04306030273438	8.718766666666665					1	DETECTED	219.0431 m/z @8.72 [CD8257_2.mzXML]	219.04306030273438	8.718766666666665	8.287433333333333	11.191966666666668	2.904533333333335	6936.3798828125	338705.74381964095	0	1188	1.5895304489500965	3.3669242658423544	0.23797626254100707	219.04299926757812	219.0471649169922
516	219.1169891357422	14.86705					1	DETECTED	219.1170 m/z @14.87 [CD8257_2.mzXML]	219.1169891357422	14.86705	9.418266666666666	19.648333333333333	10.230066666666668	10682.9404296875	1496341.4147183525	0	1188	1.295645825404188	0.9688814768269151	0.9000728387381002	219.1097412109375	219.11788940429688
517	219.1740264892578	12.2633					1	DETECTED	219.1740 m/z @12.26 [CD8257_2.mzXML]	219.1740264892578	12.2633	0.13758333333333334	19.997833333333332	19.86025	18812.396484375	1911274.4478936314	0	1188	0.8941598763765324	1.756317129796688	0.6931786554076717	219.16976928710938	219.17872619628906
518	219.2102508544922	13.875616666666668					1	DETECTED	219.2103 m/z @13.88 [CD8257_2.mzXML]	219.2102508544922	13.875616666666668	10.392216666666666	19.85033333333333	9.458116666666665	3827.620849609375	956368.7089006348	0	1188	0.31679424807212087	1.3575984191690105	1.7151968383380207	219.20956420898438	219.21951293945312
519	220.0294647216797	1.7696833333333333					1	DETECTED	220.0295 m/z @1.77 [CD8257_2.mzXML]	220.0294647216797	1.7696833333333333	1.7221166666666667	13.5113	11.789183333333334	79378.03125	1794438.840633118	0	1188	0.24052992697370423	24.134060887196025	7.91635581085913	220.0255889892578	220.03744506835938
520	220.1175537109375	8.908283333333333					1	DETECTED	220.1176 m/z @8.91 [CD8257_2.mzXML]	220.1175537109375	8.908283333333333	3.0465666666666666	11.894283333333334	8.847716666666667	11992.453125	987690.7807968142	0	1188	0.11134221708851477	0.754703542477602	0.034508120245799516	220.1161651611328	220.1180419921875
521	220.93421936035156	1.6126					1	DETECTED	220.9342 m/z @1.61 [CD8257_2.mzXML]	220.93421936035156	1.6126	1.55345	13.4957	11.94225	122798.6328125	3764422.6904098513	0	1188	0.08789841365194695	103.75688279731078	221.99769982329855	220.93028259277344	220.93528747558594
522	220.98123168945312	1.5244833333333332					1	DETECTED	220.9812 m/z @1.52 [CD8257_2.mzXML]	220.98123168945312	1.5244833333333332	1.4802833333333332	1.55345	0.07316666666666682	6952.2919921875	23667.971403808602	0	1188	0.19431630560232094	0.8276772247360498	0.6553544494720994	220.98101806640625	220.9813995361328
523	221.00587463378906	15.355316666666665					1	DETECTED	221.0059 m/z @15.36 [CD8257_2.mzXML]	221.00587463378906	15.355316666666665	1.4336833333333334	19.758666666666667	18.324983333333332	2501.652099609375	1236388.1384996034	0	1188	1.3466390890399857	0.6581477508625664	0.31629550172513293	220.99612426757812	221.0073699951172
524	221.0242462158203	1.784					1	DETECTED	221.0242 m/z @1.78 [CD8257_2.mzXML]	221.0242462158203	1.784	1.7221166666666667	11.90895	10.186833333333334	96871.5	2006088.9704201662	0	1188	0.07570467535130065	4.192770705248041	6.311043540340138	221.0204315185547	221.02578735351562
525	221.08079528808594	10.519116666666667					1	DETECTED	221.0808 m/z @10.52 [CD8257_2.mzXML]	221.08079528808594	10.519116666666667	5.353066666666667	15.462866666666667	10.1098	68378.1484375	5012581.140342831	0	1188	0.09584020879952426	0.6225167545421318	0.02646940221072821	221.07130432128906	221.09059143066406
526	221.09182739257812	8.597433333333333					1	DETECTED	221.0918 m/z @8.60 [CD8257_2.mzXML]	221.09182739257812	8.597433333333333	4.904566666666667	9.814416666666666	4.90985	12123.5068359375	462589.9130463255	0	1188	0.21624566359386854	0.657645754284355	0.1762450094761784	221.0912322998047	221.09288024902344
527	221.65213012695312	11.5479					1	DETECTED	221.6521 m/z @11.55 [CD8257_2.mzXML]	221.65213012695312	11.5479	11.520083333333334	11.686116666666667	0.16603333333333303	18194.55078125	112694.88156372067	0	1188	0.10147419976609307	2.984421809466772	4.968843618933544	221.65184020996094	221.65231323242188
528	222.06463623046875	15.62705					1	DETECTED	222.0646 m/z @15.63 [CD8257_2.mzXML]	222.06463623046875	15.62705	2.9303000000000003	19.8875	16.9572	11692.7890625	3332147.308293367	0	1188	6.839074516263572	0.6677771870754328	0.5547951413829303	222.0640411376953	222.07054138183594
529	222.86737060546875	1.7390833333333333					1	DETECTED	222.8674 m/z @1.74 [CD8257_2.mzXML]	222.86737060546875	1.7390833333333333	1.6884333333333332	2.0654	0.37696666666666667	60585.55859375	483124.74226354994	0	1188	0.09394856951028085	3.721289897992755	6.44257979598551	222.86727905273438	222.8678436279297
530	222.99404907226562	13.624566666666668					1	DETECTED	222.9940 m/z @13.62 [CD8257_2.mzXML]	222.99404907226562	13.624566666666668	1.56835	15.7543	14.18595	22908.783203125	5063994.667310912	0	1188	1.5291487508508954	1.0406979034671042	1.0908587445963938	222.99134826660156	223.00033569335938
531	223.06101989746094	16.049416666666666					1	DETECTED	223.0610 m/z @16.05 [CD8257_2.mzXML]	223.06101989746094	16.049416666666666	9.132883333333332	19.776999999999997	10.644116666666665	24097.359375	5014742.472187313	0	1188	2.5347103652526837	0.751188431297639	0.46072436582644366	223.05714416503906	223.0687713623047
532	223.0959014892578	11.5479					1	DETECTED	223.0959 m/z @11.55 [CD8257_2.mzXML]	223.0959014892578	11.5479	0.10101666666666667	19.997833333333332	19.896816666666666	4831788.0	4.794742429627532E7	1	1188	0.2565491132279316	3.5583234050213033	5.310192617808063	223.09112548828125	223.10324096679688
533	223.1324005126953	12.366116666666667					1	DETECTED	223.1324 m/z @12.37 [CD8257_2.mzXML]	223.1324005126953	12.366116666666667	0.35855000000000004	12.651283333333334	12.292733333333334	79649.390625	2254414.534101593	1	1188	0.09394592337460672	0.5936770796214066	0.1615840079925832	223.1226348876953	223.1336212158203
534	224.0994873046875	11.5479					1	DETECTED	224.0995 m/z @11.55 [CD8257_2.mzXML]	224.0994873046875	11.5479	3.3293666666666666	12.047133333333333	8.717766666666666	528810.125	5.592286658497636E7	0	1188	0.13280011389369584	0.5254812144525912	0.03029943492409439	224.09664916992188	224.09959411621094
535	224.8644561767578	1.7390833333333333					1	DETECTED	224.8645 m/z @1.74 [CD8257_2.mzXML]	224.8644561767578	1.7390833333333333	1.6730833333333335	1.75475	0.08166666666666655	38859.0234375	131025.29466113266	0	1188	0.12390940104112902	0.6186868686868694	0.23737373737373874	224.8643341064453	224.86451721191406
536	224.9507293701172	11.489816666666666					1	DETECTED	224.9507 m/z @11.49 [CD8257_2.mzXML]	224.9507293701172	11.489816666666666	10.915983333333333	17.061666666666667	6.145683333333334	26934.1953125	2650049.994822509	0	1188	1.202017036966014	4.376558009779431	7.174036515256274	224.95016479492188	224.9524688720703
537	224.98406982421875	10.996749999999999					1	DETECTED	224.9841 m/z @11.00 [CD8257_2.mzXML]	224.98406982421875	10.996749999999999	10.899316666666666	16.7495	5.8501833333333355	14409.587890625	690505.5728110964	0	1188	0.13558351728594076	21.450464879812877	42.525507260251445	224.9835205078125	224.99169921875
538	225.0341339111328	1.7984					1	DETECTED	225.0341 m/z @1.80 [CD8257_2.mzXML]	225.0341339111328	1.7984	1.7696833333333333	14.40525	12.635566666666668	59018.5234375	4762801.764339326	0	1188	0.07085917818399023	220.00406268136928	439.0081253627386	225.02651977539062	225.04132080078125
539	225.05636596679688	9.583616666666668					1	DETECTED	225.0564 m/z @9.58 [CD8257_2.mzXML]	225.05636596679688	9.583616666666668	9.583616666666668	17.540833333333335	7.9572166666666675	4303.490234375	980329.1839991147	0	1188	0.07385444628478588	null	null	225.05596923828125	225.0643768310547
540	225.07568359375	10.207533333333334					1	DETECTED	225.0757 m/z @10.21 [CD8257_2.mzXML]	225.07568359375	10.207533333333334	10.137783333333335	10.475933333333334	0.33814999999999884	18378.251953125	121601.17665539532	0	1188	0.10394910838378557	1.514002640807653	1.966099953468601	225.07481384277344	225.07601928710938
541	225.10794067382812	1.8689500000000001					1	DETECTED	225.1079 m/z @1.87 [CD8257_2.mzXML]	225.10794067382812	1.8689500000000001	1.8549	18.312	16.4571	71153.3671875	3450269.5881508496	0	1188	0.07012809242089268	371.9689161449199	699.4627699852055	225.0979461669922	225.1090087890625
542	225.18466186523438	14.453266666666668					1	DETECTED	225.1847 m/z @14.45 [CD8257_2.mzXML]	225.18466186523438	14.453266666666668	0.5955833333333334	15.444766666666668	14.849183333333334	2996.346923828125	1092711.167259308	0	1188	0.4449411246004349	0.5357743778722033	0.07154875574440654	225.1789093017578	225.18577575683594
543	226.04490661621094	2.0513500000000002					1	DETECTED	226.0449 m/z @2.05 [CD8257_2.mzXML]	226.04490661621094	2.0513500000000002	1.9946833333333334	10.744066666666667	8.749383333333334	22718.15625	683658.0964118958	0	1188	0.10679340839733431	16.459514974198118	30.865728759128906	226.04420471191406	226.04637145996094
544	226.11868286132812	8.319416666666667					1	DETECTED	226.1187 m/z @8.32 [CD8257_2.mzXML]	226.11868286132812	8.319416666666667	7.907816666666666	8.597433333333333	0.6896166666666668	3272.9267578125	61614.13302600102	0	1188	0.2038107563800935	0.8377267573696129	0.6754535147392258	226.1179656982422	226.1188507080078
545	226.95103454589844	1.64295					1	DETECTED	226.9510 m/z @1.64 [CD8257_2.mzXML]	226.95103454589844	1.64295	1.5828833333333334	19.336166666666667	17.753283333333332	527412.875	1.2509576359865421E7	0	1188	0.07836573146632508	1.6476849774475655	2.023216126343305	226.94679260253906	226.95281982421875
546	227.05471801757812	10.899316666666666					1	DETECTED	227.0547 m/z @10.90 [CD8257_2.mzXML]	227.05471801757812	10.899316666666666	10.882316666666666	15.37345	4.491133333333334	8112.4619140625	503739.4502131655	0	1188	0.11894312076776181	132.0921568627493	263.1843137254986	227.047607421875	227.0548858642578
547	227.07904052734375	9.234133333333334					1	DETECTED	227.0790 m/z @9.23 [CD8257_2.mzXML]	227.07904052734375	9.234133333333334	9.116033333333332	12.001466666666666	2.8854333333333333	34949.19921875	609217.8043797624	0	1188	0.11603176439526486	11.947465065607574	1.4101916432946	227.07852172851562	227.08250427246094
548	227.17520141601562	9.814416666666666					1	DETECTED	227.1752 m/z @9.81 [CD8257_2.mzXML]	227.17520141601562	9.814416666666666	0.1747166666666667	19.979166666666668	19.804450000000003	89930.2421875	2885968.318958586	1	1188	0.14725631576063947	1.752069841650942	0.8435699453106523	227.1738739013672	227.1819305419922
549	227.9379425048828	19.666666666666668					1	DETECTED	227.9379 m/z @19.67 [CD8257_2.mzXML]	227.9379425048828	19.666666666666668	0.11931666666666667	19.997833333333332	19.878516666666666	1990.5042724609375	1058470.2816559752	0	1188	0.27120163553602694	0.5084708839476109	0.016941767895221838	227.93751525878906	227.93885803222656
550	227.9744415283203	15.48095					1	DETECTED	227.9744 m/z @15.48 [CD8257_2.mzXML]	227.9744415283203	15.48095	0.1747166666666667	19.960833333333333	19.78611666666667	2227.476318359375	1174163.260675324	0	1188	3.0489908698539097	0.646341795390549	0.2926835907810979	227.97328186035156	227.97512817382812
551	228.06317138671875	10.30655					1	DETECTED	228.0632 m/z @10.31 [CD8257_2.mzXML]	228.06317138671875	10.30655	10.240616666666666	10.4907	0.2500833333333343	28340.97265625	189257.60252404757	0	1188	0.09550383531058593	1.7425538435723062	2.9677907898239613	228.0550994873047	228.06356811523438
552	228.1949920654297	11.489816666666666					1	DETECTED	228.1950 m/z @11.49 [CD8257_2.mzXML]	228.1949920654297	11.489816666666666	11.489816666666666	12.498916666666666	1.0091	73011.609375	551182.9214453134	0	1188	0.06643698478741022	null	null	228.1943359375	228.195556640625
553	229.1430206298828	1.1787666666666667					1	DETECTED	229.1430 m/z @1.18 [CD8257_2.mzXML]	229.1430206298828	1.1787666666666667	0.10101666666666667	19.997833333333332	19.896816666666666	83155.4453125	6.000718647247607E7	1	1188	10.81992216796417	9.230719863914018	0.43759257569643084	229.14248657226562	229.14361572265625
554	229.1543731689453	1.8828833333333332					1	DETECTED	229.1544 m/z @1.88 [CD8257_2.mzXML]	229.1543731689453	1.8828833333333332	1.8549	6.125183333333334	4.270283333333334	126692.5078125	4921080.819767853	0	1188	0.17572732136959335	76.30047647409197	151.60095294818393	229.154296875	229.15536499023438
555	230.14634704589844	0.6686833333333334					1	DETECTED	230.1463 m/z @0.67 [CD8257_2.mzXML]	230.14634704589844	0.6686833333333334	0.24800000000000003	19.8875	19.639499999999998	10996.0703125	7230897.788075071	0	1188	13.909982095694794	23.342379461986443	45.68475892397289	230.13919067382812	230.14706420898438
556	230.24717712402344	11.3955					1	DETECTED	230.2472 m/z @11.40 [CD8257_2.mzXML]	230.24717712402344	11.3955	11.33625	11.90895	0.5727000000000011	170408.359375	1219224.7850635985	1	1188	0.10489042310868157	44.5713198252695	2.34842935724887	230.24705505371094	230.2479248046875
557	230.96617126464844	1.55345					1	DETECTED	230.9662 m/z @1.55 [CD8257_2.mzXML]	230.96617126464844	1.55345	1.4336833333333334	1.62775	0.1940666666666666	160265.21875	1169831.9732211917	0	1188	0.12566793922668262	0.844482464807903	0.6125131206942587	230.9658203125	230.96627807617188
558	230.98973083496094	1.9385000000000001					1	DETECTED	230.9897 m/z @1.94 [CD8257_2.mzXML]	230.98973083496094	1.9385000000000001	1.9385000000000001	3.5578333333333334	1.6193333333333333	11552.0390625	289658.16070977785	0	1188	0.11244710012861803	null	null	230.9894256591797	230.99049377441406
559	231.1369171142578	14.9341					1	DETECTED	231.1369 m/z @14.93 [CD8257_2.mzXML]	231.1369171142578	14.9341	0.10101666666666667	19.997833333333332	19.896816666666666	212898.765625	2.1295243597240735E7	1	1188	0.6934774120527685	1.0687554221926532	0.6647461448390183	231.1337890625	231.1463165283203
560	232.14044189453125	14.9341					1	DETECTED	232.1404 m/z @14.93 [CD8257_2.mzXML]	232.14044189453125	14.9341	9.402050000000001	19.795333333333335	10.393283333333335	13822.990234375	1549577.2032481986	0	1188	1.0963458388163634	0.8513543298579987	0.5403363323707765	232.1392364501953	232.14100646972656
561	232.15426635742188	8.4627					1	DETECTED	232.1543 m/z @8.46 [CD8257_2.mzXML]	232.15426635742188	8.4627	7.821700000000001	11.11235	3.2906499999999985	55970.375	1009053.309084627	0	1188	0.18845139643675957	1.052685142647946	0.5836127797732195	232.15354919433594	232.15469360351562
562	232.89608764648438	1.6730833333333335					1	DETECTED	232.8961 m/z @1.67 [CD8257_2.mzXML]	232.89608764648438	1.6730833333333335	1.64295	1.8124666666666667	0.16951666666666676	122755.4296875	812220.3372084964	0	1188	0.12616763762306293	2.731634832403324	4.877172098334124	232.89593505859375	232.89620971679688
563	232.9281005859375	1.55345					1	DETECTED	232.9281 m/z @1.55 [CD8257_2.mzXML]	232.9281005859375	1.55345	1.4336833333333334	1.6126	0.1789166666666666	85151.21875	554979.7497832032	0	1188	0.10126042206960273	0.7475373879068286	0.5720082080179322	232.92776489257812	232.92823791503906
564	232.98509216308594	10.814083333333334					1	DETECTED	232.9851 m/z @10.81 [CD8257_2.mzXML]	232.98509216308594	10.814083333333334	10.428516666666667	17.098666666666666	6.67015	14596.361328125	923953.731770935	0	1188	0.4685267120196617	8.556280012854208	1.0967426006385723	232.98426818847656	232.98731994628906
565	233.1126251220703	2.9303000000000003					1	DETECTED	233.1126 m/z @2.93 [CD8257_2.mzXML]	233.1126251220703	2.9303000000000003	2.0086500000000003	12.280366666666668	10.271716666666666	4851.64697265625	850388.8200627136	0	1188	0.5702441821931776	5.572460623157742	10.144921246315484	233.11183166503906	233.11447143554688
566	233.13307189941406	15.054633333333333					1	DETECTED	233.1331 m/z @15.05 [CD8257_2.mzXML]	233.13307189941406	15.054633333333333	9.9648	19.189666666666668	9.224866666666667	8401.833984375	1907904.918452941	0	1188	5.584928290149225	0.9062051802613054	0.5822367591054345	233.13241577148438	233.133544921875
567	233.14678955078125	14.68245					1	DETECTED	233.1468 m/z @14.68 [CD8257_2.mzXML]	233.14678955078125	14.68245	0.28490000000000004	19.960833333333333	19.675933333333333	8896.421875	1945294.5202417602	0	1188	0.23558574922514985	0.9603954953296283	0.7494733205949183	233.14541625976562	233.15338134765625
568	235.0684814453125	11.879133333333334					1	DETECTED	235.0685 m/z @11.88 [CD8257_2.mzXML]	235.0684814453125	11.879133333333334	11.505616666666667	13.640966666666666	2.135349999999999	42973.37890625	677264.0405010986	0	1188	0.13231948763604606	2.858440051760291	2.798790283944572	235.06341552734375	235.06874084472656
569	235.09243774414062	2.660066666666667					1	DETECTED	235.0924 m/z @2.66 [CD8257_2.mzXML]	235.09243774414062	2.660066666666667	0.7236999999999999	19.960833333333333	19.237133333333333	69326.4375	8873303.876738308	0	1188	1.1548521164526928	3.9126366997171385	7.924122663197214	235.0837860107422	235.0929718017578
570	235.14402770996094	10.548116666666665					1	DETECTED	235.1440 m/z @10.55 [CD8257_2.mzXML]	235.14402770996094	10.548116666666665	10.504766666666665	10.62445	0.11968333333333447	5160.6435546875	24479.445886108366	0	1188	0.07800917420022913	1.3804306036140006	2.0699912198548445	235.14366149902344	235.14427185058594
571	235.16864013671875	12.297383333333332					1	DETECTED	235.1686 m/z @12.30 [CD8257_2.mzXML]	235.16864013671875	12.297383333333332	0.11931666666666667	19.924166666666668	19.804850000000002	16325.5771484375	1736181.4095885318	0	1188	0.1831057782431582	0.8418422035247597	0.6405360964249969	235.16781616210938	235.169921875
572	236.08013916015625	15.355316666666665					1	DETECTED	236.0801 m/z @15.36 [CD8257_2.mzXML]	236.08013916015625	15.355316666666665	10.01495	18.0005	7.985549999999998	3695.5771484375	778014.3603446039	0	1188	1.4912141127498675	0.7476593367496616	0.495318673499323	236.07933044433594	236.080810546875
573	236.09548950195312	2.6738166666666667					1	DETECTED	236.0955 m/z @2.67 [CD8257_2.mzXML]	236.09548950195312	2.6738166666666667	2.3315833333333336	16.3261	13.994516666666666	5793.62646484375	1940761.0177223817	0	1188	1.1167364994693862	20.44587026395248	10.761859093503238	236.08609008789062	236.0963897705078
574	236.90814208984375	1.6126					1	DETECTED	236.9081 m/z @1.61 [CD8257_2.mzXML]	236.90814208984375	1.6126	1.5828833333333334	1.7221166666666667	0.13923333333333332	10881.029296875	54616.47345251466	0	1188	0.0782996126119957	2.3426808749298975	3.685361749859795	236.90814208984375	236.9087371826172
575	236.9210662841797	1.56835					1	DETECTED	236.9211 m/z @1.57 [CD8257_2.mzXML]	236.9210662841797	1.56835	1.50985	13.329883333333333	11.820033333333333	4853.60009765625	2040514.704545288	0	1188	11.801796311153721	101.02592592592593	201.05185185185184	236.92042541503906	236.93093872070312
576	237.0764617919922	15.355316666666665					1	DETECTED	237.0765 m/z @15.36 [CD8257_2.mzXML]	237.0764617919922	15.355316666666665	8.495266666666668	18.586333333333336	10.091066666666668	7074.1376953125	1692487.1788529353	0	1188	1.0113176966255768	0.7354951251570084	0.6889277535790951	237.07521057128906	237.08644104003906
577	237.11181640625	11.834033333333334					1	DETECTED	237.1118 m/z @11.83 [CD8257_2.mzXML]	237.11181640625	11.834033333333334	0.10101666666666667	19.813666666666666	19.71265	27108.052734375	2919565.0192347416	0	1188	0.38031613323266455	1.946733858972109	6.748652589283601	237.1057586669922	237.11257934570312
578	237.4894561767578	10.519116666666667					1	DETECTED	237.4895 m/z @10.52 [CD8257_2.mzXML]	237.4894561767578	10.519116666666667	10.475933333333334	10.6573	0.18136666666666557	14028.4755859375	77789.22893340995	0	1188	0.09114474550682239	2.3321452267207325	3.1293985488459755	237.4884490966797	237.48992919921875
579	238.1070098876953	16.104733333333332					1	DETECTED	238.1070 m/z @16.10 [CD8257_2.mzXML]	238.1070098876953	16.104733333333332	0.7055166666666667	19.9425	19.23698333333333	9966.4208984375	2733423.9818829373	0	1188	1.475413729319797	0.7433913444109214	1.0973264913304177	238.1014404296875	238.11512756347656
580	238.22955322265625	11.630666666666666					1	DETECTED	238.2296 m/z @11.63 [CD8257_2.mzXML]	238.22955322265625	11.630666666666666	10.475933333333334	11.630666666666666	1.1547333333333327	24825.845703125	779409.73039685	0	1188	1.1558834972588112	0.5	null	238.22955322265625	238.23519897460938
581	238.8413543701172	1.75475					1	DETECTED	238.8414 m/z @1.75 [CD8257_2.mzXML]	238.8413543701172	1.75475	1.6884333333333332	1.784	0.0955666666666668	23192.498046875	95932.6344968263	0	1188	0.07547517044376839	0.720532797185222	0.4410655943704439	238.8409423828125	238.8413543701172
582	238.96630859375	11.970400000000001					1	DETECTED	238.9663 m/z @11.97 [CD8257_2.mzXML]	238.96630859375	11.970400000000001	10.504766666666665	19.317666666666664	8.812899999999999	79560.71875	6908676.038013551	0	1188	0.9234016858304486	2.1943987451289515	2.080845447087327	238.96096801757812	238.97113037109375
583	238.9996337890625	10.948416666666667					1	DETECTED	238.9996 m/z @10.95 [CD8257_2.mzXML]	238.9996337890625	10.948416666666667	8.92555	10.948416666666667	2.0228666666666673	2137.126953125	246985.37188018794	0	1188	1.8690442884217031	0.5	null	238.99691772460938	239.00833129882812
584	239.047119140625	10.53375					1	DETECTED	239.0471 m/z @10.53 [CD8257_2.mzXML]	239.047119140625	10.53375	1.4151833333333335	18.53166666666667	17.116483333333335	3921.23291015625	1247378.180398041	0	1188	0.059037748364138665	0.9385511977394109	0.8771023954788221	239.03732299804688	239.05014038085938
585	239.06358337402344	1.8689500000000001					1	DETECTED	239.0636 m/z @1.87 [CD8257_2.mzXML]	239.06358337402344	1.8689500000000001	1.56835	11.2735	9.70515	100961.203125	1544797.4522466126	0	1188	0.039028852148262905	1.3239581207780144	0.5157584741792404	239.05564880371094	239.0720672607422
586	239.0908966064453	10.519116666666667					1	DETECTED	239.0909 m/z @10.52 [CD8257_2.mzXML]	239.0908966064453	10.519116666666667	2.6738166666666667	19.02466666666667	16.35085	3642785.25	2.6941070348757688E7	1	1188	0.09860697832224474	2.0755231507887673	2.4779609475944997	239.08995056152344	239.1005096435547
587	239.11526489257812	10.562933333333332					1	DETECTED	239.1153 m/z @10.56 [CD8257_2.mzXML]	239.11526489257812	10.562933333333332	10.4907	12.4169	1.9261999999999997	5064.5439453125	229609.10465759275	0	1188	1.7589819807833962	13.333179510844845	25.66635902168969	239.10693359375	239.12371826171875
588	239.13894653320312	9.71395					1	DETECTED	239.1389 m/z @9.71 [CD8257_2.mzXML]	239.13894653320312	9.71395	9.664299999999999	10.60815	0.9438500000000012	21751.6015625	198554.16392016577	0	1188	0.09510756699980227	2.0143912482135278	15.038032267549864	239.1317901611328	239.14036560058594
589	239.9660186767578	12.093666666666667					1	DETECTED	239.9660 m/z @12.09 [CD8257_2.mzXML]	239.9660186767578	12.093666666666667	11.22435	16.38165	5.157300000000001	4542.78173828125	527054.6665342406	0	1188	0.13985613196757996	2.966295366092137	4.932590732184274	239.96461486816406	239.9705810546875
590	240.09422302246094	10.519116666666667					1	DETECTED	240.0942 m/z @10.52 [CD8257_2.mzXML]	240.09422302246094	10.519116666666667	8.382633333333334	14.951033333333333	6.568399999999999	380194.25	4272653.536024826	0	1188	0.09612900064170304	22.436879056193114	2.519479666720839	240.09413146972656	240.10263061523438
591	240.1420440673828	9.71395					1	DETECTED	240.1420 m/z @9.71 [CD8257_2.mzXML]	240.1420440673828	9.71395	7.609116666666667	9.730366666666667	2.12125	3208.939453125	161318.87480438224	0	1188	0.24979175976248236	0.5038997545332171	0.007799509066434223	240.14169311523438	240.1482696533203
592	240.8383026123047	1.7390833333333333					1	DETECTED	240.8383 m/z @1.74 [CD8257_2.mzXML]	240.8383026123047	1.7390833333333333	1.70485	1.7696833333333333	0.0648333333333333	16486.90625	51364.64840136719	0	1188	0.09715628111438823	0.9469328140214209	0.893865628042842	240.83816528320312	240.83872985839844
593	240.9669189453125	11.834033333333334					1	DETECTED	240.9669 m/z @11.83 [CD8257_2.mzXML]	240.9669189453125	11.834033333333334	10.996749999999999	19.4465	8.449750000000002	7453.8935546875	1069455.8553068533	0	1188	2.9146768021366753	2.8734693497445867	4.189447440066129	240.9614715576172	240.96788024902344
594	241.0081787109375	1.7984					1	DETECTED	241.0082 m/z @1.80 [CD8257_2.mzXML]	241.0081787109375	1.7984	1.7696833333333333	16.988	15.218316666666666	14931.7529296875	3359391.1828302	0	1188	0.22311489063326473	148.2696738937506	293.4343121356368	241.0016326904297	241.0115203857422
595	241.02525329589844	8.718766666666665					1	DETECTED	241.0253 m/z @8.72 [CD8257_2.mzXML]	241.02525329589844	8.718766666666665	2.2757333333333336	17.1535	14.877766666666668	4008.343994140625	1117854.71655661	0	1188	0.05846177076419501	1.1545622920880954	1.309124584176191	241.02499389648438	241.03280639648438
596	241.0426483154297	10.41055					1	DETECTED	241.0426 m/z @10.41 [CD8257_2.mzXML]	241.0426483154297	10.41055	10.374533333333334	15.535633333333333	5.161099999999999	3999.052490234375	481904.47132037365	0	1188	0.07514110893617953	71.648773715872	142.297547431744	241.0426483154297	241.04690551757812
597	241.09451293945312	10.519116666666667					1	DETECTED	241.0945 m/z @10.52 [CD8257_2.mzXML]	241.09451293945312	10.519116666666667	10.475933333333334	10.691316666666667	0.21538333333333348	20222.900390625	117236.41735382017	0	1188	0.08125703885547964	2.493824778077963	3.3991344230636296	241.09423828125	241.09573364257812
598	241.10643005371094	11.5479					1	DETECTED	241.1064 m/z @11.55 [CD8257_2.mzXML]	241.10643005371094	11.5479	0.9602	16.8595	15.8993	1450241.5	1.8442758999540683E7	1	1188	0.10628808783516241	0.5173831311766987	4.865706512351842	241.0986328125	241.10845947265625
599	241.15444946289062	1.9385000000000001					1	DETECTED	241.1544 m/z @1.94 [CD8257_2.mzXML]	241.15444946289062	1.9385000000000001	1.8968999999999998	11.175883333333333	9.278983333333333	13582.7216796875	705143.6311520691	0	1188	0.05421041030606277	18.80851668410717	26.994923861400867	241.15357971191406	241.15554809570312
600	241.9537811279297	18.53166666666667					1	DETECTED	241.9538 m/z @18.53 [CD8257_2.mzXML]	241.9537811279297	18.53166666666667	0.10101666666666667	19.8875	19.786483333333333	1391.571533203125	963287.5826884765	0	1188	19.266478059642907	0.5367820270401025	0.07356405408020494	241.95265197753906	241.96141052246094
601	242.11009216308594	11.5479					1	DETECTED	242.1101 m/z @11.55 [CD8257_2.mzXML]	242.11009216308594	11.5479	7.768933333333334	12.24555	4.476616666666666	164374.6875	4065089.2997115823	0	1188	0.09546026964978438	0.5497227178851748	0.0640068740160892	242.10231018066406	242.11024475097656
602	242.21058654785156	11.489816666666666					1	DETECTED	242.2106 m/z @11.49 [CD8257_2.mzXML]	242.21058654785156	11.489816666666666	6.601683333333333	12.684583333333334	6.082900000000001	30350.32421875	5273747.828417235	0	1188	2.996709801380816	0.6213403019066962	0.2325783612535749	242.20970153808594	242.21397399902344
603	242.9249267578125	1.6579666666666666					1	DETECTED	242.9249 m/z @1.66 [CD8257_2.mzXML]	242.9249267578125	1.6579666666666666	1.5828833333333334	15.10755	13.524666666666667	214331.828125	2074235.2389398192	0	1188	0.06854691401059987	1.594249755687251	1.7475299025170716	242.92124938964844	242.92669677734375
604	242.96206665039062	12.515316666666667					1	DETECTED	242.9621 m/z @12.52 [CD8257_2.mzXML]	242.96206665039062	12.515316666666667	1.4802833333333332	15.248033333333332	13.76775	4289.13818359375	1975157.6273116446	0	1188	0.6490307761414105	0.623820045853962	0.24764009170792398	242.96128845214844	242.96624755859375
605	242.99481201171875	1.4654333333333334					1	DETECTED	242.9948 m/z @1.47 [CD8257_2.mzXML]	242.99481201171875	1.4654333333333334	1.4336833333333334	1.5389333333333333	0.10524999999999984	16229.3359375	77160.38769677727	0	1188	0.07950562799772709	1.6574803149606303	2.3869681318725524	242.99481201171875	242.9950714111328
606	243.01596069335938	16.16005					1	DETECTED	243.0160 m/z @16.16 [CD8257_2.mzXML]	243.01596069335938	16.16005	9.865483333333334	18.860166666666665	8.994683333333331	1566.864013671875	514191.07711990364	0	1188	1.9810810666410763	0.7144799483152137	0.4289598966304274	243.01512145996094	243.0248260498047
607	243.11062622070312	11.588750000000001					1	DETECTED	243.1106 m/z @11.59 [CD8257_2.mzXML]	243.11062622070312	11.588750000000001	11.534166666666666	11.758683333333332	0.22451666666666625	10414.40625	59952.17813598669	0	1188	0.045432852498914045	2.0566412213739715	3.113282442747943	243.10948181152344	243.11447143554688
608	244.1174774169922	9.5503					1	DETECTED	244.1175 m/z @9.55 [CD8257_2.mzXML]	244.1174774169922	9.5503	4.703516666666667	9.63195	4.9284333333333326	6436.89599609375	325410.5721498718	0	1188	0.06541462816952226	0.5084231122359503	0.016846224471900564	244.1174774169922	244.1253204345703
609	244.15390014648438	9.030416666666667					1	DETECTED	244.1539 m/z @9.03 [CD8257_2.mzXML]	244.15390014648438	9.030416666666667	8.9787	9.047383333333332	0.06868333333333254	13606.6953125	44133.30171386675	0	1188	0.10527710033967885	0.6640348050273742	0.32806961005474844	244.1538543701172	244.1539764404297
610	244.20159912109375	9.116033333333332					1	DETECTED	244.2016 m/z @9.12 [CD8257_2.mzXML]	244.20159912109375	9.116033333333332	9.064633333333335	17.945	8.880366666666665	37015.53515625	661192.2759399707	0	1188	0.07791844723053742	3.2949913000409787	3.07286967246594	244.20155334472656	244.2056427001953
611	244.92323303222656	1.64295					1	DETECTED	244.9232 m/z @1.64 [CD8257_2.mzXML]	244.92323303222656	1.64295	1.55345	1.70485	0.15139999999999998	17834.033203125	84158.21345153809	0	1188	0.05667366199185153	0.8858392004758314	0.6810289130835927	244.92295837402344	244.92893981933594
612	245.0740509033203	1.8264833333333332					1	DETECTED	245.0741 m/z @1.83 [CD8257_2.mzXML]	245.0740509033203	1.8264833333333332	1.8124666666666667	19.006333333333334	17.19386666666667	17016.91015625	2301215.7568054204	0	1188	0.03225609333931523	70.34190735607693	708.0170072780243	245.07308959960938	245.08290100097656
613	245.225830078125	14.533683333333332					1	DETECTED	245.2258 m/z @14.53 [CD8257_2.mzXML]	245.225830078125	14.533683333333332	4.621816666666667	19.317666666666664	14.695849999999997	31831.943359375	3443233.0024795835	0	1188	0.69716008515746	1.4058082980223963	1.4738199972109325	245.22499084472656	245.22694396972656
614	246.13331604003906	1.9523833333333334					1	DETECTED	246.1333 m/z @1.95 [CD8257_2.mzXML]	246.13331604003906	1.9523833333333334	1.8407499999999999	8.890966666666666	7.050216666666666	22566.474609375	1055273.1978131104	0	1188	0.31218839963892386	31.577560465810645	62.15512093162129	246.1272430419922	246.13418579101562
615	246.15187072753906	11.894283333333334					1	DETECTED	246.1519 m/z @11.89 [CD8257_2.mzXML]	246.15187072753906	11.894283333333334	10.548116666666665	12.159383333333333	1.6112666666666673	10185.068359375	308352.9730513915	0	1188	0.04490727374622949	0.5984647765259372	0.19692955305187432	246.1490478515625	246.15249633789062
616	246.16993713378906	9.234133333333334					1	DETECTED	246.1699 m/z @9.23 [CD8257_2.mzXML]	246.16993713378906	9.234133333333334	0.10101666666666667	19.997833333333332	19.896816666666666	145005.59375	4510520.272872103	0	1188	0.0804946293206843	1.368488343310736	5.365149779633917	246.1602325439453	246.17088317871094
617	246.2354278564453	1.8968999999999998					1	DETECTED	246.2354 m/z @1.90 [CD8257_2.mzXML]	246.2354278564453	1.8968999999999998	1.8968999999999998	15.125166666666667	13.228266666666666	18313.5	4642892.823920042	0	1188	9.197774180488473	null	null	246.22671508789062	246.24266052246094
618	246.94381713867188	1.56835					1	DETECTED	246.9438 m/z @1.57 [CD8257_2.mzXML]	246.94381713867188	1.56835	1.4336833333333334	1.64295	0.2092666666666665	85221.9140625	544399.5318881837	0	1188	0.10548734832007645	0.7313205183236762	0.41853495220572473	246.94342041015625	246.94395446777344
619	247.092529296875	2.660066666666667					1	DETECTED	247.0925 m/z @2.66 [CD8257_2.mzXML]	247.092529296875	2.660066666666667	1.8549	10.339400000000001	8.4845	87268.7109375	6265676.40611261	0	1188	0.8463016408778592	2.1723276843355874	3.175277846701336	247.0894317626953	247.0975341796875
620	247.12887573242188	8.351016666666666					1	DETECTED	247.1289 m/z @8.35 [CD8257_2.mzXML]	247.12887573242188	8.351016666666666	7.821700000000001	12.4332	4.611499999999999	7376.6787109375	409879.839186157	0	1188	0.2433486699623124	4.35608803803647	0.8506997106907417	247.12838745117188	247.13006591796875
621	247.14410400390625	9.205549999999999					1	DETECTED	247.1441 m/z @9.21 [CD8257_2.mzXML]	247.14410400390625	9.205549999999999	9.163016666666666	9.5503	0.3872833333333343	34472.8125	240901.0031542369	0	1188	0.10249990948483578	4.3767614853906585	3.6790168914163663	247.1431884765625	247.1442108154297
622	247.2416534423828	12.651283333333334					1	DETECTED	247.2417 m/z @12.65 [CD8257_2.mzXML]	247.2416534423828	12.651283333333334	0.30361666666666665	15.266183333333334	14.962566666666667	9860.3779296875	1616202.9283872074	0	1188	0.06697960450088658	0.6058864022892314	0.11173338759680752	247.24041748046875	247.2422637939453
623	248.8701629638672	1.6730833333333335					1	DETECTED	248.8702 m/z @1.67 [CD8257_2.mzXML]	248.8701629638672	1.6730833333333335	1.6579666666666666	2.0227666666666666	0.3648	36840.88671875	343897.6479887695	0	1188	0.0525460068700776	12.066152149944696	23.13230429988939	248.8699951171875	248.8753662109375
624	248.9759979248047	1.9107166666666666					1	DETECTED	248.9760 m/z @1.91 [CD8257_2.mzXML]	248.9759979248047	1.9107166666666666	1.44975	2.079466666666667	0.6297166666666667	12626.275390625	236509.8699018556	0	1188	0.4398742636621056	0.6830392653120257	0.3660785306240514	248.9755096435547	248.97715759277344
625	249.00270080566406	11.256733333333333					1	DETECTED	249.0027 m/z @11.26 [CD8257_2.mzXML]	249.00270080566406	11.256733333333333	10.932266666666667	19.776999999999997	8.84473333333333	9078.181640625	946014.1555262144	0	1188	0.6521701333928487	8.15300039998439	30.02237564419179	249.0019989013672	249.00515747070312
626	249.10836791992188	1.8549					1	DETECTED	249.1084 m/z @1.85 [CD8257_2.mzXML]	249.10836791992188	1.8549	1.8549	11.924033333333334	10.069133333333333	28314.380859375	2378426.6566473395	0	1188	0.09644038931353882	null	null	249.10740661621094	249.1116943359375
627	249.15707397460938	9.797216666666666					1	DETECTED	249.1571 m/z @9.80 [CD8257_2.mzXML]	249.15707397460938	9.797216666666666	1.8407499999999999	10.084833333333334	8.244083333333334	15336.833984375	2205460.533533631	0	1188	0.14606521670566508	0.8533237824324145	0.7608211678802632	249.15501403808594	249.1576690673828
628	249.21739196777344	10.339400000000001					1	DETECTED	249.2174 m/z @10.34 [CD8257_2.mzXML]	249.21739196777344	10.339400000000001	10.067316666666667	11.15995	1.0926333333333336	12218.3466796875	241070.9794718626	0	1188	0.16910853145223648	2.00790199081163	3.01580398162326	249.2163543701172	249.22055053710938
629	251.1272735595703	12.031916666666666					1	DETECTED	251.1273 m/z @12.03 [CD8257_2.mzXML]	251.1272735595703	12.031916666666666	0.10101666666666667	19.997833333333332	19.896816666666666	126311.71875	1.1230765773994008E7	0	1188	10.518895622947351	3.3171782231128826	0.02693044906802358	251.12339782714844	251.1278533935547
630	252.1308135986328	12.016666666666667					1	DETECTED	252.1308 m/z @12.02 [CD8257_2.mzXML]	252.1308135986328	12.016666666666667	0.10101666666666667	19.960833333333333	19.859816666666667	17079.34375	2272823.7748826593	0	1188	7.470725865715677	0.7364341595938603	1.14078543487217	252.12208557128906	252.13153076171875
631	253.0367431640625	11.630666666666666					1	DETECTED	253.0367 m/z @11.63 [CD8257_2.mzXML]	253.0367431640625	11.630666666666666	11.505616666666667	12.016666666666667	0.5110500000000009	35735.7734375	516522.5317368166	0	1188	0.21783890747774493	1.8261395733250638	2.846061286908085	253.0359649658203	253.03695678710938
632	253.0474090576172	1.6126					1	DETECTED	253.0474 m/z @1.61 [CD8257_2.mzXML]	253.0474090576172	1.6126	0.26668333333333333	19.924166666666668	19.657483333333335	7673.6396484375	3125346.9067407846	0	1188	16.589187880161305	7.302637607578479	10.304877667886194	253.04685974121094	253.0530242919922
633	253.1071014404297	10.62445					1	DETECTED	253.1071 m/z @10.62 [CD8257_2.mzXML]	253.1071014404297	10.62445	10.4907	11.175883333333333	0.6851833333333328	10282.7353515625	138320.0964179378	0	1188	0.1537548149642003	2.561433021806868	4.291137160616821	253.10586547851562	253.1078338623047
634	254.17556762695312	14.453266666666668					1	DETECTED	254.1756 m/z @14.45 [CD8257_2.mzXML]	254.17556762695312	14.453266666666668	9.533816666666667	19.428166666666666	9.89435	8349.4775390625	1685701.9843189092	0	1188	2.67246249498473	1.0056357926190933	1.0543610457928287	254.1743621826172	254.17666625976562
635	254.82321166992188	1.9806833333333331					1	DETECTED	254.8232 m/z @1.98 [CD8257_2.mzXML]	254.82321166992188	1.9806833333333331	1.7390833333333333	2.1638333333333337	0.4247500000000004	9950.724609375	139181.47961096195	0	1188	0.07808915175656095	0.8790355960264916	0.7580711920529831	254.8150634765625	254.8240203857422
636	254.94223022460938	11.207983333333335					1	DETECTED	254.9422 m/z @11.21 [CD8257_2.mzXML]	254.94223022460938	11.207983333333335	10.915983333333333	19.795333333333335	8.879350000000002	4573.71728515625	807847.2434713438	0	1188	5.047468833578906	15.204366438356086	29.408732876712172	254.9416046142578	254.94300842285156
637	254.9944610595703	10.848616666666667					1	DETECTED	254.9945 m/z @10.85 [CD8257_2.mzXML]	254.9944610595703	10.848616666666667	8.856599999999998	11.15995	2.303350000000002	12690.0166015625	295520.36156930524	0	1188	0.13353759267991272	0.578145263175509	8.090388505855785	254.99237060546875	254.99508666992188
638	255.1224365234375	11.5479					1	DETECTED	255.1224 m/z @11.55 [CD8257_2.mzXML]	255.1224365234375	11.5479	10.708766666666666	12.016666666666667	1.3079000000000018	392066.3125	3747928.5914262994	0	1188	0.11105233962169336	1.1112835420995049	0.583112774927796	255.1129913330078	255.12252807617188
639	255.17172241210938	13.875616666666668					1	DETECTED	255.1717 m/z @13.88 [CD8257_2.mzXML]	255.17172241210938	13.875616666666668	8.890966666666666	19.997833333333332	11.106866666666667	35750.81640625	6315119.701842037	0	1188	2.909906353236149	1.1125890927566913	1.1410001363520665	255.1711883544922	255.1725311279297
640	255.23141479492188	13.79035					1	DETECTED	255.2314 m/z @13.79 [CD8257_2.mzXML]	255.23141479492188	13.79035	0.22973333333333334	19.4465	19.21676666666667	13396.1416015625	3675552.0905275266	0	1188	12.872304079912993	0.7150411635161367	0.034631745326199545	255.2303009033203	255.23248291015625
641	256.0574035644531	2.3591166666666665					1	DETECTED	256.0574 m/z @2.36 [CD8257_2.mzXML]	256.0574035644531	2.3591166666666665	1.8828833333333332	13.034116666666668	11.151233333333334	11349.5263671875	1066249.0610753172	0	1188	0.42276144515716885	11.707741303282706	1.9113186230266173	256.0524597167969	256.0586853027344
642	256.1258544921875	11.561483333333333					1	DETECTED	256.1259 m/z @11.56 [CD8257_2.mzXML]	256.1258544921875	11.561483333333333	11.505616666666667	11.985633333333334	0.48001666666666765	45218.6171875	446768.9986833512	0	1188	0.1557349562463788	3.914855756502244	4.507754001079404	256.1246337890625	256.12591552734375
643	256.17510986328125	14.485733333333334					1	DETECTED	256.1751 m/z @14.49 [CD8257_2.mzXML]	256.17510986328125	14.485733333333334	9.931266666666666	18.53166666666667	8.600400000000004	4059.396728515625	798199.6696502081	0	1188	0.21288775861706277	0.9441720216051643	0.8883440432103286	256.1741027832031	256.1763610839844
644	256.2629089355469	11.33625					1	DETECTED	256.2629 m/z @11.34 [CD8257_2.mzXML]	256.2629089355469	11.33625	0.1747166666666667	19.979166666666668	19.804450000000003	70574.8515625	2493937.2846877747	0	1188	0.07870188442835868	0.6023226091760912	0.22477381398568308	256.2620849609375	256.26495361328125
645	257.0743713378906	2.23385					1	DETECTED	257.0744 m/z @2.23 [CD8257_2.mzXML]	257.0743713378906	2.23385	1.8968999999999998	12.2633	10.366399999999999	10156.974609375	1645238.8882047117	0	1188	10.457559335850142	2.041925452178137	3.0675258378537307	257.0657958984375	257.0837707519531
646	257.2259521484375	12.001466666666666					1	DETECTED	257.2260 m/z @12.00 [CD8257_2.mzXML]	257.2259521484375	12.001466666666666	2.20565	15.2129	13.007249999999999	7283.8193359375	3607524.4226649166	0	1188	0.8821328130040271	0.6639186115161404	0.32783722303228086	257.21624755859375	257.2263488769531
647	257.2470703125	12.366116666666667					1	DETECTED	257.2471 m/z @12.37 [CD8257_2.mzXML]	257.2470703125	12.366116666666667	0.11931666666666667	19.960833333333333	19.841516666666667	4039.898681640625	1703980.2393818975	0	1188	7.016165374375463	0.8100694331036135	0.6201388662072269	257.2445983886719	257.2488708496094
648	257.9806823730469	10.067316666666667					1	DETECTED	257.9807 m/z @10.07 [CD8257_2.mzXML]	257.9806823730469	10.067316666666667	9.747016666666667	10.475933333333334	0.7289166666666667	4392.1806640625	111402.12545877085	0	1188	0.34230711637390954	1.1378655427203679	1.2757310854407355	257.97979736328125	257.9814758300781
649	258.10955810546875	1.8549					1	DETECTED	258.1096 m/z @1.85 [CD8257_2.mzXML]	258.10955810546875	1.8549	1.8549	3.95775	2.10285	11155.634765625	370898.24528729264	0	1188	0.5361853823567782	null	null	258.10882568359375	258.1109619140625
650	258.89898681640625	1.6579666666666666					1	DETECTED	258.8990 m/z @1.66 [CD8257_2.mzXML]	258.89898681640625	1.6579666666666666	1.5975499999999998	1.7390833333333333	0.1415333333333335	44844.7578125	180606.1794718017	0	1188	0.06273394463929316	1.139993044627263	1.340493866798963	258.8987731933594	258.8990783691406
651	258.94354248046875	1.5389333333333333					1	DETECTED	258.9435 m/z @1.54 [CD8257_2.mzXML]	258.94354248046875	1.5389333333333333	1.4336833333333334	1.5828833333333334	0.1492	8033.70361328125	59925.617121093754	0	1188	0.15924460727145306	0.7087885985748229	0.4175771971496458	258.94354248046875	258.9441223144531
652	258.9725036621094	1.4952666666666665					1	DETECTED	258.9725 m/z @1.50 [CD8257_2.mzXML]	258.9725036621094	1.4952666666666665	0.15594999999999998	8.80595	8.649999999999999	16676.224609375	2677713.478135376	0	1188	0.08153092862076594	3.2292587015766747	0.3270931376408982	258.96990966796875	258.9797668457031
653	258.994384765625	10.8315					1	DETECTED	258.9944 m/z @10.83 [CD8257_2.mzXML]	258.994384765625	10.8315	10.356916666666667	10.98055	0.6236333333333324	3380.128662109375	74536.94906298834	0	1188	0.16748688501887976	0.6570324846356442	0.3140649692712885	258.99365234375	258.9953308105469
654	259.0274353027344	14.517533333333335					1	DETECTED	259.0274 m/z @14.52 [CD8257_2.mzXML]	259.0274353027344	14.517533333333335	10.374533333333334	18.348833333333335	7.974300000000001	2977.85400390625	833561.9840538325	0	1188	2.8239353169625296	0.9623823316437364	0.9247646632874729	259.0263977050781	259.0280456542969
655	259.09356689453125	11.818816666666667					1	DETECTED	259.0936 m/z @11.82 [CD8257_2.mzXML]	259.09356689453125	11.818816666666667	11.788516666666668	17.264333333333333	5.475816666666665	9978.572265625	480058.0817100216	0	1188	0.06989060725859275	90.36001100110407	14.232666676349137	259.09320068359375	259.09814453125
656	259.658203125	13.213283333333333					1	DETECTED	259.6582 m/z @13.21 [CD8257_2.mzXML]	259.658203125	13.213283333333333	12.974916666666667	13.757366666666666	0.782449999999999	10286.236328125	230361.89479711922	0	1188	0.32609743841052996	1.6412739476996252	2.2825478953992504	259.6485290527344	259.6582946777344
657	260.0802917480469	11.630666666666666					1	DETECTED	260.0803 m/z @11.63 [CD8257_2.mzXML]	260.0802917480469	11.630666666666666	11.520083333333334	11.818816666666667	0.29873333333333285	24411.83203125	178445.41606530696	0	1188	0.07142756079701407	1.3507159005275124	1.4938495530226066	260.0796203613281	260.0805358886719
658	260.1673278808594	12.093666666666667					1	DETECTED	260.1673 m/z @12.09 [CD8257_2.mzXML]	260.1673278808594	12.093666666666667	12.093666666666667	12.210833333333333	0.11716666666666598	3445.616455078125	19472.106616210884	0	1188	0.09573130555493314	null	null	260.1667785644531	260.16778564453125
659	260.1855163574219	9.865483333333334					1	DETECTED	260.1855 m/z @9.87 [CD8257_2.mzXML]	260.1855163574219	9.865483333333334	9.63195	10.475933333333334	0.843983333333334	61785.12890625	503276.5706589352	1	1188	0.09434215310203875	1.445298982778258	0.5627772045033409	260.1850891113281	260.1860656738281
660	260.6568603515625	13.774083333333333					1	DETECTED	260.6569 m/z @13.77 [CD8257_2.mzXML]	260.6568603515625	13.774083333333333	13.049066666666667	14.246266666666665	1.1971999999999987	5132.755859375	202203.6431966553	0	1188	0.22374129952794242	0.8256361922714409	0.6512723845428818	260.655517578125	260.6572265625
661	261.0109558105469	1.7984					1	DETECTED	261.0110 m/z @1.80 [CD8257_2.mzXML]	261.0109558105469	1.7984	1.4336833333333334	15.266183333333334	13.832500000000001	50251.69921875	2414331.1454861453	0	1188	0.27068020718707375	19.052874862116074	1.3756866511674486	261.004638671875	261.01971435546875
662	261.07330322265625	10.519116666666667					1	DETECTED	261.0733 m/z @10.52 [CD8257_2.mzXML]	261.07330322265625	10.519116666666667	8.736166666666666	10.691316666666667	1.9551500000000015	20087.8046875	498506.4825924678	0	1188	0.09654989529807523	0.5470083015931784	0.07754775878403615	261.0687561035156	261.08074951171875
663	261.1442565917969	9.5503					1	DETECTED	261.1443 m/z @9.55 [CD8257_2.mzXML]	261.1442565917969	9.5503	0.5592333333333334	19.9425	19.383266666666664	98301.828125	2860575.4805502044	0	1188	0.08532651806120306	8.999345653249609	1.5021649143774736	261.1435546875	261.1465759277344
664	261.1891174316406	9.882016666666667					1	DETECTED	261.1891 m/z @9.88 [CD8257_2.mzXML]	261.1891174316406	9.882016666666667	0.10101666666666667	19.997833333333332	19.896816666666666	7840.59765625	2145223.7176874415	0	1188	9.2119873836407	0.6155715712616244	0.06348308497696949	261.18365478515625	261.18963623046875
665	262.1476745605469	9.5503					1	DETECTED	262.1477 m/z @9.55 [CD8257_2.mzXML]	262.1476745605469	9.5503	9.402050000000001	9.664299999999999	0.2622499999999981	12372.8759765625	73262.132468628	0	1188	0.07285189948417425	0.884485666104552	1.6046727762515491	262.1466064453125	262.1478271484375
666	262.164794921875	5.720633333333334					1	DETECTED	262.1648 m/z @5.72 [CD8257_2.mzXML]	262.164794921875	5.720633333333334	3.31425	19.09783333333333	15.78358333333333	2940.02734375	1206863.4057815245	0	1188	0.28485048212636777	3.27952390516889	5.55904781033778	262.1620788574219	262.1656494140625
667	263.00762939453125	1.7984					1	DETECTED	263.0076 m/z @1.80 [CD8257_2.mzXML]	263.00762939453125	1.7984	1.6579666666666666	17.522	15.864033333333332	14456.12109375	2994647.579492218	0	1188	0.4071349517970446	56.4824353192499	111.9648706384998	263.0039367675781	263.012451171875
668	263.018798828125	11.207983333333335					1	DETECTED	263.0188 m/z @11.21 [CD8257_2.mzXML]	263.018798828125	11.207983333333335	10.865466666666666	18.8785	8.013033333333333	8697.0029296875	1230318.4309630746	0	1188	4.89954101723241	9.708668222046455	20.598636346877775	263.0177307128906	263.019775390625
669	263.0881042480469	11.630666666666666					1	DETECTED	263.0881 m/z @11.63 [CD8257_2.mzXML]	263.0881042480469	11.630666666666666	1.784	12.91475	11.130749999999999	1597393.75	3.777664228551469E7	1	1188	0.19482621289274782	0.5259574546067397	0.028337138556204372	263.084228515625	263.0924072265625
670	263.1389465332031	9.664299999999999					1	DETECTED	263.1389 m/z @9.66 [CD8257_2.mzXML]	263.1389465332031	9.664299999999999	9.6161	9.730366666666667	0.1142666666666674	13229.861328125	63799.977615966796	0	1188	0.08429239483751694	1.1853388658368091	1.3706777316736185	263.13861083984375	263.1390380859375
671	263.2363586425781	14.437666666666667					1	DETECTED	263.2364 m/z @14.44 [CD8257_2.mzXML]	263.2363586425781	14.437666666666667	0.5774	19.721666666666668	19.144266666666667	80418.9921875	5266760.198912907	0	1188	0.5546228466722738	1.060881551997408	1.3924861567422426	263.23223876953125	263.23797607421875
672	264.092041015625	11.6027					1	DETECTED	264.0920 m/z @11.60 [CD8257_2.mzXML]	264.092041015625	11.6027	11.505616666666667	12.550099999999999	1.044483333333332	174006.0	2434678.554114258	0	1188	0.1797799556907087	3.0314993802834955	4.254692112043206	264.0914611816406	264.0926208496094
673	264.1705017089844	9.191533333333332					1	DETECTED	264.1705 m/z @9.19 [CD8257_2.mzXML]	264.1705017089844	9.191533333333332	9.116033333333332	9.831333333333333	0.7153000000000009	28034.484375	229686.0693971872	0	1188	0.10436508467936889	2.679933880174663	2.0264575630345845	264.1700134277344	264.1712646484375
674	264.8517150878906	1.75475					1	DETECTED	264.8517 m/z @1.75 [CD8257_2.mzXML]	264.8517150878906	1.75475	1.6730833333333335	1.784	0.11091666666666655	13258.41015625	51856.87780151372	0	1188	0.08013305658829695	0.6790816326530614	0.3581632653061229	264.8434143066406	264.8523864746094
675	265.0226135253906	1.7984					1	DETECTED	265.0226 m/z @1.80 [CD8257_2.mzXML]	265.0226135253906	1.7984	1.75475	16.988	15.23325	37316.93359375	1406059.1350710753	0	1188	0.06762085959408881	14.704470902623727	16.68206601676871	265.0129699707031	265.0323486328125
676	265.0684509277344	10.207533333333334					1	DETECTED	265.0685 m/z @10.21 [CD8257_2.mzXML]	265.0684509277344	10.207533333333334	9.981566666666668	17.485333333333333	7.503766666666666	4329.7216796875	496406.2407381895	0	1188	5.951332689865234	16.60370261100459	27.88764075311581	265.0678405761719	265.0762634277344
677	265.0937805175781	11.561483333333333					1	DETECTED	265.0938 m/z @11.56 [CD8257_2.mzXML]	265.0937805175781	11.561483333333333	0.10101666666666667	19.997833333333332	19.896816666666666	12794.78515625	1675959.285428406	0	1188	0.11240830812546676	0.7546775038063955	3.390371646896366	265.0840759277344	265.0948486328125
678	265.11810302734375	9.71395					1	DETECTED	265.1181 m/z @9.71 [CD8257_2.mzXML]	265.11810302734375	9.71395	9.63195	18.476999999999997	8.845049999999997	85015.7578125	1544608.21641873	1	1188	0.09257178637794716	1.7069709655475758	2.137497021421722	265.1151123046875	265.1189270019531
679	265.1429443359375	12.366116666666667					1	DETECTED	265.1429 m/z @12.37 [CD8257_2.mzXML]	265.1429443359375	12.366116666666667	11.3955	12.515316666666667	1.119816666666667	21654.240234375	597624.6413015131	0	1188	0.12278317001661243	0.5768583546542578	0.1537167093085157	265.1423034667969	265.1432800292969
680	265.251953125	12.668116666666666					1	DETECTED	265.2520 m/z @12.67 [CD8257_2.mzXML]	265.251953125	12.668116666666666	0.5592333333333334	15.846083333333333	15.28685	16971.720703125	2641085.108696259	0	1188	1.4260484517533563	0.5977677477357641	0.19156871976971845	265.2436218261719	265.25311279296875
681	265.98095703125	10.207533333333334					1	DETECTED	265.9810 m/z @10.21 [CD8257_2.mzXML]	265.98095703125	10.207533333333334	10.190566666666665	10.290033333333334	0.09946666666666815	13860.25	57679.53826806697	0	1188	0.07894853954503489	2.931237721021325	4.86247544204265	265.98095703125	265.9813232421875
682	266.1214599609375	9.730366666666667					1	DETECTED	266.1215 m/z @9.73 [CD8257_2.mzXML]	266.1214599609375	9.730366666666667	9.647933333333333	9.780383333333333	0.1324500000000004	12238.2275390625	55308.58893572974	0	1188	1.2068942495796673	0.803376465830968	0.4773236737979412	266.12115478515625	266.1216125488281
683	266.6382141113281	12.7855					1	DETECTED	266.6382 m/z @12.79 [CD8257_2.mzXML]	266.6382141113281	12.7855	12.7354	12.989583333333334	0.25418333333333365	12583.9599609375	99595.24410327137	0	1188	0.08006605740007444	2.5367598137059004	4.073519627411801	266.6378173828125	266.6385498046875
684	266.9273681640625	1.5975499999999998					1	DETECTED	266.9274 m/z @1.60 [CD8257_2.mzXML]	266.9273681640625	1.5975499999999998	1.56835	1.64295	0.0746	35521.12109375	109095.53033300789	0	1188	0.055477808519500016	1.2773972602739774	1.5547945205479545	266.9267272949219	266.9275207519531
685	267.0311584472656	11.658183333333334					1	DETECTED	267.0312 m/z @11.66 [CD8257_2.mzXML]	267.0311584472656	11.658183333333334	11.5479	11.954366666666665	0.406466666666665	15013.6689453125	173780.63253350815	0	1188	0.11831647173029225	1.8428290766208182	2.286364675637693	267.03045654296875	267.0314025878906
686	267.0679931640625	16.7125					1	DETECTED	267.0680 m/z @16.71 [CD8257_2.mzXML]	267.0679931640625	16.7125	0.34025	19.997833333333332	19.65758333333333	8576.263671875	2642307.495019898	0	1188	2.367438893442447	0.6242390240699555	0.23213297903159985	267.05816650390625	267.0703125
687	267.0989990234375	1.6579666666666666					1	DETECTED	267.0990 m/z @1.66 [CD8257_2.mzXML]	267.0989990234375	1.6579666666666666	1.55345	11.672083333333335	10.118633333333335	11773.2880859375	1042350.550806549	0	1188	0.1361186807682535	21.380533422356066	41.308612518623164	267.0897216796875	267.1008605957031
688	267.64642333984375	13.213283333333333					1	DETECTED	267.6464 m/z @13.21 [CD8257_2.mzXML]	267.64642333984375	13.213283333333333	12.383000000000001	15.7177	3.3346999999999998	192815.78125	4717297.585034058	2	1188	0.2899956995278892	1.7575128482445261	1.8035808333380305	267.6458435058594	267.654541015625
689	267.9789733886719	10.207533333333334					1	DETECTED	267.9790 m/z @10.21 [CD8257_2.mzXML]	267.9789733886719	10.207533333333334	5.248333333333333	15.499333333333334	10.251000000000001	12495.7373046875	2046685.9978120124	0	1188	0.288057861522784	1.0335336344571704	1.0670672689143408	267.9757080078125	267.98590087890625
690	268.9571228027344	11.410683333333333					1	DETECTED	268.9571 m/z @11.41 [CD8257_2.mzXML]	268.9571228027344	11.410683333333333	9.354083333333334	18.695833333333333	9.34175	10136.80859375	1195630.6876748959	0	1188	0.698944528202313	2.0326732885063854	10.954709231187822	268.9552307128906	268.959228515625
691	268.99664306640625	10.257133333333334					1	DETECTED	268.9966 m/z @10.26 [CD8257_2.mzXML]	268.99664306640625	10.257133333333334	9.567	10.339400000000001	0.7724000000000011	8458.2373046875	188795.54438208044	0	1188	0.7123363585510525	0.5596020092735708	0.11920401854714162	268.9964599609375	268.9970703125
692	269.08697509765625	1.4654333333333334					1	DETECTED	269.0870 m/z @1.47 [CD8257_2.mzXML]	269.08697509765625	1.4654333333333334	1.4151833333333335	11.588750000000001	10.173566666666668	5825.84375	1872877.7886282962	0	1188	0.07570635032610751	101.22951907131032	201.45903814262064	269.0843811035156	269.0873718261719
693	269.13787841796875	12.047133333333333					1	DETECTED	269.1379 m/z @12.05 [CD8257_2.mzXML]	269.13787841796875	12.047133333333333	11.57515	12.399849999999999	0.8246999999999982	50569.828125	514545.280385498	0	1188	0.11684521586148122	3.3119047681830254	3.3337945944776672	269.1373291015625	269.138916015625
694	269.1687927246094	15.772516666666666					1	DETECTED	269.1688 m/z @15.77 [CD8257_2.mzXML]	269.1687927246094	15.772516666666666	10.2243	18.293666666666663	8.069366666666664	2074.5849609375	542195.0973643493	0	1188	0.6986087335437876	0.7272036360031598	0.45440727200631975	269.1677551269531	269.16900634765625
695	269.2257385253906	13.9801					1	DETECTED	269.2257 m/z @13.98 [CD8257_2.mzXML]	269.2257385253906	13.9801	13.875616666666668	15.355316666666665	1.4796999999999976	59536.69140625	1567978.1921312867	0	1188	0.2960598434455708	6.308062297791154	9.436500985026504	269.2255859375	269.22698974609375
696	269.2833557128906	13.079566666666667					1	DETECTED	269.2834 m/z @13.08 [CD8257_2.mzXML]	269.2833557128906	13.079566666666667	0.11931666666666667	19.575166666666668	19.45585	7855.99658203125	1830285.432095092	0	1188	1.31279160121632	1.050000678757175	0.9581632960626619	269.282470703125	269.2850646972656
697	270.1411437988281	12.031916666666666					1	DETECTED	270.1411 m/z @12.03 [CD8257_2.mzXML]	270.1411437988281	12.031916666666666	12.001466666666666	12.093666666666667	0.09220000000000184	9854.3564453125	37127.90332421895	0	1188	0.09942935949879583	1.513957307060781	2.027914614121562	270.1407775878906	270.1411437988281
698	270.22918701171875	13.962266666666666					1	DETECTED	270.2292 m/z @13.96 [CD8257_2.mzXML]	270.22918701171875	13.962266666666666	13.840733333333333	15.301733333333335	1.461000000000002	11778.80859375	344024.49002258334	0	1188	0.3459657642583842	6.0106966538672415	11.021393307734483	270.2283935546875	270.22991943359375
699	271.0393981933594	1.784					1	DETECTED	271.0394 m/z @1.78 [CD8257_2.mzXML]	271.0393981933594	1.784	1.7221166666666667	15.938600000000001	14.216483333333334	62924.40625	2928120.89088147	0	1188	0.06857399064633651	114.86520333961765	228.73040667923527	271.0391540527344	271.0473327636719
700	271.1431884765625	12.769283333333334					1	DETECTED	271.1432 m/z @12.77 [CD8257_2.mzXML]	271.1431884765625	12.769283333333334	10.744066666666667	13.064	2.319933333333333	8526.1240234375	563690.5688435673	0	1188	1.8737219620146774	0.5727617621159874	0.14552352423197484	271.1427307128906	271.14422607421875
701	271.205322265625	14.5661					1	DETECTED	271.2053 m/z @14.57 [CD8257_2.mzXML]	271.205322265625	14.5661	11.240733333333333	15.2129	3.9721666666666664	16819.21875	1023260.7130963135	0	1188	0.6029178489908507	0.5972524333156242	0.19450486663124833	271.2046813964844	271.2057800292969
702	271.2625427246094	12.550099999999999					1	DETECTED	271.2625 m/z @12.55 [CD8257_2.mzXML]	271.2625427246094	12.550099999999999	0.10101666666666667	19.997833333333332	19.896816666666666	24850.060546875	4870108.248558476	0	1188	0.34944510864113987	0.9387083803653956	0.5190153875500845	271.2619323730469	271.2638244628906
703	271.6573181152344	12.960316666666667					1	DETECTED	271.6573 m/z @12.96 [CD8257_2.mzXML]	271.6573181152344	12.960316666666667	12.883983333333333	13.840733333333333	0.9567499999999995	22725.9765625	330945.30228417955	0	1188	0.1455591196653021	6.266921397379834	11.533842794759668	271.65667724609375	271.6576843261719
704	272.2085266113281	14.63295					1	DETECTED	272.2085 m/z @14.63 [CD8257_2.mzXML]	272.2085266113281	14.63295	14.357249999999999	14.951033333333333	0.5937833333333344	4058.80859375	100772.75427307148	0	1188	0.30981493964960727	1.0768649498246887	1.1537298996493774	272.20782470703125	272.20941162109375
705	272.2579345703125	11.366033333333332					1	DETECTED	272.2579 m/z @11.37 [CD8257_2.mzXML]	272.2579345703125	11.366033333333332	0.21103333333333335	19.740333333333336	19.529300000000003	23989.892578125	1600737.1272474974	0	1188	0.08504803740857447	3.5460363906357397	1.1686679016658836	272.2574462890625	272.2676696777344
706	272.6653747558594	13.301066666666665					1	DETECTED	272.6654 m/z @13.30 [CD8257_2.mzXML]	272.6653747558594	13.301066666666665	13.24265	14.5494	1.306750000000001	8448.564453125	196497.39938446067	0	1188	0.1928915323143645	11.184736091298259	21.369472182596517	272.6560974121094	272.66583251953125
707	272.7940673828125	1.9385000000000001					1	DETECTED	272.7941 m/z @1.94 [CD8257_2.mzXML]	272.7940673828125	1.9385000000000001	1.7696833333333333	2.1638333333333337	0.39415000000000044	13578.5810546875	143777.4111365968	0	1188	0.08379602533706687	1.1673906604798105	1.334781320959621	272.7938232421875	272.7951354980469
708	272.94403076171875	1.6126					1	DETECTED	272.9440 m/z @1.61 [CD8257_2.mzXML]	272.94403076171875	1.6126	1.56835	1.6730833333333335	0.10473333333333357	47220.53515625	193614.34161376962	0	1188	0.07026802555786937	1.1834274952919015	1.3487424140431894	272.9436950683594	272.944091796875
709	274.0028381347656	11.22435					1	DETECTED	274.0028 m/z @11.22 [CD8257_2.mzXML]	274.0028381347656	11.22435	10.882316666666666	18.659499999999998	7.777183333333332	9180.56640625	1308310.8330503532	0	1188	4.292845528041175	10.199774394355382	19.434372337850903	274.0015563964844	274.003662109375
710	274.0919494628906	0.5228833333333334					1	DETECTED	274.0919 m/z @0.52 [CD8257_2.mzXML]	274.0919494628906	0.5228833333333334	0.11931666666666667	19.960833333333333	19.841516666666667	1604.0858154296875	1116752.073018402	0	1188	0.38258822213106525	24.58270009085653	48.16540018171306	274.0904235839844	274.0937805175781
711	274.1287841796875	10.53375					1	DETECTED	274.1288 m/z @10.53 [CD8257_2.mzXML]	274.1287841796875	10.53375	10.475933333333334	10.62445	0.14851666666666574	10041.953125	56268.026111815976	0	1188	0.09552650118583017	1.3372964461818615	1.564152499360405	274.1282653808594	274.1287841796875
712	274.2011413574219	10.207533333333334					1	DETECTED	274.2011 m/z @10.21 [CD8257_2.mzXML]	274.2011413574219	10.207533333333334	10.1025	10.460466666666667	0.3579666666666679	3406.939208984375	35419.174434875444	0	1188	0.12301800759332338	1.7040622024753855	2.408124404950771	274.2004089355469	274.2015686035156
713	274.2726745605469	11.33625					1	DETECTED	274.2727 m/z @11.34 [CD8257_2.mzXML]	274.2726745605469	11.33625	0.34025	13.80725	13.467	2731508.5	1.8864256011448935E7	1	1188	0.0926655276375623	2.0294784267751784	3.024985362726512	274.2720947265625	274.2743835449219
714	274.6241149902344	12.835566666666667					1	DETECTED	274.6241 m/z @12.84 [CD8257_2.mzXML]	274.6241149902344	12.835566666666667	12.7354	13.301066666666665	0.5656666666666652	11171.255859375	151154.4228234252	0	1188	0.28852054429587604	2.8236272878535744	1.3427658657020676	274.6240234375	274.6339111328125
715	274.88037109375	1.7390833333333333					1	DETECTED	274.8804 m/z @1.74 [CD8257_2.mzXML]	274.88037109375	1.7390833333333333	1.64295	1.784	0.14105000000000012	15044.9951171875	89592.19644726571	0	1188	0.13385939367738886	0.733616504854369	0.46723300970873805	274.8722839355469	274.88067626953125
716	274.94183349609375	1.6126					1	DETECTED	274.9418 m/z @1.61 [CD8257_2.mzXML]	274.94183349609375	1.6126	1.4336833333333334	1.64295	0.2092666666666665	7574.9287109375	62995.201848144534	0	1188	0.17524528385007487	0.5848160223567765	0.16963204471355317	274.94183349609375	274.9505310058594
717	274.99957275390625	11.207983333333335					1	DETECTED	274.9996 m/z @11.21 [CD8257_2.mzXML]	274.99957275390625	11.207983333333335	10.796533333333334	19.5385	8.741966666666665	13987.8046875	1575857.2819233397	0	1188	3.937689143826221	9.20326465421753	16.14955343679257	274.9979553222656	275.0010986328125
718	275.0205993652344	1.4952666666666665					1	DETECTED	275.0206 m/z @1.50 [CD8257_2.mzXML]	275.0205993652344	1.4952666666666665	1.4336833333333334	2.772283333333333	1.3385999999999998	6920.775390625	253592.49754272457	0	1188	0.0440510981251907	10.868200270636034	20.73640054127207	275.0205993652344	275.0303039550781
719	275.27655029296875	11.33625					1	DETECTED	275.2766 m/z @11.34 [CD8257_2.mzXML]	275.27655029296875	11.33625	11.306183333333333	12.078133333333334	0.7719500000000004	346220.0625	2388862.1255249046	0	1188	0.1150388319584188	6.755959915586476	5.404482640963544	275.2762145996094	275.2774658203125
720	275.6324157714844	13.153966666666667					1	DETECTED	275.6324 m/z @13.15 [CD8257_2.mzXML]	275.6324157714844	13.153966666666667	12.001466666666666	14.951033333333333	2.9495666666666676	131006.9140625	2579395.40640085	0	1188	0.18730646455096256	1.755320775008573	2.41972513963441	275.6314697265625	275.6335754394531
721	276.1343994140625	13.153966666666667					1	DETECTED	276.1344 m/z @13.15 [CD8257_2.mzXML]	276.1343994140625	13.153966666666667	4.25505	14.32555	10.0705	30066.490234375	1517976.547199158	0	1188	0.2509918568259337	0.5257255941803421	0.04750389287789949	276.1248779296875	276.14385986328125
722	276.27978515625	11.306183333333333					1	DETECTED	276.2798 m/z @11.31 [CD8257_2.mzXML]	276.27978515625	11.306183333333333	11.306183333333333	11.3955	0.08931666666666693	26503.955078125	100237.36651269588	0	1188	0.06772663215761376	null	null	276.27923583984375	276.2799987792969
723	276.6515808105469	13.213283333333333					1	DETECTED	276.6516 m/z @13.21 [CD8257_2.mzXML]	276.6515808105469	13.213283333333333	13.1098	13.840733333333333	0.7309333333333328	26357.58984375	417202.4849186403	0	1188	0.2546455606226399	3.5316476083105206	3.336770808667614	276.6507263183594	276.6517028808594
724	276.98492431640625	1.7984					1	DETECTED	276.9849 m/z @1.80 [CD8257_2.mzXML]	276.98492431640625	1.7984	1.784	19.226166666666664	17.442166666666665	19290.533203125	1249640.5353751217	0	1188	0.23218635051718373	287.0676152995039	1084.7338920768957	276.9838562011719	276.994873046875
725	277.0382995605469	10.504766666666665					1	DETECTED	277.0383 m/z @10.50 [CD8257_2.mzXML]	277.0382995605469	10.504766666666665	10.460466666666667	19.336166666666667	8.8757	21773.412109375	501857.66865728656	0	1188	0.09961007926846932	2.3783886639557346	3.615414688913455	277.0344543457031	277.0384521484375
726	277.1038818359375	11.240733333333333					1	DETECTED	277.1039 m/z @11.24 [CD8257_2.mzXML]	277.1038818359375	11.240733333333333	11.207983333333335	12.093666666666667	0.8856833333333327	18502.966796875	442919.0841810297	0	1188	0.6863453653960789	13.521882951654645	25.260033918267823	277.1019287109375	277.10491943359375
727	277.15771484375	15.125166666666667					1	DETECTED	277.1577 m/z @15.13 [CD8257_2.mzXML]	277.15771484375	15.125166666666667	9.763816666666665	18.055666666666664	8.291849999999998	7152.8623046875	1372109.498103485	0	1188	0.6739162930860338	0.7402475059721771	4.535744393469853	277.15216064453125	277.1590270996094
728	277.17938232421875	12.176266666666667					1	DETECTED	277.1794 m/z @12.18 [CD8257_2.mzXML]	277.17938232421875	12.176266666666667	0.10101666666666667	19.611666666666668	19.510650000000002	9298.19921875	1350003.1915852053	0	1188	0.04876361455229805	0.8173103109653563	1.5054736092137206	277.1731262207031	277.1810302734375
729	277.21282958984375	13.707516666666667					1	DETECTED	277.2128 m/z @13.71 [CD8257_2.mzXML]	277.21282958984375	13.707516666666667	12.1097	14.199000000000002	2.0893000000000015	19653.310546875	791950.242655396	0	1188	1.2776354314030893	0.639680645469339	0.45238584954214983	277.21258544921875	277.21624755859375
730	278.0521545410156	16.4547					1	DETECTED	278.0522 m/z @16.45 [CD8257_2.mzXML]	278.0521545410156	16.4547	9.5503	19.519833333333334	9.969533333333334	2685.02197265625	702991.9853168034	0	1188	1.084931223733296	0.7219695653013539	0.44393913060270784	278.0514221191406	278.0535888671875
731	278.6269226074219	12.960316666666667					1	DETECTED	278.6269 m/z @12.96 [CD8257_2.mzXML]	278.6269226074219	12.960316666666667	12.7855	17.816333333333333	5.030833333333332	27824.029296875	1030636.8604461676	0	1188	0.18903128037856476	14.388883592334826	29.458432836406487	278.6206970214844	278.6272888183594
732	278.9818420410156	1.8968999999999998					1	DETECTED	278.9818 m/z @1.90 [CD8257_2.mzXML]	278.9818420410156	1.8968999999999998	0.21103333333333335	19.41	19.198966666666667	7319.36865234375	2461444.7509182417	0	1188	16.210649961309482	5.694094036697249	4.836716328304933	278.98095703125	278.98358154296875
733	279.06231689453125	11.5479					1	DETECTED	279.0623 m/z @11.55 [CD8257_2.mzXML]	279.06231689453125	11.5479	1.8689500000000001	12.016666666666667	10.147716666666668	27992.353515625	2381389.5057064826	0	1188	0.25408326054328434	0.5227089373297199	0.037405387422550805	279.0529479980469	279.06878662109375
734	279.0829162597656	10.519116666666667					1	DETECTED	279.0829 m/z @10.52 [CD8257_2.mzXML]	279.0829162597656	10.519116666666667	6.884116666666667	18.659499999999998	11.77538333333333	839296.5	6299261.715661301	1	1188	0.09417664000339343	1.675066210007935	1.9578268167993051	279.0828552246094	279.0927734375
735	279.15826416015625	12.449766666666667					1	DETECTED	279.1583 m/z @12.45 [CD8257_2.mzXML]	279.15826416015625	12.449766666666667	0.10101666666666667	19.997833333333332	19.896816666666666	119772.3984375	3.3385459406264145E7	1	1188	11.152616759657109	0.5364891283665886	0.07441920994232216	279.1578369140625	279.1593933105469
736	279.2308654785156	13.46485					1	DETECTED	279.2309 m/z @13.46 [CD8257_2.mzXML]	279.2308654785156	13.46485	11.985633333333334	18.677666666666667	6.692033333333333	28955.57421875	1645692.0999424434	0	1188	0.15864338112909415	2.2620193120232566	4.198416906188253	279.2281188964844	279.2323303222656
737	279.6459045410156	12.960316666666667					1	DETECTED	279.6459 m/z @12.96 [CD8257_2.mzXML]	279.6459045410156	12.960316666666667	12.769283333333334	14.262166666666667	1.4928833333333333	139518.65625	2010524.8228911166	2	1188	0.18691236616418294	1.6460012080975108	1.2084942081595658	279.6448669433594	279.6467590332031
738	280.0912780761719	1.7390833333333333					1	DETECTED	280.0913 m/z @1.74 [CD8257_2.mzXML]	280.0912780761719	1.7390833333333333	1.6884333333333332	18.604666666666667	16.916233333333334	121735.59375	4306362.018329101	1	1188	8.8458241890542	135.10496777744086	3.1881584893177477	280.08587646484375	280.0916748046875
739	280.1475830078125	12.930133333333334					1	DETECTED	280.1476 m/z @12.93 [CD8257_2.mzXML]	280.1475830078125	12.930133333333334	9.33815	13.558566666666668	4.220416666666667	48662.34375	2118964.357358156	0	1188	3.6243297433046227	0.5762743744022107	0.14822093313182308	280.14678955078125	280.1545715332031
740	280.16168212890625	12.449766666666667					1	DETECTED	280.1617 m/z @12.45 [CD8257_2.mzXML]	280.16168212890625	12.449766666666667	0.13758333333333334	19.960833333333333	19.82325	21381.115234375	5779524.709078611	0	1188	0.19161547025858994	0.5668456611974563	3.0004753528846524	280.16070556640625	280.1629943847656
741	280.23455810546875	13.46485					1	DETECTED	280.2346 m/z @13.46 [CD8257_2.mzXML]	280.23455810546875	13.46485	12.567433333333334	13.624566666666668	1.0571333333333346	7697.0439453125	194659.5756428224	0	1188	0.10571426812734153	0.5889869068622907	0.1779738137245814	280.23370361328125	280.2348327636719
742	280.6539611816406	13.35895					1	DETECTED	280.6540 m/z @13.36 [CD8257_2.mzXML]	280.6539611816406	13.35895	12.899516666666667	14.599633333333333	1.7001166666666663	71426.421875	1361679.7539154063	0	1188	0.2701224664586803	2.0204561492920607	2.601064450394816	280.648193359375	280.6545715332031
743	281.0102844238281	11.644333333333332					1	DETECTED	281.0103 m/z @11.64 [CD8257_2.mzXML]	281.0102844238281	11.644333333333332	11.505616666666667	12.176266666666667	0.6706500000000002	25837.81640625	409920.36831195094	0	1188	0.26931127314649217	2.417337498498159	1.9333355272319197	281.0087890625	281.0104675292969
744	281.0837097167969	16.08608333333333					1	DETECTED	281.0837 m/z @16.09 [CD8257_2.mzXML]	281.0837097167969	16.08608333333333	9.567	19.703500000000002	10.136500000000002	13082.888671875	2910417.7447897345	0	1188	2.6869202273981436	0.7333423539740099	0.4657566910166595	281.0824890136719	281.0899353027344
745	281.1124572753906	9.4675					1	DETECTED	281.1125 m/z @9.47 [CD8257_2.mzXML]	281.1124572753906	9.4675	8.771116666666668	9.63195	0.860833333333332	2454.02685546875	75379.16933819577	0	1188	0.22957548683569406	0.6180743364526249	0.23614867290524977	281.1123352050781	281.1135559082031
746	281.2467956542969	14.389483333333335					1	DETECTED	281.2468 m/z @14.39 [CD8257_2.mzXML]	281.2467956542969	14.389483333333335	4.6545	19.924166666666668	15.26966666666667	149453.875	7422728.436237824	0	1188	0.38509122324959044	0.9751530766242039	0.38125062535242304	281.2449645996094	281.2484130859375
747	281.6617736816406	14.117533333333334					1	DETECTED	281.6618 m/z @14.12 [CD8257_2.mzXML]	281.6617736816406	14.117533333333334	10.964383333333334	16.21525	5.250866666666667	41290.1953125	2917062.510363036	0	1188	0.6725014979381303	2.4351922860773336	0.38753696949791705	281.6562805175781	281.6625671386719
748	282.1634216308594	14.485733333333334					1	DETECTED	282.1634 m/z @14.49 [CD8257_2.mzXML]	282.1634216308594	14.485733333333334	11.15995	15.644916666666667	4.484966666666667	10971.703125	985275.5664663695	0	1188	2.935663459437471	0.6742722265932336	0.3485444531864672	282.1627197265625	282.16448974609375
749	282.22137451171875	17.779833333333332					1	DETECTED	282.2214 m/z @17.78 [CD8257_2.mzXML]	282.22137451171875	17.779833333333332	0.10101666666666667	19.997833333333332	19.896816666666666	4386.662109375	2689129.311033173	0	1188	1.9882191158489704	0.5627304429312294	0.22498963970684732	282.2199401855469	282.2225341796875
750	282.2502746582031	14.389483333333335					1	DETECTED	282.2503 m/z @14.39 [CD8257_2.mzXML]	282.2502746582031	14.389483333333335	11.290249999999999	15.938600000000001	4.648350000000002	27670.751953125	3558944.5165510257	0	1188	3.45002874982462	0.7038514200843349	0.3847167480354284	282.24993896484375	282.2590637207031
751	282.27850341796875	13.9801					1	DETECTED	282.2785 m/z @13.98 [CD8257_2.mzXML]	282.27850341796875	13.9801	11.788516666666668	14.262166666666667	2.4736499999999992	45851.88671875	1184066.4622629408	0	1188	0.31978871101748574	0.8796277453198237	1.4635919380768432	282.2769775390625	282.2790222167969
752	282.822509765625	1.7390833333333333					1	DETECTED	282.8225 m/z @1.74 [CD8257_2.mzXML]	282.822509765625	1.7390833333333333	1.7221166666666667	19.262666666666668	17.54055	12016.5517578125	3903403.1553218993	0	1188	0.13070858773878768	516.9120825147376	1032.8241650294754	282.8224792480469	282.8314514160156
753	282.9046936035156	1.5828833333333334					1	DETECTED	282.9047 m/z @1.58 [CD8257_2.mzXML]	282.9046936035156	1.5828833333333334	1.55345	13.4957	11.94225	66716.5390625	7331497.947062134	0	1188	0.05739192173312957	202.869479048697	386.75534076901215	282.89678955078125	282.9052734375
754	282.97283935546875	11.473733333333334					1	DETECTED	282.9728 m/z @11.47 [CD8257_2.mzXML]	282.97283935546875	11.473733333333334	9.697083333333333	17.632833333333334	7.9357500000000005	7911.41455078125	1155054.3285880738	0	1188	0.6657430414266372	2.2333464666647904	9.466449917117059	282.9631652832031	282.9825439453125
755	283.0074768066406	10.2243					1	DETECTED	283.0075 m/z @10.22 [CD8257_2.mzXML]	283.0074768066406	10.2243	10.190566666666665	10.30655	0.11598333333333422	9668.99609375	48617.8522746586	0	1188	0.08546845853815377	1.7191205533596599	2.4382411067193197	283.00714111328125	283.00775146484375
756	283.0274658203125	1.9667333333333334					1	DETECTED	283.0275 m/z @1.97 [CD8257_2.mzXML]	283.0274658203125	1.9667333333333334	1.9667333333333334	18.53166666666667	16.564933333333336	4661.37548828125	1558658.9540660093	0	1188	14.525588544883906	null	null	283.0260925292969	283.0283203125
757	283.1071472167969	10.744066666666667					1	DETECTED	283.1071 m/z @10.74 [CD8257_2.mzXML]	283.1071472167969	10.744066666666667	10.356916666666667	14.666233333333334	4.309316666666668	10032.1611328125	340336.27776562516	0	1188	0.10436395881592908	5.565435447070472	0.460986843921864	283.106689453125	283.1165466308594
758	283.1531677246094	12.047133333333333					1	DETECTED	283.1532 m/z @12.05 [CD8257_2.mzXML]	283.1531677246094	12.047133333333333	0.76005	12.449766666666667	11.689716666666667	16733.91796875	2936462.3365894784	0	1188	0.12082362991044882	0.5178360220015504	0.013788964811311068	283.1491394042969	283.15380859375
759	283.2414855957031	15.2129					1	DETECTED	283.2415 m/z @15.21 [CD8257_2.mzXML]	283.2414855957031	15.2129	14.715566666666666	15.938600000000001	1.2230333333333352	3369.837158203125	129944.8391387634	0	1188	0.300763313653027	1.2295911528150145	1.459182305630029	283.240966796875	283.2425537109375
760	283.26220703125	12.634933333333333					1	DETECTED	283.2622 m/z @12.63 [CD8257_2.mzXML]	283.26220703125	12.634933333333333	0.24800000000000003	19.997833333333332	19.74983333333333	44438.94140625	2525924.6181321735	0	1188	0.23135219402164786	3.78006018016776	2.9597275078463503	283.2538757324219	283.2716064453125
761	283.2815856933594	13.944633333333334					1	DETECTED	283.2816 m/z @13.94 [CD8257_2.mzXML]	283.2815856933594	13.944633333333334	13.840733333333333	14.421249999999999	0.5805166666666661	8843.7529296875	156989.48117480494	0	1188	0.2615192396359962	2.7936316971446553	4.587263394289311	283.28057861328125	283.2825012207031
762	284.2939758300781	12.634933333333333					1	DETECTED	284.2940 m/z @12.63 [CD8257_2.mzXML]	284.2939758300781	12.634933333333333	5.195533333333334	12.802266666666666	7.606733333333333	14263.880859375	793626.914886261	0	1188	0.13187330799705066	0.5112464266831555	0.7996438607839523	284.2931823730469	284.2950439453125
763	284.33038330078125	11.879133333333334					1	DETECTED	284.3304 m/z @11.88 [CD8257_2.mzXML]	284.33038330078125	11.879133333333334	2.427833333333333	12.1097	9.681866666666668	12816.9853515625	2951842.9303420414	0	1188	0.14369951523164914	0.5121976165536312	0.02617472812307247	284.3293762207031	284.3374328613281
764	284.90936279296875	1.6730833333333335					1	DETECTED	284.9094 m/z @1.67 [CD8257_2.mzXML]	284.90936279296875	1.6730833333333335	1.6579666666666666	1.784	0.12603333333333344	31285.501953125	120933.06699267591	0	1188	0.1516185370995622	4.168687982359369	7.3373759647187375	284.9090576171875	284.90960693359375
765	285.00543212890625	10.2243					1	DETECTED	285.0054 m/z @10.22 [CD8257_2.mzXML]	285.00543212890625	10.2243	10.190566666666665	10.30655	0.11598333333333422	10954.240234375	49044.6512225346	0	1188	0.08380457381195328	1.7191205533596599	2.4382411067193197	285.0052185058594	285.00567626953125
766	285.0645446777344	1.50985					1	DETECTED	285.0645 m/z @1.51 [CD8257_2.mzXML]	285.0645446777344	1.50985	1.4151833333333335	16.63945	15.224266666666667	12301.1279296875	2900261.144153382	0	1188	0.14320428705435884	80.40985915492976	111.91844547306482	285.0618591308594	285.07073974609375
767	286.20111083984375	10.339400000000001					1	DETECTED	286.2011 m/z @10.34 [CD8257_2.mzXML]	286.20111083984375	10.339400000000001	10.290033333333334	11.207983333333335	0.9179500000000012	64724.26953125	632446.546351377	1	1188	0.12669185110071624	3.7889743815746417	4.610409729208535	286.2004089355469	286.20166015625
768	286.2486572265625	9.831333333333333					1	DETECTED	286.2487 m/z @9.83 [CD8257_2.mzXML]	286.2486572265625	9.831333333333333	8.996133333333335	19.391666666666666	10.395533333333331	85541.0078125	1823648.1055431855	1	1188	0.08243870555294741	0.969373254853782	1.4038677924939673	286.24713134765625	286.2501525878906
769	286.6347961425781	13.049066666666667					1	DETECTED	286.6348 m/z @13.05 [CD8257_2.mzXML]	286.6347961425781	13.049066666666667	12.899516666666667	13.24265	0.3431333333333324	7753.29345703125	99612.71189477529	0	1188	0.07065330447220042	1.1472194360860357	1.2944388721720712	286.63409423828125	286.6365966796875
770	287.0136413574219	1.7984					1	DETECTED	287.0136 m/z @1.80 [CD8257_2.mzXML]	287.0136413574219	1.7984	1.75475	1.9245166666666667	0.16976666666666662	26641.451171875	118527.38845678717	0	1188	0.15041077706782935	1.944635357006492	2.889270714012984	287.0124816894531	287.0136413574219
771	287.0999755859375	9.71395					1	DETECTED	287.1000 m/z @9.71 [CD8257_2.mzXML]	287.0999755859375	9.71395	9.680583333333335	9.747016666666667	0.06643333333333246	55558.31640625	183473.89204492111	0	1188	0.13161580065811584	0.9955044955045059	0.9910089910090117	287.0998229980469	287.0999755859375
772	287.20428466796875	10.356916666666667					1	DETECTED	287.2043 m/z @10.36 [CD8257_2.mzXML]	287.20428466796875	10.356916666666667	10.290033333333334	10.708766666666666	0.41873333333333207	9456.41796875	106926.7477974544	0	1188	0.12911902510429663	3.13032643907301	5.26065287814602	287.20391845703125	287.2045593261719
773	287.236572265625	13.9801					1	DETECTED	287.2366 m/z @13.98 [CD8257_2.mzXML]	287.236572265625	13.9801	13.840733333333333	15.1952	1.3544666666666672	10308.28515625	258479.0192407535	0	1188	0.321669453820876	4.8593637885673004	4.950055654669395	287.23529052734375	287.2374267578125
774	287.2519226074219	9.831333333333333					1	DETECTED	287.2519 m/z @9.83 [CD8257_2.mzXML]	287.2519226074219	9.831333333333333	9.583616666666668	10.15545	0.5718333333333323	14039.966796875	167260.6848809811	0	1188	0.08455544413978444	0.8598878846195329	0.6720899650847829	287.2516174316406	287.2524719238281
775	287.6320495605469	12.930133333333334					1	DETECTED	287.6320 m/z @12.93 [CD8257_2.mzXML]	287.6320495605469	12.930133333333334	12.1097	13.657566666666666	1.5478666666666658	132204.328125	1786306.7552446297	0	1188	0.1610902632805935	1.5633742100823518	1.3330319202179968	287.6313171386719	287.6419982910156
776	288.1032409667969	9.71395					1	DETECTED	288.1032 m/z @9.71 [CD8257_2.mzXML]	288.1032409667969	9.71395	9.680583333333335	9.747016666666667	0.06643333333333246	8041.44677734375	25100.2740559081	0	1188	0.09819722485343974	0.9955044955045059	0.9910089910090117	288.1031188964844	288.10345458984375
777	288.2162780761719	10.640733333333333					1	DETECTED	288.2163 m/z @10.64 [CD8257_2.mzXML]	288.2162780761719	10.640733333333333	0.10101666666666667	19.997833333333332	19.896816666666666	353328.53125	3715966.7312932718	1	1188	0.08647952002846004	2.8922628845528555	3.7029739501255396	288.21429443359375	288.2177429199219
778	288.6400146484375	13.329883333333333					1	DETECTED	288.6400 m/z @13.33 [CD8257_2.mzXML]	288.6400146484375	13.329883333333333	12.7855	14.067	1.2814999999999994	43653.0234375	927957.9994748534	0	1188	0.19575663116999387	2.325960436177021	3.790532876226658	288.6323547363281	288.64117431640625
779	288.7682189941406	1.9806833333333331					1	DETECTED	288.7682 m/z @1.98 [CD8257_2.mzXML]	288.7682189941406	1.9806833333333331	1.9523833333333334	9.030416666666667	7.078033333333334	8222.134765625	1494160.8953012696	0	1188	0.16460628190804583	125.0535924617207	249.1071849234414	288.7598876953125	288.7686462402344
780	288.92132568359375	1.6126					1	DETECTED	288.9213 m/z @1.61 [CD8257_2.mzXML]	288.92132568359375	1.6126	1.56835	15.846083333333333	14.277733333333332	235048.90625	2678618.391990357	0	1188	0.07522131384857778	1.6258285247504836	null	288.91180419921875	288.9291076660156
781	289.1180725097656	9.483966666666667					1	DETECTED	289.1181 m/z @9.48 [CD8257_2.mzXML]	289.1180725097656	9.483966666666667	9.4675	9.697083333333333	0.22958333333333414	4658.18701171875	30920.713834350685	0	1188	0.21159156842422	6.971153846153323	5.390533833819368	289.11737060546875	289.1183166503906
782	289.1753845214844	1.8689500000000001					1	DETECTED	289.1754 m/z @1.87 [CD8257_2.mzXML]	289.1753845214844	1.8689500000000001	0.10101666666666667	19.997833333333332	19.896816666666666	5893.8310546875	1748201.7179993892	0	1188	5.814622692088662	5.627139975112184	3.5339410186003652	289.1741027832031	289.1775817871094
783	289.6480407714844	14.133916666666666					1	DETECTED	289.6480 m/z @14.13 [CD8257_2.mzXML]	289.6480407714844	14.133916666666666	10.964383333333334	16.0124	5.0480166666666655	29073.09765625	2089079.9488516543	0	1188	2.4080698823424367	0.8887642062716733	6.721959357720591	289.6397399902344	289.6497802734375
784	290.0328369140625	10.339400000000001					1	DETECTED	290.0328 m/z @10.34 [CD8257_2.mzXML]	290.0328369140625	10.339400000000001	9.533816666666667	19.648333333333333	10.114516666666667	1682.551025390625	525376.6116490175	0	1188	7.424489828161164	6.277759387607314	11.555518775214628	290.0317687988281	290.0350036621094
785	290.1598205566406	8.5289					1	DETECTED	290.1598 m/z @8.53 [CD8257_2.mzXML]	290.1598205566406	8.5289	8.076333333333332	15.59035	7.514016666666668	10047.6318359375	908789.1288583373	0	1188	6.3613628353685225	8.301557781542298	0.18136210676056883	290.1499328613281	290.16107177734375
786	290.5906066894531	8.92555					1	DETECTED	290.5906 m/z @8.93 [CD8257_2.mzXML]	290.5906066894531	8.92555	8.908283333333333	8.996133333333335	0.08785000000000132	2583.630859375	8654.581737732095	0	1188	0.10256524853645033	2.543918918919041	4.087837837838082	290.5893859863281	290.5906066894531
787	290.6268310546875	12.883983333333333					1	DETECTED	290.6268 m/z @12.88 [CD8257_2.mzXML]	290.6268310546875	12.883983333333333	12.769283333333334	13.153966666666667	0.38468333333333327	40040.41796875	361542.40705664014	0	1188	0.11783023333733489	1.6769107817495037	2.622455993531939	290.6263427734375	290.6272888183594
788	290.63812255859375	12.651283333333334					1	DETECTED	290.6381 m/z @12.65 [CD8257_2.mzXML]	290.63812255859375	12.651283333333334	11.729716666666667	14.214733333333333	2.4850166666666667	12603.080078125	491268.6734468994	0	1188	0.10520031417266473	1.3482565920353016	1.6965131840706031	290.6374206542969	290.6478576660156
789	290.667236328125	12.7523					1	DETECTED	290.6672 m/z @12.75 [CD8257_2.mzXML]	290.667236328125	12.7523	4.938233333333333	15.337516666666666	10.399283333333333	7756.81201171875	2873442.245629855	0	1188	9.156510728174016	0.6654206943034356	0.27293259208636805	290.66546630859375	290.6744079589844
790	290.85430908203125	1.75475					1	DETECTED	290.8543 m/z @1.75 [CD8257_2.mzXML]	290.85430908203125	1.75475	1.6730833333333335	1.7696833333333333	0.0965999999999998	19663.599609375	85204.59774707025	0	1188	0.2898529039434121	0.591428571428571	0.182857142857142	290.8542175292969	290.8547668457031
791	290.92535400390625	2.6738166666666667					1	DETECTED	290.9254 m/z @2.67 [CD8257_2.mzXML]	290.92535400390625	2.6738166666666667	0.77825	16.8595	16.08125	38582.1640625	3334226.0402330034	0	1188	0.790088559488197	1.1060849570507112	8.850134031842362	290.9158020019531	290.9261474609375
792	291.11944580078125	12.031916666666666					1	DETECTED	291.1194 m/z @12.03 [CD8257_2.mzXML]	291.11944580078125	12.031916666666666	11.985633333333334	12.94525	0.9596166666666655	191818.65625	1917519.1462059312	1	1188	0.12466214272338405	4.371120417582406	5.569484647203693	291.11883544921875	291.1287536621094
793	291.1735534667969	9.831333333333333					1	DETECTED	291.1736 m/z @9.83 [CD8257_2.mzXML]	291.1735534667969	9.831333333333333	8.545449999999999	14.309633333333332	5.764183333333333	2695.248046875	392286.9260340882	0	1188	0.13267547605815366	2.2413321581792007	3.482664316358401	291.1639404296875	291.1750183105469
794	291.6457824707031	12.899516666666667					1	DETECTED	291.6458 m/z @12.90 [CD8257_2.mzXML]	291.6457824707031	12.899516666666667	12.7354	15.089866666666667	2.354466666666667	85010.1796875	1185826.6381141955	0	1188	0.14268406978205128	2.096329677745562	1.39899694562668	291.64453125	291.6477355957031
795	291.9352111816406	2.5092333333333334					1	DETECTED	291.9352 m/z @2.51 [CD8257_2.mzXML]	291.9352111816406	2.5092333333333334	1.9667333333333334	8.996133333333335	7.029400000000001	27731.341796875	1843404.9378461614	0	1188	0.7706400903840431	2.22831161551766	2.554560914990178	291.9340515136719	291.9362487792969
796	292.067626953125	11.426033333333333					1	DETECTED	292.0676 m/z @11.43 [CD8257_2.mzXML]	292.067626953125	11.426033333333333	9.5503	19.5385	9.988199999999999	14562.7041015625	2516213.7233433523	0	1188	6.997570728015157	2.3599595558518494	2.9684298765886563	292.0660400390625	292.069091796875
797	292.1229553222656	12.062716666666667					1	DETECTED	292.1230 m/z @12.06 [CD8257_2.mzXML]	292.1229553222656	12.062716666666667	9.116033333333332	17.098666666666666	7.982633333333334	26201.927734375	1234348.3670019533	0	1188	0.12194800101825543	1.929066470585036	2.766963501799589	292.1201477050781	292.1267395019531
798	292.63458251953125	10.996749999999999					1	DETECTED	292.6346 m/z @11.00 [CD8257_2.mzXML]	292.63458251953125	10.996749999999999	3.1641166666666667	10.996749999999999	7.832633333333332	4817.72705078125	740781.7262764279	0	1188	0.015336848621842591	0.5	null	292.63330078125	292.6395263671875
799	292.9811706542969	2.6462833333333333					1	DETECTED	292.9812 m/z @2.65 [CD8257_2.mzXML]	292.9811706542969	2.6462833333333333	2.4416	3.726783333333333	1.285183333333333	5018.568359375	160908.525931427	0	1188	0.3873995377661279	3.1394430420975517	5.278886084195103	292.9730529785156	292.98516845703125
800	292.99615478515625	2.5092333333333334					1	DETECTED	292.9962 m/z @2.51 [CD8257_2.mzXML]	292.99615478515625	2.5092333333333334	2.3729	16.400016666666666	14.027116666666666	5765.98974609375	1001104.8260214233	0	1188	0.8650433689995558	51.444193154034195	6.084828469102281	292.98858642578125	292.99761962890625
801	293.0077209472656	2.5776666666666666					1	DETECTED	293.0077 m/z @2.58 [CD8257_2.mzXML]	293.0077209472656	2.5776666666666666	2.3453833333333334	14.985000000000001	12.639616666666669	6792.87548828125	1241450.4069596862	0	1188	0.6498572436892411	27.207325823347947	4.048423658898209	292.9977722167969	293.01177978515625
802	293.0231018066406	2.6462833333333333					1	DETECTED	293.0231 m/z @2.65 [CD8257_2.mzXML]	293.0231018066406	2.6462833333333333	1.784	3.6499	1.8659000000000001	9000.103515625	419598.3012114256	0	1188	0.35678376847732984	1.0819529543653479	0.8642797390663356	293.0150451660156	293.02679443359375
803	293.0381164550781	2.5504499999999997					1	DETECTED	293.0381 m/z @2.55 [CD8257_2.mzXML]	293.0381164550781	2.5504499999999997	2.317466666666667	5.7385	3.4210333333333334	10687.8720703125	494963.07815869135	0	1188	0.469508494211369	3.118513862379157	5.039306939200035	293.02978515625	293.0382080078125
804	293.04931640625	2.4957166666666666					1	DETECTED	293.0493 m/z @2.50 [CD8257_2.mzXML]	293.04931640625	2.4957166666666666	2.289616666666667	17.319333333333336	15.029716666666669	14233.912109375	1223934.7687985841	0	1188	0.6182549296858926	4.322429409716661	5.544935075477792	293.04119873046875	293.05322265625
805	293.0642395019531	2.604966666666667					1	DETECTED	293.0642 m/z @2.60 [CD8257_2.mzXML]	293.0642395019531	2.604966666666667	2.0372166666666667	19.262666666666668	17.225450000000002	19027.37890625	2046320.2072280901	0	1188	0.34408099427938765	11.225115716052157	2.0301024086978714	293.05633544921875	293.0650634765625
806	293.0972595214844	2.4957166666666666					1	DETECTED	293.0973 m/z @2.50 [CD8257_2.mzXML]	293.0972595214844	2.4957166666666666	0.10101666666666667	19.979166666666668	19.87815	1.0180939E7	6.710853546329997E8	1	1188	0.8339995301389131	2.462676766213747	2.6942321747854963	293.0965576171875	293.1068115234375
807	293.1192932128906	2.4416					1	DETECTED	293.1193 m/z @2.44 [CD8257_2.mzXML]	293.1192932128906	2.4416	2.1359333333333335	12.093666666666667	9.957733333333334	32115.822265625	2177187.869276855	0	1188	0.4178471185253003	3.902528194090668	5.7647554033038135	293.1127624511719	293.12725830078125
808	293.1411437988281	10.137783333333335					1	DETECTED	293.1411 m/z @10.14 [CD8257_2.mzXML]	293.1411437988281	10.137783333333335	2.1359333333333335	12.4332	10.297266666666665	72150.8359375	1.5094486173144469E7	0	1188	7.950429912929701	0.6698847525898199	0.29827003832297383	293.1313781738281	293.1422119140625
809	293.15240478515625	9.680583333333335					1	DETECTED	293.1524 m/z @9.68 [CD8257_2.mzXML]	293.15240478515625	9.680583333333335	2.0936333333333335	11.045800000000002	8.952166666666669	211298.859375	7792676.702210086	0	1188	0.3391127737139925	0.5622553821891831	0.07732287000465973	293.14263916015625	293.1606750488281
810	293.1778259277344	13.774083333333333					1	DETECTED	293.1778 m/z @13.77 [CD8257_2.mzXML]	293.1778259277344	13.774083333333333	2.3453833333333334	15.319666666666667	12.974283333333332	37988.46484375	2198190.8106766352	0	1188	0.2730512932970779	0.5606193751983248	0.08890450056488478	293.16802978515625	293.1876220703125
811	293.208984375	2.5639833333333333					1	DETECTED	293.2090 m/z @2.56 [CD8257_2.mzXML]	293.208984375	2.5639833333333333	0.7236999999999999	12.466033333333334	11.742333333333335	5839.36181640625	792816.916935547	0	1188	0.4173326400504078	3.19036018004474	0.3630133576264009	293.20068359375	293.21734619140625
812	293.2410888671875	10.1025					1	DETECTED	293.2411 m/z @10.10 [CD8257_2.mzXML]	293.2410888671875	10.1025	2.4550833333333335	12.515316666666667	10.060233333333333	77262.9609375	2.1249846039491087E7	0	1188	10.297300961452926	0.6618222788752104	0.3195550841353816	293.2313537597656	293.2481689453125
813	294.1003723144531	2.6738166666666667					1	DETECTED	294.1004 m/z @2.67 [CD8257_2.mzXML]	294.1003723144531	2.6738166666666667	0.5774	18.202333333333335	17.624933333333335	1010490.9375	6.380508920048701E7	0	1188	0.818985588514737	1.025020903103078	1.7208619447835194	294.1002197265625	294.1031799316406
814	294.1560363769531	9.680583333333335					1	DETECTED	294.1560 m/z @9.68 [CD8257_2.mzXML]	294.1560363769531	9.680583333333335	9.567	10.392216666666666	0.825216666666666	24135.470703125	592567.2067598274	0	1188	0.4053011387504828	3.427145957104484	5.66324409315166	294.15533447265625	294.1565246582031
815	294.9184875488281	12.835566666666667					1	DETECTED	294.9185 m/z @12.84 [CD8257_2.mzXML]	294.9184875488281	12.835566666666667	0.10101666666666667	19.979166666666668	19.87815	21529.767578125	4066542.2423155517	0	1188	1.5571748774292828	0.697132923507424	3.955857972353635	294.9107360839844	294.9205627441406
816	294.9380798339844	1.6579666666666666					1	DETECTED	294.9381 m/z @1.66 [CD8257_2.mzXML]	294.9380798339844	1.6579666666666666	1.5828833333333334	1.6730833333333335	0.09020000000000006	84708.9140625	273572.7239174807	0	1188	0.05857390457881628	0.5998562944808452	0.2189404987271058	294.93792724609375	294.9387512207031
817	294.95343017578125	11.22435					1	DETECTED	294.9534 m/z @11.22 [CD8257_2.mzXML]	294.95343017578125	11.22435	10.996749999999999	17.945	6.948250000000002	5369.77001953125	1209649.4166028441	0	1188	4.958287046615315	15.26416959578203	23.49446589542588	294.9529113769531	294.954833984375
818	295.0572509765625	10.519116666666667					1	DETECTED	295.0573 m/z @10.52 [CD8257_2.mzXML]	295.0572509765625	10.519116666666667	10.475933333333334	10.6742	0.19826666666666704	22472.021484375	123541.82453930558	0	1188	0.09334561101088923	2.223823420059417	2.6472145249593995	295.0566711425781	295.0578918457031
819	295.10150146484375	2.5504499999999997					1	DETECTED	295.1015 m/z @2.55 [CD8257_2.mzXML]	295.10150146484375	2.5504499999999997	1.8549	18.53166666666667	16.67676666666667	118116.65625	9033324.539791072	0	1188	0.7008920705707054	7.037388030987559	2.283729140381119	295.0972595214844	295.10321044921875
820	295.1282958984375	9.664299999999999					1	DETECTED	295.1283 m/z @9.66 [CD8257_2.mzXML]	295.1282958984375	9.664299999999999	9.600166666666667	9.747016666666667	0.1468500000000006	51145.19921875	292123.9821083988	0	1188	0.097193517972741	1.1448804573804772	1.5450814498134529	295.12823486328125	295.1285095214844
821	295.1483459472656	9.763816666666665					1	DETECTED	295.1483 m/z @9.76 [CD8257_2.mzXML]	295.1483459472656	9.763816666666665	9.483966666666667	10.172883333333335	0.6889166666666675	7607.26708984375	177842.26041925058	0	1188	0.412037900786272	1.230867726758393	1.5720278916009685	295.147705078125	295.149169921875
822	295.1935729980469	12.332033333333333					1	DETECTED	295.1936 m/z @12.33 [CD8257_2.mzXML]	295.1935729980469	12.332033333333333	1.4336833333333334	16.877666666666666	15.443983333333334	39725.26171875	3845491.093075378	0	1188	0.2744444255199152	0.6691365718604583	0.8963964116783112	295.1928405761719	295.20355224609375
823	295.2618713378906	13.5113					1	DETECTED	295.2619 m/z @13.51 [CD8257_2.mzXML]	295.2618713378906	13.5113	1.0515333333333332	16.914666666666665	15.863133333333332	11856.6142578125	2584181.694572419	0	1188	12.64936008614063	0.6365742536644613	0.27314850732892254	295.2615661621094	295.26312255859375
824	295.29364013671875	2.6738166666666667					1	DETECTED	295.2936 m/z @2.67 [CD8257_2.mzXML]	295.29364013671875	2.6738166666666667	2.0654	6.353750000000001	4.288350000000001	37516.9375	2076851.4726718136	0	1188	0.7011736567470996	1.9737783232430102	2.1311578157602176	295.2933044433594	295.29547119140625
825	296.0457763671875	1.8689500000000001					1	DETECTED	296.0458 m/z @1.87 [CD8257_2.mzXML]	296.0457763671875	1.8689500000000001	1.8407499999999999	10.290033333333334	8.449283333333334	24274.322265625	1551804.3275211186	0	1188	8.405918797604636	149.83499598872342	298.1398174312702	296.035888671875	296.0464782714844
826	296.0649719238281	1.7390833333333333					1	DETECTED	296.0650 m/z @1.74 [CD8257_2.mzXML]	296.0649719238281	1.7390833333333333	1.6730833333333335	10.53375	8.860666666666667	119249.7890625	2373881.6622133795	0	1188	0.07845433475827601	67.27779513907545	134.98699705536234	296.0605773925781	296.0651550292969
827	296.131591796875	9.647933333333333					1	DETECTED	296.1316 m/z @9.65 [CD8257_2.mzXML]	296.131591796875	9.647933333333333	9.600166666666667	9.71395	0.11378333333333401	7864.47607421875	38218.51286450194	0	1188	0.08582051058548146	1.191032798325214	1.3820655966504278	296.131591796875	296.1322326660156
828	296.1490173339844	8.839766666666666					1	DETECTED	296.1490 m/z @8.84 [CD8257_2.mzXML]	296.1490173339844	8.839766666666666	8.788016666666666	9.780383333333333	0.9923666666666673	2161.384033203125	66911.39340435795	0	1188	0.1445457693430896	9.588083735909795	18.17616747181959	296.1478576660156	296.1513977050781
829	296.18438720703125	11.818816666666667					1	DETECTED	296.1844 m/z @11.82 [CD8257_2.mzXML]	296.18438720703125	11.818816666666667	9.4508	19.795333333333335	10.344533333333336	23450.572265625	2102287.8083238504	0	1188	0.09757545983441496	2.0602679176565544	0.18117376276149472	296.182861328125	296.18499755859375
830	296.1966552734375	12.280366666666668					1	DETECTED	296.1967 m/z @12.28 [CD8257_2.mzXML]	296.1966552734375	12.280366666666668	4.004083333333333	12.584166666666667	8.580083333333334	7187.732421875	1478125.180465149	0	1188	0.13188895367751208	0.5183536490816126	0.03670729816322531	296.1960144042969	296.1976623535156
831	296.2574462890625	13.5427					1	DETECTED	296.2574 m/z @13.54 [CD8257_2.mzXML]	296.2574462890625	13.5427	13.4342	13.723916666666666	0.2897166666666653	11723.3662109375	113907.29334863261	0	1188	0.12847824580973466	1.3350998463901704	1.6701996927803406	296.2571716308594	296.2581481933594
832	297.1181335449219	1.4802833333333332					1	DETECTED	297.1181 m/z @1.48 [CD8257_2.mzXML]	297.1181335449219	1.4802833333333332	1.4336833333333334	3.8348999999999998	2.4012166666666666	7036.25634765625	337614.87835305784	0	1188	1.7028281310081785	25.76412732474978	50.52825464949956	297.1093444824219	297.11865234375
833	297.15216064453125	1.8124666666666667					1	DETECTED	297.1522 m/z @1.81 [CD8257_2.mzXML]	297.15216064453125	1.8124666666666667	1.8124666666666667	9.483966666666667	7.671500000000001	9573.859375	2367630.4263547366	0	1188	7.571135808437327	null	null	297.14288330078125	297.15216064453125
834	297.1684265136719	12.383000000000001					1	DETECTED	297.1684 m/z @12.38 [CD8257_2.mzXML]	297.1684265136719	12.383000000000001	12.332033333333333	12.466033333333334	0.13400000000000034	5452.63427734375	30123.854202636583	0	1188	0.08993792999622485	1.3145846958796419	1.629169391759284	297.1684265136719	297.16937255859375
835	297.17950439453125	14.437666666666667					1	DETECTED	297.1795 m/z @14.44 [CD8257_2.mzXML]	297.17950439453125	14.437666666666667	9.500499999999999	19.813666666666666	10.313166666666667	10077.255859375	2324211.1033006576	0	1188	3.657943545457675	1.1619644008064582	1.0336670519235105	297.17822265625	297.1882629394531
836	298.2731628417969	14.389483333333335					1	DETECTED	298.2732 m/z @14.39 [CD8257_2.mzXML]	298.2731628417969	14.389483333333335	10.98055	16.988	6.00745	111471.0	4526905.620582579	0	1188	0.412549021591218	2.7650112972949468	3.5803754818681464	298.2726135253906	298.2741394042969
837	298.6241149902344	12.668116666666666					1	DETECTED	298.6241 m/z @12.67 [CD8257_2.mzXML]	298.6241149902344	12.668116666666666	12.617883333333333	12.989583333333334	0.3717000000000006	14654.4453125	117000.5500623171	0	1188	0.09599593155962971	3.699734571997383	2.833626500820305	298.6232604980469	298.6340026855469
838	299.1379699707031	11.290249999999999					1	DETECTED	299.1380 m/z @11.29 [CD8257_2.mzXML]	299.1379699707031	11.290249999999999	10.190566666666665	17.025333333333332	6.834766666666667	89262.0859375	5024625.09463901	1	1188	1.378600969157473	1.887986020067508	2.6776090602677383	299.136962890625	299.1396789550781
839	299.2767028808594	14.389483333333335					1	DETECTED	299.2767 m/z @14.39 [CD8257_2.mzXML]	299.2767028808594	14.389483333333335	14.1007	16.1969	2.0961999999999996	23070.998046875	753800.4361888425	0	1188	0.25187021503730733	2.5210752108732453	3.195076887264628	299.2760925292969	299.2777099609375
840	299.6317138671875	12.899516666666667					1	DETECTED	299.6317 m/z @12.90 [CD8257_2.mzXML]	299.6317138671875	12.899516666666667	12.651283333333334	13.558566666666668	0.9072833333333339	90953.515625	1065572.441413451	0	1188	0.15620862603847208	0.9819029272369059	0.8836278799892201	299.6236572265625	299.6327209472656
841	300.1414794921875	11.366033333333332					1	DETECTED	300.1415 m/z @11.37 [CD8257_2.mzXML]	300.1414794921875	11.366033333333332	10.796533333333334	13.624566666666668	2.828033333333334	15630.951171875	926769.0324723511	0	1188	1.3922999345685092	2.482908984489328	4.16461493008476	300.13323974609375	300.1422424316406
842	300.17974853515625	11.630666666666666					1	DETECTED	300.1797 m/z @11.63 [CD8257_2.mzXML]	300.17974853515625	11.630666666666666	9.098816666666666	12.2633	3.164483333333333	541455.375	8569512.873323604	1	1188	0.11382755979298587	0.5622241493202421	1.8065464572466094	300.1792907714844	300.184814453125
843	300.1978454589844	8.9787					1	DETECTED	300.1978 m/z @8.98 [CD8257_2.mzXML]	300.1978454589844	8.9787	8.839766666666666	9.047383333333332	0.20761666666666656	7940.0087890625	50524.89993396009	0	1188	0.073621217346032	0.7471809021113203	0.5070108841337776	300.19720458984375	300.1980895996094
844	300.6316223144531	12.899516666666667					1	DETECTED	300.6316 m/z @12.90 [CD8257_2.mzXML]	300.6316223144531	12.899516666666667	12.835566666666667	13.418916666666666	0.5833499999999994	17730.923828125	232420.34021276832	0	1188	0.07868959654609675	4.560985144644236	8.121970289288472	300.63140869140625	300.640380859375
845	301.1176452636719	10.7614					1	DETECTED	301.1176 m/z @10.76 [CD8257_2.mzXML]	301.1176452636719	10.7614	10.290033333333334	10.915983333333333	0.6259499999999996	72581.9375	797152.0127026365	1	1188	0.16841387103988836	0.7717851329486282	0.6120030051578678	301.1173095703125	301.1182556152344
846	301.13995361328125	12.449766666666667					1	DETECTED	301.1400 m/z @12.45 [CD8257_2.mzXML]	301.13995361328125	12.449766666666667	0.10101666666666667	19.997833333333332	19.896816666666666	119967.578125	1.1979103689791868E7	1	1188	10.932443438783057	10.070929916151634	0.03945169569859634	301.1332092285156	301.146728515625
847	301.183349609375	11.630666666666666					1	DETECTED	301.1833 m/z @11.63 [CD8257_2.mzXML]	301.183349609375	11.630666666666666	11.520083333333334	11.970400000000001	0.4503166666666676	84667.359375	802678.2840747052	0	1188	0.11357415503198709	1.5561801934026909	1.7961853220828006	301.1826477050781	301.18353271484375
848	301.212890625	13.46485					1	DETECTED	301.2129 m/z @13.46 [CD8257_2.mzXML]	301.212890625	13.46485	13.388566666666666	13.757366666666666	0.36880000000000024	34621.08203125	383917.91014282254	0	1188	0.2058091974714671	2.41730391085861	3.6698694510397556	301.2124328613281	301.21319580078125
849	302.019287109375	10.137783333333335					1	DETECTED	302.0193 m/z @10.14 [CD8257_2.mzXML]	302.019287109375	10.137783333333335	0.7418833333333333	18.9695	18.227616666666666	3817.159912109375	2046275.493952698	0	1188	6.32182251392295	0.9699771531554542	0.9399543063109084	302.017333984375	302.0199279785156
850	302.1018371582031	10.640733333333333					1	DETECTED	302.1018 m/z @10.64 [CD8257_2.mzXML]	302.1018371582031	10.640733333333333	10.475933333333334	10.691316666666667	0.21538333333333348	8885.958984375	56790.925737549034	0	1188	0.10742346785402646	0.653468851132688	0.30693770226537614	302.1015930175781	302.10247802734375
851	302.12078857421875	10.778966666666667					1	DETECTED	302.1208 m/z @10.78 [CD8257_2.mzXML]	302.12078857421875	10.778966666666667	10.339400000000001	10.899316666666666	0.5599166666666644	12920.564453125	134283.02380462643	0	1188	0.12170981668522884	0.6368961856373685	0.27379237127473705	302.1200256347656	302.1212463378906
852	302.1430358886719	12.4823					1	DETECTED	302.1430 m/z @12.48 [CD8257_2.mzXML]	302.1430358886719	12.4823	0.3219	19.8875	19.5656	18518.5234375	2507450.7873979504	0	1188	0.18078548161236796	0.7840669205560576	3.978379443742077	302.14178466796875	302.14520263671875
853	302.15911865234375	8.614866666666668					1	DETECTED	302.1591 m/z @8.61 [CD8257_2.mzXML]	302.15911865234375	8.614866666666668	8.351016666666666	8.684416666666667	0.33340000000000103	5697.3046875	53256.85078790291	0	1188	0.09472886280169135	0.6317983702861458	0.2635967405722917	302.1580505371094	302.1596984863281
854	302.195556640625	10.01495					1	DETECTED	302.1956 m/z @10.01 [CD8257_2.mzXML]	302.195556640625	10.01495	9.9648	10.032083333333333	0.06728333333333225	2868.746337890625	9869.233677367993	0	1188	0.09358677943702531	0.6708208707211543	0.3416417414423084	302.1951599121094	302.19580078125
855	302.2317810058594	10.8315					1	DETECTED	302.2318 m/z @10.83 [CD8257_2.mzXML]	302.2317810058594	10.8315	10.7614	11.15995	0.3985500000000002	30404.244140625	261650.2535400992	0	1188	0.12526043177788004	2.858742263191901	2.6145505834495206	302.2310791015625	302.2322692871094
856	302.28680419921875	11.6027					1	DETECTED	302.2868 m/z @11.60 [CD8257_2.mzXML]	302.28680419921875	11.6027	11.3955	15.248033333333332	3.852533333333332	91706.0	1385797.7720885938	0	1188	0.13133185961988048	1.6540103272689801	1.3526446359640991	302.2848815917969	302.2876892089844
857	303.0269775390625	1.4654333333333334					1	DETECTED	303.0270 m/z @1.47 [CD8257_2.mzXML]	303.0269775390625	1.4654333333333334	1.4336833333333334	5.283133333333334	3.84945	9172.787109375	487951.8286950683	0	1188	0.08260896306499221	60.62125984251979	120.24251968503958	303.0183410644531	303.0316162109375
858	303.07379150390625	9.697083333333333					1	DETECTED	303.0738 m/z @9.70 [CD8257_2.mzXML]	303.07379150390625	9.697083333333333	9.664299999999999	9.831333333333333	0.16703333333333426	5443.1875	29665.805259765555	0	1188	0.08841008641344494	2.5475343162175137	4.095068632435027	303.0724792480469	303.07427978515625
859	303.1287841796875	12.91475					1	DETECTED	303.1288 m/z @12.91 [CD8257_2.mzXML]	303.1287841796875	12.91475	10.190566666666665	12.91475	2.7241833333333343	4388.0576171875	552914.6487867432	0	1188	2.2200779997213242	0.5	null	303.1287841796875	303.13421630859375
860	303.2284240722656	14.389483333333335					1	DETECTED	303.2284 m/z @14.39 [CD8257_2.mzXML]	303.2284240722656	14.389483333333335	10.444516666666667	16.767666666666667	6.32315	359890.84375	1.3246600986220296E7	1	1188	0.5083974610216533	2.2863954617606095	3.128432905349659	303.22747802734375	303.2350769042969
861	303.29046630859375	11.6027					1	DETECTED	303.2905 m/z @11.60 [CD8257_2.mzXML]	303.29046630859375	11.6027	11.561483333333333	11.658183333333334	0.09670000000000023	12949.7431640625	66520.63693042024	0	1188	0.31587976762028624	1.1730691467852707	1.3461382935705417	303.2900695800781	303.29083251953125
862	303.6456298828125	12.835566666666667					1	DETECTED	303.6456 m/z @12.84 [CD8257_2.mzXML]	303.6456298828125	12.835566666666667	12.701783333333333	13.079566666666667	0.37778333333333336	39910.26953125	324338.35252343863	0	1188	0.11798629629453394	1.354671141753433	1.7220381799370483	303.6447448730469	303.64617919921875
863	304.04864501953125	17.355999999999998					1	DETECTED	304.0486 m/z @17.36 [CD8257_2.mzXML]	304.04864501953125	17.355999999999998	0.30361666666666665	19.960833333333333	19.657216666666667	4015.197021484375	1659464.625655426	0	1188	8.240807101439323	0.5763773978808437	0.3469235482410829	304.0473327636719	304.04949951171875
864	304.12347412109375	17.485333333333333					1	DETECTED	304.1235 m/z @17.49 [CD8257_2.mzXML]	304.12347412109375	17.485333333333333	9.747016666666667	17.485333333333333	7.738316666666666	3007.245849609375	1023697.4421942746	0	1188	7.657858175853955	0.5	null	304.12347412109375	304.1290588378906
865	304.1747741699219	8.873850000000001					1	DETECTED	304.1748 m/z @8.87 [CD8257_2.mzXML]	304.1747741699219	8.873850000000001	8.80595	17.3375	8.53155	15676.666015625	1248842.1395581972	0	1188	0.10385576648808659	1.8075968745548983	2.0138279611613497	304.166748046875	304.1753845214844
866	304.21136474609375	10.067316666666667					1	DETECTED	304.2114 m/z @10.07 [CD8257_2.mzXML]	304.21136474609375	10.067316666666667	10.01495	17.889666666666667	7.874716666666666	53788.5703125	1411426.5497500622	0	1188	0.12891861714347996	3.1707492480657873	4.804204020132748	304.208740234375	304.217041015625
867	304.2319030761719	14.389483333333335					1	DETECTED	304.2319 m/z @14.39 [CD8257_2.mzXML]	304.2319030761719	14.389483333333335	11.22435	17.540833333333335	6.316483333333336	62659.28515625	2787964.950029235	0	1188	0.4480212184899415	0.7476158246073191	0.3391596405969848	304.224365234375	304.233154296875
868	304.8378601074219	10.53375					1	DETECTED	304.8379 m/z @10.53 [CD8257_2.mzXML]	304.8378601074219	10.53375	10.519116666666667	11.079466666666667	0.5603499999999997	2756.185546875	50803.53244329827	0	1188	0.5729483694154904	19.146355353076398	37.292710706152796	304.8354797363281	304.8378601074219
869	304.8952941894531	1.62775					1	DETECTED	304.8953 m/z @1.63 [CD8257_2.mzXML]	304.8952941894531	1.62775	1.56835	19.776999999999997	18.20865	73979.046875	4098877.9073458253	0	1188	0.08460385917656854	148.75420450663378	1.3970528452170994	304.8946228027344	304.90362548828125
870	305.0445861816406	16.50985					1	DETECTED	305.0446 m/z @16.51 [CD8257_2.mzXML]	305.0445861816406	16.50985	4.25505	19.997833333333332	15.742783333333332	3731.255859375	1374623.3694873347	0	1188	0.5349951764933376	0.6423109040267214	0.19414000228044223	305.0352478027344	305.05242919921875
871	305.1349792480469	12.366116666666667					1	DETECTED	305.1350 m/z @12.37 [CD8257_2.mzXML]	305.1349792480469	12.366116666666667	5.79115	12.550099999999999	6.758949999999999	38520.66015625	1241431.8826928702	0	1188	0.8973714652806937	0.5139911989414394	3.8113796893777114	305.13446044921875	305.13623046875
872	305.2146301269531	10.084833333333334					1	DETECTED	305.2146 m/z @10.08 [CD8257_2.mzXML]	305.2146301269531	10.084833333333334	10.032083333333333	15.037333333333333	5.00525	9497.3662109375	724794.3579132692	0	1188	0.07827644323875305	47.44312796208404	3.028624276125928	305.21392822265625	305.21539306640625
873	305.24420166015625	12.634933333333333					1	DETECTED	305.2442 m/z @12.63 [CD8257_2.mzXML]	305.24420166015625	12.634933333333333	4.097716666666667	15.681433333333333	11.583716666666666	110004.8671875	3419569.243107363	1	1188	0.16280096309330716	0.6248445768513621	15.624015214419252	305.2345275878906	305.2480773925781
874	306.0833435058594	16.676					1	DETECTED	306.0833 m/z @16.68 [CD8257_2.mzXML]	306.0833435058594	16.676	9.307083333333333	18.586333333333336	9.279250000000003	5578.78955078125	1210125.494843811	0	1188	2.247608603051912	0.6296210433464895	0.14122769204674213	306.0785217285156	306.08465576171875
875	306.24755859375	12.651283333333334					1	DETECTED	306.2476 m/z @12.65 [CD8257_2.mzXML]	306.24755859375	12.651283333333334	12.550099999999999	14.8004	2.250300000000001	22576.966796875	660583.1532562261	0	1188	0.11998318904434235	13.175691221914324	19.556500328895112	306.2462158203125	306.2508850097656
876	306.8282775878906	1.75475					1	DETECTED	306.8283 m/z @1.75 [CD8257_2.mzXML]	306.8282775878906	1.75475	1.6884333333333332	13.48015	11.791716666666666	10084.8037109375	1216348.8100812987	0	1188	0.10645458290784604	88.90462427745646	176.80924855491295	306.82537841796875	306.83624267578125
877	306.99237060546875	11.062766666666667					1	DETECTED	306.9924 m/z @11.06 [CD8257_2.mzXML]	306.99237060546875	11.062766666666667	10.796533333333334	11.240733333333333	0.4441999999999986	6047.37890625	108017.31278759742	0	1188	0.2936621681945475	0.8342306247652443	0.6684612495304888	306.9920654296875	306.99334716796875
878	307.0660705566406	10.519116666666667					1	DETECTED	307.0661 m/z @10.52 [CD8257_2.mzXML]	307.0660705566406	10.519116666666667	10.475933333333334	14.900333333333332	4.424399999999999	7096.78515625	644069.0346885372	0	1188	1.5361878350261655	51.22809725974523	101.45619451949047	307.06085205078125	307.0664978027344
879	307.0796203613281	15.735933333333332					1	DETECTED	307.0796 m/z @15.74 [CD8257_2.mzXML]	307.0796203613281	15.735933333333332	3.3446333333333333	19.09783333333333	15.753199999999996	6359.04150390625	1664805.6999245293	0	1188	2.4398736875847735	0.6356556616335655	0.20584344587226594	307.07818603515625	307.08489990234375
880	307.16754150390625	10.562933333333332					1	DETECTED	307.1675 m/z @10.56 [CD8257_2.mzXML]	307.16754150390625	10.562933333333332	9.5503	18.385833333333334	8.835533333333334	839470.5625	1.9806204394469272E7	0	1188	0.48944995458399276	4.546754787561649	1.6782454723493954	307.1668701171875	307.17706298828125
881	307.2621765136719	12.2633					1	DETECTED	307.2622 m/z @12.26 [CD8257_2.mzXML]	307.2621765136719	12.2633	11.939266666666667	15.1952	3.255933333333333	5034.40576171875	394748.35710913077	0	1188	0.06570884464327342	5.024071597572279	9.048143195144558	307.2550354003906	307.2654113769531
882	308.04974365234375	10.444516666666667					1	DETECTED	308.0497 m/z @10.44 [CD8257_2.mzXML]	308.04974365234375	10.444516666666667	10.41055	18.147166666666667	7.7366166666666665	551013.3125	3905298.777230862	1	1188	0.09216792270232332	11.242937927488938	26.66194615402114	308.04364013671875	308.0503845214844
883	308.1716003417969	10.562933333333332					1	DETECTED	308.1716 m/z @10.56 [CD8257_2.mzXML]	308.1716003417969	10.562933333333332	10.428516666666667	14.1007	3.672183333333333	92729.28125	2437582.5798339834	0	1188	0.6395741616857578	6.020328427005993	9.071704829876499	308.1705017089844	308.17181396484375
884	309.0536804199219	10.444516666666667					1	DETECTED	309.0537 m/z @10.44 [CD8257_2.mzXML]	309.0536804199219	10.444516666666667	2.1916333333333333	15.037333333333333	12.845699999999999	72881.1171875	3600689.0559032904	0	1188	0.42695398116265615	0.7949386803830654	0.572491299155273	309.0477600097656	309.06005859375
885	309.0813903808594	11.61655					1	DETECTED	309.0814 m/z @11.62 [CD8257_2.mzXML]	309.0813903808594	11.61655	11.505616666666667	11.970400000000001	0.4647833333333349	15345.755859375	229674.78314343278	0	1188	0.2598685851119633	2.094876802884618	3.06761931179929	309.0802917480469	309.08197021484375
886	309.1499938964844	13.774083333333333					1	DETECTED	309.1500 m/z @13.77 [CD8257_2.mzXML]	309.1499938964844	13.774083333333333	8.382633333333334	14.262166666666667	5.879533333333333	26262.763671875	1274974.972110779	0	1188	0.23147001270106315	0.5518393650030372	0.0919601445658404	309.1463928222656	309.1507568359375
887	309.16400146484375	10.562933333333332					1	DETECTED	309.1640 m/z @10.56 [CD8257_2.mzXML]	309.16400146484375	10.562933333333332	10.53375	12.498916666666666	1.9651666666666667	34434.875	1065940.2387094726	0	1188	0.6858120421933975	30.096243935410637	58.03335486984776	309.16314697265625	309.1707763671875
888	309.2023620605469	12.769283333333334					1	DETECTED	309.2024 m/z @12.77 [CD8257_2.mzXML]	309.2023620605469	12.769283333333334	11.818816666666667	12.930133333333334	1.1113166666666672	15422.5205078125	250050.56578491186	0	1188	0.0698998606882455	0.58461632882093	0.16923265764185996	309.2016906738281	309.2042541503906
889	309.2393493652344	14.5661					1	DETECTED	309.2393 m/z @14.57 [CD8257_2.mzXML]	309.2393493652344	14.5661	3.8348999999999998	15.0027	11.167800000000002	2542.202392578125	771844.1418626403	0	1188	0.20717954581444786	0.52034255255703	0.04068510511405996	309.2386474609375	309.2466125488281
890	310.0469970703125	10.444516666666667					1	DETECTED	310.0470 m/z @10.44 [CD8257_2.mzXML]	310.0469970703125	10.444516666666667	10.392216666666666	15.7543	5.362083333333334	169432.390625	1468519.7656414758	0	1188	0.08389881070395333	2.1278036677655723	3.3116821037665924	310.0449523925781	310.0491027832031
891	310.11236572265625	0.65015					1	DETECTED	310.1124 m/z @0.65 [CD8257_2.mzXML]	310.11236572265625	0.65015	0.10101666666666667	19.997833333333332	19.896816666666666	1925.157470703125	1135349.5476921387	0	1188	6.858825289848384	18.116562462061427	35.233124924122855	310.1109313964844	310.11480712890625
892	310.1673583984375	11.029433333333333					1	DETECTED	310.1674 m/z @11.03 [CD8257_2.mzXML]	310.1673583984375	11.029433333333333	10.899316666666666	12.31465	1.4153333333333347	4043.656982421875	166833.5689403079	0	1188	0.27343277134851185	5.438708851031085	9.87741770206217	310.1662292480469	310.1692199707031
893	310.2011413574219	10.62445					1	DETECTED	310.2011 m/z @10.62 [CD8257_2.mzXML]	310.2011413574219	10.62445	10.1025	17.025333333333332	6.922833333333333	25822.3515625	958352.7879359433	0	1188	0.13100488689687673	4.042526566711316	6.947388020251821	310.1975402832031	310.20220947265625
894	310.9119567871094	1.64295					1	DETECTED	310.9120 m/z @1.64 [CD8257_2.mzXML]	310.9119567871094	1.64295	1.6126	1.75475	0.14215	59147.9921875	233571.67163769517	0	1188	0.06446637274902556	2.4067113281778485	2.4709420062363674	310.9112854003906	310.9122619628906
895	311.0099182128906	8.839766666666666					1	DETECTED	311.0099 m/z @8.84 [CD8257_2.mzXML]	311.0099182128906	8.839766666666666	6.142733333333334	18.2205	12.077766666666667	6734.39453125	1752549.6904921883	0	1188	5.947790712030692	2.239083684542276	0.43082613910552575	311.0005798339844	311.0131530761719
896	311.0505065917969	10.444516666666667					1	DETECTED	311.0505 m/z @10.44 [CD8257_2.mzXML]	311.0505065917969	10.444516666666667	10.41055	10.519116666666667	0.10856666666666648	24609.25	109706.52867822262	0	1188	0.08340584090774428	1.5981354268891235	2.196270853778247	311.05047607421875	311.0506896972656
897	311.0793151855469	11.630666666666666					1	DETECTED	311.0793 m/z @11.63 [CD8257_2.mzXML]	311.0793151855469	11.630666666666666	11.534166666666666	17.080166666666667	5.546000000000001	19921.615234375	711381.1947699587	0	1188	0.19441179178364898	28.735751295336588	1.865379576980485	311.0747985839844	311.0798034667969
898	311.1231689453125	8.771116666666668					1	DETECTED	311.1232 m/z @8.77 [CD8257_2.mzXML]	311.1231689453125	8.771116666666668	8.479000000000001	9.116033333333332	0.6370333333333313	26952.017578125	279890.6389597767	0	1188	0.09520975886791838	1.3453128236100529	0.484907658382922	311.12274169921875	311.1240539550781
899	311.15020751953125	13.774083333333333					1	DETECTED	311.1502 m/z @13.77 [CD8257_2.mzXML]	311.15020751953125	13.774083333333333	13.640966666666666	14.084083333333332	0.4431166666666666	6140.7890625	88766.91715936273	0	1188	0.19008181225052034	1.664392137222972	2.328784274445944	311.1496276855469	311.1516418457031
900	311.16583251953125	12.332033333333333					1	DETECTED	311.1658 m/z @12.33 [CD8257_2.mzXML]	311.16583251953125	12.332033333333333	8.5119	15.901616666666666	7.389716666666665	70416.96875	1923284.1245675362	1	1188	0.3089586551721766	2.8273082774998572	2.3192881275147155	311.16015625	311.175537109375
901	311.2045593261719	10.62445					1	DETECTED	311.2046 m/z @10.62 [CD8257_2.mzXML]	311.2045593261719	10.62445	10.60815	11.079466666666667	0.4713166666666666	5295.06640625	53391.0619478758	0	1188	0.046292574819656096	14.457566462168295	27.91513292433659	311.2001647949219	311.2049255371094
902	311.6317443847656	12.835566666666667					1	DETECTED	311.6317 m/z @12.84 [CD8257_2.mzXML]	311.6317443847656	12.835566666666667	9.4675	13.094516666666667	3.627016666666668	43190.97265625	912579.2014368915	0	1188	0.19197930363582927	0.5384419350369154	0.07688387007383081	311.6316833496094	311.63372802734375
903	311.9931945800781	17.44816666666667					1	DETECTED	311.9932 m/z @17.45 [CD8257_2.mzXML]	311.9931945800781	17.44816666666667	11.1282	19.86916666666667	8.740966666666669	2448.83447265625	669496.836626953	0	1188	2.2441839210402676	0.691535820336605	0.38307164067321003	311.9914245605469	311.9955749511719
904	312.02862548828125	13.153966666666667					1	DETECTED	312.0286 m/z @13.15 [CD8257_2.mzXML]	312.02862548828125	13.153966666666667	10.207533333333334	15.7177	5.510166666666667	36396.07421875	1550369.5205035408	0	1188	0.2792221081309858	1.1523735664270236	0.48550256405898334	312.02215576171875	312.03521728515625
905	312.04327392578125	10.444516666666667					1	DETECTED	312.0433 m/z @10.44 [CD8257_2.mzXML]	312.04327392578125	10.444516666666667	10.428516666666667	10.548116666666665	0.11959999999999837	6211.4228515625	26701.770413451995	0	1188	0.07259844727031961	3.737499999999946	6.474999999999892	312.04278564453125	312.0433654785156
906	312.13330078125	12.835566666666667					1	DETECTED	312.1333 m/z @12.84 [CD8257_2.mzXML]	312.13330078125	12.835566666666667	8.5119	12.91475	4.402849999999999	23658.23046875	625488.1688364566	0	1188	0.0313442828595214	0.804676729885086	0.020130164908156865	312.12567138671875	312.1339111328125
907	312.1695556640625	12.280366666666668					1	DETECTED	312.1696 m/z @12.28 [CD8257_2.mzXML]	312.1695556640625	12.280366666666668	3.7575	15.160266666666667	11.402766666666666	12280.4033203125	1885719.929114014	0	1188	0.12994079545811488	0.6565346800243939	0.3494754343306411	312.1643371582031	312.1751403808594
908	312.21636962890625	10.726416666666667					1	DETECTED	312.2164 m/z @10.73 [CD8257_2.mzXML]	312.21636962890625	10.726416666666667	2.1498833333333334	11.012699999999999	8.862816666666665	21717.55859375	1054336.344645508	0	1188	0.1243264167878042	2.2611010739626782	2.1263862690353585	312.2106018066406	312.2174072265625
909	312.3616027832031	12.078133333333334					1	DETECTED	312.3616 m/z @12.08 [CD8257_2.mzXML]	312.3616027832031	12.078133333333334	2.2476333333333334	14.373183333333333	12.12555	17098.224609375	5189150.850902221	0	1188	0.1310082982426657	0.6167310920095621	0.2334621840191241	312.3583068847656	312.3637390136719
910	312.6583251953125	2.317466666666667					1	DETECTED	312.6583 m/z @2.32 [CD8257_2.mzXML]	312.6583251953125	2.317466666666667	1.8549	4.904566666666667	3.049666666666667	23514.33203125	926433.3140567624	0	1188	0.36450155140067864	2.003537781195327	2.1212071845513583	312.65594482421875	312.6597595214844
911	313.09600830078125	1.5244833333333332					1	DETECTED	313.0960 m/z @1.52 [CD8257_2.mzXML]	313.09600830078125	1.5244833333333332	1.4151833333333335	18.9695	17.554316666666665	21523.40625	2058393.6049675902	0	1188	0.10747154986202445	80.30336992985686	155.66092102476784	313.0936584472656	313.0968933105469
912	313.1387634277344	8.856599999999998					1	DETECTED	313.1388 m/z @8.86 [CD8257_2.mzXML]	313.1387634277344	8.856599999999998	8.80595	12.989583333333334	4.183633333333335	6673.49609375	402933.7186269534	0	1188	0.08712992164569933	41.29944060546299	2.2230252375310533	313.1343688964844	313.1406555175781
913	313.15399169921875	10.032083333333333					1	DETECTED	313.1540 m/z @10.03 [CD8257_2.mzXML]	313.15399169921875	10.032083333333333	10.01495	10.15545	0.1404999999999994	6532.6640625	28322.567033264022	0	1188	0.09285427164182636	4.100194552529511	7.479876173760105	313.1539611816406	313.1545715332031
914	313.1664733886719	12.31465					1	DETECTED	313.1665 m/z @12.31 [CD8257_2.mzXML]	313.1664733886719	12.31465	3.9271833333333332	13.5427	9.615516666666666	12212.8544921875	1868168.540986084	0	1188	0.3360846843443852	0.5732074444409118	0.015556972846565207	313.16546630859375	313.1752624511719
915	313.21490478515625	11.029433333333333					1	DETECTED	313.2149 m/z @11.03 [CD8257_2.mzXML]	313.21490478515625	11.029433333333333	10.796533333333334	19.5385	8.741966666666665	8975.7568359375	1057867.2389076538	0	1188	0.09700423897040977	18.767639902676475	36.53527980535295	313.2088928222656	313.21923828125
916	313.2728271484375	13.707516666666667					1	DETECTED	313.2728 m/z @13.71 [CD8257_2.mzXML]	313.2728271484375	13.707516666666667	0.11931666666666667	19.979166666666668	19.85985	7594.85400390625	1355411.9503033753	0	1188	0.2497380894074297	0.6133151385882519	0.17509862405926804	313.2708435058594	313.275390625
917	313.7837219238281	2.317466666666667					1	DETECTED	313.7837 m/z @2.32 [CD8257_2.mzXML]	313.7837219238281	2.317466666666667	1.9107166666666666	3.88115	1.9704333333333333	17188.564453125	657984.2012376402	0	1188	0.6029698389893348	2.1529249969515787	2.3562352069334276	313.78277587890625	313.7853698730469
918	314.02880859375	13.139516666666667					1	DETECTED	314.0288 m/z @13.14 [CD8257_2.mzXML]	314.02880859375	13.139516666666667	11.758683333333332	15.037333333333333	3.2786500000000007	9098.56640625	413143.14376196306	0	1188	0.2641694140097659	1.187199758599878	1.374399517199756	314.0272216796875	314.03057861328125
919	314.1955871582031	11.939266666666667					1	DETECTED	314.1956 m/z @11.94 [CD8257_2.mzXML]	314.1955871582031	11.939266666666667	9.205549999999999	12.047133333333333	2.8415833333333342	7129.68212890625	351359.2030634764	0	1188	0.0976930046620641	0.519728940453473	0.03945788090694584	314.1944580078125	314.19793701171875
920	314.2315979003906	10.932266666666667					1	DETECTED	314.2316 m/z @10.93 [CD8257_2.mzXML]	314.2315979003906	10.932266666666667	10.778966666666667	12.193299999999999	1.4143333333333317	301417.0625	2809632.734372014	1	1188	0.13918911058304673	2.8989542816898903	4.521195278299971	314.2309265136719	314.2326354980469
921	315.01702880859375	1.5828833333333334					1	DETECTED	315.0170 m/z @1.58 [CD8257_2.mzXML]	315.01702880859375	1.5828833333333334	1.55345	2.702	1.14855	10600.6689453125	301759.5012263183	0	1188	0.7883781166277495	19.511041902604696	38.02208380520939	315.00885009765625	315.02484130859375
922	315.07891845703125	2.3591166666666665					1	DETECTED	315.0789 m/z @2.36 [CD8257_2.mzXML]	315.07891845703125	2.3591166666666665	1.6579666666666666	10.548116666666665	8.890149999999998	6403191.5	2.891100953398049E8	1	1188	0.4882608112195306	1.8428903884176528	1.9750191037185951	315.07843017578125	315.0798645019531
923	315.1325988769531	11.366033333333332					1	DETECTED	315.1326 m/z @11.37 [CD8257_2.mzXML]	315.1325988769531	11.366033333333332	2.1916333333333333	11.954366666666665	9.762733333333331	26536.95703125	1871372.440614989	0	1188	8.64835402776315	0.8571485944940481	0.045670536770280365	315.12353515625	315.140380859375
924	315.15545654296875	2.317466666666667					1	DETECTED	315.1555 m/z @2.32 [CD8257_2.mzXML]	315.15545654296875	2.317466666666667	2.2476333333333334	14.749766666666666	12.502133333333333	7285.47802734375	1280752.7692585145	0	1188	10.025264707005096	89.51408114558463	178.02816229116925	315.1484680175781	315.1622619628906
925	315.235107421875	10.964383333333334					1	DETECTED	315.2351 m/z @10.96 [CD8257_2.mzXML]	315.235107421875	10.964383333333334	2.702	12.7523	10.0503	49812.0390625	1555722.99981775	0	1188	0.12968073229010635	0.6081961822960686	2.1719980099190175	315.22943115234375	315.2370910644531
926	316.0826110839844	2.317466666666667					1	DETECTED	316.0826 m/z @2.32 [CD8257_2.mzXML]	316.0826110839844	2.317466666666667	1.8124666666666667	10.392216666666666	8.579749999999999	556310.4375	2.5671545549749367E7	0	1188	0.4543217890469009	2.096639484702961	2.152142405688999	316.0819091796875	316.08392333984375
927	316.1749267578125	10.519116666666667					1	DETECTED	316.1749 m/z @10.52 [CD8257_2.mzXML]	316.1749267578125	10.519116666666667	10.460466666666667	10.865466666666666	0.40499999999999936	24138.484375	153912.18829568353	0	1188	0.09161004304134224	3.4106225576532956	1.8614577954144156	316.1727600097656	316.17559814453125
928	316.2468566894531	11.1282					1	DETECTED	316.2469 m/z @11.13 [CD8257_2.mzXML]	316.2468566894531	11.1282	10.899316666666666	19.90583333333333	9.006516666666665	655572.8125	5024976.082455498	1	1188	0.09775655745749745	2.0323330870762466	2.551672370598413	316.2379150390625	316.2501525878906
929	317.0834655761719	2.4141833333333333					1	DETECTED	317.0835 m/z @2.41 [CD8257_2.mzXML]	317.0834655761719	2.4141833333333333	1.8407499999999999	9.730366666666667	7.889616666666667	79145.1796875	3558176.9523296813	0	1188	0.3587659016133098	1.7124081777622144	1.8089672719931644	317.0830993652344	317.0849914550781
930	317.114013671875	1.6579666666666666					1	DETECTED	317.1140 m/z @1.66 [CD8257_2.mzXML]	317.114013671875	1.6579666666666666	0.21103333333333335	12.4169	12.205866666666667	18652.5546875	1923939.8643210153	0	1188	0.23699480790745064	2.3675968725553833	2.316595926216132	317.1126708984375	317.11590576171875
931	317.25067138671875	11.1282					1	DETECTED	317.2507 m/z @11.13 [CD8257_2.mzXML]	317.25067138671875	11.1282	11.012699999999999	14.277966666666666	3.265266666666667	106499.078125	1845404.4527605567	0	1188	0.09403846192707377	12.826834622864276	21.202838901572388	317.243408203125	317.2512512207031
932	317.5281066894531	2.3591166666666665					1	DETECTED	317.5281 m/z @2.36 [CD8257_2.mzXML]	317.5281066894531	2.3591166666666665	1.8407499999999999	4.573433333333333	2.732683333333333	23369.0390625	912933.3248916016	0	1188	0.3577478729293615	1.884122184569198	1.8614311281631648	317.5269470214844	317.5301818847656
933	318.0641784667969	15.938600000000001					1	DETECTED	318.0642 m/z @15.94 [CD8257_2.mzXML]	318.0641784667969	15.938600000000001	9.747016666666667	19.244500000000002	9.497483333333335	4030.7685546875	983742.1115199885	0	1188	2.39727954423987	0.7669672539334312	0.46154891803526715	318.0619201660156	318.06524658203125
934	318.1805419921875	10.0496					1	DETECTED	318.1805 m/z @10.05 [CD8257_2.mzXML]	318.1805419921875	10.0496	9.998183333333333	10.1025	0.10431666666666572	5097.11181640625	22958.11074621581	0	1188	0.05820201079390408	1.0144246353322481	1.028849270664496	318.1800537109375	318.1806945800781
935	318.1907653808594	9.33815					1	DETECTED	318.1908 m/z @9.34 [CD8257_2.mzXML]	318.1907653808594	9.33815	9.262866666666667	16.436566666666668	7.1737	9344.82421875	1297018.2598006898	0	1188	0.10436109795332982	47.64467566969239	1.398702004487227	318.1808166503906	318.19451904296875
936	318.25457763671875	11.1282					1	DETECTED	318.2546 m/z @11.13 [CD8257_2.mzXML]	318.25457763671875	11.1282	11.079466666666667	16.031066666666668	4.951600000000001	8192.9609375	1052176.4944536132	0	1188	0.09505549686514314	50.8030095759239	100.6060191518478	318.2467041015625	318.25457763671875
937	318.2991638183594	11.33625					1	DETECTED	318.2992 m/z @11.34 [CD8257_2.mzXML]	318.2991638183594	11.33625	11.290249999999999	16.528133333333333	5.237883333333334	303887.71875	2617076.1286125504	1	1188	0.1169207835860604	3.231985304393128	3.460304074646021	318.29705810546875	318.3003845214844
938	318.93682861328125	1.62775					1	DETECTED	318.9368 m/z @1.63 [CD8257_2.mzXML]	318.93682861328125	1.62775	1.5828833333333334	1.64295	0.06006666666666649	12548.7275390625	38197.93317187504	0	1188	0.057778502710244206	0.6693907875185724	0.33878157503714484	318.93682861328125	318.9372863769531
939	318.9689025878906	1.9667333333333334					1	DETECTED	318.9689 m/z @1.97 [CD8257_2.mzXML]	318.9689025878906	1.9667333333333334	1.75475	2.1218833333333333	0.3671333333333333	15441.642578125	178149.16062915046	0	1188	0.11907694992065099	0.8659485808632751	0.7318971617265501	318.9679260253906	318.9698486328125
940	319.00469970703125	1.44975					1	DETECTED	319.0047 m/z @1.45 [CD8257_2.mzXML]	319.00469970703125	1.44975	1.4336833333333334	1.4952666666666665	0.0615833333333331	4654.56103515625	12206.5852996826	0	1188	0.04604935868461957	1.9164937759336018	2.8329875518672036	319.0042724609375	319.00469970703125
941	319.0603942871094	16.47318333333333					1	DETECTED	319.0604 m/z @16.47 [CD8257_2.mzXML]	319.0603942871094	16.47318333333333	8.650033333333333	19.464833333333335	10.814800000000002	3759.193603515625	900281.3523018493	0	1188	7.2720242863178814	0.6912049494129605	0.382409898825921	319.0578918457031	319.0693359375
942	319.1282653808594	10.691316666666667					1	DETECTED	319.1283 m/z @10.69 [CD8257_2.mzXML]	319.1282653808594	10.691316666666667	10.3228	10.915983333333333	0.5931833333333323	9615.103515625	125456.74478607178	0	1188	0.15513493277590307	0.8048256523902122	0.675979468077531	319.12738037109375	319.12933349609375
943	319.1649169921875	9.583616666666668					1	DETECTED	319.1649 m/z @9.58 [CD8257_2.mzXML]	319.1649169921875	9.583616666666668	9.517016666666667	11.3955	1.8784833333333335	15206.189453125	383139.00918188517	0	1188	1.6272093126258564	1.4851670602486209	1.4758549240791572	319.1641540527344	319.1683044433594
944	319.1933898925781	14.246266666666665					1	DETECTED	319.1934 m/z @14.25 [CD8257_2.mzXML]	319.1933898925781	14.246266666666665	10.032083333333333	16.565383333333333	6.5333000000000006	113187.2265625	4848702.734536556	0	1188	0.4955158555514636	0.7944511994574169	6.450518219597306	319.1842346191406	319.1961975097656
945	319.2234191894531	12.4823					1	DETECTED	319.2234 m/z @12.48 [CD8257_2.mzXML]	319.2234191894531	12.4823	6.283533333333334	12.8681	6.5845666666666665	6851.828125	962536.0470303345	0	1188	0.08136134163824771	0.5311190935831321	0.062238187166264204	319.22259521484375	319.2253112792969
946	319.2611999511719	13.24265					1	DETECTED	319.2612 m/z @13.24 [CD8257_2.mzXML]	319.2611999511719	13.24265	0.5592333333333334	13.909833333333333	13.3506	7018.802734375	1719474.9380377196	0	1188	0.1950007924101289	0.5263014040643623	0.05260280812872456	319.2611999511719	319.263916015625
947	319.30242919921875	11.350950000000001					1	DETECTED	319.3024 m/z @11.35 [CD8257_2.mzXML]	319.30242919921875	11.350950000000001	11.306183333333333	11.6027	0.2965166666666672	57459.08984375	362930.66073474084	0	1188	0.09956631700768526	2.1251234880359795	3.023172561553429	319.2941589355469	319.3026428222656
948	320.1968994140625	14.309633333333332					1	DETECTED	320.1969 m/z @14.31 [CD8257_2.mzXML]	320.1968994140625	14.309633333333332	11.818816666666667	15.846083333333333	4.027266666666666	21679.275390625	1465620.6400964966	0	1188	0.3565439857708341	0.7725448677086141	0.46831447044634117	320.1962890625	320.1981506347656
949	320.6991882324219	9.081566666666667					1	DETECTED	320.6992 m/z @9.08 [CD8257_2.mzXML]	320.6991882324219	9.081566666666667	9.047383333333332	9.354083333333334	0.3067000000000011	8017.6455078125	47906.36769073479	0	1188	0.06720663650867742	4.486104339346485	7.9722086786929705	320.6988525390625	320.6998596191406
950	320.9662170410156	1.9946833333333334					1	DETECTED	320.9662 m/z @1.99 [CD8257_2.mzXML]	320.9662170410156	1.9946833333333334	1.8124666666666667	19.924166666666668	18.111700000000003	13969.8544921875	2615226.1025317386	0	1188	0.11423001092206131	49.69825299551815	98.39650599103629	320.95623779296875	320.9676208496094
951	321.18377685546875	11.744183333333332					1	DETECTED	321.1838 m/z @11.74 [CD8257_2.mzXML]	321.18377685546875	11.744183333333332	10.504766666666665	12.4332	1.9284333333333343	11807.3720703125	512840.320365051	0	1188	0.8242421412153167	0.7779600618570566	0.6851336461361448	321.1822814941406	321.18438720703125
952	321.20916748046875	12.634933333333333					1	DETECTED	321.2092 m/z @12.63 [CD8257_2.mzXML]	321.20916748046875	12.634933333333333	1.4336833333333334	15.230433333333334	13.796750000000001	63478.63671875	2500714.7489334433	0	1188	0.24088156720809728	3.6469504929008294	3.060907528489671	321.1997375488281	321.2105407714844
953	321.3140563964844	12.4169					1	DETECTED	321.3141 m/z @12.42 [CD8257_2.mzXML]	321.3140563964844	12.4169	12.24555	12.466033333333334	0.22048333333333403	4689.818359375	47052.55472485363	0	1188	0.21703957485930303	0.6433712673864418	0.2867425347728836	321.3133850097656	321.3150329589844
954	322.06524658203125	12.047133333333333					1	DETECTED	322.0652 m/z @12.05 [CD8257_2.mzXML]	322.06524658203125	12.047133333333333	9.814416666666666	19.63	9.815583333333333	7294.50341796875	739375.9958047792	0	1188	0.10312785398765456	2.1981256018452853	2.148827314078649	322.057373046875	322.0664978027344
955	322.2120056152344	12.668116666666666					1	DETECTED	322.2120 m/z @12.67 [CD8257_2.mzXML]	322.2120056152344	12.668116666666666	9.081566666666667	12.85125	3.769683333333333	13101.1162109375	475750.3420693363	0	1188	0.23943497142091275	0.5255305702323032	1.1654667898666176	322.2022399902344	322.2130126953125
956	322.27288818359375	13.9272					1	DETECTED	322.2729 m/z @13.93 [CD8257_2.mzXML]	322.27288818359375	13.9272	5.9138166666666665	14.86705	8.953233333333333	16118.34375	3101606.419752746	0	1188	0.2862287009026776	0.5586425209493285	0.1339167562059774	322.2650451660156	322.274658203125
957	323.0206604003906	11.630666666666666					1	DETECTED	323.0207 m/z @11.63 [CD8257_2.mzXML]	323.0206604003906	11.630666666666666	1.7984	19.391666666666666	17.593266666666665	23219.87109375	4489490.189411591	0	1188	0.26468605232028786	0.5222876471795185	0.03771852682270621	323.01898193359375	323.02813720703125
958	323.163330078125	10.257133333333334					1	DETECTED	323.1633 m/z @10.26 [CD8257_2.mzXML]	323.163330078125	10.257133333333334	9.730366666666667	10.592333333333332	0.8619666666666657	17523.7734375	409452.6938315428	0	1188	0.22075606257878633	0.84888910811336	0.7229137417938859	323.1624450683594	323.16357421875
959	323.2308654785156	11.686116666666667					1	DETECTED	323.2309 m/z @11.69 [CD8257_2.mzXML]	323.2308654785156	11.686116666666667	11.686116666666667	15.572066666666666	3.8859499999999993	16915.826171875	846025.887180755	0	1188	2.482870698618518	null	null	323.22406005859375	323.2308654785156
960	323.2546081542969	12.651283333333334					1	DETECTED	323.2546 m/z @12.65 [CD8257_2.mzXML]	323.2546081542969	12.651283333333334	6.884116666666667	13.019716666666666	6.135599999999998	7534.5439453125	533944.0180953366	0	1188	0.5438447924828242	0.5319423171401323	0.0638846342802645	323.2528076171875	323.25860595703125
961	324.1786804199219	16.63945					1	DETECTED	324.1787 m/z @16.64 [CD8257_2.mzXML]	324.1786804199219	16.63945	0.22973333333333334	19.979166666666668	19.749433333333336	7165.62548828125	2195223.4307355047	0	1188	0.8893941303900199	0.6017603391486548	0.46522315499060557	324.1766662597656	324.179443359375
962	324.19140625	9.71395					1	DETECTED	324.1914 m/z @9.71 [CD8257_2.mzXML]	324.19140625	9.71395	9.664299999999999	9.763816666666665	0.09951666666666625	14735.2392578125	61187.83330834916	0	1188	0.13759969075158374	1.0021819402483705	1.004363880496741	324.19122314453125	324.19140625
963	325.0585632324219	11.630666666666666					1	DETECTED	325.0586 m/z @11.63 [CD8257_2.mzXML]	325.0585632324219	11.630666666666666	1.7984	12.031916666666666	10.233516666666667	19278.708984375	4362215.987120484	0	1188	9.910672048352184	0.5204047557701175	0.028428988519798994	325.0538635253906	325.05908203125
964	325.1420593261719	9.030416666666667					1	DETECTED	325.1421 m/z @9.03 [CD8257_2.mzXML]	325.1420593261719	9.030416666666667	8.701633333333332	9.4508	0.7491666666666674	8144.0517578125	150872.1694778138	0	1188	0.39945978955086936	1.139301464997205	1.312869680507295	325.14154052734375	325.1429748535156
965	325.1752624511719	16.8595					1	DETECTED	325.1753 m/z @16.86 [CD8257_2.mzXML]	325.1752624511719	16.8595	0.1747166666666667	19.776999999999997	19.602283333333332	10601.7080078125	4139689.2627215213	0	1188	2.3376493712343045	0.5874299636295346	0.623085232473332	325.17303466796875	325.1785583496094
966	325.213134765625	13.388566666666666					1	DETECTED	325.2131 m/z @13.39 [CD8257_2.mzXML]	325.213134765625	13.388566666666666	11.788516666666668	14.373183333333333	2.5846666666666653	6938.736328125	610822.425312927	0	1188	0.16814644306390214	0.8076830932366704	0.6153661864733408	325.203369140625	325.2231140136719
967	326.1777648925781	16.6577					1	DETECTED	326.1778 m/z @16.66 [CD8257_2.mzXML]	326.1777648925781	16.6577	9.600166666666667	18.842	9.241833333333332	3281.5888671875	951440.5426824337	0	1188	0.43833043303375163	0.6547495347760786	0.30949906955215717	326.1705017089844	326.1784973144531
968	326.2322692871094	10.290033333333334					1	DETECTED	326.2323 m/z @10.29 [CD8257_2.mzXML]	326.2322692871094	10.290033333333334	10.257133333333334	10.996749999999999	0.7396166666666648	16862.82421875	128999.9087304688	0	1188	0.08898598839742888	11.24037487335367	4.439176450675522	326.230224609375	326.2326354980469
969	327.007568359375	0.5410333333333334					1	DETECTED	327.0076 m/z @0.54 [CD8257_2.mzXML]	327.007568359375	0.5410333333333334	0.10101666666666667	19.997833333333332	19.896816666666666	7671.015625	4494204.730006407	0	1188	18.73093001531283	22.60916253172228	44.21832506344455	327.00616455078125	327.0150146484375
970	327.052001953125	11.630666666666666					1	DETECTED	327.0520 m/z @11.63 [CD8257_2.mzXML]	327.052001953125	11.630666666666666	1.5828833333333334	19.428166666666666	17.84528333333333	107188.0546875	1.8581845771231387E7	0	1188	0.25935443971060046	0.525217105813083	0.07221626651372863	327.0423583984375	327.052490234375
971	327.1737060546875	16.8595					1	DETECTED	327.1737 m/z @16.86 [CD8257_2.mzXML]	327.1737060546875	16.8595	10.01495	19.354499999999998	9.339549999999997	6493.2548828125	1448532.4745950922	0	1188	1.3036479415335105	0.6822617995339356	0.36452359906787113	327.1716003417969	327.17431640625
972	327.22845458984375	13.9272					1	DETECTED	327.2285 m/z @13.93 [CD8257_2.mzXML]	327.22845458984375	13.9272	10.290033333333334	14.9341	4.644066666666667	51533.0078125	2044556.7906048591	0	1188	0.2487625628330985	0.619754162209331	0.658006102627979	327.218994140625	327.23626708984375
973	328.05511474609375	11.700700000000001					1	DETECTED	328.0551 m/z @11.70 [CD8257_2.mzXML]	328.05511474609375	11.700700000000001	7.9754	11.985633333333334	4.010233333333335	10041.9189453125	1741258.3455255125	0	1188	3.8122475609692357	0.5382430050376256	0.0764860100752511	328.05322265625	328.05572509765625
974	328.2108154296875	12.047133333333333					1	DETECTED	328.2108 m/z @12.05 [CD8257_2.mzXML]	328.2108154296875	12.047133333333333	6.689733333333334	12.2633	5.5735666666666654	31000.19921875	3529440.4808570566	0	1188	0.18694860933050705	0.5201745871753711	0.03401062847598513	328.21026611328125	328.2112121582031
975	328.2474060058594	11.1282					1	DETECTED	328.2474 m/z @11.13 [CD8257_2.mzXML]	328.2474060058594	11.1282	11.045800000000002	11.426033333333333	0.3802333333333312	82158.609375	595480.5858229975	1	1188	0.0964422717812159	1.708494431161065	2.0062385738392883	328.24676513671875	328.2476501464844
976	328.4459533691406	2.4141833333333333					1	DETECTED	328.4460 m/z @2.41 [CD8257_2.mzXML]	328.4459533691406	2.4141833333333333	2.2618666666666667	10.290033333333334	8.028166666666667	3834.656982421875	574235.9961976319	0	1188	null	26.35353977459241	51.70707954918481	328.44482421875	328.4473876953125
977	328.6742858886719	13.257083333333332					1	DETECTED	328.6743 m/z @13.26 [CD8257_2.mzXML]	328.6742858886719	13.257083333333332	12.974916666666667	13.624566666666668	0.6496500000000012	8819.2607421875	181916.00842358402	0	1188	0.20648358996853666	1.151181334908455	1.3023626698169097	328.67376708984375	328.6753234863281
978	328.8977355957031	1.56835					1	DETECTED	328.8977 m/z @1.57 [CD8257_2.mzXML]	328.8977355957031	1.56835	1.44975	1.6126	0.16284999999999994	74454.6640625	442616.4664362794	0	1188	0.10387251334618441	0.6827848768221433	0.37895432879329827	328.89727783203125	328.89794921875
979	328.99755859375	1.8124666666666667					1	DETECTED	328.9976 m/z @1.81 [CD8257_2.mzXML]	328.99755859375	1.8124666666666667	0.10101666666666667	19.997833333333332	19.896816666666666	17162.853515625	4490014.08258673	0	1188	18.065864380385587	4.382012028036367	4.370552865299336	328.9971008300781	329.0061340332031
980	329.0516662597656	11.630666666666666					1	DETECTED	329.0517 m/z @11.63 [CD8257_2.mzXML]	329.0516662597656	11.630666666666666	11.505616666666667	11.985633333333334	0.48001666666666765	18599.052734375	227462.22812744128	0	1188	0.1672554756017437	1.9192989470878372	1.9614860036816804	329.05120849609375	329.0531005859375
981	329.1760559082031	12.297383333333332					1	DETECTED	329.1761 m/z @12.30 [CD8257_2.mzXML]	329.1760559082031	12.297383333333332	12.227983333333333	13.3156	1.0876166666666673	7310.16455078125	252689.39479028332	0	1188	0.19584142536699822	7.835854947166202	14.671709894332404	329.1748046875	329.1772155761719
982	329.246337890625	13.723916666666666					1	DETECTED	329.2463 m/z @13.72 [CD8257_2.mzXML]	329.246337890625	13.723916666666666	11.079466666666667	14.8169	3.7374333333333336	59635.0078125	2019795.4759135728	0	1188	0.2918791102498286	0.7773392345469565	0.4271973856225115	329.2432861328125	329.2511291503906
983	330.24981689453125	13.723916666666666					1	DETECTED	330.2498 m/z @13.72 [CD8257_2.mzXML]	330.24981689453125	13.723916666666666	11.715	14.63295	2.9179499999999994	13222.4384765625	654274.5177438972	0	1188	1.4223282504109171	0.7634632873991292	0.438537511818052	330.2447204589844	330.2510070800781
984	330.26275634765625	11.240733333333333					1	DETECTED	330.2628 m/z @11.24 [CD8257_2.mzXML]	330.26275634765625	11.240733333333333	11.175883333333333	11.410683333333333	0.2347999999999999	29956.6015625	199833.60825439342	0	1188	0.11473171659485715	1.8103315343099493	2.6206630686198986	330.2624816894531	330.263427734375
985	330.33563232421875	11.879133333333334					1	DETECTED	330.3356 m/z @11.88 [CD8257_2.mzXML]	330.33563232421875	11.879133333333334	11.849433333333334	11.970400000000001	0.12096666666666778	11391.509765625	59026.51973510762	0	1188	0.10491033892154	2.036475869809218	3.0729517396184356	330.3354797363281	330.3363952636719
986	330.9951477050781	1.75475					1	DETECTED	330.9951 m/z @1.75 [CD8257_2.mzXML]	330.9951477050781	1.75475	0.22973333333333334	19.960833333333333	19.7311	4035.957763671875	2193833.5725705866	0	1188	17.763680383846104	6.4691424137441125	10.118210708911576	330.9927978515625	331.0033264160156
987	331.052978515625	2.3591166666666665					1	DETECTED	331.0530 m/z @2.36 [CD8257_2.mzXML]	331.052978515625	2.3591166666666665	1.6579666666666666	11.818816666666667	10.16085	1020081.6875	4.080625933420557E7	1	1188	0.453312224190733	1.6237729319039134	1.7004974225156335	331.04473876953125	331.05419921875
988	331.1346740722656	14.293883333333333					1	DETECTED	331.1347 m/z @14.29 [CD8257_2.mzXML]	331.1346740722656	14.293883333333333	10.60815	14.715566666666666	4.107416666666666	3335.5498046875	492359.4061470641	0	1188	3.717415561677935	0.5572048077270917	0.11440961545418342	331.1277160644531	331.1348571777344
989	331.16497802734375	8.351016666666666					1	DETECTED	331.1650 m/z @8.35 [CD8257_2.mzXML]	331.16497802734375	8.351016666666666	8.042566666666666	12.550099999999999	4.507533333333333	8544.0087890625	490956.96036309795	0	1188	0.1413892913389514	7.306748797752188	13.613497595504375	331.1641540527344	331.1695251464844
990	331.187255859375	12.159383333333333					1	DETECTED	331.1873 m/z @12.16 [CD8257_2.mzXML]	331.187255859375	12.159383333333333	12.1097	12.4169	0.3071999999999999	13208.080078125	105347.85508813494	0	1188	0.112468529908897	3.0915800067092145	5.183160013418429	331.1865539550781	331.18829345703125
991	331.2258605957031	11.012699999999999					1	DETECTED	331.2259 m/z @11.01 [CD8257_2.mzXML]	331.2258605957031	11.012699999999999	10.964383333333334	11.096316666666667	0.13193333333333257	14487.2197265625	80962.13035888683	0	1188	0.1925481098932984	1.3652983787513389	1.6857029132560442	331.22503662109375	331.2261657714844
992	331.262451171875	14.833683333333333					1	DETECTED	331.2625 m/z @14.83 [CD8257_2.mzXML]	331.262451171875	14.833683333333333	11.256733333333333	16.3261	5.069366666666667	12168.5537109375	1117633.8983333434	0	1188	3.0057282070582563	0.7086158132859932	0.28863131368507133	331.2597961425781	331.26580810546875
993	332.0567626953125	2.3453833333333334					1	DETECTED	332.0568 m/z @2.35 [CD8257_2.mzXML]	332.0567626953125	2.3453833333333334	1.0333999999999999	5.370866666666667	4.337466666666668	99266.171875	3892746.323110841	0	1188	0.46467383801093654	1.263720488464969	0.559626904901303	332.05206298828125	332.0577392578125
994	332.1634826660156	10.15545					1	DETECTED	332.1635 m/z @10.16 [CD8257_2.mzXML]	332.1634826660156	10.15545	8.351016666666666	11.207983333333335	2.8569666666666684	159490.609375	3912976.8870877074	1	1188	0.3561271790713665	0.9579414299092606	1.1729676927978274	332.16278076171875	332.1683044433594
995	332.20635986328125	9.664299999999999					1	DETECTED	332.2064 m/z @9.66 [CD8257_2.mzXML]	332.20635986328125	9.664299999999999	9.63195	9.697083333333333	0.06513333333333371	8930.18359375	28816.9371224368	0	1188	0.12456341978359653	1.006697578567779	1.0133951571355577	332.2059631347656	332.20654296875
996	332.3304748535156	11.788516666666668					1	DETECTED	332.3305 m/z @11.79 [CD8257_2.mzXML]	332.3304748535156	11.788516666666668	11.758683333333332	12.348966666666666	0.5902833333333337	3873.68408203125	62953.68362481705	0	1188	0.08622735808013893	9.893016759775644	18.78603351955129	332.3298645019531	332.3306579589844
997	333.05120849609375	2.4005					1	DETECTED	333.0512 m/z @2.40 [CD8257_2.mzXML]	333.05120849609375	2.4005	1.9107166666666666	5.109483333333333	3.1987666666666668	61000.7890625	2387958.8863003855	0	1188	0.7560005333175748	2.0416851928568875	4.043494970089098	333.0501708984375	333.0521240234375
998	333.1438293457031	10.882316666666666					1	DETECTED	333.1438 m/z @10.88 [CD8257_2.mzXML]	333.1438293457031	10.882316666666666	9.047383333333332	15.51735	6.469966666666668	29560.107421875	1667004.4373325491	0	1188	0.2145997413997307	11.482713019385002	20.80256000602485	333.138671875	333.15155029296875
999	333.16717529296875	10.15545					1	DETECTED	333.1672 m/z @10.16 [CD8257_2.mzXML]	333.16717529296875	10.15545	0.46801666666666664	15.391033333333333	14.923016666666665	21687.44921875	1709656.1389062805	0	1188	0.4112161797496281	0.7696880710899565	13.328713731077864	333.1582336425781	333.1715393066406
1000	333.1835021972656	11.788516666666668					1	DETECTED	333.1835 m/z @11.79 [CD8257_2.mzXML]	333.1835021972656	11.788516666666668	11.6027	12.7523	1.1495999999999995	15669.8330078125	522373.5078487547	0	1188	0.46262104812829286	3.0933716028343174	4.402844683179609	333.1825256347656	333.1841125488281
1001	334.1394348144531	9.747016666666667					1	DETECTED	334.1394 m/z @9.75 [CD8257_2.mzXML]	334.1394348144531	9.747016666666667	9.697083333333333	11.045800000000002	1.3487166666666681	11641.748046875	242265.48933398424	0	1188	0.11169378140418118	13.505173564752944	24.553985761884345	334.1387023925781	334.1483154296875
1002	334.9142150878906	1.6126					1	DETECTED	334.9142 m/z @1.61 [CD8257_2.mzXML]	334.9142150878906	1.6126	1.56835	1.6579666666666666	0.08961666666666668	49573.79296875	178280.78450976568	0	1188	0.06200450593243989	1.0126177024482081	1.1575108584454206	334.9141845703125	334.91510009765625
1003	335.1236572265625	10.339400000000001					1	DETECTED	335.1237 m/z @10.34 [CD8257_2.mzXML]	335.1236572265625	10.339400000000001	9.797216666666666	10.62445	0.8272333333333339	4527.08642578125	83096.4826356811	0	1188	0.11250602272508736	0.762872337155326	0.525744674310652	335.1229553222656	335.125
1004	335.1658020019531	14.23085					1	DETECTED	335.1658 m/z @14.23 [CD8257_2.mzXML]	335.1658020019531	14.23085	10.01495	16.38165	6.3667	135105.265625	6096304.935439933	0	1188	0.30593376271167116	0.8489122100489573	0.6963991053388671	335.1623229980469	335.1676940917969
1005	335.2183837890625	12.567433333333334					1	DETECTED	335.2184 m/z @12.57 [CD8257_2.mzXML]	335.2183837890625	12.567433333333334	12.449766666666667	12.701783333333333	0.2520166666666661	13196.5458984375	110972.73771392809	0	1188	0.151014135387447	1.0708923512747859	1.6586711339992102	335.2174377441406	335.22003173828125
1006	336.07452392578125	16.951333333333334					1	DETECTED	336.0745 m/z @16.95 [CD8257_2.mzXML]	336.07452392578125	16.951333333333334	9.647933333333333	18.586333333333336	8.938400000000003	2561.3427734375	641451.6422241206	0	1188	2.019120736130862	0.6119341676479448	0.22386833529588976	336.0726318359375	336.0758361816406
1007	336.1690368652344	14.182816666666668					1	DETECTED	336.1690 m/z @14.18 [CD8257_2.mzXML]	336.1690368652344	14.182816666666668	1.75475	15.6632	13.90845	22203.392578125	3789280.7133022463	0	1188	0.5645473394709786	0.559685226021327	0.5121264219195675	336.1600646972656	336.17034912109375
1008	336.25262451171875	12.176266666666667					1	DETECTED	336.2526 m/z @12.18 [CD8257_2.mzXML]	336.25262451171875	12.176266666666667	11.924033333333334	19.813666666666666	7.889633333333332	7624.8271484375	584455.5356091612	0	1188	0.30157430915545547	15.639553323642158	30.279106647284316	336.2518310546875	336.2545471191406
1009	336.66351318359375	13.271633333333334					1	DETECTED	336.6635 m/z @13.27 [CD8257_2.mzXML]	336.66351318359375	13.271633333333334	12.989583333333334	14.373183333333333	1.3835999999999995	28188.880859375	634291.1395252075	0	1188	0.24823123767300714	1.541367061619298	1.7299419388022137	336.6624755859375	336.6647644042969
1010	337.061279296875	1.8689500000000001					1	DETECTED	337.0613 m/z @1.87 [CD8257_2.mzXML]	337.061279296875	1.8689500000000001	1.64295	18.93316666666667	17.29021666666667	843599.0625	2.1942393450575083E7	1	1188	0.09447585372755918	6.341074865106452	9.555520070279561	337.052490234375	337.0712585449219
1011	337.16607666015625	14.199000000000002					1	DETECTED	337.1661 m/z @14.20 [CD8257_2.mzXML]	337.16607666015625	14.199000000000002	11.1282	15.608633333333334	4.480433333333334	35440.8984375	1794155.5666002193	0	1188	0.35481473236877115	5.177211285416756	0.39054723585570206	337.1647644042969	337.1674499511719
1012	337.18133544921875	12.634933333333333					1	DETECTED	337.1813 m/z @12.63 [CD8257_2.mzXML]	337.18133544921875	12.634933333333333	11.985633333333334	14.032916666666667	2.0472833333333327	102029.2578125	1688588.811914247	0	1188	0.21064019130474065	0.8661929335634334	2.341978154055194	337.1806335449219	337.1831359863281
1013	337.2043151855469	14.293883333333333					1	DETECTED	337.2043 m/z @14.29 [CD8257_2.mzXML]	337.2043151855469	14.293883333333333	14.1007	17.282833333333333	3.182133333333333	6605.701171875	352522.5724331667	0	1188	0.43680333273638894	8.236045207488552	13.536046810146036	337.19476318359375	337.2049560546875
1014	338.0650939941406	1.8549					1	DETECTED	338.0651 m/z @1.85 [CD8257_2.mzXML]	338.0650939941406	1.8549	1.784	4.144833333333334	2.360833333333334	56761.1015625	2097489.7974889525	0	1188	0.30328654757031814	16.64903620122239	32.29807240244478	338.0644836425781	338.0653381347656
1015	338.2313537597656	12.449766666666667					1	DETECTED	338.2314 m/z @12.45 [CD8257_2.mzXML]	338.2313537597656	12.449766666666667	0.10101666666666667	19.997833333333332	19.896816666666666	564542.9375	1.8325340773956727E7	0	1188	0.16180718177491293	1.8612201972156106	0.4437312731564621	338.23077392578125	338.23406982421875
1016	338.34075927734375	12.634933333333333					1	DETECTED	338.3408 m/z @12.63 [CD8257_2.mzXML]	338.34075927734375	12.634933333333333	11.3807	13.153966666666667	1.773266666666668	221264.953125	6576972.903509893	0	1188	0.4784075106766519	0.662347483424402	0.6871117482495692	338.3396911621094	338.3410339355469
1017	338.69891357421875	10.067316666666667					1	DETECTED	338.6989 m/z @10.07 [CD8257_2.mzXML]	338.69891357421875	10.067316666666667	9.500499999999999	10.120416666666667	0.6199166666666684	17183.44921875	489941.2834086921	0	1188	0.16511611744290455	0.5468405422094156	0.09368108441883116	338.6895751953125	338.70458984375
1018	339.1579284667969	9.680583333333335					1	DETECTED	339.1579 m/z @9.68 [CD8257_2.mzXML]	339.1579284667969	9.680583333333335	8.996133333333335	15.301733333333335	6.3056	28840.392578125	2529051.1240625014	0	1188	0.39390755709486136	4.400783304872492	8.002544382368724	339.15753173828125	339.1629638671875
1019	339.197265625	11.924033333333334					1	DETECTED	339.1973 m/z @11.92 [CD8257_2.mzXML]	339.197265625	11.924033333333334	11.686116666666667	14.293883333333333	2.6077666666666666	11975.2978515625	602434.4226987305	0	1188	2.1972749891610626	5.48042031523642	9.96084063047284	339.1954345703125	339.1978759765625
1020	339.2347412109375	12.449766666666667					1	DETECTED	339.2347 m/z @12.45 [CD8257_2.mzXML]	339.2347412109375	12.449766666666667	0.10101666666666667	19.776999999999997	19.67598333333333	101188.78125	3719769.606247255	0	1188	0.21623484181455765	7.125688838821985	2.2891973831584607	339.22967529296875	339.2364196777344
1021	339.2880554199219	14.032916666666667					1	DETECTED	339.2881 m/z @14.03 [CD8257_2.mzXML]	339.2880554199219	14.032916666666667	13.80725	14.833683333333333	1.0264333333333333	14484.22265625	384413.33740454115	0	1188	0.23772479700244453	2.274224519940911	3.548449039881822	339.28759765625	339.2891845703125
1022	339.3441162109375	12.634933333333333					1	DETECTED	339.3441 m/z @12.63 [CD8257_2.mzXML]	339.3441162109375	12.634933333333333	12.062716666666667	13.657566666666666	1.5948499999999992	50170.87109375	1469776.4363252574	0	1188	0.513412052139266	null	0.7891281860782862	339.3428955078125	339.34454345703125
1023	340.1686096191406	13.858266666666667					1	DETECTED	340.1686 m/z @13.86 [CD8257_2.mzXML]	340.1686096191406	13.858266666666667	9.483966666666667	14.951033333333333	5.467066666666666	4720.0185546875	628644.1519269105	0	1188	4.544217300765856	0.6249076042643013	0.24981520852860253	340.1611022949219	340.1686096191406
1024	340.2471618652344	11.191966666666668					1	DETECTED	340.2472 m/z @11.19 [CD8257_2.mzXML]	340.2471618652344	11.191966666666668	11.079466666666667	16.951333333333334	5.8718666666666675	26187.4765625	1400384.5623802496	0	1188	0.11402641924416201	26.097185185185023	51.194370370370045	340.2371826171875	340.2482604980469
1025	340.2584228515625	10.8315					1	DETECTED	340.2584 m/z @10.83 [CD8257_2.mzXML]	340.2584228515625	10.8315	10.190566666666665	10.915983333333333	0.7254166666666677	5109.525390625	89227.88759313952	0	1188	0.07079753432910607	0.5659064905346366	0.13181298106927322	340.2579345703125	340.2593078613281
1026	340.9311218261719	1.62775					1	DETECTED	340.9311 m/z @1.63 [CD8257_2.mzXML]	340.9311218261719	1.62775	1.5828833333333334	1.6579666666666666	0.07508333333333317	31151.064453125	99545.08576025383	0	1188	0.061008036291569034	0.8367384843982162	0.6427516960607996	340.9303283691406	340.9316711425781
1027	340.9958190917969	11.1282					1	DETECTED	340.9958 m/z @11.13 [CD8257_2.mzXML]	340.9958190917969	11.1282	10.996749999999999	17.301	6.30425	3352.1357421875	674501.0893613279	0	1188	4.129348321744507	23.97965005705574	46.95930011411148	340.99420166015625	340.99688720703125
1028	341.0310974121094	11.630666666666666					1	DETECTED	341.0311 m/z @11.63 [CD8257_2.mzXML]	341.0310974121094	11.630666666666666	11.489816666666666	12.280366666666668	0.7905500000000014	223867.59375	3373493.2562932083	0	1188	0.24084556669410873	2.2503933139292336	2.759656357305877	341.02935791015625	341.0314025878906
1029	341.0542297363281	10.504766666666665					1	DETECTED	341.0542 m/z @10.50 [CD8257_2.mzXML]	341.0542297363281	10.504766666666665	10.475933333333334	17.688	7.212066666666665	10602.119140625	731553.7184216306	0	1188	0.08174633504872908	98.89444114246338	188.34809367275005	341.0489501953125	341.0544738769531
1030	341.1772155761719	12.634933333333333					1	DETECTED	341.1772 m/z @12.63 [CD8257_2.mzXML]	341.1772155761719	12.634933333333333	12.532766666666667	17.706166666666665	5.173399999999997	9430.849609375	562257.4233594965	0	1188	0.16767896498775947	25.3184339314848	37.62398529116912	341.1758117675781	341.1871032714844
1031	341.1978759765625	12.2633					1	DETECTED	341.1979 m/z @12.26 [CD8257_2.mzXML]	341.1978759765625	12.2633	1.44975	17.651	16.201249999999998	7481.12646484375	2156887.4234725945	0	1188	10.84920668277624	0.7491180047255527	0.4982360094511054	341.1878967285156	341.1993713378906
1032	341.3514709472656	13.875616666666668					1	DETECTED	341.3515 m/z @13.88 [CD8257_2.mzXML]	341.3514709472656	13.875616666666668	13.79035	14.985000000000001	1.194650000000001	14529.9951171875	311209.54262164305	0	1188	0.21675437435286682	3.697145195046301	6.892145932543198	341.350830078125	341.3531188964844
1033	342.0143737792969	8.80595					1	DETECTED	342.0144 m/z @8.81 [CD8257_2.mzXML]	342.0143737792969	8.80595	0.30361666666666665	19.960833333333333	19.657216666666667	8348.4306640625	2469564.2002534787	0	1188	4.9582423470613834	1.2323596722553896	1.7168877117876056	342.0126953125	342.015625
1034	342.03411865234375	11.520083333333334					1	DETECTED	342.0341 m/z @11.52 [CD8257_2.mzXML]	342.03411865234375	11.520083333333334	11.520083333333334	17.522	6.001916666666665	30001.6015625	820224.429365721	0	1188	0.2837318863346372	null	null	342.0331115722656	342.0429992675781
1035	342.2628479003906	11.366033333333332					1	DETECTED	342.2628 m/z @11.37 [CD8257_2.mzXML]	342.2628479003906	11.366033333333332	11.207983333333335	11.849433333333334	0.641449999999999	151568.0625	1400237.6474930444	1	1188	0.16675845133963207	2.4778409861706012	1.3662353226086155	342.2621765136719	342.263427734375
1036	342.8678283691406	1.6884333333333332					1	DETECTED	342.8678 m/z @1.69 [CD8257_2.mzXML]	342.8678283691406	1.6884333333333332	1.6579666666666666	9.098816666666666	7.440849999999999	14849.6875	1055659.2348602905	0	1188	0.13437563773125571	122.11460612691475	243.2292122538295	342.8636779785156	342.8726501464844
1037	343.1922912597656	12.2633					1	DETECTED	343.1923 m/z @12.26 [CD8257_2.mzXML]	343.1922912597656	12.2633	10.172883333333335	17.466833333333334	7.293949999999999	64429.1015625	1457773.9959349693	0	1188	0.11803548516501472	10.497451333740804	5.485760811351233	343.1847839355469	343.1948547363281
1038	343.2940979003906	12.062716666666667					1	DETECTED	343.2941 m/z @12.06 [CD8257_2.mzXML]	343.2940979003906	12.062716666666667	12.031916666666666	13.5745	1.5425833333333347	7551.73876953125	228741.86937359627	0	1188	0.0908705774715397	25.0419372294364	49.0838744588728	343.28521728515625	343.2947692871094
1039	344.19586181640625	12.2633					1	DETECTED	344.1959 m/z @12.26 [CD8257_2.mzXML]	344.19586181640625	12.2633	9.898466666666668	14.666233333333334	4.767766666666667	10668.953125	612649.152431458	0	1188	0.22942710708001002	1.0080555359785757	1.0161110719571513	344.19482421875	344.2058410644531
1040	344.2781677246094	11.489816666666666					1	DETECTED	344.2782 m/z @11.49 [CD8257_2.mzXML]	344.2781677246094	11.489816666666666	11.441699999999999	12.001466666666666	0.5597666666666665	141473.0	802813.7222560454	1	1188	0.07058321262547196	2.7250749358064286	3.3201708400209067	344.27801513671875	344.2796630859375
1041	344.64971923828125	13.153966666666667					1	DETECTED	344.6497 m/z @13.15 [CD8257_2.mzXML]	344.64971923828125	13.153966666666667	12.974916666666667	13.624566666666668	0.6496500000000012	22982.734375	328669.7994187011	0	1188	0.17327557071148902	1.814158056408826	3.550095810554346	344.64813232421875	344.6504821777344
1042	344.87548828125	1.55345					1	DETECTED	344.8755 m/z @1.55 [CD8257_2.mzXML]	344.87548828125	1.55345	1.44975	1.62775	0.17799999999999994	172769.15625	948828.6578203127	0	1188	0.09215434826155522	0.837723073900385	0.5978020397955874	344.87493896484375	344.87554931640625
1043	345.8790283203125	1.55345					1	DETECTED	345.8790 m/z @1.55 [CD8257_2.mzXML]	345.8790283203125	1.55345	1.4802833333333332	1.6126	0.13231666666666686	9953.9287109375	49320.80812670903	0	1188	0.8558133444500592	0.9042141230068331	0.8084282460136661	345.8785400390625	345.87982177734375
1044	346.00909423828125	9.831333333333333					1	DETECTED	346.0091 m/z @9.83 [CD8257_2.mzXML]	346.00909423828125	9.831333333333333	0.10101666666666667	19.997833333333332	19.896816666666666	16871.587890625	8760661.919753432	0	1188	9.687480482773879	1.0224136247706908	0.24979903178384552	346.0074462890625	346.01031494140625
1045	346.272705078125	13.774083333333333					1	DETECTED	346.2727 m/z @13.77 [CD8257_2.mzXML]	346.272705078125	13.774083333333333	13.640966666666666	14.246266666666665	0.6052999999999997	24198.625	426618.8173077394	0	1188	0.27272028963811046	2.2735695505195728	2.6764618177038946	346.2723693847656	346.2734680175781
1046	346.2935791015625	11.410683333333333					1	DETECTED	346.2936 m/z @11.41 [CD8257_2.mzXML]	346.2935791015625	11.410683333333333	11.3807	12.899516666666667	1.5188166666666678	14757.4404296875	370929.1038322751	0	1188	1.409053496630806	25.327682045580403	49.655364091160806	346.2926025390625	346.296630859375
1047	347.1316223144531	11.86445					1	DETECTED	347.1316 m/z @11.86 [CD8257_2.mzXML]	347.1316223144531	11.86445	1.4336833333333334	12.4332	10.999516666666667	12109.2822265625	1890703.4523071905	0	1188	10.8901666193186	0.5272630966723443	0.27092725113387894	347.12255859375	347.13421630859375
1048	347.158935546875	11.240733333333333					1	DETECTED	347.1589 m/z @11.24 [CD8257_2.mzXML]	347.158935546875	11.240733333333333	9.63195	11.630666666666666	1.9987166666666667	36044.84375	774700.6643594961	0	1188	0.11209877047399885	0.6210659119013303	0.34132030339101677	347.1582336425781	347.1601257324219
1049	347.2206726074219	11.096316666666667					1	DETECTED	347.2207 m/z @11.10 [CD8257_2.mzXML]	347.2206726074219	11.096316666666667	8.961016666666666	11.788516666666668	2.8275000000000023	14795.4775390625	676638.6393489991	0	1188	0.06283596865454477	0.661270094013411	0.32556913515655356	347.2200622558594	347.2261657714844
1050	348.2882080078125	12.125916666666665					1	DETECTED	348.2882 m/z @12.13 [CD8257_2.mzXML]	348.2882080078125	12.125916666666665	11.834033333333334	15.790683333333334	3.95665	2885.0439453125	325180.5571157529	0	1188	0.1798133289943067	6.777793639011073	12.555587278022147	348.2879638671875	348.2912902832031
1051	348.8681335449219	1.55345					1	DETECTED	348.8681 m/z @1.55 [CD8257_2.mzXML]	348.8681335449219	1.55345	1.4654333333333334	1.6730833333333335	0.2076500000000001	13309.767578125	86770.79756323248	0	1188	0.1587535239536868	1.1796061352016673	1.2563881067334053	348.8680725097656	348.8768005371094
1052	349.0170593261719	3.0319999999999996					1	DETECTED	349.0171 m/z @3.03 [CD8257_2.mzXML]	349.0170593261719	3.0319999999999996	2.8863166666666666	19.776999999999997	16.89068333333333	3209.137939453125	1087534.8896359254	0	1188	0.4119560462803826	57.97054112801754	114.94108225603507	349.0157775878906	349.01953125
1053	349.2144775390625	13.80725					1	DETECTED	349.2145 m/z @13.81 [CD8257_2.mzXML]	349.2144775390625	13.80725	12.567433333333334	14.517533333333335	1.9501000000000008	10472.68359375	457478.709406921	0	1188	0.6293222097788398	0.7864469209157274	0.4858792783339215	349.2133483886719	349.2156677246094
1054	349.23626708984375	11.062766666666667					1	DETECTED	349.2363 m/z @11.06 [CD8257_2.mzXML]	349.23626708984375	11.062766666666667	10.98055	12.7855	1.8049500000000016	5130.326171875	181311.92146820083	0	1188	0.12986609545763272	10.976788972227753	20.953577944455507	349.2331237792969	349.24200439453125
1055	350.0903625488281	16.363083333333332					1	DETECTED	350.0904 m/z @16.36 [CD8257_2.mzXML]	350.0903625488281	16.363083333333332	9.882016666666667	19.1525	9.270483333333333	3032.802734375	679264.5428773498	0	1188	1.5908409789833282	0.7151973440585914	0.4303946881171826	350.08697509765625	350.09161376953125
1056	350.81011962890625	1.75475					1	DETECTED	350.8101 m/z @1.75 [CD8257_2.mzXML]	350.81011962890625	1.75475	1.6884333333333332	1.7984	0.10996666666666677	14752.927734375	58564.0577805176	0	1188	0.07911587915171947	0.8291027896456387	0.6582055792912773	350.8094482421875	350.8104248046875
1057	350.8919677734375	1.5975499999999998					1	DETECTED	350.8920 m/z @1.60 [CD8257_2.mzXML]	350.8919677734375	1.5975499999999998	1.56835	1.6579666666666666	0.08961666666666668	67321.1640625	236917.80108056645	0	1188	0.05694903776276594	1.5345319634703254	2.2039503390675828	350.8916931152344	350.89251708984375
1058	350.9857177734375	1.6730833333333335					1	DETECTED	350.9857 m/z @1.67 [CD8257_2.mzXML]	350.9857177734375	1.6730833333333335	1.6730833333333335	18.896666666666665	17.22358333333333	5124.279296875	1443464.960920075	0	1188	3.525943122611001	null	null	350.98492431640625	350.9933776855469
1059	351.0867004394531	16.270666666666667					1	DETECTED	351.0867 m/z @16.27 [CD8257_2.mzXML]	351.0867004394531	16.270666666666667	9.898466666666668	19.09783333333333	9.199366666666663	2720.7666015625	629161.5475403445	0	1188	1.9919315023174882	0.7218359959407005	0.443671991881401	351.0847473144531	351.0888366699219
1060	351.1620788574219	14.616016666666667					1	DETECTED	351.1621 m/z @14.62 [CD8257_2.mzXML]	351.1620788574219	14.616016666666667	10.592333333333332	15.089866666666667	4.497533333333335	3337.676513671875	564177.803531891	0	1188	4.113629358352092	0.558882615845349	0.1177652316906981	351.15386962890625	351.1629943847656
1061	351.2283630371094	13.723916666666666					1	DETECTED	351.2284 m/z @13.72 [CD8257_2.mzXML]	351.2283630371094	13.723916666666666	12.634933333333333	15.0027	2.367766666666668	58540.7734375	1373197.2183728644	0	1188	0.2535388879073057	4.313310680392662	6.332210421746283	351.22021484375	351.23699951171875
1062	352.2315368652344	13.740433333333334					1	DETECTED	352.2315 m/z @13.74 [CD8257_2.mzXML]	352.2315368652344	13.740433333333334	9.01315	14.309633333333332	5.296483333333333	10929.15625	1150937.2733470458	0	1188	1.5420480486334949	0.5602037110814173	0.33790219843875935	352.2234191894531	352.23223876953125
1063	352.8963928222656	1.6730833333333335					1	DETECTED	352.8964 m/z @1.67 [CD8257_2.mzXML]	352.8963928222656	1.6730833333333335	1.4952666666666665	1.7221166666666667	0.22685000000000022	36991.04296875	154035.0088559571	0	1188	0.04822156821898105	0.6378760896053984	0.327774526405994	352.8961181640625	352.90020751953125
1064	353.0351257324219	1.8689500000000001					1	DETECTED	353.0351 m/z @1.87 [CD8257_2.mzXML]	353.0351257324219	1.8689500000000001	1.2515666666666665	18.238666666666667	16.9871	379843.09375	9245035.236134758	0	1188	0.41385477255509673	4.838947331057137	8.887774206193233	353.02532958984375	353.036865234375
1065	353.173828125	10.067316666666667					1	DETECTED	353.1738 m/z @10.07 [CD8257_2.mzXML]	353.173828125	10.067316666666667	9.71395	17.540833333333335	7.826883333333335	20380.5859375	1226029.7364296885	0	1188	0.2903981016979422	14.364882641978785	26.448510146214023	353.1730041503906	353.1802978515625
1066	353.2350158691406	12.634933333333333					1	DETECTED	353.2350 m/z @12.63 [CD8257_2.mzXML]	353.2350158691406	12.634933333333333	3.8192	15.2129	11.393699999999999	9540.953125	2099683.490248108	0	1188	0.7188614061771883	0.6462139659396836	0.2924279318793672	353.2297668457031	353.2449645996094
1067	355.0470275878906	11.700700000000001					1	DETECTED	355.0470 m/z @11.70 [CD8257_2.mzXML]	355.0470275878906	11.700700000000001	11.57515	14.049966666666668	2.4748166666666673	6247.4296875	365828.99425427243	0	1188	0.15970595734025395	9.855900703570919	18.711801407141838	355.0453796386719	355.0496520996094
1068	355.08282470703125	12.062716666666667					1	DETECTED	355.0828 m/z @12.06 [CD8257_2.mzXML]	355.08282470703125	12.062716666666667	12.001466666666666	12.348966666666666	0.34750000000000014	24224.294921875	188054.10218322795	0	1188	0.158599245166954	2.8367346938774993	4.673469387754999	355.082763671875	355.0845947265625
1069	355.1179504394531	11.894283333333334					1	DETECTED	355.1180 m/z @11.89 [CD8257_2.mzXML]	355.1179504394531	11.894283333333334	10.726416666666667	11.985633333333334	1.259216666666667	10194.751953125	311293.22809460445	0	1188	1.1972626796378059	0.5391097728051149	0.0897286305071825	355.11724853515625	355.1275939941406
1070	356.07135009765625	10.1025					1	DETECTED	356.0714 m/z @10.10 [CD8257_2.mzXML]	356.07135009765625	10.1025	10.067316666666667	10.190566666666665	0.12324999999999875	3366.47412109375	17401.716591247572	0	1188	0.10320121294627604	1.7515395547134318	2.5030791094268636	356.071044921875	356.0719909667969
1071	356.20654296875	9.647933333333333					1	DETECTED	356.2065 m/z @9.65 [CD8257_2.mzXML]	356.20654296875	9.647933333333333	9.600166666666667	9.747016666666667	0.1468500000000006	3151.84814453125	18163.554308593793	0	1188	0.10145045063098834	1.5371598046057477	2.0743196092114955	356.2059631347656	356.2071533203125
1072	356.278076171875	11.457683333333334					1	DETECTED	356.2781 m/z @11.46 [CD8257_2.mzXML]	356.278076171875	11.457683333333334	11.426033333333333	11.773633333333333	0.3475999999999999	48036.84375	324478.87526861666	0	1188	0.0882971215054571	5.491311216429552	4.659847611628162	356.2779235839844	356.2793884277344
1073	356.9089660644531	1.62775					1	DETECTED	356.9090 m/z @1.63 [CD8257_2.mzXML]	356.9089660644531	1.62775	1.56835	16.16005	14.591699999999998	52877.65234375	1.4158528179078551E7	0	1188	0.07471130119768099	122.2941192692129	255.572985992555	356.9069519042969	356.9098205566406
1074	357.1029968261719	8.771116666666668					1	DETECTED	357.1030 m/z @8.77 [CD8257_2.mzXML]	357.1029968261719	8.771116666666668	8.614866666666668	10.444516666666667	1.829649999999999	1994.2767333984375	100596.34944238278	0	1188	1.3958391205579481	5.854879999999997	10.709759999999994	357.1018371582031	357.10552978515625
1075	357.2145080566406	9.292116666666667					1	DETECTED	357.2145 m/z @9.29 [CD8257_2.mzXML]	357.2145080566406	9.292116666666667	9.262866666666667	9.63195	0.3690833333333323	5420.62158203125	43044.63899359121	0	1188	0.09183749138462893	6.309116809116936	11.618233618233871	357.2113952636719	357.2149963378906
1076	357.27813720703125	12.047133333333333					1	DETECTED	357.2781 m/z @12.05 [CD8257_2.mzXML]	357.27813720703125	12.047133333333333	0.9056166666666667	12.802266666666666	11.89665	11884.4462890625	3661100.4038341055	0	1188	0.22497958725845102	0.5338882647634747	0.02852232531977617	357.277099609375	357.28179931640625
1077	357.2988586425781	14.032916666666667					1	DETECTED	357.2989 m/z @14.03 [CD8257_2.mzXML]	357.2988586425781	14.032916666666667	13.690766666666667	15.535633333333333	1.8448666666666664	22848.21484375	715006.6389134522	0	1188	0.3793808163732457	2.2486266627147873	3.2433879882933283	357.2983093261719	357.30029296875
1078	358.239013671875	15.48095					1	DETECTED	358.2390 m/z @15.48 [CD8257_2.mzXML]	358.239013671875	15.48095	14.985000000000001	17.613999999999997	2.628999999999996	1550.62548828125	159284.94809420765	0	1188	1.0995968353169392	2.6504687972577905	4.300937594515581	358.237060546875	358.2397155761719
1079	358.2579650878906	11.029433333333333					1	DETECTED	358.2580 m/z @11.03 [CD8257_2.mzXML]	358.2579650878906	11.029433333333333	10.6573	11.2735	0.616200000000001	16129.5703125	189942.23140106234	0	1188	0.1092631806703217	0.830536906705565	0.273168022168644	358.257080078125	358.259033203125
1080	358.294677734375	11.6027					1	DETECTED	358.2947 m/z @11.60 [CD8257_2.mzXML]	358.294677734375	11.6027	7.9754	14.68245	6.70705	52221.70703125	2901747.9355722656	0	1188	0.11265161184117822	0.5402979489548373	0.05401911890647636	358.2931823730469	358.30291748046875
1081	359.0430908203125	1.8828833333333332					1	DETECTED	359.0431 m/z @1.88 [CD8257_2.mzXML]	359.0430908203125	1.8828833333333332	1.64295	5.6506	4.00765	351141.65625	7892342.794371245	0	1188	0.330630807576229	1.7646504469480557	3.393392610884101	359.04229736328125	359.0445251464844
1082	359.16558837890625	13.962266666666666					1	DETECTED	359.1656 m/z @13.96 [CD8257_2.mzXML]	359.16558837890625	13.962266666666666	3.57295	14.951033333333333	11.378083333333333	12998.0703125	1630136.4267063602	0	1188	0.319218957099638	0.5340117187663955	4.224652841788035	359.15631103515625	359.1671142578125
1083	360.2373352050781	4.207816666666667					1	DETECTED	360.2373 m/z @4.21 [CD8257_2.mzXML]	360.2373352050781	4.207816666666667	3.4665000000000004	5.248333333333333	1.7818333333333327	3288.502197265625	196453.2228841247	0	1188	0.7984408195400747	1.2018030980912338	1.4036061961824675	360.23590087890625	360.2388000488281
1084	360.32257080078125	12.332033333333333					1	DETECTED	360.3226 m/z @12.33 [CD8257_2.mzXML]	360.32257080078125	12.332033333333333	12.159383333333333	16.50985	4.350466666666668	15879.228515625	724710.999675171	0	1188	0.4868517633763165	12.599092576503464	22.631258805935026	360.32080078125	360.3308410644531
1085	360.83868408203125	1.6884333333333332					1	DETECTED	360.8387 m/z @1.69 [CD8257_2.mzXML]	360.83868408203125	1.6884333333333332	1.6730833333333335	1.75475	0.08166666666666655	13344.482421875	49474.22868017568	0	1188	0.13034398090795296	2.66015200868625	4.3203040173725	360.8386535644531	360.83917236328125
1086	361.1814270019531	12.125916666666665					1	DETECTED	361.1814 m/z @12.13 [CD8257_2.mzXML]	361.1814270019531	12.125916666666665	11.970400000000001	12.332033333333333	0.3616333333333319	9536.4716796875	111018.46043725572	0	1188	0.12135386288902517	1.1626835280248815	1.3253670560497628	361.180908203125	361.1821594238281
1087	361.2000732421875	11.15995					1	DETECTED	361.2001 m/z @11.16 [CD8257_2.mzXML]	361.2000732421875	11.15995	11.1282	11.22435	0.09614999999999974	19178.767578125	88786.17157666077	0	1188	0.091467876228565	1.5141732283464233	2.0283464566928466	361.2000732421875	361.20037841796875
1088	361.3122863769531	12.651283333333334					1	DETECTED	361.3123 m/z @12.65 [CD8257_2.mzXML]	361.3122863769531	12.651283333333334	11.834033333333334	15.054633333333333	3.2205999999999992	7992.84716796875	575901.1849466559	0	1188	0.9351714595982497	1.9703884980116249	2.428383437078475	361.3102722167969	361.3144226074219
1089	362.9255065917969	1.64295					1	DETECTED	362.9255 m/z @1.64 [CD8257_2.mzXML]	362.9255065917969	1.64295	1.5244833333333332	1.70485	0.1803666666666668	98814.96875	402767.6435488281	0	1188	0.055462220657110484	0.7744456202174389	1.123263588498696	362.92510986328125	362.9344787597656
1090	363.1114501953125	1.50985					1	DETECTED	363.1115 m/z @1.51 [CD8257_2.mzXML]	363.1114501953125	1.50985	1.4151833333333335	16.7125	15.297316666666665	13538.5341796875	3039967.29101065	0	1188	15.238683913174347	80.79568661971848	159.78137724080923	363.10888671875	363.1122131347656
1091	363.2153625488281	11.306183333333333					1	DETECTED	363.2154 m/z @11.31 [CD8257_2.mzXML]	363.2153625488281	11.306183333333333	8.771116666666668	11.744183333333332	2.9730666666666643	118293.921875	1136028.592230258	1	1188	0.10353207313100654	2.651705807687955	4.2446936384364005	363.20550537109375	363.2171325683594
1092	364.2186279296875	11.306183333333333					1	DETECTED	364.2186 m/z @11.31 [CD8257_2.mzXML]	364.2186279296875	11.306183333333333	11.029433333333333	11.410683333333333	0.38124999999999964	24538.58984375	326534.7449177859	0	1188	0.3555800030594707	0.688798554652213	0.3775971093044259	364.2178039550781	364.2191467285156
1093	365.213134765625	11.970400000000001					1	DETECTED	365.2131 m/z @11.97 [CD8257_2.mzXML]	365.213134765625	11.970400000000001	11.686116666666667	12.4332	0.7470833333333324	5184.205078125	136527.25217065413	0	1188	0.30474032738607093	1.3139766664712362	1.6279533329424725	365.21173095703125	365.2141418457031
1094	365.2313537597656	11.096316666666667					1	DETECTED	365.2314 m/z @11.10 [CD8257_2.mzXML]	365.2313537597656	11.096316666666667	11.079466666666667	15.553833333333333	4.474366666666667	6840.52734375	465614.6899353331	0	1188	0.149529021247492	132.77052423343375	264.5410484668675	365.2275085449219	365.2411193847656
1095	366.1842041015625	14.199000000000002					1	DETECTED	366.1842 m/z @14.20 [CD8257_2.mzXML]	366.1842041015625	14.199000000000002	14.117533333333334	15.7177	1.6001666666666665	11819.318359375	417262.09584548924	0	1188	0.3401758154489425	9.820990180032636	16.01055553442549	366.1836242675781	366.1861572265625
1096	367.1237487792969	10.444516666666667					1	DETECTED	367.1237 m/z @10.44 [CD8257_2.mzXML]	367.1237487792969	10.444516666666667	1.8549	10.592333333333332	8.737433333333332	26549.97265625	2171756.784925048	0	1188	8.540449940865003	0.5082394320520337	0.012554964094966918	367.1204528808594	367.1246337890625
1097	367.1492614746094	8.159316666666667					1	DETECTED	367.1493 m/z @8.16 [CD8257_2.mzXML]	367.1492614746094	8.159316666666667	3.88115	12.532766666666667	8.651616666666667	3896.159912109375	777322.4919592589	0	1188	0.19079496985330024	1.0111360006233199	1.0222720012466397	367.1484680175781	367.15899658203125
1098	367.1931457519531	13.774083333333333					1	DETECTED	367.1931 m/z @13.77 [CD8257_2.mzXML]	367.1931457519531	13.774083333333333	12.883983333333333	15.054633333333333	2.17065	15827.646484375	422072.8247200317	0	1188	0.20096424140737312	1.2193292888439498	0.3700592091307849	367.18609619140625	367.194580078125
1099	367.9908752441406	3.223516666666667					1	DETECTED	367.9909 m/z @3.22 [CD8257_2.mzXML]	367.9908752441406	3.223516666666667	2.75805	18.914833333333334	16.156783333333333	3405.452392578125	1314537.105752379	0	1188	3.265298332636391	17.355467631051265	11.754006816911273	367.9867248535156	367.99249267578125
1100	368.27801513671875	11.489816666666666					1	DETECTED	368.2780 m/z @11.49 [CD8257_2.mzXML]	368.27801513671875	11.489816666666666	11.426033333333333	12.176266666666667	0.750233333333334	111670.875	854013.5216180433	1	1188	0.09238148018024184	2.3990124008506597	2.491936512765346	368.2779846191406	368.279541015625
1101	368.42431640625	12.4332					1	DETECTED	368.4243 m/z @12.43 [CD8257_2.mzXML]	368.42431640625	12.4332	12.4169	12.515316666666667	0.09841666666666704	9050.9609375	31501.537860961682	0	1188	0.07697050254985172	3.0189161554193613	5.037832310838723	368.42352294921875	368.42431640625
1102	368.6259765625	12.297383333333332					1	DETECTED	368.6260 m/z @12.30 [CD8257_2.mzXML]	368.6259765625	12.297383333333332	9.981566666666668	12.366116666666667	2.384549999999999	14623.3310546875	826357.1067919923	0	1188	1.188315699363672	0.514839977257843	0.02967995451568601	368.62548828125	368.6270446777344
1103	368.8702697753906	1.6730833333333335					1	DETECTED	368.8703 m/z @1.67 [CD8257_2.mzXML]	368.8702697753906	1.6730833333333335	1.64295	1.7696833333333333	0.12673333333333336	32682.109375	113383.77891760258	0	1188	0.04386932272926081	2.1028761061946746	3.1366823874600205	368.8699951171875	368.8714294433594
1104	369.00872802734375	1.8828833333333332					1	DETECTED	369.0087 m/z @1.88 [CD8257_2.mzXML]	369.00872802734375	1.8828833333333332	1.7984	2.730033333333333	0.9316333333333331	30790.134765625	681142.523917786	0	1188	0.11888638837916865	4.549016639100658	8.504749035733026	369.0002746582031	369.010009765625
1105	369.0621643066406	12.031916666666666					1	DETECTED	369.0622 m/z @12.03 [CD8257_2.mzXML]	369.0621643066406	12.031916666666666	11.985633333333334	12.210833333333333	0.22519999999999918	31592.9296875	232361.95608190823	0	1188	5.842746149301494	2.4328411955348397	3.6615021588087164	369.0616149902344	369.0632629394531
1106	369.12060546875	10.444516666666667					1	DETECTED	369.1206 m/z @10.44 [CD8257_2.mzXML]	369.12060546875	10.444516666666667	10.15545	12.348966666666666	2.1935166666666657	9968.4248046875	453685.7774539796	0	1188	0.051338931480625405	3.794136300738004	0.5368707932847886	369.1205139160156	369.128662109375
1107	369.3504943847656	12.634933333333333					1	DETECTED	369.3505 m/z @12.63 [CD8257_2.mzXML]	369.3504943847656	12.634933333333333	0.21103333333333335	19.703500000000002	19.49246666666667	51682.921875	5127890.124343536	0	1188	0.4203986184233841	0.6319254072387749	2.0112896900329336	369.3484802246094	369.35418701171875
1108	370.0863342285156	11.818816666666667					1	DETECTED	370.0863 m/z @11.82 [CD8257_2.mzXML]	370.0863342285156	11.818816666666667	11.818816666666667	12.2633	0.44448333333333245	51237.89453125	332547.08026165725	0	1188	0.06944967953917924	null	null	370.0857238769531	370.0877685546875
1109	370.2944641113281	11.630666666666666					1	DETECTED	370.2945 m/z @11.63 [CD8257_2.mzXML]	370.2944641113281	11.630666666666666	11.561483333333333	12.1097	0.5482166666666668	174969.375	1293244.8947674513	0	1188	0.10371325343869842	4.090202898177979	4.667926402265254	370.2932434082031	370.2947082519531
1110	370.35394287109375	12.651283333333334					1	DETECTED	370.3539 m/z @12.65 [CD8257_2.mzXML]	370.35394287109375	12.651283333333334	2.3036833333333333	16.21525	13.911566666666667	14240.419921875	2116607.1712582405	0	1188	0.43988514803350576	0.6722122360096383	2.308094913845758	370.35302734375	370.3554992675781
1111	371.0899658203125	11.818816666666667					1	DETECTED	371.0900 m/z @11.82 [CD8257_2.mzXML]	371.0899658203125	11.818816666666667	11.788516666666668	11.954366666666665	0.16584999999999717	8251.4697265625	48040.21154943814	0	1188	0.10537507790690626	2.736798679868061	4.473597359736122	371.0899353027344	371.0910339355469
1112	371.1880187988281	15.48095					1	DETECTED	371.1880 m/z @15.48 [CD8257_2.mzXML]	371.1880187988281	15.48095	12.498916666666666	16.21525	3.716333333333335	3732.022216796875	437748.0143436892	0	1188	0.5286465121915889	0.6231206894624475	0.24624137892489498	371.18756103515625	371.1959533691406
1113	371.22308349609375	11.970400000000001					1	DETECTED	371.2231 m/z @11.97 [CD8257_2.mzXML]	371.22308349609375	11.970400000000001	11.240733333333333	14.421249999999999	3.1805166666666658	6176.46630859375	481829.1213208616	0	1188	0.1284362437335531	2.179431247144809	3.358862494289618	371.2223205566406	371.22418212890625
1114	371.29827880859375	11.630666666666666					1	DETECTED	371.2983 m/z @11.63 [CD8257_2.mzXML]	371.29827880859375	11.630666666666666	11.6027	11.879133333333334	0.2764333333333333	36232.41015625	237077.45171569716	0	1188	0.11046604346677569	4.942193087008455	6.313759292613195	371.2972412109375	371.29864501953125
1115	371.314697265625	1.3061166666666668					1	DETECTED	371.3147 m/z @1.31 [CD8257_2.mzXML]	371.314697265625	1.3061166666666668	0.10101666666666667	19.997833333333332	19.896816666666666	6866.43994140625	3081648.3018063046	0	1188	17.807122673379528	8.255255442148645	7.497463137737679	371.31292724609375	371.3167419433594
1116	372.08343505859375	11.879133333333334					1	DETECTED	372.0834 m/z @11.88 [CD8257_2.mzXML]	372.08343505859375	11.879133333333334	9.081566666666667	12.047133333333333	2.965566666666666	11422.9892578125	1097748.7366092526	0	1188	2.693904711647317	0.5300260941055916	0.06240385771865521	372.0832824707031	372.09271240234375
1117	372.3099670410156	11.773633333333333					1	DETECTED	372.3100 m/z @11.77 [CD8257_2.mzXML]	372.3099670410156	11.773633333333333	0.15594999999999998	18.842	18.686049999999998	39011.2265625	1677919.6859046337	0	1188	0.0850325335257196	0.5505691731829775	0.029223122631698528	372.30938720703125	372.3197937011719
1118	372.8824462890625	1.62775					1	DETECTED	372.8824 m/z @1.63 [CD8257_2.mzXML]	372.8824462890625	1.62775	1.5975499999999998	1.6579666666666666	0.060416666666666785	23407.12890625	66082.5956918945	0	1188	0.05583201263862203	1.0002759381898398	1.00055187637968	372.8821716308594	372.88275146484375
1119	373.3130798339844	11.744183333333332					1	DETECTED	373.3131 m/z @11.74 [CD8257_2.mzXML]	373.3130798339844	11.744183333333332	11.729716666666667	12.016666666666667	0.2869500000000009	9332.59375	58322.856423828074	0	1188	0.07355064249049725	9.917626728111419	9.14367651417899	373.3121337890625	373.3143615722656
1120	374.3249816894531	12.449766666666667					1	DETECTED	374.3250 m/z @12.45 [CD8257_2.mzXML]	374.3249816894531	12.449766666666667	11.672083333333335	15.319666666666667	3.6475833333333316	3962.61328125	425507.96279150376	0	1188	2.005220330456341	2.3451597694005724	3.690319538801145	374.3235168457031	374.3263244628906
1121	375.0170593261719	1.8828833333333332					1	DETECTED	375.0171 m/z @1.88 [CD8257_2.mzXML]	375.0170593261719	1.8828833333333332	1.64295	15.37345	13.7305	174514.46875	4454750.106951172	0	1188	0.3885802218809902	1.824169650635712	2.962853349797574	375.01043701171875	375.0187072753906
1122	376.624267578125	10.60815					1	DETECTED	376.6243 m/z @10.61 [CD8257_2.mzXML]	376.624267578125	10.60815	10.15545	12.515316666666667	2.359866666666667	72911.578125	838809.7623577903	2	1188	0.10273583278643805	3.0547394064748	null	376.622802734375	376.6251220703125
1123	376.9014587402344	1.55345					1	DETECTED	376.9015 m/z @1.55 [CD8257_2.mzXML]	376.9014587402344	1.55345	1.4952666666666665	5.896283333333333	4.401016666666666	4040.991943359375	444163.4375057068	0	1188	0.10321818133402005	37.82025207676874	74.64050415353748	376.8949279785156	376.90582275390625
1124	377.14532470703125	9.831333333333333					1	DETECTED	377.1453 m/z @9.83 [CD8257_2.mzXML]	377.14532470703125	9.831333333333333	9.797216666666666	10.392216666666666	0.5950000000000006	3870.570556640625	42958.34672155772	0	1188	0.08164319573335099	8.720078163165358	16.440156326330715	377.1429748535156	377.14532470703125
1125	377.2653503417969	13.329883333333333					1	DETECTED	377.2654 m/z @13.33 [CD8257_2.mzXML]	377.2653503417969	13.329883333333333	13.271633333333334	13.6078	0.3361666666666654	10384.98828125	125451.80411059565	0	1188	0.22786986245709073	2.8855507868383667	5.0853117992983385	377.2642822265625	377.26611328125
1126	377.63140869140625	12.332033333333333					1	DETECTED	377.6314 m/z @12.33 [CD8257_2.mzXML]	377.63140869140625	12.332033333333333	9.6161	12.4332	2.8171	14011.70703125	634687.9582196655	0	1188	1.2045072500791125	0.5190526678730857	0.033420744833816705	377.6241760253906	377.6325378417969
1127	378.030029296875	16.25235					1	DETECTED	378.0300 m/z @16.25 [CD8257_2.mzXML]	378.030029296875	16.25235	14.68245	18.128833333333333	3.4463833333333334	1702.29833984375	185053.8447571717	0	1188	1.3828710826818185	1.097644223623585	1.19528844724717	378.02825927734375	378.0328674316406
1128	378.2389831542969	12.383000000000001					1	DETECTED	378.2390 m/z @12.38 [CD8257_2.mzXML]	378.2389831542969	12.383000000000001	11.818816666666667	13.034116666666668	1.215300000000001	35879.91796875	484773.90257855237	0	1188	0.11616127084544559	0.7784216798097754	0.4602320494498624	378.2386474609375	378.2427673339844
1129	378.8993225097656	1.64295					1	DETECTED	378.8993 m/z @1.64 [CD8257_2.mzXML]	378.8993225097656	1.64295	1.5975499999999998	9.91475	8.3172	57871.58203125	847087.6903544309	0	1188	0.30027281147966756	91.59911894273105	176.91790421872685	378.899169921875	378.9040222167969
1130	379.24273681640625	12.399849999999999					1	DETECTED	379.2427 m/z @12.40 [CD8257_2.mzXML]	379.24273681640625	12.399849999999999	9.116033333333332	13.624566666666668	4.508533333333336	6116.1181640625	524946.236136017	0	1188	0.8289310663498917	0.6864776251211755	0.37295525024235093	379.2390441894531	379.251220703125
1131	379.2806396484375	14.049966666666668					1	DETECTED	379.2806 m/z @14.05 [CD8257_2.mzXML]	379.2806396484375	14.049966666666668	13.640966666666666	15.462866666666667	1.8219000000000012	29020.4453125	773499.2185371399	0	1188	0.32417828104529	3.2021328793631127	2.4584871681417693	379.27972412109375	379.2826232910156
1132	380.12969970703125	11.630666666666666					1	DETECTED	380.1297 m/z @11.63 [CD8257_2.mzXML]	380.12969970703125	11.630666666666666	11.520083333333334	11.86445	0.3443666666666658	51507.65625	396995.80196655175	0	1188	0.13448287883402443	1.5570459683496676	1.0480382153746288	380.1290588378906	380.1302185058594
1133	380.25494384765625	12.651283333333334					1	DETECTED	380.2549 m/z @12.65 [CD8257_2.mzXML]	380.25494384765625	12.651283333333334	11.33625	12.989583333333334	1.6533333333333342	71484.0390625	1178536.2986037608	0	1188	0.10814872616848703	0.5998611928569436	3.9981876304967017	380.25433349609375	380.26318359375
1134	381.02484130859375	1.8124666666666667					1	DETECTED	381.0248 m/z @1.81 [CD8257_2.mzXML]	381.02484130859375	1.8124666666666667	1.64295	2.427833333333333	0.7848833333333332	133823.625	2295469.601974243	0	1188	0.5840630981308037	2.1513890482550795	3.34586080172254	381.0242004394531	381.0257568359375
1135	381.1169738769531	11.1282					1	DETECTED	381.1170 m/z @11.13 [CD8257_2.mzXML]	381.1169738769531	11.1282	7.556150000000001	11.22435	3.668199999999999	5688.43701171875	262466.48124502564	0	1188	0.11554443784975987	0.5134586581934742	0.026917316386948605	381.115966796875	381.1256408691406
1136	383.07757568359375	12.366116666666667					1	DETECTED	383.0776 m/z @12.37 [CD8257_2.mzXML]	383.07757568359375	12.366116666666667	2.3453833333333334	12.515316666666667	10.169933333333333	4795.93701171875	1387731.314060486	0	1188	0.05445685887977092	0.5074445649353674	0.014889129870734723	383.0689697265625	383.0794677734375
1137	383.11505126953125	1.7984					1	DETECTED	383.1151 m/z @1.80 [CD8257_2.mzXML]	383.11505126953125	1.7984	1.7390833333333333	2.3315833333333336	0.5925000000000002	195660.75	1881971.9428775639	0	1188	0.17389595727184282	3.986246032608624	6.153183990171085	383.11456298828125	383.1173095703125
1138	383.1653137207031	13.723916666666666					1	DETECTED	383.1653 m/z @13.72 [CD8257_2.mzXML]	383.1653137207031	13.723916666666666	13.67415	14.150450000000001	0.47630000000000194	9767.982421875	159124.74948693876	0	1188	0.26763645655153034	4.785331547220374	8.570663094440748	383.1647644042969	383.16650390625
1139	384.1141662597656	9.01315					1	DETECTED	384.1142 m/z @9.01 [CD8257_2.mzXML]	384.1141662597656	9.01315	2.0936333333333335	9.116033333333332	7.022399999999999	9534.0263671875	935471.4418519898	0	1188	0.08960544456075148	0.5074342861134328	0.8881194227911374	384.11358642578125	384.119140625
1140	384.3101806640625	11.744183333333332					1	DETECTED	384.3102 m/z @11.74 [CD8257_2.mzXML]	384.3101806640625	11.744183333333332	11.715	11.834033333333334	0.11903333333333421	9634.6318359375	44537.115188843025	0	1188	0.10422145970387575	2.0394060536837015	3.078812107367403	384.3097229003906	384.3106994628906
1141	385.19708251953125	11.306183333333333					1	DETECTED	385.1971 m/z @11.31 [CD8257_2.mzXML]	385.19708251953125	11.306183333333333	11.306183333333333	18.037333333333333	6.7311499999999995	11549.5234375	1305879.1057230225	0	1188	0.07438197029605931	null	null	385.1925354003906	385.1974792480469
1142	385.2718505859375	12.81895					1	DETECTED	385.2719 m/z @12.82 [CD8257_2.mzXML]	385.2718505859375	12.81895	12.718449999999999	12.91475	0.1963000000000008	8100.61474609375	50304.9052857667	0	1188	0.04933637752547071	0.9766169154228871	0.9532338308457742	385.27154541015625	385.27374267578125
1143	385.3085632324219	14.485733333333334					1	DETECTED	385.3086 m/z @14.49 [CD8257_2.mzXML]	385.3085632324219	14.485733333333334	10.4907	17.706166666666665	7.215466666666664	48861.55859375	3882179.7021248136	0	1188	0.6300918626002101	0.8433569052290043	1.0667202832084797	385.3066101074219	385.31060791015625
1144	386.07952880859375	13.723916666666666					1	DETECTED	386.0795 m/z @13.72 [CD8257_2.mzXML]	386.07952880859375	13.723916666666666	0.11931666666666667	19.997833333333332	19.878516666666666	4023.042724609375	1700474.082818969	0	1188	6.880335274128212	0.7305807104459766	1.5316821293199012	386.07781982421875	386.0893859863281
1145	386.2885437011719	11.426033333333333					1	DETECTED	386.2885 m/z @11.43 [CD8257_2.mzXML]	386.2885437011719	11.426033333333333	11.079466666666667	11.473733333333334	0.39426666666666677	26549.041015625	227235.2243459467	0	1188	0.12918583717946142	0.5688179282485344	0.13763585649706886	386.2883605957031	386.2893371582031
1146	386.31201171875	14.389483333333335					1	DETECTED	386.3120 m/z @14.39 [CD8257_2.mzXML]	386.31201171875	14.389483333333335	13.79035	16.491466666666668	2.7011166666666675	8631.2451171875	551024.1143143923	0	1188	0.6794307618751638	2.25418660287081	2.644580600828257	386.31036376953125	386.3133850097656
1147	386.3255920410156	11.849433333333334					1	DETECTED	386.3256 m/z @11.85 [CD8257_2.mzXML]	386.3255920410156	11.849433333333334	11.788516666666668	12.7855	0.9969833333333327	34347.21875	350984.71191100957	0	1188	0.10599493284590977	2.9529405959203894	3.748264157326657	386.3231201171875	386.3262634277344
1148	386.92413330078125	1.6126					1	DETECTED	386.9241 m/z @1.61 [CD8257_2.mzXML]	386.92413330078125	1.6126	1.5828833333333334	1.64295	0.06006666666666649	9827.94140625	23137.621888183636	0	1188	0.04185823909530617	1.0106561974200774	1.0213123948401548	386.9236145019531	386.9244384765625
1149	387.1796875	11.561483333333333					1	DETECTED	387.1797 m/z @11.56 [CD8257_2.mzXML]	387.1796875	11.561483333333333	11.505616666666667	18.330666666666666	6.825049999999999	145277.4375	1835403.6926008314	0	1188	0.12168420666241353	7.568895797832057	3.8785590704390245	387.17877197265625	387.1839294433594
1150	388.0769348144531	13.875616666666668					1	DETECTED	388.0769 m/z @13.88 [CD8257_2.mzXML]	388.0769348144531	13.875616666666668	0.28490000000000004	19.795333333333335	19.510433333333335	2995.641845703125	1362925.829735473	0	1188	6.035468504202633	0.7177853019769622	0.4355706039539245	388.0753479003906	388.084228515625
1151	388.18292236328125	11.658183333333334					1	DETECTED	388.1829 m/z @11.66 [CD8257_2.mzXML]	388.18292236328125	11.658183333333334	11.658183333333334	11.970400000000001	0.3122166666666679	14971.13671875	79389.50006372096	0	1188	0.1353274255398862	null	null	388.1818542480469	388.1835021972656
1152	390.99090576171875	1.8828833333333332					1	DETECTED	390.9909 m/z @1.88 [CD8257_2.mzXML]	390.99090576171875	1.8828833333333332	1.6730833333333335	2.4141833333333333	0.7410999999999999	37242.5234375	693461.5875627442	0	1188	0.20616993321452814	1.6949884572130263	2.210434810625813	390.99005126953125	390.9926452636719
1153	391.2835693359375	1.37885					1	DETECTED	391.2836 m/z @1.38 [CD8257_2.mzXML]	391.2835693359375	1.37885	0.10101666666666667	19.997833333333332	19.896816666666666	11509.2607421875	6585520.250110293	0	1188	7.9428907794140216	7.785372375114126	8.267658498239788	391.2807922363281	391.2857360839844
1154	392.2780456542969	11.489816666666666					1	DETECTED	392.2780 m/z @11.49 [CD8257_2.mzXML]	392.2780456542969	11.489816666666666	0.5228833333333334	19.997833333333332	19.47495	28984.24609375	2147015.1754206554	0	1188	0.06622223158604434	0.8503719246336989	2.4552213264106753	392.2779846191406	392.2879943847656
1155	393.2965087890625	1.64295					1	DETECTED	393.2965 m/z @1.64 [CD8257_2.mzXML]	393.2965087890625	1.64295	1.56835	17.393166666666666	15.824816666666665	6524.328125	1554296.468147613	0	1188	3.6798899186782164	106.06445487042001	22.287860088891623	393.2945861816406	393.3001403808594
1156	394.0742492675781	9.292116666666667					1	DETECTED	394.0742 m/z @9.29 [CD8257_2.mzXML]	394.0742492675781	9.292116666666667	9.047383333333332	9.697083333333333	0.649700000000001	19209.775390625	266145.4809844974	0	1188	0.20379700783105648	1.0930693217895864	1.09454467952944	394.0708312988281	394.0752868652344
1157	394.2224426269531	8.382633333333334					1	DETECTED	394.2224 m/z @8.38 [CD8257_2.mzXML]	394.2224426269531	8.382633333333334	7.907816666666666	8.718766666666665	0.8109499999999992	2009.208984375	59922.8879544678	0	1188	0.13648821951732515	0.8539611779985221	0.7079223559970441	394.2207336425781	394.2229309082031
1158	394.2940368652344	11.630666666666666					1	DETECTED	394.2940 m/z @11.63 [CD8257_2.mzXML]	394.2940368652344	11.630666666666666	3.43615	11.849433333333334	8.413283333333334	24675.64453125	953770.4503961173	0	1188	0.08249553660253639	0.5133483569297356	2.3863106165169086	394.2933349609375	394.3012390136719
1159	394.7579345703125	13.707516666666667					1	DETECTED	394.7579 m/z @13.71 [CD8257_2.mzXML]	394.7579345703125	13.707516666666667	13.624566666666668	13.875616666666668	0.25104999999999933	8008.25732421875	56104.19549938963	0	1188	0.1091209351521627	1.5132610006027956	2.026522001205591	394.75714111328125	394.7591552734375
1160	396.31024169921875	11.700700000000001					1	DETECTED	396.3102 m/z @11.70 [CD8257_2.mzXML]	396.31024169921875	11.700700000000001	11.658183333333334	11.985633333333334	0.3274500000000007	15136.7734375	128961.77092181372	0	1188	0.12258808176431657	3.8508428067423734	3.804399156558957	396.3097839355469	396.3131103515625
1161	396.9990234375	1.8828833333333332					1	DETECTED	396.9990 m/z @1.88 [CD8257_2.mzXML]	396.9990234375	1.8828833333333332	1.6579666666666666	2.3729	0.7149333333333334	45072.7109375	972858.7898306885	0	1188	0.3412363747606355	1.502791492384296	2.412003870943573	396.9979248046875	397.00091552734375
1162	397.1120300292969	10.207533333333334					1	DETECTED	397.1120 m/z @10.21 [CD8257_2.mzXML]	397.1120300292969	10.207533333333334	10.172883333333335	11.22435	1.0514666666666646	3400.61572265625	91829.73684500117	0	1188	0.05178228282396624	15.172679172679501	29.345358345359003	397.1087646484375	397.1134948730469
1163	397.4139709472656	12.332033333333333					1	DETECTED	397.4140 m/z @12.33 [CD8257_2.mzXML]	397.4139709472656	12.332033333333333	12.078133333333334	14.40525	2.327116666666667	45877.94921875	1284896.9948156758	0	1188	0.2640295518335236	1.7998836756639098	3.4339066659211332	397.41290283203125	397.41583251953125
1164	398.32568359375	11.849433333333334					1	DETECTED	398.3257 m/z @11.85 [CD8257_2.mzXML]	398.32568359375	11.849433333333334	11.788516666666668	12.176266666666667	0.3877499999999987	57785.64453125	414603.56602636614	0	1188	0.09112149100727507	2.6277924605342697	3.2541943372901203	398.32452392578125	398.32598876953125
1165	398.4180908203125	12.2633					1	DETECTED	398.4181 m/z @12.26 [CD8257_2.mzXML]	398.4180908203125	12.2633	12.159383333333333	12.7523	0.5929166666666674	10961.78515625	249500.16748254438	0	1188	0.4346034681075235	2.8528468323977587	4.705693664795517	398.41668701171875	398.4184875488281
1166	398.7611083984375	13.418916666666666					1	DETECTED	398.7611 m/z @13.42 [CD8257_2.mzXML]	398.7611083984375	13.418916666666666	11.758683333333332	15.499333333333334	3.7406500000000023	12072.77734375	740209.4051763298	0	1188	0.39985946498531355	1.0476084104312	3.212101864070023	398.7576599121094	398.764892578125
1167	399.1280212402344	11.11235					1	DETECTED	399.1280 m/z @11.11 [CD8257_2.mzXML]	399.1280212402344	11.11235	10.41055	11.240733333333333	0.8301833333333324	6490.9873046875	156082.41417852763	0	1188	0.22876256461431765	0.5914671796333243	0.1829343592666486	399.126220703125	399.12884521484375
1168	399.3289489746094	11.849433333333334					1	DETECTED	399.3289 m/z @11.85 [CD8257_2.mzXML]	399.3289489746094	11.849433333333334	11.788516666666668	15.808950000000001	4.020433333333333	15299.869140625	764663.3495284419	0	1188	0.05688313099035902	26.38303866021106	40.97173599725499	399.3228454589844	399.33111572265625
1169	400.3409118652344	11.970400000000001					1	DETECTED	400.3409 m/z @11.97 [CD8257_2.mzXML]	400.3409118652344	11.970400000000001	11.924033333333334	12.6012	0.6771666666666665	182432.203125	1625487.4408618156	1	1188	0.10648457237092579	4.893487943423966	7.497685411761294	400.3395690917969	400.34173583984375
1170	400.826416015625	1.7696833333333333					1	DETECTED	400.8264 m/z @1.77 [CD8257_2.mzXML]	400.826416015625	1.7696833333333333	1.6884333333333332	1.7984	0.10996666666666677	16446.1953125	71309.22424365238	0	1188	0.07903144603415324	0.676717948717949	0.3534358974358979	400.8262023925781	400.82708740234375
1171	401.6241455078125	10.932266666666667					1	DETECTED	401.6241 m/z @10.93 [CD8257_2.mzXML]	401.6241455078125	10.932266666666667	10.240616666666666	11.11235	0.8717333333333332	11672.830078125	107074.10872711208	0	1188	0.11214459599611004	0.6074266879330752	2.3316789475982582	401.6229553222656	401.625732421875
1172	401.7119445800781	11.644333333333332					1	DETECTED	401.7119 m/z @11.64 [CD8257_2.mzXML]	401.7119445800781	11.644333333333332	11.644333333333332	11.894283333333334	0.2499500000000019	9082.9443359375	49667.10995300337	0	1188	0.12944016239391942	null	null	401.7100524902344	401.713134765625
1173	401.8669738769531	1.55345					1	DETECTED	401.8670 m/z @1.55 [CD8257_2.mzXML]	401.8669738769531	1.55345	1.4952666666666665	1.55345	0.058183333333333476	8712.9990234375	14545.256990844713	0	1188	0.01454119015536448	0.5	null	401.865234375	401.8671569824219
1174	402.2361145019531	12.651283333333334					1	DETECTED	402.2361 m/z @12.65 [CD8257_2.mzXML]	402.2361145019531	12.651283333333334	1.0515333333333332	12.769283333333334	11.71775	4400.86962890625	1792321.278951172	0	1188	1.9424561054324787	0.5050863165154421	0.010172633030884315	402.23565673828125	402.2447814941406
1175	402.9018859863281	1.5975499999999998					1	DETECTED	402.9019 m/z @1.60 [CD8257_2.mzXML]	402.9018859863281	1.5975499999999998	1.56835	1.64295	0.0746	39831.40625	129500.04580859383	0	1188	0.07527505474088936	1.2773972602739774	1.4617195852391824	402.9012145996094	402.9018859863281
1176	403.0069580078125	1.8124666666666667					1	DETECTED	403.0070 m/z @1.81 [CD8257_2.mzXML]	403.0069580078125	1.8124666666666667	1.6579666666666666	4.192183333333333	2.5342166666666666	121718.40625	2174142.5823760065	0	1188	0.21458790524547044	2.1258082949709824	3.6632393949532283	403.0053405761719	403.0113830566406
1177	405.1351013183594	10.548116666666665					1	DETECTED	405.1351 m/z @10.55 [CD8257_2.mzXML]	405.1351013183594	10.548116666666665	10.460466666666667	10.996749999999999	0.5362833333333317	35746.671875	286046.10998748697	0	1188	0.11462019039605664	1.3539359659150108	7.584884924013888	405.1302490234375	405.1357727050781
1178	406.7466735839844	12.1097					1	DETECTED	406.7467 m/z @12.11 [CD8257_2.mzXML]	406.7466735839844	12.1097	11.207983333333335	15.4269	4.218916666666665	12289.2822265625	919573.2504874885	0	1188	0.2973155249538664	2.095070979522886	3.092909641237971	406.7449645996094	406.75628662109375
1179	407.0284118652344	10.2243					1	DETECTED	407.0284 m/z @10.22 [CD8257_2.mzXML]	407.0284118652344	10.2243	9.600166666666667	19.299333333333333	9.699166666666667	5325.82421875	660271.8329000246	0	1188	0.07257706054904389	7.770107882931002	14.540215765862005	407.023193359375	407.0287780761719
1180	407.7658386230469	14.246266666666665					1	DETECTED	407.7658 m/z @14.25 [CD8257_2.mzXML]	407.7658386230469	14.246266666666665	14.133916666666666	14.715566666666666	0.5816499999999998	6171.07421875	97326.42967495715	0	1188	0.34884381569588463	2.58856252781488	4.17712505562976	407.76177978515625	407.7682800292969
1181	408.7681579589844	1.7390833333333333					1	DETECTED	408.7682 m/z @1.74 [CD8257_2.mzXML]	408.7681579589844	1.7390833333333333	1.70485	14.084083333333332	12.379233333333332	16300.4970703125	5495437.792229861	0	1188	11.543782728307313	180.80671859785778	335.6943393235258	408.7679748535156	408.7752990722656
1182	408.9185485839844	1.62775					1	DETECTED	408.9185 m/z @1.63 [CD8257_2.mzXML]	408.9185485839844	1.62775	1.5828833333333334	1.6579666666666666	0.07508333333333317	51500.70703125	149083.11456933588	0	1188	0.05148191230380883	0.8367384843982162	0.6734769687964323	408.91815185546875	408.91900634765625
1183	409.1617431640625	11.5479					1	DETECTED	409.1617 m/z @11.55 [CD8257_2.mzXML]	409.1617431640625	11.5479	11.505616666666667	12.078133333333334	0.572516666666667	97183.65625	929086.2013199474	0	1188	0.1274877343148173	5.2387668060867645	6.112764884665455	409.1605529785156	409.1617431640625
1184	409.1867980957031	9.205549999999999					1	DETECTED	409.1868 m/z @9.21 [CD8257_2.mzXML]	409.1867980957031	9.205549999999999	9.132883333333332	9.322683333333334	0.18980000000000175	67840.8671875	322826.754168947	0	1188	0.07175867170052364	1.1410520695793955	1.1716668685981797	409.1856384277344	409.1870422363281
1185	410.1649169921875	11.534166666666666					1	DETECTED	410.1649 m/z @11.53 [CD8257_2.mzXML]	410.1649169921875	11.534166666666666	11.520083333333334	11.818816666666667	0.29873333333333285	23256.119140625	249066.3217008058	0	1188	0.11954647567116083	10.605917159764381	20.211834319528762	410.1640319824219	410.1654052734375
1186	410.2534484863281	4.019699999999999					1	DETECTED	410.2534 m/z @4.02 [CD8257_2.mzXML]	410.2534484863281	4.019699999999999	3.3901	4.770133333333334	1.380033333333334	2748.08251953125	118492.20984274294	0	1188	0.5458827066965051	1.0959603981363841	1.1919207962727685	410.2517395019531	410.25518798828125
1187	410.7608642578125	12.81895					1	DETECTED	410.7609 m/z @12.82 [CD8257_2.mzXML]	410.7608642578125	12.81895	12.016666666666667	14.86705	2.8503833333333333	5396.68505859375	415983.43896328757	0	1188	0.0957125389285185	1.7764193863348396	2.5528387726696793	410.7581787109375	410.76318359375
1188	410.8553771972656	1.6884333333333332					1	DETECTED	410.8554 m/z @1.69 [CD8257_2.mzXML]	410.8553771972656	1.6884333333333332	1.6579666666666666	1.7696833333333333	0.11171666666666669	17025.2109375	82809.80394775394	0	1188	0.1289618466567115	1.833424507658645	2.66684901531729	410.8543701171875	410.8553771972656
1189	412.3052978515625	11.520083333333334					1	DETECTED	412.3053 m/z @11.52 [CD8257_2.mzXML]	412.3052978515625	11.520083333333334	11.520083333333334	11.57515	0.05506666666666682	8456.55859375	19424.335145507546	0	1188	0.040258369230443236	null	null	412.30487060546875	412.3065490722656
1190	412.9724426269531	1.7984					1	DETECTED	412.9724 m/z @1.80 [CD8257_2.mzXML]	412.9724426269531	1.7984	1.7984	2.20565	0.4072499999999999	13983.00390625	218296.71997338877	0	1188	0.3460521615626986	null	null	412.9724426269531	412.97412109375
1191	413.1414489746094	9.354083333333334					1	DETECTED	413.1414 m/z @9.35 [CD8257_2.mzXML]	413.1414489746094	9.354083333333334	9.322683333333334	15.644916666666667	6.322233333333333	5813.45556640625	771530.7714811403	0	1188	0.061823259506546435	100.67250530785674	174.21853670944787	413.1327209472656	413.1500244140625
1192	413.2653503417969	1.784					1	DETECTED	413.2654 m/z @1.78 [CD8257_2.mzXML]	413.2653503417969	1.784	0.15594999999999998	19.979166666666668	19.823216666666667	12160.5595703125	2046806.5224199223	0	1188	11.281740501148887	5.335555599137572	10.562114332747608	413.26300048828125	413.2725830078125
1193	413.3399353027344	12.2633					1	DETECTED	413.3399 m/z @12.26 [CD8257_2.mzXML]	413.3399353027344	12.2633	11.191966666666668	16.9695	5.7775333333333325	20446.603515625	1386438.1136354676	0	1188	0.2495785609403196	2.154174090607348	5.086692948706464	413.33782958984375	413.3428955078125
1194	414.32061767578125	11.700700000000001					1	DETECTED	414.3206 m/z @11.70 [CD8257_2.mzXML]	414.32061767578125	11.700700000000001	11.644333333333332	13.344366666666668	1.7000333333333355	5551.81298828125	335521.0835273439	0	1188	0.049889643982467646	15.080130100531592	29.160260201063185	414.32012939453125	414.32452392578125
1195	415.122802734375	11.15995					1	DETECTED	415.1228 m/z @11.16 [CD8257_2.mzXML]	415.122802734375	11.15995	10.996749999999999	11.3955	0.3987500000000015	9883.8662109375	126681.10433605956	0	1188	0.14122845964909025	1.2216605392156792	1.752194574559082	415.1196594238281	415.123291015625
1196	415.2103271484375	11.894283333333334					1	DETECTED	415.2103 m/z @11.89 [CD8257_2.mzXML]	415.2103271484375	11.894283333333334	9.307083333333333	16.16005	6.852966666666665	358241.1875	7449046.486633329	1	1188	0.14602838021163222	0.563758461818768	3.7066935204179745	415.20977783203125	415.2114562988281
1197	416.2137451171875	11.879133333333334					1	DETECTED	416.2137 m/z @11.88 [CD8257_2.mzXML]	416.2137451171875	11.879133333333334	11.834033333333334	12.31465	0.48061666666666625	81534.8671875	694010.3280031711	0	1188	0.12111541754386046	4.353590522763194	5.264439272857219	416.2126770019531	416.21441650390625
1198	416.76007080078125	13.139516666666667					1	DETECTED	416.7601 m/z @13.14 [CD8257_2.mzXML]	416.76007080078125	13.139516666666667	12.960316666666667	14.341383333333333	1.3810666666666656	5900.1611328125	234524.04898553432	0	1188	1.0841614000684263	3.85342261904762	3.9470007506283715	416.75103759765625	416.7623596191406
1199	416.7998352050781	1.7390833333333333					1	DETECTED	416.7998 m/z @1.74 [CD8257_2.mzXML]	416.7998352050781	1.7390833333333333	1.6884333333333332	1.75475	0.0663166666666668	16998.611328125	54401.999376464824	0	1188	0.15217002264243318	0.6546561368871342	0.30931227377426834	416.7998352050781	416.8001708984375
1200	417.0016784667969	1.9107166666666666					1	DETECTED	417.0017 m/z @1.91 [CD8257_2.mzXML]	417.0016784667969	1.9107166666666666	1.7696833333333333	2.4957166666666666	0.7260333333333333	52756.2734375	1020983.2975616456	0	1188	0.3675996495059388	2.1323992853870375	3.1044000093566138	417.0011291503906	417.0037841796875
1201	418.7475280761719	13.271633333333334					1	DETECTED	418.7475 m/z @13.27 [CD8257_2.mzXML]	418.7475280761719	13.271633333333334	11.924033333333334	14.985000000000001	3.0609666666666673	7523.92578125	446066.3114895022	0	1188	0.6271694030170725	1.1357103987335513	1.2714207974671026	418.74444580078125	418.750732421875
1202	418.8793029785156	1.6126					1	DETECTED	418.8793 m/z @1.61 [CD8257_2.mzXML]	418.8793029785156	1.6126	1.56835	2.0227666666666666	0.4544166666666667	42444.94921875	450707.34739550797	0	1188	0.05824311281808847	5.134651600753282	9.269303201506563	418.873291015625	418.8798522949219
1203	419.04498291015625	11.672083333333335					1	DETECTED	419.0450 m/z @11.67 [CD8257_2.mzXML]	419.04498291015625	11.672083333333335	11.5479	12.001466666666666	0.45356666666666534	9024.9912109375	133976.68410339305	0	1188	0.21598622835799475	1.8261978257951708	2.6523956515903415	419.04425048828125	419.048095703125
1204	419.2759094238281	13.019716666666666					1	DETECTED	419.2759 m/z @13.02 [CD8257_2.mzXML]	419.2759094238281	13.019716666666666	12.974916666666667	13.124816666666668	0.1499000000000006	10645.201171875	51106.762558960254	0	1188	0.03126454463954076	1.6729910714286296	2.345982142857259	419.2741394042969	419.27685546875
1205	419.315673828125	12.399849999999999					1	DETECTED	419.3157 m/z @12.40 [CD8257_2.mzXML]	419.315673828125	12.399849999999999	0.10101666666666667	19.997833333333332	19.896816666666666	3151.644775390625	1417161.551194244	0	1188	18.57501711352699	0.8088904096594528	0.4758448066632274	419.3108215332031	419.31927490234375
1206	419.7550354003906	12.210833333333333					1	DETECTED	419.7550 m/z @12.21 [CD8257_2.mzXML]	419.7550354003906	12.210833333333333	11.894283333333334	13.757366666666666	1.863083333333332	4038.713134765625	299466.5412513427	0	1188	0.14330226651385303	2.942794713841945	4.88558942768389	419.7519226074219	419.7570495605469
1207	420.1575927734375	11.1282					1	DETECTED	420.1576 m/z @11.13 [CD8257_2.mzXML]	420.1575927734375	11.1282	10.475933333333334	11.240733333333333	0.7647999999999993	18662.21875	199629.14143377656	0	1188	0.07097181035228495	0.5978020172487581	0.18074807087699815	420.157470703125	420.1595153808594
1208	420.88409423828125	1.6730833333333335					1	DETECTED	420.8841 m/z @1.67 [CD8257_2.mzXML]	420.88409423828125	1.6730833333333335	1.64295	10.032083333333333	8.389133333333334	41076.5546875	1677280.8986689455	0	1188	0.03836519169424113	139.20022123893696	1.653575640565715	420.88336181640625	420.8894348144531
1209	421.7815246582031	14.246266666666665					1	DETECTED	421.7815 m/z @14.25 [CD8257_2.mzXML]	421.7815246582031	14.246266666666665	14.067	17.7615	3.6945000000000014	24680.82421875	723457.8832731318	0	1188	0.46831120471983745	2.8518926417573986	3.9886868096570147	421.77398681640625	421.7846984863281
1210	422.1380920410156	9.33815					1	DETECTED	422.1381 m/z @9.34 [CD8257_2.mzXML]	422.1380920410156	9.33815	9.248316666666666	17.706166666666665	8.457849999999999	4158.298828125	366490.81619635003	0	1188	1.1430586419812219	47.07523191094544	15.185760300593369	422.1327819824219	422.1401062011719
1211	422.3255615234375	11.788516666666668					1	DETECTED	422.3256 m/z @11.79 [CD8257_2.mzXML]	422.3255615234375	11.788516666666668	11.788516666666668	11.879133333333334	0.09061666666666568	9336.5302734375	34474.804124145325	0	1188	0.07683165651949331	null	null	422.32470703125	422.32623291015625
1212	423.0006408691406	10.240616666666666					1	DETECTED	423.0006 m/z @10.24 [CD8257_2.mzXML]	423.0006408691406	10.240616666666666	10.207533333333334	10.273466666666668	0.06593333333333362	1677.8812255859375	5451.095643066432	0	1188	0.1524651108082491	0.9964735516373234	0.992947103274647	422.9983215332031	423.0014343261719
1213	424.34100341796875	11.90895					1	DETECTED	424.3410 m/z @11.91 [CD8257_2.mzXML]	424.34100341796875	11.90895	11.86445	12.550099999999999	0.685649999999999	151384.921875	1402856.8333619963	0	1188	0.12223425894636541	5.616814377510171	5.094649864388318	424.3406066894531	424.3418273925781
1214	424.74298095703125	1.7696833333333333					1	DETECTED	424.7430 m/z @1.77 [CD8257_2.mzXML]	424.74298095703125	1.7696833333333333	1.70485	1.7984	0.09355000000000002	8215.4462890625	38749.49620458985	0	1188	0.09981452023962145	0.7214652956298206	0.44293059125964124	424.7420349121094	424.7434387207031
1215	424.89569091796875	1.62775					1	DETECTED	424.8957 m/z @1.63 [CD8257_2.mzXML]	424.89569091796875	1.62775	1.56835	1.6884333333333332	0.12008333333333332	77846.046875	277345.3392685547	0	1188	0.05825011516833323	1.024469024136409	1.1183523095433636	424.8948059082031	424.89654541015625
1216	426.3566589355469	12.016666666666667					1	DETECTED	426.3567 m/z @12.02 [CD8257_2.mzXML]	426.3566589355469	12.016666666666667	11.90895	12.802266666666666	0.8933166666666654	285533.75	3061835.2440584684	1	1188	0.170515333702717	0.9605173236294618	0.5454472264745343	426.3482360839844	426.3572082519531
1217	427.0547790527344	9.418266666666666					1	DETECTED	427.0548 m/z @9.42 [CD8257_2.mzXML]	427.0547790527344	9.418266666666666	9.33815	17.798166666666667	8.460016666666666	6296.50048828125	367097.53253198235	0	1188	0.306769431223227	52.79810692739846	1.186065870206023	427.0519714355469	427.05731201171875
1218	427.4300842285156	12.81895					1	DETECTED	427.4301 m/z @12.82 [CD8257_2.mzXML]	427.4300842285156	12.81895	11.191966666666668	14.715566666666666	3.5235999999999983	3664.30224609375	470682.2855856933	0	1188	1.3358819388471481	1.0828629672502286	1.165725934500457	427.4300842285156	427.4355163574219
1219	428.37274169921875	12.176266666666667					1	DETECTED	428.3727 m/z @12.18 [CD8257_2.mzXML]	428.37274169921875	12.176266666666667	12.001466666666666	12.6012	0.5997333333333348	65997.25	771296.2856522236	0	1188	0.20453117389908648	1.7112702117395109	1.3407717162711594	428.3636169433594	428.3732604980469
1220	429.1358337402344	11.588750000000001					1	DETECTED	429.1358 m/z @11.59 [CD8257_2.mzXML]	429.1358337402344	11.588750000000001	11.534166666666666	19.979166666666668	8.445000000000002	18595.912109375	1018975.3553881843	0	1188	0.13509613975085166	77.35877862595157	3.1354681424634956	429.1336669921875	429.14385986328125
1221	429.3758239746094	12.176266666666667					1	DETECTED	429.3758 m/z @12.18 [CD8257_2.mzXML]	429.3758239746094	12.176266666666667	12.125916666666665	14.582483333333332	2.4565666666666672	16629.396484375	427567.7533776251	0	1188	0.2519592932608905	18.983734800801223	35.85795572973714	429.3706970214844	429.3773193359375
1222	429.7677307128906	14.166966666666667					1	DETECTED	429.7677 m/z @14.17 [CD8257_2.mzXML]	429.7677307128906	14.166966666666667	3.6499	15.10755	11.45765	17624.251953125	1101075.0197515562	0	1188	0.16849914097014107	5.505027310519208	7.859996335798528	429.7665710449219	429.7699890136719
1223	430.2430725097656	9.63195					1	DETECTED	430.2431 m/z @9.63 [CD8257_2.mzXML]	430.2430725097656	9.63195	9.583616666666668	9.730366666666667	0.14674999999999905	5010.33349609375	26010.613389312606	0	1188	0.08472392632908132	1.518103448275894	2.249900714066447	430.2427673339844	430.2439270019531
1224	430.3152770996094	11.306183333333333					1	DETECTED	430.3153 m/z @11.31 [CD8257_2.mzXML]	430.3152770996094	11.306183333333333	11.2735	11.410683333333333	0.13718333333333277	10634.8037109375	60026.22911560066	0	1188	0.0713890578923948	2.098674145843973	3.1973482916879457	430.31439208984375	430.3160705566406
1225	430.38800048828125	13.404050000000002					1	DETECTED	430.3880 m/z @13.40 [CD8257_2.mzXML]	430.38800048828125	13.404050000000002	0.46801666666666664	19.960833333333333	19.492816666666666	8209.44140625	1249474.7978118907	0	1188	0.26770228399046303	0.7324561373310582	0.4842414070935378	430.3824157714844	430.3917541503906
1226	430.9129638671875	1.64295					1	DETECTED	430.9130 m/z @1.64 [CD8257_2.mzXML]	430.9129638671875	1.64295	1.5828833333333334	19.0795	17.496616666666664	111960.6953125	2.0744323941054232E7	0	1188	0.05502294834617372	147.30331213768997	328.55182735956856	430.912109375	430.9143371582031
1227	431.1775817871094	12.634933333333333					1	DETECTED	431.1776 m/z @12.63 [CD8257_2.mzXML]	431.1775817871094	12.634933333333333	9.163016666666666	14.453266666666668	5.290250000000002	31615.04296875	1077028.7802171637	0	1188	0.3115511164542184	0.5518314291194937	1.004094639855905	431.1683654785156	431.178955078125
1228	431.3143005371094	12.7354					1	DETECTED	431.3143 m/z @12.74 [CD8257_2.mzXML]	431.3143005371094	12.7354	12.701783333333333	12.91475	0.21296666666666653	21732.517578125	140976.77191528384	0	1188	0.09559523200086595	3.16757560733759	5.049031762168538	431.3135986328125	431.31597900390625
1229	432.237060546875	11.894283333333334					1	DETECTED	432.2371 m/z @11.89 [CD8257_2.mzXML]	432.237060546875	11.894283333333334	11.849433333333334	12.210833333333333	0.3613999999999997	49399.359375	392073.01863915985	0	1188	0.12456132671960951	3.6263583288907335	5.1875004624306635	432.2359619140625	432.2386169433594
1230	432.3170166015625	12.7354					1	DETECTED	432.3170 m/z @12.74 [CD8257_2.mzXML]	432.3170166015625	12.7354	12.2633	15.444766666666668	3.181466666666669	6422.84375	493291.81777151476	0	1188	0.4050727377158658	3.369483866412478	4.705329217969652	432.307861328125	432.3182678222656
1231	432.89996337890625	9.831333333333333					1	DETECTED	432.9000 m/z @9.83 [CD8257_2.mzXML]	432.89996337890625	9.831333333333333	9.814416666666666	9.882016666666667	0.06760000000000055	2548.1181640625	6046.600668457085	0	1188	0.06290202397155831	1.9980295566502335	2.996059113300467	432.8987121582031	432.90338134765625
1232	432.9762268066406	1.8828833333333332					1	DETECTED	432.9762 m/z @1.88 [CD8257_2.mzXML]	432.9762268066406	1.8828833333333332	1.7696833333333333	2.3591166666666665	0.5894333333333333	32752.212890625	669176.4933098144	0	1188	0.3110283626131458	2.6035041224970557	3.9624958567471227	432.97540283203125	432.9767150878906
1233	433.06060791015625	11.658183333333334					1	DETECTED	433.0606 m/z @11.66 [CD8257_2.mzXML]	433.06060791015625	11.658183333333334	11.520083333333334	12.280366666666668	0.7602833333333336	19246.611328125	370950.6768742671	0	1188	0.20533224535017602	2.7526550808592885	3.737812995918491	433.0594177246094	433.0615539550781
1234	433.2406311035156	11.879133333333334					1	DETECTED	433.2406 m/z @11.88 [CD8257_2.mzXML]	433.2406311035156	11.879133333333334	9.797216666666666	12.016666666666667	2.219450000000002	13692.40234375	787089.0867940069	0	1188	0.10500746075886447	0.5330304607132851	0.0660609214265702	433.23388671875	433.24127197265625
1235	434.9732666015625	2.0372166666666667					1	DETECTED	434.9733 m/z @2.04 [CD8257_2.mzXML]	434.9732666015625	2.0372166666666667	1.7696833333333333	2.177716666666667	0.4080333333333337	10382.23828125	202060.45493505872	0	1188	0.7157150884097341	0.7625841016695744	0.5251682033391487	434.9716796875	434.9737243652344
1236	435.3331604003906	10.53375					1	DETECTED	435.3332 m/z @10.53 [CD8257_2.mzXML]	435.3331604003906	10.53375	3.2533666666666665	13.80725	10.553883333333333	7798.5654296875	914723.8730711055	0	1188	1.1944529658998757	0.7248164588403083	1.3792668335437925	435.33197021484375	435.34295654296875
1237	437.19244384765625	11.894283333333334					1	DETECTED	437.1924 m/z @11.89 [CD8257_2.mzXML]	437.19244384765625	11.894283333333334	11.818816666666667	12.498916666666666	0.6800999999999995	228878.296875	2129239.0072092875	1	1188	0.11286949731988294	2.8715727721247353	3.76465415506899	437.19183349609375	437.1937561035156
1238	438.2347106933594	10.290033333333334					1	DETECTED	438.2347 m/z @10.29 [CD8257_2.mzXML]	438.2347106933594	10.290033333333334	10.257133333333334	10.356916666666667	0.09978333333333289	2124.38232421875	8618.186562194795	0	1188	0.24181635161480486	1.516464032421486	2.032928064842972	438.2333984375	438.2362365722656
1239	438.2969055175781	13.329883333333333					1	DETECTED	438.2969 m/z @13.33 [CD8257_2.mzXML]	438.2969055175781	13.329883333333333	5.6506	13.624566666666668	7.973966666666668	11429.505859375	1387297.5919653017	0	1188	0.08618507422603727	0.519186903291757	0.03192297374875911	438.2901306152344	438.2986755371094
1240	438.9833068847656	1.8124666666666667					1	DETECTED	438.9833 m/z @1.81 [CD8257_2.mzXML]	438.9833068847656	1.8124666666666667	1.70485	3.7114166666666666	2.0065666666666666	28921.751953125	652192.8892628175	0	1188	0.3167456014146688	2.686231329000652	3.310331897385821	438.9815673828125	438.98492431640625
1241	439.1202697753906	11.096316666666667					1	DETECTED	439.1203 m/z @11.10 [CD8257_2.mzXML]	439.1202697753906	11.096316666666667	10.996749999999999	12.366116666666667	1.369366666666668	9577.2890625	190150.34018536372	0	1188	0.1874349944095588	6.876632072313278	15.076244392657326	439.1137390136719	439.12127685546875
1242	440.87005615234375	1.62775					1	DETECTED	440.8701 m/z @1.63 [CD8257_2.mzXML]	440.87005615234375	1.62775	1.5828833333333334	1.64295	0.06006666666666649	29434.994140625	73221.18620507812	0	1188	0.07473097872220613	0.6693907875185724	0.33878157503714484	440.8696594238281	440.8707580566406
1243	442.8786926269531	1.56835					1	DETECTED	442.8787 m/z @1.57 [CD8257_2.mzXML]	442.8786926269531	1.56835	1.4802833333333332	1.5828833333333334	0.10260000000000025	15076.587890625	53318.23742956549	0	1188	0.06821984353971211	0.5825132475397435	0.1650264950794871	442.877197265625	442.8792419433594
1244	443.19036865234375	12.668116666666666					1	DETECTED	443.1904 m/z @12.67 [CD8257_2.mzXML]	443.19036865234375	12.668116666666666	12.550099999999999	12.7354	0.18530000000000157	3410.18359375	32217.978195251613	0	1188	0.20837912508974732	0.7850586075413085	0.570117215082617	443.1899108886719	443.1911315917969
1245	443.4198303222656	12.2633					1	DETECTED	443.4198 m/z @12.26 [CD8257_2.mzXML]	443.4198303222656	12.2633	12.1097	12.634933333333333	0.5252333333333326	6755.1875	110751.66124865736	0	1188	0.15608593650146574	1.709743923611119	2.419487847222238	443.418212890625	443.4212951660156
1246	444.2374267578125	8.351016666666666					1	DETECTED	444.2374 m/z @8.35 [CD8257_2.mzXML]	444.2374267578125	8.351016666666666	7.839483333333334	8.479000000000001	0.6395166666666672	2502.77099609375	45294.47485678103	0	1188	0.4044393151191876	0.625097745340807	0.25019549068161384	444.2364501953125	444.2398681640625
1247	445.3990783691406	12.449766666666667					1	DETECTED	445.3991 m/z @12.45 [CD8257_2.mzXML]	445.3990783691406	12.449766666666667	11.715	18.385833333333334	6.670833333333334	9815.5830078125	928739.6532523499	0	1188	0.20632746824660764	4.539422946059971	8.078845892119942	445.3971252441406	445.40093994140625
1248	446.2535705566406	11.57515					1	DETECTED	446.2536 m/z @11.58 [CD8257_2.mzXML]	446.2535705566406	11.57515	8.839766666666666	12.210833333333333	3.3710666666666675	180070.0	3837588.8779143677	0	1188	0.16160236700389952	0.5773890890969944	4.556046816203024	446.24945068359375	446.2540283203125
1249	446.88714599609375	1.64295					1	DETECTED	446.8871 m/z @1.64 [CD8257_2.mzXML]	446.88714599609375	1.64295	1.5975499999999998	11.290249999999999	9.692699999999999	59575.87109375	3616335.942889648	0	1188	0.0515246094502102	106.74779735682793	0.9704064841196041	446.88677978515625	446.89349365234375
1250	447.255615234375	11.520083333333334					1	DETECTED	447.2556 m/z @11.52 [CD8257_2.mzXML]	447.255615234375	11.520083333333334	4.06655	12.142249999999999	8.075699999999998	23366.734375	1152960.9940285643	0	1188	7.690785099156929	0.5417363577005982	0.04621626325671276	447.25244140625	447.2629089355469
1251	448.2331237792969	9.081566666666667					1	DETECTED	448.2331 m/z @9.08 [CD8257_2.mzXML]	448.2331237792969	9.081566666666667	9.047383333333332	9.132883333333332	0.08549999999999969	4426.630859375	17785.284540100045	0	1188	0.07165267058328517	1.2506094588005274	1.5012189176010546	448.2325134277344	448.23419189453125
1252	448.3409423828125	11.90895					1	DETECTED	448.3409 m/z @11.91 [CD8257_2.mzXML]	448.3409423828125	11.90895	11.86445	12.176266666666667	0.3118166666666671	15913.59765625	112474.217918518	0	1188	0.12328944688946741	3.5035580524343755	2.7399238510321293	448.3393859863281	448.34173583984375
1253	448.95037841796875	1.8264833333333332					1	DETECTED	448.9504 m/z @1.83 [CD8257_2.mzXML]	448.95037841796875	1.8264833333333332	1.8264833333333332	2.23385	0.40736666666666665	7759.17041015625	137949.34806811527	0	1188	0.22486104987933841	null	null	448.9490051269531	448.9513244628906
1254	449.200439453125	12.332033333333333					1	DETECTED	449.2004 m/z @12.33 [CD8257_2.mzXML]	449.200439453125	12.332033333333333	12.193299999999999	12.651283333333334	0.45798333333333474	15440.0615234375	231199.03789965843	0	1188	0.21458536561436148	1.6505886592984056	2.292586669076687	449.199462890625	449.2015380859375
1255	450.3564758300781	13.019716666666666					1	DETECTED	450.3565 m/z @13.02 [CD8257_2.mzXML]	450.3564758300781	13.019716666666666	0.10101666666666667	19.997833333333332	19.896816666666666	85187.65625	3303242.768410954	0	1188	0.09170259983631901	1.519115919348392	0.46479318226206495	450.352783203125	450.3609313964844
1256	452.37261962890625	12.078133333333334					1	DETECTED	452.3726 m/z @12.08 [CD8257_2.mzXML]	452.37261962890625	12.078133333333334	12.047133333333333	12.2633	0.21616666666666617	9459.1904296875	72368.48639843737	0	1188	0.08921496876248014	3.4865591397848728	5.9731182795697455	452.3720703125	452.3739013671875
1257	453.1666564941406	11.879133333333334					1	DETECTED	453.1667 m/z @11.88 [CD8257_2.mzXML]	453.1666564941406	11.879133333333334	2.75805	12.001466666666666	9.243416666666665	8684.513671875	1128214.798175659	0	1188	0.20585403570952643	0.506706074753547	2.614919281289702	453.1634826660156	453.1701965332031
1258	453.296630859375	12.7523					1	DETECTED	453.2966 m/z @12.75 [CD8257_2.mzXML]	453.296630859375	12.7523	12.7354	12.85125	0.11585000000000001	7900.9482421875	33617.00561645508	0	1188	1.4116292060313143	3.427514792899471	5.855029585798942	453.29473876953125	453.2969970703125
1259	453.34344482421875	10.4907					1	DETECTED	453.3434 m/z @10.49 [CD8257_2.mzXML]	453.34344482421875	10.4907	9.948	17.301	7.352999999999998	114040.6484375	1436927.5921762015	0	1188	0.10757525643947652	2.53177342192167	4.60843939053669	453.34136962890625	453.34661865234375
1260	454.29193115234375	13.079566666666667					1	DETECTED	454.2919 m/z @13.08 [CD8257_2.mzXML]	454.29193115234375	13.079566666666667	12.960316666666667	15.160266666666667	2.1999499999999994	24201.3984375	386050.7543748776	0	1188	0.044005992995007404	7.75033219729123	13.899469350825711	454.2879333496094	454.2931823730469
1261	454.3876647949219	12.193299999999999					1	DETECTED	454.3877 m/z @12.19 [CD8257_2.mzXML]	454.3876647949219	12.193299999999999	12.142249999999999	12.399849999999999	0.25760000000000005	13463.6103515625	109076.96729254161	0	1188	0.13240347178622613	2.5230166503427998	3.123815300833528	454.3871154785156	454.3904113769531
1262	454.9583740234375	1.8124666666666667					1	DETECTED	454.9584 m/z @1.81 [CD8257_2.mzXML]	454.9583740234375	1.8124666666666667	1.70485	11.410683333333333	9.705833333333333	24709.373046875	1992308.4308659667	0	1188	0.22592335549558173	45.09447111661761	4.411894362478714	454.94921875	454.959228515625
1263	455.1161193847656	11.15995					1	DETECTED	455.1161 m/z @11.16 [CD8257_2.mzXML]	455.1161193847656	11.15995	10.172883333333335	14.86705	4.694166666666666	7698.26220703125	883630.7794850767	0	1188	0.1231553310388378	2.377836687829261	3.5961584474715447	455.1139221191406	455.12066650390625
1264	456.33111572265625	11.489816666666666					1	DETECTED	456.3311 m/z @11.49 [CD8257_2.mzXML]	456.33111572265625	11.489816666666666	11.426033333333333	17.5955	6.169466666666668	27014.1328125	1047892.8813520507	0	1188	0.0738696870487523	48.3626861771623	95.7253723543246	456.3269958496094	456.3319091796875
1265	456.4041442871094	12.332033333333333					1	DETECTED	456.4041 m/z @12.33 [CD8257_2.mzXML]	456.4041442871094	12.332033333333333	12.297383333333332	12.4332	0.13581666666666692	6884.50830078125	33296.67364038095	0	1188	0.07501316237066646	1.9598364598364093	2.9196729196728186	456.40277099609375	456.4045715332031
1266	457.59283447265625	9.483966666666667					1	DETECTED	457.5928 m/z @9.48 [CD8257_2.mzXML]	457.59283447265625	9.483966666666667	9.434316666666666	9.533816666666667	0.09950000000000081	1926.9805908203125	8673.337453704902	0	1188	0.11888069100941934	1.0020140986908133	1.0040281973816265	457.5899963378906	457.5943603515625
1267	458.3473205566406	11.588750000000001					1	DETECTED	458.3473 m/z @11.59 [CD8257_2.mzXML]	458.3473205566406	11.588750000000001	11.5479	13.049066666666667	1.5011666666666663	16336.7880859375	326609.2289572753	0	1188	0.15085395767590093	18.374133006935615	35.74826601387123	458.3455505371094	458.3493347167969
1268	458.8563537597656	1.55345					1	DETECTED	458.8564 m/z @1.55 [CD8257_2.mzXML]	458.8563537597656	1.55345	1.44975	1.5975499999999998	0.1477999999999997	34112.48046875	176749.31832824709	0	1188	0.07901212463348073	0.7076499176719355	0.4436465962661101	458.8553771972656	458.8567199707031
1269	459.24560546875	13.124816666666668					1	DETECTED	459.2456 m/z @13.12 [CD8257_2.mzXML]	459.24560546875	13.124816666666668	6.1602500000000004	13.723916666666666	7.563666666666665	17696.9375	903458.8778589177	0	1188	0.17652751232797748	0.5430105725649357	0.06515023655959823	459.23858642578125	459.24981689453125
1270	460.96514892578125	1.8124666666666667					1	DETECTED	460.9651 m/z @1.81 [CD8257_2.mzXML]	460.96514892578125	1.8124666666666667	1.6730833333333335	2.2196	0.5465166666666663	17009.21484375	203326.91552514644	0	1188	0.17259423088322934	1.9604806887480577	1.2246844508129981	460.9642028808594	460.9680480957031
1271	463.3016357421875	13.019716666666666					1	DETECTED	463.3016 m/z @13.02 [CD8257_2.mzXML]	463.3016357421875	13.019716666666666	12.94525	13.124816666666668	0.17956666666666798	16674.01171875	90426.57716943396	0	1188	0.0555544459639048	1.205684870188023	1.1158161578635413	463.3002624511719	463.30291748046875
1272	464.2180480957031	10.60815					1	DETECTED	464.2180 m/z @10.61 [CD8257_2.mzXML]	464.2180480957031	10.60815	10.475933333333334	10.865466666666666	0.3895333333333326	20222.162109375	154773.20962829655	0	1188	0.10177848569769132	1.2623224497433296	2.222661397798468	464.2154846191406	464.21893310546875
1273	464.3127136230469	13.558566666666668					1	DETECTED	464.3127 m/z @13.56 [CD8257_2.mzXML]	464.3127136230469	13.558566666666668	13.4342	14.150450000000001	0.7162500000000005	5563.31494140625	87553.99754602062	0	1188	0.11769965502520563	2.8795899222728445	4.759179844545689	464.3065185546875	464.31341552734375
1274	466.3280944824219	12.047133333333333					1	DETECTED	466.3281 m/z @12.05 [CD8257_2.mzXML]	466.3280944824219	12.047133333333333	1.0515333333333332	12.366116666666667	11.314583333333333	5092.404296875	878561.6300523684	0	1188	0.6761138083792186	0.5145050444420193	0.02901008888403849	466.3204040527344	466.3309326171875
1275	467.1516418457031	11.644333333333332					1	DETECTED	467.1516 m/z @11.64 [CD8257_2.mzXML]	467.1516418457031	11.644333333333332	0.7236999999999999	11.744183333333332	11.020483333333333	7359.7041015625	1536142.6432757564	0	1188	0.09957981117405801	0.5045716213040147	0.009143242608029449	467.14923095703125	467.1533508300781
1276	468.3074645996094	12.651283333333334					1	DETECTED	468.3075 m/z @12.65 [CD8257_2.mzXML]	468.3074645996094	12.651283333333334	3.45145	18.476999999999997	15.025549999999997	92641.3671875	2479408.7823559577	1	1188	0.1348167311668238	1.8323141926652384	5.099559292437647	468.2980041503906	468.3085021972656
1277	468.81500244140625	1.7390833333333333					1	DETECTED	468.8150 m/z @1.74 [CD8257_2.mzXML]	468.81500244140625	1.7390833333333333	1.6884333333333332	5.8612166666666665	4.172783333333333	3981.13232421875	525060.7302987061	0	1188	0.11331473952231153	41.19233300427766	81.38466600855531	468.8101806640625	468.8150329589844
1278	469.3882751464844	12.332033333333333					1	DETECTED	469.3883 m/z @12.33 [CD8257_2.mzXML]	469.3882751464844	12.332033333333333	11.849433333333334	12.617883333333333	0.7684499999999996	17856.119140625	392293.54753088375	0	1188	0.28874949228569236	0.7961562370493164	0.594682734637003	469.3870544433594	469.38848876953125
1279	473.1251525878906	11.588750000000001					1	DETECTED	473.1252 m/z @11.59 [CD8257_2.mzXML]	473.1251525878906	11.588750000000001	11.520083333333334	11.80375	0.28366666666666696	23891.01953125	191762.80843969676	0	1188	0.12582737749402995	1.7726885372097618	2.426084897327865	473.1241149902344	473.1263427734375
1280	474.2832336425781	11.894283333333334					1	DETECTED	474.2832 m/z @11.89 [CD8257_2.mzXML]	474.2832336425781	11.894283333333334	11.818816666666667	13.5745	1.7556833333333337	969943.6875	8599680.052838063	1	1188	0.1344469181793695	2.860705841782988	4.003642913644611	474.282470703125	474.28485107421875
1281	474.8335266113281	1.55345					1	DETECTED	474.8335 m/z @1.55 [CD8257_2.mzXML]	474.8335266113281	1.55345	1.4654333333333334	1.62775	0.16231666666666666	38961.78515625	170035.2302260743	0	1188	0.06786177525294224	0.9220791516758193	0.5055501214736053	474.83306884765625	474.8375244140625
1282	475.1044616699219	11.588750000000001					1	DETECTED	475.1045 m/z @11.59 [CD8257_2.mzXML]	475.1044616699219	11.588750000000001	9.030416666666667	11.672083333333335	2.6416666666666675	10537.44140625	928738.3127221679	0	1188	0.08767359461606716	0.5162866449511402	0.03257328990228036	475.1031494140625	475.1125183105469
1283	475.2874755859375	11.879133333333334					1	DETECTED	475.2875 m/z @11.88 [CD8257_2.mzXML]	475.2874755859375	11.879133333333334	11.849433333333334	12.617883333333333	0.7684499999999996	220159.59375	2284940.504011228	0	1188	0.21281598167975702	12.936868686868655	24.87373737373731	475.2865295410156	475.2879943847656
1284	475.3252868652344	10.4907					1	DETECTED	475.3253 m/z @10.49 [CD8257_2.mzXML]	475.3252868652344	10.4907	6.125183333333334	10.98055	4.855366666666665	39411.29296875	452289.64785253635	0	1188	0.1070085797715361	2.9405054439595233	3.3822939805399446	475.3227844238281	475.32659912109375
1285	476.9400329589844	1.8124666666666667					1	DETECTED	476.9400 m/z @1.81 [CD8257_2.mzXML]	476.9400329589844	1.8124666666666667	1.7696833333333333	3.23845	1.4687666666666666	18015.578125	289084.88438974007	0	1188	0.04575064708580401	17.16517335410983	7.321485613683977	476.9383544921875	476.94708251953125
1286	478.29168701171875	12.8681					1	DETECTED	478.2917 m/z @12.87 [CD8257_2.mzXML]	478.29168701171875	12.8681	12.835566666666667	12.94525	0.10968333333333291	27734.46875	142824.0685166014	0	1188	0.11413148042644394	1.6857069672131098	2.3714139344262195	478.28997802734375	478.2918701171875
[truncated: 108 more rows]
