# Supplementary material for: MSFC: a new feature construction method for accurate diagnosis of mass spectrometry data
Source: Sci Rep. 2023 Sep 21;13:15694. doi: 10.1038/s41598-023-42395-5 (PMC10514077; doi:10.1038/s41598-023-42395-5)
Supplement: Supplementary file 1 — Supplementary Information. [file 41598_2023_42395_MOESM1_ESM.zip › dataset/CHD dataset/2-batch/P/CD8264_2.mzXML_chromatograms.csv]

row ID	row m/z	row retention time	row identity (main ID)	row identity (all IDs)	row identity (main ID + details)	row comment	row number of detected peaks	CD8264_2.mzXML Peak status	CD8264_2.mzXML Peak name	CD8264_2.mzXML Peak m/z	CD8264_2.mzXML Peak RT	CD8264_2.mzXML Peak RT start	CD8264_2.mzXML Peak RT end	CD8264_2.mzXML Peak duration time	CD8264_2.mzXML Peak height	CD8264_2.mzXML Peak area	CD8264_2.mzXML Peak charge	CD8264_2.mzXML Peak # data points	CD8264_2.mzXML Peak FWHM	CD8264_2.mzXML Peak tailing factor	CD8264_2.mzXML Peak asymmetry factor	CD8264_2.mzXML Peak m/z min	CD8264_2.mzXML Peak m/z max
1	55.04605484008789	1.7381833333333332					1	DETECTED	55.0461 m/z @1.74 [CD8264_2.mzXML]	55.04605484008789	1.7381833333333332	0.1196	20.003833333333333	19.884233333333334	2122.5361328125	1143185.4318758242	0	1171	9.763374131160791	6.142480564279463	11.284961128558926	55.040870666503906	55.054264068603516
2	60.08055114746094	15.0023					1	DETECTED	60.0806 m/z @15.00 [CD8264_2.mzXML]	60.08055114746094	15.0023	0.10111666666666667	20.003833333333333	19.902716666666667	93161.140625	2.7484527377087157E7	0	1171	1.7818207887756596	1.088038154429868	1.3485033884941384	60.07883834838867	60.0807991027832
3	61.03947448730469	1.8399666666666665					1	DETECTED	61.0395 m/z @1.84 [CD8264_2.mzXML]	61.03947448730469	1.8399666666666665	0.1196	20.003833333333333	19.884233333333334	105275.8125	2476984.697683747	0	1171	0.04660077664775919	0.733618071796864	0.37131873272586313	61.03926467895508	61.04638671875
4	61.083885192871094	12.42875					1	DETECTED	61.0839 m/z @12.43 [CD8264_2.mzXML]	61.083885192871094	12.42875	1.6594666666666666	19.74866666666667	18.0892	3466.00537109375	1406514.687080048	0	1171	5.33200494561671	0.8398516150099744	1.8837384696602906	61.078407287597656	61.08412551879883
5	68.98209381103516	1.47975					1	DETECTED	68.9821 m/z @1.48 [CD8264_2.mzXML]	68.98209381103516	1.47975	1.4645166666666667	12.136133333333333	10.671616666666667	8775.005859375	994986.354909424	0	1171	0.09111358954991489	350.27188183807726	699.5437636761545	68.9766616821289	68.98711395263672
6	69.03337097167969	1.8676					1	DETECTED	69.0334 m/z @1.87 [CD8264_2.mzXML]	69.03337097167969	1.8676	1.8676	13.091800000000001	11.224200000000002	7882.0859375	1118769.9033822024	0	1171	0.10486480187805003	null	null	69.02392578125	69.04065704345703
7	69.06970977783203	6.092033333333333					1	DETECTED	69.0697 m/z @6.09 [CD8264_2.mzXML]	69.06970977783203	6.092033333333333	0.10111666666666667	20.003833333333333	19.902716666666667	8180.6171875	4448018.5928179035	0	1171	7.689539295652271	1.6610744043065198	2.4532418206922406	69.06314086914062	69.07775115966797
8	70.06500244140625	1.8676					1	DETECTED	70.0650 m/z @1.87 [CD8264_2.mzXML]	70.06500244140625	1.8676	0.5016833333333334	19.83966666666667	19.337983333333337	17848.064453125	1217970.3526460268	0	1171	0.034475556900397386	2.4946050423991455	4.045163948706644	70.0597915649414	70.07319641113281
9	72.04874420166016	11.433716666666667					1	DETECTED	72.0487 m/z @11.43 [CD8264_2.mzXML]	72.04874420166016	11.433716666666667	0.10111666666666667	19.949333333333335	19.84821666666667	6663.3330078125	1587712.6801731258	0	1171	4.811533719176076	0.8615782228799646	3.876336208930813	72.04871368408203	72.05757141113281
10	72.08067321777344	1.9366666666666668					1	DETECTED	72.0807 m/z @1.94 [CD8264_2.mzXML]	72.08067321777344	1.9366666666666668	1.8538999999999999	19.913	18.0591	50436.24609375	1580397.7083734428	0	1171	0.13734249087552497	6.266141477538346	8.741414681364242	72.0787582397461	72.08442687988281
11	73.04539489746094	14.4484					1	DETECTED	73.0454 m/z @14.45 [CD8264_2.mzXML]	73.04539489746094	14.4484	0.10111666666666667	20.003833333333333	19.902716666666667	16308.12109375	5581715.159626816	0	1171	3.337266790055592	0.8523134113138779	0.9413883281928819	73.04344940185547	73.04679107666016
12	75.94769287109375	2.4093500000000003					1	DETECTED	75.9477 m/z @2.41 [CD8264_2.mzXML]	75.94769287109375	2.4093500000000003	2.2736666666666663	19.25583333333333	16.982166666666664	5846.33251953125	720419.7657630157	0	1171	0.26586777297030073	62.580149858739375	6.339111408425417	75.93970489501953	75.95170593261719
13	80.9476547241211	1.7535833333333335					1	DETECTED	80.9477 m/z @1.75 [CD8264_2.mzXML]	80.9476547241211	1.7535833333333335	1.64425	7.6248499999999995	5.980599999999999	108993.640625	1709526.5594461677	0	1171	0.1355891052848508	2.88702848261027	4.0982898848112415	80.94762420654297	80.95435333251953
14	81.06966400146484	7.147666666666667					1	DETECTED	81.0697 m/z @7.15 [CD8264_2.mzXML]	81.06966400146484	7.147666666666667	0.10111666666666667	20.003833333333333	19.902716666666667	3909.155517578125	2116101.706453337	0	1171	5.397044003825057	1.4122312810287776	1.3523448043569233	81.0667495727539	81.07003021240234
15	82.01747131347656	1.4490166666666666					1	DETECTED	82.0175 m/z @1.45 [CD8264_2.mzXML]	82.01747131347656	1.4490166666666666	1.3223666666666667	4.267033333333333	2.9446666666666665	5860.283203125	369421.56664572144	0	1171	0.08979898251484553	11.625213843926838	22.250427687853676	82.00982666015625	82.01758575439453
16	82.94470977783203	1.7381833333333332					1	DETECTED	82.9447 m/z @1.74 [CD8264_2.mzXML]	82.94470977783203	1.7381833333333332	1.6748	13.107183333333333	11.432383333333334	43917.13671875	2668846.6944294437	0	1171	0.07921367218808895	90.18445963712888	179.36891927425776	82.93992614746094	82.94482421875
17	83.0213623046875	1.82585					1	DETECTED	83.0214 m/z @1.83 [CD8264_2.mzXML]	83.0213623046875	1.82585	0.22868333333333332	19.949333333333335	19.720650000000003	880164.25	5458601.272550196	0	1171	0.0490114525636316	1.9093816956723344	6.833753756940667	83.02125549316406	83.02180480957031
18	83.08526611328125	11.3722					1	DETECTED	83.0853 m/z @11.37 [CD8264_2.mzXML]	83.08526611328125	11.3722	0.10111666666666667	20.003833333333333	19.902716666666667	13310.3720703125	4320800.369024293	0	1171	16.881296650155353	0.6157172669248311	1.099535970636005	83.0850601196289	83.08563995361328
19	84.04427337646484	1.9933					1	DETECTED	84.0443 m/z @1.99 [CD8264_2.mzXML]	84.04427337646484	1.9933	0.10111666666666667	19.985666666666667	19.88455	15338.12890625	2313755.1887400816	0	1171	1.497181066556339	2.151062425547557	3.5571927345577232	84.03626251220703	84.04470825195312
20	84.6195068359375	1.53895					1	DETECTED	84.6195 m/z @1.54 [CD8264_2.mzXML]	84.6195068359375	1.53895	1.43215	10.3419	8.90975	5993.322265625	1382968.8664074098	0	1171	0.1209009297689363	41.712312734082396	77.7137765613005	84.61823272705078	84.62608337402344
21	84.95935821533203	1.52445					1	DETECTED	84.9594 m/z @1.52 [CD8264_2.mzXML]	84.95935821533203	1.52445	0.10111666666666667	20.003833333333333	19.902716666666667	1688996.375	2.5331308259088416E7	0	1171	0.12390918182768029	1.1837054433140228	1.164670906902826	84.95440673828125	84.9597396850586
22	85.02827453613281	1.9511666666666665					1	DETECTED	85.0283 m/z @1.95 [CD8264_2.mzXML]	85.02827453613281	1.9511666666666665	1.4490166666666666	6.704366666666667	5.25535	32244.2109375	1833260.096627167	0	1171	0.34836255660886084	4.014059955823223	5.765864163352145	85.02593231201172	85.0284652709961
23	85.0645980834961	5.622116666666667					1	DETECTED	85.0646 m/z @5.62 [CD8264_2.mzXML]	85.0645980834961	5.622116666666667	0.10111666666666667	20.003833333333333	19.902716666666667	4581.2578125	2458851.787431825	0	1171	7.520151037520181	1.8024557749200025	2.6049115498400046	85.06442260742188	85.06542205810547
24	86.05994415283203	2.5046000000000004					1	DETECTED	86.0599 m/z @2.50 [CD8264_2.mzXML]	86.05994415283203	2.5046000000000004	0.31983333333333336	19.83966666666667	19.519833333333338	14730.591796875	1618588.1274881284	0	1171	0.879419418555238	4.416876245442784	0.7284606310407741	86.05945587158203	86.068115234375
25	86.0962905883789	4.061616666666667					1	DETECTED	86.0963 m/z @4.06 [CD8264_2.mzXML]	86.0962905883789	4.061616666666667	0.6848500000000001	19.858	19.17315	137657.046875	9380905.659246644	1	1171	0.9183444986419604	0.6334062050711655	0.6876134335771517	86.0880126953125	86.09646606445312
26	87.08021545410156	7.6777					1	DETECTED	87.0802 m/z @7.68 [CD8264_2.mzXML]	87.08021545410156	7.6777	0.10111666666666667	20.003833333333333	19.902716666666667	109435.5078125	6.765522079216751E7	1	1171	13.364988797923619	1.5477547878820819	0.9683346281910578	87.0801010131836	87.08047485351562
27	88.03923034667969	2.5046000000000004					1	DETECTED	88.0392 m/z @2.50 [CD8264_2.mzXML]	88.03923034667969	2.5046000000000004	2.0921833333333333	16.61465	14.522466666666668	5410.8095703125	1617067.287114624	0	1171	0.9456502613401097	17.606546777126674	34.21309355425335	88.03302001953125	88.0468978881836
28	88.08365631103516	7.519216666666667					1	DETECTED	88.0837 m/z @7.52 [CD8264_2.mzXML]	88.08365631103516	7.519216666666667	0.10111666666666667	20.003833333333333	19.902716666666667	6241.41162109375	3531573.364246582	0	1171	11.618327479808972	1.341496924189932	2.746263012057502	88.07534790039062	88.0839614868164
29	88.95257568359375	1.5534166666666667					1	DETECTED	88.9526 m/z @1.55 [CD8264_2.mzXML]	88.95257568359375	1.5534166666666667	1.43215	16.61465	15.182500000000001	23217.95703125	3337182.9524433594	0	1171	0.12280861428338197	62.59964266080266	124.19928532160532	88.95220947265625	88.95263671875
30	88.96812438964844	11.499516666666667					1	DETECTED	88.9681 m/z @11.50 [CD8264_2.mzXML]	88.96812438964844	11.499516666666667	0.15593333333333334	19.949333333333335	19.793400000000002	19582.12890625	2620720.652224182	0	1171	0.06503559870464315	0.8389188278122132	0.46808201843509245	88.9678726196289	88.96849822998047
31	89.03858184814453	9.184633333333332					1	DETECTED	89.0386 m/z @9.18 [CD8264_2.mzXML]	89.03858184814453	9.184633333333332	0.13770000000000002	12.445500000000001	12.3078	13728.015625	1127036.8813136138	0	1171	0.11830190907953941	0.6823924123667674	0.3636344651778808	89.0291748046875	89.04019165039062
32	89.0595932006836	10.195983333333334					1	DETECTED	89.0596 m/z @10.20 [CD8264_2.mzXML]	89.0595932006836	10.195983333333334	0.10111666666666667	20.003833333333333	19.902716666666667	20792.44140625	4921448.190753057	0	1171	0.9243262521230555	1.3268298826371618	2.794839165899354	89.05931091308594	89.06816101074219
33	90.0548324584961	1.8399666666666665					1	DETECTED	90.0548 m/z @1.84 [CD8264_2.mzXML]	90.0548324584961	1.8399666666666665	0.15593333333333334	20.003833333333333	19.8479	193554.3125	6828248.636840365	0	1171	0.15058958661755217	0.8596210643179164	7.049959424040971	90.04620361328125	90.05976867675781
34	90.97643280029297	1.6594666666666666					1	DETECTED	90.9764 m/z @1.66 [CD8264_2.mzXML]	90.97643280029297	1.6594666666666666	1.5534166666666667	18.154	16.600583333333333	312330.65625	1.5871266536343139E7	0	1171	0.12483720774037366	1.7610462882032012	3.75184659216007	90.9716567993164	90.98265838623047
35	91.0388412475586	10.07025					1	DETECTED	91.0388 m/z @10.07 [CD8264_2.mzXML]	91.0388412475586	10.07025	0.10111666666666667	20.003833333333333	19.902716666666667	45593.921875	2.1901803983021233E7	0	1171	10.671552429720723	0.9982169964624139	0.35779434315199615	91.03861999511719	91.03907775878906
36	91.05416107177734	9.184633333333332					1	DETECTED	91.0542 m/z @9.18 [CD8264_2.mzXML]	91.05416107177734	9.184633333333332	0.10111666666666667	19.967499999999998	19.86638333333333	153929.890625	1.601868901492454E7	0	1171	0.08593662655312784	0.684500668433595	9.620508677635636	91.05110168457031	91.06342315673828
37	92.0575942993164	9.184633333333332					1	DETECTED	92.0576 m/z @9.18 [CD8264_2.mzXML]	92.0575942993164	9.184633333333332	3.8287166666666668	19.566333333333333	15.737616666666666	10534.107421875	870591.3348256376	0	1171	0.0589385810414651	3.514270801775656	5.984809646891036	92.04918670654297	92.05953216552734
38	93.05443572998047	1.9792999999999998					1	DETECTED	93.0544 m/z @1.98 [CD8264_2.mzXML]	93.05443572998047	1.9792999999999998	0.8129166666666666	18.8905	18.077583333333333	2640.14892578125	926753.9073534855	0	1171	7.84566905197623	7.7494177157309645	14.49883543146193	93.0447006225586	93.05744934082031
39	93.06983184814453	8.391983333333334					1	DETECTED	93.0698 m/z @8.39 [CD8264_2.mzXML]	93.06983184814453	8.391983333333334	0.15593333333333334	19.949333333333335	19.793400000000002	6727.9970703125	1381340.572006073	0	1171	0.19313663899283817	4.17391215623955	1.0720422662076854	93.05985260009766	93.0707778930664
40	94.04129791259766	8.391983333333334					1	DETECTED	94.0413 m/z @8.39 [CD8264_2.mzXML]	94.04129791259766	8.391983333333334	0.44716666666666666	17.523666666666667	17.0765	5798.22314453125	1142561.047577423	0	1171	0.1596940313547428	1.0746944024300957	0.030543859528563873	94.03704071044922	94.0501480102539
41	95.04913330078125	8.34345					1	DETECTED	95.0491 m/z @8.34 [CD8264_2.mzXML]	95.04913330078125	8.34345	3.658333333333333	9.437999999999999	5.779666666666666	3995.643798828125	322192.5614813844	0	1171	0.37484114101778054	0.6168113921033626	0.2471366298227353	95.0488510131836	95.04949188232422
42	95.0854263305664	11.515166666666666					1	DETECTED	95.0854 m/z @11.52 [CD8264_2.mzXML]	95.0854263305664	11.515166666666666	0.10111666666666667	20.003833333333333	19.902716666666667	5021.44091796875	1440291.4220658864	0	1171	7.916884802490191	0.8718516506702997	0.5830040790753901	95.08216094970703	95.08598327636719
43	96.92158508300781	1.7381833333333332					1	DETECTED	96.9216 m/z @1.74 [CD8264_2.mzXML]	96.92158508300781	1.7381833333333332	0.10111666666666667	17.727833333333333	17.626716666666667	163468.40625	5909087.625169879	0	1171	0.11736160966385434	0.6633851838118732	5.529485025674917	96.9144515991211	96.93122863769531
44	97.02845001220703	2.450283333333333					1	DETECTED	97.0285 m/z @2.45 [CD8264_2.mzXML]	97.02845001220703	2.450283333333333	0.15593333333333334	19.7305	19.574566666666666	5951.85888671875	1979436.6698630976	0	1171	4.443106938065147	4.265819658436304	2.584713064240393	97.01981353759766	97.03087615966797
45	97.06460571289062	6.739416666666667					1	DETECTED	97.0646 m/z @6.74 [CD8264_2.mzXML]	97.06460571289062	6.739416666666667	0.13770000000000002	19.985666666666667	19.847966666666668	3406.633056640625	2092108.4170517274	0	1171	17.23108111565203	1.5032428434018423	2.0064856868036847	97.06424713134766	97.07459259033203
46	97.10073852539062	11.31245					1	DETECTED	97.1007 m/z @11.31 [CD8264_2.mzXML]	97.10073852539062	11.31245	0.15593333333333334	19.89466666666667	19.738733333333336	5178.38720703125	2027055.5988154602	0	1171	6.606474711682964	0.8846279678095464	0.4006971870620905	97.09819793701172	97.11071014404297
47	98.91866302490234	1.7381833333333332					1	DETECTED	98.9187 m/z @1.74 [CD8264_2.mzXML]	98.91866302490234	1.7381833333333332	1.6594666666666666	8.983416666666667	7.32395	59057.6875	2588925.0317075197	0	1171	0.09454911718963532	3.4881715799462256	5.953529480335418	98.91850280761719	98.92716979980469
48	98.9839859008789	2.050066666666667					1	DETECTED	98.9840 m/z @2.05 [CD8264_2.mzXML]	98.9839859008789	2.050066666666667	0.10111666666666667	20.003833333333333	19.902716666666667	12105.837890625	4525280.821590395	0	1171	4.939321632863486	3.9014761172060672	7.3689323550488846	98.9744644165039	98.9843521118164
49	98.99541473388672	1.82585					1	DETECTED	98.9954 m/z @1.83 [CD8264_2.mzXML]	98.99541473388672	1.82585	1.78315	19.073333333333334	17.290183333333335	80381.5	5540644.817642579	0	1171	0.09725347623156333	202.46116315378632	2.6424166170956944	98.99468994140625	99.00540924072266
50	99.0440673828125	1.9511666666666665					1	DETECTED	99.0441 m/z @1.95 [CD8264_2.mzXML]	99.0440673828125	1.9511666666666665	0.19236666666666666	19.493499999999997	19.30113333333333	13067.80859375	2625371.055872375	0	1171	null	5.487017663558486	1.205278806880241	99.03875732421875	99.04423522949219
51	100.07544708251953	8.82325					1	DETECTED	100.0754 m/z @8.82 [CD8264_2.mzXML]	100.07544708251953	8.82325	0.10111666666666667	20.003833333333333	19.902716666666667	151489.953125	2975063.2932771463	1	1171	0.16130129463052967	1.505644555876097	1.5550201301062394	100.07227325439453	100.0822982788086
52	100.97303009033203	1.50965					1	DETECTED	100.9730 m/z @1.51 [CD8264_2.mzXML]	100.97303009033203	1.50965	1.43215	1.53895	0.1068	3884.597412109375	16648.720297363285	0	1171	0.043069991291695864	0.6890322580645171	0.3780645161290341	100.97172546386719	100.97314453125
53	101.00810241699219	1.50965					1	DETECTED	101.0081 m/z @1.51 [CD8264_2.mzXML]	101.00810241699219	1.50965	0.26538333333333336	20.003833333333333	19.73845	718083.75	1.1530427393616104E7	1	1171	0.12600964900722444	1.3777662128467283	1.7459202069124071	101.00619506835938	101.00850677490234
54	101.06700134277344	11.981933333333334					1	DETECTED	101.0670 m/z @11.98 [CD8264_2.mzXML]	101.06700134277344	11.981933333333334	0.5203	11.981933333333334	11.461633333333333	9939.14453125	2535968.3647789313	0	1171	3.063595507517528	0.5	null	101.0593032836914	101.07077026367188
55	101.09590148925781	7.554333333333333					1	DETECTED	101.0959 m/z @7.55 [CD8264_2.mzXML]	101.09590148925781	7.554333333333333	0.10111666666666667	20.003833333333333	19.902716666666667	18980.578125	1.0839667757488046E7	0	1171	13.364513056473989	1.3351763108993209	0.6108843965761734	101.08859252929688	101.09624481201172
56	102.00912475585938	1.52445					1	DETECTED	102.0091 m/z @1.52 [CD8264_2.mzXML]	102.00912475585938	1.52445	1.43215	18.505333333333333	17.073183333333333	59611.8359375	2183751.494875367	0	1171	0.1282646429923875	85.54794157105256	168.2959485176674	102.00852966308594	102.00923156738281
57	102.04638671875	8.359516666666668					1	DETECTED	102.0464 m/z @8.36 [CD8264_2.mzXML]	102.04638671875	8.359516666666668	0.26538333333333336	19.803333333333335	19.537950000000002	21513.833984375	3664413.1317036133	0	1171	5.7816275623516376	0.5727247952089528	0.1190916889303948	102.0367660522461	102.05504608154297
58	102.09122467041016	1.8116666666666668					1	DETECTED	102.0912 m/z @1.81 [CD8264_2.mzXML]	102.09122467041016	1.8116666666666668	0.10111666666666667	20.003833333333333	19.902716666666667	22505.40625	2224248.4752699574	0	1171	0.02892104675043594	7.927615091884175	35.556777749070136	102.08841705322266	102.09962463378906
59	102.12742614746094	12.596016666666666					1	DETECTED	102.1274 m/z @12.60 [CD8264_2.mzXML]	102.12742614746094	12.596016666666666	0.15593333333333334	19.913	19.757066666666667	6794.3017578125	1925050.369487369	0	1171	0.8374134237423743	1.9007384385729782	2.03297786199139	102.11901092529297	102.12789154052734
60	102.97017669677734	1.53895					1	DETECTED	102.9702 m/z @1.54 [CD8264_2.mzXML]	102.97017669677734	1.53895	1.4136	17.264	15.850399999999999	305058.1875	3247742.200487243	0	1171	0.11670253935418295	1.372161417827904	1.1502341017723847	102.96983337402344	102.9711685180664
61	103.03873443603516	1.9792999999999998					1	DETECTED	103.0387 m/z @1.98 [CD8264_2.mzXML]	103.03873443603516	1.9792999999999998	1.7973999999999999	19.858	18.0606	36361.109375	3990814.9045865173	0	1171	0.6111818158277331	19.88822197346108	31.58039306312357	103.0386962890625	103.03911590576172
62	103.05412292480469	8.359516666666668					1	DETECTED	103.0541 m/z @8.36 [CD8264_2.mzXML]	103.05412292480469	8.359516666666668	2.450283333333333	8.526616666666666	6.0763333333333325	119631.9296875	5456213.063973141	1	1171	0.1898753651158085	0.5141388899857283	0.07386221312880496	103.05146026611328	103.05420684814453
63	103.07499694824219	10.953683333333334					1	DETECTED	103.0750 m/z @10.95 [CD8264_2.mzXML]	103.07499694824219	10.953683333333334	0.10111666666666667	20.003833333333333	19.902716666666667	99526.71875	1.866540167901393E7	1	1171	0.37117910379974184	0.6075141833615063	0.23417410014895376	103.06536865234375	103.075439453125
64	104.05757904052734	8.359516666666668					1	DETECTED	104.0576 m/z @8.36 [CD8264_2.mzXML]	104.05757904052734	8.359516666666668	7.836200000000001	8.771183333333333	0.9349833333333324	10840.640625	191637.0076528926	0	1171	0.20969203862282804	0.8640630249224602	0.9240516197746201	104.057373046875	104.0576400756836
65	104.07057189941406	1.8676					1	DETECTED	104.0706 m/z @1.87 [CD8264_2.mzXML]	104.07057189941406	1.8676	0.13770000000000002	19.985666666666667	19.847966666666668	63209.58984375	5587892.872720614	0	1171	13.90883602534938	7.256828258007366	8.013241705749563	104.07017517089844	104.07881164550781
66	104.10671997070312	1.7684833333333332					1	DETECTED	104.1067 m/z @1.77 [CD8264_2.mzXML]	104.10671997070312	1.7684833333333332	1.7222666666666666	15.0023	13.280033333333334	571331.875	6428558.817807526	1	1171	0.06752594351068031	2.746688805934739	4.346037411491101	104.10649871826172	104.1071548461914
67	105.00328063964844	1.53895					1	DETECTED	105.0033 m/z @1.54 [CD8264_2.mzXML]	105.00328063964844	1.53895	1.4490166666666666	1.6748	0.22578333333333345	21222.33984375	168490.69766503904	0	1171	0.14757998069031109	1.2552816901408446	1.510563380281689	105.00306701660156	105.00332641601562
68	105.07144165039062	13.595283333333333					1	DETECTED	105.0714 m/z @13.60 [CD8264_2.mzXML]	105.07144165039062	13.595283333333333	0.10111666666666667	20.003833333333333	19.902716666666667	95941.6015625	2.1017581050274428E7	1	1171	2.5221514378043004	1.2838135544523348	1.2792340285220616	105.07135009765625	105.07320404052734
69	106.04975128173828	1.8399666666666665					1	DETECTED	106.0498 m/z @1.84 [CD8264_2.mzXML]	106.04975128173828	1.8399666666666665	0.13770000000000002	19.8765	19.7388	10245.1455078125	1110348.2684652708	0	1171	1.8212064255230116	2.242893707886116	2.1469178220891587	106.04922485351562	106.05018615722656
70	106.07477569580078	13.290183333333333					1	DETECTED	106.0748 m/z @13.29 [CD8264_2.mzXML]	106.07477569580078	13.290183333333333	7.6600166666666665	19.858	12.197983333333333	3616.625732421875	919452.5845422362	0	1171	2.0434254418266384	1.0832701814629526	0.36621637219291797	106.06478881835938	106.0753173828125
71	106.95034790039062	1.6748					1	DETECTED	106.9503 m/z @1.67 [CD8264_2.mzXML]	106.95034790039062	1.6748	1.5831000000000002	2.450283333333333	0.867183333333333	73112.7734375	790870.5624399413	0	1171	0.1530741053099678	4.728371501272268	1.6639392813589795	106.95034790039062	106.95779418945312
72	106.96318817138672	1.53895					1	DETECTED	106.9632 m/z @1.54 [CD8264_2.mzXML]	106.96318817138672	1.53895	1.4490166666666666	17.375	15.925983333333333	9102.0634765625	1812583.521999176	0	1171	0.08471091745804116	88.54327279466263	176.08654558932525	106.96293640136719	106.96847534179688
73	107.0157470703125	14.515766666666668					1	DETECTED	107.0157 m/z @14.52 [CD8264_2.mzXML]	107.0157470703125	14.515766666666668	3.16855	18.615333333333336	15.446783333333336	2656.303955078125	986462.9295680844	0	1171	1.3866506247249575	0.6806419489067069	0.3612838978134139	107.01351928710938	107.0248031616211
74	107.0490493774414	9.683566666666668					1	DETECTED	107.0490 m/z @9.68 [CD8264_2.mzXML]	107.0490493774414	9.683566666666668	0.10111666666666667	19.985666666666667	19.88455	4787.845703125	1183158.205995362	0	1171	1.4736815394091476	1.037550417690674	10.949174317964962	107.04846954345703	107.05254364013672
75	108.08048248291016	6.86385					1	DETECTED	108.0805 m/z @6.86 [CD8264_2.mzXML]	108.08048248291016	6.86385	0.10111666666666667	19.931166666666666	19.83005	2750.018798828125	1456289.1778435358	0	1171	12.603074582379403	1.4661268619197365	1.9322537238394732	108.07992553710938	108.08111572265625
76	109.06218719482422	1.64425					1	DETECTED	109.0622 m/z @1.64 [CD8264_2.mzXML]	109.06218719482422	1.64425	1.5831000000000002	18.116666666666667	16.533566666666665	8475.4921875	1014676.6370152587	0	1171	7.186982755528316	135.18860724993226	110.49246490554431	109.06218719482422	109.06498718261719
77	110.03491973876953	3.3592500000000003					1	DETECTED	110.0349 m/z @3.36 [CD8264_2.mzXML]	110.03491973876953	3.3592500000000003	1.43215	7.307166666666666	5.875016666666666	6590.39599609375	608851.843592224	0	1171	0.3726146965296846	1.5243154653797586	1.6372605772882733	110.02935791015625	110.03511810302734
78	110.06002807617188	2.3277833333333335					1	DETECTED	110.0600 m/z @2.33 [CD8264_2.mzXML]	110.06002807617188	2.3277833333333335	0.13770000000000002	19.639333333333333	19.501633333333334	3771.571533203125	1266004.043968476	0	1171	2.883986073998825	4.45225828545337	5.712660280457398	110.05935668945312	110.06031036376953
79	111.04405212402344	2.162183333333333					1	DETECTED	111.0441 m/z @2.16 [CD8264_2.mzXML]	111.04405212402344	2.162183333333333	0.10111666666666667	20.003833333333333	19.902716666666667	5929.4736328125	3411909.02607984	0	1171	6.621295517162619	4.82825640445077	5.684469412734521	111.0408706665039	111.0445327758789
80	112.03679656982422	1.78315					1	DETECTED	112.0368 m/z @1.78 [CD8264_2.mzXML]	112.03679656982422	1.78315	1.4645166666666667	15.36005	13.895533333333333	117212.1484375	2939573.2199482424	0	1171	0.36073900013013915	0.8884791718989961	0.5217341070829896	112.02804565429688	112.04153442382812
81	112.0504150390625	7.5719					1	DETECTED	112.0504 m/z @7.57 [CD8264_2.mzXML]	112.0504150390625	7.5719	0.10111666666666667	20.003833333333333	19.902716666666667	4823.67529296875	2689007.648772028	0	1171	14.062653582320497	1.3320368011386579	1.1127590824212803	112.05004119873047	112.0510482788086
82	112.89552307128906	1.7381833333333332					1	DETECTED	112.8955 m/z @1.74 [CD8264_2.mzXML]	112.89552307128906	1.7381833333333332	1.6594666666666666	12.57935	10.919883333333333	251834.421875	3845843.4714992675	0	1171	0.09319758068670225	null	7.471836362590681	112.89437866210938	112.89575958251953
83	113.02081298828125	2.1761333333333335					1	DETECTED	113.0208 m/z @2.18 [CD8264_2.mzXML]	113.02081298828125	2.1761333333333335	0.31983333333333336	19.913	19.59316666666667	402338.3125	1.6570035411306016E7	0	1171	0.359151820724934	4.077626686627347	5.672039209534399	113.02024841308594	113.02318572998047
84	113.03596496582031	1.4490166666666666					1	DETECTED	113.0360 m/z @1.45 [CD8264_2.mzXML]	113.03596496582031	1.4490166666666666	1.4136	19.803333333333335	18.389733333333336	9310.392578125	2120959.820111907	0	1171	0.04495482909413062	206.3390951625796	426.0475696850119	113.03450775146484	113.0391845703125
85	113.05963897705078	10.195983333333334					1	DETECTED	113.0596 m/z @10.20 [CD8264_2.mzXML]	113.05963897705078	10.195983333333334	0.13770000000000002	20.003833333333333	19.866133333333334	3984.7373046875	1216197.653350311	0	1171	0.14224463480142724	0.9875508908909241	0.9695578742901162	113.05925750732422	113.05998229980469
86	114.05491638183594	2.5727166666666665					1	DETECTED	114.0549 m/z @2.57 [CD8264_2.mzXML]	114.05491638183594	2.5727166666666665	0.22868333333333332	19.621166666666667	19.392483333333335	33096.35546875	3616569.87729663	0	1171	0.5968161038775861	1.8452489340134108	0.4172552475331719	114.053466796875	114.05516815185547
87	114.06596374511719	1.82585					1	DETECTED	114.0660 m/z @1.83 [CD8264_2.mzXML]	114.06596374511719	1.82585	0.13770000000000002	19.913	19.7753	1062515.75	9536159.471238984	1	1171	0.053465396845414404	4.989388780383807	3.1292069464038583	114.0561294555664	114.0706558227539
88	114.09829711914062	2.7113					1	DETECTED	114.0983 m/z @2.71 [CD8264_2.mzXML]	114.09829711914062	2.7113	0.15593333333333334	19.8765	19.720566666666667	23676.216796875	5424990.433189087	0	1171	14.435610991007326	2.7481259353174043	3.1499357015776965	114.09032440185547	114.09829711914062
89	114.89240264892578	1.7381833333333332					1	DETECTED	114.8924 m/z @1.74 [CD8264_2.mzXML]	114.89240264892578	1.7381833333333332	1.6594666666666666	2.19025	0.5307833333333332	62319.203125	780623.4347596437	0	1171	0.09882249500892115	3.292546511207567	5.4786648710863775	114.89238739013672	114.8927001953125
90	114.98772430419922	1.50965					1	DETECTED	114.9877 m/z @1.51 [CD8264_2.mzXML]	114.98772430419922	1.50965	1.4136	18.4125	16.998900000000003	36989.14453125	3908857.430273011	0	1171	0.13281075580598367	88.15270480106166	184.8079233700549	114.98709869384766	114.9877700805664
91	115.03659057617188	1.8676					1	DETECTED	115.0366 m/z @1.87 [CD8264_2.mzXML]	115.03659057617188	1.8676	0.10111666666666667	20.003833333333333	19.902716666666667	34892.17578125	1511417.5795051581	0	1171	null	2.6469104339218683	0.747104473728404	115.03572845458984	115.03925323486328
92	115.05430603027344	9.184633333333332					1	DETECTED	115.0543 m/z @9.18 [CD8264_2.mzXML]	115.05430603027344	9.184633333333332	2.6279833333333333	18.981833333333334	16.35385	89934.0859375	2012379.4821935112	0	1171	0.08155081576907897	2.34141493462592	1.8312990593523086	115.05340576171875	115.063720703125
93	115.06949615478516	1.8399666666666665					1	DETECTED	115.0695 m/z @1.84 [CD8264_2.mzXML]	115.06949615478516	1.8399666666666665	0.8677499999999999	19.03666666666667	18.168916666666668	29065.392578125	1978138.927017884	0	1171	8.245750106407506	4.010219240007896	8.486734929305252	115.0693130493164	115.0756607055664
94	115.11162567138672	11.831199999999999					1	DETECTED	115.1116 m/z @11.83 [CD8264_2.mzXML]	115.11162567138672	11.831199999999999	0.10111666666666667	19.967499999999998	19.86638333333333	3703.31884765625	1944073.6046821293	0	1171	12.433724716844793	0.8468133929142304	0.2859645858112861	115.11100769042969	115.11202239990234
95	116.05760955810547	9.2133					1	DETECTED	116.0576 m/z @9.21 [CD8264_2.mzXML]	116.05760955810547	9.2133	9.12525	13.198283333333334	4.073033333333335	7100.8818359375	339292.13509576424	0	1171	0.0867187498619888	23.129093318190208	45.258186636380415	116.04763793945312	116.05774688720703
96	116.07028198242188	1.8538999999999999					1	DETECTED	116.0703 m/z @1.85 [CD8264_2.mzXML]	116.07028198242188	1.8538999999999999	0.10111666666666667	19.985666666666667	19.88455	4037052.25	2.2253419410185568E7	1	1171	0.03471706842582312	4.383401407123448	4.421586024223465	116.0698471069336	116.07121276855469
97	116.43668365478516	1.50965					1	DETECTED	116.4367 m/z @1.51 [CD8264_2.mzXML]	116.43668365478516	1.50965	1.4490166666666666	1.59805	0.14903333333333335	8201.396484375	52658.39275878905	0	1171	0.18008136356426663	1.228971962616823	1.457943925233646	116.43631744384766	116.43681335449219
98	116.98563385009766	1.53895					1	DETECTED	116.9856 m/z @1.54 [CD8264_2.mzXML]	116.98563385009766	1.53895	0.10111666666666667	20.003833333333333	19.902716666666667	2373778.0	3.566186860052755E7	0	1171	0.11185941841053104	1.044857344167331	0.875841828246824	116.97832489013672	116.98609161376953
99	116.99673461914062	1.52445					1	DETECTED	116.9967 m/z @1.52 [CD8264_2.mzXML]	116.99673461914062	1.52445	1.4645166666666667	1.53895	0.07443333333333335	4598.3203125	13500.908657714877	0	1171	0.035760782811140146	0.6209677419354834	0.24193548387096678	116.99673461914062	117.00434112548828
100	117.0572738647461	9.184633333333332					1	DETECTED	117.0573 m/z @9.18 [CD8264_2.mzXML]	117.0572738647461	9.184633333333332	0.24718333333333334	20.003833333333333	19.75665	197534.921875	7186178.646644836	0	1171	0.08782541038780067	0.5182882027230167	0.020814156899065496	117.05436706542969	117.0573959350586
101	117.0906753540039	11.4177					1	DETECTED	117.0907 m/z @11.42 [CD8264_2.mzXML]	117.0906753540039	11.4177	0.26538333333333336	19.109666666666666	18.844283333333333	73048.7421875	4084809.816438691	0	1171	0.16038173143909162	3.272581871656483	1.2395348200628817	117.09052276611328	117.09141540527344
102	117.98915100097656	1.50965					1	DETECTED	117.9892 m/z @1.51 [CD8264_2.mzXML]	117.98915100097656	1.50965	1.4645166666666667	10.808583333333333	9.344066666666667	30132.43359375	1438589.0365185547	0	1171	0.08550032575703903	103.5162481536191	2.795368469130803	117.98905181884766	117.98928833007812
103	118.06470489501953	9.184633333333332					1	DETECTED	118.0647 m/z @9.18 [CD8264_2.mzXML]	118.06470489501953	9.184633333333332	1.8811166666666668	10.034600000000001	8.153483333333334	1611901.75	1.212519542867414E7	1	1171	0.08640153240969717	1.6632757004487682	1.7189387132612535	118.0576400756836	118.07463073730469
104	118.08592224121094	1.9366666666666668					1	DETECTED	118.0859 m/z @1.94 [CD8264_2.mzXML]	118.08592224121094	1.9366666666666668	0.10111666666666667	20.003833333333333	19.902716666666667	1542593.25	4.570582152340334E7	1	1171	0.133036049697016	2.9419255656526	4.361095687254684	118.0850601196289	118.0869140625
105	118.62540435791016	9.184633333333332					1	DETECTED	118.6254 m/z @9.18 [CD8264_2.mzXML]	118.62540435791016	9.184633333333332	9.140716666666666	13.044033333333335	3.9033166666666688	4863.873046875	314755.76367169205	0	1171	0.10076430004077963	44.440037950664674	87.88007590132935	118.62444305419922	118.6257095336914
106	118.97884368896484	11.3722					1	DETECTED	118.9788 m/z @11.37 [CD8264_2.mzXML]	118.97884368896484	11.3722	0.9766999999999999	19.8765	18.8998	12347.3291015625	2530124.021281893	0	1171	0.693330500972742	0.7238127567549405	0.3728474213692795	118.97701263427734	118.98197937011719
107	119.01879119873047	1.50965					1	DETECTED	119.0188 m/z @1.51 [CD8264_2.mzXML]	119.01879119873047	1.50965	1.4136	19.274	17.860400000000002	170094.046875	2675775.2198048695	0	1171	0.11724726957424636	1.822059003934468	1.800917786904312	119.01866912841797	119.01911926269531
108	119.03531646728516	3.3592500000000003					1	DETECTED	119.0353 m/z @3.36 [CD8264_2.mzXML]	119.03531646728516	3.3592500000000003	0.9586166666666667	19.858	18.899383333333333	12684.134765625	1627418.399682525	0	1171	1.0311984781728416	0.8213920869191674	1.6237091584748062	119.03343200683594	119.04010772705078
109	119.049072265625	3.8907833333333333					1	DETECTED	119.0491 m/z @3.89 [CD8264_2.mzXML]	119.049072265625	3.8907833333333333	3.7197833333333334	4.061616666666667	0.3418333333333332	3421.62353515625	45388.285836517316	0	1171	0.2548051717721145	0.9995126705653028	0.9990253411306057	119.04885864257812	119.04928588867188
110	119.06836700439453	9.184633333333332					1	DETECTED	119.0684 m/z @9.18 [CD8264_2.mzXML]	119.06836700439453	9.184633333333332	1.0494999999999999	10.034600000000001	8.985100000000001	75665.6015625	1453969.0694109807	0	1171	0.09014593909090429	0.6002495859751975	0.1932919987321102	119.06446838378906	119.07318115234375
111	119.08946990966797	1.9366666666666668					1	DETECTED	119.0895 m/z @1.94 [CD8264_2.mzXML]	119.08946990966797	1.9366666666666668	0.39261666666666667	19.183	18.790383333333335	63255.47265625	2740027.210300354	0	1171	0.14635185189771183	1.0283901435289164	0.7816855741903649	119.0848617553711	119.09003448486328
112	119.15409851074219	14.415333333333333					1	DETECTED	119.1541 m/z @14.42 [CD8264_2.mzXML]	119.15409851074219	14.415333333333333	0.10111666666666667	19.967499999999998	19.86638333333333	51318.04296875	1.1834242322097268E7	0	1171	6.322527008616438	0.9650718339416796	0.9414846190943853	119.15386962890625	119.15449523925781
113	120.06539916992188	1.8399666666666665					1	DETECTED	120.0654 m/z @1.84 [CD8264_2.mzXML]	120.06539916992188	1.8399666666666665	1.7535833333333335	8.5092	6.755616666666667	80792.921875	1633839.9412954403	0	1171	0.06327422027027652	5.413878440132294	9.650473145133986	120.06484985351562	120.06664276123047
114	120.08056640625	8.359516666666668					1	DETECTED	120.0806 m/z @8.36 [CD8264_2.mzXML]	120.08056640625	8.359516666666668	7.6600166666666665	20.003833333333333	12.343816666666665	401378.375	1.0237918739490433E7	1	1171	0.26255463775873444	0.9009346380902302	0.4161805706430454	120.0717544555664	120.08445739746094
115	120.97894287109375	1.50965					1	DETECTED	120.9789 m/z @1.51 [CD8264_2.mzXML]	120.97894287109375	1.50965	1.4136	17.041833333333333	15.628233333333332	33844.80859375	3734767.9511845093	0	1171	0.08900799620009248	82.42255461209518	175.2251979914434	120.97825622558594	120.98737335205078
116	121.03120422363281	13.891283333333332					1	DETECTED	121.0312 m/z @13.89 [CD8264_2.mzXML]	121.03120422363281	13.891283333333332	0.1196	19.985666666666667	19.86606666666667	15593.1787109375	6345751.364031615	0	1171	1.575844554780737	0.7212650111763148	0.20201961762382611	121.02713012695312	121.03631591796875
117	121.07185363769531	1.8399666666666665					1	DETECTED	121.0719 m/z @1.84 [CD8264_2.mzXML]	121.07185363769531	1.8399666666666665	0.10111666666666667	20.003833333333333	19.902716666666667	370486.65625	5575166.051511049	0	1171	0.03683965499866981	0.6591038142985931	0.23042897139763197	121.06463623046875	121.07728576660156
118	121.08412170410156	8.34345					1	DETECTED	121.0841 m/z @8.34 [CD8264_2.mzXML]	121.08412170410156	8.34345	7.905283333333333	8.561233333333332	0.6559499999999989	26039.939453125	503125.05177172757	0	1171	0.2612564693544819	0.7485165462152884	0.5809814649690642	121.08399200439453	121.08419036865234
119	122.05753326416016	8.788216666666667					1	DETECTED	122.0575 m/z @8.79 [CD8264_2.mzXML]	122.05753326416016	8.788216666666667	7.1120833333333335	8.912049999999999	1.7999666666666654	5343.24853515625	150690.2162401122	0	1171	1.7676500001073654	0.5369401797788557	0.07388035955771134	122.05721282958984	122.05973815917969
120	122.09635162353516	8.595816666666668					1	DETECTED	122.0964 m/z @8.60 [CD8264_2.mzXML]	122.09635162353516	8.595816666666668	0.24718333333333334	20.003833333333333	19.75665	20512.232421875	2602428.917266264	0	1171	0.09936597190003305	116.28378159233654	19.415639369060482	122.0867919921875	122.1062240600586
121	122.92430877685547	1.6594666666666666					1	DETECTED	122.9243 m/z @1.66 [CD8264_2.mzXML]	122.92430877685547	1.6594666666666666	1.5680666666666667	18.3575	16.789433333333335	97162.640625	2327757.64843872	0	1171	0.13900059429221234	91.8459153902262	2.1878987568731882	122.92424011230469	122.92961883544922
122	123.04412078857422	9.352183333333333					1	DETECTED	123.0441 m/z @9.35 [CD8264_2.mzXML]	123.04412078857422	9.352183333333333	0.10111666666666667	19.785166666666665	19.68405	2126.45458984375	931854.2011342472	0	1171	14.110614438735556	1.0638800210426185	1.127760042085237	123.04331970214844	123.04448699951172
123	123.0553207397461	3.3886					1	DETECTED	123.0553 m/z @3.39 [CD8264_2.mzXML]	123.0553207397461	3.3886	0.39261666666666667	19.712333333333333	19.319716666666668	5959.16162109375	1174230.0757260742	0	1171	0.365964951246045	3.2242697166762166	0.0834868470410843	123.04666137695312	123.05567932128906
124	124.99946594238281	13.012083333333333					1	DETECTED	124.9995 m/z @13.01 [CD8264_2.mzXML]	124.99946594238281	13.012083333333333	9.0548	13.820583333333333	4.765783333333333	5411.10498046875	552883.7424777835	0	1171	0.6407921556660732	0.6021534133264824	0.20430682665296493	124.9987564086914	125.00530242919922
125	125.02080535888672	1.7973999999999999					1	DETECTED	125.0208 m/z @1.80 [CD8264_2.mzXML]	125.02080535888672	1.7973999999999999	0.10111666666666667	20.003833333333333	19.902716666666667	15475.837890625	2628648.8031357094	0	1171	8.67161048976361	4.4734752546499985	10.616543103034958	125.01299285888672	125.02680206298828
126	127.03661346435547	4.746783333333334					1	DETECTED	127.0366 m/z @4.75 [CD8264_2.mzXML]	127.03661346435547	4.746783333333334	1.7222666666666666	19.511666666666667	17.7894	18143.154296875	4941932.234289734	0	1171	1.119137432166001	2.940866584743567	1.5027785100795923	127.03475952148438	127.04241943359375
127	127.05011749267578	5.935216666666666					1	DETECTED	127.0501 m/z @5.94 [CD8264_2.mzXML]	127.05011749267578	5.935216666666666	0.10111666666666667	20.003833333333333	19.902716666666667	7554.0478515625	3408079.495210453	0	1171	6.963921266066581	1.3838224254212244	2.144590047507353	127.04963684082031	127.05683898925781
128	128.0106201171875	1.7684833333333332					1	DETECTED	128.0106 m/z @1.77 [CD8264_2.mzXML]	128.0106201171875	1.7684833333333332	0.10111666666666667	19.985666666666667	19.88455	14138.0732421875	3355824.8069118015	0	1171	0.08144856765662944	5.959227474102893	6.07197778651753	128.01052856445312	128.01759338378906
129	128.07040405273438	2.14825					1	DETECTED	128.0704 m/z @2.15 [CD8264_2.mzXML]	128.07040405273438	2.14825	0.1196	19.511666666666667	19.39206666666667	20791.10546875	3056801.251535551	0	1171	0.7185829077638566	2.7338654689002384	2.57783386986728	128.06167602539062	128.07095336914062
130	129.00331115722656	1.53895					1	DETECTED	129.0033 m/z @1.54 [CD8264_2.mzXML]	129.00331115722656	1.53895	1.4645166666666667	1.6132666666666668	0.14875000000000016	5652.75048828125	39434.91059350592	0	1171	0.13163371025584802	0.9992163009404397	0.9984326018808795	129.00291442871094	129.0034942626953
131	129.01361083984375	15.397016666666667					1	DETECTED	129.0136 m/z @15.40 [CD8264_2.mzXML]	129.01361083984375	15.397016666666667	0.5930666666666667	19.657666666666668	19.064600000000002	11758.001953125	4937120.586030304	0	1171	2.5772212883591585	0.6523148583263279	0.30472565901408694	129.0127410888672	129.01480102539062
132	129.05450439453125	1.9366666666666668					1	DETECTED	129.0545 m/z @1.94 [CD8264_2.mzXML]	129.05450439453125	1.9366666666666668	0.10111666666666667	20.003833333333333	19.902716666666667	42324.50390625	6644048.084527401	0	1171	1.5991271721986828	9.616069537118143	4.193316573460348	129.0521697998047	129.05482482910156
133	129.065673828125	1.8399666666666665					1	DETECTED	129.0657 m/z @1.84 [CD8264_2.mzXML]	129.065673828125	1.8399666666666665	1.8116666666666668	11.865016666666666	10.053349999999998	313668.9375	5529227.667474119	0	1171	0.04271876602749858	177.62102473498373	2.9216972428419496	129.0627899169922	129.06947326660156
134	130.04989624023438	3.3592500000000003					1	DETECTED	130.0499 m/z @3.36 [CD8264_2.mzXML]	130.04989624023438	3.3592500000000003	0.10111666666666667	19.985666666666667	19.88455	35245.69921875	3608427.823699094	0	1171	1.679550491528048	0.9336126028081044	0.684148459516694	130.0491485595703	130.05029296875
135	130.06507873535156	10.525283333333334					1	DETECTED	130.0651 m/z @10.53 [CD8264_2.mzXML]	130.06507873535156	10.525283333333334	5.95265	19.01833333333333	13.06568333333333	58844.42578125	1881531.7995051283	0	1171	0.08777640491751448	0.6068874749191345	0.2104481416419323	130.0616455078125	130.07203674316406
136	130.08621215820312	1.8676					1	DETECTED	130.0862 m/z @1.87 [CD8264_2.mzXML]	130.08621215820312	1.8676	0.13770000000000002	19.967499999999998	19.8298	41453.32421875	2675869.995765503	0	1171	0.4078416292888396	1.2359904844461573	4.405915362568601	130.08514404296875	130.08668518066406
137	130.31471252441406	1.50965					1	DETECTED	130.3147 m/z @1.51 [CD8264_2.mzXML]	130.31471252441406	1.50965	1.4490166666666666	12.378183333333334	10.929166666666667	4354.83740234375	1859242.4438454593	0	1171	10.887319499020629	90.12506871907644	179.25013743815288	130.3130645751953	130.31471252441406
138	130.9329833984375	1.53895					1	DETECTED	130.9330 m/z @1.54 [CD8264_2.mzXML]	130.9329833984375	1.53895	1.4490166666666666	15.304816666666666	13.855799999999999	18350.685546875	3994971.9398511965	0	1171	0.09369206528700103	77.03372868791689	143.21248424582825	130.9249725341797	130.93629455566406
139	130.9647674560547	1.53895					1	DETECTED	130.9648 m/z @1.54 [CD8264_2.mzXML]	130.9647674560547	1.53895	0.1196	19.985666666666667	19.86606666666667	1212727.125	1.3847887980550423E7	0	1171	0.1199464254844953	1.0976165650486547	0.9023366535236931	130.96217346191406	130.97044372558594
140	131.01878356933594	1.50965					1	DETECTED	131.0188 m/z @1.51 [CD8264_2.mzXML]	131.01878356933594	1.50965	1.43215	1.6132666666666668	0.18111666666666681	28600.623046875	213609.43943310555	0	1171	0.12922943111190066	1.1684946236559164	1.3369892473118328	131.01873779296875	131.01901245117188
141	131.04905700683594	8.391983333333334					1	DETECTED	131.0491 m/z @8.39 [CD8264_2.mzXML]	131.04905700683594	8.391983333333334	8.1616	16.17135	8.00975	4797.99755859375	580603.0955542603	0	1171	0.5573759914146104	17.383527454242873	33.76705490848575	131.0488739013672	131.05123901367188
142	131.06849670410156	10.525283333333334					1	DETECTED	131.0685 m/z @10.53 [CD8264_2.mzXML]	131.06849670410156	10.525283333333334	5.257083333333333	19.657666666666668	14.400583333333334	5541.5107421875	1294685.6965783082	0	1171	6.3919341413625546	1.3667460739278434	13.227882765609912	131.0674591064453	131.07302856445312
143	131.0813751220703	2.38235					1	DETECTED	131.0814 m/z @2.38 [CD8264_2.mzXML]	131.0813751220703	2.38235	2.03595	7.165466666666666	5.129516666666666	5473.0419921875	436088.260958374	0	1171	0.7144943515962807	7.404036759045417	13.808073518090836	131.08067321777344	131.08941650390625
144	131.44296264648438	4.3140833333333335					1	DETECTED	131.4430 m/z @4.31 [CD8264_2.mzXML]	131.44296264648438	4.3140833333333335	3.15405	4.713666666666667	1.5596166666666669	6373.77099609375	361381.568925293	0	1171	0.9192440946741365	0.6722292462860261	0.3444584925720523	131.4422607421875	131.44320678710938
145	131.7497100830078	4.061616666666667					1	DETECTED	131.7497 m/z @4.06 [CD8264_2.mzXML]	131.7497100830078	4.061616666666667	3.0670166666666665	4.45645	1.3894333333333337	5111.287109375	274176.68838903814	0	1171	1.0650736099142573	0.6984885045914606	0.4617148376856267	131.74949645996094	131.74986267089844
146	131.9501495361328	0.46531666666666666					1	DETECTED	131.9501 m/z @0.47 [CD8264_2.mzXML]	131.9501495361328	0.46531666666666666	0.10111666666666667	20.003833333333333	19.902716666666667	4600.083984375	1971594.121192444	0	1171	6.56076119791546	27.3238833974007	9.945859786118572	131.9472198486328	131.95809936523438
147	131.968505859375	1.53895					1	DETECTED	131.9685 m/z @1.54 [CD8264_2.mzXML]	131.968505859375	1.53895	1.43215	19.639333333333333	18.207183333333333	15853.796875	2787309.3955376307	0	1171	10.309487581531405	41.99398685117206	133.8787116527324	131.96041870117188	131.97808837890625
148	132.0442352294922	9.5432					1	DETECTED	132.0442 m/z @9.54 [CD8264_2.mzXML]	132.0442352294922	9.5432	3.8444833333333337	16.318833333333334	12.474350000000001	7579.244140625	1453308.6536329647	0	1171	0.08930574250060275	1.0944876478037453	0.12757753917636502	132.03472900390625	132.0462646484375
149	132.06533813476562	2.5181					1	DETECTED	132.0653 m/z @2.52 [CD8264_2.mzXML]	132.06533813476562	2.5181	1.2136333333333333	18.707333333333334	17.4937	184735.21875	1.187469827384881E7	0	1171	0.5793899247369501	1.2855497584646542	2.837590056750196	132.06207275390625	132.06568908691406
150	132.07647705078125	1.8399666666666665					1	DETECTED	132.0765 m/z @1.84 [CD8264_2.mzXML]	132.07647705078125	1.8399666666666665	1.8116666666666668	10.397	8.585333333333333	482434.125	3945397.457713013	0	1171	0.035181735710773765	137.08284113945336	290.28024081555316	132.07589721679688	132.0863494873047
151	132.09153747558594	4.282666666666667					1	DETECTED	132.0915 m/z @4.28 [CD8264_2.mzXML]	132.09153747558594	4.282666666666667	3.4183000000000003	4.472083333333333	1.0537833333333326	3604.069091796875	130656.94734259033	0	1171	0.19080088489004599	0.6095696270872699	0.21913925417453986	132.08717346191406	132.09164428710938
152	132.10166931152344	4.061616666666667					1	DETECTED	132.1017 m/z @4.06 [CD8264_2.mzXML]	132.10166931152344	4.061616666666667	0.22868333333333332	19.74866666666667	19.519983333333336	1783965.0	1.1821118127181004E8	1	1171	1.0480517783823848	0.8884535431392122	0.6770937646221132	132.1012725830078	132.1021728515625
153	132.11183166503906	4.1249					1	DETECTED	132.1118 m/z @4.12 [CD8264_2.mzXML]	132.11183166503906	4.1249	3.3886	4.567233333333333	1.1786333333333334	3149.56396484375	123695.22893045038	0	1171	0.874659072267733	0.8003757526370588	0.6007515052741176	132.11183166503906	132.12181091308594
154	132.12307739257812	4.0775					1	DETECTED	132.1231 m/z @4.08 [CD8264_2.mzXML]	132.12307739257812	4.0775	1.24985	4.4408666666666665	3.1910166666666666	2045.299072265625	219487.83623861705	0	1171	0.41748273503612365	0.5642524121915136	0.1285048243830272	132.12240600585938	132.13211059570312
155	132.45510864257812	4.061616666666667					1	DETECTED	132.4551 m/z @4.06 [CD8264_2.mzXML]	132.45510864257812	4.061616666666667	3.285683333333333	4.6481	1.3624166666666673	4946.5283203125	291241.15063861094	0	1171	1.1667731828316081	0.8779212131626429	0.7558424263252859	132.45489501953125	132.45513916015625
156	132.76531982421875	4.3140833333333335					1	DETECTED	132.7653 m/z @4.31 [CD8264_2.mzXML]	132.76531982421875	4.3140833333333335	3.15405	4.551316666666667	1.3972666666666669	6096.11279296875	342304.08835250867	0	1171	0.9287243842525754	0.6022528088273325	0.2286190700777264	132.76473999023438	132.76560974121094
157	132.95782470703125	11.727916666666665					1	DETECTED	132.9578 m/z @11.73 [CD8264_2.mzXML]	132.95782470703125	11.727916666666665	0.10111666666666667	20.003833333333333	19.902716666666667	362044.09375	4.925681245077246E7	0	1171	1.2672366970234137	0.8376405701997321	5.532098347592895	132.95758056640625	132.96104431152344
158	132.99801635742188	1.53895					1	DETECTED	132.9980 m/z @1.54 [CD8264_2.mzXML]	132.99801635742188	1.53895	1.43215	14.348633333333334	12.916483333333334	21880.755859375	5021061.515309815	0	1171	0.11880723665977078	60.47042759051186	112.62791204845226	132.99244689941406	132.9988250732422
159	133.03416442871094	1.50965					1	DETECTED	133.0342 m/z @1.51 [CD8264_2.mzXML]	133.03416442871094	1.50965	0.57485	19.766833333333334	19.191983333333333	669708.75	1.1641363859425442E7	0	1171	0.11215840002779087	1.3691755101105991	1.8090968223257529	133.0274658203125	133.0352325439453
160	133.04937744140625	2.2872166666666667					1	DETECTED	133.0494 m/z @2.29 [CD8264_2.mzXML]	133.04937744140625	2.2872166666666667	2.0215833333333335	8.983416666666667	6.961833333333333	7546.67626953125	665974.2078352659	0	1171	0.08387692602010866	9.067320264600623	5.6297129462562365	133.0487823486328	133.04981994628906
161	133.06875610351562	2.4227833333333333					1	DETECTED	133.0688 m/z @2.42 [CD8264_2.mzXML]	133.06875610351562	2.4227833333333333	1.2317333333333333	7.307166666666666	6.075433333333333	9453.671875	736494.5391264037	0	1171	0.3796796477221749	2.0688875991285247	3.1939789623441732	133.062255859375	133.0691680908203
162	133.08001708984375	1.8538999999999999					1	DETECTED	133.0800 m/z @1.85 [CD8264_2.mzXML]	133.08001708984375	1.8538999999999999	1.8538999999999999	10.016483333333333	8.162583333333334	16642.59375	1802578.1048737492	0	1171	7.3279316879478795	null	null	133.07003784179688	133.08628845214844
163	133.1050262451172	3.98355					1	DETECTED	133.1050 m/z @3.98 [CD8264_2.mzXML]	133.1050262451172	3.98355	1.50965	19.548166666666667	18.038516666666666	81057.0390625	6980718.117373596	0	1171	1.0440880384838374	0.7826183932658046	0.41515010189487633	133.09640502929688	133.10533142089844
164	133.95794677734375	11.433716666666667					1	DETECTED	133.9579 m/z @11.43 [CD8264_2.mzXML]	133.95794677734375	11.433716666666667	0.13770000000000002	19.967499999999998	19.8298	8725.3720703125	1870964.0516158447	0	1171	1.0452829056522912	1.0561963318765764	2.028882586900106	133.95787048339844	133.96644592285156
165	134.01852416992188	1.7535833333333335					1	DETECTED	134.0185 m/z @1.75 [CD8264_2.mzXML]	134.01852416992188	1.7535833333333335	1.7062833333333332	1.7973999999999999	0.09111666666666673	22189.865234375	92446.17055859373	0	1171	0.08337225569855566	0.9631782945736371	0.9263565891472744	134.01834106445312	134.0186309814453
166	134.03529357910156	1.53895					1	DETECTED	134.0353 m/z @1.54 [CD8264_2.mzXML]	134.03529357910156	1.53895	1.4136	19.694000000000003	18.280400000000004	54358.61328125	1941786.706352234	0	1171	0.13686617480200347	5.032483451552255	3.203033480159937	134.0270233154297	134.04498291015625
167	134.0598602294922	10.08815					1	DETECTED	134.0599 m/z @10.09 [CD8264_2.mzXML]	134.0598602294922	10.08815	1.06765	19.74866666666667	18.681016666666668	7897.765625	1139375.1459470517	0	1171	0.4665747310866948	1.0354756757755483	18.47156521726362	134.05958557128906	134.06715393066406
168	134.11309814453125	12.015333333333333					1	DETECTED	134.1131 m/z @12.02 [CD8264_2.mzXML]	134.11309814453125	12.015333333333333	3.0524666666666667	12.015333333333333	8.962866666666667	6855.0400390625	1956732.9299762268	0	1171	8.258274312171	0.5	null	134.1057586669922	134.11309814453125
169	134.958251953125	11.727916666666665					1	DETECTED	134.9583 m/z @11.73 [CD8264_2.mzXML]	134.958251953125	11.727916666666665	0.10111666666666667	20.003833333333333	19.902716666666667	54699.5859375	9096331.261050785	0	1171	1.4859193858530464	1.8405747408564894	3.0454634845682413	134.9521484375	134.9588623046875
170	134.99624633789062	1.52445					1	DETECTED	134.9962 m/z @1.52 [CD8264_2.mzXML]	134.99624633789062	1.52445	1.43215	17.134	15.70185	119014.1796875	2546753.266113464	0	1171	0.14431100559207866	5.745592686210075	1.4126981728784778	134.98846435546875	135.0038299560547
171	135.03187561035156	1.5534166666666667					1	DETECTED	135.0319 m/z @1.55 [CD8264_2.mzXML]	135.03187561035156	1.5534166666666667	1.5534166666666667	19.347166666666666	17.79375	53076.75	3125580.834124237	0	1171	0.05515587871408778	null	null	135.02940368652344	135.04043579101562
172	135.06271362304688	18.651999999999997					1	DETECTED	135.0627 m/z @18.65 [CD8264_2.mzXML]	135.06271362304688	18.651999999999997	0.42896666666666666	20.003833333333333	19.574866666666665	2359.34716796875	1094076.6157992552	0	1171	8.99560309976069	0.5370913367880576	0.07418267357611533	135.06239318847656	135.06358337402344
173	136.0615997314453	6.634016666666667					1	DETECTED	136.0616 m/z @6.63 [CD8264_2.mzXML]	136.0615997314453	6.634016666666667	0.10111666666666667	20.003833333333333	19.902716666666667	6311.072265625	3373995.370713867	0	1171	15.301194527814454	1.5232681249266533	0.570550227628071	136.0609893798828	136.06227111816406
174	136.95358276367188	11.831199999999999					1	DETECTED	136.9536 m/z @11.83 [CD8264_2.mzXML]	136.95358276367188	11.831199999999999	0.1196	19.985666666666667	19.86606666666667	22312.939453125	3780474.8649475113	0	1171	1.6516027759659035	0.7542076905635097	5.282868416686981	136.95330810546875	136.954345703125
175	136.9692840576172	1.6132666666666668					1	DETECTED	136.9693 m/z @1.61 [CD8264_2.mzXML]	136.9692840576172	1.6132666666666668	1.5534166666666667	1.6748	0.1213833333333334	19660.712890625	91027.12333776851	0	1171	0.0874057604442906	1.0140629351155641	0.7430455956196803	136.9691925048828	136.96934509277344
176	137.04537963867188	3.3592500000000003					1	DETECTED	137.0454 m/z @3.36 [CD8264_2.mzXML]	137.04537963867188	3.3592500000000003	1.7973999999999999	10.525283333333334	8.727883333333335	513986.3125	2.7086197502333954E7	1	1171	0.3969867843311423	1.3302060035925474	0.41574981014817547	137.04519653320312	137.05152893066406
177	137.05950927734375	9.335133333333333					1	DETECTED	137.0595 m/z @9.34 [CD8264_2.mzXML]	137.05950927734375	9.335133333333333	3.3592500000000003	10.214316666666667	6.855066666666667	7130.087890625	1069882.9400330505	0	1171	0.09048714131752789	0.5735609519373706	0.15173434043763695	137.0587158203125	137.0604248046875
178	137.1295928955078	8.09405					1	DETECTED	137.1296 m/z @8.09 [CD8264_2.mzXML]	137.1295928955078	8.09405	0.10111666666666667	20.003833333333333	19.902716666666667	9101.41796875	3652506.62739465	0	1171	19.665135196791642	1.2450195589437338	1.4966513877222811	137.1295928955078	137.1327667236328
179	138.05233764648438	1.8676					1	DETECTED	138.0523 m/z @1.87 [CD8264_2.mzXML]	138.05233764648438	1.8676	0.5930666666666667	19.931166666666666	19.3381	263354.09375	3809515.5705506303	0	1171	0.07017047368555218	23.302363124025856	null	138.04849243164062	138.06155395507812
180	139.04173278808594	14.415333333333333					1	DETECTED	139.0417 m/z @14.42 [CD8264_2.mzXML]	139.04173278808594	14.415333333333333	0.15593333333333334	20.003833333333333	19.8479	152152.640625	2.3280140838640757E7	1	1171	3.131123208431829	0.8154407847072789	0.6064376360395657	139.03598022460938	139.05062866210938
181	140.041259765625	14.199983333333334					1	DETECTED	140.0413 m/z @14.20 [CD8264_2.mzXML]	140.041259765625	14.199983333333334	0.5016833333333334	19.712333333333333	19.21065	7969.052734375	1647831.7219732674	0	1171	5.95035169806348	0.7012056240555398	0.6513982845624904	140.0338592529297	140.04959106445312
182	140.06790161132812	1.78315					1	DETECTED	140.0679 m/z @1.78 [CD8264_2.mzXML]	140.06790161132812	1.78315	0.3017166666666667	19.949333333333335	19.647616666666668	350022.8125	3546006.9648822937	1	1171	0.05898454440847711	1.3048271152209392	6.306006257784	140.06715393066406	140.0709228515625
183	141.00982666015625	10.430883333333332					1	DETECTED	141.0098 m/z @10.43 [CD8264_2.mzXML]	141.00982666015625	10.430883333333332	3.1395666666666666	10.753566666666668	7.614000000000001	4617.765625	536540.5212337646	0	1171	6.5270229722947795	0.5221279192829829	0.049066614892709706	141.00917053222656	141.01596069335938
184	141.03863525390625	14.199983333333334					1	DETECTED	141.0386 m/z @14.20 [CD8264_2.mzXML]	141.03863525390625	14.199983333333334	2.73915	16.35621666666667	13.617066666666668	5296.8154296875	1391935.5609964612	0	1171	2.175100769763308	0.5940696575292664	0.15883442175220383	141.0308074951172	141.04092407226562
185	141.05206298828125	9.352183333333333					1	DETECTED	141.0521 m/z @9.35 [CD8264_2.mzXML]	141.05206298828125	9.352183333333333	3.4627499999999998	18.486833333333333	15.024083333333333	40203.9921875	1146524.0685185846	0	1171	0.1230124189728734	0.6990770968503477	0.11504426508423522	141.05165100097656	141.06130981445312
186	141.0906219482422	5.535716666666667					1	DETECTED	141.0906 m/z @5.54 [CD8264_2.mzXML]	141.0906219482422	5.535716666666667	0.10111666666666667	19.985666666666667	19.88455	1835.4249267578125	1190941.4737725223	0	1171	1.1245076855188811	1.8294400691863248	2.6588801383726497	141.09019470214844	141.09146118164062
187	142.033447265625	6.248583333333333					1	DETECTED	142.0334 m/z @6.25 [CD8264_2.mzXML]	142.033447265625	6.248583333333333	5.188066666666667	18.394333333333336	13.206266666666668	1744.24755859375	930255.8276070253	0	1171	10.835408724601905	6.226336219767096	11.452672439534194	142.0319366455078	142.0344696044922
188	142.04708862304688	1.7973999999999999					1	DETECTED	142.0471 m/z @1.80 [CD8264_2.mzXML]	142.04708862304688	1.7973999999999999	1.2317333333333333	5.4832833333333335	4.25155	35127.515625	733896.5221589967	0	1171	0.061876862996551596	3.757999410724809	6.515998821449619	142.04122924804688	142.0503692626953
189	142.06507873535156	9.184633333333332					1	DETECTED	142.0651 m/z @9.18 [CD8264_2.mzXML]	142.06507873535156	9.184633333333332	1.1584333333333334	10.25035	9.091916666666666	83739.296875	3232807.434092409	0	1171	0.09253199459393002	0.5145444908864515	0.05835488544627746	142.0555877685547	142.06826782226562
190	142.94784545898438	1.6594666666666666					1	DETECTED	142.9478 m/z @1.66 [CD8264_2.mzXML]	142.94784545898438	1.6594666666666666	1.62865	19.511666666666667	17.883016666666666	17841.19140625	1991825.9695779118	0	1171	0.7723367843637565	55.2519616577322	111.85388154199539	142.9379119873047	142.9493865966797
191	143.03123474121094	1.7973999999999999					1	DETECTED	143.0312 m/z @1.80 [CD8264_2.mzXML]	143.03123474121094	1.7973999999999999	1.1584333333333334	18.761666666666667	17.603233333333332	143523.265625	2748301.294958163	0	1171	0.10164057196282639	0.664966491018096	2.595846470920255	143.02342224121094	143.03834533691406
192	143.07289123535156	9.184633333333332					1	DETECTED	143.0729 m/z @9.18 [CD8264_2.mzXML]	143.07289123535156	9.184633333333332	0.10111666666666667	20.003833333333333	19.902716666666667	101429.734375	3098028.587606659	0	1171	0.0971417957274241	0.5168302611723166	0.020194432599868414	143.06961059570312	143.08181762695312
193	144.04432678222656	9.184633333333332					1	DETECTED	144.0443 m/z @9.18 [CD8264_2.mzXML]	144.04432678222656	9.184633333333332	9.12525	9.560533333333332	0.4352833333333326	22119.19921875	148737.83944543469	0	1171	0.07753440689643831	2.2524706539052812	2.4670775728843104	144.04098510742188	144.04441833496094
194	144.0627899169922	1.78315					1	DETECTED	144.0628 m/z @1.78 [CD8264_2.mzXML]	144.0627899169922	1.78315	0.10111666666666667	19.8765	19.775383333333334	8405.1796875	1431403.4384290772	0	1171	3.997215818953121	2.4718141511901193	4.0993242609488885	144.05703735351562	144.06610107421875
195	144.0804443359375	9.184633333333332					1	DETECTED	144.0804 m/z @9.18 [CD8264_2.mzXML]	144.0804443359375	9.184633333333332	9.036533333333333	16.17135	7.1348166666666675	1002392.9375	7191501.846753661	1	1171	0.08706267136670043	2.287266091445335	1.8138589472618625	144.07281494140625	144.08087158203125
196	144.10174560546875	1.8676					1	DETECTED	144.1017 m/z @1.87 [CD8264_2.mzXML]	144.10174560546875	1.8676	0.22868333333333332	20.003833333333333	19.77515	207085.765625	7767249.224200198	0	1171	0.030460658599662738	0.6052645157992677	0.09433581232417645	144.1012420654297	144.1021728515625
197	144.9807891845703	1.5534166666666667					1	DETECTED	144.9808 m/z @1.55 [CD8264_2.mzXML]	144.9807891845703	1.5534166666666667	1.4136	18.560166666666664	17.146566666666665	31589.48828125	2273076.552943603	0	1171	0.16995470038931093	44.86963597380868	83.44266466836758	144.9796905517578	144.9812774658203
198	145.04925537109375	1.9792999999999998					1	DETECTED	145.0493 m/z @1.98 [CD8264_2.mzXML]	145.04925537109375	1.9792999999999998	0.1196	20.003833333333333	19.884233333333334	93036.5546875	8018460.677373756	0	1171	0.3102458016877796	3.621583186671686	3.718650767465066	145.04872131347656	145.05084228515625
199	145.06475830078125	9.184633333333332					1	DETECTED	145.0648 m/z @9.18 [CD8264_2.mzXML]	145.06475830078125	9.184633333333332	9.15555	9.242083333333333	0.08653333333333357	6785.62353515625	22142.066378906235	0	1171	0.07256676890470004	1.4876790830946045	1.9753581661892092	145.064453125	145.06480407714844
200	145.08404541015625	9.184633333333332					1	DETECTED	145.0840 m/z @9.18 [CD8264_2.mzXML]	145.08404541015625	9.184633333333332	8.228083333333334	10.25035	2.022266666666665	85619.6875	765516.0309465326	0	1171	0.09064674940402284	2.078102099825769	1.9447901119387434	145.07696533203125	145.08596801757812
201	146.05972290039062	9.184633333333332					1	DETECTED	146.0597 m/z @9.18 [CD8264_2.mzXML]	146.05972290039062	9.184633333333332	0.8129166666666666	19.8765	19.063583333333334	773182.0625	6979344.128731226	0	1171	0.08979045513383888	1.8364448175898542	1.8358199595936955	146.05238342285156	146.0603790283203
202	146.08099365234375	1.9511666666666665					1	DETECTED	146.0810 m/z @1.95 [CD8264_2.mzXML]	146.08099365234375	1.9511666666666665	0.17418333333333333	19.89466666666667	19.720483333333338	118914.921875	7390046.444802671	0	1171	0.4143664324359595	2.2082753818368923	1.125966886363268	146.07240295410156	146.08753967285156
203	146.11740112304688	1.8399666666666665					1	DETECTED	146.1174 m/z @1.84 [CD8264_2.mzXML]	146.11740112304688	1.8399666666666665	1.7973999999999999	9.368716666666668	7.571316666666668	74860.2265625	1.6231716286775842E7	0	1171	7.892741153066442	83.99433586073118	171.03728766897953	146.1171112060547	146.11776733398438
204	146.99632263183594	1.4947166666666667					1	DETECTED	146.9963 m/z @1.49 [CD8264_2.mzXML]	146.99632263183594	1.4947166666666667	0.28353333333333336	13.027816666666666	12.744283333333334	225924.265625	6499769.662145541	0	1171	null	null	null	146.99412536621094	147.00250244140625
205	147.00863647460938	1.52445					1	DETECTED	147.0086 m/z @1.52 [CD8264_2.mzXML]	147.00863647460938	1.52445	1.4490166666666666	19.20133333333333	17.752316666666665	207506.25	4876617.154002661	0	1171	0.5168585877269198	69.70283745798788	179.76058212598133	147.00759887695312	147.01380920410156
206	147.02867126464844	3.3297833333333333					1	DETECTED	147.0287 m/z @3.33 [CD8264_2.mzXML]	147.02867126464844	3.3297833333333333	3.1107333333333336	7.359816666666666	4.249083333333333	5084.3525390625	662583.601798523	0	1171	0.26938853372009497	9.698889142509332	18.39777828501866	147.02838134765625	147.03179931640625
207	147.06333923339844	9.184633333333332					1	DETECTED	147.0633 m/z @9.18 [CD8264_2.mzXML]	147.06333923339844	9.184633333333332	0.10111666666666667	20.003833333333333	19.902716666666667	64558.64453125	2880202.6983912657	0	1171	0.09095472530444937	0.5787579033699903	0.07840217639406219	147.05552673339844	147.0655975341797
208	147.07620239257812	1.8399666666666665					1	DETECTED	147.0762 m/z @1.84 [CD8264_2.mzXML]	147.07620239257812	1.8399666666666665	1.78315	10.698683333333333	8.915533333333332	272582.6875	7012167.700992301	0	1171	0.15198098658289472	12.195661722574835	13.089448676219453	147.0757598876953	147.07650756835938
209	147.11260986328125	1.59805					1	DETECTED	147.1126 m/z @1.60 [CD8264_2.mzXML]	147.11260986328125	1.59805	1.50965	15.14315	13.6335	202927.03125	3853225.3618168673	0	1171	0.12913458970867175	7.891203781550821	1.419022127037537	147.11216735839844	147.11695861816406
210	148.01473999023438	1.50965					1	DETECTED	148.0147 m/z @1.51 [CD8264_2.mzXML]	148.01473999023438	1.50965	1.4136	1.5680666666666667	0.15446666666666675	19208.234375	123023.39769168095	0	1171	0.11432155402399058	0.805090002554348	0.6376975567043796	148.01454162597656	148.01473999023438
211	148.04251098632812	2.1202666666666667					1	DETECTED	148.0425 m/z @2.12 [CD8264_2.mzXML]	148.04251098632812	2.1202666666666667	0.7761666666666667	10.07025	9.294083333333333	45318.9609375	3037759.256796234	0	1171	0.5083660201571174	3.718220236422931	0.826716811883371	148.03863525390625	148.042724609375
212	148.06024169921875	1.8399666666666665					1	DETECTED	148.0602 m/z @1.84 [CD8264_2.mzXML]	148.06024169921875	1.8399666666666665	1.7684833333333332	9.256766666666666	7.4882833333333325	84311.515625	2019171.26674237	0	1171	0.1088809378256943	9.469661481613159	19.794019555478872	148.059814453125	148.0681915283203
213	148.082275390625	17.22683333333333					1	DETECTED	148.0823 m/z @17.23 [CD8264_2.mzXML]	148.082275390625	17.22683333333333	0.10111666666666667	19.949333333333335	19.84821666666667	5437.1181640625	2214167.5631513363	0	1171	0.778417848685006	0.5794857246850011	0.34400880471126405	148.07362365722656	148.08248901367188
214	148.93496704101562	1.7381833333333332					1	DETECTED	148.9350 m/z @1.74 [CD8264_2.mzXML]	148.93496704101562	1.7381833333333332	1.6748	14.704166666666667	13.029366666666668	47937.90625	4066220.4144468997	0	1171	0.11515407470118322	102.78227714961908	204.56455429923813	148.9349365234375	148.93521118164062
215	149.0120391845703	1.50965					1	DETECTED	149.0120 m/z @1.51 [CD8264_2.mzXML]	149.0120391845703	1.50965	0.3017166666666667	19.657666666666668	19.35595	170397.15625	6227406.798920103	0	1171	0.1274244804248572	1.6498879093372594	1.5300156686869095	149.0021514892578	149.01205444335938
216	149.02291870117188	12.445500000000001					1	DETECTED	149.0229 m/z @12.45 [CD8264_2.mzXML]	149.02291870117188	12.445500000000001	0.10111666666666667	20.003833333333333	19.902716666666667	99851.8984375	3.694555697476998E7	1	1171	11.294417406501013	0.5367707006606696	0.05962844658319712	149.02268981933594	149.0233612060547
217	149.07847595214844	17.746333333333332					1	DETECTED	149.0785 m/z @17.75 [CD8264_2.mzXML]	149.07847595214844	17.746333333333332	0.22868333333333332	20.003833333333333	19.77515	9759.6279296875	4351063.535240236	0	1171	9.470914940398284	0.5644350126872041	0.13488766863526125	149.07810974121094	149.0788116455078
218	149.99253845214844	1.7684833333333332					1	DETECTED	149.9925 m/z @1.77 [CD8264_2.mzXML]	149.99253845214844	1.7684833333333332	0.10111666666666667	20.003833333333333	19.902716666666667	15972.62890625	4420802.411937317	0	1171	10.389736213296494	5.968308310509586	7.505535124344435	149.992431640625	150.00083923339844
219	150.0110321044922	19.803333333333335					1	DETECTED	150.0110 m/z @19.80 [CD8264_2.mzXML]	150.0110321044922	19.803333333333335	0.22868333333333332	19.803333333333335	19.574650000000002	5236.49755859375	4494666.007407714	0	1171	18.24143919785091	0.5	null	150.0068817138672	150.01559448242188
220	150.02627563476562	12.445500000000001					1	DETECTED	150.0263 m/z @12.45 [CD8264_2.mzXML]	150.02627563476562	12.445500000000001	0.1196	19.985666666666667	19.86606666666667	10520.607421875	3605019.165915282	0	1171	11.370071481535268	0.8058667791669033	0.42351005829548843	150.02601623535156	150.02694702148438
221	150.05816650390625	2.65555					1	DETECTED	150.0582 m/z @2.66 [CD8264_2.mzXML]	150.05816650390625	2.65555	1.9792999999999998	18.394333333333336	16.415033333333337	64287.87109375	3075074.428515961	0	1171	0.26361584298503704	0.7798815258837188	0.9603433272394126	150.05453491210938	150.0662078857422
222	150.9320526123047	1.7535833333333335					1	DETECTED	150.9321 m/z @1.75 [CD8264_2.mzXML]	150.9320526123047	1.7535833333333335	1.6594666666666666	1.78315	0.12368333333333337	20483.255859375	97409.04777734383	0	1171	0.09807524709075599	0.6570745528599246	0.31414910571984905	150.93194580078125	150.93222045898438
223	150.97674560546875	2.1761333333333335					1	DETECTED	150.9767 m/z @2.18 [CD8264_2.mzXML]	150.97674560546875	2.1761333333333335	0.10111666666666667	19.89466666666667	19.793550000000003	18728.08984375	2598263.609666535	0	1171	9.601776850116543	4.359468504579592	10.584355780836834	150.96714782714844	150.9768524169922
224	151.0450439453125	1.47975					1	DETECTED	151.0450 m/z @1.48 [CD8264_2.mzXML]	151.0450439453125	1.47975	1.43215	1.8947	0.46255	6529.517578125	128651.06368603517	0	1171	0.2884116450929446	4.858718487394972	8.717436974789944	151.0447540283203	151.0477752685547
225	151.06126403808594	8.526616666666666					1	DETECTED	151.0613 m/z @8.53 [CD8264_2.mzXML]	151.06126403808594	8.526616666666666	2.6001666666666665	19.292333333333332	16.692166666666665	8159.05126953125	1289988.1831937563	0	1171	0.08187566679166736	39.39099098545783	0.552803255008554	151.0609588623047	151.06187438964844
226	151.11143493652344	10.789983333333334					1	DETECTED	151.1114 m/z @10.79 [CD8264_2.mzXML]	151.11143493652344	10.789983333333334	0.1196	19.985666666666667	19.86606666666667	4601.392578125	1267143.7446585083	0	1171	0.08408894201887307	0.930897515396979	1.5697899483077993	151.11106872558594	151.1121063232422
227	152.02182006835938	1.7973999999999999					1	DETECTED	152.0218 m/z @1.80 [CD8264_2.mzXML]	152.02182006835938	1.7973999999999999	1.78315	10.608616666666668	8.825466666666667	181841.421875	1753198.3648125925	0	1171	0.03195697338509329	53.239637771392765	12.670897761278333	152.0216522216797	152.0318145751953
228	152.04644775390625	11.529783333333334					1	DETECTED	152.0464 m/z @11.53 [CD8264_2.mzXML]	152.04644775390625	11.529783333333334	0.10111666666666667	20.003833333333333	19.902716666666667	6553.6240234375	1738172.93137378	0	1171	12.187792369315256	0.8707365980283497	0.772051692327295	152.04632568359375	152.05613708496094
229	152.9468994140625	1.6132666666666668					1	DETECTED	152.9469 m/z @1.61 [CD8264_2.mzXML]	152.9468994140625	1.6132666666666668	1.4136	12.343833333333333	10.930233333333332	80412.34375	4668580.009243774	0	1171	0.07703488510445533	4.306411519535941	0.03598953501484795	152.94664001464844	152.95272827148438
230	153.00474548339844	1.50965					1	DETECTED	153.0047 m/z @1.51 [CD8264_2.mzXML]	153.00474548339844	1.50965	1.4645166666666667	1.52445	0.059933333333333394	4084.2939453125	8232.90027575683	0	1171	0.0312641844763637	0.6639586410635174	0.32791728212703486	153.00437927246094	153.0049591064453
231	153.04063415527344	3.8598166666666667					1	DETECTED	153.0406 m/z @3.86 [CD8264_2.mzXML]	153.04063415527344	3.8598166666666667	1.0858166666666667	4.093233333333333	3.0074166666666664	3001.5634765625	170454.5259420471	0	1171	0.4475403247551437	0.5420722182167748	0.08414443643354952	153.03314208984375	153.04087829589844
232	153.05728149414062	13.3827					1	DETECTED	153.0573 m/z @13.38 [CD8264_2.mzXML]	153.05728149414062	13.3827	2.1761333333333335	19.931166666666666	17.755033333333333	88071.09375	1.2681587944806725E7	1	1171	1.0159504036016678	0.682904495332351	0.4154119270355175	153.0518341064453	153.06626892089844
233	154.0262908935547	1.8676					1	DETECTED	154.0263 m/z @1.87 [CD8264_2.mzXML]	154.0262908935547	1.8676	1.7973999999999999	18.191166666666668	16.393766666666668	79497.84375	2065581.5223179017	0	1171	0.059936135631926346	1.935710208451065	0.5038073235192151	154.0198211669922	154.0344696044922
234	154.05862426757812	1.8399666666666665					1	DETECTED	154.0586 m/z @1.84 [CD8264_2.mzXML]	154.05862426757812	1.8399666666666665	1.8399666666666665	15.803233333333333	13.963266666666666	7658.369140625	2561492.726579893	0	1171	12.428551637299954	null	null	154.0551300048828	154.061279296875
235	154.08387756347656	3.7353666666666667					1	DETECTED	154.0839 m/z @3.74 [CD8264_2.mzXML]	154.08387756347656	3.7353666666666667	2.96555	10.397	7.43145	7662.30322265625	772877.394596344	0	1171	0.9468948350254687	4.8267661131438215	10.335227289231577	154.08349609375	154.08599853515625
236	154.88021850585938	1.7535833333333335					1	DETECTED	154.8802 m/z @1.75 [CD8264_2.mzXML]	154.88021850585938	1.7535833333333335	1.7222666666666666	2.0641000000000003	0.34183333333333366	13682.1787109375	131467.54105615246	0	1171	0.08310755243543144	5.457690260776976	9.915380521553953	154.87986755371094	154.88047790527344
237	155.02816772460938	2.7251833333333333					1	DETECTED	155.0282 m/z @2.73 [CD8264_2.mzXML]	155.02816772460938	2.7251833333333333	2.1202666666666667	16.1898	14.069533333333336	34255.671875	1461388.1392397764	0	1171	0.1465923771747506	0.6859998806133608	0.46117093564789485	155.02784729003906	155.03147888183594
238	155.06777954101562	10.28665					1	DETECTED	155.0678 m/z @10.29 [CD8264_2.mzXML]	155.06777954101562	10.28665	9.256766666666666	10.4785	1.2217333333333347	11578.5546875	204479.67067910792	0	1171	0.42514720333331724	0.5916820559346313	0.1356327214804021	155.06028747558594	155.06829833984375
239	155.13058471679688	15.0023					1	DETECTED	155.1306 m/z @15.00 [CD8264_2.mzXML]	155.13058471679688	15.0023	0.10111666666666667	20.003833333333333	19.902716666666667	303799.3125	7.527947227309005E7	1	1171	9.067119056787988	2.058057153031146	1.4691611333699652	155.129638671875	155.13107299804688
240	156.04183959960938	1.7684833333333332					1	DETECTED	156.0418 m/z @1.77 [CD8264_2.mzXML]	156.04183959960938	1.7684833333333332	1.7381833333333332	10.178016666666668	8.439833333333334	216467.5625	5947156.88624231	0	1171	0.05468049907091577	147.7598339323179	319.41774127024473	156.04153442382812	156.04200744628906
241	156.0765838623047	1.8399666666666665					1	DETECTED	156.0766 m/z @1.84 [CD8264_2.mzXML]	156.0765838623047	1.8399666666666665	1.52445	15.489383333333334	13.964933333333335	45854.69921875	2096195.431536315	0	1171	0.3912111798587008	2.364082553119923	2.6594565200579643	156.06785583496094	156.07699584960938
242	156.13418579101562	15.0023					1	DETECTED	156.1342 m/z @15.00 [CD8264_2.mzXML]	156.13418579101562	15.0023	0.10111666666666667	19.913	19.811883333333334	15789.9853515625	4963259.240011626	0	1171	3.9510411052558894	0.8384983731312661	0.4667170457045109	156.13360595703125	156.1348114013672
243	157.1277618408203	15.0023					1	DETECTED	157.1278 m/z @15.00 [CD8264_2.mzXML]	157.1277618408203	15.0023	0.10111666666666667	20.003833333333333	19.902716666666667	80843.25	2.209403377292256E7	0	1171	6.594584790801891	0.8447231041355482	0.3371498410629847	157.1221923828125	157.12835693359375
244	158.13125610351562	15.037483333333334					1	DETECTED	158.1313 m/z @15.04 [CD8264_2.mzXML]	158.13125610351562	15.037483333333334	7.88795	19.931166666666666	12.043216666666666	4626.240234375	1399562.3822240604	0	1171	3.6705733834523233	0.8422379549247968	0.5727108054258533	158.1304473876953	158.1317138671875
245	158.92774963378906	1.53895					1	DETECTED	158.9277 m/z @1.54 [CD8264_2.mzXML]	158.92774963378906	1.53895	1.4645166666666667	2.0075	0.5429833333333332	37376.40625	386670.6548459473	0	1171	0.07352819906275676	3.647447380205999	6.294894760411998	158.92123413085938	158.9278106689453
246	158.96372985839844	1.6594666666666666					1	DETECTED	158.9637 m/z @1.66 [CD8264_2.mzXML]	158.96372985839844	1.6594666666666666	1.5831000000000002	12.918383333333333	11.335283333333333	292857.625	5671783.442483276	0	1171	0.10539283720531056	1.3958278023020114	1.6885665509611032	158.96327209472656	158.96412658691406
247	159.00534057617188	1.8116666666666668					1	DETECTED	159.0053 m/z @1.81 [CD8264_2.mzXML]	159.00534057617188	1.8116666666666668	1.4136	18.578666666666667	17.165066666666668	12997.568359375	1186082.9600409546	0	1171	0.9144062550950154	21.560542622676262	2.614315329481341	159.00489807128906	159.01400756835938
248	159.0275115966797	1.8947					1	DETECTED	159.0275 m/z @1.89 [CD8264_2.mzXML]	159.0275115966797	1.8947	1.8811166666666668	6.634016666666667	4.7529	33063.2109375	867901.9284274292	0	1171	0.18376894656486908	65.13665757861645	117.59152830582028	159.02728271484375	159.02818298339844
249	159.06500244140625	10.323583333333334					1	DETECTED	159.0650 m/z @10.32 [CD8264_2.mzXML]	159.06500244140625	10.323583333333334	1.37705	10.59135	9.2143	5162.60693359375	918594.101820374	0	1171	7.695646989626299	0.5149648280898375	0.0420122592972588	159.05740356445312	159.06553649902344
250	159.0916290283203	9.184633333333332					1	DETECTED	159.0916 m/z @9.18 [CD8264_2.mzXML]	159.0916290283203	9.184633333333332	1.06765	19.3105	18.24285	72022.515625	1950846.2330286256	0	1171	0.09146481733053946	1.6916835999333286	1.8579566185315297	159.0869598388672	159.1016082763672
251	159.14903259277344	8.788216666666667					1	DETECTED	159.1490 m/z @8.79 [CD8264_2.mzXML]	159.14903259277344	8.788216666666667	4.897116666666666	19.548166666666667	14.651050000000001	15493.140625	885114.1992470098	0	1171	0.17388561158607985	1.8826360155226027	0.9995900731361027	159.14849853515625	159.15101623535156
252	159.9817657470703	11.296883333333334					1	DETECTED	159.9818 m/z @11.30 [CD8264_2.mzXML]	159.9817657470703	11.296883333333334	0.1196	20.003833333333333	19.884233333333334	7619.05810546875	2176464.835795347	0	1171	8.646656270176301	0.889493123701794	0.7209725882331842	159.9732666015625	159.98240661621094
253	160.060302734375	2.55905					1	DETECTED	160.0603 m/z @2.56 [CD8264_2.mzXML]	160.060302734375	2.55905	0.21050000000000002	19.712333333333333	19.501833333333334	340717.46875	2.217429220678118E7	1	1171	0.6991807449129595	1.926562801232185	1.86798131191976	160.0598602294922	160.06362915039062
254	160.0757293701172	9.184633333333332					1	DETECTED	160.0757 m/z @9.18 [CD8264_2.mzXML]	160.0757293701172	9.184633333333332	0.3745	19.83966666666667	19.46516666666667	34680.82421875	3068164.7225623177	0	1171	0.0951003275470903	0.5656348455003157	0.1309978131696882	160.07522583007812	160.08554077148438
255	160.13304138183594	10.08815					1	DETECTED	160.1330 m/z @10.09 [CD8264_2.mzXML]	160.13304138183594	10.08815	10.052333333333333	10.232333333333335	0.1800000000000015	13317.3095703125	75619.07185864284	0	1171	0.09302839245179051	2.5127966496044456	6.668375283064	160.1330108642578	160.13339233398438
256	161.0121612548828	1.47975					1	DETECTED	161.0122 m/z @1.48 [CD8264_2.mzXML]	161.0121612548828	1.47975	1.4136	1.59805	0.18445	14982.359375	107977.99793115232	0	1171	0.13240533251723896	1.3941798941798957	2.7886919719395626	161.0118865966797	161.0134735107422
257	161.02366638183594	12.39515					1	DETECTED	161.0237 m/z @12.40 [CD8264_2.mzXML]	161.02366638183594	12.39515	1.4645166666666667	16.226533333333332	14.762016666666666	64329.8125	1.1415946060605533E7	0	1171	1.4173338375125581	1.8359232919724813	2.9013655612301634	161.01744079589844	161.02423095703125
258	161.0637664794922	2.6001666666666665					1	DETECTED	161.0638 m/z @2.60 [CD8264_2.mzXML]	161.0637664794922	2.6001666666666665	0.28353333333333336	19.985666666666667	19.702133333333332	15982.453125	2420316.1859805593	0	1171	1.1025385818622946	1.0772311800668486	6.960581466345535	161.0546417236328	161.06411743164062
259	161.98098754882812	19.89466666666667					1	DETECTED	161.9810 m/z @19.89 [CD8264_2.mzXML]	161.98098754882812	19.89466666666667	0.10111666666666667	19.985666666666667	19.88455	3871.83203125	1579739.6916566459	0	1171	0.8382186444389319	0.5022987286262444	0.018599537041689665	161.98056030273438	161.98831176757812
260	162.09788513183594	15.8585					1	DETECTED	162.0979 m/z @15.86 [CD8264_2.mzXML]	162.09788513183594	15.8585	9.090433333333333	19.913	10.822566666666667	11333.1767578125	2767793.1812201543	0	1171	3.002852995750688	1.476010065513692	1.7881281114849006	162.09678649902344	162.09817504882812
261	162.1118621826172	1.8116666666666668					1	DETECTED	162.1119 m/z @1.81 [CD8264_2.mzXML]	162.1118621826172	1.8116666666666668	1.7535833333333335	8.613266666666668	6.859683333333335	3426584.25	2.0370970308760207E7	1	1171	0.05665868974916011	2.7990953575609288	3.8866822543738064	162.10255432128906	162.11279296875
262	162.5105438232422	16.006083333333333					1	DETECTED	162.5105 m/z @16.01 [CD8264_2.mzXML]	162.5105438232422	16.006083333333333	9.473433333333332	18.154	8.680566666666667	9681.818359375	3103828.0394274914	0	1171	0.9284392849623355	0.6643985722996538	0.32879714459930764	162.5009765625	162.5200653076172
263	162.9912872314453	1.53895					1	DETECTED	162.9913 m/z @1.54 [CD8264_2.mzXML]	162.9912872314453	1.53895	0.10111666666666667	19.949333333333335	19.84821666666667	369248.375	6096196.021499844	0	1171	0.08158620601857947	1.051287937547726	1.0404603265904626	162.98345947265625	162.99713134765625
264	163.0386199951172	10.900416666666667					1	DETECTED	163.0386 m/z @10.90 [CD8264_2.mzXML]	163.0386199951172	10.900416666666667	0.13770000000000002	19.985666666666667	19.847966666666668	28108.109375	3259823.31505481	0	1171	0.14821517192778622	2.8488880593331283	22.857684459598573	163.0380401611328	163.04835510253906
265	163.05992126464844	1.9933					1	DETECTED	163.0599 m/z @1.99 [CD8264_2.mzXML]	163.05992126464844	1.9933	0.10111666666666667	20.003833333333333	19.902716666666667	30071.392578125	5550671.572250061	0	1171	0.7424120170536779	2.919774003713821	3.6160692998673123	163.05149841308594	163.06045532226562
266	163.07513427734375	11.544533333333334					1	DETECTED	163.0751 m/z @11.54 [CD8264_2.mzXML]	163.07513427734375	11.544533333333334	0.33803333333333335	11.711500000000001	11.373466666666667	32414.71484375	4042885.752163819	0	1171	0.13699290145246934	0.5074495456505898	0.021526312186671174	163.07020568847656	163.07669067382812
267	163.09432983398438	15.397016666666667					1	DETECTED	163.0943 m/z @15.40 [CD8264_2.mzXML]	163.09432983398438	15.397016666666667	0.39261666666666667	19.83966666666667	19.447050000000004	22181.54296875	7656046.409929936	0	1171	3.2265610328313876	0.6426641578769283	1.282958683109721	163.09002685546875	163.09689331054688
268	163.11561584472656	1.82585					1	DETECTED	163.1156 m/z @1.83 [CD8264_2.mzXML]	163.11561584472656	1.82585	0.42896666666666666	12.29235	11.863383333333335	168408.421875	8257634.910345398	0	1171	0.062344071785767285	4.222926049543502	170.66958631490567	163.11129760742188	163.11587524414062
269	163.97645568847656	0.6480166666666667					1	DETECTED	163.9765 m/z @0.65 [CD8264_2.mzXML]	163.97645568847656	0.6480166666666667	0.10111666666666667	20.003833333333333	19.902716666666667	48654.26953125	1.7945034816900436E7	1	1171	7.5058581983274095	9.362074021597383	15.824273043075808	163.97598266601562	163.97694396972656
270	164.09178161621094	1.965					1	DETECTED	164.0918 m/z @1.97 [CD8264_2.mzXML]	164.09178161621094	1.965	1.0494999999999999	17.504833333333334	16.455333333333336	16406.81640625	1237712.339179688	0	1171	0.33199005409068927	7.6279819412051175	1.3304624026726029	164.09129333496094	164.09808349609375
271	164.9091033935547	1.7535833333333335					1	DETECTED	164.9091 m/z @1.75 [CD8264_2.mzXML]	164.9091033935547	1.7535833333333335	1.6748	1.82585	0.1510499999999999	28130.951171875	172225.36335791016	0	1171	0.07685017718816889	0.9586418447218091	0.9172836894436183	164.9088897705078	164.91619873046875
272	164.98410034179688	11.3722					1	DETECTED	164.9841 m/z @11.37 [CD8264_2.mzXML]	164.98410034179688	11.3722	0.10111666666666667	19.985666666666667	19.88455	96464.5390625	1.3168879043515438E7	1	1171	1.3192865926501707	0.9026029134937404	9.902016264920295	164.97947692871094	164.98770141601562
273	165.02444458007812	1.52445					1	DETECTED	165.0244 m/z @1.52 [CD8264_2.mzXML]	165.02444458007812	1.52445	1.43215	1.6132666666666668	0.18111666666666681	7192.14990234375	47688.706206543	0	1171	0.053438140670315715	0.9811303719754427	0.9622607439508853	165.0235595703125	165.02481079101562
274	165.0545654296875	3.921316666666667					1	DETECTED	165.0546 m/z @3.92 [CD8264_2.mzXML]	165.0545654296875	3.921316666666667	2.7670666666666666	10.541216666666665	7.774149999999999	9523.9208984375	1047879.1834422606	0	1171	0.40379032495888056	3.3676196664500746	10.113604749014112	165.0542755126953	165.05494689941406
275	165.0757293701172	1.965					1	DETECTED	165.0757 m/z @1.97 [CD8264_2.mzXML]	165.0757293701172	1.965	1.8811166666666668	6.23115	4.350033333333334	19796.68359375	537238.6479704893	0	1171	0.16312718006958216	25.929068150208636	50.858136300417264	165.0748748779297	165.07598876953125
276	165.15965270996094	16.67					1	DETECTED	165.1597 m/z @16.67 [CD8264_2.mzXML]	165.15965270996094	16.67	7.870833333333334	19.967499999999998	12.096666666666664	18667.10546875	4793166.156159239	0	1171	2.165479185612325	0.6867280169708418	0.3744118739052156	165.15721130371094	165.1599578857422
277	165.58981323242188	8.327350000000001					1	DETECTED	165.5898 m/z @8.33 [CD8264_2.mzXML]	165.58981323242188	8.327350000000001	8.0599	9.874466666666667	1.814566666666666	6877.0986328125	359192.52582067816	0	1171	0.32150340089884644	3.3923474792796124	5.784694958559225	165.58953857421875	165.59507751464844
278	166.0260467529297	2.4093500000000003					1	DETECTED	166.0260 m/z @2.41 [CD8264_2.mzXML]	166.0260467529297	2.4093500000000003	1.8399666666666665	8.359516666666668	6.5195500000000015	30227.654296875	2083144.8096066287	0	1171	1.2378071800748431	2.144647205450552	2.7391423287118686	166.0244903564453	166.03524780273438
279	166.0531768798828	2.1202666666666667					1	DETECTED	166.0532 m/z @2.12 [CD8264_2.mzXML]	166.0531768798828	2.1202666666666667	1.9511666666666665	13.13765	11.186483333333335	17312.58203125	1542853.5229539182	0	1171	6.375550953462454	18.5608754878435	36.33464517237231	166.04473876953125	166.0623321533203
280	166.0718536376953	8.311166666666667					1	DETECTED	166.0719 m/z @8.31 [CD8264_2.mzXML]	166.0718536376953	8.311166666666667	1.2861166666666668	8.5092	7.223083333333333	5508.49755859375	1006247.951919922	0	1171	0.09972663475592647	0.5140947988507792	0.02818959770155843	166.0640869140625	166.07591247558594
281	166.08596801757812	8.359516666666668					1	DETECTED	166.0860 m/z @8.36 [CD8264_2.mzXML]	166.08596801757812	8.359516666666668	0.5203	15.14315	14.62285	2410903.25	5.550670971655371E7	1	1171	0.29656356600203715	0.8269001033275514	0.566432188577156	166.07937622070312	166.0868377685547
282	166.0985107421875	8.311166666666667					1	DETECTED	166.0985 m/z @8.31 [CD8264_2.mzXML]	166.0985107421875	8.311166666666667	8.008833333333333	8.526616666666666	0.5177833333333322	5531.95263671875	84637.39751556379	0	1171	0.20498760990355613	0.8563120176405713	0.8227435747945742	166.09664916992188	166.10800170898438
283	166.11764526367188	8.34345					1	DETECTED	166.1176 m/z @8.34 [CD8264_2.mzXML]	166.11764526367188	8.34345	8.076983333333335	8.40805	0.33106666666666484	2812.549072265625	34356.16137576276	0	1171	0.1953802240912168	0.6212159119339482	0.24243182386789633	166.10955810546875	166.12254333496094
284	166.5843048095703	8.34345					1	DETECTED	166.5843 m/z @8.34 [CD8264_2.mzXML]	166.5843048095703	8.34345	3.5673000000000004	8.474466666666666	4.907166666666666	6837.66796875	396261.32773718226	0	1171	0.32398470090896936	0.513715719425339	0.027431438850677985	166.57794189453125	166.58433532714844
285	166.9057159423828	1.7381833333333332					1	DETECTED	166.9057 m/z @1.74 [CD8264_2.mzXML]	166.9057159423828	1.7381833333333332	1.6748	1.7684833333333332	0.09368333333333312	9540.8203125	39660.797523193345	0	1171	0.09305101745595645	0.7390218248750994	0.4780436497501987	166.9057159423828	166.90609741210938
286	166.984619140625	11.7447					1	DETECTED	166.9846 m/z @11.74 [CD8264_2.mzXML]	166.984619140625	11.7447	0.10111666666666667	20.003833333333333	19.902716666666667	47976.890625	7690016.093735569	0	1171	2.0593320213284727	0.8317601459670585	0.45354957763136033	166.98399353027344	166.98550415039062
287	167.0315704345703	1.9086833333333333					1	DETECTED	167.0316 m/z @1.91 [CD8264_2.mzXML]	167.0315704345703	1.9086833333333333	1.82585	9.683566666666668	7.857716666666668	16793.138671875	986021.2684103387	0	1171	6.4567727046593735	47.59788600302735	73.24400996189219	167.02157592773438	167.03395080566406
288	167.07330322265625	1.7973999999999999					1	DETECTED	167.0733 m/z @1.80 [CD8264_2.mzXML]	167.07330322265625	1.7973999999999999	1.7684833333333332	11.263216666666667	9.494733333333333	13071.494140625	1837560.6855306404	0	1171	0.04986836526665628	149.30831557057476	299.331693415497	167.06544494628906	167.073486328125
289	167.08937072753906	8.359516666666668					1	DETECTED	167.0894 m/z @8.36 [CD8264_2.mzXML]	167.08937072753906	8.359516666666668	7.6777	9.368716666666668	1.691016666666668	172199.5625	3701287.0589954183	0	1171	0.3035229911909738	0.8050184286880212	0.5147818736633646	167.08798217773438	167.08970642089844
290	168.0930633544922	8.375866666666667					1	DETECTED	168.0931 m/z @8.38 [CD8264_2.mzXML]	168.0930633544922	8.375866666666667	5.570166666666666	10.178016666666668	4.607850000000002	5922.13818359375	327082.5832090454	0	1171	0.28601503204859213	0.8211587126207365	0.061495914582420104	168.09010314941406	168.1025390625
291	168.9799041748047	11.38685					1	DETECTED	168.9799 m/z @11.39 [CD8264_2.mzXML]	168.9799041748047	11.38685	0.10111666666666667	20.003833333333333	19.902716666666667	18618.693359375	3232410.311108492	0	1171	1.3203150319170653	4.0888012300594685	0.5714885949293864	168.97683715820312	168.980712890625
292	169.00494384765625	10.430883333333332					1	DETECTED	169.0049 m/z @10.43 [CD8264_2.mzXML]	169.00494384765625	10.430883333333332	1.6132666666666668	18.835500000000003	17.222233333333335	7426.73828125	2854836.374030213	0	1171	0.09061744368090174	0.9765809733166749	244.40131709919598	168.9958038330078	169.00894165039062
293	169.0354766845703	2.9946333333333333					1	DETECTED	169.0355 m/z @2.99 [CD8264_2.mzXML]	169.0354766845703	2.9946333333333333	0.26538333333333336	19.2195	18.954116666666668	168393.546875	7218413.294365604	0	1171	0.31432869847326117	1.1548288555869004	0.5854108396981039	169.0325469970703	169.0360107421875
294	169.0583038330078	1.7973999999999999					1	DETECTED	169.0583 m/z @1.80 [CD8264_2.mzXML]	169.0583038330078	1.7973999999999999	0.5203	10.935883333333333	10.415583333333332	60683.34765625	5911455.685649019	0	1171	0.1612898567769916	4.079513857754219	7.1402159352445995	169.04896545410156	169.05844116210938
295	169.0945587158203	1.6748					1	DETECTED	169.0946 m/z @1.67 [CD8264_2.mzXML]	169.0945587158203	1.6748	1.5680666666666667	10.882383333333333	9.314316666666667	25286.1640625	3206479.9765119026	0	1171	0.1338935895587614	43.63358838226108	66.46449446347104	169.0848846435547	169.09727478027344
296	170.03895568847656	2.9946333333333333					1	DETECTED	170.0390 m/z @2.99 [CD8264_2.mzXML]	170.03895568847656	2.9946333333333333	1.7973999999999999	10.509383333333334	8.711983333333334	10617.349609375	945768.1792067874	0	1171	0.27690671018464297	0.6366678339027902	0.26310754107380546	170.0360870361328	170.04249572753906
297	170.05996704101562	9.184633333333332					1	DETECTED	170.0600 m/z @9.18 [CD8264_2.mzXML]	170.05996704101562	9.184633333333332	1.7684833333333332	9.892149999999999	8.123666666666665	230626.96875	4266433.004929595	0	1171	0.08788778930583696	1.7880438435779518	1.8871632256554323	170.05764770507812	170.0616455078125
298	170.0924530029297	1.8676					1	DETECTED	170.0925 m/z @1.87 [CD8264_2.mzXML]	170.0924530029297	1.8676	0.10111666666666667	20.003833333333333	19.902716666666667	10704.560546875	5202375.964035147	0	1171	4.897530431675727	5.633428940739134	5.62353863895872	170.0916748046875	170.0970916748047
299	170.85411071777344	1.7535833333333335					1	DETECTED	170.8541 m/z @1.75 [CD8264_2.mzXML]	170.85411071777344	1.7535833333333335	1.7062833333333332	10.49395	8.787666666666667	17349.232421875	1891926.8512897948	0	1171	0.09092625234983731	92.89288231148629	184.78576462297258	170.85377502441406	170.8569793701172
300	171.0634307861328	9.184633333333332					1	DETECTED	171.0634 m/z @9.18 [CD8264_2.mzXML]	171.0634307861328	9.184633333333332	9.140716666666666	10.195983333333334	1.0552666666666681	23238.7265625	201514.50442639188	0	1171	0.09040909661866614	12.865300300575726	42.53697632279116	171.06283569335938	171.06370544433594
301	171.1491241455078	1.37705					1	DETECTED	171.1491 m/z @1.38 [CD8264_2.mzXML]	171.1491241455078	1.37705	0.10111666666666667	19.985666666666667	19.88455	7994.9638671875	4931853.147440489	0	1171	3.2500097422275833	7.792158681226814	10.246352460681072	171.14837646484375	171.15341186523438
302	172.1331329345703	10.25035					1	DETECTED	172.1331 m/z @10.25 [CD8264_2.mzXML]	172.1331329345703	10.25035	3.7506166666666667	11.0231	7.272483333333333	13985.5732421875	778229.9349076531	0	1171	0.10736875852018457	0.5594447464511365	1.3200061001828693	172.1318817138672	172.1333465576172
303	172.97802734375	1.53895					1	DETECTED	172.9780 m/z @1.54 [CD8264_2.mzXML]	172.97802734375	1.53895	1.43215	1.5680666666666667	0.13591666666666669	3756.6171875	22269.58836004639	0	1171	0.11829851963642213	0.6363139825218478	0.27262796504369546	172.97802734375	172.9871826171875
304	173.02064514160156	16.13495					1	DETECTED	173.0206 m/z @16.13 [CD8264_2.mzXML]	173.02064514160156	16.13495	0.13770000000000002	20.003833333333333	19.866133333333334	5115.85986328125	1965550.133574555	0	1171	3.5775333249512737	0.6209233878739575	0.4058292129051955	173.01988220214844	173.02139282226562
305	173.9611053466797	11.38685					1	DETECTED	173.9611 m/z @11.39 [CD8264_2.mzXML]	173.9611053466797	11.38685	0.10111666666666667	20.003833333333333	19.902716666666667	6716.2900390625	1863989.9096426694	0	1171	0.8368892359926274	0.8817644400600166	0.583441769685257	173.96044921875	173.9620361328125
306	174.07867431640625	15.323083333333333					1	DETECTED	174.0787 m/z @15.32 [CD8264_2.mzXML]	174.07867431640625	15.323083333333333	9.271766666666668	19.949333333333335	10.677566666666667	11341.68359375	2437129.0347940377	0	1171	1.74254319277353	0.8817618763472883	0.6411053875464774	174.0775604248047	174.07949829101562
307	174.93777465820312	1.6594666666666666					1	DETECTED	174.9378 m/z @1.66 [CD8264_2.mzXML]	174.93777465820312	1.6594666666666666	1.59805	1.7973999999999999	0.19934999999999992	117202.9921875	779285.2671767576	0	1171	0.10322753034288135	1.6229308005427399	2.2458616010854797	174.93760681152344	174.93792724609375
308	174.99143981933594	1.50965					1	DETECTED	174.9914 m/z @1.51 [CD8264_2.mzXML]	174.99143981933594	1.50965	0.13770000000000002	19.985666666666667	19.847966666666668	60931.01171875	4462253.564627231	0	1171	0.7428309259011849	1.2168174024429845	1.1668033718087278	174.98861694335938	175.00143432617188
309	175.00160217285156	1.9366666666666668					1	DETECTED	175.0016 m/z @1.94 [CD8264_2.mzXML]	175.00160217285156	1.9366666666666668	1.8811166666666668	19.03666666666667	17.15555	46892.9140625	3666682.011621308	0	1171	0.20424413316081869	90.91626772640558	231.24344178269476	175.00146484375	175.00930786132812
310	175.02381896972656	3.1978333333333335					1	DETECTED	175.0238 m/z @3.20 [CD8264_2.mzXML]	175.02381896972656	3.1978333333333335	2.31425	19.365333333333336	17.051083333333334	7074.7060546875	1456353.9169926452	0	1171	0.30785896447371464	9.64882580401773	0.616295011850771	175.0190887451172	175.0316925048828
311	175.0751953125	15.618916666666667					1	DETECTED	175.0752 m/z @15.62 [CD8264_2.mzXML]	175.0751953125	15.618916666666667	9.256766666666666	20.003833333333333	10.747066666666667	13810.37890625	3402636.7248751232	0	1171	2.690059399586211	0.818498599350815	0.7230133942392811	175.07400512695312	175.07559204101562
312	175.08973693847656	2.6969333333333334					1	DETECTED	175.0897 m/z @2.70 [CD8264_2.mzXML]	175.08973693847656	2.6969333333333334	0.1196	19.931166666666666	19.811566666666668	2415.346923828125	1724223.9451067194	0	1171	18.296831106929965	3.8434234350750134	6.686846870150026	175.08639526367188	175.09646606445312
313	175.1187744140625	1.8116666666666668					1	DETECTED	175.1188 m/z @1.81 [CD8264_2.mzXML]	175.1187744140625	1.8116666666666668	1.59805	13.274816666666668	11.676766666666667	74209.7578125	2053997.326351654	0	1171	0.17050955976808635	1.7765088343888489	2.330947787843418	175.1179962158203	175.12705993652344
314	176.07061767578125	10.525283333333334					1	DETECTED	176.0706 m/z @10.53 [CD8264_2.mzXML]	176.07061767578125	10.525283333333334	8.947866666666666	16.837	7.8891333333333336	47443.86328125	1007515.9656313483	0	1171	0.09009563385595598	0.5821418508863958	0.103991998778817	176.07017517089844	176.07937622070312
315	176.97067260742188	1.53895					1	DETECTED	176.9707 m/z @1.54 [CD8264_2.mzXML]	176.97067260742188	1.53895	1.43215	16.393016666666668	14.960866666666668	24689.330078125	4958901.415427154	0	1171	0.08899176173598566	70.04151061173533	132.3899478468198	176.9607391357422	176.97088623046875
316	177.0011749267578	11.229099999999999					1	DETECTED	177.0012 m/z @11.23 [CD8264_2.mzXML]	177.0011749267578	11.229099999999999	1.43215	19.566333333333333	18.134183333333333	7539.69091796875	2210163.8907023314	0	1171	0.7339387609449801	0.9255014740982314	2.5446491895709786	176.9920654296875	177.00732421875
317	177.0607147216797	1.6594666666666666					1	DETECTED	177.0607 m/z @1.66 [CD8264_2.mzXML]	177.0607147216797	1.6594666666666666	1.5831000000000002	10.84545	9.26235	21412.70703125	2365662.600286682	0	1171	0.08664097978698782	60.643932780445375	120.28786556089074	177.05416870117188	177.06101989746094
318	177.07388305664062	10.525283333333334					1	DETECTED	177.0739 m/z @10.53 [CD8264_2.mzXML]	177.07388305664062	10.525283333333334	1.9086833333333333	10.608616666666668	8.699933333333334	4742.9873046875	1261463.3502067265	0	1171	0.07486361393297791	0.5048356273549505	0.00967125470990111	177.0736083984375	177.0765838623047
319	177.08668518066406	2.5455166666666664					1	DETECTED	177.0867 m/z @2.55 [CD8264_2.mzXML]	177.08668518066406	2.5455166666666664	2.162183333333333	15.489383333333334	13.327200000000001	7885.53759765625	1642934.9055151364	0	1171	0.9667341346390099	17.38330434782609	14.771241232073574	177.0858612060547	177.09127807617188
320	177.15968322753906	17.208666666666666					1	DETECTED	177.1597 m/z @17.21 [CD8264_2.mzXML]	177.15968322753906	17.208666666666666	0.10111666666666667	20.003833333333333	19.902716666666667	3493.765380859375	1616776.406844514	0	1171	9.142182206148785	0.5816939499421795	0.34162143993819516	177.15859985351562	177.1641387939453
321	177.95570373535156	7.554333333333333					1	DETECTED	177.9557 m/z @7.55 [CD8264_2.mzXML]	177.95570373535156	7.554333333333333	0.13770000000000002	19.967499999999998	19.8298	2594.1025390625	1131424.8309023748	0	1171	1.1272477456274217	1.3368464577368886	1.6736929154737772	177.9542694091797	177.95648193359375
322	178.05853271484375	1.7535833333333335					1	DETECTED	178.0585 m/z @1.75 [CD8264_2.mzXML]	178.05853271484375	1.7535833333333335	1.5831000000000002	16.50395	14.92085	8860.7666015625	2348443.3409901117	0	1171	0.1834869893747504	43.76043601525076	79.75164578196508	178.05715942382812	178.05906677246094
323	179.0399932861328	1.50965					1	DETECTED	179.0400 m/z @1.51 [CD8264_2.mzXML]	179.0399932861328	1.50965	1.43215	1.6132666666666668	0.18111666666666681	10110.0048828125	71078.51255993656	0	1171	0.13216483970767623	1.1684946236559164	1.2688647185635957	179.039794921875	179.04031372070312
324	179.05422973632812	15.63765					1	DETECTED	179.0542 m/z @15.64 [CD8264_2.mzXML]	179.05422973632812	15.63765	9.385966666666667	18.9635	9.577533333333333	4304.98291015625	1012654.9761936342	0	1171	2.1457307126852605	0.7659963583141606	0.36210955433527525	179.05303955078125	179.0548095703125
325	179.0702667236328	10.49395					1	DETECTED	179.0703 m/z @10.49 [CD8264_2.mzXML]	179.0702667236328	10.49395	0.1196	20.003833333333333	19.884233333333334	65033.2421875	2049293.699781189	0	1171	0.08899189862649948	0.7311181127132644	3.136607564762658	179.0623779296875	179.07559204101562
326	180.06544494628906	9.700683333333334					1	DETECTED	180.0654 m/z @9.70 [CD8264_2.mzXML]	180.06544494628906	9.700683333333334	1.9933	12.629216666666668	10.635916666666668	35644.5078125	1401572.4602802724	0	1171	0.0950145600805179	2.186188447390565	0.017090875329200873	180.06521606445312	180.07373046875
327	180.88275146484375	1.7535833333333335					1	DETECTED	180.8828 m/z @1.75 [CD8264_2.mzXML]	180.88275146484375	1.7535833333333335	1.6902666666666666	1.78315	0.09288333333333343	11884.6845703125	59753.407851074306	0	1171	0.10959259454728043	0.7334824953935225	0.4669649907870451	180.88275146484375	180.88304138183594
328	180.94784545898438	1.43215					1	DETECTED	180.9478 m/z @1.43 [CD8264_2.mzXML]	180.94784545898438	1.43215	1.43215	18.8175	17.38535	2092.406005859375	1251224.0692200921	0	1171	14.095400550178212	null	null	180.93907165527344	180.94842529296875
329	181.07205200195312	9.352183333333333					1	DETECTED	181.0721 m/z @9.35 [CD8264_2.mzXML]	181.07205200195312	9.352183333333333	0.9766999999999999	12.869916666666667	11.893216666666667	15994.4453125	997311.5590255135	0	1171	0.47681040460534696	2.999937426461606	3.7830451374559266	181.06552124023438	181.07493591308594
330	181.08518981933594	11.544533333333334					1	DETECTED	181.0852 m/z @11.54 [CD8264_2.mzXML]	181.08518981933594	11.544533333333334	3.7974166666666664	15.250716666666667	11.4533	1553369.375	1.1605186598264562E7	1	1171	0.1084756524300996	2.3950020970355688	3.0979702911932163	181.082763671875	181.08660888671875
331	182.08102416992188	3.906066666666667					1	DETECTED	182.0810 m/z @3.91 [CD8264_2.mzXML]	182.08102416992188	3.906066666666667	1.9366666666666668	11.813899999999999	9.877233333333331	164319.203125	1.5963635105326846E7	1	1171	7.908756293092754	0.6622158023757813	0.2243655249059876	182.0804443359375	182.08909606933594
332	182.1497039794922	17.59783333333333					1	DETECTED	182.1497 m/z @17.60 [CD8264_2.mzXML]	182.1497039794922	17.59783333333333	0.10111666666666667	20.003833333333333	19.902716666666667	79583.8046875	2.192283702844507E7	1	1171	2.1094022691284504	0.8098245550340184	0.2652357425277515	182.14706420898438	182.15008544921875
333	182.96237182617188	1.50965					1	DETECTED	182.9624 m/z @1.51 [CD8264_2.mzXML]	182.96237182617188	1.50965	1.43215	6.457916666666667	5.025766666666667	8736.3046875	473283.2429516602	0	1171	0.06951639728499703	32.42430107526886	60.82678813632133	182.96212768554688	182.96371459960938
334	183.0489044189453	16.024333333333335					1	DETECTED	183.0489 m/z @16.02 [CD8264_2.mzXML]	183.0489044189453	16.024333333333335	0.5385000000000001	20.003833333333333	19.465333333333334	6655.5966796875	2379391.842860961	0	1171	2.2129058276674893	0.6284884033794328	0.7898215828100164	183.04830932617188	183.05136108398438
335	183.0801239013672	11.848633333333334					1	DETECTED	183.0801 m/z @11.85 [CD8264_2.mzXML]	183.0801239013672	11.848633333333334	2.03595	16.318833333333334	14.282883333333334	25501.353515625	2427022.973813599	0	1171	8.093502844836447	0.5156820395737511	0.03348943018299563	183.07366943359375	183.08934020996094
336	183.1532440185547	17.301166666666667					1	DETECTED	183.1532 m/z @17.30 [CD8264_2.mzXML]	183.1532440185547	17.301166666666667	0.19236666666666666	20.003833333333333	19.811466666666664	5848.23876953125	1843917.9361751697	0	1171	4.440900061286179	0.5789846940365971	0.30713133934338505	183.15235900878906	183.15414428710938
337	184.072998046875	12.981166666666667					1	DETECTED	184.0730 m/z @12.98 [CD8264_2.mzXML]	184.072998046875	12.981166666666667	5.691516666666667	15.434066666666666	9.74255	61370.98828125	3200401.199629026	0	1171	0.3928126717000957	1.09146299963434	1.6115977026395156	184.07235717773438	184.07533264160156
338	184.0941162109375	1.7973999999999999					1	DETECTED	184.0941 m/z @1.80 [CD8264_2.mzXML]	184.0941162109375	1.7973999999999999	1.7535833333333335	16.63325	14.879666666666667	291072.5625	7397850.433401826	0	1171	0.03909449415199995	173.35800966634264	360.5279529376854	184.0849609375	184.09742736816406
339	185.0417938232422	1.8947					1	DETECTED	185.0418 m/z @1.89 [CD8264_2.mzXML]	185.0417938232422	1.8947	0.7761666666666667	18.505333333333333	17.729166666666664	113001.4921875	3685502.04118036	0	1171	0.17144151789031525	1.8569785434916508	3.6453802787658853	185.0319061279297	185.04856872558594
340	185.12815856933594	9.108550000000001					1	DETECTED	185.1282 m/z @9.11 [CD8264_2.mzXML]	185.12815856933594	9.108550000000001	9.036533333333333	19.83966666666667	10.803133333333337	34232.8828125	842893.7162509453	0	1171	0.07134426945443195	1.8640157402284872	2.3045340414724604	185.12814331054688	185.13121032714844
341	186.0733642578125	1.9226999999999999					1	DETECTED	186.0734 m/z @1.92 [CD8264_2.mzXML]	186.0733642578125	1.9226999999999999	1.7535833333333335	7.307166666666666	5.553583333333333	44047.7890625	1223036.3677946473	0	1171	0.32605925088727283	16.419385039913305	30.088797041070936	186.07322692871094	186.07952880859375
342	186.92276000976562	1.53895					1	DETECTED	186.9228 m/z @1.54 [CD8264_2.mzXML]	186.92276000976562	1.53895	1.4490166666666666	1.59805	0.14903333333333335	23452.99609375	110094.42846997068	0	1171	0.07498371246473101	0.8285767234988873	0.678360883663946	186.92225646972656	186.92283630371094
343	187.05755615234375	1.8676					1	DETECTED	187.0576 m/z @1.87 [CD8264_2.mzXML]	187.05755615234375	1.8676	1.8399666666666665	9.286900000000001	7.446933333333335	394854.28125	4921253.015250307	0	1171	0.06589531973568774	7.497210926839428	6.983227239525896	187.0572509765625	187.05825805664062
344	187.07127380371094	2.5727166666666665					1	DETECTED	187.0713 m/z @2.57 [CD8264_2.mzXML]	187.07127380371094	2.5727166666666665	1.4645166666666667	6.179	4.714483333333334	15020.533203125	1382885.9869415273	0	1171	0.6110088954016941	2.127090477049871	1.3260112156832673	187.07064819335938	187.0812225341797
345	187.12611389160156	0.6480166666666667					1	DETECTED	187.1261 m/z @0.65 [CD8264_2.mzXML]	187.12611389160156	0.6480166666666667	0.10111666666666667	19.985666666666667	19.88455	4122.24072265625	2780400.291102478	0	1171	9.166189730758093	18.179328944962514	35.35865788992503	187.12530517578125	187.1355743408203
346	187.4724578857422	9.198733333333333					1	DETECTED	187.4725 m/z @9.20 [CD8264_2.mzXML]	187.4724578857422	9.198733333333333	9.12525	9.271766666666668	0.14651666666666863	6646.7880859375	39201.43596911634	0	1171	0.09535741131736764	0.9969380811975577	0.8926968771962941	187.47222900390625	187.47265625
347	188.07020568847656	9.184633333333332					1	DETECTED	188.0702 m/z @9.18 [CD8264_2.mzXML]	188.07020568847656	9.184633333333332	1.8538999999999999	15.072516666666667	13.218616666666668	2560397.5	1.981473589842909E7	1	1171	0.09316864671308878	2.3302608969463363	1.8357473633332773	188.06044006347656	188.078369140625
348	188.0816650390625	9.2133					1	DETECTED	188.0817 m/z @9.21 [CD8264_2.mzXML]	188.0816650390625	9.2133	9.15555	9.286900000000001	0.1313500000000012	6070.984375	25916.282912292612	0	1171	0.09833859493919483	1.1372294372294394	1.2744588744588787	188.0816650390625	188.08941650390625
349	188.09478759765625	9.170016666666667					1	DETECTED	188.0948 m/z @9.17 [CD8264_2.mzXML]	188.09478759765625	9.170016666666667	3.6736333333333335	17.672	13.998366666666668	4073.044677734375	1081997.067119385	0	1171	11.69505406813861	1.2734161554719314	1.5468323109438629	188.0919189453125	188.10073852539062
350	188.67076110839844	9.184633333333332					1	DETECTED	188.6708 m/z @9.18 [CD8264_2.mzXML]	188.67076110839844	9.184633333333332	9.140716666666666	14.2986	5.157883333333334	7393.06298828125	550368.9326832276	0	1171	0.1582724835632856	58.72352941176539	116.44705882353078	188.66714477539062	188.67103576660156
351	189.02345275878906	13.3827					1	DETECTED	189.0235 m/z @13.38 [CD8264_2.mzXML]	189.02345275878906	13.3827	10.935883333333333	15.748016666666667	4.812133333333334	6812.9619140625	700026.9189260253	0	1171	0.7613584209338118	0.9833457076882207	0.9319472835622605	189.02288818359375	189.0244903564453
352	189.0465545654297	1.4645166666666667					1	DETECTED	189.0466 m/z @1.46 [CD8264_2.mzXML]	189.0465545654297	1.4645166666666667	1.4136	10.509383333333334	9.095783333333333	7374.2998046875	1380654.8129445184	0	1171	9.055639525754298	89.32029459901791	177.64058919803583	189.0465545654297	189.05239868164062
353	189.07373046875	9.184633333333332					1	DETECTED	189.0737 m/z @9.18 [CD8264_2.mzXML]	189.07373046875	9.184633333333332	9.12525	10.3419	1.2166500000000013	242706.34375	1688204.185169771	0	1171	0.09056154357305246	2.1468058931405625	2.1206449800283944	189.07351684570312	189.07411193847656
354	189.08688354492188	2.65555					1	DETECTED	189.0869 m/z @2.66 [CD8264_2.mzXML]	189.08688354492188	2.65555	1.8538999999999999	18.670666666666666	16.816766666666666	54980.82421875	6093983.955876654	0	1171	1.0116938548680734	10.179114053868636	4.389302207855722	189.08624267578125	189.0912628173828
355	189.19862365722656	9.184633333333332					1	DETECTED	189.1986 m/z @9.18 [CD8264_2.mzXML]	189.19862365722656	9.184633333333332	9.140716666666666	9.271766666666668	0.1310500000000019	7897.9921875	41378.16057543957	0	1171	0.0921553963605497	1.492030360531348	1.984060721062696	189.19813537597656	189.19871520996094
356	190.07765197753906	9.184633333333332					1	DETECTED	190.0777 m/z @9.18 [CD8264_2.mzXML]	190.07765197753906	9.184633333333332	4.425116666666667	9.385966666666667	4.96085	10467.560546875	261427.27434027108	0	1171	0.14333755714174146	1.7793973220719712	2.7067188690267976	190.0770721435547	190.08612060546875
357	190.08934020996094	9.963033333333334					1	DETECTED	190.0893 m/z @9.96 [CD8264_2.mzXML]	190.08934020996094	9.963033333333334	2.3277833333333335	9.99865	7.670866666666666	5089.361328125	971248.0339571533	0	1171	6.769890300559635	0.5023323837900964	0.005926335058747933	190.08934020996094	190.09107971191406
358	190.14364624023438	10.25035					1	DETECTED	190.1436 m/z @10.25 [CD8264_2.mzXML]	190.14364624023438	10.25035	8.111166666666668	10.574283333333334	2.463116666666666	16632.01953125	405591.35153051745	0	1171	0.25287819065438555	0.5757142523237064	1.6124618323235342	190.14239501953125	190.14395141601562
359	190.91148376464844	1.6594666666666666					1	DETECTED	190.9115 m/z @1.66 [CD8264_2.mzXML]	190.91148376464844	1.6594666666666666	1.5831000000000002	19.164166666666667	17.581066666666665	62550.08984375	2.8021115310980834E7	0	1171	0.09398906928175754	115.10955914447868	229.21911828895736	190.91148376464844	190.91754150390625
360	190.96786499023438	13.855933333333333					1	DETECTED	190.9679 m/z @13.86 [CD8264_2.mzXML]	190.96786499023438	13.855933333333333	0.1196	19.949333333333335	19.829733333333337	5217.2958984375	1661247.676641966	0	1171	1.1232974607902957	0.7217986362202433	1.0493184968260407	190.96255493164062	190.96875
361	190.9804229736328	11.280566666666665					1	DETECTED	190.9804 m/z @11.28 [CD8264_2.mzXML]	190.9804229736328	11.280566666666665	1.53895	19.985666666666667	18.446716666666667	7495.1611328125	1911152.6149354868	0	1171	0.526678830860746	0.7683140201042254	0.4788998755265447	190.97052001953125	190.9894256591797
362	191.01722717285156	1.8947					1	DETECTED	191.0172 m/z @1.89 [CD8264_2.mzXML]	191.01722717285156	1.8947	1.8676	16.8185	14.9509	21190.71875	1549665.6135941462	0	1171	1.1284038823686413	145.1243248827307	25.06172036229031	191.01040649414062	191.01812744140625
363	191.0399627685547	1.7535833333333335					1	DETECTED	191.0400 m/z @1.75 [CD8264_2.mzXML]	191.0399627685547	1.7535833333333335	1.4490166666666666	18.30216666666667	16.853150000000003	62268.2578125	2311566.038053772	0	1171	0.14947872416062924	0.3827388082981342	null	191.0304718017578	191.04917907714844
364	192.0734405517578	1.7535833333333335					1	DETECTED	192.0734 m/z @1.75 [CD8264_2.mzXML]	192.0734405517578	1.7535833333333335	1.7535833333333335	9.473433333333332	7.719849999999999	5378.9013671875	1002249.8776598506	0	1171	7.618389984663809	null	null	192.06459045410156	192.0734405517578
365	192.13449096679688	4.298466666666667					1	DETECTED	192.1345 m/z @4.30 [CD8264_2.mzXML]	192.13449096679688	4.298466666666667	3.6125666666666665	4.5835333333333335	0.970966666666667	2242.864990234375	75415.34851226807	0	1171	0.21513110958444237	0.7078048306361467	0.4156096612722935	192.1336212158203	192.13467407226562
366	192.961181640625	2.1202666666666667					1	DETECTED	192.9612 m/z @2.12 [CD8264_2.mzXML]	192.961181640625	2.1202666666666667	2.0215833333333335	19.328666666666667	17.307083333333335	7342.83642578125	1262959.8174220887	0	1171	0.07374574585559257	87.69000168890399	135.3275324885845	192.9610137939453	192.96812438964844
367	193.00180053710938	1.5534166666666667					1	DETECTED	193.0018 m/z @1.55 [CD8264_2.mzXML]	193.00180053710938	1.5534166666666667	1.4645166666666667	15.434066666666666	13.96955	8244.8515625	1700104.8533898012	0	1171	10.71866835258642	78.71573110883521	156.1038874064696	193.0004119873047	193.00192260742188
368	193.05557250976562	1.4947166666666667					1	DETECTED	193.0556 m/z @1.49 [CD8264_2.mzXML]	193.05557250976562	1.4947166666666667	1.4136	14.618416666666667	13.204816666666666	9361.529296875	1711437.0998446655	0	1171	13.19277004855931	81.39397986439279	161.6511536475471	193.05062866210938	193.05584716796875
369	193.0858154296875	10.509383333333334					1	DETECTED	193.0858 m/z @10.51 [CD8264_2.mzXML]	193.0858154296875	10.509383333333334	10.447149999999999	10.971	0.5238500000000013	64615.609375	431120.2096104732	0	1171	0.09055209146140442	1.9803415239726232	2.1555857801498575	193.08489990234375	193.08583068847656
370	194.03260803222656	1.7684833333333332					1	DETECTED	194.0326 m/z @1.77 [CD8264_2.mzXML]	194.03260803222656	1.7684833333333332	0.13770000000000002	19.931166666666666	19.793466666666667	5862.9521484375	2720867.0925551737	0	1171	14.161213885063345	6.068699091438675	4.502612205881393	194.0318603515625	194.0340118408203
371	194.08926391601562	10.49395					1	DETECTED	194.0893 m/z @10.49 [CD8264_2.mzXML]	194.08926391601562	10.49395	4.729983333333333	10.59135	5.861366666666667	8177.39453125	450184.104078125	0	1171	0.10113646632011886	0.5084490426153286	0.016898085230657195	194.08018493652344	194.08935546875
372	194.11753845214844	8.111166666666668					1	DETECTED	194.1175 m/z @8.11 [CD8264_2.mzXML]	194.11753845214844	8.111166666666668	1.2679833333333332	20.003833333333333	18.73585	4482.29248046875	1002246.6110938417	0	1171	0.3607905791390973	1.3689425730227889	4.629256474298475	194.11666870117188	194.1181182861328
373	194.96267700195312	11.159733333333332					1	DETECTED	194.9627 m/z @11.16 [CD8264_2.mzXML]	194.96267700195312	11.159733333333332	10.626466666666666	18.670666666666666	8.0442	4340.37548828125	987696.6204801025	0	1171	3.298104498573945	7.5423802975372	14.0847605950744	194.962158203125	194.96356201171875
374	194.97662353515625	11.727916666666665					1	DETECTED	194.9766 m/z @11.73 [CD8264_2.mzXML]	194.97662353515625	11.727916666666665	11.663516666666668	17.412	5.748483333333331	8032.22705078125	1163639.2577098384	0	1171	0.7407453501184929	44.63108178054012	37.04226648986201	194.97607421875	194.9842529296875
375	195.02963256835938	16.522666666666666					1	DETECTED	195.0296 m/z @16.52 [CD8264_2.mzXML]	195.02963256835938	16.522666666666666	0.10111666666666667	19.913	19.811883333333334	7675.61572265625	2974481.3718880904	0	1171	9.901665129219356	0.6032281767961408	1.9451460263391152	195.0281219482422	195.03189086914062
376	195.0646514892578	10.882383333333333					1	DETECTED	195.0647 m/z @10.88 [CD8264_2.mzXML]	195.0646514892578	10.882383333333333	10.84545	16.485316666666666	5.639866666666666	16699.984375	1424604.4381385497	0	1171	0.11813584174112002	76.35198555956602	5.5946658761818595	195.06373596191406	195.0740203857422
377	195.0873565673828	6.810566666666667					1	DETECTED	195.0874 m/z @6.81 [CD8264_2.mzXML]	195.0873565673828	6.810566666666667	0.10111666666666667	20.003833333333333	19.902716666666667	20533.7265625	9163021.629692879	0	1171	14.280137497494003	1.1304877773936117	1.3680542682091246	195.0863494873047	195.0897674560547
378	195.10116577148438	11.544533333333334					1	DETECTED	195.1012 m/z @11.54 [CD8264_2.mzXML]	195.10116577148438	11.544533333333334	11.499516666666667	14.618416666666667	3.1189	58564.0859375	740537.8001495374	0	1171	0.07360413189040749	4.241952780563798	5.85864852397121	195.09408569335938	195.10215759277344
379	195.178955078125	10.447149999999999					1	DETECTED	195.1790 m/z @10.45 [CD8264_2.mzXML]	195.178955078125	10.447149999999999	10.447149999999999	12.680733333333334	2.2335833333333355	4796.67529296875	503773.0136455081	0	1171	2.168476472255831	null	null	195.17349243164062	195.178955078125
380	196.06024169921875	10.142					1	DETECTED	196.0602 m/z @10.14 [CD8264_2.mzXML]	196.06024169921875	10.142	8.771183333333333	18.430999999999997	9.659816666666664	35874.28125	1333252.6564562377	0	1171	1.1405786026923614	3.2564564662372506	6.203909466845848	196.0598602294922	196.06878662109375
381	196.0984649658203	14.515766666666668					1	DETECTED	196.0985 m/z @14.52 [CD8264_2.mzXML]	196.0984649658203	14.515766666666668	0.21050000000000002	19.8765	19.666	6985.1962890625	1808937.038257446	0	1171	0.7119303197258713	0.68736922065999	0.2988679347147311	196.09014892578125	196.10491943359375
382	196.95533752441406	11.38685					1	DETECTED	196.9553 m/z @11.39 [CD8264_2.mzXML]	196.95533752441406	11.38685	11.074633333333333	18.854	7.779366666666666	8015.34228515625	874815.448480774	0	1171	0.9026085552733338	12.458282175839377	23.916564351678755	196.95521545410156	196.95687866210938
383	197.06471252441406	15.5821					1	DETECTED	197.0647 m/z @15.58 [CD8264_2.mzXML]	197.06471252441406	15.5821	0.1196	19.949333333333335	19.829733333333337	11734.7548828125	3143012.0897250995	0	1171	2.373384384472242	0.8497111769520214	0.677065371087967	197.0635986328125	197.06500244140625
384	197.10061645507812	1.7535833333333335					1	DETECTED	197.1006 m/z @1.75 [CD8264_2.mzXML]	197.10061645507812	1.7535833333333335	1.6902666666666666	11.947933333333333	10.257666666666667	55701.9765625	2090006.0173488767	0	1171	0.03899773497054415	1.0522033933347643	0.6196245507774748	197.0994110107422	197.10086059570312
385	197.12835693359375	9.717966666666666					1	DETECTED	197.1284 m/z @9.72 [CD8264_2.mzXML]	197.12835693359375	9.717966666666666	8.82325	9.892149999999999	1.0688999999999993	17825.798828125	179911.68493286072	0	1171	0.1001706487586489	0.6494636878990213	0.19969078791185593	197.12794494628906	197.1315155029297
386	198.03147888183594	10.430883333333332					1	DETECTED	198.0315 m/z @10.43 [CD8264_2.mzXML]	198.03147888183594	10.430883333333332	10.397	11.813899999999999	1.4168999999999983	13193.9443359375	386419.03992108104	0	1171	0.09373103980168196	20.90850959173719	40.81701918347438	198.0312042236328	198.03390502929688
387	198.052490234375	10.525283333333334					1	DETECTED	198.0525 m/z @10.53 [CD8264_2.mzXML]	198.052490234375	10.525283333333334	10.509383333333334	10.608616666666668	0.09923333333333417	13688.7451171875	53035.171292724815	0	1171	0.1123250404664411	3.12054507337524	5.556417809527705	198.05230712890625	198.0525665283203
388	198.0849151611328	1.8116666666666668					1	DETECTED	198.0849 m/z @1.81 [CD8264_2.mzXML]	198.0849151611328	1.8116666666666668	1.78315	2.0075	0.22434999999999983	25246.076171875	148805.31777539052	0	1171	0.047282016341159805	3.9336645236703545	4.59706659962592	198.08425903320312	198.0849151611328
389	198.86216735839844	1.965					1	DETECTED	198.8622 m/z @1.97 [CD8264_2.mzXML]	198.86216735839844	1.965	1.7062833333333332	2.14825	0.44196666666666684	10590.4951171875	198044.75300512702	0	1171	0.23426250374040336	0.8541519036268758	0.7083038072537514	198.86151123046875	198.86224365234375
390	198.94007873535156	1.53895					1	DETECTED	198.9401 m/z @1.54 [CD8264_2.mzXML]	198.94007873535156	1.53895	1.43215	1.6594666666666666	0.2273166666666666	246131.78125	1361986.9198338625	0	1171	0.08160794445795005	0.9414073915040093	0.8186452826547214	198.9395751953125	198.94012451171875
391	199.0171356201172	15.037483333333334					1	DETECTED	199.0171 m/z @15.04 [CD8264_2.mzXML]	199.0171356201172	15.037483333333334	3.766	19.5845	15.818499999999998	1975.792724609375	852113.656699799	0	1171	1.6058842988674495	0.7017044488377009	0.40340889767540183	199.01588439941406	199.02536010742188
392	199.1439971923828	8.771183333333333					1	DETECTED	199.1440 m/z @8.77 [CD8264_2.mzXML]	199.1439971923828	8.771183333333333	8.735633333333334	13.320366666666667	4.584733333333332	4120.00830078125	446325.0384555054	0	1171	0.11586698169875831	64.48288795124444	127.96577590248887	199.14328002929688	199.14437866210938
393	200.02854919433594	10.430883333333332					1	DETECTED	200.0285 m/z @10.43 [CD8264_2.mzXML]	200.02854919433594	10.430883333333332	10.430883333333332	10.541216666666665	0.11033333333333317	4361.28125	15799.962328125088	0	1171	0.06250064567875135	null	null	200.02830505371094	200.02882385253906
394	200.04034423828125	1.6902666666666666					1	DETECTED	200.0403 m/z @1.69 [CD8264_2.mzXML]	200.04034423828125	1.6902666666666666	1.6132666666666668	19.548166666666667	17.9349	32538.169921875	1969188.9740886232	0	1171	0.14465953505868456	7.298463194461391	15.510049909101241	200.0401611328125	200.04458618164062
395	200.09182739257812	9.302383333333333					1	DETECTED	200.0918 m/z @9.30 [CD8264_2.mzXML]	200.09182739257812	9.302383333333333	3.8907833333333333	9.874466666666667	5.9836833333333335	6891.1435546875	413198.3200696715	0	1171	5.298082126263496	0.5527039283768389	0.10583508440408845	200.09109497070312	200.0920867919922
396	200.20005798339844	12.445500000000001					1	DETECTED	200.2001 m/z @12.45 [CD8264_2.mzXML]	200.20005798339844	12.445500000000001	0.1196	19.985666666666667	19.86606666666667	5277.154296875	1734791.014873718	0	1171	8.524457160994972	0.8058667791669033	0.6168085700231813	200.19972229003906	200.2015838623047
397	200.97315979003906	1.53895					1	DETECTED	200.9732 m/z @1.54 [CD8264_2.mzXML]	200.97315979003906	1.53895	1.4490166666666666	19.712333333333333	18.263316666666668	31642.58203125	3613470.2851772457	0	1171	0.07905442274938057	101.53808376575232	1.0481930417461365	200.97279357910156	200.97366333007812
398	201.01583862304688	1.9086833333333333					1	DETECTED	201.0158 m/z @1.91 [CD8264_2.mzXML]	201.01583862304688	1.9086833333333333	1.7381833333333332	3.038116666666667	1.2999333333333336	36971.09765625	568955.8031941529	0	1171	0.10889146360906987	3.8121212121212107	6.254187263069867	201.0155487060547	201.01622009277344
399	201.1118621826172	1.1769500000000002					1	DETECTED	201.1119 m/z @1.18 [CD8264_2.mzXML]	201.1118621826172	1.1769500000000002	0.10111666666666667	20.003833333333333	19.902716666666667	37606.26171875	2.817148932786196E7	0	1171	10.813853758924578	0.7204983359652704	0.4317085833310184	201.11126708984375	201.1123504638672
400	202.04769897460938	1.8947					1	DETECTED	202.0477 m/z @1.89 [CD8264_2.mzXML]	202.04769897460938	1.8947	1.7684833333333332	9.7872	8.018716666666666	19876.98828125	2021050.8335631103	0	1171	8.028237207621729	31.76568070777758	62.72145704879449	202.04722595214844	202.04769897460938
401	202.11871337890625	1.8811166666666668					1	DETECTED	202.1187 m/z @1.88 [CD8264_2.mzXML]	202.11871337890625	1.8811166666666668	0.10111666666666667	20.003833333333333	19.902716666666667	8474.7041015625	3293719.5783908693	0	1171	18.203356593852046	5.59065074906367	7.38778179786777	202.1140899658203	202.11871337890625
402	202.9708251953125	1.53895					1	DETECTED	202.9708 m/z @1.54 [CD8264_2.mzXML]	202.9708251953125	1.53895	1.4490166666666666	1.5680666666666667	0.1190500000000001	12290.4990234375	49817.307595825216	0	1171	0.06111745774136712	0.6618791697553743	0.31751376633627404	202.97036743164062	202.970947265625
403	203.03160095214844	1.8676					1	DETECTED	203.0316 m/z @1.87 [CD8264_2.mzXML]	203.03160095214844	1.8676	1.4947166666666667	9.437999999999999	7.943283333333332	136755.703125	9123504.20238702	0	1171	8.731690111265829	10.539373334683173	20.338517163772885	203.0223846435547	203.03793334960938
404	203.0521697998047	1.7973999999999999					1	DETECTED	203.0522 m/z @1.80 [CD8264_2.mzXML]	203.0521697998047	1.7973999999999999	1.7062833333333332	17.134	15.427716666666667	1383219.25	1.7164565072293527E7	1	1171	0.2108055278218013	4.093175113772859	6.458976895060731	203.0519561767578	203.05520629882812
405	203.08181762695312	9.256766666666666					1	DETECTED	203.0818 m/z @9.26 [CD8264_2.mzXML]	203.08181762695312	9.256766666666666	4.796383333333334	16.540866666666666	11.744483333333331	4924.337890625	1168139.4650550538	0	1171	4.522936084179725	1.316532958676945	1.6330659173538902	203.0735321044922	203.08203125
406	203.10618591308594	12.188899999999999					1	DETECTED	203.1062 m/z @12.19 [CD8264_2.mzXML]	203.10618591308594	12.188899999999999	12.11855	12.29235	0.17379999999999995	4755.35498046875	36214.84444415279	0	1171	0.13146136489804228	1.2352523098792159	1.4705046197584315	203.10595703125	203.10630798339844
407	203.82342529296875	9.184633333333332					1	DETECTED	203.8234 m/z @9.18 [CD8264_2.mzXML]	203.82342529296875	9.184633333333332	9.12525	9.352183333333333	0.2269333333333332	12585.896484375	88841.72203857433	0	1171	0.10398533665740928	1.9107493685096957	2.8214987370193914	203.8232879638672	203.8238983154297
408	204.05567932128906	1.78315					1	DETECTED	204.0557 m/z @1.78 [CD8264_2.mzXML]	204.05567932128906	1.78315	1.7381833333333332	10.59135	8.853166666666667	72275.453125	1355542.8819086922	0	1171	0.1648934264989299	95.74120714843124	8.789736254440601	204.05543518066406	204.06565856933594
409	204.06985473632812	17.171166666666668					1	DETECTED	204.0699 m/z @17.17 [CD8264_2.mzXML]	204.06985473632812	17.171166666666668	9.508000000000001	19.5845	10.076499999999998	2092.89111328125	646261.0717372743	0	1171	1.8288812794400044	0.6574631897170445	0.3149263794340891	204.06573486328125	204.0706787109375
410	204.10414123535156	18.908666666666665					1	DETECTED	204.1041 m/z @18.91 [CD8264_2.mzXML]	204.10414123535156	18.908666666666665	10.771816666666666	18.908666666666665	8.136849999999999	5628.5986328125	1746752.2263306275	0	1171	8.12609059910771	0.5	null	204.10414123535156	204.10487365722656
411	204.12277221679688	1.8676					1	DETECTED	204.1228 m/z @1.87 [CD8264_2.mzXML]	204.12277221679688	1.8676	1.8538999999999999	6.179	4.325100000000001	1311152.125	8026408.163873973	1	1171	0.047461407063258854	14.861408489865092	14.31607280885665	204.12242126464844	204.12350463867188
412	204.41615295410156	9.198733333333333					1	DETECTED	204.4162 m/z @9.20 [CD8264_2.mzXML]	204.41615295410156	9.198733333333333	9.12525	9.271766666666668	0.14651666666666863	12357.646484375	67032.79090527356	0	1171	0.13143244113630992	0.9969380811975577	0.9938761623951152	204.41604614257812	204.41636657714844
413	204.95672607421875	1.62865					1	DETECTED	204.9567 m/z @1.63 [CD8264_2.mzXML]	204.95672607421875	1.62865	1.5831000000000002	1.6748	0.09169999999999989	35742.1484375	143023.3804892577	0	1171	0.07392897555073907	1.0065861690450097	1.0131723380900193	204.95639038085938	204.9569091796875
414	204.99639892578125	11.727916666666665					1	DETECTED	204.9964 m/z @11.73 [CD8264_2.mzXML]	204.99639892578125	11.727916666666665	11.1424	15.072516666666667	3.9301166666666667	5952.30224609375	612962.6550202329	0	1171	0.5743262420490307	3.3561099883294045	5.712219976658809	204.9954376220703	204.9970245361328
415	205.0295867919922	1.8947					1	DETECTED	205.0296 m/z @1.89 [CD8264_2.mzXML]	205.0295867919922	1.8947	1.43215	15.545083333333334	14.112933333333334	13349.83984375	4151034.0036903378	0	1171	14.112257228724324	15.255575973768602	29.511151947537204	205.02432250976562	205.03341674804688
416	205.0470428466797	9.318516666666666					1	DETECTED	205.0470 m/z @9.32 [CD8264_2.mzXML]	205.0470428466797	9.318516666666666	1.78315	9.665583333333332	7.882433333333332	19149.650390625	1895747.4526141048	0	1171	7.682104172377117	0.5230291823888242	1.3619768039783267	205.0469512939453	205.0568084716797
417	205.06922912597656	9.198733333333333					1	DETECTED	205.0692 m/z @9.20 [CD8264_2.mzXML]	205.06922912597656	9.198733333333333	3.3444999999999996	18.209666666666667	14.865166666666667	4819.92041015625	1858445.9936869813	0	1171	0.06933862961578718	1.2696083176276998	1.5392166352553993	205.06187438964844	205.07339477539062
418	205.08531188964844	12.42875					1	DETECTED	205.0853 m/z @12.43 [CD8264_2.mzXML]	205.08531188964844	12.42875	0.10111666666666667	20.003833333333333	19.902716666666667	13700.6669921875	4559042.663752012	0	1171	12.13376156793673	0.8072399676607296	0.06912541325286545	205.0826873779297	205.08619689941406
419	205.09686279296875	9.198733333333333					1	DETECTED	205.0969 m/z @9.20 [CD8264_2.mzXML]	205.09686279296875	9.198733333333333	1.6902666666666666	10.789983333333334	9.099716666666668	4064949.0	3.794682771069071E7	1	1171	0.10762735650637367	1.651935204481291	1.4993806108777512	205.09185791015625	205.0972137451172
420	205.12623596191406	1.8676					1	DETECTED	205.1262 m/z @1.87 [CD8264_2.mzXML]	205.12623596191406	1.8676	1.8399666666666665	16.09805	14.258083333333333	119323.859375	2709807.8031729134	0	1171	0.0371480956120076	127.01747366329559	7.513006302712084	205.11814880371094	205.13369750976562
421	205.9871063232422	11.229099999999999					1	DETECTED	205.9871 m/z @11.23 [CD8264_2.mzXML]	205.9871063232422	11.229099999999999	0.10111666666666667	19.931166666666666	19.83005	17340.384765625	3912495.788444333	0	1171	0.8684140807458558	0.8660885081058924	2.363487394974819	205.98606872558594	205.99493408203125
422	206.0424346923828	9.5432					1	DETECTED	206.0424 m/z @9.54 [CD8264_2.mzXML]	206.0424346923828	9.5432	9.525716666666666	15.037483333333334	5.511766666666668	5244.93359375	1103969.373378296	0	1171	0.2677191736012734	157.6291706386919	314.2583412773838	206.0420684814453	206.04425048828125
423	206.0810089111328	10.28665					1	DETECTED	206.0810 m/z @10.29 [CD8264_2.mzXML]	206.0810089111328	10.28665	0.39261666666666667	19.47533333333333	19.082716666666666	65604.609375	1711118.403169129	1	1171	0.10175286106767345	2.461434967667019	3.117561537399407	206.07118225097656	206.08958435058594
424	206.1001739501953	9.198733333333333					1	DETECTED	206.1002 m/z @9.20 [CD8264_2.mzXML]	206.1001739501953	9.198733333333333	9.108550000000001	10.323583333333334	1.2150333333333325	403659.375	3150485.9680564585	0	1171	0.10507819162953602	1.7221052162047803	1.507908484045107	206.09979248046875	206.10052490234375
425	206.38232421875	9.198733333333333					1	DETECTED	206.3823 m/z @9.20 [CD8264_2.mzXML]	206.38232421875	9.198733333333333	1.6132666666666668	9.302383333333333	7.689116666666666	13428.7998046875	3213941.1283416143	0	1171	0.091515975913385	0.5068321439243466	0.013664287848693118	206.3817138671875	206.3909149169922
426	206.99093627929688	17.153000000000002					1	DETECTED	206.9909 m/z @17.15 [CD8264_2.mzXML]	206.99093627929688	17.153000000000002	0.10111666666666667	20.003833333333333	19.902716666666667	6865.69384765625	2231205.0573996254	0	1171	8.279563449765897	0.5861076876124512	0.15476509690761098	206.98667907714844	206.99147033691406
427	207.013916015625	1.7684833333333332					1	DETECTED	207.0139 m/z @1.77 [CD8264_2.mzXML]	207.013916015625	1.7684833333333332	1.43215	15.232533333333333	13.800383333333333	38139.9921875	3172775.9391472773	0	1171	0.5747116074310852	16.82313470507146	42.52925197223432	207.01368713378906	207.0182342529297
428	207.05038452148438	1.6902666666666666					1	DETECTED	207.0504 m/z @1.69 [CD8264_2.mzXML]	207.05038452148438	1.6902666666666666	1.62865	16.743833333333335	15.115183333333334	17333.810546875	5211649.179065279	0	1171	14.30770362296571	114.28641678672966	227.2553989913478	207.05030822753906	207.052978515625
429	207.10423278808594	9.184633333333332					1	DETECTED	207.1042 m/z @9.18 [CD8264_2.mzXML]	207.10423278808594	9.184633333333332	8.278283333333333	11.177316666666666	2.8990333333333336	15104.701171875	444872.6608031008	0	1171	0.13743723607496072	1.599290193266031	2.198580386532062	207.1012420654297	207.11170959472656
430	207.1492919921875	9.352183333333333					1	DETECTED	207.1493 m/z @9.35 [CD8264_2.mzXML]	207.1492919921875	9.352183333333333	9.318516666666666	9.385966666666667	0.0674500000000009	3711.650390625	11440.8918483888	0	1171	0.06141609086281363	1.0017326732673315	1.003465346534663	207.14886474609375	207.1492919921875
431	208.04904174804688	16.337616666666666					1	DETECTED	208.0490 m/z @16.34 [CD8264_2.mzXML]	208.04904174804688	16.337616666666666	9.256766666666666	19.967499999999998	10.710733333333332	14378.56640625	3404556.8003527853	0	1171	2.6730598139725643	0.7561744494190011	0.5205932433925491	208.04830932617188	208.0492706298828
432	208.13308715820312	8.771183333333333					1	DETECTED	208.1331 m/z @8.77 [CD8264_2.mzXML]	208.13308715820312	8.771183333333333	8.5785	13.697149999999999	5.118649999999999	58999.546875	1634495.289968078	0	1171	0.134973163647075	1.425302649729084	0.9402281407231032	208.13026428222656	208.1331787109375
433	208.89053344726562	1.7381833333333332					1	DETECTED	208.8905 m/z @1.74 [CD8264_2.mzXML]	208.89053344726562	1.7381833333333332	1.7062833333333332	1.9086833333333333	0.20240000000000014	31944.91015625	206633.0537304689	0	1171	0.07487213056478303	3.1724137931034466	5.344827586206893	208.89053344726562	208.89076232910156
434	208.93544006347656	2.1202666666666667					1	DETECTED	208.9354 m/z @2.12 [CD8264_2.mzXML]	208.93544006347656	2.1202666666666667	2.03595	2.19025	0.15429999999999966	10219.791015625	59990.83155664058	0	1171	0.07292022535585652	0.9150029650128472	0.8300059300256943	208.93466186523438	208.935546875
435	208.97853088378906	13.925983333333333					1	DETECTED	208.9785 m/z @13.93 [CD8264_2.mzXML]	208.97853088378906	13.925983333333333	11.357366666666667	14.721816666666665	3.364449999999998	5920.58203125	679677.9905314937	0	1171	0.5857895397584993	0.6549147725429381	0.3098295450858761	208.9770965576172	208.97897338867188
436	209.0332489013672	1.4947166666666667					1	DETECTED	209.0332 m/z @1.49 [CD8264_2.mzXML]	209.0332489013672	1.4947166666666667	1.4136	9.769666666666666	8.356066666666665	48622.84765625	1748472.6695246885	0	1171	0.11780644167548893	1.1482972228086024	1.2456604650370533	209.02610778808594	209.03375244140625
437	209.04531860351562	15.968933333333332					1	DETECTED	209.0453 m/z @15.97 [CD8264_2.mzXML]	209.04531860351562	15.968933333333332	0.10111666666666667	19.985666666666667	19.88455	28307.380859375	7116814.890782197	0	1171	6.9767357608874665	0.624668927636658	0.5540900451225328	209.04473876953125	209.04563903808594
438	209.0917510986328	7.642483333333333					1	DETECTED	209.0918 m/z @7.64 [CD8264_2.mzXML]	209.0917510986328	7.642483333333333	5.691516666666667	8.491716666666667	2.8002000000000002	18427.455078125	1062873.209376129	0	1171	0.6968225259501599	0.6209927869488154	0.2697493169759753	209.09133911132812	209.092529296875
439	209.11688232421875	12.015333333333333					1	DETECTED	209.1169 m/z @12.02 [CD8264_2.mzXML]	209.11688232421875	12.015333333333333	11.544533333333334	12.512366666666667	0.9678333333333331	124278.03125	1032300.6638826893	1	1171	0.09098925209901765	0.8957427395252038	0.5229676857095892	209.1163787841797	209.11866760253906
440	209.13644409179688	8.771183333333333					1	DETECTED	209.1364 m/z @8.77 [CD8264_2.mzXML]	209.13644409179688	8.771183333333333	4.298466666666667	8.858766666666666	4.560299999999999	7716.9619140625	400333.98076776107	0	1171	0.10898530079155755	0.5097908429999665	0.019581685999932832	209.12826538085938	209.13673400878906
441	210.04592895507812	19.439					1	DETECTED	210.0459 m/z @19.44 [CD8264_2.mzXML]	210.04592895507812	19.439	1.4490166666666666	19.439	17.989983333333335	4016.69189453125	1147572.9759055786	0	1171	3.1567638123219943	0.5	null	210.0371551513672	210.0502471923828
442	210.9351806640625	11.648200000000001					1	DETECTED	210.9352 m/z @11.65 [CD8264_2.mzXML]	210.9351806640625	11.648200000000001	10.84545	19.949333333333335	9.103883333333336	12233.5810546875	1134609.7139345093	0	1171	0.20558278906747063	1.9924692983201733	3.9436997869445967	210.93466186523438	210.9359588623047
443	211.0417938232422	2.3547166666666666					1	DETECTED	211.0418 m/z @2.35 [CD8264_2.mzXML]	211.0417938232422	2.3547166666666666	2.1062166666666666	19.420833333333334	17.314616666666666	23336.50390625	2307844.9136597896	0	1171	0.3159459515838763	2.992284003166582	4.099816583473057	211.04147338867188	211.04856872558594
444	211.07476806640625	11.057783333333333					1	DETECTED	211.0748 m/z @11.06 [CD8264_2.mzXML]	211.07476806640625	11.057783333333333	10.771816666666666	16.911833333333334	6.140016666666668	65296.0859375	1412032.7729645385	0	1171	0.09848063646593985	6.875496214585468	11.035488783245457	211.074462890625	211.08065795898438
445	211.13162231445312	11.24605					1	DETECTED	211.1316 m/z @11.25 [CD8264_2.mzXML]	211.13162231445312	11.24605	0.10111666666666667	20.003833333333333	19.902716666666667	7374.53466796875	3450581.114392397	0	1171	12.515285779763756	0.8929042494646295	0.5027874762669899	211.1223907470703	211.13333129882812
446	211.14404296875	10.25035					1	DETECTED	211.1440 m/z @10.25 [CD8264_2.mzXML]	211.14404296875	10.25035	10.214316666666667	10.430883333333332	0.21656666666666524	14377.259765625	110641.58757604905	0	1171	0.41483518443573253	3.00508788159119	5.01017576318238	211.1437530517578	211.14405822753906
447	212.0191650390625	11.342583333333332					1	DETECTED	212.0192 m/z @11.34 [CD8264_2.mzXML]	212.0191650390625	11.342583333333332	6.4405	11.727916666666665	5.287416666666665	57583.71875	1454850.4536565868	0	1171	0.048382040260916526	0.5393030174245644	3.148362249378007	212.0189971923828	212.0195770263672
448	212.0782470703125	11.074633333333333					1	DETECTED	212.0782 m/z @11.07 [CD8264_2.mzXML]	212.0782470703125	11.074633333333333	11.0231	16.8185	5.795400000000001	9784.1904296875	649810.9903379214	0	1171	0.08003932052035623	56.22962483829227	111.45924967658453	212.07162475585938	212.07833862304688
449	212.83897399902344	1.965					1	DETECTED	212.8390 m/z @1.97 [CD8264_2.mzXML]	212.83897399902344	1.965	1.6902666666666666	17.0045	15.314233333333334	14281.845703125	2541980.569702759	0	1171	0.35428185832680237	27.87108711477795	53.62770460590076	212.83856201171875	212.8406219482422
450	213.07464599609375	1.7535833333333335					1	DETECTED	213.0746 m/z @1.75 [CD8264_2.mzXML]	213.07464599609375	1.7535833333333335	1.7062833333333332	18.59733333333333	16.89105	40847.58984375	5848532.058305236	0	1171	0.03867094383299596	178.55232558139406	356.10465116278806	213.06663513183594	213.0846405029297
451	213.95887756347656	19.054666666666666					1	DETECTED	213.9589 m/z @19.05 [CD8264_2.mzXML]	213.95887756347656	19.054666666666666	0.10111666666666667	20.003833333333333	19.902716666666667	3471.1884765625	1216537.351402435	0	1171	1.8342688551366955	0.5250392846370908	0.3127416513307328	213.9580841064453	213.95986938476562
452	214.0587615966797	1.8399666666666665					1	DETECTED	214.0588 m/z @1.84 [CD8264_2.mzXML]	214.0587615966797	1.8399666666666665	1.8116666666666668	9.455883333333333	7.644216666666666	26435.705078125	1297093.227367462	0	1171	0.10347535154738696	6.268271242761051	11.373999657213004	214.05010986328125	214.05941772460938
453	214.83572387695312	1.7535833333333335					1	DETECTED	214.8357 m/z @1.75 [CD8264_2.mzXML]	214.83572387695312	1.7535833333333335	1.7062833333333332	1.9511666666666665	0.24488333333333334	16004.6025390625	143139.04164990236	0	1171	0.2896436527192583	2.588618745595471	4.177237491190942	214.83529663085938	214.8359832763672
454	214.91734313964844	1.53895					1	DETECTED	214.9173 m/z @1.54 [CD8264_2.mzXML]	214.91734313964844	1.53895	1.43215	1.6594666666666666	0.2273166666666666	1007651.5	5445966.072273438	0	1171	0.07773396460602533	0.93133241714166	0.8097921368623422	214.91650390625	214.91770935058594
455	215.01612854003906	1.965					1	DETECTED	215.0161 m/z @1.97 [CD8264_2.mzXML]	215.01612854003906	1.965	1.9086833333333333	10.557533333333334	8.64885	43604.3984375	1756301.721707153	0	1171	1.2312543641809681	75.80060932192883	149.15273252975805	215.015380859375	215.02284240722656
456	215.92105102539062	1.53895					1	DETECTED	215.9211 m/z @1.54 [CD8264_2.mzXML]	215.92105102539062	1.53895	1.47975	1.59805	0.11830000000000007	32649.38671875	146172.75378198252	0	1171	0.09844856766372967	0.9991554054054036	1.068697088236591	215.9208526611328	215.921142578125
457	216.92233276367188	1.6902666666666666					1	DETECTED	216.9223 m/z @1.69 [CD8264_2.mzXML]	216.92233276367188	1.6902666666666666	0.5016833333333334	1.8947	1.3930166666666666	137096.796875	1286578.0398330078	0	1171	0.11680553502408375	0.8910537570444413	0.7964557667460069	216.9133758544922	216.92269897460938
458	216.95069885253906	1.53895					1	DETECTED	216.9507 m/z @1.54 [CD8264_2.mzXML]	216.95069885253906	1.53895	1.43215	1.6132666666666668	0.18111666666666681	114078.0546875	672499.7307646488	0	1171	0.11554283761673068	0.8480311502485478	0.8145035424494169	216.95042419433594	216.9507293701172
459	217.04666137695312	10.900416666666667					1	DETECTED	217.0467 m/z @10.90 [CD8264_2.mzXML]	217.04666137695312	10.900416666666667	0.7943166666666667	17.171166666666668	16.37685	5100.8583984375	2079473.4875398863	0	1171	0.1304143663312889	0.8102457921453381	0.39365897363386926	217.04202270507812	217.05465698242188
460	217.0817413330078	1.8676					1	DETECTED	217.0817 m/z @1.87 [CD8264_2.mzXML]	217.0817413330078	1.8676	1.8676	15.434066666666666	13.566466666666667	57676.1640625	1517327.3616486206	0	1171	0.013568470033820113	null	null	217.0808563232422	217.09100341796875
461	217.12136840820312	17.839166666666664					1	DETECTED	217.1214 m/z @17.84 [CD8264_2.mzXML]	217.12136840820312	17.839166666666664	0.10111666666666667	20.003833333333333	19.902716666666667	11710.0966796875	3132206.7402827134	0	1171	2.875455686498537	0.6358001468737767	0.2582118760596224	217.1211395263672	217.12234497070312
462	218.04226684570312	10.142					1	DETECTED	218.0423 m/z @10.14 [CD8264_2.mzXML]	218.04226684570312	10.142	10.08815	10.268283333333333	0.18013333333333215	8124.0751953125	51328.70556616225	0	1171	0.11203000562939813	1.6725471990096195	2.345094398019239	218.0419158935547	218.04238891601562
463	218.0855255126953	16.116699999999998					1	DETECTED	218.0855 m/z @16.12 [CD8264_2.mzXML]	218.0855255126953	16.116699999999998	9.140716666666666	19.347166666666666	10.20645	3319.243408203125	941035.6984867856	0	1171	2.7093334449352398	0.7315420287223547	0.46308405744470943	218.08045959472656	218.0859832763672
464	218.13827514648438	2.0215833333333335					1	DETECTED	218.1383 m/z @2.02 [CD8264_2.mzXML]	218.13827514648438	2.0215833333333335	0.10111666666666667	20.003833333333333	19.902716666666667	20809.5390625	3109724.5072840555	0	1171	3.0955519235235087	5.591862849668213	7.336683250082036	218.1372833251953	218.1392059326172
465	218.211181640625	10.378549999999999					1	DETECTED	218.2112 m/z @10.38 [CD8264_2.mzXML]	218.211181640625	10.378549999999999	3.4183000000000003	10.463433333333334	7.045133333333334	6421.78271484375	1252763.1086847533	0	1171	0.08419279409409519	0.5060977215856712	0.01219544317134236	218.2111053466797	218.22108459472656
466	218.9105987548828	1.53895					1	DETECTED	218.9106 m/z @1.54 [CD8264_2.mzXML]	218.9105987548828	1.53895	1.43215	1.78315	0.351	39476.28515625	446213.5571333009	0	1171	0.23215250225533102	1.6739249919588035	0.7142285123773585	218.91026306152344	218.9195556640625
467	219.0259246826172	1.7684833333333332					1	DETECTED	219.0259 m/z @1.77 [CD8264_2.mzXML]	219.0259246826172	1.7684833333333332	1.7062833333333332	13.925983333333333	12.2197	1603922.125	1.5219442968925478E7	1	1171	0.0781553359969005	4.173935646882772	6.7977301074289045	219.0161590576172	219.02871704101562
468	219.04315185546875	8.718183333333334					1	DETECTED	219.0432 m/z @8.72 [CD8264_2.mzXML]	219.04315185546875	8.718183333333334	8.228083333333334	11.1424	2.9143166666666662	5340.18994140625	449013.7158131103	0	1171	0.13098087638966405	2.973185744405903	4.946371488811806	219.04299926757812	219.04751586914062
469	219.1171875	14.808633333333335					1	DETECTED	219.1172 m/z @14.81 [CD8264_2.mzXML]	219.1171875	14.808633333333335	9.352183333333333	19.8765	10.524316666666667	10527.189453125	1454567.355490386	0	1171	0.813844890640322	0.89394461058318	0.8261599337239771	219.110107421875	219.1179962158203
470	219.17396545410156	12.240450000000001					1	DETECTED	219.1740 m/z @12.24 [CD8264_2.mzXML]	219.17396545410156	12.240450000000001	0.21050000000000002	20.003833333333333	19.793333333333333	14599.3818359375	1838366.779197357	0	1171	0.15082878803675293	0.9094482134236523	1.1588148760661805	219.17308044433594	219.1751708984375
471	219.20584106445312	17.4865					1	DETECTED	219.2058 m/z @17.49 [CD8264_2.mzXML]	219.20584106445312	17.4865	10.378549999999999	17.764833333333335	7.386283333333337	2672.963134765625	725742.361665253	0	1171	3.806572769757249	0.5195790159844496	0.03915803196889905	219.20584106445312	219.21432495117188
472	220.11749267578125	8.912049999999999					1	DETECTED	220.1175 m/z @8.91 [CD8264_2.mzXML]	220.11749267578125	8.912049999999999	8.735633333333334	10.644266666666665	1.9086333333333307	17899.42578125	292644.9330065917	0	1171	0.06565901053918566	5.225718297412706	9.844206877422366	220.11703491210938	220.12188720703125
473	220.934326171875	1.6132666666666668					1	DETECTED	220.9343 m/z @1.61 [CD8264_2.mzXML]	220.934326171875	1.6132666666666668	1.5534166666666667	12.031583333333334	10.478166666666667	100959.3984375	3443379.0230267937	0	1171	0.08062136283608323	1.4713894164148567	1.7839322275865708	220.93084716796875	220.9347381591797
474	220.99658203125	1.4645166666666667					1	DETECTED	220.9966 m/z @1.46 [CD8264_2.mzXML]	220.99658203125	1.4645166666666667	1.4136	19.548166666666667	18.134566666666668	3247.29736328125	1451748.8158360596	0	1171	15.455104523436159	178.0808510638296	355.16170212765917	220.9961700439453	221.00657653808594
475	221.02430725097656	1.7684833333333332					1	DETECTED	221.0243 m/z @1.77 [CD8264_2.mzXML]	221.02430725097656	1.7684833333333332	1.7222666666666666	15.72965	14.007383333333333	110784.3046875	2522011.4569894103	0	1171	0.07860692204869624	4.776443775868624	6.81425788575942	221.01771545410156	221.0248260498047
476	221.05282592773438	11.529783333333334					1	DETECTED	221.0528 m/z @11.53 [CD8264_2.mzXML]	221.05282592773438	11.529783333333334	11.529783333333334	11.931133333333333	0.401349999999999	16183.4755859375	118534.11808306845	0	1171	0.10069510744206944	null	null	221.05169677734375	221.05355834960938
477	221.0808563232422	10.509383333333334					1	DETECTED	221.0809 m/z @10.51 [CD8264_2.mzXML]	221.0808563232422	10.509383333333334	10.463433333333334	10.808583333333333	0.3451499999999985	21426.935546875	134390.20173126154	0	1171	0.08523551521308548	3.755712731229623	6.511425462459246	221.08058166503906	221.08103942871094
478	221.09194946289062	8.595816666666668					1	DETECTED	221.0919 m/z @8.60 [CD8264_2.mzXML]	221.09194946289062	8.595816666666668	4.998483333333334	9.242083333333333	4.2436	6333.47509765625	318659.2293445128	0	1171	0.684647978669279	0.5898257968865825	0.18645192963987126	221.09121704101562	221.09249877929688
479	222.06460571289062	15.36005					1	DETECTED	222.0646 m/z @15.36 [CD8264_2.mzXML]	222.06460571289062	15.36005	9.286900000000001	19.89466666666667	10.607766666666668	13439.2314453125	2576358.3086251225	0	1171	2.323759304534015	0.866146536035557	0.5827850263815865	222.05967712402344	222.06512451171875
480	222.8675079345703	1.7535833333333335					1	DETECTED	222.8675 m/z @1.75 [CD8264_2.mzXML]	222.8675079345703	1.7535833333333335	1.6748	12.835966666666668	11.161166666666668	88162.671875	5327862.114750489	0	1171	0.08885362624125448	1.956410556265303	2.0523303171553042	222.8670196533203	222.87205505371094
481	222.99404907226562	13.76745					1	DETECTED	222.9940 m/z @13.77 [CD8264_2.mzXML]	222.99404907226562	13.76745	11.466000000000001	15.950483333333333	4.484483333333332	20097.72265625	2720093.3761251224	0	1171	1.8600636786460658	0.9742734652791356	0.9485469305582712	222.99374389648438	222.99546813964844
482	223.06101989746094	15.5821					1	DETECTED	223.0610 m/z @15.58 [CD8264_2.mzXML]	223.06101989746094	15.5821	9.5432	19.621166666666667	10.077966666666667	23619.162109375	5458707.664034179	0	1171	2.557171222957855	0.8252237175188011	0.6176980191909569	223.05992126464844	223.06118774414062
483	223.0958709716797	11.529783333333334					1	DETECTED	223.0959 m/z @11.53 [CD8264_2.mzXML]	223.0958709716797	11.529783333333334	0.10111666666666667	20.003833333333333	19.902716666666667	1002451.9375	1.2771981481124822E7	1	1171	0.10187997203063759	0.5148956335897701	0.0237944290260585	223.09210205078125	223.09739685058594
484	223.13253784179688	12.343833333333333					1	DETECTED	223.1325 m/z @12.34 [CD8264_2.mzXML]	223.13253784179688	12.343833333333333	10.808583333333333	12.412	1.6034166666666678	18845.310546875	324838.93701232964	0	1171	0.7898307967168012	0.5221982168981738	0.04459533201136142	223.1297607421875	223.13255310058594
485	223.16888427734375	14.348633333333334					1	DETECTED	223.1689 m/z @14.35 [CD8264_2.mzXML]	223.16888427734375	14.348633333333334	0.42896666666666666	15.600349999999999	15.171383333333333	4562.931640625	1568372.442076965	0	1171	0.9684191946158265	0.5449621638449196	0.08992432768983918	223.1681671142578	223.1695556640625
486	224.099365234375	11.529783333333334					1	DETECTED	224.0994 m/z @11.53 [CD8264_2.mzXML]	224.099365234375	11.529783333333334	3.1978333333333335	17.80183333333333	14.603999999999997	121405.75	2.3248781412392218E7	0	1171	30.066740426866374	0.8530408996986365	0.014263010336767658	224.09629821777344	224.09951782226562
487	224.86447143554688	1.7381833333333332					1	DETECTED	224.8645 m/z @1.74 [CD8264_2.mzXML]	224.86447143554688	1.7381833333333332	1.6902666666666666	1.9366666666666668	0.24640000000000017	56410.453125	433466.72527319344	0	1171	0.09136740657460063	2.5711304347826136	4.142260869565227	224.86444091796875	224.8650360107422
488	224.95077514648438	11.711500000000001					1	DETECTED	224.9508 m/z @11.71 [CD8264_2.mzXML]	224.95077514648438	11.711500000000001	10.988283333333333	18.0795	7.091216666666666	30804.689453125	2510097.6261555473	0	1171	0.6225102665304671	3.39196054808137	5.132598392850025	224.9503631591797	224.95156860351562
489	225.07557678222656	10.178016666666668					1	DETECTED	225.0756 m/z @10.18 [CD8264_2.mzXML]	225.07557678222656	10.178016666666668	10.159983333333335	15.161033333333334	5.001049999999999	6120.86083984375	250209.25606295752	0	1171	0.2631201054105148	138.66127541589637	276.32255083179274	225.06600952148438	225.07611083984375
490	226.044921875	2.050066666666667					1	DETECTED	226.0449 m/z @2.05 [CD8264_2.mzXML]	226.044921875	2.050066666666667	2.0075	16.024333333333335	14.016833333333334	10817.1796875	816479.5579006043	0	1171	0.0895747365344759	100.14706338920219	196.31621291324913	226.0443572998047	226.0502471923828
491	226.118408203125	8.311166666666667					1	DETECTED	226.1184 m/z @8.31 [CD8264_2.mzXML]	226.118408203125	8.311166666666667	8.025933333333333	8.54415	0.5182166666666674	2821.850341796875	48430.18678259273	0	1171	0.42601483775801263	0.9084083206731319	0.816816641346264	226.1175079345703	226.11917114257812
492	226.95114135742188	1.64425					1	DETECTED	226.9511 m/z @1.64 [CD8264_2.mzXML]	226.95114135742188	1.64425	1.4136	19.328666666666667	17.915066666666668	389443.65625	6640694.17045843	0	1171	0.08341804137102038	1.501886070121045	1.9673468175659703	226.94590759277344	226.95294189453125
493	227.07916259765625	9.2133					1	DETECTED	227.0792 m/z @9.21 [CD8264_2.mzXML]	227.07916259765625	9.2133	9.12525	11.931133333333333	2.805883333333334	22721.9453125	486647.2382142338	0	1171	0.11832213510904133	15.9334658338064	30.8669316676128	227.0788116455078	227.08245849609375
494	227.12490844726562	1.82585					1	DETECTED	227.1249 m/z @1.83 [CD8264_2.mzXML]	227.12490844726562	1.82585	1.8116666666666668	2.1761333333333335	0.3644666666666667	117341.28125	452233.54198095656	0	1171	0.06285957595486047	6.699866758789891	8.601464203637574	227.12454223632812	227.12527465820312
495	227.17527770996094	9.7872					1	DETECTED	227.1753 m/z @9.79 [CD8264_2.mzXML]	227.17527770996094	9.7872	0.33803333333333335	19.639333333333333	19.3013	80530.96875	7976046.656146452	1	1171	0.1458371046401865	1.6089756985352361	1.1120029203532844	227.1743621826172	227.17599487304688
496	228.06297302246094	10.30505					1	DETECTED	228.0630 m/z @10.31 [CD8264_2.mzXML]	228.06297302246094	10.30505	2.1202666666666667	10.378549999999999	8.258283333333331	19500.26171875	772977.6648313599	0	1171	0.10210047387296761	1.0088787456036326	1.064249160496201	228.05982971191406	228.06301879882812
497	229.14305114746094	0.6480166666666667					1	DETECTED	229.1431 m/z @0.65 [CD8264_2.mzXML]	229.14305114746094	0.6480166666666667	0.10111666666666667	20.003833333333333	19.902716666666667	83338.9453125	6.199670199489335E7	1	1171	3.882039536277748	1.4114150489034687	1.7989913748192539	229.1425018310547	229.14358520507812
498	229.1544952392578	1.8811166666666668					1	DETECTED	229.1545 m/z @1.88 [CD8264_2.mzXML]	229.1544952392578	1.8811166666666668	1.8538999999999999	2.13425	0.2803500000000003	92662.125	927256.0970019539	0	1171	0.14606193619462493	5.150336803429235	9.30067360685847	229.14794921875	229.15469360351562
499	230.14645385742188	6.792533333333334					1	DETECTED	230.1465 m/z @6.79 [CD8264_2.mzXML]	230.14645385742188	6.792533333333334	0.15593333333333334	19.967499999999998	19.811566666666664	11013.4609375	7646558.720566767	0	1171	9.781486595351396	1.492599122040402	1.9851982440808036	230.14556884765625	230.1470184326172
500	230.24725341796875	11.3722					1	DETECTED	230.2473 m/z @11.37 [CD8264_2.mzXML]	230.24725341796875	11.3722	11.327416666666666	11.964783333333333	0.6373666666666669	220761.34375	1336344.4450636045	1	1171	0.07121243616119521	2.961188750136246	3.670291632058324	230.24685668945312	230.24778747558594
501	230.96632385253906	1.53895					1	DETECTED	230.9663 m/z @1.54 [CD8264_2.mzXML]	230.96632385253906	1.53895	1.43215	1.6132666666666668	0.18111666666666681	133418.453125	772029.982701172	0	1171	0.33835784996862794	0.8541049717586758	0.7823127100707364	230.96604919433594	230.96632385253906
502	230.98997497558594	1.9792999999999998					1	DETECTED	230.9900 m/z @1.98 [CD8264_2.mzXML]	230.98997497558594	1.9792999999999998	1.9086833333333333	3.921316666666667	2.0126333333333335	18188.650390625	486485.0347171631	0	1171	1.2013335584291291	12.77573071305241	19.44492448247124	230.9895782470703	230.99066162109375
503	231.1369171142578	15.0023					1	DETECTED	231.1369 m/z @15.00 [CD8264_2.mzXML]	231.1369171142578	15.0023	0.10111666666666667	20.003833333333333	19.902716666666667	225608.953125	2.0312362529740464E7	1	1171	0.610918121375267	0.8594490954014303	3.4112561852292824	231.13381958007812	231.14649963378906
504	232.1404266357422	15.0023					1	DETECTED	232.1404 m/z @15.00 [CD8264_2.mzXML]	232.1404266357422	15.0023	9.874466666666667	19.146	9.271533333333334	15671.662109375	1404725.2183954176	0	1171	0.4220402627570188	0.8173869306101884	0.526602336456598	232.1388702392578	232.1412811279297
505	232.15420532226562	8.5092					1	DETECTED	232.1542 m/z @8.51 [CD8264_2.mzXML]	232.15420532226562	8.5092	7.88795	9.271766666666668	1.383816666666668	57835.796875	1038876.3876703787	0	1171	0.21086146079577794	0.7678220786888627	0.453234335514868	232.1533660888672	232.15444946289062
506	232.89620971679688	1.7062833333333332					1	DETECTED	232.8962 m/z @1.71 [CD8264_2.mzXML]	232.89620971679688	1.7062833333333332	1.64425	1.9226999999999999	0.27844999999999986	173655.09375	1217165.884870117	0	1171	0.11872339035403923	2.2041318518549615	3.51015464206969	232.89610290527344	232.8963165283203
507	232.92819213867188	1.53895					1	DETECTED	232.9282 m/z @1.54 [CD8264_2.mzXML]	232.92819213867188	1.53895	1.43215	1.62865	0.1964999999999999	83161.0546875	446685.3986865235	0	1171	0.07935500362167813	0.972233453396443	0.8236101606070537	232.92782592773438	232.9282989501953
508	233.09764099121094	16.300316666666667					1	DETECTED	233.0976 m/z @16.30 [CD8264_2.mzXML]	233.09764099121094	16.300316666666667	1.1951666666666665	19.913	18.717833333333335	2570.594970703125	1416416.8604415897	0	1171	0.7042156275743672	0.6195844904993771	0.23916898099875428	233.0962677001953	233.09881591796875
509	233.14694213867188	14.721816666666665					1	DETECTED	233.1469 m/z @14.72 [CD8264_2.mzXML]	233.14694213867188	14.721816666666665	8.648116666666665	19.8765	11.228383333333335	11031.994140625	1576131.8061778876	0	1171	0.8582335144451285	0.9878142411771929	0.7832734573803984	233.14569091796875	233.15281677246094
510	234.00030517578125	1.52445					1	DETECTED	234.0003 m/z @1.52 [CD8264_2.mzXML]	234.00030517578125	1.52445	1.4645166666666667	1.52445	0.059933333333333394	3487.8720703125	6875.41803979493	0	1171	0.015260004022901619	0.5	null	233.9991455078125	234.00047302246094
511	234.89334106445312	1.6748					1	DETECTED	234.8933 m/z @1.67 [CD8264_2.mzXML]	234.89334106445312	1.6748	1.6594666666666666	1.8116666666666668	0.1522000000000001	49043.109375	329433.04164306645	0	1171	0.06555910074546212	4.963043478260845	9.481038760672782	234.8932342529297	234.89370727539062
512	235.06861877441406	11.848633333333334					1	DETECTED	235.0686 m/z @11.85 [CD8264_2.mzXML]	235.06861877441406	11.848633333333334	11.529783333333334	12.083533333333332	0.5537499999999973	16841.0859375	204614.7994616695	0	1171	0.31890324981405094	0.8683550258742329	0.6082018445868435	235.063232421875	235.06924438476562
513	235.0922088623047	2.5455166666666664					1	DETECTED	235.0922 m/z @2.55 [CD8264_2.mzXML]	235.0922088623047	2.5455166666666664	0.61125	18.30216666666667	17.69091666666667	63165.34375	8071787.344618252	0	1171	1.1745669027099308	6.463621131041352	10.04535760900455	235.09033203125	235.0930938720703
514	235.1438446044922	10.509383333333334					1	DETECTED	235.1438 m/z @10.51 [CD8264_2.mzXML]	235.1438446044922	10.509383333333334	10.509383333333334	10.574283333333334	0.06489999999999974	2804.547119140625	7522.286906066922	0	1171	0.051007841034232726	null	null	235.1438446044922	235.1446075439453
515	235.16888427734375	12.274933333333333					1	DETECTED	235.1689 m/z @12.27 [CD8264_2.mzXML]	235.16888427734375	12.274933333333333	0.10111666666666667	20.003833333333333	19.902716666666667	14527.2041015625	1527435.938659088	0	1171	0.0865928369465756	0.7814148949553442	0.547143412892719	235.1676483154297	235.1698760986328
516	235.18032836914062	9.5432					1	DETECTED	235.1803 m/z @9.54 [CD8264_2.mzXML]	235.18032836914062	9.5432	9.473433333333332	9.90965	0.4362166666666667	40340.83203125	246005.34738696157	0	1171	0.09750893368907576	1.666215807031262	2.058898944679149	235.17987060546875	235.18075561523438
517	236.08030700683594	15.526583333333333					1	DETECTED	236.0803 m/z @15.53 [CD8264_2.mzXML]	236.08030700683594	15.526583333333333	10.034600000000001	18.191166666666668	8.156566666666667	3933.78125	838493.4598025817	0	1171	1.492614165981097	0.7425884395133514	0.4851768790267029	236.0787353515625	236.0811004638672
518	236.09591674804688	3.023683333333333					1	DETECTED	236.0959 m/z @3.02 [CD8264_2.mzXML]	236.09591674804688	3.023683333333333	2.3007833333333334	8.876583333333334	6.575800000000001	4892.240234375	567457.749637146	0	1171	0.8903251670797827	4.548208604232953	3.7760957302326688	236.09388732910156	236.0964813232422
519	237.07652282714844	15.563633333333334					1	DETECTED	237.0765 m/z @15.56 [CD8264_2.mzXML]	237.07652282714844	15.563633333333334	9.980983333333334	18.908666666666665	8.92768333333333	6798.7294921875	1539631.4833696287	0	1171	8.068456326014099	0.7995918903507592	0.636719999677153	237.07200622558594	237.07693481445312
520	237.1115264892578	11.813899999999999					1	DETECTED	237.1115 m/z @11.81 [CD8264_2.mzXML]	237.1115264892578	11.813899999999999	0.15593333333333334	20.003833333333333	19.8479	18427.625	2747646.3427660223	0	1171	2.3361660620507596	0.8603741653312115	10.348007776191643	237.1087646484375	237.1132049560547
521	238.1068115234375	14.415333333333333					1	DETECTED	238.1068 m/z @14.42 [CD8264_2.mzXML]	238.1068115234375	14.415333333333333	0.8677499999999999	19.8765	19.00875	12750.7763671875	3329132.0589360683	0	1171	4.9662430697090905	1.0311464015486176	0.9298238153384392	238.1056365966797	238.10745239257812
522	238.84130859375	1.7381833333333332					1	DETECTED	238.8413 m/z @1.74 [CD8264_2.mzXML]	238.84130859375	1.7381833333333332	1.6594666666666666	1.8116666666666668	0.1522000000000001	45293.92578125	243780.33488671892	0	1171	0.09303947839059834	0.9667584162608533	0.9335168325217067	238.841064453125	238.84165954589844
523	238.96652221679688	12.015333333333333					1	DETECTED	238.9665 m/z @12.02 [CD8264_2.mzXML]	238.96652221679688	12.015333333333333	9.717966666666666	17.912333333333333	8.194366666666667	66039.375	6125689.771878484	1	1171	0.8231290739247363	1.1823719726749617	3.4726111122941976	238.96551513671875	238.97189331054688
524	239.03150939941406	1.5831000000000002					1	DETECTED	239.0315 m/z @1.58 [CD8264_2.mzXML]	239.03150939941406	1.5831000000000002	0.3017166666666667	19.89466666666667	19.592950000000002	3907.9921875	1758260.9152503666	0	1171	16.83533527133145	7.6452336667403715	12.279411494768055	239.03150939941406	239.03741455078125
525	239.06385803222656	1.8538999999999999					1	DETECTED	239.0639 m/z @1.85 [CD8264_2.mzXML]	239.06385803222656	1.8538999999999999	1.5534166666666667	16.337616666666666	14.784199999999998	91503.2578125	1495681.3355205993	0	1171	0.04044833514464652	1.0202223747630208	1.0429023329511937	239.0583038330078	239.07342529296875
526	239.0908966064453	10.509383333333334					1	DETECTED	239.0909 m/z @10.51 [CD8264_2.mzXML]	239.0908966064453	10.509383333333334	10.430883333333332	13.044033333333335	2.6131500000000027	956502.3125	7604822.892158197	1	1171	0.08940877311039586	1.8095642466120185	2.05016965307698	239.08580017089844	239.0915069580078
527	239.13897705078125	9.700683333333334					1	DETECTED	239.1390 m/z @9.70 [CD8264_2.mzXML]	239.13897705078125	9.700683333333334	0.5930666666666667	10.1059	9.512833333333333	3894.682373046875	983936.4068253479	0	1171	0.1020429372876297	0.5222460321672153	0.04449206433443064	239.13876342773438	239.1427459716797
528	239.96588134765625	11.831199999999999					1	DETECTED	239.9659 m/z @11.83 [CD8264_2.mzXML]	239.96588134765625	11.831199999999999	11.711500000000001	15.196783333333334	3.4852833333333333	5539.03173828125	351083.47584823595	0	1171	0.2865232138373308	14.558409913673298	28.116819827346596	239.96511840820312	239.97067260742188
529	240.0946044921875	10.49395					1	DETECTED	240.0946 m/z @10.49 [CD8264_2.mzXML]	240.0946044921875	10.49395	4.829533333333333	14.549616666666667	9.720083333333335	99543.9765625	2129824.9763684054	0	1171	0.09190955861880568	30.67688244385784	56.188969054755034	240.09388732910156	240.10162353515625
530	240.83863830566406	1.7535833333333335					1	DETECTED	240.8386 m/z @1.75 [CD8264_2.mzXML]	240.83863830566406	1.7535833333333335	1.6902666666666666	1.78315	0.09288333333333343	30086.123046875	133655.04696142592	0	1171	0.09851413979467494	0.7334824953935225	0.4669649907870451	240.83837890625	240.8386993408203
531	240.96710205078125	11.914233333333334					1	DETECTED	240.9671 m/z @11.91 [CD8264_2.mzXML]	240.96710205078125	11.914233333333334	11.1424	19.054666666666666	7.912266666666666	9430.1552734375	1056476.0518566892	0	1171	0.3714525972771412	3.5796855774298413	4.0681768625648775	240.96119689941406	240.96795654296875
532	241.09475708007812	10.49395					1	DETECTED	241.0948 m/z @10.49 [CD8264_2.mzXML]	241.09475708007812	10.49395	10.463433333333334	10.59135	0.1279166666666658	5663.3134765625	29810.236973998806	0	1171	0.09293338035731225	2.0958492626980507	3.191698525396102	241.0944366455078	241.09552001953125
533	241.10650634765625	11.544533333333334					1	DETECTED	241.1065 m/z @11.54 [CD8264_2.mzXML]	241.10650634765625	11.544533333333334	11.482983333333333	12.11855	0.6355666666666675	271512.90625	2128056.983619751	1	1171	0.0998218897257992	3.205423511209724	3.2020557344233254	241.10638427734375	241.1068878173828
534	242.01834106445312	2.03595					1	DETECTED	242.0183 m/z @2.04 [CD8264_2.mzXML]	242.01834106445312	2.03595	2.03595	19.74866666666667	17.71271666666667	5008.43359375	1949633.3175673527	0	1171	12.813029478084049	null	null	242.01834106445312	242.02833557128906
535	242.2107696533203	11.482983333333333					1	DETECTED	242.2108 m/z @11.48 [CD8264_2.mzXML]	242.2107696533203	11.482983333333333	11.482983333333333	12.835966666666668	1.3529833333333343	31529.681640625	407057.8241487417	0	1171	1.1450592109407456	null	null	242.2105255126953	242.21127319335938
536	242.92510986328125	1.62865					1	DETECTED	242.9251 m/z @1.63 [CD8264_2.mzXML]	242.92510986328125	1.62865	1.5680666666666667	11.8812	10.313133333333333	258929.71875	5355309.221357421	1	1171	0.08012198489876377	2.0811723901007126	3.301073170158283	242.92337036132812	242.925537109375
537	242.9949493408203	1.50965					1	DETECTED	242.9949 m/z @1.51 [CD8264_2.mzXML]	242.9949493408203	1.50965	1.43215	1.50965	0.0774999999999999	12465.3955078125	44137.83278613272	0	1171	0.06233729964496515	0.5	null	242.99472045898438	242.9949951171875
538	243.0237274169922	15.090283333333334					1	DETECTED	243.0237 m/z @15.09 [CD8264_2.mzXML]	243.0237274169922	15.090283333333334	9.717966666666666	19.274	9.556033333333335	1852.2041015625	587632.3375937501	0	1171	1.0667474450132968	0.8893773325598205	0.778754665119641	243.01486206054688	243.0260009765625
539	244.117919921875	9.5432					1	DETECTED	244.1179 m/z @9.54 [CD8264_2.mzXML]	244.117919921875	9.5432	9.4906	9.5955	0.10489999999999888	5180.84521484375	21347.75725128155	0	1171	0.07484940292779285	0.9971482889733738	0.9942965779467475	244.11717224121094	244.11793518066406
540	244.19003295898438	11.433716666666667					1	DETECTED	244.1900 m/z @11.43 [CD8264_2.mzXML]	244.19003295898438	11.433716666666667	2.477516666666667	11.632566666666666	9.15505	27488.865234375	6058697.7633015765	0	1171	0.0775876717145394	0.5111012482972689	0.012450452833267022	244.18975830078125	244.19134521484375
541	244.2017822265625	9.140716666666666					1	DETECTED	244.2018 m/z @9.14 [CD8264_2.mzXML]	244.2017822265625	9.140716666666666	9.036533333333333	9.630416666666667	0.5938833333333342	25624.658203125	238900.34917932074	0	1171	0.10862149051471093	1.4411522949958853	1.682466429296118	244.20152282714844	244.20254516601562
542	244.92323303222656	1.6594666666666666					1	DETECTED	244.9232 m/z @1.66 [CD8264_2.mzXML]	244.92323303222656	1.6594666666666666	1.5534166666666667	1.7381833333333332	0.18476666666666652	19649.275390625	98915.01756347655	0	1171	0.0618570769005784	0.8711299701398706	0.7422599402797413	244.92308044433594	244.9290313720703
543	244.99282836914062	1.50965					1	DETECTED	244.9928 m/z @1.51 [CD8264_2.mzXML]	244.99282836914062	1.50965	1.4490166666666666	1.53895	0.08993333333333342	2891.987548828125	12714.924854248053	0	1171	0.09226597485999632	0.7416162726772961	0.48323254535459226	244.99266052246094	244.99960327148438
544	245.2257843017578	14.265533333333334					1	DETECTED	245.2258 m/z @14.27 [CD8264_2.mzXML]	245.2257843017578	14.265533333333334	10.900416666666667	19.83966666666667	8.939250000000003	29146.41015625	1770202.6487786246	0	1171	0.3962732521798351	2.354064833862479	2.000856499718603	245.2243194580078	245.22682189941406
545	246.1331787109375	2.0215833333333335					1	DETECTED	246.1332 m/z @2.02 [CD8264_2.mzXML]	246.1331787109375	2.0215833333333335	1.9366666666666668	3.4926166666666663	1.5559499999999995	9886.162109375	258355.12459552	0	1171	0.18140540637553548	9.161629048086347	10.728340736456694	246.13290405273438	246.134033203125
546	246.15211486816406	11.848633333333334					1	DETECTED	246.1521 m/z @11.85 [CD8264_2.mzXML]	246.15211486816406	11.848633333333334	10.49395	12.0659	1.5719499999999993	13564.6357421875	312115.68834844994	0	1171	0.16981950136734092	0.5801909425326948	1.9986572305509855	246.1486358642578	246.15223693847656
547	246.16995239257812	9.22765					1	DETECTED	246.1700 m/z @9.23 [CD8264_2.mzXML]	246.16995239257812	9.22765	0.10111666666666667	20.003833333333333	19.902716666666667	70877.015625	3789102.5383130466	0	1171	0.11351730458040166	1.1126441846944386	1.1982073823932984	246.16004943847656	246.1707763671875
548	246.2292022705078	14.46545					1	DETECTED	246.2292 m/z @14.47 [CD8264_2.mzXML]	246.2292022705078	14.46545	14.1333	14.9147	0.7813999999999997	5487.2060546875	132618.55608587625	0	1171	0.4323076966076833	1.1762757790155032	1.3525515580310064	246.22894287109375	246.23040771484375
549	246.24212646484375	10.918366666666666					1	DETECTED	246.2421 m/z @10.92 [CD8264_2.mzXML]	246.24212646484375	10.918366666666666	10.882383333333333	11.0231	0.14071666666666616	11012.017578125	59742.226081665154	0	1171	0.1129097845284619	1.955303381195043	2.910606762390086	246.24163818359375	246.2428436279297
550	246.9440460205078	1.53895					1	DETECTED	246.9440 m/z @1.54 [CD8264_2.mzXML]	246.9440460205078	1.53895	1.4490166666666666	1.6132666666666668	0.16425000000000023	70236.734375	376063.1750351564	0	1171	0.07999793182049775	0.9131764269829508	0.8450978374608893	246.94346618652344	246.9440460205078
551	247.06654357910156	9.385966666666667					1	DETECTED	247.0665 m/z @9.39 [CD8264_2.mzXML]	247.06654357910156	9.385966666666667	8.735633333333334	17.153000000000002	8.417366666666668	14248.1123046875	1023716.6104313969	0	1171	0.6932633180471441	1.4000304981932252	9.338215025484615	247.0609130859375	247.06748962402344
552	247.092529296875	2.55905					1	DETECTED	247.0925 m/z @2.56 [CD8264_2.mzXML]	247.092529296875	2.55905	1.82585	11.212	9.38615	101992.078125	7103837.0487703895	0	1171	0.7663389610166154	2.5527219197259203	2.159222766266053	247.0916748046875	247.09739685058594
553	247.1289520263672	8.34345					1	DETECTED	247.1290 m/z @8.34 [CD8264_2.mzXML]	247.1289520263672	8.34345	8.076983333333335	9.090433333333333	1.0134499999999989	7857.7060546875	160840.36628802476	0	1171	0.19367579079431074	1.9016449837378047	0.6068412992591748	247.12847900390625	247.1291046142578
554	247.14419555664062	9.198733333333333					1	DETECTED	247.1442 m/z @9.20 [CD8264_2.mzXML]	247.14419555664062	9.198733333333333	9.140716666666666	9.683566666666668	0.5428500000000014	47289.875	324402.3243251351	0	1171	0.09888997001887923	2.2925066008396935	2.0608379954062515	247.14329528808594	247.14439392089844
555	247.24107360839844	12.562666666666667					1	DETECTED	247.2411 m/z @12.56 [CD8264_2.mzXML]	247.24107360839844	12.562666666666667	0.66625	18.743499999999997	18.077249999999996	10278.4091796875	2093503.6382131048	0	1171	0.23830728752635189	0.7597771037497284	0.023427552780417273	247.2405548095703	247.2421875
556	248.87017822265625	1.7062833333333332					1	DETECTED	248.8702 m/z @1.71 [CD8264_2.mzXML]	248.87017822265625	1.7062833333333332	1.64425	1.78315	0.13890000000000002	84280.0859375	502372.114834961	0	1171	0.10674200133886447	1.119559376679208	1.2276046629802202	248.87013244628906	248.870361328125
557	249.0024871826172	11.466000000000001					1	DETECTED	249.0025 m/z @11.47 [CD8264_2.mzXML]	249.0024871826172	11.466000000000001	10.84545	19.949333333333335	9.103883333333336	8487.162109375	997212.3210178223	0	1171	0.6707749384718351	3.1069769429131022	5.190298337064119	249.00198364257812	249.0041961669922
558	249.0572052001953	15.508049999999999					1	DETECTED	249.0572 m/z @15.51 [CD8264_2.mzXML]	249.0572052001953	15.508049999999999	10.1059	18.172666666666665	8.066766666666664	2931.07421875	682962.3122885742	0	1171	1.5629423177919648	0.7466255719173538	0.4932511438347077	249.05563354492188	249.05816650390625
559	249.10804748535156	1.8676					1	DETECTED	249.1080 m/z @1.87 [CD8264_2.mzXML]	249.10804748535156	1.8676	1.7973999999999999	3.5373	1.7399000000000002	41853.7421875	385536.59838775644	0	1171	0.04480985309576102	3.926279736668469	9.484568449879964	249.10678100585938	249.1089630126953
560	249.1573028564453	9.7872					1	DETECTED	249.1573 m/z @9.79 [CD8264_2.mzXML]	249.1573028564453	9.7872	9.455883333333333	10.052333333333333	0.5964500000000008	18815.166015625	198658.72216815178	0	1171	0.3830557243504593	0.9769273365240636	1.0990098043809489	249.15673828125	249.1576385498047
561	249.18441772460938	12.274933333333333					1	DETECTED	249.1844 m/z @12.27 [CD8264_2.mzXML]	249.18441772460938	12.274933333333333	12.11855	12.886750000000001	0.7682000000000002	4392.947265625	125922.19750201401	0	1171	0.13146596515690767	2.456144090376227	3.9122881807524545	249.18392944335938	249.18495178222656
562	249.2170867919922	10.360233333333333					1	DETECTED	249.2171 m/z @10.36 [CD8264_2.mzXML]	249.2170867919922	10.360233333333333	7.991516666666667	10.574283333333334	2.582766666666667	10547.2109375	377702.7074669188	0	1171	0.41614976518178537	0.5451826938637659	0.08240613952634972	249.21644592285156	249.2220458984375
563	251.125	1.6594666666666666					1	DETECTED	251.1250 m/z @1.66 [CD8264_2.mzXML]	251.125	1.6594666666666666	0.10111666666666667	20.003833333333333	19.902716666666667	54975.11328125	8976821.204963502	0	1171	0.3144888456510162	5.8111536738289455	4.914537382869893	251.1229705810547	251.12779235839844
564	252.10366821289062	11.602316666666667					1	DETECTED	252.1037 m/z @11.60 [CD8264_2.mzXML]	252.10366821289062	11.602316666666667	0.1196	20.003833333333333	19.884233333333334	7311.62255859375	2978967.0345211495	0	1171	15.14668045259975	0.865833143434408	4.342294966875809	252.10366821289062	252.11016845703125
565	252.12757873535156	1.6748					1	DETECTED	252.1276 m/z @1.67 [CD8264_2.mzXML]	252.12757873535156	1.6748	1.6748	17.653666666666666	15.978866666666667	6027.71142578125	1886900.3276091013	0	1171	13.763775191393028	null	null	252.1221160888672	252.1314239501953
566	253.05242919921875	17.4865					1	DETECTED	253.0524 m/z @17.49 [CD8264_2.mzXML]	253.05242919921875	17.4865	0.21050000000000002	19.931166666666666	19.720666666666666	3866.832275390625	2097418.2610785225	0	1171	7.608582059154582	0.5707532607856757	0.14150652157135138	253.0470428466797	253.05438232421875
567	253.19482421875	14.4484					1	DETECTED	253.1948 m/z @14.45 [CD8264_2.mzXML]	253.19482421875	14.4484	11.159733333333332	15.055033333333334	3.8953000000000024	4631.4453125	467406.8184574893	0	1171	0.34230223634565604	0.5922308939793232	0.1844617879586462	253.19378662109375	253.19509887695312
568	254.13821411132812	10.900416666666667					1	DETECTED	254.1382 m/z @10.90 [CD8264_2.mzXML]	254.13821411132812	10.900416666666667	10.84545	10.953683333333334	0.10823333333333451	3181.5712890625	14457.753864440961	0	1171	0.1206729690250068	0.9845360824742306	0.9690721649484613	254.13775634765625	254.13821411132812
569	254.1754150390625	14.116800000000001					1	DETECTED	254.1754 m/z @14.12 [CD8264_2.mzXML]	254.1754150390625	14.116800000000001	9.735000000000001	19.054666666666666	9.319666666666665	6806.9287109375	1535496.3873902592	0	1171	2.914684912439375	1.0634518538804447	0.9540903605216934	254.17401123046875	254.1765899658203
570	254.81576538085938	1.7535833333333335					1	DETECTED	254.8158 m/z @1.75 [CD8264_2.mzXML]	254.81576538085938	1.7535833333333335	1.6902666666666666	2.0075	0.31723333333333326	18353.509765625	146888.81968310545	0	1171	0.08547455463220621	2.5051329297183367	4.010265859436673	254.815185546875	254.8231201171875
571	255.1222381591797	11.529783333333334					1	DETECTED	255.1222 m/z @11.53 [CD8264_2.mzXML]	255.1222381591797	11.529783333333334	4.3140833333333335	11.796416666666666	7.482333333333332	97054.1171875	2475148.453700807	0	1171	0.08724782020176924	0.518475915942551	0.025920446866038616	255.1155242919922	255.12255859375
572	255.1719207763672	14.415333333333333					1	DETECTED	255.1719 m/z @14.42 [CD8264_2.mzXML]	255.1719207763672	14.415333333333333	9.0548	20.003833333333333	10.949033333333333	30794.998046875	5591388.112155062	0	1171	2.149282371401771	0.9856397939996828	0.9587180719741243	255.1707000732422	255.1731719970703
573	255.23138427734375	13.979166666666666					1	DETECTED	255.2314 m/z @13.98 [CD8264_2.mzXML]	255.23138427734375	13.979166666666666	0.41081666666666666	19.967499999999998	19.556683333333332	4372.6220703125	1348767.542542023	0	1171	12.912821101654467	0.7206728649147957	0.46835531907597844	255.22958374023438	255.2328338623047
574	256.1748352050781	14.315183333333332					1	DETECTED	256.1748 m/z @14.32 [CD8264_2.mzXML]	256.1748352050781	14.315183333333332	10.397	17.672	7.275	3204.814453125	639369.5420653687	0	1171	0.5813594133315014	0.9283639101454335	0.8586207489010199	256.17315673828125	256.17669677734375
575	256.2628479003906	11.342583333333332					1	DETECTED	256.2628 m/z @11.34 [CD8264_2.mzXML]	256.2628479003906	11.342583333333332	0.10111666666666667	19.83966666666667	19.738550000000004	43350.25	2008706.8572833263	0	1171	0.0888783830771871	0.6240700368021789	0.22932772235633714	256.26165771484375	256.26531982421875
576	256.81219482421875	1.7381833333333332					1	DETECTED	256.8122 m/z @1.74 [CD8264_2.mzXML]	256.81219482421875	1.7381833333333332	1.7062833333333332	2.078133333333333	0.37185	15917.54296875	142767.42094689945	0	1171	0.09540370028617895	5.828369905956106	19.325000532082615	256.8120422363281	256.8212585449219
577	257.07427978515625	1.8947					1	DETECTED	257.0743 m/z @1.89 [CD8264_2.mzXML]	257.07427978515625	1.8947	1.8399666666666665	12.257733333333334	10.417766666666667	8124.77294921875	1195305.578513672	0	1171	0.32202371307676514	95.16839220462818	29.558753413623283	257.06597900390625	257.0830078125
578	257.2262268066406	11.981933333333334					1	DETECTED	257.2262 m/z @11.98 [CD8264_2.mzXML]	257.2262268066406	11.981933333333334	11.964783333333333	12.818833333333334	0.8540500000000009	6118.16748046875	108521.97144079601	0	1171	0.13383287031639135	24.899416909619728	48.798833819239455	257.22515869140625	257.22637939453125
579	257.24737548828125	12.309483333333333					1	DETECTED	257.2474 m/z @12.31 [CD8264_2.mzXML]	257.24737548828125	12.309483333333333	0.17418333333333333	20.003833333333333	19.82965	5400.580078125	1804366.778838654	0	1171	6.344776596911769	0.8170234769638988	2.0479845500044918	257.2411804199219	257.2485656738281
580	257.9808349609375	10.07025					1	DETECTED	257.9808 m/z @10.07 [CD8264_2.mzXML]	257.9808349609375	10.07025	9.892149999999999	10.463433333333334	0.5712833333333354	2869.279052734375	57631.712000305284	0	1171	0.3435612446986198	1.603827437769044	2.207654875538088	257.980224609375	257.9809875488281
581	258.0313415527344	15.196783333333334					1	DETECTED	258.0313 m/z @15.20 [CD8264_2.mzXML]	258.0313415527344	15.196783333333334	4.18765	18.945333333333334	14.757683333333334	2664.2080078125	926770.716207489	0	1171	1.0496368963893818	0.6702472795315404	0.3404945590630809	258.0286865234375	258.03216552734375
582	258.12506103515625	11.074633333333333					1	DETECTED	258.1251 m/z @11.07 [CD8264_2.mzXML]	258.12506103515625	11.074633333333333	10.68055	11.947933333333333	1.267383333333333	133445.796875	1412449.4275397647	2	1171	0.09339384575393517	0.773715235412688	0.052079553444247265	258.124755859375	258.125244140625
583	258.89898681640625	1.6594666666666666					1	DETECTED	258.8990 m/z @1.66 [CD8264_2.mzXML]	258.89898681640625	1.6594666666666666	1.59805	2.87975	1.2817	88020.578125	778232.8296735839	0	1171	0.07250414869125898	10.434464043419267	1.6721135376011418	258.8943176269531	258.89935302734375
584	258.94384765625	1.52445					1	DETECTED	258.9438 m/z @1.52 [CD8264_2.mzXML]	258.94384765625	1.52445	1.43215	1.5831000000000002	0.15095000000000014	12010.4267578125	80944.25440087893	0	1171	0.11683077393375507	0.8177139761646807	0.6354279523293614	258.9435729980469	258.9442443847656
585	258.9725036621094	1.4645166666666667					1	DETECTED	258.9725 m/z @1.46 [CD8264_2.mzXML]	258.9725036621094	1.4645166666666667	1.43215	2.0215833333333335	0.5894333333333335	13069.7373046875	156130.97562890625	0	1171	0.04250847309229133	9.105561277033992	17.211122554067984	258.9721374511719	258.9799499511719
586	259.0272521972656	14.013866666666667					1	DETECTED	259.0273 m/z @14.01 [CD8264_2.mzXML]	259.0272521972656	14.013866666666667	9.6131	18.135166666666667	8.522066666666667	3324.187744140625	787818.5784507747	0	1171	0.8297479768077309	0.9682479567954068	0.9364959135908134	259.026123046875	259.0284118652344
587	259.0937805175781	11.813899999999999					1	DETECTED	259.0938 m/z @11.81 [CD8264_2.mzXML]	259.0937805175781	11.813899999999999	11.779016666666667	19.164166666666667	7.385149999999999	9105.345703125	502355.24244586175	0	1171	0.09339704304366947	105.85499283325963	3.9656384659855823	259.0933837890625	259.1031188964844
588	259.236572265625	14.46545					1	DETECTED	259.2366 m/z @14.47 [CD8264_2.mzXML]	259.236572265625	14.46545	10.771816666666666	14.549616666666667	3.777800000000001	3378.95751953125	477595.8589247437	0	1171	0.14580674306766817	0.511393478869045	0.022786957738089815	259.23577880859375	259.2464294433594
589	260.1673889160156	12.11855					1	DETECTED	260.1674 m/z @12.12 [CD8264_2.mzXML]	260.1673889160156	12.11855	0.7943166666666667	12.206166666666666	11.41185	4213.72265625	1478684.7104473878	0	1171	0.14118095993383228	0.5038685473924651	0.0077370947849301555	260.1664123535156	260.16888427734375
590	260.1855163574219	9.874466666666667					1	DETECTED	260.1855 m/z @9.87 [CD8264_2.mzXML]	260.1855163574219	9.874466666666667	9.769666666666666	16.799833333333332	7.030166666666666	53086.8203125	705416.0527376103	1	1171	0.09770552140531308	2.312930230176926	null	260.1795959472656	260.1862487792969
591	260.9765930175781	1.4947166666666667					1	DETECTED	260.9766 m/z @1.49 [CD8264_2.mzXML]	260.9765930175781	1.4947166666666667	1.43215	18.651999999999997	17.219849999999997	6470.748046875	3318390.654574188	0	1171	0.14733335733635267	137.6120138518913	274.22402770378267	260.97650146484375	260.9856872558594
592	261.0108642578125	1.7973999999999999					1	DETECTED	261.0109 m/z @1.80 [CD8264_2.mzXML]	261.0108642578125	1.7973999999999999	1.4645166666666667	5.67425	4.209733333333333	37517.58984375	1108478.092359131	0	1171	0.21590745998462935	1.229720653936041	1.1430420955623564	261.00433349609375	261.0115966796875
593	261.07305908203125	10.525283333333334					1	DETECTED	261.0731 m/z @10.53 [CD8264_2.mzXML]	261.07305908203125	10.525283333333334	7.324683333333334	10.557533333333334	3.23285	5202.8271484375	486151.8025275878	0	1171	0.08651460147491896	0.5050381178529025	0.010076235705804987	261.06573486328125	261.07354736328125
594	261.1443786621094	9.525716666666666					1	DETECTED	261.1444 m/z @9.53 [CD8264_2.mzXML]	261.1443786621094	9.525716666666666	0.10111666666666667	19.82133333333333	19.720216666666666	65737.8125	2298402.6017427654	1	1171	0.0910613214942746	0.5138559585663378	0.8230102332200142	261.14263916015625	261.14581298828125
595	261.18896484375	9.857					1	DETECTED	261.1890 m/z @9.86 [CD8264_2.mzXML]	261.18896484375	9.857	0.1196	20.003833333333333	19.884233333333334	7604.40234375	1842362.9922066354	0	1171	9.540583172441552	1.1970641996907212	5.079192604564545	261.1834716796875	261.1900939941406
596	262.14776611328125	9.525716666666666					1	DETECTED	262.1478 m/z @9.53 [CD8264_2.mzXML]	262.14776611328125	9.525716666666666	9.4906	9.57765	0.08704999999999963	6360.802734375	27987.58242199679	0	1171	0.09361936759855283	1.2394399620313652	1.4788799240627304	262.1475830078125	262.14776611328125
597	262.23748779296875	10.430883333333332					1	DETECTED	262.2375 m/z @10.43 [CD8264_2.mzXML]	262.23748779296875	10.430883333333332	10.397	10.463433333333334	0.06643333333333423	1559.3839111328125	4814.3505074767745	0	1171	0.05746443723836947	0.9803246433842151	0.9606492867684302	262.2368469238281	262.2379455566406
598	263.0080261230469	1.9792999999999998					1	DETECTED	263.0080 m/z @1.98 [CD8264_2.mzXML]	263.0080261230469	1.9792999999999998	1.7062833333333332	17.746333333333332	16.04005	8583.8369140625	1550236.1838474122	0	1171	0.31479852681107334	29.375587570966363	57.75117514193272	263.00250244140625	263.01800537109375
599	263.08837890625	11.544533333333334					1	DETECTED	263.0884 m/z @11.54 [CD8264_2.mzXML]	263.08837890625	11.544533333333334	1.78315	12.47905	10.695900000000002	431647.5625	9070534.39345395	1	1171	0.15649979718776663	0.5176766283319383	0.02826826694920951	263.08428955078125	263.0927734375
600	263.1387939453125	9.648183333333332					1	DETECTED	263.1388 m/z @9.65 [CD8264_2.mzXML]	263.1387939453125	9.648183333333332	9.6131	9.735000000000001	0.1219000000000019	14862.607421875	70470.42214990294	0	1171	0.08584862224679846	1.737292161520249	2.474584323040498	263.1387634277344	263.1390075683594
601	263.2364196777344	14.265533333333334					1	DETECTED	263.2364 m/z @14.27 [CD8264_2.mzXML]	263.2364196777344	14.265533333333334	0.35631666666666667	19.347166666666666	18.99085	62337.35546875	4410207.712287962	0	1171	0.41095253956129874	0.8198399565771533	0.38932326017532176	263.23138427734375	263.242919921875
602	264.0917663574219	11.544533333333334					1	DETECTED	264.0918 m/z @11.54 [CD8264_2.mzXML]	264.0917663574219	11.544533333333334	11.499516666666667	12.083533333333332	0.5840166666666651	65332.84375	477219.66205712885	0	1171	0.09442203375390257	3.739368274776421	6.063149318433505	264.0914306640625	264.0926208496094
603	264.1705627441406	9.184633333333332					1	DETECTED	264.1706 m/z @9.18 [CD8264_2.mzXML]	264.1705627441406	9.184633333333332	9.108550000000001	9.5955	0.48694999999999844	24038.265625	182776.8357030642	0	1171	0.09002870607963054	1.965667199773644	3.6697555003151203	264.17010498046875	264.1710205078125
604	264.6280822753906	8.735633333333334					1	DETECTED	264.6281 m/z @8.74 [CD8264_2.mzXML]	264.6280822753906	8.735633333333334	8.66545	8.80545	0.14000000000000057	6175.5087890625	30026.160482787967	0	1171	0.10890592963652068	0.9973877938731786	0.994775587746357	264.6270446777344	264.6280822753906
605	264.84423828125	1.7062833333333332					1	DETECTED	264.8442 m/z @1.71 [CD8264_2.mzXML]	264.84423828125	1.7062833333333332	1.6594666666666666	1.7973999999999999	0.13793333333333324	31089.404296875	179847.82141918948	0	1171	0.11016593825027732	1.473122107511574	2.1266894000985617	264.8440246582031	264.8526916503906
606	265.0227355957031	1.7973999999999999					1	DETECTED	265.0227 m/z @1.80 [CD8264_2.mzXML]	265.0227355957031	1.7973999999999999	0.8309666666666666	18.780666666666665	17.9497	29260.474609375	1782180.3812421262	0	1171	0.14824421842789182	1.182817429962046	1.1801539488043542	265.01934814453125	265.03271484375
607	265.0850830078125	19.054666666666666					1	DETECTED	265.0851 m/z @19.05 [CD8264_2.mzXML]	265.0850830078125	19.054666666666666	0.10111666666666667	20.003833333333333	19.902716666666667	4363.30126953125	1686007.5597226848	0	1171	0.2832068396821299	0.5250392846370908	0.05007856927418171	265.0751037597656	265.0949401855469
608	265.1181335449219	9.700683333333334					1	DETECTED	265.1181 m/z @9.70 [CD8264_2.mzXML]	265.1181335449219	9.700683333333334	9.630416666666667	10.08815	0.45773333333333355	81587.875	546367.2949807119	1	1171	0.09629732848791583	1.9389451207969914	2.068161910225554	265.1177978515625	265.11871337890625
609	265.25213623046875	12.629216666666668					1	DETECTED	265.2521 m/z @12.63 [CD8264_2.mzXML]	265.25213623046875	12.629216666666668	0.61125	15.545083333333334	14.933833333333334	19573.3984375	1316388.1160724792	0	1171	0.22654894697955896	0.5863094925004892	15.372508595246662	265.2513122558594	265.2536315917969
610	265.9810485839844	10.214316666666667					1	DETECTED	265.9810 m/z @10.21 [CD8264_2.mzXML]	265.9810485839844	10.214316666666667	10.159983333333335	10.28665	0.12666666666666515	13042.576171875	65505.184515624314	0	1171	0.09542358221825609	1.1656441717791508	1.2734328351276916	265.9808349609375	265.9812316894531
611	266.121337890625	9.700683333333334					1	DETECTED	266.1213 m/z @9.70 [CD8264_2.mzXML]	266.121337890625	9.700683333333334	9.648183333333332	9.7872	0.13901666666666834	10657.7529296875	60480.64401513686	0	1171	0.08334767631939677	1.3239682539682198	1.5894228044873406	266.121337890625	266.1217346191406
612	266.63873291015625	12.801433333333334					1	DETECTED	266.6387 m/z @12.80 [CD8264_2.mzXML]	266.63873291015625	12.801433333333334	12.732016666666668	12.869916666666667	0.13789999999999836	12374.244140625	64274.34986254886	0	1171	0.07122265688953	0.9932773109243768	0.9865546218487535	266.6380310058594	266.63873291015625
613	267.0681457519531	17.189833333333336					1	DETECTED	267.0681 m/z @17.19 [CD8264_2.mzXML]	267.0681457519531	17.189833333333336	0.61125	20.003833333333333	19.392583333333334	8459.84375	2328513.3193676155	0	1171	1.6831001542054622	0.5848685301820118	1.1356509653393432	267.05828857421875	267.070556640625
614	267.646240234375	13.213966666666666					1	DETECTED	267.6462 m/z @13.21 [CD8264_2.mzXML]	267.646240234375	13.213966666666666	11.964783333333333	14.879316666666666	2.914533333333333	150491.546875	2845644.645653925	2	1171	0.21978712803837297	1.6732498624839718	1.4567631945516073	267.6454162597656	267.64727783203125
615	267.9788818359375	10.195983333333334					1	DETECTED	267.9789 m/z @10.20 [CD8264_2.mzXML]	267.9788818359375	10.195983333333334	10.159983333333335	10.360233333333333	0.2002499999999987	12417.71484375	73976.66468865918	0	1171	0.09891212404787098	2.7812500000000138	4.5316934638798685	267.9781799316406	267.97906494140625
616	268.140625	3.4926166666666663					1	DETECTED	268.1406 m/z @3.49 [CD8264_2.mzXML]	268.140625	3.4926166666666663	3.1395666666666666	4.345466666666667	1.2059000000000002	5007.54345703125	164342.24992221076	0	1171	0.5232980665486906	1.7078317518765067	2.4156635037530134	268.1396484375	268.1412048339844
617	268.1545104980469	9.184633333333332					1	DETECTED	268.1545 m/z @9.18 [CD8264_2.mzXML]	268.1545104980469	9.184633333333332	3.906066666666667	15.020000000000001	11.113933333333335	33761.921875	4448323.821841431	0	1171	0.0746361823211803	0.5105749694028415	2.397523860631964	268.1478271484375	268.16259765625
618	268.9577331542969	11.212					1	DETECTED	268.9577 m/z @11.21 [CD8264_2.mzXML]	268.9577331542969	11.212	10.827050000000002	19.0	8.172949999999998	10759.615234375	936823.1599657898	0	1171	0.6558563247398528	8.70576204000098	11.401067225239284	268.95635986328125	268.95916748046875
619	269.08770751953125	7.058716666666667					1	DETECTED	269.0877 m/z @7.06 [CD8264_2.mzXML]	269.08770751953125	7.058716666666667	1.43215	8.84105	7.408899999999999	25901.021484375	1984282.3871151737	0	1171	0.8663154790164258	0.7043193987706292	0.2797087860356708	269.08642578125	269.0889892578125
620	269.13787841796875	12.015333333333333					1	DETECTED	269.1379 m/z @12.02 [CD8264_2.mzXML]	269.13787841796875	12.015333333333333	3.4183000000000003	12.171283333333333	8.752983333333333	20316.072265625	1332057.9879617922	0	1171	0.07089741568093366	0.509069989259861	0.018139978519722003	269.13739013671875	269.1430358886719
621	269.22576904296875	13.94365					1	DETECTED	269.2258 m/z @13.94 [CD8264_2.mzXML]	269.22576904296875	13.94365	13.838	15.397016666666667	1.5590166666666683	27126.20703125	789493.5770968631	0	1171	0.3128424657314248	6.105864129309198	8.504525840095798	269.2255859375	269.22711181640625
622	269.28338623046875	13.820583333333333					1	DETECTED	269.2834 m/z @13.82 [CD8264_2.mzXML]	269.28338623046875	13.820583333333333	0.5203	19.47533333333333	18.955033333333333	7785.716796875	1809777.6480349733	0	1171	1.8771455616499573	0.7173987100533871	0.0984736166130692	269.2748107910156	269.2851867675781
623	270.2289123535156	13.979166666666666					1	DETECTED	270.2289 m/z @13.98 [CD8264_2.mzXML]	270.2289123535156	13.979166666666666	13.820583333333333	14.861516666666667	1.0409333333333333	6246.41357421875	192586.39892858887	0	1171	0.23412139935907028	3.281975827640582	5.563951655281164	270.2281799316406	270.2296142578125
624	270.797119140625	1.9792999999999998					1	DETECTED	270.7971 m/z @1.98 [CD8264_2.mzXML]	270.797119140625	1.9792999999999998	1.9792999999999998	2.0641000000000003	0.08480000000000043	9449.1748046875	28635.01455542004	0	1171	0.0498115239365986	null	null	270.7967529296875	270.7976379394531
625	271.0395812988281	1.7973999999999999					1	DETECTED	271.0396 m/z @1.80 [CD8264_2.mzXML]	271.0395812988281	1.7973999999999999	1.7222666666666666	15.8585	14.136233333333333	40099.6484375	3404586.4718397516	0	1171	0.06968314289148658	94.07431233362918	183.26451615143824	271.0390930175781	271.046875
626	271.2052001953125	14.46545					1	DETECTED	271.2052 m/z @14.47 [CD8264_2.mzXML]	271.2052001953125	14.46545	11.19465	15.125466666666666	3.930816666666667	11260.40234375	914555.6407514651	0	1171	0.6198866410687458	0.6008952957482367	0.20179059149647344	271.20458984375	271.2058410644531
627	271.2621765136719	12.57935					1	DETECTED	271.2622 m/z @12.58 [CD8264_2.mzXML]	271.2621765136719	12.57935	0.10111666666666667	20.003833333333333	19.902716666666667	19260.271484375	5054613.2484516585	0	1171	0.373464638659744	0.6466668536049769	1.5926146661206593	271.26123046875	271.2640686035156
628	271.65765380859375	12.90285					1	DETECTED	271.6577 m/z @12.90 [CD8264_2.mzXML]	271.65765380859375	12.90285	12.784166666666666	13.122633333333333	0.33846666666666714	17887.802734375	164419.59488336125	0	1171	0.18079159765594532	1.4259233253756312	1.92267547579919	271.65692138671875	271.6581726074219
629	272.2572021484375	11.342583333333332					1	DETECTED	272.2572 m/z @11.34 [CD8264_2.mzXML]	272.2572021484375	11.342583333333332	0.15593333333333334	19.89466666666667	19.738733333333336	19868.3125	2276305.694310241	0	1171	0.11709223757476295	1.1624974384161704	2.268770182676407	272.2572021484375	272.2669982910156
630	272.79388427734375	1.965					1	DETECTED	272.7939 m/z @1.97 [CD8264_2.mzXML]	272.79388427734375	1.965	1.7973999999999999	7.60715	5.80975	10421.49609375	599837.9628568727	0	1171	0.21418764552696445	17.33218973747015	33.6643794749403	272.7929992675781	272.7952575683594
631	272.944091796875	1.6132666666666668					1	DETECTED	272.9441 m/z @1.61 [CD8264_2.mzXML]	272.944091796875	1.6132666666666668	1.5831000000000002	1.6902666666666666	0.10716666666666641	44891.76953125	157802.48406494127	0	1171	0.05515842672351701	1.7762430939226472	2.5524861878452945	272.94378662109375	272.9443664550781
632	274.0030822753906	11.7447					1	DETECTED	274.0031 m/z @11.74 [CD8264_2.mzXML]	274.0030822753906	11.7447	10.971	18.707333333333334	7.736333333333334	8357.318359375	1153054.945888549	0	1171	3.0442334557614075	4.999569169790187	7.093997230396123	274.0009460449219	274.0040283203125
633	274.272705078125	11.327416666666666					1	DETECTED	274.2727 m/z @11.33 [CD8264_2.mzXML]	274.272705078125	11.327416666666666	11.280566666666665	12.90285	1.6222833333333355	2689564.5	1.764603581328317E7	1	1171	0.09181055900109669	2.802683727174068	3.0243422647358646	274.2723693847656	274.27386474609375
634	274.6246032714844	12.801433333333334					1	DETECTED	274.6246 m/z @12.80 [CD8264_2.mzXML]	274.6246032714844	12.801433333333334	12.732016666666668	13.213966666666666	0.48194999999999766	8664.9033203125	134219.1217122189	0	1171	0.10546578335456047	3.4714285714286204	5.672368893602932	274.6240234375	274.6345520019531
635	274.873046875	1.64425					1	DETECTED	274.8730 m/z @1.64 [CD8264_2.mzXML]	274.873046875	1.64425	1.6132666666666668	1.78315	0.16988333333333316	18353.201171875	123789.26026708983	0	1171	0.06509514770129221	2.741527703066179	4.483055406132358	274.87274169921875	274.8813781738281
636	274.95013427734375	1.50965					1	DETECTED	274.9501 m/z @1.51 [CD8264_2.mzXML]	274.95013427734375	1.50965	1.4490166666666666	1.9792999999999998	0.5302833333333332	6874.2939453125	149433.7970891113	0	1171	0.04513186601715713	4.372869708631116	7.745739417262232	274.94195556640625	274.9540710449219
637	274.9989318847656	11.212					1	DETECTED	274.9989 m/z @11.21 [CD8264_2.mzXML]	274.9989318847656	11.212	10.016483333333333	19.5845	9.568016666666665	11460.087890625	1700014.1063581845	0	1171	3.1658162170914714	3.0874922371964533	18.16036707902569	274.99798583984375	275.00341796875
638	275.0208435058594	1.4947166666666667					1	DETECTED	275.0208 m/z @1.49 [CD8264_2.mzXML]	275.0208435058594	1.4947166666666667	1.43215	1.4947166666666667	0.06256666666666666	3489.26220703125	9784.94969848635	0	1171	0.04583536745299055	0.5	null	275.0208435058594	275.02154541015625
639	275.27630615234375	11.327416666666666					1	DETECTED	275.2763 m/z @11.33 [CD8264_2.mzXML]	275.27630615234375	11.327416666666666	11.280566666666665	11.998666666666667	0.7181000000000015	375865.15625	2527331.5366537	0	1171	0.09185702936878748	3.2449269291777485	3.1477821355615516	275.2759094238281	275.2768249511719
640	275.6322937011719	13.1682					1	DETECTED	275.6323 m/z @13.17 [CD8264_2.mzXML]	275.6322937011719	13.1682	8.391983333333334	14.348633333333334	5.95665	95249.046875	2465049.24665811	0	1171	0.26337361767050815	1.5420959233031075	1.3598459739329127	275.6318054199219	275.63299560546875
641	275.6437683105469	11.947933333333333					1	DETECTED	275.6438 m/z @11.95 [CD8264_2.mzXML]	275.6437683105469	11.947933333333333	11.931133333333333	12.100933333333334	0.1698000000000004	4858.025390625	28306.47078063946	0	1171	0.07479495006354853	5.053571428571463	9.107142857142925	275.642578125	275.6444091796875
642	276.13409423828125	13.1682					1	DETECTED	276.1341 m/z @13.17 [CD8264_2.mzXML]	276.13409423828125	13.1682	4.472083333333333	13.979166666666666	9.507083333333334	29994.2578125	1202201.1174187614	0	1171	0.15370818775526196	0.6463074168396472	0.2957662636830145	276.1256103515625	276.14373779296875
643	276.1861877441406	15.618916666666667					1	DETECTED	276.1862 m/z @15.62 [CD8264_2.mzXML]	276.1861877441406	15.618916666666667	7.324683333333334	15.618916666666667	8.294233333333334	3928.908935546875	1005984.3468826294	0	1171	6.562680124458534	0.5	null	276.1796875	276.1954650878906
644	276.6514892578125	13.1682					1	DETECTED	276.6515 m/z @13.17 [CD8264_2.mzXML]	276.6514892578125	13.1682	13.107183333333333	13.511383333333333	0.40419999999999945	19333.421875	241682.88471386657	0	1171	0.15701965817069663	3.312209778748944	3.451995097948422	276.6504211425781	276.65179443359375
645	276.98468017578125	1.8116666666666668					1	DETECTED	276.9847 m/z @1.81 [CD8264_2.mzXML]	276.98468017578125	1.8116666666666668	1.7535833333333335	19.913	18.159416666666665	22863.9140625	1276472.0421551515	0	1171	0.26308331114634087	139.59067516905387	6.060558750652162	276.9842834472656	276.99462890625
646	277.0382995605469	10.49395					1	DETECTED	277.0383 m/z @10.49 [CD8264_2.mzXML]	277.0382995605469	10.49395	10.463433333333334	15.178866666666666	4.715433333333332	7911.48681640625	430918.1391828916	0	1171	0.0754246250773214	77.25996723102443	153.51993446204887	277.0376281738281	277.03851318359375
647	277.15301513671875	13.1682					1	DETECTED	277.1530 m/z @13.17 [CD8264_2.mzXML]	277.15301513671875	13.1682	9.700683333333334	19.8765	10.175816666666666	6574.77587890625	1260411.6950609128	0	1171	2.243815065003135	1.4673060932175284	0.936603789230513	277.1520080566406	277.16064453125
648	277.1792297363281	12.153783333333333					1	DETECTED	277.1792 m/z @12.15 [CD8264_2.mzXML]	277.1792297363281	12.153783333333333	0.3017166666666667	19.89466666666667	19.592950000000002	14048.908203125	1351864.1987074278	0	1171	0.08723442601871945	46.33784688770466	2.952827779377392	277.1779479980469	277.1811828613281
649	277.21295166015625	13.802983333333334					1	DETECTED	277.2130 m/z @13.80 [CD8264_2.mzXML]	277.21295166015625	13.802983333333334	11.761416666666666	14.46545	2.704033333333335	7769.291015625	507521.46657891857	0	1171	1.6896920712850285	0.6622446813721488	0.3244893627442976	277.2120666503906	277.2164001464844
650	278.0520935058594	16.799833333333332					1	DETECTED	278.0521 m/z @16.80 [CD8264_2.mzXML]	278.0520935058594	16.799833333333332	0.21050000000000002	19.82133333333333	19.610833333333332	2981.530517578125	1262698.5878037696	0	1171	1.3134551057503483	0.5910675534479987	0.1821351068959974	278.05047607421875	278.05303955078125
651	278.62689208984375	12.918383333333333					1	DETECTED	278.6269 m/z @12.92 [CD8264_2.mzXML]	278.62689208984375	12.918383333333333	12.801433333333334	13.07635	0.27491666666666603	22301.2578125	184063.1115075678	0	1171	0.14137325282543678	1.175359840387635	2.287529228405085	278.6266174316406	278.6272277832031
652	278.9818115234375	1.965					1	DETECTED	278.9818 m/z @1.97 [CD8264_2.mzXML]	278.9818115234375	1.965	1.9366666666666668	19.2195	17.282833333333333	5831.06640625	1956275.562971435	0	1171	14.05029346289855	304.99117647058836	598.1400915215804	278.9805603027344	278.98284912109375
653	279.0561218261719	2.2736666666666663					1	DETECTED	279.0561 m/z @2.27 [CD8264_2.mzXML]	279.0561218261719	2.2736666666666663	2.14825	19.83966666666667	17.69141666666667	5719.087890625	2021041.270620789	0	1171	13.963271408343989	70.53056478405338	130.89490522545634	279.0476989746094	279.0660095214844
654	279.0835876464844	10.49395					1	DETECTED	279.0836 m/z @10.49 [CD8264_2.mzXML]	279.0835876464844	10.49395	0.10111666666666667	19.7305	19.629383333333333	208509.90625	3320915.6866146512	1	1171	0.09180069909516675	0.6871056456961365	0.16937628446726943	279.0829162597656	279.0931091308594
655	279.15826416015625	12.445500000000001					1	DETECTED	279.1583 m/z @12.45 [CD8264_2.mzXML]	279.15826416015625	12.445500000000001	0.10111666666666667	20.003833333333333	19.902716666666667	93804.015625	3.55800485539194E7	1	1171	12.38817355218514	0.5279619190901597	0.06413589120875975	279.15777587890625	279.15936279296875
656	279.23089599609375	13.495083333333334					1	DETECTED	279.2309 m/z @13.50 [CD8264_2.mzXML]	279.23089599609375	13.495083333333334	12.240450000000001	15.526583333333333	3.286133333333332	17557.134765625	1321455.63704181	0	1171	2.050165702342019	1.3095990860543587	0.8903305622596134	279.22833251953125	279.2323913574219
657	279.64617919921875	12.918383333333333					1	DETECTED	279.6462 m/z @12.92 [CD8264_2.mzXML]	279.64617919921875	12.918383333333333	12.749333333333334	14.082566666666667	1.3332333333333324	115032.4296875	1510703.6340025598	2	1171	0.1808243996398371	2.144796414480868	2.795355448279024	279.6453552246094	279.646728515625
658	280.091552734375	1.7535833333333335					1	DETECTED	280.0916 m/z @1.75 [CD8264_2.mzXML]	280.091552734375	1.7535833333333335	1.6902666666666666	19.365333333333336	17.67506666666667	94910.203125	8225173.037680424	0	1171	0.053466662422979594	121.37356715390887	227.11341158025468	280.0860595703125	280.09161376953125
659	280.1614074707031	12.445500000000001					1	DETECTED	280.1614 m/z @12.45 [CD8264_2.mzXML]	280.1614074707031	12.445500000000001	0.19236666666666666	19.967499999999998	19.77513333333333	17266.357421875	6049645.61760541	0	1171	0.1520712691420183	6.91606868441326	2.0918387174307407	280.1607360839844	280.1642761230469
660	280.654052734375	13.3827					1	DETECTED	280.6541 m/z @13.38 [CD8264_2.mzXML]	280.654052734375	13.3827	12.90285	14.618416666666667	1.7155666666666658	55247.8125	1050860.6328269357	0	1171	0.26223787339660554	1.0423407297233047	1.257882096971446	280.64910888671875	280.6546630859375
661	281.08343505859375	16.300316666666667					1	DETECTED	281.0834 m/z @16.30 [CD8264_2.mzXML]	281.08343505859375	16.300316666666667	9.630416666666667	19.420833333333334	9.790416666666667	13795.6064453125	3524620.0259417123	0	1171	2.3237080243713404	0.7339252962313279	1.7246675241058462	281.0823059082031	281.0924987792969
662	281.1131896972656	9.5432					1	DETECTED	281.1132 m/z @9.54 [CD8264_2.mzXML]	281.1131896972656	9.5432	8.526616666666666	18.0425	9.515883333333335	3456.48486328125	885056.5653816528	0	1171	8.51816019752224	4.680326256250505	8.36065251250101	281.1123046875	281.119140625
663	281.24676513671875	14.199983333333334					1	DETECTED	281.2468 m/z @14.20 [CD8264_2.mzXML]	281.24676513671875	14.199983333333334	5.239883333333333	19.694000000000003	14.45411666666667	120771.3203125	6703483.676584825	0	1171	0.5861223936590889	0.7664294534255234	0.5151756148134299	281.2449951171875	281.2480773925781
664	281.66204833984375	14.082566666666667					1	DETECTED	281.6620 m/z @14.08 [CD8264_2.mzXML]	281.66204833984375	14.082566666666667	11.813899999999999	15.692516666666668	3.8786166666666695	30821.56640625	1805330.9142723405	0	1171	1.6955379620522528	2.0562850189489525	3.2022615934217677	281.6556396484375	281.6626281738281
665	282.2030334472656	11.482983333333333					1	DETECTED	282.2030 m/z @11.48 [CD8264_2.mzXML]	282.2030334472656	11.482983333333333	11.482983333333333	11.964783333333333	0.4817999999999998	11846.0166015625	123112.83627886925	0	1171	0.0628736743171796	null	null	282.2022705078125	282.203369140625
666	282.221435546875	17.023166666666665					1	DETECTED	282.2214 m/z @17.02 [CD8264_2.mzXML]	282.221435546875	17.023166666666665	0.10111666666666667	20.003833333333333	19.902716666666667	3647.556884765625	2441642.8924081726	0	1171	11.098963895841155	0.5880704957929644	0.2382102405193263	282.21978759765625	282.2238464355469
667	282.2587890625	11.327416666666666					1	DETECTED	282.2588 m/z @11.33 [CD8264_2.mzXML]	282.2587890625	11.327416666666666	11.296883333333334	15.711266666666667	4.414383333333333	24421.634765625	3046516.241941407	0	1171	3.3370318742273355	69.50344420513838	130.281725227475	282.2498474121094	282.2591247558594
668	282.27838134765625	13.908633333333334					1	DETECTED	282.2784 m/z @13.91 [CD8264_2.mzXML]	282.27838134765625	13.908633333333334	11.796416666666666	14.1669	2.3704833333333344	44181.69921875	951371.8078578488	0	1171	0.31820607068622486	0.7694561789932409	1.491142289487875	282.2761535644531	282.2789001464844
669	282.8231201171875	1.7222666666666666					1	DETECTED	282.8231 m/z @1.72 [CD8264_2.mzXML]	282.8231201171875	1.7222666666666666	1.7062833333333332	11.998666666666667	10.292383333333333	15524.515625	4167397.9695139155	0	1171	0.08604448317579605	321.97236704900683	642.9447340980137	282.82269287109375	282.82684326171875
670	282.9049072265625	1.5831000000000002					1	DETECTED	282.9049 m/z @1.58 [CD8264_2.mzXML]	282.9049072265625	1.5831000000000002	1.5534166666666667	1.64425	0.09083333333333332	53417.28125	180668.2921967773	0	1171	0.05340579038609161	1.5300393037619224	2.0248014533406393	282.9043273925781	282.90545654296875
671	282.97283935546875	11.212					1	DETECTED	282.9728 m/z @11.21 [CD8264_2.mzXML]	282.97283935546875	11.212	11.040466666666667	16.061216666666667	5.02075	7469.06884765625	749184.916731537	0	1171	1.0328814055377844	14.634910610182724	22.91643130259072	282.9721984863281	282.97442626953125
672	283.00732421875	10.214316666666667					1	DETECTED	283.0073 m/z @10.21 [CD8264_2.mzXML]	283.00732421875	10.214316666666667	10.178016666666668	10.28665	0.1086333333333318	10345.59765625	46026.61786108354	0	1171	0.10223777704840487	1.4963269054178392	1.9926538108356786	283.0072021484375	283.00762939453125
673	283.02703857421875	1.9086833333333333					1	DETECTED	283.0270 m/z @1.91 [CD8264_2.mzXML]	283.02703857421875	1.9086833333333333	1.8811166666666668	17.504833333333334	15.623716666666667	4632.96435546875	1484534.1649005732	0	1171	14.71546982344626	283.3805925030245	550.3489586257112	283.02099609375	283.0317687988281
674	283.2416076660156	14.967016666666666					1	DETECTED	283.2416 m/z @14.97 [CD8264_2.mzXML]	283.2416076660156	14.967016666666666	14.618416666666667	15.748016666666667	1.1296	3143.2060546875	131144.8865791015	0	1171	0.7336728529837657	1.6201950659782014	2.240390131956403	283.2412109375	283.2509765625
675	283.2621154785156	12.57935					1	DETECTED	283.2621 m/z @12.58 [CD8264_2.mzXML]	283.2621154785156	12.57935	0.13770000000000002	19.967499999999998	19.8298	50876.71484375	2609682.104036197	0	1171	0.21809774631711676	2.310411926481994	4.967042100126803	283.2591552734375	283.2643737792969
676	283.28192138671875	13.925983333333333					1	DETECTED	283.2819 m/z @13.93 [CD8264_2.mzXML]	283.28192138671875	13.925983333333333	8.34345	14.365183333333333	6.021733333333332	7059.87841796875	642546.9465142818	0	1171	0.4067438570035353	0.5393369796269316	0.07867395925386318	283.28076171875	283.2854919433594
677	283.63037109375	11.947933333333333					1	DETECTED	283.6304 m/z @11.95 [CD8264_2.mzXML]	283.63037109375	11.947933333333333	11.931133333333333	12.0659	0.1347666666666658	5651.4892578125	35653.41586572216	0	1171	1.0152945170956151	4.010912698412691	7.021825396825381	283.62908935546875	283.63037109375
678	284.1846008300781	9.018949999999998					1	DETECTED	284.1846 m/z @9.02 [CD8264_2.mzXML]	284.1846008300781	9.018949999999998	8.5785	13.198283333333334	4.619783333333334	8651.9853515625	785477.3675105898	0	1171	0.0917237907506454	5.244390206985299	2.3103317008058855	284.184326171875	284.189697265625
679	284.33062744140625	11.865016666666666					1	DETECTED	284.3306 m/z @11.87 [CD8264_2.mzXML]	284.33062744140625	11.865016666666666	11.831199999999999	12.153783333333333	0.3225833333333341	12918.7763671875	91625.85419061304	0	1171	0.08697616327149582	4.769590931493367	6.728681826634659	284.33013916015625	284.3314208984375
680	284.909423828125	1.6902666666666666					1	DETECTED	284.9094 m/z @1.69 [CD8264_2.mzXML]	284.909423828125	1.6902666666666666	1.6594666666666666	1.7535833333333335	0.09411666666666685	21741.869140625	85920.31997900395	0	1171	0.09619839422766341	1.5278679653679714	2.055735930735943	284.9093933105469	284.9098815917969
681	285.0054016113281	10.195983333333334					1	DETECTED	285.0054 m/z @10.20 [CD8264_2.mzXML]	285.0054016113281	10.195983333333334	10.178016666666668	10.360233333333333	0.18221666666666536	10204.4697265625	53483.50392834432	0	1171	0.09236428873467872	5.0709647495362615	9.141929499072523	285.0049743652344	285.0054626464844
682	285.0643615722656	1.4947166666666667					1	DETECTED	285.0644 m/z @1.49 [CD8264_2.mzXML]	285.0643615722656	1.4947166666666667	1.4136	15.161033333333334	13.747433333333333	10285.740234375	2191461.595692841	0	1171	0.16181408575486245	84.73864803780558	163.53719222177747	285.0575866699219	285.0693054199219
683	286.1430969238281	11.89735					1	DETECTED	286.1431 m/z @11.90 [CD8264_2.mzXML]	286.1430969238281	11.89735	11.865016666666666	12.461966666666665	0.5969499999999996	10012.9013671875	111290.07993786667	0	1171	0.09029079119103045	9.23118556701018	7.112044931142459	286.1358642578125	286.143798828125
684	286.20086669921875	10.360233333333333					1	DETECTED	286.2009 m/z @10.36 [CD8264_2.mzXML]	286.20086669921875	10.360233333333333	8.983416666666667	10.882383333333333	1.8989666666666665	48462.67578125	2434574.5465839235	1	1171	0.12328220484058683	0.61708704669324	1.3102277535623632	286.1924743652344	286.2012634277344
685	286.2486572265625	9.752433333333332					1	DETECTED	286.2487 m/z @9.75 [CD8264_2.mzXML]	286.2486572265625	9.752433333333332	9.108550000000001	19.766833333333334	10.658283333333333	92627.875	1978843.5944863881	1	1171	0.11559696717468881	1.146750864661356	2.270697475434428	286.24737548828125	286.2497253417969
686	287.01348876953125	1.78315					1	DETECTED	287.0135 m/z @1.78 [CD8264_2.mzXML]	287.01348876953125	1.78315	1.7222666666666666	12.715016666666665	10.99275	28546.96484375	3266490.2846024167	0	1171	0.0677558394880633	90.27716944976721	157.42224527557258	287.01300048828125	287.0191345214844
687	287.20428466796875	10.3419					1	DETECTED	287.2043 m/z @10.34 [CD8264_2.mzXML]	287.20428466796875	10.3419	10.323583333333334	10.4785	0.1549166666666668	7998.27783203125	44314.919592407685	0	1171	0.10108125014199487	4.22884440400352	7.45768880800704	287.203857421875	287.20452880859375
688	287.23651123046875	13.891283333333332					1	DETECTED	287.2365 m/z @13.89 [CD8264_2.mzXML]	287.23651123046875	13.891283333333332	13.802983333333334	14.567016666666666	0.764033333333332	5207.36865234375	104437.11977691644	0	1171	0.27613668619762244	4.326349565873981	7.652699131747962	287.2351989746094	287.2369079589844
689	287.25177001953125	9.804283333333332					1	DETECTED	287.2518 m/z @9.80 [CD8264_2.mzXML]	287.25177001953125	9.804283333333332	9.473433333333332	10.214316666666667	0.7408833333333344	12388.9794921875	167895.53075967403	0	1171	0.38749058651142576	1.143234510030397	0.9088998184076662	287.2510986328125	287.2525939941406
690	287.268310546875	11.573216666666667					1	DETECTED	287.2683 m/z @11.57 [CD8264_2.mzXML]	287.268310546875	11.573216666666667	11.515166666666666	11.663516666666668	0.14835000000000242	9805.12109375	55236.75001196319	0	1171	0.06940474229996063	1.277777777777766	1.5555555555555318	287.2679443359375	287.2688903808594
691	287.63226318359375	12.90285					1	DETECTED	287.6323 m/z @12.90 [CD8264_2.mzXML]	287.63226318359375	12.90285	11.831199999999999	13.6798	1.8486000000000011	85885.828125	1122519.4134149149	0	1171	0.15394046982954102	1.6676269277968139	1.783665334180789	287.63079833984375	287.633056640625
692	288.2029113769531	9.090433333333333					1	DETECTED	288.2029 m/z @9.09 [CD8264_2.mzXML]	288.2029113769531	9.090433333333333	9.072616666666667	12.61255	3.539933333333334	8592.9169921875	620169.4393055424	0	1171	0.07834289458720178	99.34331150608088	197.68662301216176	288.197509765625	288.2029113769531
693	288.2164001464844	10.626466666666666					1	DETECTED	288.2164 m/z @10.63 [CD8264_2.mzXML]	288.2164001464844	10.626466666666666	0.10111666666666667	20.003833333333333	19.902716666666667	157663.390625	2961655.1741851764	1	1171	0.08309674633771458	1.380788289719306	0.6678648147583406	288.21417236328125	288.2216491699219
694	288.64013671875	13.290183333333333					1	DETECTED	288.6401 m/z @13.29 [CD8264_2.mzXML]	288.64013671875	13.290183333333333	12.784166666666666	14.099533333333333	1.3153666666666677	39890.0703125	632146.9381909183	0	1171	0.18557209330098878	2.561179880204963	2.5507816229696636	288.6313781738281	288.64678955078125
695	288.7685546875	1.9366666666666668					1	DETECTED	288.7686 m/z @1.94 [CD8264_2.mzXML]	288.7685546875	1.9366666666666668	1.7381833333333332	2.078133333333333	0.33995	10347.138671875	134518.08850366206	0	1171	0.326234404006597	0.8563691325887973	0.7127382651775946	288.7671813964844	288.76861572265625
696	288.9217224121094	1.6132666666666668					1	DETECTED	288.9217 m/z @1.61 [CD8264_2.mzXML]	288.9217224121094	1.6132666666666668	1.5680666666666667	1.9511666666666665	0.3830999999999998	183746.8125	882480.8488969719	0	1171	0.06765039321134703	4.237831858407065	1.746980917044225	288.9215393066406	288.9286804199219
697	289.17547607421875	1.3042833333333335					1	DETECTED	289.1755 m/z @1.30 [CD8264_2.mzXML]	289.17547607421875	1.3042833333333335	0.10111666666666667	20.003833333333333	19.902716666666667	5371.64501953125	1723491.4556544798	0	1171	6.401740337476756	8.270972433855103	5.606571657905666	289.17327880859375	289.17657470703125
698	289.6300354003906	12.934233333333333					1	DETECTED	289.6300 m/z @12.93 [CD8264_2.mzXML]	289.6300354003906	12.934233333333333	12.835966666666668	13.060183333333333	0.22421666666666518	8163.80859375	52589.99039459227	0	1171	0.14270974166723427	1.1408582089552286	1.281716417910457	289.6286926269531	289.6305236816406
699	289.6478576660156	14.150466666666667					1	DETECTED	289.6479 m/z @14.15 [CD8264_2.mzXML]	289.6478576660156	14.150466666666667	11.074633333333333	15.9321	4.857466666666667	17037.4296875	1319062.1139944764	0	1171	2.5801449144596678	2.985066115811657	5.077608479718882	289.6401062011719	289.6492919921875
700	290.03240966796875	17.709333333333333					1	DETECTED	290.0324 m/z @17.71 [CD8264_2.mzXML]	290.03240966796875	17.709333333333333	0.5930666666666667	19.054666666666666	18.4616	1900.5850830078125	949703.209517517	0	1171	0.44312914270484427	0.5392998473187299	0.07859969463745983	290.0311584472656	290.0344543457031
701	290.1595153808594	8.526616666666666					1	DETECTED	290.1595 m/z @8.53 [CD8264_2.mzXML]	290.1595153808594	8.526616666666666	8.111166666666668	15.36005	7.248883333333332	6254.10791015625	1113635.8397944632	0	1171	5.627076245271606	8.724134472660205	23.30871666014108	290.14959716796875	290.1603698730469
702	290.268310546875	11.3722					1	DETECTED	290.2683 m/z @11.37 [CD8264_2.mzXML]	290.268310546875	11.3722	0.7943166666666667	11.558783333333334	10.764466666666667	25980.9609375	3010324.5145222167	0	1171	0.1927108316456767	0.508819502326395	0.316685365371687	290.25860595703125	290.2766418457031
703	290.6273193359375	12.886750000000001					1	DETECTED	290.6273 m/z @12.89 [CD8264_2.mzXML]	290.6273193359375	12.886750000000001	12.6977	12.981166666666667	0.2834666666666674	8775.958984375	87888.3265377198	0	1171	0.17169321620900035	0.7497134796790924	0.4994269593581849	290.62646484375	290.6360778808594
704	290.66754150390625	14.2986					1	DETECTED	290.6675 m/z @14.30 [CD8264_2.mzXML]	290.66754150390625	14.2986	14.013866666666667	14.879316666666666	0.8654499999999992	4181.0458984375	105917.23628640745	0	1171	0.4179618729110057	1.5197553266213977	1.9823752461870705	290.6660461425781	290.6686706542969
705	290.85443115234375	1.7381833333333332					1	DETECTED	290.8544 m/z @1.74 [CD8264_2.mzXML]	290.85443115234375	1.7381833333333332	1.6902666666666666	1.7973999999999999	0.1071333333333333	30833.33984375	136273.63216040045	0	1171	0.06716735049622646	1.117913043478262	1.2358260869565239	290.8542785644531	290.8550109863281
706	290.924072265625	2.450283333333333					1	DETECTED	290.9241 m/z @2.45 [CD8264_2.mzXML]	290.924072265625	2.450283333333333	1.62865	16.17135	14.5427	37048.546875	3350543.414318329	0	1171	0.8225412396429062	2.010084165601981	3.5941559023609035	290.9160461425781	290.9261474609375
707	291.0694885253906	1.9086833333333333					1	DETECTED	291.0695 m/z @1.91 [CD8264_2.mzXML]	291.0694885253906	1.9086833333333333	0.15593333333333334	18.486833333333333	18.3309	21444.16015625	2336814.834484162	0	1171	0.08507825376793399	1.5546309039710307	2.8482139271503835	291.06787109375	291.0740966796875
708	291.11956787109375	12.015333333333333					1	DETECTED	291.1196 m/z @12.02 [CD8264_2.mzXML]	291.11956787109375	12.015333333333333	3.70415	12.42875	8.7246	63717.94140625	6733738.301460265	0	1171	0.08502965754448688	0.5176317553851956	0.035151623248131196	291.1148986816406	291.12786865234375
709	291.17352294921875	9.963033333333334					1	DETECTED	291.1735 m/z @9.96 [CD8264_2.mzXML]	291.17352294921875	9.963033333333334	9.683566666666668	10.07025	0.38668333333333216	2526.218505859375	44429.938667968774	0	1171	0.27890996539082913	0.6918237118320604	0.3836474236641208	291.1726379394531	291.1737976074219
710	291.6462097167969	12.852966666666667					1	DETECTED	291.6462 m/z @12.85 [CD8264_2.mzXML]	291.6462097167969	12.852966666666667	2.0075	14.216133333333334	12.208633333333333	24637.669921875	3077744.1736992802	0	1171	0.09753733129378794	0.5628449982173811	12.24701141985003	291.63958740234375	291.6465148925781
711	291.93487548828125	2.5455166666666664					1	DETECTED	291.9349 m/z @2.55 [CD8264_2.mzXML]	291.93487548828125	2.5455166666666664	0.48351666666666665	8.682616666666666	8.1991	31886.21875	2504932.4707065453	0	1171	0.669203804029435	1.1829974876425173	2.852637255142868	291.92626953125	291.9363098144531
712	292.0724182128906	1.9226999999999999					1	DETECTED	292.0724 m/z @1.92 [CD8264_2.mzXML]	292.0724182128906	1.9226999999999999	1.9226999999999999	19.712333333333333	17.789633333333335	4199.3798828125	2130226.1196861276	0	1171	16.119841036259594	null	null	292.0657958984375	292.07244873046875
713	292.12255859375	12.015333333333333					1	DETECTED	292.1226 m/z @12.02 [CD8264_2.mzXML]	292.12255859375	12.015333333333333	12.015333333333333	12.11855	0.10321666666666829	8583.2939453125	32389.93406555212	0	1171	0.08569534794426481	null	null	292.1225280761719	292.1232604980469
714	292.9321594238281	2.5864166666666666					1	DETECTED	292.9322 m/z @2.59 [CD8264_2.mzXML]	292.9321594238281	2.5864166666666666	2.3682666666666665	14.248966666666666	11.8807	5186.1474609375	925918.0973107606	0	1171	0.29809987429437435	27.230575292230107	3.6150149264963467	292.9229431152344	292.939697265625
715	292.9848937988281	2.55905					1	DETECTED	292.9849 m/z @2.56 [CD8264_2.mzXML]	292.9848937988281	2.55905	2.4093500000000003	3.5223999999999998	1.1130499999999994	5875.37890625	168178.5632939453	0	1171	0.15070242306061887	3.7176018704074867	6.465867124833273	292.97698974609375	292.9929504394531
716	293.0000305175781	2.5727166666666665					1	DETECTED	293.0000 m/z @2.57 [CD8264_2.mzXML]	293.0000305175781	2.5727166666666665	2.3682666666666665	15.107949999999999	12.739683333333332	5759.59423828125	983943.0672720947	0	1171	0.41181367741345376	31.15598760903236	59.68503381954528	292.99560546875	293.0004577636719
717	293.011474609375	2.55905					1	DETECTED	293.0115 m/z @2.56 [CD8264_2.mzXML]	293.011474609375	2.55905	1.9366666666666668	3.5223999999999998	1.585733333333333	7701.5830078125	307983.745016266	0	1171	0.34734096964488526	1.2739201456765656	null	293.0036926269531	293.0154724121094
718	293.02655029296875	2.5727166666666665					1	DETECTED	293.0266 m/z @2.57 [CD8264_2.mzXML]	293.02655029296875	2.5727166666666665	2.31425	4.093233333333333	1.7789833333333331	7805.70703125	337462.11064465356	0	1171	0.5937280725795158	3.441417332989425	3.4498769073769995	293.01861572265625	293.031494140625
719	293.0420227050781	2.463716666666667					1	DETECTED	293.0420 m/z @2.46 [CD8264_2.mzXML]	293.0420227050781	2.463716666666667	0.3017166666666667	4.377533333333333	4.075816666666666	10885.064453125	924883.0323281871	0	1171	0.5891491219399989	0.9426032994141225	0.6024086841265809	293.033203125	293.049560546875
720	293.060791015625	2.4910666666666668					1	DETECTED	293.0608 m/z @2.49 [CD8264_2.mzXML]	293.060791015625	2.4910666666666668	2.1062166666666666	4.1249	2.0186833333333336	20945.37109375	674841.4224346314	0	1171	0.2740080982942157	2.1661928131324366	2.6009173941238104	293.0526123046875	293.0608825683594
721	293.07159423828125	2.7251833333333333					1	DETECTED	293.0716 m/z @2.73 [CD8264_2.mzXML]	293.07159423828125	2.7251833333333333	2.03595	18.945333333333334	16.909383333333334	25632.1171875	2287323.4901675098	0	1171	0.6636030049666393	9.578534762688294	18.199245557330272	293.06292724609375	293.0719299316406
722	293.0973205566406	2.55905					1	DETECTED	293.0973 m/z @2.56 [CD8264_2.mzXML]	293.0973205566406	2.55905	0.10111666666666667	20.003833333333333	19.902716666666667	1.1050446E7	6.924843403018094E8	1	1171	0.7192971137842421	2.1906798054008787	1.8906774746150448	293.0964050292969	293.1067199707031
723	293.13055419921875	2.4910666666666668					1	DETECTED	293.1306 m/z @2.49 [CD8264_2.mzXML]	293.13055419921875	2.4910666666666668	2.0075	14.248966666666666	12.241466666666666	23317.470703125	1763133.746588592	0	1171	0.47545403868229963	2.101778829883174	2.6047455649085163	293.12225341796875	293.1401672363281
724	293.15252685546875	9.752433333333332					1	DETECTED	293.1525 m/z @9.75 [CD8264_2.mzXML]	293.15252685546875	9.752433333333332	2.1761333333333335	13.13765	10.961516666666668	152656.4375	1.086530729041757E7	0	1171	0.5685836391587156	0.5388219680125401	0.08256053574210717	293.1446533203125	293.1609191894531
725	293.1780090332031	13.6798					1	DETECTED	293.1780 m/z @13.68 [CD8264_2.mzXML]	293.1780090332031	13.6798	2.2462	15.8585	13.6123	14554.595703125	1740835.9979373168	0	1171	0.19231734357880192	0.6087664228342385	0.1140540798901079	293.16802978515625	293.1876525878906
726	293.1941223144531	2.4227833333333333					1	DETECTED	293.1941 m/z @2.42 [CD8264_2.mzXML]	293.1941223144531	2.4227833333333333	2.3412333333333333	3.5673000000000004	1.226066666666667	6604.068359375	195735.06040209965	0	1171	0.12453205911903575	7.517269568771717	11.576803567918812	293.1895446777344	293.1990051269531
727	293.21026611328125	9.99865					1	DETECTED	293.2103 m/z @10.00 [CD8264_2.mzXML]	293.21026611328125	9.99865	2.2322333333333333	12.461966666666665	10.229733333333332	78788.40625	2.0528085352446772E7	0	1171	9.813259935468508	0.6673725427019451	0.3427087268513347	293.20074462890625	293.2191467285156
728	293.2336730957031	9.57765					1	DETECTED	293.2337 m/z @9.58 [CD8264_2.mzXML]	293.2336730957031	9.57765	2.4227833333333333	9.892149999999999	7.469366666666666	98576.4609375	2.0392342670006074E7	0	1171	7.857308438796536	0.5222734432380947	0.044210932880755685	293.224609375	293.24346923828125
729	293.680419921875	2.5046000000000004					1	DETECTED	293.6804 m/z @2.50 [CD8264_2.mzXML]	293.680419921875	2.5046000000000004	2.38235	3.597366666666667	1.2150166666666666	4623.0439453125	150109.82092181398	0	1171	0.4105843243818108	4.96939331970006	8.93878663940012	293.67816162109375	293.6876525878906
730	294.1004333496094	2.55905					1	DETECTED	294.1004 m/z @2.56 [CD8264_2.mzXML]	294.1004333496094	2.55905	1.8538999999999999	18.7255	16.8716	1058646.625	6.481934890606119E7	0	1171	0.7261037155305434	1.791202132730346	2.1611031736277275	294.1002197265625	294.10333251953125
731	294.1561584472656	9.752433333333332					1	DETECTED	294.1562 m/z @9.75 [CD8264_2.mzXML]	294.1561584472656	9.752433333333332	9.560533333333332	19.091333333333335	9.530800000000003	22387.5625	2866135.228911255	0	1171	0.2059268530995766	24.832725377800895	48.66545075560179	294.146484375	294.1561584472656
732	294.9187927246094	12.90285					1	DETECTED	294.9188 m/z @12.90 [CD8264_2.mzXML]	294.9187927246094	12.90285	0.10111666666666667	19.985666666666667	19.88455	19962.0078125	4403497.768684848	0	1171	1.716573016649983	0.7036314796573904	4.655745851236598	294.9180603027344	294.9202575683594
733	294.9384460449219	1.62865					1	DETECTED	294.9384 m/z @1.63 [CD8264_2.mzXML]	294.9384460449219	1.62865	1.5831000000000002	1.7535833333333335	0.17048333333333332	68305.5625	329012.08146435535	0	1171	0.07088128491269985	1.8713867544822638	2.7007349830048395	294.9377136230469	294.9384765625
734	294.95343017578125	11.212					1	DETECTED	294.9534 m/z @11.21 [CD8264_2.mzXML]	294.95343017578125	11.212	11.0231	18.3575	7.334400000000002	7794.78369140625	1251684.1120986328	0	1171	0.09543149302319343	19.413446267866572	33.553362010043045	294.95294189453125	294.9549560546875
735	295.0577087402344	10.509383333333334					1	DETECTED	295.0577 m/z @10.51 [CD8264_2.mzXML]	295.0577087402344	10.509383333333334	10.463433333333334	10.557533333333334	0.09409999999999918	8712.337890625	34388.626470703	0	1171	0.10237805746996109	1.0239390642002202	1.0478781284004401	295.0572814941406	295.057861328125
736	295.1014099121094	2.450283333333333					1	DETECTED	295.1014 m/z @2.45 [CD8264_2.mzXML]	295.1014099121094	2.450283333333333	1.8538999999999999	18.523500000000002	16.669600000000003	119608.7734375	9136415.182822926	0	1171	0.7020453534416302	13.370674604222302	3.026143686544852	295.0972900390625	295.1035461425781
737	295.1283874511719	9.630416666666667					1	DETECTED	295.1284 m/z @9.63 [CD8264_2.mzXML]	295.1283874511719	9.630416666666667	9.57765	9.717966666666666	0.1403166666666653	39234.265625	210617.20964892535	0	1171	0.10166692864232374	1.329595704358795	1.6591914087175899	295.12811279296875	295.12847900390625
738	295.1484375	9.804283333333332					1	DETECTED	295.1484 m/z @9.80 [CD8264_2.mzXML]	295.1484375	9.804283333333332	9.5432	10.08815	0.54495	6685.36474609375	117776.01785852056	0	1171	0.3756243670453401	1.0436323013086561	1.0872646026173123	295.1478576660156	295.14910888671875
739	295.1933288574219	12.326783333333333					1	DETECTED	295.1933 m/z @12.33 [CD8264_2.mzXML]	295.1933288574219	12.326783333333333	1.43215	16.707166666666666	15.275016666666666	37194.79296875	2144499.4691558224	0	1171	0.3762303362366115	0.6515927427512328	0.3399748145395825	295.1868591308594	295.2032775878906
740	295.2940979003906	2.65555					1	DETECTED	295.2941 m/z @2.66 [CD8264_2.mzXML]	295.2940979003906	2.65555	2.0075	7.939933333333333	5.932433333333334	34910.015625	2215315.3869926454	0	1171	0.8073581639936354	2.1790270100980664	1.6929601975694923	295.2931213378906	295.2955627441406
741	296.065185546875	1.7535833333333335					1	DETECTED	296.0652 m/z @1.75 [CD8264_2.mzXML]	296.065185546875	1.7535833333333335	1.6902666666666666	13.198283333333334	11.508016666666668	101536.0	7685951.179520996	0	1171	0.05847774513455284	90.87667807317682	0.5163711227098138	296.05535888671875	296.0652160644531
742	296.1487731933594	8.82325					1	DETECTED	296.1488 m/z @8.82 [CD8264_2.mzXML]	296.1487731933594	8.82325	8.735633333333334	8.876583333333334	0.14095000000000013	3450.174560546875	17642.08942395018	0	1171	0.09503164374077677	0.8043560966330715	0.6087121932661431	296.1484069824219	296.14892578125
743	296.1846618652344	11.813899999999999					1	DETECTED	296.1847 m/z @11.81 [CD8264_2.mzXML]	296.1846618652344	11.813899999999999	9.335133333333333	19.566333333333333	10.2312	25380.953125	2346495.745381867	0	1171	0.23997727619160436	2.3358398707575034	4.53040041496291	296.1827087402344	296.18499755859375
744	296.19696044921875	12.360933333333332					1	DETECTED	296.1970 m/z @12.36 [CD8264_2.mzXML]	296.19696044921875	12.360933333333332	12.240450000000001	12.512366666666667	0.2719166666666659	6215.6787109375	77407.8070710447	0	1171	0.28520053618887964	1.1284410015216693	1.2568820030433385	296.1959228515625	296.1971740722656
745	296.25726318359375	13.43005					1	DETECTED	296.2573 m/z @13.43 [CD8264_2.mzXML]	296.25726318359375	13.43005	13.3827	13.6628	0.2801000000000009	7409.90966796875	77838.4248951417	0	1171	0.1782209785017166	2.957761351636771	4.915522703273542	296.2565612792969	296.258544921875
746	296.9884033203125	11.695549999999999					1	DETECTED	296.9884 m/z @11.70 [CD8264_2.mzXML]	296.9884033203125	11.695549999999999	11.3722	12.136133333333333	0.763933333333334	7740.537109375	191866.4085671389	0	1171	0.07804840812449321	1.1812793154992036	1.3625586309984072	296.98822021484375	296.9892578125
747	297.1181335449219	1.4947166666666667					1	DETECTED	297.1181 m/z @1.49 [CD8264_2.mzXML]	297.1181335449219	1.4947166666666667	1.4136	1.5831000000000002	0.1695000000000002	7247.28271484375	45818.385925415016	0	1171	0.06274493600262088	1.0447914526402307	1.0305519366894522	297.1174621582031	297.1185607910156
748	297.1802062988281	16.1898					1	DETECTED	297.1802 m/z @16.19 [CD8264_2.mzXML]	297.1802062988281	16.1898	9.302383333333333	19.949333333333335	10.646950000000002	11764.2275390625	2712514.352352357	0	1171	5.52686337073567	0.7166031243103853	0.4453154538259457	297.1787414550781	297.1809997558594
749	298.2730712890625	14.199983333333334					1	DETECTED	298.2731 m/z @14.20 [CD8264_2.mzXML]	298.2730712890625	14.199983333333334	10.6622	16.874333333333333	6.212133333333332	92435.3671875	4164092.778112459	0	1171	0.5742953543094327	0.7501630364521498	0.46389825773654597	298.2646484375	298.27423095703125
750	299.1376647949219	11.296883333333334					1	DETECTED	299.1377 m/z @11.30 [CD8264_2.mzXML]	299.1376647949219	11.296883333333334	10.360233333333333	14.1333	3.773066666666667	61171.55859375	2101377.4725987255	1	1171	0.3479499627266378	1.7832802838220083	2.1894794316444157	299.1370544433594	299.13922119140625
751	299.2765197753906	14.199983333333334					1	DETECTED	299.2765 m/z @14.20 [CD8264_2.mzXML]	299.2765197753906	14.199983333333334	14.082566666666667	15.9321	1.8495333333333335	17672.009765625	612779.5639779667	0	1171	0.43828175284159343	7.159820846250162	9.067070407655716	299.27606201171875	299.2774658203125
752	299.63189697265625	12.918383333333333					1	DETECTED	299.6319 m/z @12.92 [CD8264_2.mzXML]	299.63189697265625	12.918383333333333	12.732016666666668	13.07635	0.3443333333333314	16146.861328125	184005.25300024354	0	1171	0.09122489413309331	0.9238061169737128	0.7284914380538999	299.6316833496094	299.6325378417969
753	300.1409912109375	11.280566666666665					1	DETECTED	300.1410 m/z @11.28 [CD8264_2.mzXML]	300.1409912109375	11.280566666666665	8.613266666666668	13.213966666666666	4.600699999999998	13297.6982421875	901465.6987739253	0	1171	2.8654330797183967	0.862426423724366	0.7235278918101068	300.134033203125	300.1502380371094
754	300.1796875	11.573216666666667					1	DETECTED	300.1797 m/z @11.57 [CD8264_2.mzXML]	300.1796875	11.573216666666667	9.352183333333333	12.0659	2.7137166666666666	128307.3125	2190557.2337567746	0	1171	0.13263435152551217	0.5731822524698053	0.1011514914940277	300.1792297363281	300.1839599609375
755	300.2165222167969	10.541216666666665					1	DETECTED	300.2165 m/z @10.54 [CD8264_2.mzXML]	300.2165222167969	10.541216666666665	10.509383333333334	10.6622	0.15281666666666638	13094.990234375	82445.05264648423	0	1171	0.13648454726489234	2.4002617801048545	3.8005235602097094	300.21624755859375	300.2169494628906
756	301.1170654296875	10.771816666666666					1	DETECTED	301.1171 m/z @10.77 [CD8264_2.mzXML]	301.1170654296875	10.771816666666666	10.323583333333334	10.808583333333333	0.48499999999999943	11699.533203125	222112.66064941432	0	1171	0.10123671304562443	0.5410128653231207	0.08202573064624132	301.11700439453125	301.11798095703125
757	301.1400146484375	12.445500000000001					1	DETECTED	301.1400 m/z @12.45 [CD8264_2.mzXML]	301.1400146484375	12.445500000000001	0.10111666666666667	20.003833333333333	19.902716666666667	89761.2109375	1.1293980017900316E7	0	1171	10.800244073884954	0.6556839261141268	0.48955057617605147	301.1388854980469	301.1411437988281
758	301.18292236328125	11.573216666666667					1	DETECTED	301.1829 m/z @11.57 [CD8264_2.mzXML]	301.18292236328125	11.573216666666667	11.529783333333334	11.761416666666666	0.23163333333333114	27236.71484375	138436.75812255737	0	1171	0.06476059365481213	2.6665387567152816	4.333077513430563	301.1825256347656	301.18310546875
759	301.2126770019531	13.43005					1	DETECTED	301.2127 m/z @13.43 [CD8264_2.mzXML]	301.2126770019531	13.43005	10.360233333333333	13.6628	3.3025666666666673	17504.0	1780225.0246049804	0	1171	0.1789070384631728	0.5379094299876759	0.07581885997535179	301.2076110839844	301.2132568359375
760	302.101806640625	10.626466666666666					1	DETECTED	302.1018 m/z @10.63 [CD8264_2.mzXML]	302.101806640625	10.626466666666666	10.557533333333334	10.717066666666666	0.1595333333333322	3193.692138671875	24070.47904931637	0	1171	0.22430611862976946	1.1571566731141347	1.3143133462282695	302.10137939453125	302.10272216796875
761	302.1432189941406	12.445500000000001					1	DETECTED	302.1432 m/z @12.45 [CD8264_2.mzXML]	302.1432189941406	12.445500000000001	0.10111666666666667	19.967499999999998	19.86638333333333	15520.70703125	2405047.0755381775	0	1171	0.16571288899048042	1.9818820304431657	1.8475888251504067	302.1418151855469	302.1455993652344
762	302.2318115234375	10.789983333333334					1	DETECTED	302.2318 m/z @10.79 [CD8264_2.mzXML]	302.2318115234375	10.789983333333334	10.753566666666668	10.935883333333333	0.18231666666666513	8012.5380859375	60843.99037469454	0	1171	0.1345211146613341	2.5032036613272646	4.074241718700358	302.2310485839844	302.2318115234375
763	302.28643798828125	11.573216666666667					1	DETECTED	302.2864 m/z @11.57 [CD8264_2.mzXML]	302.28643798828125	11.573216666666667	9.630416666666667	15.250716666666667	5.6203	193923.09375	4155234.1418823497	0	1171	0.18893841623253316	0.5836675538480878	2.0492424643543763	302.2855224609375	302.29132080078125
764	303.02703857421875	1.4645166666666667					1	DETECTED	303.0270 m/z @1.46 [CD8264_2.mzXML]	303.02703857421875	1.4645166666666667	1.43215	9.560533333333332	8.128383333333332	5690.8984375	1063704.8366595458	0	1171	0.06914340294356514	125.56719876416068	250.1343975283214	303.0216979980469	303.0272216796875
765	303.05242919921875	16.8185					1	DETECTED	303.0524 m/z @16.82 [CD8264_2.mzXML]	303.05242919921875	16.8185	9.437999999999999	19.529833333333332	10.091833333333334	2450.95068359375	694642.0578544923	0	1171	0.07585572840611476	0.6836822256848	0.36736445136959983	303.0505676269531	303.05322265625
766	303.07379150390625	9.700683333333334					1	DETECTED	303.0738 m/z @9.70 [CD8264_2.mzXML]	303.07379150390625	9.700683333333334	9.648183333333332	9.7872	0.13901666666666834	8322.751953125	42784.45248828127	0	1171	0.09990070293580011	1.3239682539682198	1.6479365079364394	303.0733337402344	303.0740966796875
767	303.2284851074219	14.199983333333334					1	DETECTED	303.2285 m/z @14.20 [CD8264_2.mzXML]	303.2284851074219	14.199983333333334	10.3419	16.522666666666666	6.180766666666665	246385.59375	9461714.621021371	1	1171	0.364834697410787	0.708513092703594	0.4299016019117667	303.22747802734375	303.230712890625
768	303.6458435058594	12.818833333333334					1	DETECTED	303.6458 m/z @12.82 [CD8264_2.mzXML]	303.6458435058594	12.818833333333334	10.574283333333334	13.060183333333333	2.485899999999999	10489.81640625	457420.3471782836	0	1171	0.15564542458332298	0.5537635606246238	0.10752712124924765	303.64471435546875	303.6494445800781
769	304.01885986328125	10.08815					1	DETECTED	304.0189 m/z @10.09 [CD8264_2.mzXML]	304.01885986328125	10.08815	1.4490166666666666	10.178016666666668	8.729000000000001	3831.5126953125	902225.2866741944	0	1171	0.10357832658035271	0.5052011390031408	0.010402278006281582	304.018310546875	304.0285339355469
770	304.0482177734375	17.041833333333333					1	DETECTED	304.0482 m/z @17.04 [CD8264_2.mzXML]	304.0482177734375	17.041833333333333	0.41081666666666666	20.003833333333333	19.593016666666667	4322.42822265625	1655191.175599242	0	1171	1.9266623577044157	0.5890504789745264	0.178100957949053	304.0469665527344	304.050048828125
771	304.15008544921875	9.286900000000001					1	DETECTED	304.1501 m/z @9.29 [CD8264_2.mzXML]	304.15008544921875	9.286900000000001	9.198733333333333	16.781166666666667	7.582433333333334	4871.1279296875	1086072.772512024	0	1171	0.18583633891489804	43.00056710774991	85.00113421549982	304.1419982910156	304.1540832519531
772	304.1748962402344	8.876583333333334					1	DETECTED	304.1749 m/z @8.88 [CD8264_2.mzXML]	304.1748962402344	8.876583333333334	8.82325	9.0548	0.23155000000000037	3847.965576171875	22270.76884747318	0	1171	0.0800383109095435	2.1707812499999535	3.3415624999999065	304.1745910644531	304.1772155761719
773	304.2114562988281	10.07025					1	DETECTED	304.2115 m/z @10.07 [CD8264_2.mzXML]	304.2114562988281	10.07025	10.016483333333333	10.323583333333334	0.30710000000000015	25451.322265625	219898.4587917476	0	1171	0.16181627938207832	3.0584020451414515	4.549077142351631	304.2111511230469	304.2118835449219
774	304.23187255859375	14.199983333333334					1	DETECTED	304.2319 m/z @14.20 [CD8264_2.mzXML]	304.23187255859375	14.199983333333334	11.107949999999999	17.264	6.1560500000000005	46243.16796875	2789974.883558165	0	1171	0.4517642265719779	0.7588227279943136	0.37195708843712594	304.22637939453125	304.23297119140625
775	304.29833984375	11.499516666666667					1	DETECTED	304.2983 m/z @11.50 [CD8264_2.mzXML]	304.29833984375	11.499516666666667	11.482983333333333	11.779016666666667	0.2960333333333338	21097.25390625	133899.17836059473	0	1171	15.85510273839494	8.952620967741975	11.157765069006627	304.29833984375	304.29949951171875
776	304.89556884765625	1.6132666666666668					1	DETECTED	304.8956 m/z @1.61 [CD8264_2.mzXML]	304.89556884765625	1.6132666666666668	1.5680666666666667	19.03666666666667	17.468600000000002	89383.0625	3739414.720519684	0	1171	0.07562617260599347	193.2367256637163	1.6884617911917572	304.8950500488281	304.9046936035156
777	305.04461669921875	16.762333333333334					1	DETECTED	305.0446 m/z @16.76 [CD8264_2.mzXML]	305.04461669921875	16.762333333333334	2.14825	19.82133333333333	17.67308333333333	3710.714111328125	1465763.3156423345	0	1171	1.8132451583109024	0.60465931835159	0.20931863670318	305.0432434082031	305.0464172363281
778	305.08734130859375	15.63765					1	DETECTED	305.0873 m/z @15.64 [CD8264_2.mzXML]	305.08734130859375	15.63765	10.644266666666665	16.061216666666667	5.416950000000002	2632.68408203125	318532.10423815926	0	1171	0.5388528090552267	0.5424127929293097	0.08482558585861939	305.08551025390625	305.0878601074219
779	305.13507080078125	12.343833333333333					1	DETECTED	305.1351 m/z @12.34 [CD8264_2.mzXML]	305.13507080078125	12.343833333333333	12.309483333333333	12.495666666666667	0.18618333333333403	8811.4892578125	49962.98629125989	0	1171	0.0667017123821605	2.710092188258147	3.6322289979008473	305.134765625	305.13568115234375
780	305.17498779296875	11.057783333333333					1	DETECTED	305.1750 m/z @11.06 [CD8264_2.mzXML]	305.17498779296875	11.057783333333333	10.68055	11.3722	0.6916499999999992	125313.6015625	973731.9694860845	1	1171	0.08566304370043021	0.9670580856408035	0.3775502830586525	305.1743469238281	305.176025390625
781	305.21453857421875	10.052333333333333					1	DETECTED	305.2145 m/z @10.05 [CD8264_2.mzXML]	305.21453857421875	10.052333333333333	10.016483333333333	18.376166666666666	8.359683333333333	4216.2919921875	1169544.5893568113	0	1171	0.0878279611391175	116.5925151092517	232.1850302185034	305.2130126953125	305.21539306640625
782	305.2440490722656	12.596016666666666					1	DETECTED	305.2440 m/z @12.60 [CD8264_2.mzXML]	305.2440490722656	12.596016666666666	3.6278	15.178866666666666	11.551066666666665	95222.7578125	2714258.0821859776	1	1171	0.2251185689080586	8.247114102507734	14.908617623012368	305.2424621582031	305.2487487792969
783	305.7082824707031	10.430883333333332					1	DETECTED	305.7083 m/z @10.43 [CD8264_2.mzXML]	305.7082824707031	10.430883333333332	10.414683333333333	10.4785	0.06381666666666774	2900.427734375	9673.955217529468	0	1171	0.08678206351384254	1.969650205761405	2.93930041152281	305.7079162597656	305.7095031738281
784	306.0831604003906	15.9321					1	DETECTED	306.0832 m/z @15.93 [CD8264_2.mzXML]	306.0831604003906	15.9321	9.271766666666668	19.109666666666666	9.837899999999998	5803.99853515625	1529392.0112764891	0	1171	1.9213235983494439	0.7385441169110655	0.5147739307208311	306.0816345214844	306.0843505859375
785	306.17840576171875	11.040466666666667					1	DETECTED	306.1784 m/z @11.04 [CD8264_2.mzXML]	306.17840576171875	11.040466666666667	11.0231	11.212	0.1889000000000003	17006.873046875	123893.10772351097	0	1171	0.07994589494725801	5.43857965451026	9.87715930902052	306.1775817871094	306.1787109375
786	307.04339599609375	1.9511666666666665					1	DETECTED	307.0434 m/z @1.95 [CD8264_2.mzXML]	307.04339599609375	1.9511666666666665	1.8811166666666668	7.430883333333333	5.549766666666667	53025.40234375	954816.8605882564	0	1171	0.11352087240199649	26.331041749715457	3.4747572702698104	307.0418395996094	307.0445556640625
787	307.0614318847656	11.515166666666666					1	DETECTED	307.0614 m/z @11.52 [CD8264_2.mzXML]	307.0614318847656	11.515166666666666	10.49395	15.090283333333334	4.596333333333334	6550.875	698292.6157820434	0	1171	3.8352791043085794	2.250420250354971	2.8838231115170254	307.06011962890625	307.0667724609375
788	307.079833984375	15.766449999999999					1	DETECTED	307.0798 m/z @15.77 [CD8264_2.mzXML]	307.079833984375	15.766449999999999	1.3586500000000001	18.651999999999997	17.293349999999997	6200.74755859375	1660225.5180201412	0	1171	2.007587029565661	0.6001384666638904	0.49148184967286956	307.07666015625	307.081787109375
789	307.1680908203125	10.557533333333334					1	DETECTED	307.1681 m/z @10.56 [CD8264_2.mzXML]	307.1680908203125	10.557533333333334	8.5092	11.19465	2.6854499999999994	10448.2880859375	375902.2042559509	0	1171	0.8993859015330354	0.6555207485760778	0.01765746394523356	307.1636657714844	307.1688232421875
790	307.26220703125	12.11855					1	DETECTED	307.2622 m/z @12.12 [CD8264_2.mzXML]	307.26220703125	12.11855	11.981933333333334	14.844083333333334	2.8621499999999997	5902.35498046875	354905.47987622034	0	1171	0.1693766363549596	10.475112846163217	18.404278427706412	307.2586669921875	307.26348876953125
791	308.0495910644531	10.430883333333332					1	DETECTED	308.0496 m/z @10.43 [CD8264_2.mzXML]	308.0495910644531	10.430883333333332	1.9933	11.212	9.2187	853044.625	8737818.147804445	1	1171	0.100081734093175	2.4837100139997292	3.437849711520101	308.0460510253906	308.0502624511719
792	309.0536193847656	10.430883333333332					1	DETECTED	309.0536 m/z @10.43 [CD8264_2.mzXML]	309.0536193847656	10.430883333333332	2.162183333333333	15.055033333333334	12.892850000000001	106431.3203125	2.3275914085033964E7	1	1171	0.11379268486417615	0.5114383134171748	0.020540743780688733	309.04638671875	309.0540466308594
793	309.08154296875	11.558783333333334					1	DETECTED	309.0815 m/z @11.56 [CD8264_2.mzXML]	309.08154296875	11.558783333333334	11.482983333333333	16.688499999999998	5.205516666666664	11045.533203125	411416.886118011	0	1171	0.06754072142830125	34.33718117853956	67.67436235707912	309.0765686035156	309.08209228515625
794	309.1502990722656	13.732566666666665					1	DETECTED	309.1503 m/z @13.73 [CD8264_2.mzXML]	309.1502990722656	13.732566666666665	9.271766666666668	15.4528	6.181033333333332	13719.4072265625	768165.3282055665	0	1171	0.2165633545142338	0.702245796521732	0.09987523848667329	309.1462707519531	309.1512451171875
795	309.202880859375	12.766633333333335					1	DETECTED	309.2029 m/z @12.77 [CD8264_2.mzXML]	309.202880859375	12.766633333333335	11.7447	15.987516666666666	4.242816666666666	12179.3173828125	687281.2920474238	0	1171	0.11662804750740641	2.0758774218800933	4.911867227668337	309.2021789550781	309.2064208984375
796	310.0467529296875	10.430883333333332					1	DETECTED	310.0468 m/z @10.43 [CD8264_2.mzXML]	310.0467529296875	10.430883333333332	10.378549999999999	11.212	0.8334500000000009	276744.53125	1831564.9928203125	0	1171	0.09368858575264838	2.51566988231826	3.405921586439799	310.0456237792969	310.0478515625
797	310.11309814453125	0.22868333333333332					1	DETECTED	310.1131 m/z @0.23 [CD8264_2.mzXML]	310.11309814453125	0.22868333333333332	0.10111666666666667	19.967499999999998	19.86638333333333	1760.539306640625	1050680.709724579	0	1171	19.77386955226387	77.866671021688	154.733342043376	310.1109313964844	310.1141052246094
798	310.9121398925781	1.6594666666666666					1	DETECTED	310.9121 m/z @1.66 [CD8264_2.mzXML]	310.9121398925781	1.6594666666666666	1.5831000000000002	1.7684833333333332	0.185383333333333	78725.125	373140.48572021455	0	1171	0.0687820588722301	1.2286864099744506	1.2546654643201518	310.911865234375	310.91302490234375
799	311.05047607421875	10.430883333333332					1	DETECTED	311.0505 m/z @10.43 [CD8264_2.mzXML]	311.05047607421875	10.430883333333332	10.397	10.808583333333333	0.41158333333333275	40386.2421875	267965.62321966473	0	1171	0.08566541507213365	6.07353664535194	11.14707329070388	311.04986572265625	311.0508728027344
800	311.1232604980469	8.7534					1	DETECTED	311.1233 m/z @8.75 [CD8264_2.mzXML]	311.1232604980469	8.7534	8.440966666666666	8.929616666666668	0.4886500000000016	20680.0625	190208.74345153794	0	1171	0.08266153711943147	0.7742694373800662	0.28071080174228724	311.1226806640625	311.123779296875
801	311.1659851074219	12.29235					1	DETECTED	311.1660 m/z @12.29 [CD8264_2.mzXML]	311.1659851074219	12.29235	9.22765	15.072516666666667	5.844866666666666	65694.875	1563458.7764753716	0	1171	0.28040410516935843	2.1073375148868574	3.6032105851145175	311.15753173828125	311.1757507324219
802	311.20440673828125	10.608616666666668					1	DETECTED	311.2044 m/z @10.61 [CD8264_2.mzXML]	311.20440673828125	10.608616666666668	10.07025	18.116666666666667	8.046416666666667	3693.294189453125	662448.6297496639	0	1171	4.222706697955498	7.472989288588918	13.945978577177836	311.194580078125	311.2057189941406
803	311.6322021484375	12.835966666666668					1	DETECTED	311.6322 m/z @12.84 [CD8264_2.mzXML]	311.6322021484375	12.835966666666668	12.784166666666666	13.979166666666666	1.1950000000000003	9111.8271484375	312807.060320557	0	1171	0.1036350131952748	11.534749034748627	22.069498069497254	311.6316833496094	311.6378479003906
804	311.992919921875	17.319333333333336					1	DETECTED	311.9929 m/z @17.32 [CD8264_2.mzXML]	311.992919921875	17.319333333333336	10.360233333333333	20.003833333333333	9.6436	2385.426025390625	676643.0835354305	0	1171	2.183763185025743	0.692876952479487	0.3857539049589739	311.9905090332031	311.99444580078125
805	312.028564453125	13.213966666666666					1	DETECTED	312.0286 m/z @13.21 [CD8264_2.mzXML]	312.028564453125	13.213966666666666	10.034600000000001	18.135166666666667	8.100566666666666	29983.58203125	1319776.802471007	0	1171	0.20692063607112487	1.0070698589974283	0.7328733952563291	312.021240234375	312.02984619140625
806	312.0430908203125	10.430883333333332					1	DETECTED	312.0431 m/z @10.43 [CD8264_2.mzXML]	312.0430908203125	10.430883333333332	10.430883333333332	10.541216666666665	0.11033333333333317	11733.7783203125	41725.92268139687	0	1171	0.051498669976689726	null	null	312.0428771972656	312.0434265136719
807	312.1695556640625	12.326783333333333					1	DETECTED	312.1696 m/z @12.33 [CD8264_2.mzXML]	312.1695556640625	12.326783333333333	3.5822999999999996	12.512366666666667	8.930066666666667	11232.8798828125	1550495.4393530271	0	1171	0.23331893586476937	0.5107876431436392	0.022507330135271196	312.1641540527344	312.1699523925781
808	312.2159729003906	10.735283333333333					1	DETECTED	312.2160 m/z @10.74 [CD8264_2.mzXML]	312.2159729003906	10.735283333333333	10.509383333333334	11.0231	0.5137166666666655	13372.3486328125	144034.74250012232	0	1171	0.15607687229971567	1.137044414932862	2.1618440996100343	312.2155456542969	312.2167663574219
809	312.3614807128906	12.0659					1	DETECTED	312.3615 m/z @12.07 [CD8264_2.mzXML]	312.3614807128906	12.0659	12.015333333333333	12.188899999999999	0.17356666666666598	12455.2294921875	88737.483143555	0	1171	0.12444438043024064	1.71621621621621	2.43243243243242	312.3612365722656	312.362060546875
810	312.657470703125	1.8538999999999999					1	DETECTED	312.6575 m/z @1.85 [CD8264_2.mzXML]	312.657470703125	1.8538999999999999	1.8399666666666665	18.46783333333333	16.627866666666666	33398.28515625	1521786.523398681	0	1171	0.40962620184069665	59.72482465823302	93.27395794877717	312.6556701660156	312.6670837402344
811	313.0958251953125	1.4947166666666667					1	DETECTED	313.0958 m/z @1.49 [CD8264_2.mzXML]	313.0958251953125	1.4947166666666667	1.4136	16.762333333333334	15.348733333333334	20145.63671875	5340976.239105927	0	1171	0.3263987175323473	94.6089993836038	183.22233156888214	313.0878601074219	313.0962829589844
812	313.16619873046875	12.274933333333333					1	DETECTED	313.1662 m/z @12.27 [CD8264_2.mzXML]	313.16619873046875	12.274933333333333	1.24985	12.596016666666666	11.346166666666665	12913.6650390625	1697059.2463504635	0	1171	0.2777599446724466	0.5145614923545551	0.029122984709110192	313.1604309082031	313.16656494140625
813	313.27294921875	13.820583333333333					1	DETECTED	313.2729 m/z @13.82 [CD8264_2.mzXML]	313.27294921875	13.820583333333333	0.15593333333333334	19.931166666666666	19.775233333333333	4033.804931640625	1182266.1581870427	0	1171	1.0465513046571608	0.7235909201235792	0.8695243322368029	313.2712097167969	313.2803649902344
814	313.78387451171875	1.8538999999999999					1	DETECTED	313.7839 m/z @1.85 [CD8264_2.mzXML]	313.78387451171875	1.8538999999999999	1.8538999999999999	4.632016666666667	2.778116666666667	25625.56640625	757488.1600524294	0	1171	0.3504066962168082	null	null	313.78253173828125	313.78436279296875
815	314.0284118652344	13.213966666666666					1	DETECTED	314.0284 m/z @13.21 [CD8264_2.mzXML]	314.0284118652344	13.213966666666666	12.223383333333334	15.415583333333332	3.192199999999998	7350.7919921875	389531.0220752866	0	1171	0.08202853858066739	1.6112728190460184	2.2225456380920368	314.0190124511719	314.0294494628906
816	314.2314147949219	10.918366666666666					1	DETECTED	314.2314 m/z @10.92 [CD8264_2.mzXML]	314.2314147949219	10.918366666666666	10.789983333333334	11.813899999999999	1.0239166666666648	158635.53125	1606925.7587073378	1	1171	0.12790612306995186	1.9889885739934903	3.5302649319514203	314.2310485839844	314.232666015625
817	315.0384826660156	2.4910666666666668					1	DETECTED	315.0385 m/z @2.49 [CD8264_2.mzXML]	315.0384826660156	2.4910666666666668	1.8676	16.57776666666667	14.71016666666667	9211.302734375	1572298.2533175054	0	1171	0.09379012291093503	11.797075491873395	22.59415098374679	315.0293273925781	315.04791259765625
818	315.078857421875	1.8676					1	DETECTED	315.0789 m/z @1.87 [CD8264_2.mzXML]	315.078857421875	1.8676	0.22868333333333332	12.153783333333333	11.9251	1.0828402E7	3.0102017230414164E8	1	1171	0.42777504019922485	16.065493493161135	28.416778188929918	315.0773620605469	315.08831787109375
819	315.13275146484375	11.433716666666667					1	DETECTED	315.1328 m/z @11.43 [CD8264_2.mzXML]	315.13275146484375	11.433716666666667	1.8676	15.178866666666666	13.311266666666667	16144.2841796875	1491736.443119507	0	1171	0.1592972582696568	2.745364230926804	0.6143476142771337	315.123291015625	315.1406555175781
820	315.1529235839844	2.31425					1	DETECTED	315.1529 m/z @2.31 [CD8264_2.mzXML]	315.1529235839844	2.31425	1.8538999999999999	13.511383333333333	11.657483333333333	6400.9736328125	1984173.7343692626	0	1171	10.422298315932716	12.6615437529416	24.3230875058832	315.149169921875	315.1624450683594
821	315.2347412109375	10.971					1	DETECTED	315.2347 m/z @10.97 [CD8264_2.mzXML]	315.2347412109375	10.971	2.3277833333333335	11.865016666666666	9.537233333333333	28114.123046875	2196919.5622606813	0	1171	0.13035363242509312	0.5517178211044113	7.097098936101973	315.2338562011719	315.2379150390625
822	316.08270263671875	1.8676					1	DETECTED	316.0827 m/z @1.87 [CD8264_2.mzXML]	316.08270263671875	1.8676	1.82585	10.268283333333333	8.442433333333334	904512.9375	2.619077752355962E7	0	1171	0.5498450777410939	19.997565042907752	29.298837331423826	316.08197021484375	316.083740234375
823	316.1752624511719	10.509383333333334					1	DETECTED	316.1753 m/z @10.51 [CD8264_2.mzXML]	316.1752624511719	10.509383333333334	10.463433333333334	10.59135	0.1279166666666658	9033.712890625	48254.53650061007	0	1171	0.10260482414975591	1.391911498005084	1.7911864508837565	316.1748046875	316.1753845214844
824	316.24713134765625	11.107949999999999					1	DETECTED	316.2471 m/z @11.11 [CD8264_2.mzXML]	316.24713134765625	11.107949999999999	10.918366666666666	11.58765	0.6692833333333343	214182.515625	1686213.1292053252	1	1171	0.10468677948136929	0.4255650495668967	3.057730408593026	316.2372741699219	316.24786376953125
825	317.0832824707031	1.8676					1	DETECTED	317.0833 m/z @1.87 [CD8264_2.mzXML]	317.0832824707031	1.8676	1.82585	16.967333333333332	15.141483333333333	115565.0703125	4406718.539978606	0	1171	0.6043026203995168	20.86809882153809	27.511910917426395	317.07867431640625	317.0849914550781
826	317.1142272949219	1.6594666666666666					1	DETECTED	317.1142 m/z @1.66 [CD8264_2.mzXML]	317.1142272949219	1.6594666666666666	1.3042833333333335	10.397	9.092716666666666	22557.3125	1981858.2684035345	0	1171	0.521867136901961	12.744692581939544	32.13120727160373	317.1124267578125	317.1156311035156
827	317.25048828125	11.107949999999999					1	DETECTED	317.2505 m/z @11.11 [CD8264_2.mzXML]	317.25048828125	11.107949999999999	11.074633333333333	14.1669	3.092266666666667	40463.2890625	1461762.8171202403	0	1171	2.7240610519494393	40.826550137964816	73.61980934035338	317.2432861328125	317.2506103515625
828	317.5282287597656	1.8676					1	DETECTED	317.5282 m/z @1.87 [CD8264_2.mzXML]	317.5282287597656	1.8676	1.8538999999999999	4.5193666666666665	2.6654666666666667	34505.23828125	904589.0971094662	0	1171	0.4167715257890823	52.10888735216441	90.6120079900283	317.5267333984375	317.529541015625
829	318.06396484375	16.374766666666666					1	DETECTED	318.0640 m/z @16.37 [CD8264_2.mzXML]	318.06396484375	16.374766666666666	9.5955	19.913	10.3175	4844.20947265625	1020503.1461212776	0	1171	1.167713902294814	0.760959887500123	1.2462278753912415	318.0614013671875	318.0657653808594
830	318.123779296875	16.17135					1	DETECTED	318.1238 m/z @16.17 [CD8264_2.mzXML]	318.123779296875	16.17135	3.271083333333333	16.17135	12.900266666666667	3405.033935546875	1514284.7381120608	0	1171	12.250430845525916	0.5	null	318.11773681640625	318.123779296875
831	318.20196533203125	9.385966666666667					1	DETECTED	318.2020 m/z @9.39 [CD8264_2.mzXML]	318.20196533203125	9.385966666666667	9.368716666666668	17.171166666666668	7.80245	5250.13720703125	1053849.4665409543	0	1171	0.1776244690055222	226.1579710145075	5.248537666480205	318.2015686035156	318.2087707519531
832	318.2989501953125	11.342583333333332					1	DETECTED	318.2990 m/z @11.34 [CD8264_2.mzXML]	318.2989501953125	11.342583333333332	11.280566666666665	19.949333333333335	8.66876666666667	285970.0	2890802.3607128076	1	1171	0.08676018578977285	2.434029211270016	3.188304993732163	318.29876708984375	318.30078125
833	319.0605773925781	15.78495					1	DETECTED	319.0606 m/z @15.78 [CD8264_2.mzXML]	319.0605773925781	15.78495	8.735633333333334	19.45716666666667	10.721533333333335	4387.46240234375	1048671.958855133	0	1171	6.622012928534227	0.7604661444726323	0.42275773333423855	319.0533752441406	319.0615234375
834	319.1280517578125	10.6622					1	DETECTED	319.1281 m/z @10.66 [CD8264_2.mzXML]	319.1280517578125	10.6622	10.3419	10.84545	0.5035499999999988	3824.049072265625	62921.720817321766	0	1171	0.25486541006039864	0.7860599438026842	0.5721198876053684	319.1258544921875	319.1289367675781
835	319.16754150390625	11.212					1	DETECTED	319.1675 m/z @11.21 [CD8264_2.mzXML]	319.16754150390625	11.212	9.508000000000001	11.229099999999999	1.721099999999998	32519.369140625	606346.0782979124	0	1171	0.20439087469878991	0.5055130944656963	0.010708736816477014	319.1641845703125	319.1676940917969
836	319.1935119628906	14.199983333333334					1	DETECTED	319.1935 m/z @14.20 [CD8264_2.mzXML]	319.1935119628906	14.199983333333334	10.771816666666666	16.318833333333334	5.547016666666668	86639.1328125	3843684.7144778445	0	1171	0.501825022055133	0.9600979567683194	0.4583824527798924	319.1926574707031	319.1946105957031
837	319.3022155761719	11.342583333333332					1	DETECTED	319.3022 m/z @11.34 [CD8264_2.mzXML]	319.3022155761719	11.342583333333332	11.280566666666665	13.060183333333333	1.7796166666666675	55652.796875	701898.8739023452	0	1171	0.09499950383839639	14.34789035205592	2.747278351896764	319.29437255859375	319.3101501464844
838	320.19683837890625	14.199983333333334					1	DETECTED	320.1968 m/z @14.20 [CD8264_2.mzXML]	320.19683837890625	14.199983333333334	7.484033333333333	15.415583333333332	7.93155	16364.095703125	1503497.3603909602	0	1171	0.5232915026203848	0.5845295269837518	0.153862752297857	320.1961669921875	320.1986083984375
839	320.8694152832031	1.6132666666666668					1	DETECTED	320.8694 m/z @1.61 [CD8264_2.mzXML]	320.8694152832031	1.6132666666666668	1.5831000000000002	1.7535833333333335	0.17048333333333332	26011.6484375	128382.61447448726	0	1171	0.06546859044486353	2.825690607734806	4.651381215469612	320.8690185546875	320.869873046875
840	321.2090759277344	12.629216666666668					1	DETECTED	321.2091 m/z @12.63 [CD8264_2.mzXML]	321.2090759277344	12.629216666666668	1.3223666666666667	15.161033333333334	13.838666666666667	51842.90234375	2274748.4604370114	0	1171	0.37444199684135704	3.669190492644243	3.5129974016450585	321.20001220703125	321.2120056152344
841	322.0655822753906	11.998666666666667					1	DETECTED	322.0656 m/z @12.00 [CD8264_2.mzXML]	322.0655822753906	11.998666666666667	10.1059	19.237666666666666	9.131766666666666	8102.154296875	785362.021078979	0	1171	0.08039824106305815	2.412280083827906	2.9095004148588934	322.0576171875	322.0655822753906
842	322.21234130859375	12.6464					1	DETECTED	322.2123 m/z @12.65 [CD8264_2.mzXML]	322.21234130859375	12.6464	12.529166666666667	12.918383333333333	0.3892166666666661	9844.3173828125	145897.4387890623	0	1171	0.29175051730663704	1.6600085299971579	2.3200170599943157	322.2116394042969	322.2130126953125
843	323.01995849609375	11.558783333333334					1	DETECTED	323.0200 m/z @11.56 [CD8264_2.mzXML]	323.01995849609375	11.558783333333334	1.6594666666666666	11.914233333333334	10.254766666666667	12853.7919921875	3745116.550242188	0	1171	9.747379356190372	0.5179532594000595	0.016596936923611274	323.0179138183594	323.0212707519531
844	323.1630859375	9.963033333333334					1	DETECTED	323.1631 m/z @9.96 [CD8264_2.mzXML]	323.1630859375	9.963033333333334	8.876583333333334	11.947933333333333	3.071349999999999	2313.393798828125	245105.68312124634	0	1171	0.28642471666247715	1.4134796815315942	1.8269593630631884	323.1541748046875	323.16656494140625
845	323.2248840332031	13.891283333333332					1	DETECTED	323.2249 m/z @13.89 [CD8264_2.mzXML]	323.2248840332031	13.891283333333332	1.43215	15.28685	13.8547	13431.0400390625	1789443.932873048	0	1171	0.30835140791227467	0.5560057681914741	4.08760378592273	323.22406005859375	323.22607421875
846	323.25506591796875	12.869916666666667					1	DETECTED	323.2551 m/z @12.87 [CD8264_2.mzXML]	323.25506591796875	12.869916666666667	11.89735	13.561283333333334	1.6639333333333344	6633.63720703125	262118.3648358765	0	1171	0.4426742872545759	0.8554340747849334	0.7108681495698668	323.2536315917969	323.2558898925781
847	324.04510498046875	9.335133333333333					1	DETECTED	324.0451 m/z @9.34 [CD8264_2.mzXML]	324.04510498046875	9.335133333333333	9.271766666666668	9.804283333333332	0.5325166666666643	3606.087646484375	78269.63067730682	0	1171	0.5454121144142956	4.201867438190503	7.403734876381004	324.0450744628906	324.0453186035156
848	324.1789245605469	16.300316666666667					1	DETECTED	324.1789 m/z @16.30 [CD8264_2.mzXML]	324.1789245605469	16.300316666666667	9.108550000000001	20.003833333333333	10.895283333333332	9546.6044921875	2188417.4132253425	0	1171	1.4968186657328673	0.757483094093709	0.5366773173746682	324.17657470703125	324.1792907714844
849	324.1913146972656	9.700683333333334					1	DETECTED	324.1913 m/z @9.70 [CD8264_2.mzXML]	324.1913146972656	9.700683333333334	9.648183333333332	9.821966666666667	0.1737833333333345	19338.044921875	113968.72003765844	0	1171	0.09462571899486782	1.6550793650793136	2.3118045715957067	324.1903991699219	324.1918029785156
850	325.1751403808594	17.59783333333333					1	DETECTED	325.1751 m/z @17.60 [CD8264_2.mzXML]	325.1751403808594	17.59783333333333	0.3017166666666667	19.985666666666667	19.68395	13025.50390625	3678344.0477865892	0	1171	3.148112112029761	0.5690280188134718	0.2710493519793174	325.1725158691406	325.1758117675781
851	326.1777038574219	16.1898					1	DETECTED	326.1777 m/z @16.19 [CD8264_2.mzXML]	326.1777038574219	16.1898	10.178016666666668	18.30216666666667	8.12415	4974.5322265625	845995.8082867124	0	1171	0.7525091462044635	0.6756855286978073	13.957176826573173	326.17523193359375	326.178466796875
852	326.885986328125	1.6594666666666666					1	DETECTED	326.8860 m/z @1.66 [CD8264_2.mzXML]	326.885986328125	1.6594666666666666	1.3403833333333333	8.076983333333335	6.736600000000001	31892.720703125	2195238.5589125985	0	1171	0.0885640741307756	10.55617654740141	20.11235309480282	326.8804016113281	326.8940124511719
853	327.0076904296875	6.510633333333333					1	DETECTED	327.0077 m/z @6.51 [CD8264_2.mzXML]	327.0076904296875	6.510633333333333	0.10111666666666667	20.003833333333333	19.902716666666667	7409.259765625	4319603.217536132	0	1171	12.907436852481968	1.5525910690093638	2.1051821380187277	327.005859375	327.0147705078125
854	327.0517883300781	11.573216666666667					1	DETECTED	327.0518 m/z @11.57 [CD8264_2.mzXML]	327.0517883300781	11.573216666666667	1.6132666666666668	17.59783333333333	15.984566666666664	53268.734375	7404321.139085511	0	1171	0.1492876705302848	0.5199675011210423	0.020929123267015015	327.0452880859375	327.059326171875
855	327.173095703125	16.282066666666665					1	DETECTED	327.1731 m/z @16.28 [CD8264_2.mzXML]	327.173095703125	16.282066666666665	9.4205	18.8905	9.469999999999999	5892.82177734375	1558748.7309048462	0	1171	1.0690723732284315	0.6900756387025316	0.3801512774050632	327.1646728515625	327.1747741699219
856	327.2282409667969	13.908633333333334					1	DETECTED	327.2282 m/z @13.91 [CD8264_2.mzXML]	327.2282409667969	13.908633333333334	3.5673000000000004	14.808633333333335	11.241333333333333	21343.888671875	2857270.8635144657	0	1171	0.13820216969459942	0.7632122955368517	0.3788558280023879	327.2188720703125	327.23175048828125
857	328.2472839355469	11.0914					1	DETECTED	328.2473 m/z @11.09 [CD8264_2.mzXML]	328.2472839355469	11.0914	11.057783333333333	11.296883333333334	0.23910000000000053	49142.09375	286223.942967042	0	1171	0.0756938311085733	2.887513357403169	5.90469092389658	328.2467956542969	328.248779296875
858	328.4447937011719	1.8676					1	DETECTED	328.4448 m/z @1.87 [CD8264_2.mzXML]	328.4447937011719	1.8676	1.8538999999999999	2.6693	0.8153999999999999	8922.9931640625	181072.0328042603	0	1171	0.5648800190783447	29.75912408759114	58.51824817518228	328.4437255859375	328.4477844238281
859	328.8976745605469	1.5534166666666667					1	DETECTED	328.8977 m/z @1.55 [CD8264_2.mzXML]	328.8976745605469	1.5534166666666667	1.4490166666666666	1.62865	0.1796333333333333	62475.9453125	348539.165223877	0	1171	0.085321568456308	0.9132983874901257	0.727652426617248	328.89691162109375	328.8980712890625
860	328.9980163574219	1.7684833333333332					1	DETECTED	328.9980 m/z @1.77 [CD8264_2.mzXML]	328.9980163574219	1.7684833333333332	0.10111666666666667	20.003833333333333	19.902716666666667	9852.2744140625	4262485.983469118	0	1171	19.538402201473225	5.968308310509586	7.75711677876869	328.9970397949219	329.0058288574219
861	329.1762390136719	12.29235					1	DETECTED	329.1762 m/z @12.29 [CD8264_2.mzXML]	329.1762390136719	12.29235	12.206166666666666	13.351383333333333	1.1452166666666663	10189.3330078125	311409.9759492184	0	1171	0.19716486821712031	6.644072713208193	12.288145426416387	329.17578125	329.1771240234375
862	329.24664306640625	13.732566666666665					1	DETECTED	329.2466 m/z @13.73 [CD8264_2.mzXML]	329.24664306640625	13.732566666666665	11.074633333333333	14.808633333333335	3.7340000000000018	30543.439453125	1271661.9149942624	0	1171	0.30669008292046307	3.218016730730302	0.4131442804824277	329.24334716796875	329.2510986328125
863	329.8987731933594	1.5534166666666667					1	DETECTED	329.8988 m/z @1.55 [CD8264_2.mzXML]	329.8987731933594	1.5534166666666667	1.4645166666666667	1.59805	0.13353333333333328	8083.06640625	37584.352558959974	0	1171	0.08048221142920009	0.7510311211098611	0.5020622422197223	329.8984375	329.8993225097656
864	330.2272644042969	10.463433333333334					1	DETECTED	330.2273 m/z @10.46 [CD8264_2.mzXML]	330.2272644042969	10.463433333333334	9.8395	10.698683333333333	0.8591833333333341	3017.28271484375	99235.0696810304	0	1171	0.7277106840478087	0.6885217437760429	0.3770434875520859	330.2268371582031	330.22808837890625
865	330.2498779296875	13.732566666666665					1	DETECTED	330.2499 m/z @13.73 [CD8264_2.mzXML]	330.2498779296875	13.732566666666665	11.695549999999999	14.065	2.3694500000000005	7873.89404296875	597689.4451034552	0	1171	2.310701829607794	0.5815980887081601	0.1631961774163201	330.2445373535156	330.2500305175781
866	330.336181640625	11.865016666666666					1	DETECTED	330.3362 m/z @11.87 [CD8264_2.mzXML]	330.336181640625	11.865016666666666	11.831199999999999	12.223383333333334	0.3921833333333353	10065.837890625	89015.02053949011	0	1171	0.07925724440598358	5.7986692952193595	10.597338590438719	330.3358459472656	330.3376770019531
867	330.9944152832031	11.998666666666667					1	DETECTED	330.9944 m/z @12.00 [CD8264_2.mzXML]	330.9944152832031	11.998666666666667	0.1196	19.89466666666667	19.77506666666667	3171.09716796875	1689688.2616896671	0	1171	18.979319867911	0.8323493428215462	0.6646986856430923	330.9944152832031	331.00347900390625
868	331.05303955078125	1.8676					1	DETECTED	331.0530 m/z @1.87 [CD8264_2.mzXML]	331.05303955078125	1.8676	1.6594666666666666	10.142	8.482533333333333	2476420.25	6.653137811576558E7	1	1171	0.619890006292555	12.770258223421262	22.73898716028957	331.0445556640625	331.0541687011719
869	331.16510009765625	8.375866666666667					1	DETECTED	331.1651 m/z @8.38 [CD8264_2.mzXML]	331.16510009765625	8.375866666666667	8.076983333333335	8.424366666666666	0.3473833333333314	6985.3798828125	80657.69615942336	0	1171	0.1585201060329826	0.5811353370880483	0.1622706741760966	331.1643371582031	331.1656188964844
870	331.1871032714844	12.153783333333333					1	DETECTED	331.1871 m/z @12.15 [CD8264_2.mzXML]	331.1871032714844	12.153783333333333	11.964783333333333	12.274933333333333	0.31015000000000015	8959.5439453125	74799.88466381877	0	1171	0.3155896113418688	0.8205026455026456	0.6410052910052912	331.18682861328125	331.1895446777344
871	331.20367431640625	11.124833333333333					1	DETECTED	331.2037 m/z @11.12 [CD8264_2.mzXML]	331.20367431640625	11.124833333333333	11.0914	11.229099999999999	0.13769999999999882	16193.248046875	97668.6505878902	0	1171	0.11808980458618556	2.059322033898309	3.1186440677966183	331.20330810546875	331.2041320800781
872	331.2256164550781	11.005583333333334					1	DETECTED	331.2256 m/z @11.01 [CD8264_2.mzXML]	331.2256164550781	11.005583333333334	10.971	11.074633333333333	0.1036333333333328	13345.1201171875	53130.38277026324	0	1171	0.06909924922700483	1.498313253012018	1.9966265060240358	331.2254943847656	331.2262268066406
873	331.2624816894531	11.31245					1	DETECTED	331.2625 m/z @11.31 [CD8264_2.mzXML]	331.2624816894531	11.31245	11.31245	15.89545	4.583	8789.783203125	754842.8329965527	0	1171	3.6210967461521424	null	null	331.25836181640625	331.2659912109375
874	332.05706787109375	1.8538999999999999					1	DETECTED	332.0571 m/z @1.85 [CD8264_2.mzXML]	332.05706787109375	1.8538999999999999	1.8116666666666668	6.422883333333333	4.6112166666666665	197668.78125	6461890.142214509	0	1171	0.7158899116435358	18.80169518927899	26.282660343813113	332.055419921875	332.0577697753906
875	332.1636047363281	10.034600000000001					1	DETECTED	332.1636 m/z @10.03 [CD8264_2.mzXML]	332.1636047363281	10.034600000000001	8.359516666666668	10.574283333333334	2.214766666666666	107181.328125	2618963.445673216	1	1171	0.4514314327353137	1.1541383836928112	1.7219784073632638	332.16302490234375	332.16790771484375
876	332.2419128417969	10.771816666666666					1	DETECTED	332.2419 m/z @10.77 [CD8264_2.mzXML]	332.2419128417969	10.771816666666666	10.178016666666668	10.935883333333333	0.7578666666666649	21797.39453125	276579.87504241883	0	1171	0.1506711180306919	0.655522275905875	0.2710698741513359	332.2414855957031	332.24261474609375
877	332.32977294921875	11.7447					1	DETECTED	332.3298 m/z @11.74 [CD8264_2.mzXML]	332.32977294921875	11.7447	11.727916666666665	11.813899999999999	0.08598333333333308	6059.34814453125	19754.41268872062	0	1171	0.0680549082954176	2.561569016881644	4.123138033763288	332.32977294921875	332.3308410644531
878	333.0512390136719	1.8676					1	DETECTED	333.0512 m/z @1.87 [CD8264_2.mzXML]	333.0512390136719	1.8676	1.8538999999999999	5.344116666666666	3.4902166666666665	144766.71875	4059251.9393570554	0	1171	0.42648692814562383	64.35071058848419	109.6733911706565	333.05078125	333.05230712890625
879	333.1501159667969	13.446349999999999					1	DETECTED	333.1501 m/z @13.45 [CD8264_2.mzXML]	333.1501159667969	13.446349999999999	10.863933333333334	15.196783333333334	4.3328500000000005	8672.8115234375	588143.4376113585	0	1171	2.6357312889127087	0.8403714942819449	0.6233433314949886	333.14019775390625	333.15069580078125
880	333.1669921875	10.142					1	DETECTED	333.1670 m/z @10.14 [CD8264_2.mzXML]	333.1669921875	10.142	9.735000000000001	14.931916666666666	5.196916666666665	13579.70703125	954416.5379158326	0	1171	5.578775465413363	6.3939257730427155	11.776098516834587	333.1659851074219	333.1723327636719
881	333.1833190917969	11.7447					1	DETECTED	333.1833 m/z @11.74 [CD8264_2.mzXML]	333.1833190917969	11.7447	11.602316666666667	12.54575	0.9434333333333331	12025.4208984375	330085.41954394535	0	1171	0.44766166416991915	3.313004799250854	4.522210564767955	333.18170166015625	333.18408203125
882	334.0542297363281	1.8676					1	DETECTED	334.0542 m/z @1.87 [CD8264_2.mzXML]	334.0542297363281	1.8676	1.8538999999999999	3.507433333333333	1.6535333333333333	15567.794921875	463153.8165682374	0	1171	0.3851778530336145	60.34793187347912	119.69586374695824	334.05419921875	334.0556335449219
883	334.1390075683594	9.735000000000001					1	DETECTED	334.1390 m/z @9.74 [CD8264_2.mzXML]	334.1390075683594	9.735000000000001	8.912049999999999	10.84545	1.9334000000000007	9196.044921875	207957.6557907405	0	1171	0.11388098553730863	1.174676468801261	1.3493529376025217	334.137939453125	334.14697265625
884	334.9144592285156	1.59805					1	DETECTED	334.9145 m/z @1.60 [CD8264_2.mzXML]	334.9144592285156	1.59805	1.5680666666666667	1.6594666666666666	0.09139999999999993	41974.46875	146863.54064697254	0	1171	0.05610616521763223	1.5241801000555895	2.1231630751146646	334.9144592285156	334.9147033691406
885	335.1233825683594	10.3419					1	DETECTED	335.1234 m/z @10.34 [CD8264_2.mzXML]	335.1233825683594	10.3419	9.7872	10.430883333333332	0.6436833333333318	4066.26806640625	64691.152999938975	0	1171	0.10413369112865922	0.5802085211225269	0.16041704224505382	335.1223449707031	335.1244201660156
886	335.1658020019531	14.199983333333334					1	DETECTED	335.1658 m/z @14.20 [CD8264_2.mzXML]	335.1658020019531	14.199983333333334	10.900416666666667	16.09805	5.197633333333334	106033.6640625	5129779.85762677	0	1171	2.635474678679957	0.8398622977959795	0.8043899523384012	335.1646423339844	335.1671142578125
887	335.2181701660156	12.529166666666667					1	DETECTED	335.2182 m/z @12.53 [CD8264_2.mzXML]	335.2181701660156	12.529166666666667	12.495666666666667	12.596016666666666	0.10034999999999883	8661.4248046875	36026.71603149402	0	1171	0.32207980752063214	1.4977611940298294	1.9955223880596589	335.2174072265625	335.2185974121094
888	336.07440185546875	17.078666666666667					1	DETECTED	336.0744 m/z @17.08 [CD8264_2.mzXML]	336.07440185546875	17.078666666666667	9.318516666666666	19.365333333333336	10.04681666666667	3082.94140625	972665.208448334	0	1171	1.8364980241875841	0.6473339218099308	0.29466784361986154	336.0726013183594	336.0762634277344
889	336.1692810058594	14.199983333333334					1	DETECTED	336.1693 m/z @14.20 [CD8264_2.mzXML]	336.1692810058594	14.199983333333334	2.2322333333333333	15.323083333333333	13.09085	20049.1328125	2769659.4482728876	0	1171	2.164489282600897	0.533495624068548	0.4499478159122572	336.16851806640625	336.1767272949219
890	336.2522888183594	12.153783333333333					1	DETECTED	336.2523 m/z @12.15 [CD8264_2.mzXML]	336.2522888183594	12.153783333333333	10.509383333333334	12.240450000000001	1.731066666666667	10025.7890625	260275.26383700568	0	1171	0.07079947915099005	0.526352063569286	0.05270412713857202	336.25177001953125	336.2525939941406
891	336.6635437011719	13.213966666666666					1	DETECTED	336.6635 m/z @13.21 [CD8264_2.mzXML]	336.6635437011719	13.213966666666666	10.463433333333334	13.697149999999999	3.2337166666666644	20060.212890625	828288.3115491325	0	1171	0.21545848784815114	0.5898438207336979	0.17073086186479983	336.6574401855469	336.6640625
892	337.0614013671875	1.8676					1	DETECTED	337.0614 m/z @1.87 [CD8264_2.mzXML]	337.0614013671875	1.8676	1.6594666666666666	18.981833333333334	17.322366666666667	888853.5625	1.8581009513813343E7	1	1171	0.38078368556399944	5.703461967438209	9.190445041231637	337.05255126953125	337.0713806152344
893	337.1660461425781	14.199983333333334					1	DETECTED	337.1660 m/z @14.20 [CD8264_2.mzXML]	337.1660461425781	14.199983333333334	11.107949999999999	15.304816666666666	4.196866666666667	30273.71875	1665606.031559143	0	1171	2.6693538619721835	45.68341026112105	0.26674692640185904	337.16497802734375	337.16748046875
894	337.1811828613281	12.57935					1	DETECTED	337.1812 m/z @12.58 [CD8264_2.mzXML]	337.1811828613281	12.57935	12.39515	14.013866666666667	1.6187166666666677	76250.5625	1371631.7789349386	0	1171	0.23943870785314836	1.3352439185117608	6.354498111070985	337.1809997558594	337.18212890625
895	337.2037048339844	14.199983333333334					1	DETECTED	337.2037 m/z @14.20 [CD8264_2.mzXML]	337.2037048339844	14.199983333333334	14.065	16.67	2.605000000000002	6932.30859375	311350.6874326781	0	1171	0.460097270333927	9.64933942462026	18.29867884924052	337.1953430175781	337.20440673828125
896	338.2314758300781	12.445500000000001					1	DETECTED	338.2315 m/z @12.45 [CD8264_2.mzXML]	338.2314758300781	12.445500000000001	0.10111666666666667	20.003833333333333	19.902716666666667	407586.09375	1.7708436770326618E7	0	1171	0.13321548142774908	1.0886572830656314	0.6789174552836353	338.23065185546875	338.2330322265625
897	338.34075927734375	12.343833333333333					1	DETECTED	338.3408 m/z @12.34 [CD8264_2.mzXML]	338.34075927734375	12.343833333333333	12.171283333333333	13.697149999999999	1.5258666666666656	129247.3828125	3898677.4617045866	0	1171	0.4217836076261481	4.421520332270854	7.106436674682817	338.34051513671875	338.3409118652344
898	339.1620178222656	14.150466666666667					1	DETECTED	339.1620 m/z @14.15 [CD8264_2.mzXML]	339.1620178222656	14.150466666666667	9.90965	15.020000000000001	5.110350000000002	11361.5068359375	991237.0450218201	0	1171	0.27407037198002904	0.60251956187684	0.20503912375367983	339.15625	339.1630859375
899	339.1977844238281	11.865016666666666					1	DETECTED	339.1978 m/z @11.87 [CD8264_2.mzXML]	339.1977844238281	11.865016666666666	11.648200000000001	14.3819	2.733699999999999	7177.86669921875	717556.2023402096	0	1171	0.2978684975794703	6.304174033361575	11.60834806672315	339.19635009765625	339.20574951171875
900	339.2348937988281	12.495666666666667					1	DETECTED	339.2349 m/z @12.50 [CD8264_2.mzXML]	339.2348937988281	12.495666666666667	0.26538333333333336	19.858	19.592616666666668	47010.51171875	3247635.149726405	0	1171	0.8167508496179803	1.0254811624712188	9.273157928258481	339.2336120605469	339.23773193359375
901	339.34429931640625	12.39515					1	DETECTED	339.3443 m/z @12.40 [CD8264_2.mzXML]	339.34429931640625	12.39515	12.083533333333332	14.549616666666667	2.4660833333333354	30302.95703125	976049.9650153804	0	1171	0.6289662287614703	1.5726300972781753	2.3707934180481844	339.34259033203125	339.344970703125
902	340.03948974609375	10.414683333333333					1	DETECTED	340.0395 m/z @10.41 [CD8264_2.mzXML]	340.03948974609375	10.414683333333333	10.397	10.644266666666665	0.24726666666666475	10374.2841796875	67015.55142236286	0	1171	0.09435761576762047	6.991517436381094	12.983034872762188	340.0387268066406	340.0406799316406
903	340.2470397949219	11.212					1	DETECTED	340.2470 m/z @11.21 [CD8264_2.mzXML]	340.2470397949219	11.212	11.1424	19.25583333333333	8.113433333333331	13785.73046875	1068258.4462762452	0	1171	0.08644740652378857	58.28615900383187	115.57231800766374	340.23724365234375	340.2473449707031
904	340.2581481933594	10.808583333333333					1	DETECTED	340.2581 m/z @10.81 [CD8264_2.mzXML]	340.2581481933594	10.808583333333333	10.232333333333335	10.918366666666666	0.6860333333333308	4468.052734375	70260.0468848876	0	1171	0.1388003309297936	0.5952566883586403	0.19051337671728075	340.2576904296875	340.26116943359375
905	340.7815246582031	11.31245					1	DETECTED	340.7815 m/z @11.31 [CD8264_2.mzXML]	340.7815246582031	11.31245	1.7062833333333332	11.31245	9.606166666666667	35047.11328125	1.1748820184401244E7	0	1171	9.694040479813202	0.5	null	340.78094482421875	340.78155517578125
906	340.931396484375	1.6132666666666668					1	DETECTED	340.9314 m/z @1.61 [CD8264_2.mzXML]	340.931396484375	1.6132666666666668	1.5831000000000002	1.6594666666666666	0.07636666666666647	26864.87109375	82624.19622436515	0	1171	0.059510121287245754	1.2657458563535875	1.5314917127071752	340.93096923828125	340.93157958984375
907	340.9951477050781	11.212					1	DETECTED	340.9951 m/z @11.21 [CD8264_2.mzXML]	340.9951477050781	11.212	11.107949999999999	17.023166666666665	5.915216666666666	4883.4345703125	790281.1282561339	0	1171	4.473004392838593	28.42487586096404	41.78866274926171	340.9944763183594	340.9972229003906
908	341.03082275390625	11.558783333333334					1	DETECTED	341.0308 m/z @11.56 [CD8264_2.mzXML]	341.03082275390625	11.558783333333334	11.499516666666667	17.764833333333335	6.265316666666669	107418.2421875	1503217.6548458873	0	1171	0.1253906857418272	3.5192606910992645	4.38061938485914	341.02874755859375	341.0316162109375
909	341.19854736328125	12.29235					1	DETECTED	341.1985 m/z @12.29 [CD8264_2.mzXML]	341.19854736328125	12.29235	8.1616	14.0481	5.8865	7483.01904296875	734395.423545654	0	1171	0.08147811272639416	0.7125219391151726	0.4250438782303453	341.1979675292969	341.2072448730469
910	341.35162353515625	13.891283333333332					1	DETECTED	341.3516 m/z @13.89 [CD8264_2.mzXML]	341.35162353515625	13.891283333333332	13.76745	14.75645	0.988999999999999	17507.923828125	300418.09361428797	0	1171	0.21814805457852238	3.1865637455934688	3.255443046300965	341.3506774902344	341.353271484375
911	342.0147705078125	8.648116666666665					1	DETECTED	342.0148 m/z @8.65 [CD8264_2.mzXML]	342.0147705078125	8.648116666666665	0.41081666666666666	19.985666666666667	19.57485	5734.7353515625	2246224.049555938	0	1171	5.461609769184695	1.188183628130577	1.3763672562611542	342.0116882324219	342.0178527832031
912	342.0284118652344	11.342583333333332					1	DETECTED	342.0284 m/z @11.34 [CD8264_2.mzXML]	342.0284118652344	11.342583333333332	10.414683333333333	11.727916666666665	1.3132333333333328	65366.8125	2108396.246053955	0	1171	1.3630893441320087	0.6906645110005031	0.30932043842393514	342.0277404785156	342.0372314453125
913	342.867919921875	1.7062833333333332					1	DETECTED	342.8679 m/z @1.71 [CD8264_2.mzXML]	342.867919921875	1.7062833333333332	1.62865	1.7684833333333332	0.13983333333333325	10547.447265625	63826.44380419923	0	1171	0.08471093913196803	0.9006011163589531	0.8012022327179062	342.8601379394531	342.86798095703125
914	343.19207763671875	12.343833333333333					1	DETECTED	343.1921 m/z @12.34 [CD8264_2.mzXML]	343.19207763671875	12.343833333333333	11.998666666666667	16.911833333333334	4.913166666666667	34416.98046875	966964.8897259213	0	1171	0.1891124592099107	3.259490403028656	5.231026732174399	343.1845703125	343.1961669921875
915	343.2943115234375	12.0659					1	DETECTED	343.2943 m/z @12.07 [CD8264_2.mzXML]	343.2943115234375	12.0659	12.015333333333333	13.244	1.2286666666666672	6510.93798828125	239720.43099523953	0	1171	0.08081179069845668	12.148978246539231	23.297956493078463	343.28460693359375	343.29473876953125
916	344.02557373046875	11.342583333333332					1	DETECTED	344.0256 m/z @11.34 [CD8264_2.mzXML]	344.02557373046875	11.342583333333332	11.296883333333334	11.813899999999999	0.5170166666666649	52413.66015625	446348.25772735587	0	1171	0.061234622062519506	5.656637490882759	9.41468504201167	344.02490234375	344.0265197753906
917	344.1958923339844	12.257733333333334					1	DETECTED	344.1959 m/z @12.26 [CD8264_2.mzXML]	344.1958923339844	12.257733333333334	12.206166666666666	12.445500000000001	0.2393333333333345	6663.01171875	62766.87103466788	0	1171	0.11613058150967426	2.3206205559146307	3.6412411118292614	344.1949768066406	344.1962585449219
918	344.2784118652344	11.482983333333333					1	DETECTED	344.2784 m/z @11.48 [CD8264_2.mzXML]	344.2784118652344	11.482983333333333	11.433716666666667	11.848633333333334	0.4149166666666666	35878.1875	251894.0870489496	0	1171	0.10766953488361608	4.210926928281507	2.8115281538157166	344.277587890625	344.2804260253906
919	344.6495056152344	13.1682					1	DETECTED	344.6495 m/z @13.17 [CD8264_2.mzXML]	344.6495056152344	13.1682	5.656866666666667	13.873850000000001	8.216983333333335	16501.056640625	1763604.342609252	0	1171	0.10376650819027589	0.5469723528889678	0.028152718646541022	344.64862060546875	344.6584167480469
920	344.8753662109375	1.5534166666666667					1	DETECTED	344.8754 m/z @1.55 [CD8264_2.mzXML]	344.8753662109375	1.5534166666666667	1.4490166666666666	1.7535833333333335	0.3045666666666669	158708.625	857972.0738823246	0	1171	0.07388988094254789	0.8071488173257431	0.5408415983508772	344.86553955078125	344.875732421875
921	346.0090026855469	4.796383333333334					1	DETECTED	346.0090 m/z @4.80 [CD8264_2.mzXML]	346.0090026855469	4.796383333333334	0.10111666666666667	20.003833333333333	19.902716666666667	19507.166015625	8621494.90105963	0	1171	2.933353721004508	1.5510543663762648	2.062696712337881	346.0069885253906	346.0099182128906
922	346.2734375	13.820583333333333					1	DETECTED	346.2734 m/z @13.82 [CD8264_2.mzXML]	346.2734375	13.820583333333333	13.61195	14.281733333333333	0.6697833333333332	11399.01953125	211124.09886425768	0	1171	0.21466174993169318	1.6051685572775207	2.0122568336936717	346.272216796875	346.274169921875
923	346.294189453125	11.3722					1	DETECTED	346.2942 m/z @11.37 [CD8264_2.mzXML]	346.294189453125	11.3722	2.2736666666666663	12.934233333333333	10.660566666666668	11302.1123046875	2245409.4299852904	0	1171	1.4856666138758676	0.5858398423189087	0.17167968463781716	346.2933654785156	346.2950744628906
924	346.3310852050781	11.648200000000001					1	DETECTED	346.3311 m/z @11.65 [CD8264_2.mzXML]	346.3310852050781	11.648200000000001	11.602316666666667	11.727916666666665	0.1255999999999986	8728.478515625	41947.547326416156	0	1171	0.06859792221787586	1.3686887032327968	1.7373774064655938	346.3299560546875	346.3313903808594
925	347.15887451171875	11.212					1	DETECTED	347.1589 m/z @11.21 [CD8264_2.mzXML]	347.15887451171875	11.212	9.6131	11.31245	1.6993500000000008	13300.3134765625	237200.80274240108	0	1171	0.09199076400519957	0.5444300428701395	0.09425156884114289	347.15802001953125	347.1611022949219
926	348.2896423339844	12.153783333333333					1	DETECTED	348.2896 m/z @12.15 [CD8264_2.mzXML]	348.2896423339844	12.153783333333333	12.083533333333332	14.66955	2.5860166666666675	3133.332275390625	283173.8923669434	0	1171	0.35051341465902475	18.405812574139595	35.81162514827919	348.28759765625	348.2896423339844
927	348.8129577636719	1.7535833333333335					1	DETECTED	348.8130 m/z @1.75 [CD8264_2.mzXML]	348.8129577636719	1.7535833333333335	1.6902666666666666	1.7973999999999999	0.1071333333333333	16289.779296875	71803.96778247066	0	1171	0.08638915241124367	0.8460121084495885	0.692024216899177	348.81256103515625	348.8133239746094
928	348.8683776855469	1.53895					1	DETECTED	348.8684 m/z @1.54 [CD8264_2.mzXML]	348.8683776855469	1.53895	1.47975	1.5680666666666667	0.08831666666666682	8050.15771484375	33461.07062377934	0	1171	0.17156674840714614	0.7459177927927924	0.49183558558558466	348.8682861328125	348.8691101074219
929	349.01727294921875	3.1833					1	DETECTED	349.0173 m/z @3.18 [CD8264_2.mzXML]	349.01727294921875	3.1833	2.8093999999999997	19.146	16.3366	2780.250244140625	907738.0019344785	0	1171	0.4772474141097094	21.846215565659246	42.6924311313185	349.01397705078125	349.01922607421875
930	350.09063720703125	16.1898					1	DETECTED	350.0906 m/z @16.19 [CD8264_2.mzXML]	350.09063720703125	16.1898	9.821966666666667	18.8905	9.068533333333333	3370.970947265625	740901.8213460995	0	1171	1.934413998231678	0.7120579998429605	0.3858251885330223	350.088623046875	350.0924987792969
931	350.8100280761719	1.7062833333333332					1	DETECTED	350.8100 m/z @1.71 [CD8264_2.mzXML]	350.8100280761719	1.7062833333333332	1.6902666666666666	1.8116666666666668	0.12140000000000017	14499.9248046875	71584.27540795905	0	1171	0.07706943512874664	3.7898022892820267	6.579604578564053	350.8097229003906	350.8105773925781
932	350.89208984375	1.59805					1	DETECTED	350.8921 m/z @1.60 [CD8264_2.mzXML]	350.89208984375	1.59805	1.5534166666666667	1.64425	0.09083333333333332	61189.98828125	205109.00573730457	0	1171	0.05427830026024094	1.0175504107542948	1.0072108619731766	350.8916931152344	350.89276123046875
933	350.9425354003906	8.929616666666668					1	DETECTED	350.9425 m/z @8.93 [CD8264_2.mzXML]	350.9425354003906	8.929616666666668	8.771183333333333	10.735283333333333	1.9641000000000002	4984.13818359375	148803.0032941895	0	1171	0.265052568436527	6.198506206606298	11.397012413212597	350.9394836425781	350.9446105957031
934	350.9862365722656	1.6132666666666668					1	DETECTED	350.9862 m/z @1.61 [CD8264_2.mzXML]	350.9862365722656	1.6132666666666668	0.9223	19.5845	18.6622	4388.90478515625	1091407.1086464534	0	1171	5.074108072241454	13.504414105842052	7.84208148868336	350.9832458496094	350.9910888671875
935	351.0867004394531	17.096999999999998					1	DETECTED	351.0867 m/z @17.10 [CD8264_2.mzXML]	351.0867004394531	17.096999999999998	10.12395	19.164166666666667	9.040216666666666	2905.014404296875	672272.7687229611	0	1171	0.2994384780478363	0.6482254298095288	0.2964508596190576	351.0851745605469	351.0897216796875
936	351.21343994140625	12.47905					1	DETECTED	351.2134 m/z @12.48 [CD8264_2.mzXML]	351.21343994140625	12.47905	12.378183333333334	12.54575	0.16756666666666575	5136.72509765625	33239.00607244862	0	1171	0.1324772307885489	0.8306345009914033	0.6612690019828067	351.212646484375	351.2138366699219
937	351.2284240722656	13.732566666666665					1	DETECTED	351.2284 m/z @13.73 [CD8264_2.mzXML]	351.2284240722656	13.732566666666665	12.663633333333333	15.020000000000001	2.356366666666668	29508.0	740859.5600375368	0	1171	0.25619172834817583	3.564194000731891	3.5139547321246836	351.2192687988281	351.2367858886719
938	352.1646728515625	9.963033333333334					1	DETECTED	352.1647 m/z @9.96 [CD8264_2.mzXML]	352.1646728515625	9.963033333333334	9.945366666666667	10.159983333333335	0.214616666666668	2456.47705078125	14126.75994772353	0	1171	0.28721533901569707	6.074056603773529	11.148113207547057	352.16400146484375	352.1654357910156
939	353.0353088378906	1.8676					1	DETECTED	353.0353 m/z @1.87 [CD8264_2.mzXML]	353.0353088378906	1.8676	1.7062833333333332	17.746333333333332	16.04005	616766.75	1.1908995661243651E7	0	1171	0.10121752598000588	4.383446783434366	7.433498861164879	353.02862548828125	353.0391845703125
940	353.1773986816406	15.526583333333333					1	DETECTED	353.1774 m/z @15.53 [CD8264_2.mzXML]	353.1773986816406	15.526583333333333	9.927366666666668	17.375	7.447633333333332	3701.5283203125	552630.5716023868	0	1171	1.0261054868823383	0.6650602911716819	0.3415911369180158	353.173828125	353.17852783203125
941	353.2440185546875	12.015333333333333					1	DETECTED	353.2440 m/z @12.02 [CD8264_2.mzXML]	353.2440185546875	12.015333333333333	11.663516666666668	14.75645	3.092933333333331	4967.15673828125	469620.9341787718	0	1171	0.8143265093151744	4.395660618693473	7.2368819764988634	353.2349853515625	353.2456359863281
942	355.08282470703125	11.998666666666667					1	DETECTED	355.0828 m/z @12.00 [CD8264_2.mzXML]	355.08282470703125	11.998666666666667	11.981933333333334	12.100933333333334	0.11899999999999977	5109.681640625	29735.55579577623	0	1171	0.11394994734915898	3.5557768924303805	6.111553784860761	355.0825500488281	355.0833740234375
943	355.26220703125	12.257733333333334					1	DETECTED	355.2622 m/z @12.26 [CD8264_2.mzXML]	355.26220703125	12.257733333333334	11.648200000000001	13.838	2.189799999999998	64398.55859375	693010.5108069441	0	1171	0.0809726521806109	1.5582767124632564	4.65381447889738	355.2524108886719	355.26336669921875
944	356.071533203125	10.08815					1	DETECTED	356.0715 m/z @10.09 [CD8264_2.mzXML]	356.071533203125	10.08815	10.052333333333333	16.337616666666666	6.285283333333332	7217.44189453125	293795.74466806045	0	1171	0.12201309040319508	87.74243834341404	9.58537512429592	356.0665588378906	356.0721740722656
945	356.2787170410156	11.466000000000001					1	DETECTED	356.2787 m/z @11.47 [CD8264_2.mzXML]	356.2787170410156	11.466000000000001	11.433716666666667	11.558783333333334	0.1250666666666671	13923.376953125	64731.312424804775	0	1171	0.1681558399947516	1.9370160041300717	2.8740320082601434	356.27777099609375	356.2788391113281
946	356.90924072265625	1.6132666666666668					1	DETECTED	356.9092 m/z @1.61 [CD8264_2.mzXML]	356.90924072265625	1.6132666666666668	1.5680666666666667	1.6594666666666666	0.09139999999999993	49157.2890625	169257.41064453108	0	1171	0.05938369348808803	0.9889720939611211	1.0283116749661447	356.908447265625	356.9095153808594
947	357.27783203125	12.629216666666668					1	DETECTED	357.2778 m/z @12.63 [CD8264_2.mzXML]	357.27783203125	12.629216666666668	11.7447	14.967016666666666	3.222316666666666	111249.125	2046666.51099506	1	1171	0.6894469262327991	0.7467139970737986	0.31503993821145565	357.2763977050781	357.2787170410156
948	358.2575988769531	11.005583333333334					1	DETECTED	358.2576 m/z @11.01 [CD8264_2.mzXML]	358.2575988769531	11.005583333333334	10.608616666666668	11.159733333333332	0.5511166666666636	15834.5078125	163504.81914291333	0	1171	0.09570007720589224	0.764174323830674	0.4584099046545433	358.25640869140625	358.2584533691406
949	358.29425048828125	11.58765					1	DETECTED	358.2943 m/z @11.59 [CD8264_2.mzXML]	358.29425048828125	11.58765	8.474466666666666	11.865016666666666	3.3905499999999993	34032.46875	2091335.0712099606	0	1171	0.1000111989111776	0.5289432749386257	0.0551437001535369	358.2926025390625	358.2947998046875
950	359.0433044433594	1.8811166666666668					1	DETECTED	359.0433 m/z @1.88 [CD8264_2.mzXML]	359.0433044433594	1.8811166666666668	1.64425	17.412	15.76775	331342.0625	6518910.6457979735	0	1171	0.07221480603723429	1.6641579375065836	3.030070884223635	359.0406494140625	359.0517578125
951	359.165771484375	14.013866666666667					1	DETECTED	359.1658 m/z @14.01 [CD8264_2.mzXML]	359.165771484375	14.013866666666667	13.398200000000001	14.1836	0.7853999999999992	4592.22998046875	105207.5166654662	0	1171	0.18800840988516399	0.6378451543042774	0.2756903086085547	359.1642761230469	359.1667175292969
952	359.9483337402344	8.876583333333334					1	DETECTED	359.9483 m/z @8.88 [CD8264_2.mzXML]	359.9483337402344	8.876583333333334	5.656866666666667	9.090433333333333	3.4335666666666667	3350.367919921875	164846.4167646181	0	1171	3.3435343925729244	0.5332094438951666	0.06641888779033318	359.9479675292969	359.95001220703125
953	360.2015075683594	8.34345					1	DETECTED	360.2015 m/z @8.34 [CD8264_2.mzXML]	360.2015075683594	8.34345	5.050033333333333	10.378549999999999	5.3285166666666655	4114.02490234375	289551.21304260264	0	1171	0.0313885114926169	0.8089648541281846	0.6179297082563694	360.1940612792969	360.2108459472656
954	360.2380065917969	4.361283333333334					1	DETECTED	360.2380 m/z @4.36 [CD8264_2.mzXML]	360.2380065917969	4.361283333333334	3.4328999999999996	5.067083333333333	1.634183333333333	3566.937255859375	195987.7043804015	0	1171	1.0016115366247464	0.8801231531515351	0.7602463063030701	360.2366638183594	360.2389831542969
955	360.3223876953125	12.360933333333332					1	DETECTED	360.3224 m/z @12.36 [CD8264_2.mzXML]	360.3223876953125	12.360933333333332	12.171283333333333	12.801433333333334	0.6301500000000004	10156.681640625	218410.06655541985	0	1171	0.24099937785528525	1.6613498549960592	2.3226997099921185	360.3220520019531	360.32342529296875
956	360.8388366699219	1.7062833333333332					1	DETECTED	360.8388 m/z @1.71 [CD8264_2.mzXML]	360.8388366699219	1.7062833333333332	1.6748	1.7684833333333332	0.09368333333333312	14077.748046875	69932.49952197261	0	1171	0.11167568461623145	1.487824245632618	1.9756484912652363	360.8387145996094	360.8394470214844
957	360.92486572265625	1.53895					1	DETECTED	360.9249 m/z @1.54 [CD8264_2.mzXML]	360.92486572265625	1.53895	1.50965	1.5680666666666667	0.05841666666666678	4058.067138671875	11815.132598266633	0	1171	0.08006072418805488	0.9968714448236617	0.9937428896473234	360.9227294921875	360.9253845214844
958	361.1379699707031	10.717066666666666					1	DETECTED	361.1380 m/z @10.72 [CD8264_2.mzXML]	361.1379699707031	10.717066666666666	10.08815	10.84545	0.757299999999999	3170.671875	97138.42529602046	0	1171	0.7143327224311715	0.602067046508547	0.20413409301709398	361.1378173828125	361.1395263671875
959	361.18157958984375	12.100933333333334					1	DETECTED	361.1816 m/z @12.10 [CD8264_2.mzXML]	361.18157958984375	12.100933333333334	8.613266666666668	12.240450000000001	3.627183333333333	6369.68115234375	370753.6446118167	0	1171	0.14698247556450994	0.5200014336232439	0.04000286724648778	361.174560546875	361.18218994140625
960	361.1998596191406	11.159733333333332					1	DETECTED	361.1999 m/z @11.16 [CD8264_2.mzXML]	361.1998596191406	11.159733333333332	11.124833333333333	11.212	0.08716666666666661	11303.59765625	46464.825652099724	0	1171	0.1962947934996908	1.2488061127030103	1.4976122254060205	361.1995544433594	361.20001220703125
961	361.3123779296875	12.629216666666668					1	DETECTED	361.3124 m/z @12.63 [CD8264_2.mzXML]	361.3123779296875	12.629216666666668	11.779016666666667	15.214616666666666	3.435599999999999	5831.40869140625	538432.411162018	0	1171	1.038164153279622	2.020465772759348	2.8103020374070007	361.31048583984375	361.3151550292969
962	362.3251953125	11.342583333333332					1	DETECTED	362.3252 m/z @11.34 [CD8264_2.mzXML]	362.3251953125	11.342583333333332	11.342583333333332	11.964783333333333	0.6222000000000012	53713.33984375	305396.37932312273	0	1171	0.04279818220218523	null	null	362.3245849609375	362.3270263671875
963	362.9256896972656	1.64425					1	DETECTED	362.9257 m/z @1.64 [CD8264_2.mzXML]	362.9256896972656	1.64425	1.59805	1.7062833333333332	0.10823333333333318	81222.0859375	310128.77315820305	0	1171	0.0641263093606641	1.2089322048242206	1.2567692913650963	362.925537109375	362.9261474609375
964	363.1118469238281	1.52445					1	DETECTED	363.1118 m/z @1.52 [CD8264_2.mzXML]	363.1118469238281	1.52445	1.4136	18.560166666666664	17.146566666666665	10501.5498046875	3701018.7112356257	0	1171	17.14898930101167	76.23455391922066	153.9298880037389	363.1086730957031	363.1119384765625
965	363.21527099609375	11.296883333333334					1	DETECTED	363.2153 m/z @11.30 [CD8264_2.mzXML]	363.21527099609375	11.296883333333334	8.718183333333334	11.813899999999999	3.0957166666666645	71882.53125	1126908.8475363774	0	1171	0.2537837199362034	1.4560029388123124	1.5383657420404138	363.2063293457031	363.2169189453125
966	365.10528564453125	1.82585					1	DETECTED	365.1053 m/z @1.83 [CD8264_2.mzXML]	365.10528564453125	1.82585	1.7973999999999999	17.096999999999998	15.299599999999998	26886.30859375	2562801.551366882	0	1171	0.042047815873788474	242.4308639209237	490.1687982400041	365.10205078125	365.1070251464844
967	365.2115478515625	11.727916666666665					1	DETECTED	365.2115 m/z @11.73 [CD8264_2.mzXML]	365.2115478515625	11.727916666666665	11.663516666666668	12.153783333333333	0.4902666666666651	3434.86328125	66614.30686505107	0	1171	0.17246555144171083	3.806418219461842	6.612836438923684	365.2115478515625	365.21405029296875
968	365.23040771484375	11.229099999999999					1	DETECTED	365.2304 m/z @11.23 [CD8264_2.mzXML]	365.23040771484375	11.229099999999999	9.6131	11.229099999999999	1.6159999999999997	5413.310546875	223431.16141137708	0	1171	0.025502887157891507	0.5	null	365.2296142578125	365.23248291015625
969	366.184326171875	14.199983333333334					1	DETECTED	366.1843 m/z @14.20 [CD8264_2.mzXML]	366.184326171875	14.199983333333334	11.632566666666666	15.5821	3.949533333333335	8305.0732421875	484396.3791140142	0	1171	0.5527206959992146	0.7691648544256546	0.35709598297945233	366.18310546875	366.1858825683594
970	366.2053527832031	9.402983333333333					1	DETECTED	366.2054 m/z @9.40 [CD8264_2.mzXML]	366.2053527832031	9.402983333333333	9.385966666666667	9.455883333333333	0.06991666666666596	3166.207763671875	8617.805094360247	0	1171	0.061965077852557116	2.0543584720861676	3.1087169441723352	366.2052307128906	366.206298828125
971	366.78387451171875	1.7062833333333332					1	DETECTED	366.7839 m/z @1.71 [CD8264_2.mzXML]	366.78387451171875	1.7062833333333332	1.6902666666666666	1.78315	0.09288333333333343	13048.8740234375	61340.91348706064	0	1171	0.06499316264114974	2.89958376690949	4.79916753381898	366.78363037109375	366.7848815917969
972	366.8659973144531	1.59805					1	DETECTED	366.8660 m/z @1.60 [CD8264_2.mzXML]	366.8659973144531	1.59805	1.5831000000000002	13.213966666666666	11.630866666666666	10791.7939453125	2270768.097785034	0	1171	0.08194772793277427	388.9921962095928	776.9843924191855	366.858154296875	366.8664245605469
973	367.1235656738281	10.430883333333332					1	DETECTED	367.1236 m/z @10.43 [CD8264_2.mzXML]	367.1235656738281	10.430883333333332	1.9226999999999999	19.694000000000003	17.771300000000004	39345.69140625	5278530.450375153	0	1171	0.08735427954290564	1.0443651308250297	0.018707355187305142	367.1196594238281	367.1259765625
974	367.1495056152344	8.1616					1	DETECTED	367.1495 m/z @8.16 [CD8264_2.mzXML]	367.1495056152344	8.1616	6.179	9.318516666666666	3.1395166666666654	7051.33935546875	230225.16037573232	0	1171	0.18256122846872636	0.7917675443020947	0.41138414505539345	367.14697265625	367.15081787109375
975	367.1935729980469	13.715083333333332					1	DETECTED	367.1936 m/z @13.72 [CD8264_2.mzXML]	367.1935729980469	13.715083333333332	8.735633333333334	17.653666666666666	8.918033333333332	7383.6416015625	1356334.6489971927	0	1171	0.2613584987742339	0.8954837716347523	0.7909675432695047	367.1856384277344	367.1985168457031
976	367.214111328125	12.57935					1	DETECTED	367.2141 m/z @12.58 [CD8264_2.mzXML]	367.214111328125	12.57935	12.529166666666667	12.90285	0.37368333333333403	5966.63427734375	92534.76554138196	0	1171	0.08001556249674735	3.7231816672202225	6.446363334440445	367.2134094238281	367.2152099609375
977	367.9917297363281	3.4778000000000002					1	DETECTED	367.9917 m/z @3.48 [CD8264_2.mzXML]	367.9917297363281	3.4778000000000002	2.2322333333333333	19.766833333333334	17.5346	3597.62890625	1449323.025002106	0	1171	6.509500296624091	7.038804292557603	11.512791802367598	367.98651123046875	367.9930419921875
978	368.27825927734375	11.44965					1	DETECTED	368.2783 m/z @11.45 [CD8264_2.mzXML]	368.27825927734375	11.44965	11.4177	11.831199999999999	0.4134999999999991	30122.640625	293602.8895137939	0	1171	0.1403118206671845	6.471048513301991	6.576483680518867	368.27734375	368.279541015625
979	368.4235534667969	12.42875					1	DETECTED	368.4236 m/z @12.43 [CD8264_2.mzXML]	368.4235534667969	12.42875	12.412	12.529166666666667	0.11716666666666598	7598.17333984375	32266.942476562283	0	1171	0.5267614351256604	3.497512437810916	5.995024875621832	368.4226379394531	368.4242248535156
980	368.6261291503906	12.257733333333334					1	DETECTED	368.6261 m/z @12.26 [CD8264_2.mzXML]	368.6261291503906	12.257733333333334	9.6131	12.360933333333332	2.7478333333333325	15019.376953125	831276.8118748773	0	1171	2.2558165152629925	0.5195102845459653	0.053933428519943996	368.62542724609375	368.6277160644531
981	368.8707275390625	1.6748					1	DETECTED	368.8707 m/z @1.67 [CD8264_2.mzXML]	368.8707275390625	1.6748	1.6594666666666666	1.7684833333333332	0.10901666666666654	31064.203125	119992.06948437497	0	1171	0.2791844963951844	3.5548913043478017	6.109782608695603	368.87017822265625	368.870849609375
982	369.0090637207031	1.8676					1	DETECTED	369.0091 m/z @1.87 [CD8264_2.mzXML]	369.0090637207031	1.8676	1.78315	4.863316666666666	3.080166666666666	85185.109375	1655895.2691248776	0	1171	0.10516739060023461	4.746658328051554	8.411551595384141	369.0026550292969	369.0101013183594
983	369.06243896484375	12.04875					1	DETECTED	369.0624 m/z @12.05 [CD8264_2.mzXML]	369.06243896484375	12.04875	12.04875	12.153783333333333	0.10503333333333309	8272.0625	27670.19263513194	0	1171	0.1054575253453347	null	null	369.061767578125	369.06243896484375
984	369.12060546875	10.430883333333332					1	DETECTED	369.1206 m/z @10.43 [CD8264_2.mzXML]	369.12060546875	10.430883333333332	9.700683333333334	10.574283333333334	0.8735999999999997	13139.9208984375	219103.9167162171	0	1171	0.22913528819232098	0.5981922760887441	0.2138924639035293	369.1196594238281	369.1281433105469
985	369.3500061035156	11.433716666666667					1	DETECTED	369.3500 m/z @11.43 [CD8264_2.mzXML]	369.3500061035156	11.433716666666667	0.31983333333333336	19.985666666666667	19.665833333333335	67441.09375	6865800.63743137	0	1171	2.3597965437074926	4.301049136547564	7.831841330920645	369.349365234375	369.3529968261719
986	370.0864562988281	11.796416666666666					1	DETECTED	370.0865 m/z @11.80 [CD8264_2.mzXML]	370.0864562988281	11.796416666666666	10.1059	12.031583333333334	1.9256833333333336	18459.857421875	838384.3174420473	0	1171	1.7564206388809147	0.5695546726345994	0.13910934526919871	370.08587646484375	370.0895080566406
987	370.29400634765625	11.617583333333332					1	DETECTED	370.2940 m/z @11.62 [CD8264_2.mzXML]	370.29400634765625	11.617583333333332	11.573216666666667	11.779016666666667	0.20579999999999998	63141.26171875	476268.84137451043	0	1171	0.13361652270148205	2.3193087903832517	4.381316999643285	370.29400634765625	370.2944641113281
988	370.3537902832031	12.57935					1	DETECTED	370.3538 m/z @12.58 [CD8264_2.mzXML]	370.3537902832031	12.57935	11.074633333333333	16.282066666666665	5.2074333333333325	20298.892578125	1673263.1960756844	0	1171	0.5222786380416853	1.730370058593533	5.368233541704482	370.3523254394531	370.355224609375
989	371.31488037109375	7.642483333333333					1	DETECTED	371.3149 m/z @7.64 [CD8264_2.mzXML]	371.31488037109375	7.642483333333333	0.10111666666666667	20.003833333333333	19.902716666666667	8938.0078125	4873614.940030333	0	1171	13.39212418556102	1.3195696182389578	0.09797065687731357	371.3125305175781	371.3177185058594
990	372.0924377441406	9.271766666666668					1	DETECTED	372.0924 m/z @9.27 [CD8264_2.mzXML]	372.0924377441406	9.271766666666668	9.2133	11.89735	2.684049999999999	4040.942626953125	372744.1543342896	0	1171	0.15995070351237217	22.95367730900754	44.90735461801508	372.0829162597656	372.093017578125
991	372.31024169921875	11.727916666666665					1	DETECTED	372.3102 m/z @11.73 [CD8264_2.mzXML]	372.31024169921875	11.727916666666665	0.10111666666666667	19.83966666666667	19.738550000000004	22068.85546875	1748855.3435168152	0	1171	0.0812386915160257	0.8042964494879034	1.2634124797313706	372.30859375	372.31988525390625
992	372.88262939453125	1.6132666666666668					1	DETECTED	372.8826 m/z @1.61 [CD8264_2.mzXML]	372.88262939453125	1.6132666666666668	1.5831000000000002	1.6748	0.09169999999999989	25613.787109375	100017.53046752926	0	1171	0.06684138582063293	1.5198895027624288	2.0397790055248577	372.8822937011719	372.8836669921875
993	373.2729187011719	12.257733333333334					1	DETECTED	373.2729 m/z @12.26 [CD8264_2.mzXML]	373.2729187011719	12.257733333333334	11.695549999999999	12.6464	0.9508500000000009	46797.0546875	477462.28477807547	0	1171	0.12046629057318015	0.8815210119541841	1.5981817549499953	373.27130126953125	373.2738037109375
994	373.3128967285156	11.7447					1	DETECTED	373.3129 m/z @11.74 [CD8264_2.mzXML]	373.3128967285156	11.7447	11.727916666666665	11.796416666666666	0.06850000000000023	4660.3544921875	15571.810640136755	0	1171	0.062025271425918405	2.040714995034624	3.0814299900692474	373.31243896484375	373.31341552734375
995	374.2758483886719	12.29235					1	DETECTED	374.2758 m/z @12.29 [CD8264_2.mzXML]	374.2758483886719	12.29235	12.240450000000001	12.412	0.17154999999999987	11412.107421875	77050.24867919892	0	1171	0.18972172017052102	1.6526974951830482	2.3053949903660964	374.2755126953125	374.2761535644531
996	375.01708984375	1.8811166666666668					1	DETECTED	375.0171 m/z @1.88 [CD8264_2.mzXML]	375.01708984375	1.8811166666666668	1.6594666666666666	6.28325	4.623783333333333	272752.46875	5167513.062123413	0	1171	0.21085110839276533	1.7281549540153458	1.8742526868273155	375.01104736328125	375.01861572265625
997	375.2879943847656	12.629216666666668					1	DETECTED	375.2880 m/z @12.63 [CD8264_2.mzXML]	375.2879943847656	12.629216666666668	11.981933333333334	12.801433333333334	0.8194999999999997	8996.314453125	219938.81744079597	0	1171	0.682912456254746	0.633030357648633	0.26606071529726605	375.28765869140625	375.2890625
998	376.6241149902344	10.59135					1	DETECTED	376.6241 m/z @10.59 [CD8264_2.mzXML]	376.6241149902344	10.59135	10.159983333333335	11.24605	1.0860666666666656	122336.6875	1037050.286724487	2	1171	0.08701168561297301	5.382203258651349	4.5709850949492035	376.62274169921875	376.6256408691406
999	377.0144958496094	2.13425					1	DETECTED	377.0145 m/z @2.13 [CD8264_2.mzXML]	377.0144958496094	2.13425	1.78315	2.31425	0.5310999999999999	9912.916015625	231960.75275537092	0	1171	0.32016249810398945	0.7563372258615774	0.5126744517231547	377.012451171875	377.0155334472656
1000	377.145263671875	9.821966666666667					1	DETECTED	377.1453 m/z @9.82 [CD8264_2.mzXML]	377.145263671875	9.821966666666667	9.804283333333332	9.874466666666667	0.07018333333333437	2390.32568359375	6042.012970642135	0	1171	0.060176516899346666	1.9844486333646867	2.9688972667293734	377.1437683105469	377.1453857421875
1001	377.63116455078125	12.257733333333334					1	DETECTED	377.6312 m/z @12.26 [CD8264_2.mzXML]	377.63116455078125	12.257733333333334	6.510633333333333	12.39515	5.884516666666666	9935.2138671875	762385.1717749631	0	1171	2.2926575798127082	0.5119553049944028	0.051544876321191875	377.6213684082031	377.6329040527344
1002	378.0312194824219	16.448566666666668					1	DETECTED	378.0312 m/z @16.45 [CD8264_2.mzXML]	378.0312194824219	16.448566666666668	10.430883333333332	17.542166666666667	7.1112833333333345	1546.375	374951.7034941712	0	1171	0.5497972346301978	0.5908655324169598	0.1817310648339197	378.0285339355469	378.0326843261719
1003	378.2393493652344	12.39515					1	DETECTED	378.2393 m/z @12.40 [CD8264_2.mzXML]	378.2393493652344	12.39515	11.7447	14.3819	2.6372	31241.7421875	605517.9181441647	0	1171	0.08235060152653162	3.695608946990607	0.3467517516782278	378.2376403808594	378.2425842285156
1004	378.8994445800781	1.64425					1	DETECTED	378.8994 m/z @1.64 [CD8264_2.mzXML]	378.8994445800781	1.64425	1.59805	17.078666666666667	15.480616666666666	82749.96875	2444694.828993347	0	1171	0.05882293766727287	1.6487300780935479	1.1493224187152566	378.8983154296875	378.9062805175781
1005	379.2039794921875	9.170016666666667					1	DETECTED	379.2040 m/z @9.17 [CD8264_2.mzXML]	379.2039794921875	9.170016666666667	9.15555	14.46545	5.309900000000001	3141.04150390625	300383.36012912	0	1171	0.1575240049985922	183.52188940091372	366.04377880182744	379.1944885253906	379.2039794921875
1006	379.2420959472656	12.378183333333334					1	DETECTED	379.2421 m/z @12.38 [CD8264_2.mzXML]	379.2420959472656	12.378183333333334	11.727916666666665	13.62875	1.9008333333333347	6973.64404296875	388216.37278564455	0	1171	1.4672174227056356	1.4615798646709006	1.9231597293418012	379.241943359375	379.2505187988281
1007	379.2811279296875	14.030883333333332					1	DETECTED	379.2811 m/z @14.03 [CD8264_2.mzXML]	379.2811279296875	14.030883333333332	13.925983333333333	14.721816666666665	0.7958333333333325	4108.060546875	78642.98539205937	0	1171	0.30052645127112676	3.7932952017795087	6.5865904035590175	379.2799377441406	379.2826843261719
1008	379.52410888671875	8.630616666666667					1	DETECTED	379.5241 m/z @8.63 [CD8264_2.mzXML]	379.52410888671875	8.630616666666667	3.0815833333333336	8.82325	5.741666666666666	19489.5078125	636838.2972099603	0	1171	0.0811671162972658	0.5146260743198138	4.072112760288716	379.5160827636719	379.5259094238281
1009	380.2550354003906	12.629216666666668					1	DETECTED	380.2550 m/z @12.63 [CD8264_2.mzXML]	380.2550354003906	12.629216666666668	11.327416666666666	13.511383333333333	2.1839666666666666	26058.16015625	939087.6752908933	0	1171	0.07036892751985668	0.8388257284785157	0.1668116198207796	380.24749755859375	380.2647399902344
1010	381.02508544921875	1.8811166666666668					1	DETECTED	381.0251 m/z @1.88 [CD8264_2.mzXML]	381.02508544921875	1.8811166666666668	1.62865	2.3547166666666666	0.7260666666666666	92386.5703125	1484690.9249394527	0	1171	0.15371376398249814	1.4341331340113188	1.7538099468534656	381.021728515625	381.0259704589844
1011	383.11541748046875	1.7973999999999999					1	DETECTED	383.1154 m/z @1.80 [CD8264_2.mzXML]	383.11541748046875	1.7973999999999999	1.7381833333333332	2.1761333333333335	0.4379500000000003	133159.734375	984052.6579345702	0	1171	0.15020988304708816	3.2864934460900552	4.1274260846174915	383.1143493652344	383.1162414550781
1012	383.9664306640625	2.6001666666666665					1	DETECTED	383.9664 m/z @2.60 [CD8264_2.mzXML]	383.9664306640625	2.6001666666666665	2.6001666666666665	8.294683333333333	5.694516666666667	2020.2823486328125	299212.9125864867	0	1171	1.2278596403194548	null	null	383.962158203125	383.9681091308594
1013	384.1137390136719	9.018949999999998					1	DETECTED	384.1137 m/z @9.02 [CD8264_2.mzXML]	384.1137390136719	9.018949999999998	1.8399666666666665	9.108550000000001	7.268583333333335	8110.11474609375	2103702.4973864444	0	1171	0.08702832257030835	0.5062404379450203	0.0124808758900405	384.11236572265625	384.1187438964844
1014	384.8445129394531	1.6748					1	DETECTED	384.8445 m/z @1.67 [CD8264_2.mzXML]	384.8445129394531	1.6748	1.6594666666666666	18.651999999999997	16.99253333333333	20262.005859375	4079355.0143182366	0	1171	0.04867878411350102	554.1043478260837	1107.2086956521673	384.83758544921875	384.8445129394531
1015	385.3085021972656	11.727916666666665					1	DETECTED	385.3085 m/z @11.73 [CD8264_2.mzXML]	385.3085021972656	11.727916666666665	1.5534166666666667	17.337666666666667	15.78425	77202.765625	7814266.965777464	0	1171	2.7207546926183053	3.200270952596559	3.3892993254114887	385.30645751953125	385.3096923828125
1016	386.08258056640625	13.060183333333333					1	DETECTED	386.0826 m/z @13.06 [CD8264_2.mzXML]	386.08258056640625	13.060183333333333	0.10111666666666667	19.89466666666667	19.793550000000003	2751.73388671875	1675672.46664215	0	1171	9.171222379074248	0.7636950449106419	0.5273900898212837	386.0784912109375	386.0828857421875
1017	386.31219482421875	11.865016666666666					1	DETECTED	386.3122 m/z @11.87 [CD8264_2.mzXML]	386.31219482421875	11.865016666666666	10.1059	16.61465	6.508750000000001	13149.8837890625	1564966.9808095708	0	1171	1.0029425364594502	1.8500052109486784	2.5919658293362606	386.31072998046875	386.3134460449219
1018	386.325439453125	12.732016666666668					1	DETECTED	386.3254 m/z @12.73 [CD8264_2.mzXML]	386.325439453125	12.732016666666668	9.874466666666667	12.918383333333333	3.043916666666666	7308.38720703125	464545.03642639174	0	1171	0.08596752064805635	0.5326095198100933	0.06521903962018669	386.3240661621094	386.33154296875
1019	387.1791687011719	11.544533333333334					1	DETECTED	387.1792 m/z @11.54 [CD8264_2.mzXML]	387.1791687011719	11.544533333333334	11.499516666666667	12.223383333333334	0.7238666666666678	203446.953125	1673024.6372919925	0	1171	0.09713019679214341	3.691110938551626	5.111103132411092	387.1787109375	387.1799621582031
1020	388.078369140625	13.3827					1	DETECTED	388.0784 m/z @13.38 [CD8264_2.mzXML]	388.078369140625	13.3827	0.17418333333333333	20.003833333333333	19.82965	2990.325439453125	1480126.4524511101	0	1171	6.130551545189235	0.7506387923953106	0.5012775847906212	388.074951171875	388.0804138183594
1021	388.1825256347656	11.573216666666667					1	DETECTED	388.1825 m/z @11.57 [CD8264_2.mzXML]	388.1825256347656	11.573216666666667	11.573216666666667	11.914233333333334	0.3410166666666665	43372.8671875	215716.87822314433	0	1171	0.070368999485936	null	null	388.1821594238281	388.18377685546875
1022	389.2654113769531	12.852966666666667					1	DETECTED	389.2654 m/z @12.85 [CD8264_2.mzXML]	389.2654113769531	12.852966666666667	3.2273833333333335	12.950050000000001	9.722666666666667	4969.71435546875	1046363.0228143922	0	1171	0.15944144192122778	0.5050429844078714	0.010085968815742823	389.2555236816406	389.2691345214844
1023	390.77197265625	13.290183333333333					1	DETECTED	390.7720 m/z @13.29 [CD8264_2.mzXML]	390.77197265625	13.290183333333333	12.54575	13.891283333333332	1.3455333333333321	4379.7666015625	253259.9308206786	0	1171	0.23693442257413544	0.903729906416513	0.8074598128330259	390.7705993652344	390.7740478515625
1024	390.990966796875	1.8811166666666668					1	DETECTED	390.9910 m/z @1.88 [CD8264_2.mzXML]	390.990966796875	1.8811166666666668	1.6594666666666666	2.8093999999999997	1.149933333333333	76591.2265625	1516087.1682528686	0	1171	0.6353270327982679	1.6000404518527804	2.098003136971911	390.9885559082031	390.991943359375
1025	391.2832946777344	8.912049999999999					1	DETECTED	391.2833 m/z @8.91 [CD8264_2.mzXML]	391.2832946777344	8.912049999999999	0.10111666666666667	20.003833333333333	19.902716666666667	9451.67578125	6227147.2501291465	0	1171	10.452203420526764	1.1294329393783482	0.41022495505733464	391.28131103515625	391.2850646972656
1026	393.2975158691406	1.7684833333333332					1	DETECTED	393.2975 m/z @1.77 [CD8264_2.mzXML]	393.2975158691406	1.7684833333333332	0.26538333333333336	19.858	19.592616666666668	7271.87744140625	2280623.8826879268	0	1171	4.328927725696316	5.025007893317985	9.041846616359775	393.2946472167969	393.2995910644531
1027	394.0745544433594	9.271766666666668					1	DETECTED	394.0746 m/z @9.27 [CD8264_2.mzXML]	394.0745544433594	9.271766666666668	9.090433333333333	9.437999999999999	0.34756666666666547	7403.359375	79995.68601406846	0	1171	0.22741790072355883	0.9583639705882249	0.83067404615854	394.07342529296875	394.07525634765625
1028	394.19635009765625	9.683566666666668					1	DETECTED	394.1964 m/z @9.68 [CD8264_2.mzXML]	394.19635009765625	9.683566666666668	9.630416666666667	9.700683333333334	0.07026666666666692	3512.65087890625	12056.990148803785	0	1171	0.13084505608733465	0.6610222640326086	0.3220445280652172	394.1962585449219	394.1971435546875
1029	394.2226867675781	8.375866666666667					1	DETECTED	394.2227 m/z @8.38 [CD8264_2.mzXML]	394.2226867675781	8.375866666666667	8.04295	12.274933333333333	4.231983333333334	2409.994140625	377874.042133545	0	1171	0.1528065300153223	6.355919899874825	11.71183979974965	394.2158203125	394.2232666015625
1030	394.2936096191406	11.632566666666666					1	DETECTED	394.2936 m/z @11.63 [CD8264_2.mzXML]	394.2936096191406	11.632566666666666	3.3592500000000003	17.746333333333332	14.387083333333333	10596.5048828125	1871133.6093073124	0	1171	0.0667098672228299	0.8694870457031542	0.7389740914063083	394.2936096191406	394.3014221191406
1031	395.09423828125	9.4906					1	DETECTED	395.0942 m/z @9.49 [CD8264_2.mzXML]	395.09423828125	9.4906	9.455883333333333	9.525716666666666	0.06983333333333341	1770.9449462890625	5636.23290573129	0	1171	0.06262869395940918	1.0057609217474404	1.0115218434948807	395.0934143066406	395.0949401855469
1032	396.99932861328125	1.8116666666666668					1	DETECTED	396.9993 m/z @1.81 [CD8264_2.mzXML]	396.99932861328125	1.8116666666666668	1.6594666666666666	4.551316666666667	2.89185	77529.2578125	1327447.7007270507	0	1171	0.17056067800945307	2.0637208525372466	2.970327717908011	396.9986267089844	397.0074768066406
1033	397.4140930175781	12.343833333333333					1	DETECTED	397.4141 m/z @12.34 [CD8264_2.mzXML]	397.4140930175781	12.343833333333333	7.0764000000000005	14.415333333333333	7.338933333333332	40983.19140625	1428619.9371383057	0	1171	0.27126949865002636	4.72520773583208	2.1850750822535225	397.4132080078125	397.4205627441406
1034	398.32550048828125	11.813899999999999					1	DETECTED	398.3255 m/z @11.81 [CD8264_2.mzXML]	398.32550048828125	11.813899999999999	11.779016666666667	12.04875	0.26973333333333294	32116.740234375	254778.4780703128	0	1171	0.12738389179618181	3.866220735786164	5.865288956756629	398.32537841796875	398.3260192871094
1035	398.7606201171875	13.3827					1	DETECTED	398.7606 m/z @13.38 [CD8264_2.mzXML]	398.7606201171875	13.3827	11.7447	15.748016666666667	4.003316666666667	29299.037109375	1448924.8988253798	0	1171	0.30068565597160557	1.0588911056480046	0.9010587277471772	398.7593994140625	398.76318359375
1036	399.32904052734375	11.831199999999999					1	DETECTED	399.3290 m/z @11.83 [CD8264_2.mzXML]	399.32904052734375	11.831199999999999	11.796416666666666	15.711266666666667	3.9148500000000013	8773.77734375	418330.819729523	0	1171	0.0859796457066011	56.27479635840913	65.44753553912129	399.3222961425781	399.3299865722656
1037	400.3412780761719	11.947933333333333					1	DETECTED	400.3413 m/z @11.95 [CD8264_2.mzXML]	400.3412780761719	11.947933333333333	4.487933333333333	12.461966666666665	7.974033333333332	117456.515625	4370309.363543756	1	1171	0.1440092502372483	0.5254415163692734	8.137890074425306	400.33941650390625	400.34136962890625
1038	400.8262634277344	1.7381833333333332					1	DETECTED	400.8263 m/z @1.74 [CD8264_2.mzXML]	400.8262634277344	1.7381833333333332	1.6902666666666666	1.7973999999999999	0.1071333333333333	16308.6396484375	59968.90069506837	0	1171	0.08889067117914262	1.117913043478262	1.2358260869565239	400.82501220703125	400.8271789550781
1039	401.62310791015625	10.918366666666666					1	DETECTED	401.6231 m/z @10.92 [CD8264_2.mzXML]	401.62310791015625	10.918366666666666	10.25035	11.177316666666666	0.9269666666666669	9435.9052734375	122198.27089297511	0	1171	0.10721033186518625	0.6938200144706972	4.462618021487925	401.62176513671875	401.6263122558594
1040	402.9018249511719	1.6132666666666668					1	DETECTED	402.9018 m/z @1.61 [CD8264_2.mzXML]	402.9018249511719	1.6132666666666668	1.5534166666666667	1.62865	0.07523333333333326	32189.220703125	99378.93768817122	0	1171	0.05859371200045116	0.6269777404966319	0.2665738849230557	402.90167236328125	402.9022216796875
1041	403.0072937011719	1.8116666666666668					1	DETECTED	403.0073 m/z @1.81 [CD8264_2.mzXML]	403.0072937011719	1.8116666666666668	1.64425	2.2872166666666667	0.6429666666666667	103446.0703125	1532184.8746324463	0	1171	0.2634329417394685	1.8944600491622812	2.4355405949150137	403.00640869140625	403.0079345703125
1042	404.205810546875	11.573216666666667					1	DETECTED	404.2058 m/z @11.57 [CD8264_2.mzXML]	404.205810546875	11.573216666666667	11.515166666666666	11.695549999999999	0.18038333333333334	21366.4921875	136638.0645334473	0	1171	0.10621973243753935	1.553689348262952	2.0184117712416247	404.2053527832031	404.2064208984375
1043	405.13531494140625	10.541216666666665					1	DETECTED	405.1353 m/z @10.54 [CD8264_2.mzXML]	405.13531494140625	10.541216666666665	10.4785	11.0914	0.6128999999999998	43860.3984375	322767.7012508553	0	1171	0.10389893350012436	3.7767246265404597	2.089734754422139	405.1322326660156	405.13531494140625
1044	406.7469177246094	12.136133333333333					1	DETECTED	406.7469 m/z @12.14 [CD8264_2.mzXML]	406.7469177246094	12.136133333333333	11.58765	15.323083333333333	3.735433333333333	20479.951171875	1729652.9199323123	0	1171	1.3655103365086827	2.9054600723327497	4.242158340520436	406.7455749511719	406.7490234375
1045	406.96466064453125	1.8811166666666668					1	DETECTED	406.9647 m/z @1.88 [CD8264_2.mzXML]	406.96466064453125	1.8811166666666668	1.8116666666666668	2.19025	0.37858333333333305	7652.244140625	101057.99868676758	0	1171	0.11502511077267563	2.725581953443722	4.451163906887444	406.9551696777344	406.9671630859375
1046	407.4255676269531	8.983416666666667					1	DETECTED	407.4256 m/z @8.98 [CD8264_2.mzXML]	407.4255676269531	8.983416666666667	2.6969333333333334	9.665583333333332	6.9686499999999985	12760.0390625	587890.9585572203	0	1171	0.1803141149539531	0.5542566193605857	0.6612721201398255	407.423828125	407.4267272949219
1047	408.7693176269531	1.7535833333333335					1	DETECTED	408.7693 m/z @1.75 [CD8264_2.mzXML]	408.7693176269531	1.7535833333333335	1.7062833333333332	13.2287	11.522416666666667	18396.009765625	1735917.392924988	0	1171	0.08989293145718613	121.80144467935078	239.9690639150015	408.7666320800781	408.7741394042969
1048	408.9188537597656	1.62865					1	DETECTED	408.9189 m/z @1.63 [CD8264_2.mzXML]	408.9188537597656	1.62865	1.5831000000000002	1.6594666666666666	0.07636666666666647	35648.29296875	118795.49608471671	0	1171	0.07037682481913743	0.8382729601170897	0.6765459202341796	408.9179382324219	408.9197082519531
1049	409.16119384765625	11.544533333333334					1	DETECTED	409.1612 m/z @11.54 [CD8264_2.mzXML]	409.16119384765625	11.544533333333334	11.499516666666667	12.136133333333333	0.6366166666666668	138796.671875	1172494.659320069	0	1171	0.09736257345660881	4.604552629292986	4.77520210823209	409.1601867675781	409.1629333496094
1050	409.1870422363281	9.198733333333333					1	DETECTED	409.1870 m/z @9.20 [CD8264_2.mzXML]	409.1870422363281	9.198733333333333	9.12525	17.653666666666666	8.528416666666667	40544.015625	851033.025514954	0	1171	0.06835397729653714	21.93444881700251	1.1369831382761977	409.1807861328125	409.187255859375
1051	410.16455078125	11.544533333333334					1	DETECTED	410.1646 m/z @11.54 [CD8264_2.mzXML]	410.16455078125	11.544533333333334	11.499516666666667	11.848633333333334	0.3491166666666672	35692.32421875	257393.68361193882	0	1171	0.08920692875548397	3.8776379118844515	2.786611589315404	410.162841796875	410.1650695800781
1052	410.25360107421875	4.393433333333333					1	DETECTED	410.2536 m/z @4.39 [CD8264_2.mzXML]	410.25360107421875	4.393433333333333	3.0670166666666665	15.28685	12.219833333333334	2139.45263671875	576852.7071938477	0	1171	0.3652168653796588	4.606332851668028	8.212665703336056	410.25067138671875	410.2562561035156
1053	410.85626220703125	1.6902666666666666					1	DETECTED	410.8563 m/z @1.69 [CD8264_2.mzXML]	410.85626220703125	1.6902666666666666	1.62865	1.78315	0.15450000000000008	12205.2109375	81449.30715087896	0	1171	0.07669032722390523	1.2537192318095762	1.5074384636191525	410.8475036621094	410.85626220703125
1054	411.1969299316406	12.04875					1	DETECTED	411.1969 m/z @12.05 [CD8264_2.mzXML]	411.1969299316406	12.04875	12.031583333333334	12.257733333333334	0.22615000000000052	7082.05908203125	37178.724713318006	0	1171	0.1443974543533315	6.58689320388364	12.17378640776728	411.1951599121094	411.1971740722656
1055	412.2835998535156	11.931133333333333					1	DETECTED	412.2836 m/z @11.93 [CD8264_2.mzXML]	412.2835998535156	11.931133333333333	11.89735	12.11855	0.2212000000000014	7800.48095703125	53221.14010827616	0	1171	0.0910766025130556	3.2738036507153043	4.596543932389622	412.28271484375	412.285400390625
1056	412.968505859375	11.761416666666666					1	DETECTED	412.9685 m/z @11.76 [CD8264_2.mzXML]	412.968505859375	11.761416666666666	1.6902666666666666	11.761416666666666	10.07115	44239.85546875	1.367057200931775E7	0	1171	9.935055477171968	0.5	null	412.968505859375	412.9742736816406
1057	413.134765625	11.529783333333334					1	DETECTED	413.1348 m/z @11.53 [CD8264_2.mzXML]	413.134765625	11.529783333333334	9.302383333333333	11.529783333333334	2.227400000000001	7058.57666015625	523336.33604483074	0	1171	2.266519987899658	0.5	null	413.134765625	413.1419372558594
1058	413.2652587890625	1.6748					1	DETECTED	413.2653 m/z @1.67 [CD8264_2.mzXML]	413.2652587890625	1.6748	0.22868333333333332	19.8765	19.647816666666667	8363.8056640625	1921965.9207607096	0	1171	3.4032688199921335	2.3206293527056	11.0753881151358	413.262939453125	413.2725830078125
1059	413.3396301269531	12.015333333333333					1	DETECTED	413.3396 m/z @12.02 [CD8264_2.mzXML]	413.3396301269531	12.015333333333333	10.178016666666668	17.467666666666666	7.289649999999998	72057.890625	7731199.61749592	1	1171	3.1009060294083817	1.1112686649216172	9.062896069408977	413.33709716796875	413.341796875
1060	414.2991943359375	12.223383333333334					1	DETECTED	414.2992 m/z @12.22 [CD8264_2.mzXML]	414.2991943359375	12.223383333333334	11.617583333333332	15.397016666666667	3.779433333333335	93388.046875	3456293.6164665567	1	1171	0.6294099447949559	3.119373830747212	5.238747661494424	414.299072265625	414.30072021484375
1061	414.3438720703125	14.515766666666668					1	DETECTED	414.3439 m/z @14.52 [CD8264_2.mzXML]	414.3438720703125	14.515766666666668	10.863933333333334	16.762333333333334	5.8984000000000005	13590.1044921875	1734806.6679182115	0	1171	0.43283902184754197	0.8075943589977636	0.4810993985144118	414.3413391113281	414.34625244140625
1062	415.21063232421875	11.865016666666666					1	DETECTED	415.2106 m/z @11.87 [CD8264_2.mzXML]	415.21063232421875	11.865016666666666	8.595816666666668	12.11855	3.522733333333333	130471.0234375	2234369.848988864	1	1171	0.2783946281459482	2.9454068430734255	4.339448042965953	415.2102966308594	415.2165832519531
1063	415.28076171875	12.629216666666668					1	DETECTED	415.2808 m/z @12.63 [CD8264_2.mzXML]	415.28076171875	12.629216666666668	12.136133333333333	12.835966666666668	0.6998333333333342	24309.044921875	583974.9088364262	0	1171	0.15951133964441588	0.7165911290414033	0.4169017861722956	415.2799072265625	415.2813415527344
1064	415.3025207519531	12.223383333333334					1	DETECTED	415.3025 m/z @12.22 [CD8264_2.mzXML]	415.3025207519531	12.223383333333334	6.8818166666666665	15.4528	8.570983333333334	26600.734375	2572826.4506129473	0	1171	0.5983910525245353	0.8022911505363594	0.4776720244121702	415.2961730957031	415.30438232421875
1065	415.335693359375	14.652416666666666					1	DETECTED	415.3357 m/z @14.65 [CD8264_2.mzXML]	415.335693359375	14.652416666666666	12.0659	15.9137	3.847800000000001	3440.803955078125	481618.8151928713	0	1171	1.5392991304371542	0.7438189070242479	0.4876378140484957	415.3330993652344	415.345458984375
1066	415.4144592285156	8.983416666666667					1	DETECTED	415.4145 m/z @8.98 [CD8264_2.mzXML]	415.4144592285156	8.983416666666667	8.718183333333334	10.142	1.4238166666666654	50121.8203125	772123.0103439941	0	1171	0.20842667718070906	1.4224513914504238	0.7301705848229694	415.4142150878906	415.4169616699219
1067	416.214111328125	11.865016666666666					1	DETECTED	416.2141 m/z @11.87 [CD8264_2.mzXML]	416.214111328125	11.865016666666666	11.831199999999999	12.223383333333334	0.3921833333333353	31955.841796875	250125.85885516435	0	1171	0.14901433885200532	5.252425938254657	6.021463425524555	416.2107238769531	416.21502685546875
1068	416.8005065917969	1.7535833333333335					1	DETECTED	416.8005 m/z @1.75 [CD8264_2.mzXML]	416.8005065917969	1.7535833333333335	1.6748	1.7535833333333335	0.07878333333333343	24911.857421875	74561.76367041029	0	1171	0.03583778613506716	0.5	null	416.8005065917969	416.80126953125
1069	417.00201416015625	1.82585					1	DETECTED	417.0020 m/z @1.83 [CD8264_2.mzXML]	417.00201416015625	1.82585	1.78315	2.3412333333333333	0.5580833333333333	48143.16015625	735568.2781018062	0	1171	0.24397546418534	6.5178251014602955	11.070708025638782	417.0009460449219	417.002685546875
1070	418.7466125488281	12.766633333333335					1	DETECTED	418.7466 m/z @12.77 [CD8264_2.mzXML]	418.7466125488281	12.766633333333335	12.188899999999999	14.66955	2.4806500000000007	8336.017578125	403127.40129547124	0	1171	0.5619868093573448	2.146881490883904	1.5333908299493515	418.74420166015625	418.7503662109375
1071	418.8794250488281	1.59805					1	DETECTED	418.8794 m/z @1.60 [CD8264_2.mzXML]	418.8794250488281	1.59805	1.52445	9.271766666666668	7.747316666666668	42565.375	2492273.8324116822	0	1171	0.05081480326679477	52.631227355072554	0.6974740986441258	418.87060546875	418.8800048828125
1072	418.98095703125	1.7535833333333335					1	DETECTED	418.9810 m/z @1.75 [CD8264_2.mzXML]	418.98095703125	1.7535833333333335	1.6594666666666666	2.1761333333333335	0.5166666666666668	33077.515625	529085.6475534671	0	1171	0.036821270120387384	2.7448202585443555	5.87651748092582	418.98077392578125	418.9818420410156
1073	418.9990539550781	2.2042166666666665					1	DETECTED	418.9991 m/z @2.20 [CD8264_2.mzXML]	418.9990539550781	2.2042166666666665	2.2042166666666665	2.259866666666667	0.05565000000000042	7246.64208984375	13091.167116088982	0	1171	0.047122676810407604	null	null	418.996826171875	419.0005798339844
1074	419.2754211425781	13.012083333333333					1	DETECTED	419.2754 m/z @13.01 [CD8264_2.mzXML]	419.2754211425781	13.012083333333333	13.012083333333333	13.07635	0.0642666666666667	4545.01123046875	13803.5674985351	0	1171	0.01754508608986427	null	null	419.2745056152344	419.275634765625
1075	419.31451416015625	12.326783333333333					1	DETECTED	419.3145 m/z @12.33 [CD8264_2.mzXML]	419.31451416015625	12.326783333333333	0.1196	19.985666666666667	19.86606666666667	10311.783203125	1761384.8322777103	0	1171	0.4216287786266051	1.0165779686931076	1.2415315707175398	419.3047790527344	419.31854248046875
1076	420.1573791503906	11.124833333333333					1	DETECTED	420.1574 m/z @11.12 [CD8264_2.mzXML]	420.1573791503906	11.124833333333333	10.463433333333334	11.212	0.7485666666666653	5742.03271484375	106131.67461288461	0	1171	0.22043089491896417	0.5658955750428385	0.13280586438701622	420.1563415527344	420.15966796875
1077	420.76116943359375	13.012083333333333					1	DETECTED	420.7612 m/z @13.01 [CD8264_2.mzXML]	420.76116943359375	13.012083333333333	6.775	14.082566666666667	7.307566666666666	5056.07763671875	860935.0237252197	0	1171	1.9119815446357578	0.5858160197742001	0.1716320395484001	420.7559814453125	420.76849365234375
1078	421.78143310546875	14.216133333333334					1	DETECTED	421.7814 m/z @14.22 [CD8264_2.mzXML]	421.78143310546875	14.216133333333334	14.0481	14.967016666666666	0.9189166666666662	13481.2158203125	262169.99937481666	0	1171	0.3178787638904019	2.487747965309087	3.569609980838208	421.7805480957031	421.789794921875
1079	422.32562255859375	11.813899999999999					1	DETECTED	422.3256 m/z @11.81 [CD8264_2.mzXML]	422.32562255859375	11.813899999999999	11.7447	11.998666666666667	0.2539666666666669	8027.83984375	75994.43809350574	0	1171	0.2667211145904709	1.835019267822775	2.67003853564555	422.3246154785156	422.32659912109375
1080	422.75982666015625	13.462666666666667					1	DETECTED	422.7598 m/z @13.46 [CD8264_2.mzXML]	422.75982666015625	13.462666666666667	12.835966666666668	14.773933333333334	1.9379666666666662	4967.87060546875	292644.15038854984	0	1171	0.8606876519740769	1.546167757034201	2.092335514068402	422.758544921875	422.7623596191406
1081	424.34124755859375	11.8812					1	DETECTED	424.3412 m/z @11.88 [CD8264_2.mzXML]	424.34124755859375	11.8812	11.848633333333334	12.445500000000001	0.5968666666666671	161491.359375	1309900.0667307146	1	1171	0.10711616927921774	4.929120450487833	6.652769952439017	424.3402404785156	424.3416748046875
1082	424.4195861816406	9.018949999999998					1	DETECTED	424.4196 m/z @9.02 [CD8264_2.mzXML]	424.4195861816406	9.018949999999998	3.766	9.665583333333332	5.899583333333332	20144.55078125	526584.379980652	0	1171	0.21094207060066594	0.7538503647698864	0.471616943523177	424.4194030761719	424.4261169433594
1083	424.7427062988281	1.7381833333333332					1	DETECTED	424.7427 m/z @1.74 [CD8264_2.mzXML]	424.7427062988281	1.7381833333333332	1.6902666666666666	11.44965	9.759383333333334	19587.228515625	3516033.6515285647	0	1171	0.06465607174484034	101.83704347826101	202.674086956522	424.7359619140625	424.743896484375
1084	424.8957824707031	1.6132666666666668					1	DETECTED	424.8958 m/z @1.61 [CD8264_2.mzXML]	424.8957824707031	1.6132666666666668	1.5680666666666667	1.6594666666666666	0.09139999999999993	74608.0625	251770.5870727537	0	1171	0.06156664519359789	1.007589117813508	1.0891833066776333	424.89556884765625	424.8976135253906
1085	426.3568420410156	12.015333333333333					1	DETECTED	426.3568 m/z @12.02 [CD8264_2.mzXML]	426.3568420410156	12.015333333333333	11.964783333333333	14.4484	2.4836166666666664	263689.84375	2196933.59649597	1	1171	0.10129719766982426	3.9149839038710113	3.7082750856987605	426.35565185546875	426.3595275878906
1086	426.8297119140625	1.6902666666666666					1	DETECTED	426.8297 m/z @1.69 [CD8264_2.mzXML]	426.8297119140625	1.6902666666666666	1.6748	1.7684833333333332	0.09368333333333312	20587.412109375	98646.01946191398	0	1171	1.023418689033647	3.0285560344827807	5.057112068965561	426.8290710449219	426.8297119140625
1087	427.0545349121094	9.402983333333333					1	DETECTED	427.0545 m/z @9.40 [CD8264_2.mzXML]	427.0545349121094	9.402983333333333	9.335133333333333	9.4906	0.1554666666666673	7279.38427734375	34431.91600195317	0	1171	0.08358871389360267	1.1456644559076448	1.2205731663230268	427.0537414550781	427.0557861328125
1088	428.03729248046875	3.55225					1	DETECTED	428.0373 m/z @3.55 [CD8264_2.mzXML]	428.03729248046875	3.55225	3.55225	7.6600166666666665	4.107766666666667	1187.881103515625	189990.71404370118	0	1171	0.016888454721941226	null	null	428.0339660644531	428.0396423339844
1089	428.37249755859375	12.153783333333333					1	DETECTED	428.3725 m/z @12.15 [CD8264_2.mzXML]	428.37249755859375	12.153783333333333	2.463716666666667	12.47905	10.015333333333334	36177.8046875	2540430.944614135	0	1171	0.14813416973002802	0.5120561876603587	0.024584206240068254	428.363037109375	428.373291015625
1090	428.82611083984375	1.6902666666666666					1	DETECTED	428.8261 m/z @1.69 [CD8264_2.mzXML]	428.82611083984375	1.6902666666666666	1.6594666666666666	1.7535833333333335	0.09411666666666685	16248.9990234375	66578.41908593755	0	1171	0.39167170360906534	1.5278679653679714	2.055735930735943	428.82611083984375	428.82781982421875
1091	429.0508117675781	9.402983333333333					1	DETECTED	429.0508 m/z @9.40 [CD8264_2.mzXML]	429.0508117675781	9.402983333333333	9.368716666666668	9.437999999999999	0.06928333333333114	2614.903564453125	8883.6428999022	0	1171	0.07757991529911301	1.0109435797665378	1.0218871595330754	429.0508117675781	429.0515441894531
1092	429.37591552734375	12.11855					1	DETECTED	429.3759 m/z @12.12 [CD8264_2.mzXML]	429.37591552734375	12.11855	11.848633333333334	14.635416666666666	2.7867833333333323	8655.5400390625	492960.32767864957	0	1171	0.1383854347361364	5.162303179993817	7.125402135899621	429.3702697753906	429.37725830078125
1093	429.7677001953125	14.199983333333334					1	DETECTED	429.7677 m/z @14.20 [CD8264_2.mzXML]	429.7677001953125	14.199983333333334	14.082566666666667	14.739266666666667	0.6567000000000007	11214.6474609375	153506.1403543093	0	1171	0.07666801588383265	2.7964513839602465	1.0169388352307043	429.7672424316406	429.76934814453125
1094	430.24322509765625	9.6131					1	DETECTED	430.2432 m/z @9.61 [CD8264_2.mzXML]	430.24322509765625	9.6131	9.57765	9.648183333333332	0.07053333333333178	2135.142333984375	6639.066410705545	0	1171	0.16967422183231484	0.9948283968030125	0.989656793606025	430.2421569824219	430.2444763183594
1095	430.29461669921875	11.931133333333333					1	DETECTED	430.2946 m/z @11.93 [CD8264_2.mzXML]	430.29461669921875	11.931133333333333	11.914233333333334	12.083533333333332	0.169299999999998	8298.177734375	59401.05334326113	0	1171	0.12284753553231731	5.008875739645003	9.017751479290006	430.2932434082031	430.2948913574219
1096	430.3875427246094	13.3827					1	DETECTED	430.3875 m/z @13.38 [CD8264_2.mzXML]	430.3875427246094	13.3827	0.1196	19.985666666666667	19.86606666666667	14387.9130859375	1525351.0783532707	0	1171	0.18302889162491098	1.0510050958401298	1.1135707212183499	430.3844299316406	430.3921203613281
1097	430.91314697265625	1.64425					1	DETECTED	430.9131 m/z @1.64 [CD8264_2.mzXML]	430.91314697265625	1.64425	1.59805	1.6748	0.0767500000000001	106043.4921875	315379.8453134766	0	1171	0.05379335647859973	0.8306277056277064	0.6612554112554127	430.9128723144531	430.91326904296875
1098	431.1771545410156	12.57935					1	DETECTED	431.1772 m/z @12.58 [CD8264_2.mzXML]	431.1771545410156	12.57935	2.6142333333333334	14.199983333333334	11.58575	18687.1953125	1471582.4475779426	0	1171	0.17965565583723553	0.7418628120908647	0.4813119987404313	431.16766357421875	431.1817626953125
1099	431.2759704589844	12.257733333333334					1	DETECTED	431.2760 m/z @12.26 [CD8264_2.mzXML]	431.2759704589844	12.257733333333334	8.630616666666667	12.47905	3.8484333333333343	31197.39453125	581668.6625329283	0	1171	0.12881420302143454	1.1275642964191777	1.2623234614037788	431.2751770019531	431.2813415527344
1100	431.4267883300781	8.912049999999999					1	DETECTED	431.4268 m/z @8.91 [CD8264_2.mzXML]	431.4267883300781	8.912049999999999	8.7534	9.0548	0.301400000000001	3623.036376953125	31464.780732452535	0	1171	0.12395155131335223	0.949889694295624	0.8997793885912481	431.4267883300781	431.42901611328125
1101	432.1804504394531	12.529166666666667					1	DETECTED	432.1805 m/z @12.53 [CD8264_2.mzXML]	432.1804504394531	12.529166666666667	7.5365	13.13765	5.6011500000000005	4820.37548828125	570717.54132547	0	1171	5.145101340889745	0.5609377086393378	0.12187541727867551	432.1775207519531	432.1826171875
1102	432.23699951171875	11.914233333333334					1	DETECTED	432.2370 m/z @11.91 [CD8264_2.mzXML]	432.23699951171875	11.914233333333334	11.848633333333334	12.11855	0.269916666666667	15185.7109375	112387.2229001465	0	1171	0.06465425192299712	2.057291666666673	2.9092323758124365	432.23590087890625	432.2384033203125
1103	432.30975341796875	12.223383333333334					1	DETECTED	432.3098 m/z @12.22 [CD8264_2.mzXML]	432.30975341796875	12.223383333333334	11.632566666666666	16.930166666666665	5.297599999999999	69996.34375	1207382.283713257	1	1171	0.6216036645489176	0.7021868095736374	0.4890109226721515	432.3092956542969	432.3115539550781
1104	432.73626708984375	9.018949999999998					1	DETECTED	432.7363 m/z @9.02 [CD8264_2.mzXML]	432.73626708984375	9.018949999999998	9.001149999999999	9.108550000000001	0.10740000000000194	6270.01416015625	27645.149346863072	0	1171	0.6318527086247183	3.0168539325844304	5.033707865168861	432.7358703613281	432.73944091796875
1105	432.97613525390625	1.82585					1	DETECTED	432.9761 m/z @1.83 [CD8264_2.mzXML]	432.97613525390625	1.82585	1.7684833333333332	4.779983333333333	3.0115	49265.609375	1041808.9658217772	0	1171	0.2283732987703957	4.799217413300271	8.213087823211291	432.9754638671875	432.9778747558594
1106	433.0606689453125	11.544533333333334					1	DETECTED	433.0607 m/z @11.54 [CD8264_2.mzXML]	433.0606689453125	11.544533333333334	11.529783333333334	11.602316666666667	0.07253333333333245	12546.4326171875	40076.14954248024	0	1171	0.033706230595754505	2.458757062146967	3.917514124293934	433.0592956542969	433.0606689453125
1107	433.3136901855469	12.257733333333334					1	DETECTED	433.3137 m/z @12.26 [CD8264_2.mzXML]	433.3136901855469	12.257733333333334	11.648200000000001	12.47905	0.8308499999999999	13057.150390625	367862.23682495055	0	1171	0.5814228420208138	0.6815459914688833	0.2676683718490143	433.31268310546875	433.31463623046875
1108	434.8540344238281	1.59805					1	DETECTED	434.8540 m/z @1.60 [CD8264_2.mzXML]	434.8540344238281	1.59805	1.5831000000000002	2.87975	1.2966499999999999	7487.21533203125	187994.66566955563	0	1171	0.13532351774617135	43.36622073578654	85.73244147157308	434.8523864746094	434.8616027832031
1109	434.9555358886719	1.8116666666666668					1	DETECTED	434.9555 m/z @1.81 [CD8264_2.mzXML]	434.9555358886719	1.8116666666666668	0.8859666666666667	18.3575	17.471533333333333	23508.298828125	6419532.43898404	0	1171	0.2934592911957574	9.4369306110691	17.873861222138203	434.9508972167969	434.9559326171875
1110	434.9725036621094	1.8947					1	DETECTED	434.9725 m/z @1.89 [CD8264_2.mzXML]	434.9725036621094	1.8947	1.8538999999999999	16.263383333333334	14.409483333333334	22180.7109375	2204276.565801392	0	1171	0.2472029024604423	176.58680555555483	352.17361111110966	434.97021484375	434.9741516113281
1111	435.1496276855469	11.981933333333334					1	DETECTED	435.1496 m/z @11.98 [CD8264_2.mzXML]	435.1496276855469	11.981933333333334	0.41081666666666666	12.136133333333333	11.725316666666666	15183.4130859375	2195340.5341030583	0	1171	0.06364838455877475	0.5066631425661885	4.926612418520126	435.1489562988281	435.1568603515625
1112	435.3328552246094	10.4785					1	DETECTED	435.3329 m/z @10.48 [CD8264_2.mzXML]	435.3328552246094	10.4785	10.447149999999999	11.695549999999999	1.2484000000000002	8620.0703125	158440.1229962767	0	1171	0.10143451399316561	5.218250549662125	4.180972437564894	435.33087158203125	435.3333435058594
1113	436.85797119140625	1.6748					1	DETECTED	436.8580 m/z @1.67 [CD8264_2.mzXML]	436.85797119140625	1.6748	1.64425	1.78315	0.13890000000000002	34126.33203125	123890.07552612301	0	1171	0.039035933780891874	2.273322422258587	3.1082137919850736	436.856689453125	436.8588562011719
1114	437.1927185058594	11.865016666666666					1	DETECTED	437.1927 m/z @11.87 [CD8264_2.mzXML]	437.1927185058594	11.865016666666666	11.813899999999999	12.343833333333333	0.529933333333334	89368.7421875	689026.814095827	0	1171	0.09496426363168453	3.133750156232172	4.485725158766064	437.1920166015625	437.1934509277344
1115	438.2344665527344	10.30505					1	DETECTED	438.2345 m/z @10.31 [CD8264_2.mzXML]	438.2344665527344	10.30505	10.25035	10.323583333333334	0.07323333333333437	2410.277099609375	7031.324508300797	0	1171	0.03535309423596189	0.6694088970140203	0.3388177940280405	438.23333740234375	438.2357177734375
1116	438.2969665527344	13.320366666666667					1	DETECTED	438.2970 m/z @13.32 [CD8264_2.mzXML]	438.2969665527344	13.320366666666667	10.882383333333333	14.704166666666667	3.821783333333334	6046.3642578125	460142.4380796815	0	1171	0.24837007124444455	0.7838001353577754	0.5676002707155507	438.29595947265625	438.30218505859375
1117	438.9836120605469	1.8116666666666668					1	DETECTED	438.9836 m/z @1.81 [CD8264_2.mzXML]	438.9836120605469	1.8116666666666668	1.6902666666666666	11.695549999999999	10.005283333333333	28062.298828125	1242167.8990703123	0	1171	0.07236717724325503	2.200085564961684	3.3435246470356943	438.9824523925781	438.985595703125
1118	440.8701477050781	1.6132666666666668					1	DETECTED	440.8701 m/z @1.61 [CD8264_2.mzXML]	440.8701477050781	1.6132666666666668	1.59805	1.6594666666666666	0.061416666666666675	43688.5390625	134226.1682763672	0	1171	0.06272703022397841	2.0180722891565988	3.0361445783131975	440.86993408203125	440.8705139160156
1119	441.29559326171875	12.57935					1	DETECTED	441.2956 m/z @12.58 [CD8264_2.mzXML]	441.29559326171875	12.57935	4.4408666666666665	12.996466666666667	8.5556	6976.30029296875	973790.376398621	0	1171	0.3103283832845154	0.5256261916122783	0.0512523832245566	441.29339599609375	441.2989501953125
1120	441.37091064453125	14.265533333333334					1	DETECTED	441.3709 m/z @14.27 [CD8264_2.mzXML]	441.37091064453125	14.265533333333334	11.7447	15.36005	3.6153499999999994	3912.579345703125	406320.508043915	0	1171	0.3759303717925828	0.7170942148760328	0.19796394401568737	441.368408203125	441.3734436035156
1121	442.8789978027344	1.5534166666666667					1	DETECTED	442.8790 m/z @1.55 [CD8264_2.mzXML]	442.8789978027344	1.5534166666666667	1.0858166666666667	1.59805	0.5122333333333333	12511.841796875	70864.48275085448	0	1171	0.045410655426656676	0.5477259766181921	0.09545195323638431	442.8701171875	442.88031005859375
1122	443.41912841796875	12.153783333333333					1	DETECTED	443.4191 m/z @12.15 [CD8264_2.mzXML]	443.41912841796875	12.153783333333333	12.0659	12.461966666666665	0.3960666666666661	6171.5947265625	84536.02391552729	0	1171	0.1237227173368769	2.2533662051962633	3.5067324103925266	443.4181213378906	443.42083740234375
1123	444.2380676269531	8.311166666666667					1	DETECTED	444.2381 m/z @8.31 [CD8264_2.mzXML]	444.2380676269531	8.311166666666667	7.939933333333333	9.4906	1.5506666666666673	2142.8046875	97571.98391110227	0	1171	0.1316358003763245	2.088533716440693	3.177067432881386	444.23663330078125	444.2475280761719
1124	445.36651611328125	12.918383333333333					1	DETECTED	445.3665 m/z @12.92 [CD8264_2.mzXML]	445.36651611328125	12.918383333333333	12.171283333333333	14.567016666666666	2.3957333333333324	5011.5947265625	366700.7797875975	0	1171	0.8124087256395285	1.6033551956453844	2.206710391290769	445.3651123046875	445.36822509765625
1125	445.3986511230469	12.343833333333333					1	DETECTED	445.3987 m/z @12.34 [CD8264_2.mzXML]	445.3986511230469	12.343833333333333	11.663516666666668	12.529166666666667	0.8656499999999987	14150.3505859375	283081.2298002925	0	1171	0.1544049904983531	0.6362110781743807	0.2724221563487614	445.3983154296875	445.400146484375
1126	446.25262451171875	11.544533333333334					1	DETECTED	446.2526 m/z @11.54 [CD8264_2.mzXML]	446.25262451171875	11.544533333333334	8.84105	12.240450000000001	3.3994000000000018	334616.09375	3133711.6488774437	1	1171	0.08918880569271792	3.3667561016699934	4.071381556243965	446.2518005371094	446.25360107421875
1127	446.8869323730469	1.64425					1	DETECTED	446.8869 m/z @1.64 [CD8264_2.mzXML]	446.8869323730469	1.64425	1.59805	1.6902666666666666	0.09221666666666661	96248.171875	293349.72157031245	0	1171	0.04991433286942759	1.0040073136874066	0.8422600561754172	446.8866882324219	446.887451171875
1128	447.3460998535156	14.365183333333333					1	DETECTED	447.3461 m/z @14.37 [CD8264_2.mzXML]	447.3460998535156	14.365183333333333	11.3722	15.526583333333333	4.1543833333333335	7369.84814453125	687231.6998115847	0	1171	0.5019509658798196	0.6940204589623509	0.231483670254503	447.3435363769531	447.34808349609375
1129	448.3410339355469	11.865016666666666					1	DETECTED	448.3410 m/z @11.87 [CD8264_2.mzXML]	448.3410339355469	11.865016666666666	11.848633333333334	14.549616666666667	2.7009833333333333	15720.0126953125	889248.7509401247	0	1171	0.06713914493700557	82.43082400814575	163.8616480162915	448.3406982421875	448.34881591796875
1130	448.95068359375	1.8811166666666668					1	DETECTED	448.9507 m/z @1.88 [CD8264_2.mzXML]	448.95068359375	1.8811166666666668	1.78315	2.5727166666666665	0.7895666666666665	24035.544921875	315545.23895666504	0	1171	0.127011034332972	4.0297720313031595	6.61262509444141	448.9485778808594	448.95343017578125
1131	449.20068359375	12.326783333333333					1	DETECTED	449.2007 m/z @12.33 [CD8264_2.mzXML]	449.20068359375	12.326783333333333	5.67425	12.562666666666667	6.888416666666667	15182.8955078125	1027034.6319620665	0	1171	0.21334570366720484	0.5177288351304766	0.04802749776162123	449.1996765136719	449.205322265625
1132	450.32049560546875	12.223383333333334					1	DETECTED	450.3205 m/z @12.22 [CD8264_2.mzXML]	450.32049560546875	12.223383333333334	3.3150666666666666	12.54575	9.230683333333333	36473.046875	1958317.7324775402	0	1171	0.6814790084234481	0.9455497977820976	0.4631994819264292	450.31884765625	450.3238830566406
1133	450.3564758300781	12.981166666666667					1	DETECTED	450.3565 m/z @12.98 [CD8264_2.mzXML]	450.3564758300781	12.981166666666667	0.10111666666666667	20.003833333333333	19.902716666666667	42358.48828125	2595100.5418949295	0	1171	0.1928732952907346	1.443378300100151	1.1985734667967118	450.3497619628906	450.3606872558594
1134	451.3237609863281	12.223383333333334					1	DETECTED	451.3238 m/z @12.22 [CD8264_2.mzXML]	451.3237609863281	12.223383333333334	11.695549999999999	12.378183333333334	0.6826333333333352	9152.337890625	209993.83033190973	0	1171	0.121226455769051	0.6466371960846219	0.2932743921692439	451.3224182128906	451.3265380859375
1135	453.34356689453125	10.49395					1	DETECTED	453.3436 m/z @10.49 [CD8264_2.mzXML]	453.34356689453125	10.49395	9.752433333333332	17.542166666666667	7.789733333333334	139751.546875	1564362.9939454023	1	1171	0.09651628316279215	1.9716101862497422	2.8475564391983035	453.3409729003906	453.345703125
1136	454.29180908203125	13.060183333333333					1	DETECTED	454.2918 m/z @13.06 [CD8264_2.mzXML]	454.29180908203125	13.060183333333333	12.680733333333334	15.415583333333332	2.734849999999998	23458.974609375	439757.2406232908	0	1171	0.09148789491292852	2.9361396742640054	28.78295585053809	454.28948974609375	454.29974365234375
1137	454.3885803222656	12.223383333333334					1	DETECTED	454.3886 m/z @12.22 [CD8264_2.mzXML]	454.3885803222656	12.223383333333334	10.214316666666667	12.29235	2.078033333333334	6736.22900390625	368962.48104730214	0	1171	0.0921164283949043	0.5171638571807804	0.03432771436156078	454.37939453125	454.3895263671875
1138	454.9580078125	1.8116666666666668					1	DETECTED	454.9580 m/z @1.81 [CD8264_2.mzXML]	454.9580078125	1.8116666666666668	1.6902666666666666	2.2736666666666663	0.5833999999999997	31426.03125	429104.14274353016	0	1171	0.0899910316234569	2.4028006589785784	3.3475739128984054	454.9573059082031	454.95916748046875
1139	456.84442138671875	1.62865					1	DETECTED	456.8444 m/z @1.63 [CD8264_2.mzXML]	456.84442138671875	1.62865	1.59805	1.6594666666666666	0.061416666666666675	11518.0927734375	33086.86685913086	0	1171	0.057831871762193954	1.0035403050108946	1.0070806100217893	456.8434753417969	456.8446044921875
1140	458.85614013671875	1.5534166666666667					1	DETECTED	458.8561 m/z @1.55 [CD8264_2.mzXML]	458.85614013671875	1.5534166666666667	1.4490166666666666	5.708866666666666	4.25985	29285.6328125	450011.7887061158	0	1171	0.07290637081112394	20.87475211614876	42.895035112320876	458.8553466796875	458.8631591796875
1141	459.24676513671875	13.1682					1	DETECTED	459.2468 m/z @13.17 [CD8264_2.mzXML]	459.24676513671875	13.1682	0.7578833333333334	13.6798	12.921916666666666	20704.560546875	941166.8247779234	0	1171	0.19491527872889414	0.5206118833927149	null	459.2425842285156	459.256103515625
1142	460.9656066894531	1.7684833333333332					1	DETECTED	460.9656 m/z @1.77 [CD8264_2.mzXML]	460.9656066894531	1.7684833333333332	1.6594666666666666	2.7670666666666666	1.1076	8976.513671875	238761.5250888672	0	1171	0.22826692673473592	5.079957193089747	9.159914386179494	460.9620056152344	460.9703369140625
1143	462.86083984375	1.64425					1	DETECTED	462.8608 m/z @1.64 [CD8264_2.mzXML]	462.86083984375	1.64425	1.5831000000000002	1.6748	0.09169999999999989	43840.87109375	119923.92882031242	0	1171	0.042713534616616755	0.7497955846279654	0.49959116925593083	462.8592834472656	462.8619079589844
1144	463.2115478515625	12.29235					1	DETECTED	463.2115 m/z @12.29 [CD8264_2.mzXML]	463.2115478515625	12.29235	2.6279833333333333	12.378183333333334	9.750200000000001	3365.201171875	974122.3014118043	0	1171	0.10286481523795565	0.5044407117555556	0.008881423511111272	463.20465087890625	463.21380615234375
1145	463.3015441894531	13.012083333333333					1	DETECTED	463.3015 m/z @13.01 [CD8264_2.mzXML]	463.3015441894531	13.012083333333333	12.950050000000001	13.13765	0.18759999999999977	10232.84765625	69551.22529089339	0	1171	0.14518230315033698	1.512090274046241	2.1765775361314468	463.3013000488281	463.302490234375
1146	463.3388671875	13.76745					1	DETECTED	463.3389 m/z @13.77 [CD8264_2.mzXML]	463.3388671875	13.76745	3.4328999999999996	14.348633333333334	10.915733333333334	3112.3505859375	777348.9664823608	0	1171	0.14521375734302566	0.5281184634712365	0.056236926942472926	463.336669921875	463.3414001464844
1147	463.4087829589844	9.072616666666667					1	DETECTED	463.4088 m/z @9.07 [CD8264_2.mzXML]	463.4087829589844	9.072616666666667	8.735633333333334	9.455883333333333	0.7202499999999983	3085.56396484375	69385.95282232664	0	1171	0.28350851674910515	1.0686730303180176	1.1373460606360355	463.4078063964844	463.41162109375
1148	464.2179870605469	10.59135					1	DETECTED	464.2180 m/z @10.59 [CD8264_2.mzXML]	464.2179870605469	10.59135	10.525283333333334	12.274933333333333	1.749649999999999	21844.392578125	285144.5186480712	0	1171	0.08809867927869952	1.7173039947488513	2.2117082524666616	464.2152404785156	464.2191162109375
1149	466.3154296875	11.931133333333333					1	DETECTED	466.3154 m/z @11.93 [CD8264_2.mzXML]	466.3154296875	11.931133333333333	11.89735	12.326783333333333	0.4294333333333338	21658.568359375	166808.6839782095	0	1171	0.09349636888907575	6.355698075974238	10.304043691235734	466.3127136230469	466.3170471191406
1150	467.1507873535156	11.617583333333332					1	DETECTED	467.1508 m/z @11.62 [CD8264_2.mzXML]	467.1507873535156	11.617583333333332	3.300316666666667	11.648200000000001	8.347883333333334	7170.47705078125	918036.999619751	0	1171	0.043497715572698326	0.5018405485776578	0.0036810971553156977	467.15020751953125	467.1604919433594
1151	468.3070373535156	12.663633333333333					1	DETECTED	468.3070 m/z @12.66 [CD8264_2.mzXML]	468.3070373535156	12.663633333333333	12.495666666666667	13.122633333333333	0.6269666666666662	87830.203125	896633.2444113769	1	1171	0.13452046690359687	1.312360786749232	1.4344276542320435	468.3052673339844	468.3079833984375
1152	469.328857421875	12.015333333333333					1	DETECTED	469.3289 m/z @12.02 [CD8264_2.mzXML]	469.328857421875	12.015333333333333	3.15405	15.471316666666667	12.317266666666667	5891.5703125	1634113.0979170233	0	1171	2.542162715122121	0.6950046738903508	0.2208437169662762	469.3233947753906	469.330810546875
1153	469.3875427246094	12.326783333333333					1	DETECTED	469.3875 m/z @12.33 [CD8264_2.mzXML]	469.3875427246094	12.326783333333333	12.136133333333333	12.57935	0.44321666666666637	12301.0458984375	151095.69068054183	0	1171	0.17188875675651616	1.1623830754436584	1.3247661508873168	469.3863220214844	469.3887634277344
1154	470.888916015625	1.6132666666666668					1	DETECTED	470.8889 m/z @1.61 [CD8264_2.mzXML]	470.888916015625	1.6132666666666668	1.5680666666666667	1.64425	0.07618333333333327	19498.296875	56912.69993041989	0	1171	0.0458370711872893	0.8427359882005868	0.6522266903921904	470.8873291015625	470.8905029296875
1155	470.9324951171875	1.82585					1	DETECTED	470.9325 m/z @1.83 [CD8264_2.mzXML]	470.9324951171875	1.82585	1.7222666666666666	2.2322333333333333	0.5099666666666667	12252.0556640625	205767.47239538573	0	1171	0.3084282284287543	2.461625100563153	3.923250201126306	470.9306335449219	470.9339599609375
1156	471.27069091796875	12.29235					1	DETECTED	471.2707 m/z @12.29 [CD8264_2.mzXML]	471.27069091796875	12.29235	12.274933333333333	15.6558	3.380866666666666	4701.93212890625	332124.60512719717	0	1171	0.07816245742638728	97.05837320573683	193.11674641147366	471.2679443359375	471.27880859375
1157	472.2491455078125	11.544533333333334					1	DETECTED	472.2491 m/z @11.54 [CD8264_2.mzXML]	472.2491455078125	11.544533333333334	11.515166666666666	11.617583333333332	0.1024166666666666	20937.244140625	95293.4816320795	0	1171	0.08411410584328394	1.7437570942110379	2.4875141884220757	472.24859619140625	472.2491455078125
1158	472.30242919921875	12.223383333333334					1	DETECTED	472.3024 m/z @12.22 [CD8264_2.mzXML]	472.30242919921875	12.223383333333334	8.076983333333335	12.6464	4.569416666666665	53628.79296875	2333500.5234714365	0	1171	0.6290209602236043	1.0294018385681343	0.6603235303178868	472.29779052734375	472.3031311035156
1159	474.2840576171875	11.865016666666666					1	DETECTED	474.2841 m/z @11.87 [CD8264_2.mzXML]	474.2840576171875	11.865016666666666	11.813899999999999	12.57935	0.7654500000000013	354376.625	2837639.479094857	1	1171	0.10939716472544703	3.66856006719791	4.30522171317029	474.2805480957031	474.2847595214844
1160	474.76275634765625	8.82325					1	DETECTED	474.7628 m/z @8.82 [CD8264_2.mzXML]	474.76275634765625	8.82325	1.7381833333333332	9.752433333333332	8.014249999999999	29214.439453125	7376352.152459563	0	1171	7.118457999859064	0.5076682023425118	0.014393462066844243	474.7590026855469	474.76434326171875
1161	474.83380126953125	1.5534166666666667					1	DETECTED	474.8338 m/z @1.55 [CD8264_2.mzXML]	474.83380126953125	1.5534166666666667	1.4490166666666666	19.694000000000003	18.244983333333337	33554.125	4914303.91991156	0	1171	0.06966405210395088	89.89926840642981	114.34639036559317	474.83154296875	474.8427734375
1162	475.325439453125	10.49395					1	DETECTED	475.3254 m/z @10.49 [CD8264_2.mzXML]	475.325439453125	10.49395	10.214316666666667	10.900416666666667	0.6860999999999997	46304.6640625	345010.2915317381	0	1171	0.10620238698511031	2.4691837491437503	2.04917272773407	475.3225402832031	475.32757568359375
1163	476.9390869140625	1.7684833333333332					1	DETECTED	476.9391 m/z @1.77 [CD8264_2.mzXML]	476.9390869140625	1.7684833333333332	1.6748	2.162183333333333	0.48738333333333306	11874.5732421875	186154.64814245605	0	1171	0.19059361513497475	2.6012275395837086	4.202455079167417	476.9376525878906	476.9418640136719
1164	478.2915344238281	12.90285					1	DETECTED	478.2915 m/z @12.90 [CD8264_2.mzXML]	478.2915344238281	12.90285	3.55225	12.996466666666667	9.444216666666666	57161.984375	4343160.485320099	0	1171	0.10024607189454393	0.5050059176238244	0.010011835247648898	478.2884216308594	478.2997741699219
1165	478.32794189453125	13.1682					1	DETECTED	478.3279 m/z @13.17 [CD8264_2.mzXML]	478.32794189453125	13.1682	11.159733333333332	15.37865	4.218916666666669	54253.16015625	2522314.446857665	0	1171	0.26863938051483416	0.8501909422783994	0.6944482513151052	478.3248596191406	478.33203125
1166	478.3878479003906	12.343833333333333					1	DETECTED	478.3878 m/z @12.34 [CD8264_2.mzXML]	478.3878479003906	12.343833333333333	1.2136333333333333	19.45716666666667	18.243533333333335	45752.01953125	2848286.744983644	0	1171	0.6866227619848821	0.8313508325455586	10.638891077134785	478.3841247558594	478.39190673828125
1167	479.3301696777344	13.259533333333334					1	DETECTED	479.3302 m/z @13.26 [CD8264_2.mzXML]	479.3301696777344	13.259533333333334	13.012083333333333	14.704166666666667	1.6920833333333345	13035.3955078125	398857.8070042721	0	1171	0.4080632362603538	3.4190408836801987	4.326673094376834	479.3299560546875	479.3343811035156
1168	479.3916320800781	12.39515					1	DETECTED	479.3916 m/z @12.40 [CD8264_2.mzXML]	479.3916320800781	12.39515	11.679483333333334	19.164166666666667	7.484683333333333	17856.28515625	952007.273467926	0	1171	0.2752059413428931	5.229168607359114	11.245207409209202	479.39007568359375	479.3938903808594
1169	480.30743408203125	13.213966666666666					1	DETECTED	480.3074 m/z @13.21 [CD8264_2.mzXML]	480.30743408203125	13.213966666666666	13.044033333333335	13.335816666666666	0.2917833333333313	20114.177734375	181883.51384789974	0	1171	0.09376925504346012	0.8585229501765453	0.7170459003530907	480.3054504394531	480.3078308105469
1170	480.3434753417969	13.43005					1	DETECTED	480.3435 m/z @13.43 [CD8264_2.mzXML]	480.3434753417969	13.43005	13.351383333333333	14.481950000000001	1.1305666666666685	48658.78515625	783546.1999605728	0	1171	0.18155974224349336	3.8860008623135953	5.539736689519114	480.3430480957031	480.3453369140625
1171	482.3221740722656	12.90285					1	DETECTED	482.3222 m/z @12.90 [CD8264_2.mzXML]	482.3221740722656	12.90285	12.766633333333335	14.897083333333335	2.1304499999999997	22247.291015625	457754.54859796073	0	1171	0.11192290590020804	7.820078306619394	1.0985824640222916	482.3221740722656	482.32415771484375
1172	482.3593444824219	13.732566666666665					1	DETECTED	482.3593 m/z @13.73 [CD8264_2.mzXML]	482.3593444824219	13.732566666666665	13.578366666666666	15.489383333333334	1.9110166666666686	51019.015625	1125464.2271311036	0	1171	0.2920446803971224	3.63584532448343	4.51602080497359	482.3584289550781	482.36273193359375
1173	483.36297607421875	13.76745					1	DETECTED	483.3630 m/z @13.77 [CD8264_2.mzXML]	483.36297607421875	13.76745	13.595283333333333	15.090283333333334	1.495000000000001	12740.9580078125	296659.9148349005	0	1171	0.351868864683599	4.341723136495626	7.683446272991253	483.36181640625	483.3648376464844
1174	483.93914794921875	8.7534					1	DETECTED	483.9391 m/z @8.75 [CD8264_2.mzXML]	483.93914794921875	8.7534	5.83035	8.788216666666667	2.957866666666667	4238.6982421875	256241.39481890856	0	1171	0.06948644430792683	0.5059555373097737	0.011911074619547336	483.93243408203125	483.94012451171875
1175	484.08135986328125	11.212					1	DETECTED	484.0814 m/z @11.21 [CD8264_2.mzXML]	484.08135986328125	11.212	9.368716666666668	11.327416666666666	1.9586999999999986	21403.58984375	306518.7713403933	0	1171	0.11324772538485917	0.6919266017334811	0.40471650550616306	484.0790100097656	484.0884704589844
1176	487.3193359375	14.515766666666668					1	DETECTED	487.3193 m/z @14.52 [CD8264_2.mzXML]	487.3193359375	14.515766666666668	7.818816666666667	16.13495	8.316133333333333	74210.109375	2622819.400064393	0	1171	0.26751070537511445	1.1688782035907317	1.3642405191609746	487.318603515625	487.3213806152344
1177	488.26715087890625	12.223383333333334					1	DETECTED	488.2672 m/z @12.22 [CD8264_2.mzXML]	488.26715087890625	12.223383333333334	9.437999999999999	12.309483333333333	2.871483333333334	5205.5654296875	215524.41553976433	0	1171	0.043336741171890125	0.515455682341748	0.030911364683495948	488.2655944824219	488.2686462402344
1178	488.2972717285156	11.947933333333333					1	DETECTED	488.2973 m/z @11.95 [CD8264_2.mzXML]	488.2972717285156	11.947933333333333	11.89735	12.11855	0.2212000000000014	13315.3310546875	86057.3899218136	0	1171	0.09227016840110558	2.1864909390444716	3.312857062499776	488.2960205078125	488.2985534667969
1179	489.33538818359375	15.526583333333333					1	DETECTED	489.3354 m/z @15.53 [CD8264_2.mzXML]	489.33538818359375	15.526583333333333	10.25035	18.061	7.810650000000001	20609.654296875	1883644.9230856942	0	1171	1.205855390219945	1.002804987927121	0.9131581507476698	489.330810546875	489.3382873535156
1180	490.4243469238281	12.57935					1	DETECTED	490.4243 m/z @12.58 [CD8264_2.mzXML]	490.4243469238281	12.57935	12.11855	13.749833333333333	1.6312833333333323	7519.76904296875	330689.2834533693	0	1171	0.23220076423432978	1.7700557002314843	2.5401114004629686	490.4198303222656	490.426513671875
1181	491.3701477050781	12.326783333333333					1	DETECTED	491.3701 m/z @12.33 [CD8264_2.mzXML]	491.3701477050781	12.326783333333333	11.914233333333334	12.562666666666667	0.6484333333333332	7764.2890625	147056.92355566385	0	1171	0.12001865791988209	0.7858845392477687	0.5717690784955374	491.3674621582031	491.3705749511719
1182	491.5583190917969	13.1682					1	DETECTED	491.5583 m/z @13.17 [CD8264_2.mzXML]	491.5583190917969	13.1682	13.07635	13.446349999999999	0.3699999999999992	14226.0400390625	145940.63241967728	0	1171	0.13903848174773792	2.014153511159476	3.1343499603538456	491.5550231933594	491.5589599609375
1183	492.91339111328125	1.7684833333333332					1	DETECTED	492.9134 m/z @1.77 [CD8264_2.mzXML]	492.91339111328125	1.7684833333333332	1.7684833333333332	2.13425	0.365766666666667	7404.41015625	84127.86497998051	0	1171	0.016383152710767845	null	null	492.9100646972656	492.9229431152344
1184	493.7787780761719	13.153183333333335					1	DETECTED	493.7788 m/z @13.15 [CD8264_2.mzXML]	493.7787780761719	13.153183333333335	8.876583333333334	13.366866666666665	4.4902833333333305	11531.4443359375	1246809.5344146723	0	1171	0.09359181015227946	0.5249828524217054	0.04996570484341073	493.7776794433594	493.7787780761719
1185	494.3227844238281	12.801433333333334					1	DETECTED	494.3228 m/z @12.80 [CD8264_2.mzXML]	494.3227844238281	12.801433333333334	12.61255	14.232266666666668	1.6197166666666671	151414.0	1866171.8815479726	1	1171	0.15341827047971357	1.352369106302003	2.243904430409772	494.3221435546875	494.3237609863281
1186	494.8180236816406	1.6902666666666666					1	DETECTED	494.8180 m/z @1.69 [CD8264_2.mzXML]	494.8180236816406	1.6902666666666666	1.6594666666666666	7.60715	5.947683333333333	9470.7578125	615356.2068403319	0	1171	0.040610863180473356	96.55330086580105	192.1066017316021	494.81451416015625	494.8205871582031
1187	496.3372497558594	13.153183333333335					1	DETECTED	496.3372 m/z @13.15 [CD8264_2.mzXML]	496.3372497558594	13.153183333333335	7.448766666666667	19.89466666666667	12.445900000000002	3749490.0	6.093662694249681E7	1	1171	0.1755857257776423	1.7552542687625523	2.0558647130971597	496.3358154296875	496.34173583984375
1188	497.3419189453125	13.1682					1	DETECTED	497.3419 m/z @13.17 [CD8264_2.mzXML]	497.3419189453125	13.1682	6.651683333333334	15.545083333333334	8.8934	758531.375	1.629707318244608E7	0	1171	0.1734783702242293	0.5756745801001453	0.31905433558816004	497.3347473144531	497.34375
1189	499.23834228515625	11.981933333333334					1	DETECTED	499.2383 m/z @11.98 [CD8264_2.mzXML]	499.23834228515625	11.981933333333334	11.947933333333333	12.015333333333333	0.06739999999999924	6033.77490234375	18442.838390380814	0	1171	0.03972745535044808	0.9911764705882038	0.9823529411764076	499.2373962402344	499.2406005859375
1190	499.34735107421875	13.153183333333335					1	DETECTED	499.3474 m/z @13.15 [CD8264_2.mzXML]	499.34735107421875	13.153183333333335	7.922616666666667	13.43005	5.507433333333332	22317.998046875	676870.4854045402	0	1171	0.1991501511035345	0.5264662209958129	0.06354337542874007	499.3411865234375	499.34893798828125
1191	500.0766906738281	9.4205					1	DETECTED	500.0767 m/z @9.42 [CD8264_2.mzXML]	500.0766906738281	9.4205	8.294683333333333	10.397	2.102316666666667	4068.0712890625	187863.4354144287	0	1171	0.09079461098004593	0.9336851766865532	0.8673703533731063	500.07666015625	500.0853271484375
1192	500.2801208496094	11.8812					1	DETECTED	500.2801 m/z @11.88 [CD8264_2.mzXML]	500.2801208496094	11.8812	11.831199999999999	13.027816666666666	1.1966166666666673	19426.931640625	404842.8009375	0	1171	1.0624552799540137	2.248416721242034	3.636069188796986	500.2729187011719	500.2817077636719
1193	502.1099853515625	10.25035					1	DETECTED	502.1100 m/z @10.25 [CD8264_2.mzXML]	502.1099853515625	10.25035	10.159983333333335	10.360233333333333	0.2002499999999987	3493.54638671875	24335.721781585606	0	1171	0.1326711398223761	1.107985983032111	1.215971966064222	502.1087951660156	502.1116638183594
1194	502.2914123535156	12.835966666666668					1	DETECTED	502.2914 m/z @12.84 [CD8264_2.mzXML]	502.2914123535156	12.835966666666668	12.715016666666665	13.244	0.5289833333333345	21973.5625	255285.28446350133	0	1171	0.11938610455274556	2.1867851729364376	3.373570345872875	502.2895812988281	502.2921142578125
1195	502.3283386230469	12.886750000000001					1	DETECTED	502.3283 m/z @12.89 [CD8264_2.mzXML]	502.3283386230469	12.886750000000001	8.128	14.46545	6.3374500000000005	12814.375	731580.9603110352	0	1171	0.30851740360408897	0.665873391121618	0.17336580928575346	502.3249816894531	502.3304138183594
1196	502.409423828125	4.567233333333333					1	DETECTED	502.4094 m/z @4.57 [CD8264_2.mzXML]	502.409423828125	4.567233333333333	3.4033	4.713666666666667	1.3103666666666665	1211.583984375	64584.775514404246	0	1171	0.24124054983512533	0.562904519159173	0.12580903831834594	502.4058837890625	502.4134216308594
1197	503.1874084472656	11.529783333333334					1	DETECTED	503.1874 m/z @11.53 [CD8264_2.mzXML]	503.1874084472656	11.529783333333334	11.529783333333334	11.648200000000001	0.11841666666666661	9816.4443359375	42805.03285021975	0	1171	0.09158147452584764	null	null	503.1870422363281	503.18853759765625
1198	504.23956298828125	12.206166666666666					1	DETECTED	504.2396 m/z @12.21 [CD8264_2.mzXML]	504.23956298828125	12.206166666666666	8.34345	12.343833333333333	4.000383333333332	11587.328125	541703.3184703371	0	1171	0.09408124326066591	0.5178199281162221	0.03563985623244423	504.23876953125	504.24871826171875
1199	504.3431396484375	13.290183333333333					1	DETECTED	504.3431 m/z @13.29 [CD8264_2.mzXML]	504.3431396484375	13.290183333333333	12.784166666666666	14.099533333333333	1.3153666666666677	10727.314453125	239312.13401824966	0	1171	0.029213004721080793	1.2997266229702569	1.5840325000956397	504.3399658203125	504.3484802246094
1200	505.349609375	12.445500000000001					1	DETECTED	505.3496 m/z @12.45 [CD8264_2.mzXML]	505.349609375	12.445500000000001	12.445500000000001	12.869916666666667	0.4244166666666658	4199.19921875	59709.87154931649	0	1171	0.08467679295000252	null	null	505.345703125	505.3498840332031
1201	506.358642578125	14.150466666666667					1	DETECTED	506.3586 m/z @14.15 [CD8264_2.mzXML]	506.358642578125	14.150466666666667	11.177316666666666	15.6558	4.478483333333333	7074.93798828125	732661.8345787963	0	1171	1.2072835387198424	0.7531546227626141	0.31004807555690567	506.3558654785156	506.36297607421875
1202	507.3280334472656	12.981166666666667					1	DETECTED	507.3280 m/z @12.98 [CD8264_2.mzXML]	507.3280334472656	12.981166666666667	12.981166666666667	13.2287	0.24753333333333316	9238.2509765625	85505.19736901841	0	1171	0.2674771641481275	null	null	507.3216247558594	507.32965087890625
1203	508.3749694824219	13.979166666666666					1	DETECTED	508.3750 m/z @13.98 [CD8264_2.mzXML]	508.3749694824219	13.979166666666666	12.100933333333334	15.748016666666667	3.647083333333333	29352.048828125	1156619.7733822623	0	1171	0.2269685475222687	0.7990164839155405	0.5085463852330434	508.3735046386719	508.3775634765625
1204	508.8580627441406	1.6132666666666668					1	DETECTED	508.8581 m/z @1.61 [CD8264_2.mzXML]	508.8580627441406	1.6132666666666668	1.5831000000000002	4.5193666666666665	2.9362666666666666	17054.376953125	1150646.831133026	0	1171	0.0635025454769842	48.66740331491711	90.08966043579066	508.85589599609375	508.8581237792969
1205	509.3936767578125	12.223383333333334					1	DETECTED	509.3937 m/z @12.22 [CD8264_2.mzXML]	509.3936767578125	12.223383333333334	4.9646333333333335	12.326783333333333	7.36215	10468.4736328125	949920.0180811768	0	1171	0.03433153667011446	0.5071224384363698	0.014244876872739634	509.3837890625	509.40264892578125
1206	510.3534240722656	13.478900000000001					1	DETECTED	510.3534 m/z @13.48 [CD8264_2.mzXML]	510.3534240722656	13.478900000000001	13.244	14.082566666666667	0.8385666666666669	31689.4609375	527391.4338718266	0	1171	0.1697136413631366	1.7849439477791864	2.2425563686783554	510.35284423828125	510.3555908203125
1207	512.3336791992188	11.981933333333334					1	DETECTED	512.3337 m/z @11.98 [CD8264_2.mzXML]	512.3336791992188	11.981933333333334	11.865016666666666	12.886750000000001	1.0217333333333354	40176.87109375	498012.85494244227	0	1171	0.11160394895338754	3.9990242303367154	7.660924580556804	512.32861328125	512.3355712890625
1208	514.8740234375	1.64425					1	DETECTED	514.8740 m/z @1.64 [CD8264_2.mzXML]	514.8740234375	1.64425	1.59805	1.6594666666666666	0.061416666666666675	30416.48828125	69321.06172229002	0	1171	0.04053790815145808	0.6646825396825395	0.31927974880621773	514.8738403320312	514.8751220703125
1209	515.242431640625	11.057783333333333					1	DETECTED	515.2424 m/z @11.06 [CD8264_2.mzXML]	515.242431640625	11.057783333333333	11.005583333333334	11.3722	0.3666166666666655	128794.5	866671.8189038096	1	1171	0.0991800616208085	3.2004216618298216	8.5703531232079	515.2401733398438	515.244140625
1210	515.3111572265625	13.1682					1	DETECTED	515.3112 m/z @13.17 [CD8264_2.mzXML]	515.3111572265625	13.1682	13.091800000000001	13.43005	0.3382499999999986	38298.78125	323300.54951629473	0	1171	0.12683647387834185	2.1857743393900075	3.9023243260705263	515.3104248046875	515.3147583007812
1211	516.3048706054688	12.818833333333334					1	DETECTED	516.3049 m/z @12.82 [CD8264_2.mzXML]	516.3048706054688	12.818833333333334	12.749333333333334	12.981166666666667	0.23183333333333245	11888.8369140625	104573.28187597629	0	1171	0.16828659000982604	1.6678657074340542	2.3357314148681083	516.3020629882812	516.3060302734375
1212	517.3665161132812	14.82605					1	DETECTED	517.3665 m/z @14.83 [CD8264_2.mzXML]	517.3665161132812	14.82605	14.515766666666668	15.987516666666666	1.4717499999999983	7129.97314453125	286800.4683325808	0	1171	0.8207202006331595	2.371622710425958	3.751651810940968	517.3646850585938	517.3692626953125
1213	518.3202514648438	13.153183333333335					1	DETECTED	518.3203 m/z @13.15 [CD8264_2.mzXML]	518.3202514648438	13.153183333333335	6.092033333333333	14.721816666666665	8.629783333333332	262181.53125	1.2194081668454003E7	1	1171	0.15732111211919708	0.6110749193356132	0.052173525974192905	518.3116455078125	518.3211059570312
1214	518.4585571289062	12.90285					1	DETECTED	518.4586 m/z @12.90 [CD8264_2.mzXML]	518.4585571289062	12.90285	11.663516666666668	14.721816666666665	3.0582999999999974	50675.01171875	3213656.4510562136	0	1171	1.1539788972031833	1.172252143564422	1.5919436075513889	518.4559936523438	518.4602661132812
1215	519.323486328125	13.1682					1	DETECTED	519.3235 m/z @13.17 [CD8264_2.mzXML]	519.323486328125	13.1682	12.996466666666667	14.431516666666665	1.4350499999999986	72884.578125	1304361.8142797227	0	1171	0.16046938189543525	4.178134704968925	7.356269409937849	519.3223876953125	519.3240356445312
1216	519.461669921875	12.918383333333333					1	DETECTED	519.4617 m/z @12.92 [CD8264_2.mzXML]	519.461669921875	12.918383333333333	12.04875	14.652416666666666	2.6036666666666655	12350.7724609375	1018483.9041221924	0	1171	1.0335714020224067	1.496991069032926	1.993982138065852	519.4593505859375	519.462646484375
1217	520.3380737304688	12.90285					1	DETECTED	520.3381 m/z @12.90 [CD8264_2.mzXML]	520.3380737304688	12.90285	10.034600000000001	15.950483333333333	5.915883333333332	1335399.875	1.558008921858251E7	1	1171	0.12962510373966296	1.7186396979439789	1.7189835577789885	520.3347778320312	520.3411865234375
1218	521.3416748046875	12.90285					1	DETECTED	521.3417 m/z @12.90 [CD8264_2.mzXML]	521.3416748046875	12.90285	11.981933333333334	14.549616666666667	2.567683333333333	346801.375	5439881.481911615	0	1171	0.13580933472701062	0.8048409296759625	0.7405584913243228	521.3407592773438	521.3424682617188
1219	522.353515625	13.290183333333333					1	DETECTED	522.3535 m/z @13.29 [CD8264_2.mzXML]	522.353515625	13.290183333333333	11.964783333333333	16.65181666666667	4.687033333333336	560590.25	1.1129972051104987E7	1	1171	0.22593944179181946	1.6950231911016895	3.498251155095631	522.3514404296875	522.3561401367188
1220	523.3460693359375	12.950050000000001					1	DETECTED	523.3461 m/z @12.95 [CD8264_2.mzXML]	523.3460693359375	12.950050000000001	5.639583333333333	12.996466666666667	7.356883333333333	9216.478515625	1807042.7667413936	0	1171	0.043795248710690515	0.5031746719315684	0.006349343863136734	523.3428955078125	523.3465576171875
1221	523.3567504882812	13.290183333333333					1	DETECTED	523.3568 m/z @13.29 [CD8264_2.mzXML]	523.3567504882812	13.290183333333333	13.060183333333333	14.4484	1.3882166666666667	151262.21875	3578883.7594361515	0	1171	0.2169061313174847	1.815210790129053	null	523.3567504882812	523.3584594726562
1222	524.3582153320312	13.3827					1	DETECTED	524.3582 m/z @13.38 [CD8264_2.mzXML]	524.3582153320312	13.3827	13.213966666666666	13.43005	0.21608333333333363	25087.103515625	235524.61930957076	0	1171	0.18735772071207002	0.6403101540892917	0.2806203081785834	524.3575439453125	524.359375
1223	524.3695068359375	14.199983333333334					1	DETECTED	524.3695 m/z @14.20 [CD8264_2.mzXML]	524.3695068359375	14.199983333333334	10.016483333333333	17.727833333333333	7.7113499999999995	615763.0	3.1787550915951602E7	1	1171	0.4649314496899972	0.7391043416309979	3.3878467887355055	524.3673706054688	524.373291015625
1224	525.3731079101562	14.265533333333334					1	DETECTED	525.3731 m/z @14.27 [CD8264_2.mzXML]	525.3731079101562	14.265533333333334	5.883	16.67	10.787000000000003	141355.546875	9667912.109627381	0	1171	0.4776466067553038	0.8425461230614384	5.743719418328146	525.3721313476562	525.3826293945312
1225	526.2913208007812	12.801433333333334					1	DETECTED	526.2913 m/z @12.80 [CD8264_2.mzXML]	526.2913208007812	12.801433333333334	12.663633333333333	12.934233333333333	0.27059999999999995	22995.939453125	167360.0594516599	0	1171	0.15316941805384232	0.98185776487663	1.098492099402752	526.2903442382812	526.29296875
1226	527.3115234375	12.981166666666667					1	DETECTED	527.3115 m/z @12.98 [CD8264_2.mzXML]	527.3115234375	12.981166666666667	7.041066666666667	13.13765	6.096583333333334	5115.21337890625	965699.6883292847	0	1171	0.03360495505515537	0.5131717760082602	0.026343552016520593	527.30859375	527.3145141601562
1227	527.3773803710938	14.46545					1	DETECTED	527.3774 m/z @14.47 [CD8264_2.mzXML]	527.3773803710938	14.46545	14.013866666666667	14.739266666666667	0.7254000000000005	3241.10400390625	95896.63753619393	0	1171	0.15554707680239055	0.8031740173463738	0.6063480346927477	527.3760375976562	527.3807983398438
1228	528.4615478515625	12.309483333333333					1	DETECTED	528.4615 m/z @12.31 [CD8264_2.mzXML]	528.4615478515625	12.309483333333333	12.031583333333334	12.732016666666668	0.7004333333333346	10176.8642578125	187676.66298767095	0	1171	0.12125580200011754	1.260225500779664	3.259917793289239	528.4595947265625	528.4628295898438
1229	533.3602905273438	14.150466666666667					1	DETECTED	533.3603 m/z @14.15 [CD8264_2.mzXML]	533.3602905273438	14.150466666666667	6.109383333333333	14.66955	8.560166666666667	5081.1953125	654998.7435379638	0	1171	0.08257384224341635	0.5322769527323227	0.06455390546464503	533.3588256835938	533.368896484375
1230	534.2950439453125	13.1682					1	DETECTED	534.2950 m/z @13.17 [CD8264_2.mzXML]	534.2950439453125	13.1682	5.188066666666667	13.478900000000001	8.290833333333335	9742.3466796875	952836.6094015501	0	1171	0.10835269493783706	0.5194670932816495	0.03893418656329894	534.2921142578125	534.302734375
1231	535.1243286132812	11.558783333333334					1	DETECTED	535.1243 m/z @11.56 [CD8264_2.mzXML]	535.1243286132812	11.558783333333334	9.735000000000001	11.648200000000001	1.9131999999999998	16836.03515625	713678.2788983157	0	1171	0.09112006652098437	0.5245140596013781	0.055820805752353805	535.1239013671875	535.1311645507812
1232	540.3624877929688	12.326783333333333					1	DETECTED	540.3625 m/z @12.33 [CD8264_2.mzXML]	540.3624877929688	12.326783333333333	12.257733333333334	12.39515	0.13741666666666497	4567.54443359375	26252.35243383753	0	1171	0.15876041817361752	0.9950518947622524	0.990103789524505	540.3624877929688	540.365966796875
1233	541.3848876953125	13.732566666666665					1	DETECTED	541.3849 m/z @13.73 [CD8264_2.mzXML]	541.3848876953125	13.732566666666665	12.083533333333332	14.897083333333335	2.813550000000003	2858.603271484375	292839.4279127199	0	1171	0.2825533983748372	0.8530906996017876	0.7061813992035753	541.3840942382812	541.3893432617188
1234	542.320068359375	12.90285					1	DETECTED	542.3201 m/z @12.90 [CD8264_2.mzXML]	542.320068359375	12.90285	12.54575	13.64565	1.0998999999999999	112656.03125	1383493.7821715053	0	1171	0.1431475870872827	0.917788700468961	0.9111839592652163	542.3193969726562	542.322998046875
1235	544.3385009765625	12.90285					1	DETECTED	544.3385 m/z @12.90 [CD8264_2.mzXML]	544.3385009765625	12.90285	12.136133333333333	14.949466666666666	2.8133333333333326	171725.046875	2743066.2200830677	1	1171	0.13393436973915307	2.2470559506197985	0.9948502061438652	544.3353271484375	544.3411254882812
1236	546.3538818359375	13.07635					1	DETECTED	546.3539 m/z @13.08 [CD8264_2.mzXML]	546.3538818359375	13.07635	5.9006	15.877066666666668	9.976466666666667	50419.50390625	2243314.542596589	0	1171	0.1253540838430478	1.5629624446659667	0.44648863837997826	546.349853515625	546.3560791015625
1237	548.3693237304688	13.495083333333334					1	DETECTED	548.3693 m/z @13.50 [CD8264_2.mzXML]	548.3693237304688	13.495083333333334	13.3827	18.264666666666667	4.881966666666667	12607.14453125	430710.64356628456	0	1171	0.13341499240396537	21.72015423402039	2.3728337911850814	548.36328125	548.3718872070312
1238	550.3822631835938	11.44965					1	DETECTED	550.3823 m/z @11.45 [CD8264_2.mzXML]	550.3822631835938	11.44965	9.072616666666667	16.17135	7.098733333333334	7255.9716796875	973484.5400585027	0	1171	2.6344680641572467	1.4931917936924177	1.5032831936428137	550.3782958984375	550.3910522460938
1239	550.4479370117188	12.629216666666668					1	DETECTED	550.4479 m/z @12.63 [CD8264_2.mzXML]	550.4479370117188	12.629216666666668	12.240450000000001	15.508049999999999	3.267599999999998	6791.30078125	461814.822508148	0	1171	1.1470331488930032	4.2025207922489844	7.40504158449797	550.4437866210938	550.4508666992188
1240	561.4122924804688	13.908633333333334					1	DETECTED	561.4123 m/z @13.91 [CD8264_2.mzXML]	561.4122924804688	13.908633333333334	11.617583333333332	16.13495	4.517366666666668	4691.6865234375	421973.90796807874	0	1171	0.5111117829256244	0.9858725620712476	0.9717451241424953	561.4054565429688	561.4174194335938
1241	564.3019409179688	10.1059					1	DETECTED	564.3019 m/z @10.11 [CD8264_2.mzXML]	564.3019409179688	10.1059	4.729983333333333	15.250716666666667	10.520733333333334	1751.03564453125	561137.9180154419	0	1171	0.06527143683768521	0.9785059912263026	0.9570119824526051	564.2994384765625	564.3118896484375
1242	565.2601928710938	11.0231					1	DETECTED	565.2602 m/z @11.02 [CD8264_2.mzXML]	565.2601928710938	11.0231	10.971	11.074633333333333	0.1036333333333328	5572.9609375	25228.910398681463	0	1171	0.269664598948232	0.9945617402431292	0.9891234804862582	565.2594604492188	565.2617797851562
1243	567.4050903320312	12.378183333333334					1	DETECTED	567.4051 m/z @12.38 [CD8264_2.mzXML]	567.4050903320312	12.378183333333334	12.240450000000001	16.707166666666666	4.466716666666665	5044.951171875	382845.6812288206	0	1171	0.08410734620050064	16.21508954501452	31.430179090029046	567.4019165039062	567.40625
1244	568.3384399414062	12.835966666666668					1	DETECTED	568.3384 m/z @12.84 [CD8264_2.mzXML]	568.3384399414062	12.835966666666668	12.6977	13.398200000000001	0.7005000000000017	48475.26953125	516825.28822143626	0	1171	0.1284134178914531	1.4899421679309237	1.3134361064616076	568.33544921875	568.3400268554688
1245	583.2525024414062	11.3722					1	DETECTED	583.2525 m/z @11.37 [CD8264_2.mzXML]	583.2525024414062	11.3722	10.574283333333334	12.031583333333334	1.4573	9600.8876953125	329396.6989891971	0	1171	1.2981530635216263	0.9131906005221944	0.8214544940693318	583.25146484375	583.2576293945312
1246	585.18798828125	2.65555					1	DETECTED	585.1880 m/z @2.66 [CD8264_2.mzXML]	585.18798828125	2.65555	2.463716666666667	3.1978333333333335	0.7341166666666665	4027.760009765625	79871.25463015743	0	1171	0.30286740342839025	1.9134231103388402	2.8268462206776803	585.1843872070312	585.1941528320312
1247	585.2689208984375	10.971					1	DETECTED	585.2689 m/z @10.97 [CD8264_2.mzXML]	585.2689208984375	10.971	10.30505	13.153183333333335	2.848133333333335	45153.4296875	818875.3055103756	0	1171	0.09016149565484888	2.096560371156144	3.476249084257484	585.2656860351562	585.2733764648438
1248	589.3011474609375	10.414683333333333					1	DETECTED	589.3011 m/z @10.41 [CD8264_2.mzXML]	589.3011474609375	10.414683333333333	10.397	11.998666666666667	1.6016666666666666	4074.15283203125	175710.4422262571	0	1171	0.08800646595772577	45.28746465598734	89.57492931197469	589.3005981445312	589.307373046875
1249	591.316162109375	11.796416666666666					1	DETECTED	591.3162 m/z @11.80 [CD8264_2.mzXML]	591.316162109375	11.796416666666666	10.414683333333333	17.208666666666666	6.793983333333333	11063.9384765625	657350.058859314	0	1171	0.117846734141418	2.458500192994307	3.6882767536979455	591.3132934570312	591.3184204101562
1250	593.9593505859375	8.7534					1	DETECTED	593.9594 m/z @8.75 [CD8264_2.mzXML]	593.9593505859375	8.7534	8.457699999999999	9.402983333333333	0.9452833333333341	7122.31884765625	107154.57156497172	0	1171	0.15611546998931125	1.5983823695186572	0.25691277445586835	593.9569702148438	593.96435546875
1251	616.1732788085938	11.263216666666667					1	DETECTED	616.1733 m/z @11.26 [CD8264_2.mzXML]	616.1732788085938	11.263216666666667	3.4183000000000003	11.617583333333332	8.199283333333332	56384.63671875	1974251.3870673806	1	1171	0.08926566940584557	0.522585750857774	10.286810044405561	616.1732788085938	616.1802978515625
1252	623.1348266601562	2.6001666666666665					1	DETECTED	623.1348 m/z @2.60 [CD8264_2.mzXML]	623.1348266601562	2.6001666666666665	2.162183333333333	3.2419333333333333	1.0797500000000002	4848.20849609375	166203.49944732664	0	1171	0.2831758735443346	1.2326382282430839	1.4652764564861678	623.12939453125	623.1386108398438
1253	629.152587890625	1.8676					1	DETECTED	629.1526 m/z @1.87 [CD8264_2.mzXML]	629.152587890625	1.8676	1.8399666666666665	17.189833333333336	15.349866666666669	30174.126953125	991165.5297872317	0	1171	0.4776819742416547	18.561145440252965	7.15663121333103	629.14599609375	629.1600341796875
1254	633.255126953125	11.695549999999999					1	DETECTED	633.2551 m/z @11.70 [CD8264_2.mzXML]	633.255126953125	11.695549999999999	11.679483333333334	13.855933333333333	2.176449999999999	7720.4912109375	299616.36391070555	0	1171	0.08071457858635256	67.73184647303461	134.46369294606922	633.2512817382812	633.2566528320312
1255	637.0911254882812	9.963033333333334					1	DETECTED	637.0911 m/z @9.96 [CD8264_2.mzXML]	637.0911254882812	9.963033333333334	9.927366666666668	10.016483333333333	0.08911666666666562	1184.270751953125	5014.602794219946	0	1171	0.07653588755653828	1.249299065420575	1.4985981308411496	637.0906982421875	637.0933227539062
1256	645.1228637695312	2.31425					1	DETECTED	645.1229 m/z @2.31 [CD8264_2.mzXML]	645.1228637695312	2.31425	1.8676	4.251166666666666	2.3835666666666664	7717.912109375	266414.0993706055	0	1171	0.1718799253447627	2.6682712041494083	4.336542408298817	645.1228637695312	645.1318359375
1257	651.1338500976562	1.8676					1	DETECTED	651.1339 m/z @1.87 [CD8264_2.mzXML]	651.1338500976562	1.8676	1.82585	2.4362666666666666	0.6104166666666666	23616.8125	224291.7188582763	0	1171	0.4312516860167943	7.310379241516974	3.7611368818806996	651.1321411132812	651.137451171875
1258	667.1069946289062	1.8538999999999999					1	DETECTED	667.1070 m/z @1.85 [CD8264_2.mzXML]	667.1069946289062	1.8538999999999999	1.82585	3.5373	1.7114500000000001	13341.1650390625	296453.1505203247	0	1171	0.4186535111547456	30.507130124777287	20.006837172293807	667.1018676757812	667.1106567382812
1259	689.0892333984375	1.8676					1	DETECTED	689.0892 m/z @1.87 [CD8264_2.mzXML]	689.0892333984375	1.8676	1.8399666666666665	2.2736666666666663	0.43369999999999975	9938.044921875	95299.92987402345	0	1171	0.0620908977701875	7.847406513872112	14.694813027744225	689.0831909179688	689.0928955078125
1260	701.5568237304688	12.57935					1	DETECTED	701.5568 m/z @12.58 [CD8264_2.mzXML]	701.5568237304688	12.57935	11.3722	15.268666666666666	3.896466666666667	8373.9990234375	533793.0129309999	0	1171	0.37546406272073085	1.332133216815513	1.674609266522716	701.5543823242188	701.56494140625
1261	703.571533203125	13.012083333333333					1	DETECTED	703.5715 m/z @13.01 [CD8264_2.mzXML]	703.571533203125	13.012083333333333	8.327350000000001	15.250716666666667	6.9233666666666664	19788.5859375	1411057.6099261765	0	1171	0.5782022553076924	1.4988861792216897	1.4229127843161449	703.5685424804688	703.5795288085938
1262	719.85693359375	11.296883333333334					1	DETECTED	719.8569 m/z @11.30 [CD8264_2.mzXML]	719.85693359375	11.296883333333334	9.018949999999998	11.296883333333334	2.277933333333335	10794.8173828125	753422.554240906	0	1171	2.204621810743383	0.5	null	719.853515625	719.86376953125
1263	722.5238647460938	12.996466666666667					1	DETECTED	722.5239 m/z @13.00 [CD8264_2.mzXML]	722.5238647460938	12.996466666666667	12.445500000000001	13.9965	1.5509999999999984	7785.00341796875	297339.6394153748	0	1171	0.3491700722573885	1.4075261661322533	1.8150523322645067	722.5211181640625	722.529541015625
1264	732.554443359375	13.478900000000001					1	DETECTED	732.5544 m/z @13.48 [CD8264_2.mzXML]	732.554443359375	13.478900000000001	12.257733333333334	13.9965	1.738766666666665	4113.17626953125	248951.97510021954	0	1171	0.30638917521419096	0.7119284836904591	0.4238569673809182	732.548095703125	732.5602416992188
1265	758.5664672851562	12.57935					1	DETECTED	758.5665 m/z @12.58 [CD8264_2.mzXML]	758.5664672851562	12.57935	10.608616666666668	16.559566666666665	5.950949999999997	155813.046875	1.1619034870414708E7	1	1171	0.6023166513811589	1.5353763572535508	2.2520777735634203	758.5626220703125	758.5755615234375
1266	768.5891723632812	11.44965					1	DETECTED	768.5892 m/z @11.45 [CD8264_2.mzXML]	768.5891723632812	11.44965	8.424366666666666	14.0481	5.623733333333334	10150.51953125	1592721.6245960998	0	1171	4.44647414140193	0.9294556432730817	0.27549065918127796	768.58349609375	768.59228515625
1267	780.5499877929688	13.43005					1	DETECTED	780.5500 m/z @13.43 [CD8264_2.mzXML]	780.5499877929688	13.43005	12.11855	14.398533333333335	2.279983333333334	10690.400390625	618197.7506621098	0	1171	0.19721011182128656	0.8692273478205628	0.5081619073457244	780.5460815429688	780.5543212890625
1268	782.5665893554688	12.732016666666668					1	DETECTED	782.5666 m/z @12.73 [CD8264_2.mzXML]	782.5665893554688	12.732016666666668	11.24605	15.323083333333333	4.077033333333333	54468.296875	2894033.8827308672	0	1171	0.5987898557178166	1.589257163155972	2.5946776181830034	782.5604248046875	782.5738525390625
1269	784.58203125	12.732016666666668					1	DETECTED	784.5820 m/z @12.73 [CD8264_2.mzXML]	784.58203125	12.732016666666668	12.015333333333333	15.5821	3.566766666666668	30812.587890625	1985232.6680931726	0	1171	0.5430352408563817	1.8390513101760912	2.4946320806846014	784.5794067382812	784.587158203125
1270	786.5978393554688	12.57935					1	DETECTED	786.5978 m/z @12.58 [CD8264_2.mzXML]	786.5978393554688	12.57935	11.663516666666668	15.196783333333334	3.533266666666666	42884.10546875	2669909.304156923	0	1171	0.900473556574994	1.801301669263089	2.679646776487328	786.5941162109375	786.6052856445312
1271	791.8739624023438	8.965716666666667					1	DETECTED	791.8740 m/z @8.97 [CD8264_2.mzXML]	791.8739624023438	8.965716666666667	8.718183333333334	9.980983333333334	1.2628000000000004	94019.1484375	1165334.6622897966	1	1171	0.172794771951029	1.1132779266420105	0.7697489227681287	791.8709716796875	791.8798828125
1272	794.6039428710938	12.629216666666668					1	DETECTED	794.6039 m/z @12.63 [CD8264_2.mzXML]	794.6039428710938	12.629216666666668	0.5385000000000001	18.098000000000003	17.559500000000003	6747.93896484375	1517497.533595947	0	1171	0.5388447082800916	0.7261562934648209	0.45231258692964166	794.59912109375	794.6074829101562
1273	806.5662231445312	13.495083333333334					1	DETECTED	806.5662 m/z @13.50 [CD8264_2.mzXML]	806.5662231445312	13.495083333333334	4.109216666666667	14.931916666666666	10.8227	21803.62890625	1799107.1471451719	0	1171	1.134401233374879	0.888812752076264	2.8415972887175642	806.5617065429688	806.572021484375
1274	810.5973510742188	12.529166666666667					1	DETECTED	810.5974 m/z @12.53 [CD8264_2.mzXML]	810.5973510742188	12.529166666666667	2.38235	15.214616666666666	12.832266666666666	18833.75390625	2058279.3475826725	0	1171	0.7723993384231989	2.445691439499166	4.111871049697533	810.5925903320312	810.6046142578125
1275	813.8558349609375	8.912049999999999					1	DETECTED	813.8558 m/z @8.91 [CD8264_2.mzXML]	813.8558349609375	8.912049999999999	2.2322333333333333	18.872333333333334	16.6401	6911.45751953125	1411646.9361367803	0	1171	0.20385658493891157	1.2455506513402317	1.4911013026804631	813.8536987304688	813.8616943359375
1276	995.96728515625	9.184633333333332					1	DETECTED	995.9673 m/z @9.18 [CD8264_2.mzXML]	995.96728515625	9.184633333333332	7.939933333333333	12.766633333333335	4.8267000000000015	2779.931884765625	351656.4183606568	0	1171	0.08518442580792396	1.9389009399855408	2.8778018799710816	995.9647216796875	995.9752197265625
