# Supplementary material for: MSFC: a new feature construction method for accurate diagnosis of mass spectrometry data
Source: Sci Rep. 2023 Sep 21;13:15694. doi: 10.1038/s41598-023-42395-5 (PMC10514077; doi:10.1038/s41598-023-42395-5)
Supplement: Supplementary file 1 — Supplementary Information. [file 41598_2023_42395_MOESM1_ESM.zip › dataset/CHD dataset/2-batch/P/CD8305_2.mzXML_chromatograms.csv]

row ID	row m/z	row retention time	row identity (main ID)	row identity (all IDs)	row identity (main ID + details)	row comment	row number of detected peaks	CD8305_2.mzXML Peak status	CD8305_2.mzXML Peak name	CD8305_2.mzXML Peak m/z	CD8305_2.mzXML Peak RT	CD8305_2.mzXML Peak RT start	CD8305_2.mzXML Peak RT end	CD8305_2.mzXML Peak duration time	CD8305_2.mzXML Peak height	CD8305_2.mzXML Peak area	CD8305_2.mzXML Peak charge	CD8305_2.mzXML Peak # data points	CD8305_2.mzXML Peak FWHM	CD8305_2.mzXML Peak tailing factor	CD8305_2.mzXML Peak asymmetry factor	CD8305_2.mzXML Peak m/z min	CD8305_2.mzXML Peak m/z max
1	55.053863525390625	11.444366666666667					1	DETECTED	55.0539 m/z @11.44 [CD8305_2.mzXML]	55.053863525390625	11.444366666666667	0.1011	19.960833333333333	19.859733333333335	3268.0986328125	1110234.3894844519	0	1178	11.565046549229908	0.875397445768121	1.4009690946712303	55.046939849853516	55.058013916015625
2	60.08056640625	14.9595					1	DETECTED	60.0806 m/z @14.96 [CD8305_2.mzXML]	60.08056640625	14.9595	0.1011	19.997166666666665	19.896066666666666	104089.78125	2.7135664163855214E7	0	1178	2.9996391947276564	0.8507449058897572	0.3437604083174364	60.080169677734375	60.08832931518555
3	61.039451599121094	1.8362833333333335					1	DETECTED	61.0395 m/z @1.84 [CD8305_2.mzXML]	61.039451599121094	1.8362833333333335	0.1011	19.997166666666665	19.896066666666666	162196.1875	2628222.6509921877	0	1178	0.03852816729594055	0.7668290133563623	6.91678365892552	61.03391647338867	61.039649963378906
4	61.0839729309082	14.9595					1	DETECTED	61.0840 m/z @14.96 [CD8305_2.mzXML]	61.0839729309082	14.9595	8.826366666666667	19.487000000000002	10.660633333333335	2624.56396484375	772290.9854773259	0	1178	7.449419901185792	0.8691017098383644	0.7382034196767289	61.08348083496094	61.08548355102539
5	68.98211669921875	1.4937833333333332					1	DETECTED	68.9821 m/z @1.49 [CD8305_2.mzXML]	68.98211669921875	1.4937833333333332	1.44895	12.131733333333333	10.682783333333333	9907.2880859375	1598580.126173828	0	1178	0.1615992156111612	119.13884758364325	237.27769516728654	68.97472381591797	68.98211669921875
6	69.06964874267578	7.0173499999999995					1	DETECTED	69.0696 m/z @7.02 [CD8305_2.mzXML]	69.06964874267578	7.0173499999999995	0.1011	19.997166666666665	19.896066666666666	8174.2470703125	4421036.351324154	0	1178	9.712724343956813	1.4383565275016568	1.790323606844136	69.0694351196289	69.06990814208984
7	72.04891967773438	12.640566666666667					1	DETECTED	72.0489 m/z @12.64 [CD8305_2.mzXML]	72.04891967773438	12.640566666666667	0.37446666666666667	19.979	19.604533333333332	4548.57666015625	1512765.7207274025	0	1178	2.155172909432581	0.7991347426375675	2.2226182674713546	72.04881286621094	72.05455780029297
8	72.08063507080078	1.9194833333333332					1	DETECTED	72.0806 m/z @1.92 [CD8305_2.mzXML]	72.08063507080078	1.9194833333333332	1.85035	11.614550000000001	9.7642	53726.71875	1383478.1023222054	0	1178	0.10942399684330595	6.220581141226862	9.488160282931654	72.07859802246094	72.08490753173828
9	73.0453109741211	13.915083333333333					1	DETECTED	73.0453 m/z @13.92 [CD8305_2.mzXML]	73.0453109741211	13.915083333333333	0.1011	19.997166666666665	19.896066666666666	16320.3720703125	5525050.413940337	0	1178	4.365027071133795	0.7401123816303017	1.3100860767889029	73.04280853271484	73.05525207519531
10	75.94770812988281	2.4383					1	DETECTED	75.9477 m/z @2.44 [CD8305_2.mzXML]	75.94770812988281	2.4383	2.244266666666667	17.144000000000002	14.899733333333335	5577.94873046875	745544.9094745178	0	1178	0.5994171888160649	38.39477752963414	4.428595891281448	75.94378662109375	75.95672607421875
11	80.94762420654297	1.74975					1	DETECTED	80.9476 m/z @1.75 [CD8305_2.mzXML]	80.94762420654297	1.74975	1.6412333333333333	15.294749999999999	13.653516666666665	184268.90625	2835374.067974549	0	1178	0.26783652164704885	3.3025351904979083	4.737842675579152	80.94721221923828	80.94793701171875
12	81.06959533691406	5.875883333333333					1	DETECTED	81.0696 m/z @5.88 [CD8305_2.mzXML]	81.06959533691406	5.875883333333333	0.1011	19.997166666666665	19.896066666666666	4297.30419921875	2064134.1970991811	0	1178	19.020562952565523	1.7226678057185405	5.534374471888186	81.06497955322266	81.07003021240234
13	83.02130889892578	1.8218500000000002					1	DETECTED	83.0213 m/z @1.82 [CD8305_2.mzXML]	83.02130889892578	1.8218500000000002	1.5374833333333333	19.997166666666665	18.45968333333333	1309008.375	7135228.212782955	0	1178	0.052685584342035297	1.8861466308492005	2.5039287226071183	83.0172348022461	83.0217056274414
14	83.08526611328125	11.277066666666666					1	DETECTED	83.0853 m/z @11.28 [CD8305_2.mzXML]	83.08526611328125	11.277066666666666	0.1011	19.997166666666665	19.896066666666666	13672.267578125	4447932.558779235	0	1178	0.4307584108629712	0.8901273267935064	0.18693352430298857	83.0846939086914	83.08560180664062
15	84.0444107055664	3.102333333333333					1	DETECTED	84.0444 m/z @3.10 [CD8305_2.mzXML]	84.0444107055664	3.102333333333333	0.1011	19.942666666666664	19.841566666666665	12761.955078125	2377648.6363070062	0	1178	0.701790015609606	4.52184666101027	2.366133174803014	84.03767395019531	84.04619598388672
16	84.6192626953125	1.4937833333333332					1	DETECTED	84.6193 m/z @1.49 [CD8305_2.mzXML]	84.6192626953125	1.4937833333333332	1.44895	15.792766666666667	14.343816666666667	6237.5390625	1451859.0904683839	0	1178	0.08995529740859198	159.96821561338308	318.9364312267662	84.61921691894531	84.62727355957031
17	84.95935821533203	1.5230333333333335					1	DETECTED	84.9594 m/z @1.52 [CD8305_2.mzXML]	84.95935821533203	1.5230333333333335	0.1011	19.997166666666665	19.896066666666666	1818209.875	2.739414607509626E7	0	1178	0.12664600349645316	1.2493178610194966	1.2923601909444264	84.95930480957031	84.95972442626953
18	85.0283432006836	1.8644333333333334					1	DETECTED	85.0283 m/z @1.86 [CD8305_2.mzXML]	85.0283432006836	1.8644333333333334	1.596	7.900766666666667	6.304766666666667	39675.203125	2798926.9887116686	0	1178	0.5212199673618629	8.199409741429912	9.211246795457084	85.02578735351562	85.03056335449219
19	85.06458282470703	6.138999999999999					1	DETECTED	85.0646 m/z @6.14 [CD8305_2.mzXML]	85.06458282470703	6.138999999999999	0.1011	19.997166666666665	19.896066666666666	5003.71044921875	2421441.9907990727	0	1178	15.95953610751154	1.6475982267565434	0.6316012206575918	85.06439208984375	85.06488037109375
20	85.96299743652344	1.4937833333333332					1	DETECTED	85.9630 m/z @1.49 [CD8305_2.mzXML]	85.96299743652344	1.4937833333333332	1.4328666666666665	16.68	15.247133333333334	11208.3662109375	1315670.844173157	0	1178	0.09050635852206956	125.14746922024611	249.29493844049222	85.95333099365234	85.9649658203125
21	86.05997467041016	2.5606166666666668					1	DETECTED	86.0600 m/z @2.56 [CD8305_2.mzXML]	86.05997467041016	2.5606166666666668	0.11928333333333334	18.608999999999998	18.489716666666666	11918.607421875	1407646.3929641722	0	1178	null	3.633812390756345	2.3258106613015017	86.05965423583984	86.06015014648438
22	86.09627532958984	4.00355					1	DETECTED	86.0963 m/z @4.00 [CD8305_2.mzXML]	86.09627532958984	4.00355	1.8780166666666667	19.924500000000002	18.046483333333335	145649.828125	9330933.266117038	1	1178	0.9807746801147301	0.726572299238146	0.7353449371534609	86.08838653564453	86.09663391113281
23	87.04400634765625	4.256783333333334					1	DETECTED	87.0440 m/z @4.26 [CD8305_2.mzXML]	87.04400634765625	4.256783333333334	0.24711666666666668	19.960833333333333	19.713716666666667	23199.79296875	3154214.5558336796	0	1178	1.4303494930912422	1.0915917484684516	0.7879776951887294	87.04376220703125	87.0440673828125
24	87.0802001953125	6.647133333333333					1	DETECTED	87.0802 m/z @6.65 [CD8305_2.mzXML]	87.0802001953125	6.647133333333333	0.1011	19.997166666666665	19.896066666666666	113051.109375	6.832426094964357E7	1	1178	14.388244169784581	1.519704044688641	0.9757013811878956	87.08011627197266	87.0804443359375
25	88.03926849365234	2.5742833333333333					1	DETECTED	88.0393 m/z @2.57 [CD8305_2.mzXML]	88.03926849365234	2.5742833333333333	1.8644333333333334	5.214216666666667	3.349783333333334	6006.265625	391271.2851196594	0	1178	0.1914003883854849	2.3595008335094274	1.5382371928467444	88.0389175415039	88.04740142822266
26	88.08361053466797	6.2618					1	DETECTED	88.0836 m/z @6.26 [CD8305_2.mzXML]	88.08361053466797	6.2618	0.1011	19.997166666666665	19.896066666666666	6839.9091796875	3628072.5384618803	0	1178	14.68687815576693	1.61475698107899	1.300413388767337	88.07511901855469	88.08390045166016
27	88.1117935180664	12.440249999999999					1	DETECTED	88.1118 m/z @12.44 [CD8305_2.mzXML]	88.1117935180664	12.440249999999999	9.476049999999999	18.351999999999997	8.875949999999998	3841.88232421875	1039907.9162263183	0	1178	2.066314286372263	1.4971914850549892	1.9943829701099784	88.10746002197266	88.11207580566406
28	88.95256042480469	1.5230333333333335					1	DETECTED	88.9526 m/z @1.52 [CD8305_2.mzXML]	88.95256042480469	1.5230333333333335	1.4328666666666665	13.276483333333335	11.84361666666667	26972.51171875	2411903.7378817145	0	1178	0.13441843352131677	1.2633619588783465	1.4692637348044746	88.94995880126953	88.9542007446289
29	88.96810913085938	11.4284					1	DETECTED	88.9681 m/z @11.43 [CD8305_2.mzXML]	88.96810913085938	11.4284	0.3016166666666667	19.979	19.67738333333333	20934.16015625	3459379.8673048727	0	1178	0.746565472379622	0.77170224597073	0.4044352464670025	88.9680404663086	88.97234344482422
30	89.03854370117188	9.216566666666667					1	DETECTED	89.0385 m/z @9.22 [CD8305_2.mzXML]	89.03854370117188	9.216566666666667	0.63	10.5679	9.937899999999999	11928.98046875	683079.5976227723	0	1178	0.11115515791057895	0.57852491247189	0.35774581563396163	89.03424835205078	89.04165649414062
31	89.05956268310547	10.188816666666666					1	DETECTED	89.0596 m/z @10.19 [CD8305_2.mzXML]	89.05956268310547	10.188816666666666	0.1011	19.997166666666665	19.896066666666666	21286.310546875	4939266.266208072	0	1178	0.8290146913469609	1.2092019954732507	2.2670443560246856	89.05939483642578	89.06724548339844
32	90.0548324584961	1.8362833333333335					1	DETECTED	90.0548 m/z @1.84 [CD8305_2.mzXML]	90.0548324584961	1.8362833333333335	0.1011	19.979	19.8779	109539.9140625	5172723.970980412	0	1178	0.09151045505586675	0.7938087104815494	7.328741067417142	90.04624938964844	90.05974578857422
33	90.97638702392578	1.6412333333333333					1	DETECTED	90.9764 m/z @1.64 [CD8305_2.mzXML]	90.97638702392578	1.6412333333333333	1.5667499999999999	16.070533333333334	14.503783333333335	420071.46875	2.0679997547166016E7	0	1178	0.10851453285427426	98.84742671611546	2.64248340307736	90.9748764038086	90.98609924316406
34	91.0389175415039	9.71255					1	DETECTED	91.0389 m/z @9.71 [CD8305_2.mzXML]	91.0389175415039	9.71255	0.1011	19.997166666666665	19.896066666666666	45946.3203125	2.1710585221041005E7	0	1178	9.27433372234004	1.191221242972471	0.4746543193710189	91.03109741210938	91.04193878173828
35	91.05410766601562	9.18765					1	DETECTED	91.0541 m/z @9.19 [CD8305_2.mzXML]	91.05410766601562	9.18765	0.1011	19.979	19.8779	115457.609375	1.5468358276824707E7	0	1178	0.12024810220341031	0.7052069308316568	51.88524305012198	91.04981994628906	91.0613784790039
36	92.04214477539062	18.608999999999998					1	DETECTED	92.0421 m/z @18.61 [CD8305_2.mzXML]	92.04214477539062	18.608999999999998	0.1744	19.997166666666665	19.822766666666666	1590.907958984375	992985.0525845645	0	1178	13.981821691594732	0.5376511198145516	0.07530223962910325	92.0418930053711	92.04244232177734
37	92.05753326416016	9.216566666666667					1	DETECTED	92.0575 m/z @9.22 [CD8305_2.mzXML]	92.05753326416016	9.216566666666667	3.3421333333333334	18.902833333333334	15.5607	6765.06982421875	914075.0688357241	0	1178	0.9967761323736113	1.1594597845127532	1.361138475717863	92.057373046875	92.05960083007812
38	93.06986236572266	8.343399999999999					1	DETECTED	93.0699 m/z @8.34 [CD8305_2.mzXML]	93.06986236572266	8.343399999999999	0.4108	19.942666666666664	19.531866666666666	4999.345703125	1090855.5895672913	0	1178	0.2785408204810427	1.2311138004353344	4.663746253066176	93.06007385253906	93.07011413574219
39	94.04132843017578	8.39195					1	DETECTED	94.0413 m/z @8.39 [CD8305_2.mzXML]	94.04132843017578	8.39195	1.3594333333333333	16.107283333333335	14.747850000000001	5279.7841796875	871962.8145163879	0	1178	2.178168471343808	1.0485471061805756	0.0591845515533322	94.04080200195312	94.0499267578125
40	95.04910278320312	8.22735					1	DETECTED	95.0491 m/z @8.23 [CD8305_2.mzXML]	95.04910278320312	8.22735	3.5105166666666667	8.6325	5.1219833333333336	4183.12890625	329323.95759429946	0	1178	0.2985435966302372	0.5429472456803648	1.2013088820939766	95.04875946044922	95.04930877685547
41	95.08547973632812	14.217883333333333					1	DETECTED	95.0855 m/z @14.22 [CD8305_2.mzXML]	95.08547973632812	14.217883333333333	0.11928333333333334	19.979	19.859716666666667	3179.3779296875	1268468.8108056947	0	1178	9.014453722955945	0.7043152038736707	0.8282305549436627	95.07579040527344	95.08659362792969
42	96.92161560058594	1.74975					1	DETECTED	96.9216 m/z @1.75 [CD8305_2.mzXML]	96.92161560058594	1.74975	1.6561666666666668	18.79283333333333	17.136666666666663	151744.796875	4068424.7203856194	0	1178	0.10188042661308572	3.2503007063118274	4.762582903269156	96.92155456542969	96.927734375
43	97.02835845947266	2.4383					1	DETECTED	97.0284 m/z @2.44 [CD8305_2.mzXML]	97.02835845947266	2.4383	1.0316333333333334	19.322333333333333	18.2907	9351.1962890625	2120944.8185284426	0	1178	0.8751774183325858	6.511769786135255	5.5851638429347545	97.02470397949219	97.03662872314453
44	97.05630493164062	7.087999999999999					1	DETECTED	97.0563 m/z @7.09 [CD8305_2.mzXML]	97.05630493164062	7.087999999999999	0.11928333333333334	19.960833333333333	19.84155	3831.060302734375	2046343.5602746895	0	1178	16.780462886546832	1.4236157781322725	1.8472315562645445	97.04658508300781	97.0662612915039
45	97.10100555419922	11.743733333333333					1	DETECTED	97.1010 m/z @11.74 [CD8305_2.mzXML]	97.10100555419922	11.743733333333333	0.1011	19.888166666666667	19.787066666666668	4548.1767578125	2120948.2103273	0	1178	8.609252755180547	0.8497676642454887	2.7363302128708042	97.09284210205078	97.10906982421875
46	98.91862487792969	1.7340000000000002					1	DETECTED	98.9186 m/z @1.73 [CD8305_2.mzXML]	98.91862487792969	1.7340000000000002	1.6713	7.547516666666667	5.876216666666666	38412.27734375	2340101.855862793	0	1178	0.29999819479034295	46.85978203083451	7.040321997491555	98.9140853881836	98.91880798339844
47	98.98402404785156	2.017933333333333					1	DETECTED	98.9840 m/z @2.02 [CD8305_2.mzXML]	98.98402404785156	2.017933333333333	0.1011	19.997166666666665	19.896066666666666	17991.49609375	4796733.605073913	0	1178	11.891122076042684	11.471919536318483	22.143251845269237	98.97463989257812	98.98444366455078
48	98.99536895751953	1.8218500000000002					1	DETECTED	98.9954 m/z @1.82 [CD8305_2.mzXML]	98.99536895751953	1.8218500000000002	1.6261166666666667	7.2648166666666665	5.6387	72782.0390625	2427954.284708008	0	1178	0.11770663063123243	14.40403610354222	0.586589380694668	98.98600769042969	98.99909973144531
49	99.04396057128906	1.9897833333333332					1	DETECTED	99.0440 m/z @1.99 [CD8305_2.mzXML]	99.04396057128906	1.9897833333333332	1.2686333333333333	19.997166666666665	18.72853333333333	15700.4501953125	3051803.4767986746	0	1178	0.5064020316213582	12.98518569876817	2.61732518261391	99.04047393798828	99.04430389404297
50	100.07540130615234	8.826366666666667					1	DETECTED	100.0754 m/z @8.83 [CD8305_2.mzXML]	100.07540130615234	8.826366666666667	0.42928333333333335	19.997166666666665	19.56788333333333	240713.578125	4229763.708975644	1	1178	0.155861423756388	1.4494859829695488	1.628005657322307	100.07393646240234	100.07709503173828
51	100.56723022460938	1.5230333333333335					1	DETECTED	100.5672 m/z @1.52 [CD8305_2.mzXML]	100.56723022460938	1.5230333333333335	1.44895	1.5519333333333334	0.10298333333333343	2991.8134765625	15019.513705017098	0	1178	0.09348508127653177	0.6950506186726649	0.39010123734533	100.56722259521484	100.56739044189453
52	101.008056640625	1.4937833333333332					1	DETECTED	101.0081 m/z @1.49 [CD8305_2.mzXML]	101.008056640625	1.4937833333333332	0.5751166666666666	19.888166666666667	19.31305	988435.0	1.419054633208356E7	1	1178	0.1323078187380331	1.7096288654730594	2.3543128759046414	101.00787353515625	101.00853729248047
53	101.06307220458984	12.673683333333335					1	DETECTED	101.0631 m/z @12.67 [CD8305_2.mzXML]	101.06307220458984	12.673683333333335	4.176933333333333	19.74233333333333	15.565399999999997	12331.5322265625	3939340.512396362	0	1178	10.809004823992659	0.9159619854650303	0.8319239709300609	101.0550765991211	101.06820678710938
54	101.09593200683594	7.299966666666666					1	DETECTED	101.0959 m/z @7.30 [CD8305_2.mzXML]	101.09593200683594	7.299966666666666	0.1011	19.997166666666665	19.896066666666666	18897.826171875	1.0813712761413101E7	0	1178	11.803978806169503	1.3818888158321216	0.33113982732698116	101.09003448486328	101.09622192382812
55	102.00907897949219	1.4937833333333332					1	DETECTED	102.0091 m/z @1.49 [CD8305_2.mzXML]	102.00907897949219	1.4937833333333332	1.4328666666666665	18.1855	16.752633333333335	83253.1953125	2315882.8156645503	0	1178	0.13430459432960107	155.41898555646367	354.07677061663816	102.00871276855469	102.0094223022461
56	102.04635620117188	8.359516666666668					1	DETECTED	102.0464 m/z @8.36 [CD8305_2.mzXML]	102.04635620117188	8.359516666666668	0.2653	19.176666666666666	18.911366666666666	20378.220703125	2947768.6246715994	0	1178	6.280182408416275	1.1677472977005718	0.43826347744575894	102.03701782226562	102.0550765991211
57	102.0911865234375	1.8362833333333335					1	DETECTED	102.0912 m/z @1.84 [CD8305_2.mzXML]	102.0911865234375	1.8362833333333335	0.1011	19.997166666666665	19.896066666666666	11844.0068359375	2584319.0386923812	0	1178	6.09128488475508	5.846634833745106	5.669629770911078	102.09083557128906	102.09937286376953
58	102.12728881835938	12.690216666666666					1	DETECTED	102.1273 m/z @12.69 [CD8305_2.mzXML]	102.12728881835938	12.690216666666666	0.4475	19.924500000000002	19.477	6043.873046875	1778388.1797778315	0	1178	3.7454096662310707	0.7954525343639688	3.586169935232852	102.1270751953125	102.1279296875
59	102.97015380859375	1.5230333333333335					1	DETECTED	102.9702 m/z @1.52 [CD8305_2.mzXML]	102.97015380859375	1.5230333333333335	0.68455	18.756333333333334	18.071783333333332	254975.171875	4188091.180613617	0	1178	0.12558260103875396	1.3344844937246851	1.4453723774679612	102.96759033203125	102.97045135498047
60	103.00582885742188	1.4937833333333332					1	DETECTED	103.0058 m/z @1.49 [CD8305_2.mzXML]	103.00582885742188	1.4937833333333332	1.44895	18.092166666666667	16.643216666666667	91374.515625	2779498.800847167	0	1178	0.10875565568325074	185.61208178438685	370.2241635687737	103.00554656982422	103.00611114501953
61	103.0388412475586	2.060966666666667					1	DETECTED	103.0388 m/z @2.06 [CD8305_2.mzXML]	103.0388412475586	2.060966666666667	0.22898333333333334	19.979	19.750016666666667	49052.1953125	5582404.285841001	0	1178	0.7617340880677987	2.1640358555049697	3.0693447506959	103.03849029541016	103.0429458618164
62	103.05410766601562	8.343399999999999					1	DETECTED	103.0541 m/z @8.34 [CD8305_2.mzXML]	103.05410766601562	8.343399999999999	2.741316666666667	8.68485	5.943533333333334	104568.984375	7028276.30137695	1	1178	0.24091901391479276	0.5304752696169581	0.5576595221678488	103.04486083984375	103.06219482421875
63	103.07502746582031	10.9807					1	DETECTED	103.0750 m/z @10.98 [CD8305_2.mzXML]	103.07502746582031	10.9807	0.1011	19.997166666666665	19.896066666666666	100013.546875	1.8633458942273423E7	1	1178	0.42804961526781327	0.6039193712217082	0.34878112605133105	103.06515502929688	103.0754165649414
64	104.0574951171875	8.343399999999999					1	DETECTED	104.0575 m/z @8.34 [CD8305_2.mzXML]	104.0574951171875	8.343399999999999	7.865633333333333	9.595866666666666	1.7302333333333326	8307.4208984375	213026.1810621643	0	1178	0.2881506539622709	1.8107514128235567	2.621512203174818	104.04918670654297	104.05757141113281
65	104.07049560546875	1.8918666666666666					1	DETECTED	104.0705 m/z @1.89 [CD8305_2.mzXML]	104.07049560546875	1.8918666666666666	0.15598333333333333	19.979	19.823016666666668	46302.40625	5796509.265472929	0	1178	14.00924001128795	9.47171054203411	14.227264999689195	104.07012939453125	104.07877349853516
66	104.10675811767578	1.79365					1	DETECTED	104.1068 m/z @1.79 [CD8305_2.mzXML]	104.10675811767578	1.79365	1.7179	14.471566666666666	12.753666666666666	567862.125	5912975.27788663	1	1178	0.05057991205499479	1.6677297793625743	2.4950632951071565	104.10648345947266	104.1070556640625
67	105.0031967163086	1.4937833333333332					1	DETECTED	105.0032 m/z @1.49 [CD8305_2.mzXML]	105.0031967163086	1.4937833333333332	1.4328666666666665	1.6713	0.2384333333333335	23500.53515625	204959.79759228523	0	1178	0.18550072764714765	1.9570451436388503	3.0078256264011487	105.00299835205078	105.00331115722656
68	105.05457305908203	4.304883333333334					1	DETECTED	105.0546 m/z @4.30 [CD8305_2.mzXML]	105.05457305908203	4.304883333333334	1.9194833333333332	8.39195	6.472466666666667	4503.76904296875	607831.1288852844	0	1178	0.443312170374047	1.3566837148207145	1.713367429641429	105.04779052734375	105.05738830566406
69	105.07148742675781	13.737066666666667					1	DETECTED	105.0715 m/z @13.74 [CD8305_2.mzXML]	105.07148742675781	13.737066666666667	0.1011	19.979	19.8779	104927.21875	2.1480740975549705E7	1	1178	2.914178616662193	1.1266656006710736	1.145886587596439	105.06980895996094	105.07430267333984
70	106.04976654052734	1.8780166666666667					1	DETECTED	106.0498 m/z @1.88 [CD8305_2.mzXML]	106.04976654052734	1.8780166666666667	0.7575166666666667	19.6145	18.856983333333332	12506.625	1205271.1638979188	0	1178	0.3340418378802805	1.532196337166907	0.936564763901533	106.04920959472656	106.05565643310547
71	106.07483673095703	14.0035					1	DETECTED	106.0748 m/z @14.00 [CD8305_2.mzXML]	106.07483673095703	14.0035	3.6165000000000003	19.888166666666667	16.27166666666667	3781.60009765625	1112233.234326354	0	1178	2.162842527938542	0.7832707551105549	0.573945544229031	106.0648422241211	106.0752182006836
72	106.95037841796875	1.6561666666666668					1	DETECTED	106.9504 m/z @1.66 [CD8305_2.mzXML]	106.95037841796875	1.6561666666666668	1.58125	1.8918666666666666	0.31061666666666654	51287.8671875	472688.8001870118	0	1178	0.14997364046378658	1.9262732603279384	3.160848051184057	106.95032501220703	106.95077514648438
73	106.96321868896484	1.5230333333333335					1	DETECTED	106.9632 m/z @1.52 [CD8305_2.mzXML]	106.96321868896484	1.5230333333333335	1.44895	13.737066666666667	12.288116666666667	8502.0537109375	2890581.1734653325	0	1178	0.10097224919052117	82.93442069741263	164.86884139482527	106.96248626708984	106.96372985839844
74	107.015625	14.487633333333333					1	DETECTED	107.0156 m/z @14.49 [CD8305_2.mzXML]	107.015625	14.487633333333333	2.2164	16.4214	14.204999999999998	2834.166748046875	1172715.2362337334	0	1178	0.8953401865360444	0.5787926777259552	0.15758535545191046	107.01140594482422	107.02303314208984
75	107.04863739013672	11.4605					1	DETECTED	107.0486 m/z @11.46 [CD8305_2.mzXML]	107.04863739013672	11.4605	0.28345000000000004	19.960833333333333	19.677383333333335	3405.8681640625	1279812.6735736844	0	1178	9.089806316342457	0.8802583567816792	1.6177378919114271	107.04863739013672	107.05248260498047
76	108.0807113647461	6.893816666666667					1	DETECTED	108.0807 m/z @6.89 [CD8305_2.mzXML]	108.0807113647461	6.893816666666667	0.1011	19.997166666666665	19.896066666666666	2866.54345703125	1563054.3768564444	0	1178	18.218342588739148	1.4645146885266815	0.4331236459126978	108.08014678955078	108.0810775756836
77	109.10102844238281	14.202766666666667					1	DETECTED	109.1010 m/z @14.20 [CD8305_2.mzXML]	109.10102844238281	14.202766666666667	0.1011	19.997166666666665	19.896066666666666	3114.815185546875	1149590.1441271366	0	1178	7.135104911843333	0.7054508923295119	0.044074912842283515	109.1004409790039	109.10445404052734
78	110.0666732788086	17.3485					1	DETECTED	110.0667 m/z @17.35 [CD8305_2.mzXML]	110.0666732788086	17.3485	0.11928333333333334	19.906333333333336	19.787050000000004	3491.532470703125	1373263.1782486574	0	1178	16.534249258525982	0.5742295306519062	0.1564871965354805	110.05949401855469	110.0666732788086
79	111.04388427734375	7.052483333333333					1	DETECTED	111.0439 m/z @7.05 [CD8305_2.mzXML]	111.04388427734375	7.052483333333333	0.11928333333333334	19.997166666666665	19.877883333333333	5799.5478515625	3395307.3470506924	0	1178	9.046233149608648	1.4335287697840344	1.30892836419159	111.04337310791016	111.04427337646484
80	111.11652374267578	12.7911					1	DETECTED	111.1165 m/z @12.79 [CD8305_2.mzXML]	111.11652374267578	12.7911	0.42928333333333335	18.53533333333333	18.106049999999996	3626.12353515625	1357201.711354583	0	1178	1.3585397601785534	0.7323377497104658	1.0253367989537432	111.1149673461914	111.11814880371094
81	112.03677368164062	1.79365					1	DETECTED	112.0368 m/z @1.79 [CD8305_2.mzXML]	112.03677368164062	1.79365	1.4328666666666665	8.441483333333332	7.008616666666666	72123.5234375	1311079.1985258795	0	1178	0.19104176061335632	null	null	112.02799987792969	112.03700256347656
82	112.05030059814453	6.208699999999999					1	DETECTED	112.0503 m/z @6.21 [CD8305_2.mzXML]	112.05030059814453	6.208699999999999	0.1011	19.979	19.8779	4224.34814453125	2324392.378153564	0	1178	16.843507326643984	1.627308599122405	1.851906284725718	112.0500259399414	112.0543441772461
83	112.89552307128906	1.74975					1	DETECTED	112.8955 m/z @1.75 [CD8305_2.mzXML]	112.89552307128906	1.74975	1.6713	13.615649999999999	11.944349999999998	128580.1484375	7845466.771032104	0	1178	0.10689295055458481	76.12715105162532	3.1204545824245637	112.89381408691406	112.89566040039062
84	113.02081298828125	2.1883833333333333					1	DETECTED	113.0208 m/z @2.19 [CD8305_2.mzXML]	113.02081298828125	2.1883833333333333	0.21076666666666669	19.942666666666664	19.731899999999996	209718.265625	9885340.099102844	0	1178	0.41447881175066126	2.2065878002156647	1.6124087100620275	113.01499938964844	113.0213623046875
85	113.03583526611328	1.4790666666666668					1	DETECTED	113.0358 m/z @1.48 [CD8305_2.mzXML]	113.03583526611328	1.4790666666666668	1.4142833333333333	17.665833333333335	16.25155	11997.6767578125	2470558.6178526306	0	1178	0.23032530541149376	112.69371999322472	215.8499456715993	113.03575897216797	113.03831481933594
86	113.05955505371094	10.206449999999998					1	DETECTED	113.0596 m/z @10.21 [CD8305_2.mzXML]	113.05955505371094	10.206449999999998	0.1011	19.997166666666665	19.896066666666666	3587.15625	1338086.5365152892	0	1178	0.268912255358595	0.984432338645701	0.9688646772914019	113.05918884277344	113.06420135498047
87	114.05497741699219	2.4787833333333333					1	DETECTED	114.0550 m/z @2.48 [CD8305_2.mzXML]	114.05497741699219	2.4787833333333333	0.33796666666666664	19.997166666666665	19.6592	30353.35546875	3226694.7964410386	0	1178	0.562755691976141	1.8885539553964041	0.8350488542495608	114.04672241210938	114.05519104003906
88	114.06590270996094	1.8218500000000002					1	DETECTED	114.0659 m/z @1.82 [CD8305_2.mzXML]	114.06590270996094	1.8218500000000002	0.11928333333333334	19.942666666666664	19.823383333333332	1002407.875	8673797.541475164	1	1178	0.04034303096836034	0.5850344393959661	4.723577145340881	114.05949401855469	114.06832885742188
89	114.09136199951172	9.71255					1	DETECTED	114.0914 m/z @9.71 [CD8305_2.mzXML]	114.09136199951172	9.71255	0.22898333333333334	19.651	19.422016666666668	19419.85546875	1233562.8289781506	0	1178	0.08029552524477523	0.9781954485672453	3.4132812552508227	114.09102630615234	114.09188079833984
90	114.89241027832031	1.74975					1	DETECTED	114.8924 m/z @1.75 [CD8305_2.mzXML]	114.89241027832031	1.74975	1.68655	16.125516666666666	14.438966666666666	32069.654296875	1517691.5466251525	0	1178	0.1743968490154748	3.2218720815200355	5.351541920186928	114.88565826416016	114.8941421508789
91	114.9876708984375	1.4937833333333332					1	DETECTED	114.9877 m/z @1.49 [CD8305_2.mzXML]	114.9876708984375	1.4937833333333332	1.4142833333333333	3.357266666666667	1.9429833333333335	50845.1015625	1121383.9621847537	0	1178	0.1701272962847722	12.44751702204459	25.551641962252837	114.9874496459961	114.98773956298828
92	115.03652954101562	1.85035					1	DETECTED	115.0365 m/z @1.85 [CD8305_2.mzXML]	115.03652954101562	1.85035	0.21076666666666669	19.7605	19.549733333333332	93122.53125	1929889.3258829664	0	1178	0.056339061085855846	5.9329733929116575	4.001506022442209	115.0359115600586	115.03992462158203
93	115.05414581298828	9.20225					1	DETECTED	115.0541 m/z @9.20 [CD8305_2.mzXML]	115.05414581298828	9.20225	0.5206500000000001	15.77435	15.2537	64788.546875	1937077.2050756225	0	1178	0.11175858133730543	2.171337836870927	2.107433358934559	115.05345916748047	115.05806732177734
94	115.06941986083984	1.8218500000000002					1	DETECTED	115.0694 m/z @1.82 [CD8305_2.mzXML]	115.06941986083984	1.8218500000000002	0.8120999999999999	18.737666666666666	17.925566666666665	33194.30078125	1996825.6370604243	0	1178	8.196868305980798	4.489370437759968	283.56006565638427	115.0693130493164	115.07723236083984
95	115.1114730834961	11.726683333333334					1	DETECTED	115.1115 m/z @11.73 [CD8305_2.mzXML]	115.1114730834961	11.726683333333334	0.1011	19.997166666666665	19.896066666666666	3689.478515625	1994720.0374963686	0	1178	7.807476454028066	0.8557018644225738	0.3029317042344637	115.1108627319336	115.1122055053711
96	116.05762481689453	9.18765					1	DETECTED	116.0576 m/z @9.19 [CD8305_2.mzXML]	116.05762481689453	9.18765	9.127550000000001	9.306566666666667	0.1790166666666657	6408.37890625	37923.462011474556	0	1178	0.05605098656571528	1.489323349972298	1.9987683725213345	116.0491943359375	116.05781555175781
97	116.07035064697266	1.8644333333333334					1	DETECTED	116.0704 m/z @1.86 [CD8305_2.mzXML]	116.07035064697266	1.8644333333333334	0.1011	19.888166666666667	19.787066666666668	2017535.625	1.5305734348970741E7	1	1178	0.03598133866960396	0.6309615562383204	3.6996946736420706	116.06709289550781	116.07101440429688
98	116.43634796142578	1.4937833333333332					1	DETECTED	116.4363 m/z @1.49 [CD8305_2.mzXML]	116.43634796142578	1.4937833333333332	1.4328666666666665	1.5519333333333334	0.11906666666666688	7820.87890625	40135.70312377931	0	1178	0.0508347889914893	0.9772913816689474	0.9545827633378947	116.43623352050781	116.43661499023438
99	116.6935043334961	8.61495					1	DETECTED	116.6935 m/z @8.61 [CD8305_2.mzXML]	116.6935043334961	8.61495	1.4642333333333333	8.61495	7.150716666666667	7670.06201171875	2497511.8893857426	0	1178	7.219076275141208	0.5	null	116.69205474853516	116.6935043334961
100	116.98554229736328	1.4937833333333332					1	DETECTED	116.9855 m/z @1.49 [CD8305_2.mzXML]	116.98554229736328	1.4937833333333332	0.1011	19.997166666666665	19.896066666666666	2482557.5	3.842814840666808E7	0	1178	0.12555517960108298	1.645139554742899	2.1851681099019156	116.98017120361328	116.98607635498047
101	117.05719757080078	9.18765					1	DETECTED	117.0572 m/z @9.19 [CD8305_2.mzXML]	117.05719757080078	9.18765	0.1926	19.815166666666666	19.622566666666668	158845.96875	1.4855088416281438E7	0	1178	0.11183214258449148	0.6147899388921194	0.02337253320507064	117.05437469482422	117.0582275390625
102	117.07390594482422	1.8644333333333334					1	DETECTED	117.0739 m/z @1.86 [CD8305_2.mzXML]	117.07390594482422	1.8644333333333334	1.85035	9.143550000000001	7.2932000000000015	81506.7578125	2536168.9489140627	0	1178	0.044669165814996026	258.93017751479084	3.468468822384477	117.06989288330078	117.07395935058594
103	117.09065246582031	11.4605					1	DETECTED	117.0907 m/z @11.46 [CD8305_2.mzXML]	117.09065246582031	11.4605	0.7575166666666667	19.942666666666664	19.185149999999997	76877.484375	5283730.818095546	0	1178	0.2030961919810359	2.878930674932864	7.495391404237401	117.08885192871094	117.09130859375
104	117.9891128540039	1.5519333333333334					1	DETECTED	117.9891 m/z @1.55 [CD8305_2.mzXML]	117.9891128540039	1.5519333333333334	1.44895	1.6412333333333333	0.19228333333333336	26397.689453125	202566.23861230473	0	1178	0.15361111742515443	0.9335653018287742	0.7636099829798394	117.98880767822266	117.9892349243164
105	118.06462860107422	9.18765					1	DETECTED	118.0646 m/z @9.19 [CD8305_2.mzXML]	118.06462860107422	9.18765	2.6018666666666665	11.599466666666666	8.9976	1287949.875	9999453.63836509	1	1178	0.09329309925597862	1.859727916784047	1.95730195996715	118.05467224121094	118.065185546875
106	118.08589172363281	1.9194833333333332					1	DETECTED	118.0859 m/z @1.92 [CD8305_2.mzXML]	118.08589172363281	1.9194833333333332	0.1011	19.997166666666665	19.896066666666666	1599871.5	5.009565784439733E7	1	1178	0.1453560732914756	3.260171727241129	5.62013578156953	118.08566284179688	118.09400177001953
107	118.62503051757812	9.18765					1	DETECTED	118.6250 m/z @9.19 [CD8305_2.mzXML]	118.62503051757812	9.18765	0.6481166666666667	9.290716666666667	8.6426	4200.94580078125	746252.0112125855	0	1178	0.09108771599960264	0.506034677929317	0.012069355858633985	118.62490844726562	118.62554931640625
108	118.97882843017578	11.795916666666667					1	DETECTED	118.9788 m/z @11.80 [CD8305_2.mzXML]	118.97882843017578	11.795916666666667	0.13776666666666668	19.796833333333332	19.659066666666664	13952.44140625	2791347.063272401	0	1178	0.9092737590421773	0.815202534643677	3.1991758080442896	118.97825622558594	118.98202514648438
109	119.01878356933594	1.4937833333333332					1	DETECTED	119.0188 m/z @1.49 [CD8305_2.mzXML]	119.01878356933594	1.4937833333333332	1.2319166666666668	19.158333333333335	17.926416666666668	204876.703125	3376784.5796929942	0	1178	0.1472529542326686	1.7100606680861963	2.4205901742867506	119.0184097290039	119.0191879272461
110	119.06825256347656	9.20225					1	DETECTED	119.0683 m/z @9.20 [CD8305_2.mzXML]	119.06825256347656	9.20225	3.5105166666666667	9.862783333333335	6.352266666666668	60431.609375	928779.1510354312	0	1178	0.1088654368046651	0.542396892914444	0.18902198962602235	119.06810760498047	119.07308959960938
111	119.08943176269531	1.8918666666666666					1	DETECTED	119.0894 m/z @1.89 [CD8305_2.mzXML]	119.08943176269531	1.8918666666666666	0.68455	19.231166666666663	18.54661666666666	62722.70703125	3691983.4778844	0	1178	0.13016214499357104	1.5034377554189657	5.675546033771711	119.07962036132812	119.08985137939453
112	119.15413665771484	14.687016666666667					1	DETECTED	119.1541 m/z @14.69 [CD8305_2.mzXML]	119.15413665771484	14.687016666666667	0.1011	19.997166666666665	19.896066666666666	52722.04296875	1.170501236547197E7	0	1178	2.3598148538725514	0.6843102937654335	1.023917722410744	119.15373992919922	119.16222381591797
113	120.0805435180664	8.343399999999999					1	DETECTED	120.0805 m/z @8.34 [CD8305_2.mzXML]	120.0805435180664	8.343399999999999	7.67195	19.212833333333332	11.540883333333333	362883.4375	9292804.558321163	1	1178	0.24093572379972272	0.8174744209868766	0.44829697112619726	120.0715103149414	120.0808334350586
114	120.1573715209961	14.312566666666667					1	DETECTED	120.1574 m/z @14.31 [CD8305_2.mzXML]	120.1573715209961	14.312566666666667	9.879983333333334	18.866666666666667	8.986683333333334	4042.68359375	780514.12270224	0	1178	0.269751205223546	1.0137072061062962	0.7045471309727301	120.15719604492188	120.1578598022461
115	120.96597290039062	1.9756666666666667					1	DETECTED	120.9660 m/z @1.98 [CD8305_2.mzXML]	120.96597290039062	1.9756666666666667	1.8918666666666666	3.941416666666667	2.0495500000000004	13771.4638671875	446904.275819458	0	1178	0.13404411131978078	12.228818615751779	23.457637231503558	120.96479034423828	120.96627807617188
116	120.97879028320312	1.5519333333333334					1	DETECTED	120.9788 m/z @1.55 [CD8305_2.mzXML]	120.97879028320312	1.5519333333333334	1.4328666666666665	17.887999999999998	16.455133333333333	33170.0703125	2661036.690451233	0	1178	0.13484496281975988	44.71225629181618	87.37250601765524	120.97061157226562	120.97919464111328
117	121.0313491821289	14.471566666666666					1	DETECTED	121.0313 m/z @14.47 [CD8305_2.mzXML]	121.0313491821289	14.471566666666666	0.1011	19.960833333333333	19.859733333333335	14873.37890625	6402573.778247185	0	1178	2.1281408350005027	0.735912670491363	0.12068608381499808	121.02771759033203	121.04102325439453
118	121.07180786132812	1.8362833333333335					1	DETECTED	121.0718 m/z @1.84 [CD8305_2.mzXML]	121.07180786132812	1.8362833333333335	0.1011	19.888166666666667	19.787066666666668	488936.65625	7952131.523707179	0	1178	0.03825953036128893	0.8172344834066728	6.277851518498821	121.06787872314453	121.07694244384766
119	121.08409118652344	8.343399999999999					1	DETECTED	121.0841 m/z @8.34 [CD8305_2.mzXML]	121.08409118652344	8.343399999999999	7.918066666666666	8.66735	0.7492833333333344	22916.17578125	443973.53896752925	0	1178	0.29188293568202006	0.880818965517244	0.45238177282280534	121.08394622802734	121.0841293334961
120	122.05750274658203	8.843816666666667					1	DETECTED	122.0575 m/z @8.84 [CD8305_2.mzXML]	122.05750274658203	8.843816666666667	6.62955	8.949033333333334	2.3194833333333342	8116.76220703125	247200.57796789552	0	1178	0.2040346687898591	0.5237588065273681	0.04751761305473618	122.05745697021484	122.05982208251953
121	122.0962905883789	8.6325					1	DETECTED	122.0963 m/z @8.63 [CD8305_2.mzXML]	122.0962905883789	8.6325	0.13776666666666668	19.960833333333333	19.823066666666666	19103.35546875	2510087.8344233083	0	1178	0.10042792152278679	14.290897957016753	29.896797138261483	122.08697509765625	122.0966567993164
122	122.92425537109375	1.68655					1	DETECTED	122.9243 m/z @1.69 [CD8305_2.mzXML]	122.92425537109375	1.68655	1.0316333333333334	18.0365	17.00486666666667	40366.80859375	4341441.83296515	0	1178	0.09154707002403861	12.982465962590663	24.96493192518132	122.92416381835938	122.92945861816406
123	123.04419708251953	2.4787833333333333					1	DETECTED	123.0442 m/z @2.48 [CD8305_2.mzXML]	123.04419708251953	2.4787833333333333	0.4108	19.869833333333336	19.459033333333338	2169.609375	1104688.231122223	0	1178	2.5275798259651463	4.704833211099381	8.409666422198763	123.0433349609375	123.0470199584961
124	123.05525970458984	3.3725666666666667					1	DETECTED	123.0553 m/z @3.37 [CD8305_2.mzXML]	123.05525970458984	3.3725666666666667	2.8977	9.441716666666668	6.544016666666668	2160.784912109375	328059.92145681765	0	1178	0.589475413091948	6.890372736206654	12.78074547241331	123.05484008789062	123.05563354492188
125	124.03673553466797	1.8918666666666666					1	DETECTED	124.0367 m/z @1.89 [CD8305_2.mzXML]	124.03673553466797	1.8918666666666666	1.0683	15.441716666666668	14.373416666666667	10634.5595703125	1135422.6880626834	0	1178	1.3704348891701927	2.4336913526925885	16.01195559792391	124.02803802490234	124.0429916381836
126	124.97567749023438	1.5230333333333335					1	DETECTED	124.9757 m/z @1.52 [CD8305_2.mzXML]	124.97567749023438	1.5230333333333335	1.44895	18.53533333333333	17.08638333333333	3142.271484375	1244804.3827766725	0	1178	17.031171634967922	115.31867266591648	229.63734533183296	124.97357940673828	124.97608184814453
127	124.99951934814453	12.982516666666667					1	DETECTED	124.9995 m/z @12.98 [CD8305_2.mzXML]	124.99951934814453	12.982516666666667	7.44165	13.7022	6.260549999999999	7197.779296875	563549.0402083892	0	1178	0.4348336272534219	0.564943209846835	0.12988641969366987	124.9929428100586	125.00000762939453
128	125.0151596069336	10.455					1	DETECTED	125.0152 m/z @10.46 [CD8305_2.mzXML]	125.0151596069336	10.455	1.7793999999999999	11.26145	9.482050000000001	63837.81640625	3057497.9477342525	0	1178	6.908878942046929	0.5165937540073525	0.019401215527683955	125.0146713256836	125.02366638183594
129	125.0263900756836	15.081766666666665					1	DETECTED	125.0264 m/z @15.08 [CD8305_2.mzXML]	125.0263900756836	15.081766666666665	0.1011	19.997166666666665	19.896066666666666	9897.0439453125	2311816.2869067704	0	1178	0.9191503068093017	0.6525955659470861	0.2978066996581039	125.02576446533203	125.02748107910156
130	125.0570297241211	1.6713					1	DETECTED	125.0570 m/z @1.67 [CD8305_2.mzXML]	125.0570297241211	1.6713	1.58125	11.067	9.48575	12888.521484375	1935142.617190857	0	1178	0.09306222007027509	52.66935036091062	86.14581602406845	125.05696868896484	125.06138610839844
131	125.10730743408203	9.127550000000001					1	DETECTED	125.1073 m/z @9.13 [CD8305_2.mzXML]	125.10730743408203	9.127550000000001	9.056283333333333	13.321466666666668	4.265183333333335	3181.373046875	632611.6145604859	0	1178	4.300277962551869	29.924111318989098	58.848222637978196	125.0992431640625	125.10730743408203
132	126.0523681640625	1.8644333333333334					1	DETECTED	126.0524 m/z @1.86 [CD8305_2.mzXML]	126.0523681640625	1.8644333333333334	0.1011	19.66916666666667	19.56806666666667	25424.01953125	1658330.1155964665	0	1178	0.046359531899135886	1.7093772814593853	10.354978035947319	126.0492935180664	126.0555191040039
133	127.01213836669922	10.441083333333333					1	DETECTED	127.0121 m/z @10.44 [CD8305_2.mzXML]	127.01213836669922	10.441083333333333	5.66605	16.5316	10.86555	18815.345703125	1622771.5836741333	0	1178	0.10286357216951636	3.3242030113786223	0.3042709045638305	127.00220489501953	127.0213623046875
134	127.03656005859375	4.1929					1	DETECTED	127.0366 m/z @4.19 [CD8305_2.mzXML]	127.03656005859375	4.1929	1.6713	19.413833333333333	17.742533333333334	77933.46875	9243011.636896603	1	1178	1.3441081018379264	1.6201154130763298	0.6638909908218013	127.03560638427734	127.03919982910156
135	127.04997253417969	7.141033333333334					1	DETECTED	127.0500 m/z @7.14 [CD8305_2.mzXML]	127.04997253417969	7.141033333333334	0.1011	19.997166666666665	19.896066666666666	6338.39599609375	2819944.9491477953	0	1178	18.994989501208085	1.4130862981657022	1.2816479020421736	127.0478744506836	127.05440521240234
136	128.01739501953125	15.42305					1	DETECTED	128.0174 m/z @15.42 [CD8305_2.mzXML]	128.01739501953125	15.42305	0.1011	19.796833333333332	19.695733333333333	5325.8310546875	2701455.3649878846	0	1178	8.029089278111348	0.6427293305791147	0.9269518792892673	128.01071166992188	128.01766967773438
137	128.07049560546875	2.1603166666666667					1	DETECTED	128.0705 m/z @2.16 [CD8305_2.mzXML]	128.07049560546875	2.1603166666666667	0.11928333333333334	19.979	19.859716666666667	16390.86328125	2811598.9434364596	0	1178	0.6976216296865219	1.9428270266783452	2.62722864920852	128.06146240234375	128.07083129882812
138	129.01365661621094	16.051849999999998					1	DETECTED	129.0137 m/z @16.05 [CD8305_2.mzXML]	129.01365661621094	16.051849999999998	1.4142833333333333	19.487000000000002	18.07271666666667	10831.1630859375	5541156.446863093	0	1178	7.3386234718074075	0.6173401999877031	1.4134091917040206	129.01312255859375	129.014404296875
139	129.05435180664062	1.9474833333333335					1	DETECTED	129.0544 m/z @1.95 [CD8305_2.mzXML]	129.05435180664062	1.9474833333333335	0.1011	19.997166666666665	19.896066666666666	18512.330078125	5897717.950629637	0	1178	4.684901186072079	3.429269375630169	23.435833866991548	129.05368041992188	129.05494689941406
140	129.065673828125	1.8362833333333335					1	DETECTED	129.0657 m/z @1.84 [CD8305_2.mzXML]	129.065673828125	1.8362833333333335	1.8218500000000002	14.021366666666667	12.199516666666668	143273.09375	2610295.9767830498	0	1178	0.04035818534159907	422.61605080831515	14.581068699971272	129.06529235839844	129.07440185546875
141	130.04966735839844	2.0038333333333336					1	DETECTED	130.0497 m/z @2.00 [CD8305_2.mzXML]	130.04966735839844	2.0038333333333336	0.15598333333333333	19.979	19.823016666666668	17315.373046875	2527514.3049462577	0	1178	2.354877170624624	3.594461467594546	9.517742685154966	130.04920959472656	130.05007934570312
142	130.06503295898438	10.553316666666666					1	DETECTED	130.0650 m/z @10.55 [CD8305_2.mzXML]	130.06503295898438	10.553316666666666	0.11928333333333334	19.541833333333333	19.42255	61196.56640625	2183105.116449556	0	1178	1.3638096537155242	1.122819305119391	0.09060412818362959	130.0572967529297	130.0720672607422
143	130.08602905273438	1.8780166666666667					1	DETECTED	130.0860 m/z @1.88 [CD8305_2.mzXML]	130.08602905273438	1.8780166666666667	0.1926	19.979	19.7864	55330.51171875	2915723.892381685	0	1178	0.08758954865410074	4.702049187474459	2.594950366217095	130.08555603027344	130.08657836914062
144	130.3141326904297	1.4937833333333332					1	DETECTED	130.3141 m/z @1.49 [CD8305_2.mzXML]	130.3141326904297	1.4937833333333332	1.44895	1.5083166666666665	0.05936666666666657	4214.9658203125	10703.293758972155	0	1178	0.09744735260972437	0.6620817843866168	0.32416356877323355	130.3141326904297	130.31448364257812
145	130.9327392578125	1.5667499999999999					1	DETECTED	130.9327 m/z @1.57 [CD8305_2.mzXML]	130.9327392578125	1.5667499999999999	1.44895	1.58125	0.13230000000000008	19626.794921875	98328.63136572269	0	1178	0.10332128621335168	0.5615449915110364	0.11868443744604282	130.9326171875	130.93296813964844
146	130.96470642089844	1.5230333333333335					1	DETECTED	130.9647 m/z @1.52 [CD8305_2.mzXML]	130.96470642089844	1.5230333333333335	0.11928333333333334	19.979	19.859716666666667	1231203.375	1.5221964365476655E7	0	1178	0.12607225130241662	1.2485958677391622	1.311774546895125	130.96217346191406	130.96942138671875
147	131.018798828125	1.5374833333333333					1	DETECTED	131.0188 m/z @1.54 [CD8305_2.mzXML]	131.018798828125	1.5374833333333333	1.4328666666666665	5.370583333333333	3.9377166666666668	38550.41015625	1111541.4078651124	0	1178	0.10423819383421917	18.819738728692027	36.639477457384054	131.01400756835938	131.01885986328125
148	131.0489959716797	8.359516666666668					1	DETECTED	131.0490 m/z @8.36 [CD8305_2.mzXML]	131.0489959716797	8.359516666666668	8.260816666666667	15.8113	7.550483333333332	3765.52685546875	424604.49994989025	0	1178	0.16252547385290228	38.249662276257666	75.49932455251533	131.04898071289062	131.04995727539062
149	131.06826782226562	10.553316666666666					1	DETECTED	131.0683 m/z @10.55 [CD8305_2.mzXML]	131.06826782226562	10.553316666666666	0.50235	19.4325	18.93015	6221.60546875	1476223.1143543397	0	1178	6.240989866670944	0.9417079285906166	4.916857481631718	131.06161499023438	131.07308959960938
150	131.44308471679688	3.9568					1	DETECTED	131.4431 m/z @3.96 [CD8305_2.mzXML]	131.44308471679688	3.9568	3.102333333333333	4.67305	1.5707166666666668	6261.56103515625	355993.7639873047	0	1178	1.0697612618447105	0.9191210891784349	0.8244578246634715	131.4425506591797	131.4432373046875
151	131.74964904785156	4.035					1	DETECTED	131.7496 m/z @4.04 [CD8305_2.mzXML]	131.74964904785156	4.035	3.296383333333333	4.576366666666667	1.279983333333334	5029.04345703125	271609.59855712886	0	1178	1.1817112438987238	0.866473362366586	0.732946724733172	131.7493896484375	131.74978637695312
152	131.95016479492188	0.15598333333333333					1	DETECTED	131.9502 m/z @0.16 [CD8305_2.mzXML]	131.95016479492188	0.15598333333333333	0.1011	19.997166666666665	19.896066666666666	4585.89892578125	2138272.7417417904	0	1178	6.9189401442015255	181.25781961737016	82.59108826825307	131.94728088378906	131.95101928710938
153	131.9683380126953	1.5230333333333335					1	DETECTED	131.9683 m/z @1.52 [CD8305_2.mzXML]	131.9683380126953	1.5230333333333335	1.4328666666666665	19.12183333333333	17.688966666666666	16671.830078125	3204483.1739880694	0	1178	10.516533293953277	51.73668432019538	178.5992843372815	131.96060180664062	131.97808837890625
154	132.04428100585938	9.52735					1	DETECTED	132.0443 m/z @9.53 [CD8305_2.mzXML]	132.04428100585938	9.52735	4.0666166666666665	10.483333333333333	6.416716666666666	31087.25390625	841168.1888015745	0	1178	0.07908455190339758	1.4051298796801437	1.8859406042282623	132.03570556640625	132.04454040527344
155	132.06533813476562	2.67095					1	DETECTED	132.0653 m/z @2.67 [CD8305_2.mzXML]	132.06533813476562	2.67095	1.9897833333333332	10.395299999999999	8.405516666666665	173951.34375	9858215.608821714	0	1178	0.6542075511248844	1.8049468967479274	1.7555560256537772	132.0651397705078	132.0657196044922
156	132.07647705078125	1.85035					1	DETECTED	132.0765 m/z @1.85 [CD8305_2.mzXML]	132.07647705078125	1.85035	1.8218500000000002	17.050666666666665	15.228816666666665	327711.9375	5386631.555747525	0	1178	0.044540682479860205	130.96774939108627	254.224203744717	132.07498168945312	132.08639526367188
157	132.08828735351562	3.5861666666666663					1	DETECTED	132.0883 m/z @3.59 [CD8305_2.mzXML]	132.08828735351562	3.5861666666666663	3.5105166666666667	4.528483333333333	1.0179666666666662	3209.05419921875	115203.74228570555	0	1178	0.7692222585110979	6.728133950209334	12.456267900418668	132.0871124267578	132.09141540527344
158	132.1016387939453	4.00355					1	DETECTED	132.1016 m/z @4.00 [CD8305_2.mzXML]	132.1016387939453	4.00355	0.1744	19.997166666666665	19.822766666666666	1802281.0	1.1560821105299988E8	1	1178	1.0673889751130599	0.9151059702366247	0.7039730104897568	132.1009521484375	132.10597229003906
159	132.11285400390625	4.082233333333333					1	DETECTED	132.1129 m/z @4.08 [CD8305_2.mzXML]	132.11285400390625	4.082233333333333	3.4799	11.4284	7.948499999999999	3129.74853515625	933268.8242252197	0	1178	0.4991201993627139	6.598090758162707	12.196181516325414	132.11166381835938	132.122802734375
160	132.1230010986328	4.0507					1	DETECTED	132.1230 m/z @4.05 [CD8305_2.mzXML]	132.1230010986328	4.0507	3.4955333333333334	4.512233333333333	1.0166999999999993	2022.3758544921875	76669.89730929563	0	1178	0.4509570844626909	0.9156709696787746	0.8313419393575492	132.1228790283203	132.1310272216797
161	132.45501708984375	4.0507					1	DETECTED	132.4550 m/z @4.05 [CD8305_2.mzXML]	132.45501708984375	4.0507	3.2512666666666665	4.592433333333333	1.3411666666666666	4819.16650390625	271137.868236084	0	1178	0.7259732441116844	0.8388233331943459	0.6776466663886918	132.45480346679688	132.4551544189453
162	132.7642822265625	9.092166666666666					1	DETECTED	132.7643 m/z @9.09 [CD8305_2.mzXML]	132.7642822265625	9.092166666666666	3.0726333333333335	9.092166666666666	6.019533333333332	7895.21875	1768351.0379838867	0	1178	5.550769882038785	0.5	null	132.7642822265625	132.76560974121094
163	132.9036865234375	11.830183333333334					1	DETECTED	132.9037 m/z @11.83 [CD8305_2.mzXML]	132.9036865234375	11.830183333333334	11.230683333333333	14.77185	3.5411666666666672	3130.244873046875	290591.1106038514	0	1178	0.10118927668494493	2.9534334167361656	4.906866833472331	132.9031524658203	132.9039764404297
164	132.95773315429688	11.645316666666668					1	DETECTED	132.9577 m/z @11.65 [CD8305_2.mzXML]	132.95773315429688	11.645316666666668	0.1011	19.997166666666665	19.896066666666666	428294.03125	5.3547788246096954E7	0	1178	1.129918091238654	5.172467699802775	6.157547526085247	132.95765686035156	132.96102905273438
165	132.99807739257812	1.5083166666666665					1	DETECTED	132.9981 m/z @1.51 [CD8305_2.mzXML]	132.99807739257812	1.5083166666666665	1.4328666666666665	17.21833333333333	15.785466666666665	28724.4921875	2780557.4579220577	0	1178	0.13279754018149315	104.60879169427874	208.21758338855747	132.9919891357422	132.99810791015625
166	133.03408813476562	1.4937833333333332					1	DETECTED	133.0341 m/z @1.49 [CD8305_2.mzXML]	133.03408813476562	1.4937833333333332	1.4142833333333333	19.285833333333336	17.871550000000003	907599.0	1.3187373901015976E7	0	1178	0.1233581387747198	1.6983320574901124	2.329535282773363	133.031005859375	133.0346221923828
167	133.04930114746094	2.0892333333333335					1	DETECTED	133.0493 m/z @2.09 [CD8305_2.mzXML]	133.04930114746094	2.0892333333333335	2.03245	9.629583333333333	7.597133333333333	7057.1796875	823292.2838176879	0	1178	1.4742032965046503	48.00951693985568	94.8766651735077	133.04898071289062	133.0504608154297
168	133.06861877441406	2.5334833333333333					1	DETECTED	133.0686 m/z @2.53 [CD8305_2.mzXML]	133.06861877441406	2.5334833333333333	1.3961000000000001	7.511983333333333	6.115883333333333	8685.7412109375	744348.6464103394	0	1178	0.3913499173848036	2.6885761176970533	4.0961203912137325	133.06605529785156	133.06895446777344
169	133.0799560546875	1.8362833333333335					1	DETECTED	133.0800 m/z @1.84 [CD8305_2.mzXML]	133.0799560546875	1.8362833333333335	1.8362833333333335	18.975833333333334	17.13955	14779.6171875	4441972.647584625	0	1178	7.366734495530863	null	null	133.07984924316406	133.08566284179688
170	133.10498046875	4.00355					1	DETECTED	133.1050 m/z @4.00 [CD8305_2.mzXML]	133.10498046875	4.00355	0.9765999999999999	11.86235	10.88575	82342.7578125	6092129.972299313	0	1178	2.8757531893921824	0.7585557081987778	0.44062027877108684	133.0965576171875	133.10557556152344
171	133.96124267578125	11.846933333333334					1	DETECTED	133.9612 m/z @11.85 [CD8305_2.mzXML]	133.96124267578125	11.846933333333334	0.1011	19.979	19.8779	8607.3779296875	1780217.9011112666	0	1178	0.4584885466330455	1.2471553420972308	1.0525640530976093	133.95802307128906	133.9666290283203
172	134.0186767578125	1.79365					1	DETECTED	134.0187 m/z @1.79 [CD8305_2.mzXML]	134.0186767578125	1.79365	1.7340000000000002	10.946516666666668	9.212516666666668	11023.802734375	3271920.9338261723	0	1178	9.2370262539032	77.22143056719786	153.4428611343957	134.011474609375	134.0186767578125
173	134.03515625	1.4937833333333332					1	DETECTED	134.0352 m/z @1.49 [CD8305_2.mzXML]	134.03515625	1.4937833333333332	1.4142833333333333	18.646166666666666	17.231883333333332	80929.9921875	2243188.734141691	0	1178	0.15743233073688967	5.369369089514176	2.46188342721976	134.02536010742188	134.04481506347656
174	134.0597381591797	10.049433333333333					1	DETECTED	134.0597 m/z @10.05 [CD8305_2.mzXML]	134.0597381591797	10.049433333333333	5.370583333333333	18.994000000000003	13.623416666666671	16473.96875	1253328.956342773	0	1178	0.42914084940297137	5.779301899214854	1.5165512840287412	134.05941772460938	134.06707763671875
175	134.10601806640625	4.082233333333333					1	DETECTED	134.1060 m/z @4.08 [CD8305_2.mzXML]	134.10601806640625	4.082233333333333	1.596	4.624433333333333	3.028433333333333	5486.48583984375	376023.25696154765	0	1178	0.8147768818157259	0.6090404494080739	0.22257321622671988	134.1002197265625	134.10653686523438
176	134.95816040039062	11.509883333333333					1	DETECTED	134.9582 m/z @11.51 [CD8305_2.mzXML]	134.95816040039062	11.509883333333333	0.1011	19.997166666666665	19.896066666666666	61749.09765625	1.001342071459872E7	0	1178	1.771878631498133	1.6221025448828552	7.938454727619437	134.95777893066406	134.958984375
177	134.99624633789062	1.5230333333333335					1	DETECTED	134.9962 m/z @1.52 [CD8305_2.mzXML]	134.99624633789062	1.5230333333333335	0.42928333333333335	9.52735	9.098066666666666	91371.546875	2261877.895414705	0	1178	0.1390293911028173	6.041340337377218	8.123891900912737	134.99359130859375	135.0041046142578
178	135.0318603515625	1.4937833333333332					1	DETECTED	135.0319 m/z @1.49 [CD8305_2.mzXML]	135.0318603515625	1.4937833333333332	1.4790666666666668	18.553833333333333	17.074766666666665	93602.2734375	5462792.606327754	0	1178	0.19966045297899426	362.06431853211893	742.5217847939755	135.0314178466797	135.03237915039062
179	135.0435791015625	11.599466666666666					1	DETECTED	135.0436 m/z @11.60 [CD8305_2.mzXML]	135.0435791015625	11.599466666666666	2.7691833333333333	12.183300000000001	9.414116666666668	3161.142333984375	1073874.6348722838	0	1178	1.3117021755579596	0.5330585843791348	0.06611716875826949	135.04275512695312	135.04383850097656
180	135.0630340576172	10.1191					1	DETECTED	135.0630 m/z @10.12 [CD8305_2.mzXML]	135.0630340576172	10.1191	0.35625	19.997166666666665	19.640916666666666	2764.8896484375	1191501.1526671145	0	1178	16.85232867754508	1.0059007700961637	1.0118015401923275	135.0620574951172	135.06558227539062
181	135.08026123046875	11.86235					1	DETECTED	135.0803 m/z @11.86 [CD8305_2.mzXML]	135.08026123046875	11.86235	10.5679	12.21775	1.6498500000000007	9907.998046875	307641.1205867309	0	1178	0.3289893731776843	0.6372783807794822	0.27455676155896436	135.079833984375	135.0803680419922
182	136.0478515625	1.8077					1	DETECTED	136.0479 m/z @1.81 [CD8305_2.mzXML]	136.0478515625	1.8077	1.79365	10.796600000000002	9.002950000000002	208488.078125	1800861.2720931403	0	1178	0.02578776868873245	7.364583169200737	9.953659591698779	136.03851318359375	136.04852294921875
183	136.0614776611328	7.706933333333334					1	DETECTED	136.0615 m/z @7.71 [CD8305_2.mzXML]	136.0614776611328	7.706933333333334	0.1011	19.997166666666665	19.896066666666666	5702.25927734375	2886537.0852350467	0	1178	14.559648691578577	1.3079478470472223	1.1266387332317103	136.06097412109375	136.06199645996094
184	136.07550048828125	3.8953166666666665					1	DETECTED	136.0755 m/z @3.90 [CD8305_2.mzXML]	136.07550048828125	3.8953166666666665	0.5387666666666667	11.891766666666665	11.352999999999998	7412.39990234375	1317789.2751553955	0	1178	0.47465397847061785	1.6911709940266044	2.3823419880532093	136.07330322265625	136.08360290527344
185	136.95376586914062	11.726683333333334					1	DETECTED	136.9538 m/z @11.73 [CD8305_2.mzXML]	136.95376586914062	11.726683333333334	0.11928333333333334	19.979	19.859716666666667	24716.25	4021278.8388114017	0	1178	1.9968088258898398	0.777498974040009	5.00162308841137	136.95323181152344	136.9542236328125
186	136.96925354003906	1.611					1	DETECTED	136.9693 m/z @1.61 [CD8305_2.mzXML]	136.96925354003906	1.611	1.5667499999999999	9.143550000000001	7.576800000000001	27515.291015625	1458593.993010132	0	1178	0.07230392855844414	85.61355932203368	1.8577168118569758	136.96163940429688	136.96939086914062
187	137.04562377929688	3.266366666666667					1	DETECTED	137.0456 m/z @3.27 [CD8305_2.mzXML]	137.04562377929688	3.266366666666667	1.8077	16.18065	14.37295	14526.1943359375	1682902.8844649047	0	1178	0.5503598201294859	0.6867977190007404	0.8708928071688858	137.04302978515625	137.05126953125
188	137.05946350097656	9.339583333333334					1	DETECTED	137.0595 m/z @9.34 [CD8305_2.mzXML]	137.05946350097656	9.339583333333334	2.4517499999999997	9.9134	7.46165	7984.5244140625	663155.975086731	0	1178	0.10903405414008027	0.5416543663948508	0.08330873278970151	137.05911254882812	137.0598602294922
189	137.1321563720703	7.352733333333333					1	DETECTED	137.1322 m/z @7.35 [CD8305_2.mzXML]	137.1321563720703	7.352733333333333	0.1011	19.997166666666665	19.896066666666666	7316.04296875	3661326.359777647	0	1178	19.77152491847428	1.3718334719994116	1.0446353107863757	137.13153076171875	137.13278198242188
190	138.05230712890625	1.8644333333333334					1	DETECTED	138.0523 m/z @1.86 [CD8305_2.mzXML]	138.05230712890625	1.8644333333333334	0.4475	19.815166666666666	19.367666666666665	206874.34375	3489837.936590821	0	1178	0.05383157809398065	2.8118718258747872	221.16982360074925	138.0433807373047	138.0593719482422
191	139.00257873535156	3.266366666666667					1	DETECTED	139.0026 m/z @3.27 [CD8305_2.mzXML]	139.00257873535156	3.266366666666667	2.9846166666666667	5.6834999999999996	2.698883333333333	2430.176025390625	123701.03220608519	0	1178	0.32379153913736625	4.789500147885238	8.579000295770475	138.99972534179688	139.0028839111328
192	139.04171752929688	14.6367					1	DETECTED	139.0417 m/z @14.64 [CD8305_2.mzXML]	139.04171752929688	14.6367	0.11928333333333334	19.979	19.859716666666667	151789.171875	2.3854280162336096E7	1	1178	2.9916789247508753	0.7754058036712629	0.4881621985142841	139.0358123779297	139.0422821044922
193	140.04141235351562	14.738233333333334					1	DETECTED	140.0414 m/z @14.74 [CD8305_2.mzXML]	140.04141235351562	14.738233333333334	9.143550000000001	17.199833333333334	8.056283333333333	6967.94140625	1249401.3473712155	0	1178	3.326872305046656	0.7199945781858372	0.38778212825463526	140.04080200195312	140.0494842529297
194	140.0677490234375	1.79365					1	DETECTED	140.0677 m/z @1.79 [CD8305_2.mzXML]	140.0677490234375	1.79365	0.5206500000000001	19.869833333333336	19.349183333333336	1199191.125	6854156.213594759	1	1178	0.05178966936436313	2.357030605094915	2.3550262830681765	140.05987548828125	140.07081604003906
195	140.994873046875	3.4492333333333334					1	DETECTED	140.9949 m/z @3.45 [CD8305_2.mzXML]	140.994873046875	3.4492333333333334	2.5742833333333333	11.215283333333334	8.641	2845.654052734375	693032.43556839	0	1178	0.4332229176322322	4.937996456940396	8.875992913880792	140.99441528320312	140.9970703125
196	141.00999450683594	10.455					1	DETECTED	141.0100 m/z @10.46 [CD8305_2.mzXML]	141.00999450683594	10.455	3.6927666666666665	18.664833333333334	14.972066666666667	36709.26953125	3054511.6194310007	0	1178	0.09614156441651645	0.5587560675691707	0.02699418023156307	141.0093994140625	141.01913452148438
197	141.03858947753906	14.35995					1	DETECTED	141.0386 m/z @14.36 [CD8305_2.mzXML]	141.03858947753906	14.35995	2.8118166666666666	16.698666666666664	13.886849999999997	6071.05712890625	1216138.8108264776	0	1178	3.394175482344693	0.6012595109166271	0.12739993979995687	141.03814697265625	141.04090881347656
198	141.052001953125	9.339583333333334					1	DETECTED	141.0520 m/z @9.34 [CD8305_2.mzXML]	141.052001953125	9.339583333333334	2.6155166666666667	19.523666666666667	16.90815	61382.66015625	1644397.990408751	0	1178	0.11712506899730712	0.5746141148285514	0.1357809412036808	141.05160522460938	141.0548858642578
199	141.09104919433594	10.52505					1	DETECTED	141.0910 m/z @10.53 [CD8305_2.mzXML]	141.09104919433594	10.52505	0.1011	19.997166666666665	19.896066666666666	2427.892578125	1332968.999924744	0	1178	14.862914674694395	0.9543439227292277	0.9086878454584553	141.0831756591797	141.0913848876953
200	142.0648651123047	9.20225					1	DETECTED	142.0649 m/z @9.20 [CD8305_2.mzXML]	142.0648651123047	9.20225	0.50235	10.342983333333333	9.840633333333333	68694.1640625	930532.1930444646	0	1178	0.09645349267059089	1.8016412199080123	1.443722758321131	142.054931640625	142.06736755371094
201	142.0861053466797	1.9617499999999999					1	DETECTED	142.0861 m/z @1.96 [CD8305_2.mzXML]	142.0861053466797	1.9617499999999999	1.9194833333333332	18.407	16.487516666666668	9996.1865234375	1129361.0444404604	0	1178	0.17399526483651262	195.04160094637223	389.08320189274446	142.0802764892578	142.08636474609375
202	142.9477996826172	1.6561666666666668					1	DETECTED	142.9478 m/z @1.66 [CD8305_2.mzXML]	142.9477996826172	1.6561666666666668	1.4328666666666665	19.942666666666664	18.5098	21673.984375	1799962.840185913	0	1178	6.335909789283514	10.323432417032876	24.068608965393697	142.93785095214844	142.9502410888672
203	143.0070343017578	10.455					1	DETECTED	143.0070 m/z @10.46 [CD8305_2.mzXML]	143.0070343017578	10.455	1.4328666666666665	10.627	9.194133333333333	15636.6142578125	1391837.5608438114	0	1178	0.07604320709437395	0.5100504220047366	0.02738409602236468	142.9982452392578	143.01087951660156
204	143.03115844726562	1.79365					1	DETECTED	143.0312 m/z @1.79 [CD8305_2.mzXML]	143.03115844726562	1.79365	1.0864166666666668	19.6875	18.60108333333333	272724.09375	4142009.644792692	0	1178	0.10319145813009345	2.485129814224559	3.080410779949512	143.02212524414062	143.03399658203125
205	143.07281494140625	9.18765					1	DETECTED	143.0728 m/z @9.19 [CD8305_2.mzXML]	143.07281494140625	9.18765	0.1011	19.997166666666665	19.896066666666666	89255.453125	3103958.5235607913	0	1178	0.09329366519732218	0.5792686245875543	0.10272909177060292	143.06886291503906	143.08157348632812
206	143.10614013671875	11.083666666666666					1	DETECTED	143.1061 m/z @11.08 [CD8305_2.mzXML]	143.10614013671875	11.083666666666666	0.37446666666666667	15.205766666666667	14.8313	6486.591796875	1085984.1745811459	0	1178	0.1681078495265691	0.8815883565934678	0.7721543685165444	143.1017608642578	143.10696411132812
207	144.0442352294922	9.18765					1	DETECTED	144.0442 m/z @9.19 [CD8305_2.mzXML]	144.0442352294922	9.18765	1.79365	10.963816666666666	9.170166666666667	19292.7734375	2789110.218031219	0	1178	0.31699520701778283	0.524766794005057	6.772620619874662	144.03460693359375	144.04783630371094
208	144.05699157714844	1.8218500000000002					1	DETECTED	144.0570 m/z @1.82 [CD8305_2.mzXML]	144.05699157714844	1.8218500000000002	0.11928333333333334	19.942666666666664	19.823383333333332	6100.39404296875	1548551.6067154228	0	1178	4.799677697178128	5.821617362022044	5.946887348999563	144.05699157714844	144.06582641601562
209	144.0803680419922	9.18765					1	DETECTED	144.0804 m/z @9.19 [CD8305_2.mzXML]	144.0803680419922	9.18765	0.28345000000000004	18.975833333333334	18.692383333333336	809070.6875	7331733.600027899	1	1178	0.09566623973098132	1.8453927976599271	1.9107561386059844	144.0732421875	144.0810546875
210	144.10165405273438	1.8644333333333334					1	DETECTED	144.1017 m/z @1.86 [CD8305_2.mzXML]	144.10165405273438	1.8644333333333334	0.21076666666666669	19.979	19.76823333333333	693340.8125	1.3178951340999294E7	0	1178	0.03558284479541696	0.5421377050731128	0.03632029089003056	144.10122680664062	144.10609436035156
211	144.98072814941406	1.5519333333333334					1	DETECTED	144.9807 m/z @1.55 [CD8305_2.mzXML]	144.98072814941406	1.5519333333333334	1.5230333333333335	19.212833333333332	17.689799999999998	42298.26171875	1811974.2757551572	0	1178	0.0845805661241874	221.1332586115104	433.08752757764995	144.97499084472656	144.9813995361328
212	144.99179077148438	1.8218500000000002					1	DETECTED	144.9918 m/z @1.82 [CD8305_2.mzXML]	144.99179077148438	1.8218500000000002	1.4142833333333333	18.44333333333333	17.029049999999998	67317.8828125	4034775.934800965	0	1178	0.5009900195176016	20.85716263768252	401.9205244167638	144.98452758789062	144.99197387695312
213	145.04925537109375	1.9897833333333332					1	DETECTED	145.0493 m/z @1.99 [CD8305_2.mzXML]	145.04925537109375	1.9897833333333332	0.1011	19.997166666666665	19.896066666666666	132695.28125	1.0465540787933743E7	0	1178	0.34004289262683973	4.4193375795242495	4.552553905974724	145.0470733642578	145.0518035888672
214	145.08395385742188	9.18765					1	DETECTED	145.0840 m/z @9.19 [CD8305_2.mzXML]	145.08395385742188	9.18765	9.127550000000001	19.56	10.432449999999998	80056.1796875	1027859.0986680299	0	1178	0.08301670107017856	2.5339074493919624	1.9660695050979304	145.0835418701172	145.08692932128906
215	146.0596160888672	9.18765					1	DETECTED	146.0596 m/z @9.19 [CD8305_2.mzXML]	146.0596160888672	9.18765	0.4108	19.541833333333333	19.131033333333335	610552.0	6041790.091195344	0	1178	0.0953042320892532	1.822250200023446	2.2618561452019317	146.05230712890625	146.06045532226562
216	146.0808868408203	1.9617499999999999					1	DETECTED	146.0809 m/z @1.96 [CD8305_2.mzXML]	146.0808868408203	1.9617499999999999	0.4841666666666667	19.906333333333336	19.42216666666667	71380.8828125	6391588.483579898	0	1178	0.7769606014894868	4.055521067516231	3.3827195185674075	146.07894897460938	146.0874481201172
217	146.11732482910156	1.8362833333333335					1	DETECTED	146.1173 m/z @1.84 [CD8305_2.mzXML]	146.11732482910156	1.8362833333333335	1.8077	9.458883333333334	7.651183333333334	88718.28125	6028713.274887908	0	1178	7.837729365614761	126.05393278771837	256.3096236456183	146.11705017089844	146.11761474609375
218	147.01370239257812	1.4937833333333332					1	DETECTED	147.0137 m/z @1.49 [CD8305_2.mzXML]	147.01370239257812	1.4937833333333332	1.44895	18.994000000000003	17.545050000000003	218922.234375	4716159.381087615	0	1178	0.12500726546507113	113.39663646037634	235.94402314740952	147.00765991210938	147.0149688720703
219	147.02867126464844	3.296383333333333					1	DETECTED	147.0287 m/z @3.30 [CD8305_2.mzXML]	147.02867126464844	3.296383333333333	1.44895	12.131733333333333	10.682783333333333	6050.3544921875	850169.4348609925	0	1178	0.26597185095199505	2.891250022553814	4.782500045107628	147.0247802734375	147.03802490234375
220	147.06320190429688	9.18765					1	DETECTED	147.0632 m/z @9.19 [CD8305_2.mzXML]	147.06320190429688	9.18765	0.1011	19.997166666666665	19.896066666666666	48073.11328125	2643861.9921893626	0	1178	0.0971151900687861	68.43910838447202	0.07633046614764767	147.05384826660156	147.06556701660156
221	147.07626342773438	1.8644333333333334					1	DETECTED	147.0763 m/z @1.86 [CD8305_2.mzXML]	147.07626342773438	1.8644333333333334	1.79365	17.572333333333333	15.778683333333333	210700.65625	6181180.064794589	0	1178	0.18624632359295323	9.594455013311011	10.22454231049071	147.0730743408203	147.08546447753906
222	147.1125946044922	1.596					1	DETECTED	147.1126 m/z @1.60 [CD8305_2.mzXML]	147.1125946044922	1.596	1.5083166666666665	19.358999999999998	17.850683333333333	150401.625	3464109.2706284155	0	1178	0.12970212610354426	8.821793018534649	1.4676682969773265	147.1119842529297	147.1168975830078
223	148.01458740234375	1.5083166666666665					1	DETECTED	148.0146 m/z @1.51 [CD8305_2.mzXML]	148.01458740234375	1.5083166666666665	1.4328666666666665	13.216199999999999	11.783333333333331	23375.7578125	3243162.2299163816	0	1178	0.21172635470271306	78.08703335542299	149.64657179748716	148.00790405273438	148.0146026611328
224	148.03907775878906	9.947433333333333					1	DETECTED	148.0391 m/z @9.95 [CD8305_2.mzXML]	148.03907775878906	9.947433333333333	1.3230833333333334	10.223433333333332	8.90035	36193.02734375	2610819.540030763	0	1178	7.217930175896294	0.5209530387964644	0.022640956316976362	148.03875732421875	148.04678344726562
225	148.06019592285156	1.8362833333333335					1	DETECTED	148.0602 m/z @1.84 [CD8305_2.mzXML]	148.06019592285156	1.8362833333333335	1.79365	11.444366666666667	9.650716666666668	49443.84375	1943579.4570716547	0	1178	0.16298990267384927	18.227862389901837	37.27902431372614	148.05982971191406	148.06661987304688
226	148.08221435546875	17.032166666666665					1	DETECTED	148.0822 m/z @17.03 [CD8305_2.mzXML]	148.08221435546875	17.032166666666665	0.13776666666666668	19.979	19.84123333333333	5402.5703125	1944971.3285069254	0	1178	3.4219753120136964	0.5872133172333239	0.32794799654630763	148.07525634765625	148.0826873779297
227	148.09657287597656	1.8918666666666666					1	DETECTED	148.0966 m/z @1.89 [CD8305_2.mzXML]	148.09657287597656	1.8918666666666666	0.22898333333333334	7.583216666666667	7.354233333333333	11134.806640625	1113798.3050313722	0	1178	1.98840390650702	0.929078358288659	0.8787165692400599	148.09619140625	148.09738159179688
228	148.9349822998047	1.7340000000000002					1	DETECTED	148.9350 m/z @1.73 [CD8305_2.mzXML]	148.9349822998047	1.7340000000000002	1.6713	14.994200000000001	13.3229	73558.9375	1844966.0777677004	0	1178	0.11070686050860834	2.373364687420592	1.6631924866279983	148.93447875976562	148.93516540527344
229	149.011962890625	1.5519333333333334					1	DETECTED	149.0120 m/z @1.55 [CD8305_2.mzXML]	149.011962890625	1.5519333333333334	0.39261666666666667	19.997166666666665	19.60455	167328.140625	4826598.630112426	0	1178	0.1311390005999702	0.5505718464383905	0.08087436799698354	149.0019989013672	149.0121612548828
230	149.02294921875	12.47415					1	DETECTED	149.0229 m/z @12.47 [CD8305_2.mzXML]	149.02294921875	12.47415	0.1011	19.997166666666665	19.896066666666666	92508.3671875	3.6601326914408475E7	1	1178	12.349341967189666	0.8519703761163114	0.0802476814981328	149.02284240722656	149.02337646484375
231	149.06243896484375	11.86235					1	DETECTED	149.0624 m/z @11.86 [CD8305_2.mzXML]	149.06243896484375	11.86235	7.93575	11.86235	3.9265999999999996	21152.3828125	2515998.863485961	0	1178	3.579271962358229	0.5	null	149.0592803955078	149.06243896484375
232	149.0838623046875	11.8771					1	DETECTED	149.0839 m/z @11.88 [CD8305_2.mzXML]	149.0838623046875	11.8771	0.11928333333333334	19.960833333333333	19.84155	21638.037109375	5886410.956194823	0	1178	8.717299632893008	0.8709730564011547	0.6961224425131555	149.0781707763672	149.0838623046875
233	149.9971466064453	11.795916666666667					1	DETECTED	149.9971 m/z @11.80 [CD8305_2.mzXML]	149.9971466064453	11.795916666666667	0.1011	19.997166666666665	19.896066666666666	10123.642578125	3939510.802290528	0	1178	0.11523139568132734	0.8506361080193647	3.3552606677646613	149.99244689941406	150.00189208984375
234	150.01344299316406	1.7793999999999999					1	DETECTED	150.0134 m/z @1.78 [CD8305_2.mzXML]	150.01344299316406	1.7793999999999999	1.44895	19.450666666666667	18.001716666666667	6181.130859375	5397031.704890381	0	1178	17.98774592370359	27.23818530286983	53.47637060573967	150.01068115234375	150.01573181152344
235	150.0263214111328	12.47415					1	DETECTED	150.0263 m/z @12.47 [CD8305_2.mzXML]	150.0263214111328	12.47415	0.11928333333333334	19.979	19.859716666666667	10808.0869140625	3577428.317443723	0	1178	5.229364765147804	0.8037203962810877	2.124716389569599	150.0260772705078	150.02694702148438
236	150.05821228027344	2.7131499999999997					1	DETECTED	150.0582 m/z @2.71 [CD8305_2.mzXML]	150.05821228027344	2.7131499999999997	1.8077	9.696183333333332	7.8884833333333315	28137.498046875	1276786.5387546998	0	1178	0.22558065408172467	0.6164872132525323	0.21707300014332068	150.0522918701172	150.05868530273438
237	150.9320068359375	1.7179					1	DETECTED	150.9320 m/z @1.72 [CD8305_2.mzXML]	150.9320068359375	1.7179	1.6713	1.9194833333333332	0.2481833333333332	23423.822265625	179939.99194348138	0	1178	0.12972143156602178	2.6629113018597996	4.325822603719599	150.9319610595703	150.93234252929688
238	150.96829223632812	11.277066666666666					1	DETECTED	150.9683 m/z @11.28 [CD8305_2.mzXML]	150.96829223632812	11.277066666666666	0.1011	19.906333333333336	19.805233333333337	12440.1923828125	2158113.0692032464	0	1178	9.799166914183171	1.044616438177625	0.5339728746892477	150.9664306640625	150.97677612304688
239	151.0448760986328	1.4790666666666668					1	DETECTED	151.0449 m/z @1.48 [CD8305_2.mzXML]	151.0448760986328	1.4790666666666668	1.4142833333333333	10.8956	9.481316666666666	10168.5927734375	1491274.9664595032	0	1178	0.17497156323917906	60.718212402820996	116.61362905217005	151.03848266601562	151.04515075683594
240	151.0612335205078	8.5625					1	DETECTED	151.0612 m/z @8.56 [CD8305_2.mzXML]	151.0612335205078	8.5625	4.560316666666667	15.294749999999999	10.734433333333332	5622.17041015625	688023.8104574892	0	1178	0.109211403441833	1.3410721647767259	5.39895936320616	151.05796813964844	151.0616455078125
241	151.11143493652344	12.114766666666666					1	DETECTED	151.1114 m/z @12.11 [CD8305_2.mzXML]	151.11143493652344	12.114766666666666	0.3016166666666667	19.487000000000002	19.185383333333334	9209.6376953125	1237968.3783565676	0	1178	1.3803626602317234	0.8186576752466872	0.641537697000211	151.11097717285156	151.11224365234375
242	152.0218505859375	1.8077					1	DETECTED	152.0219 m/z @1.81 [CD8305_2.mzXML]	152.0218505859375	1.8077	1.79365	11.184133333333333	9.390483333333334	138922.171875	1508277.8860824294	0	1178	8.829199210674805	7.813689921344933	3.0365255349453517	152.0217742919922	152.03182983398438
243	152.0319366455078	3.3725666666666667					1	DETECTED	152.0319 m/z @3.37 [CD8305_2.mzXML]	152.0319366455078	3.3725666666666667	2.1603166666666667	9.777733333333334	7.617416666666667	5251.42919921875	594186.6827221068	0	1178	6.572300092255173	3.1418505533787036	5.287045680468051	152.0318603515625	152.03646850585938
244	152.04637145996094	11.57005					1	DETECTED	152.0464 m/z @11.57 [CD8305_2.mzXML]	152.04637145996094	11.57005	0.11928333333333334	19.997166666666665	19.877883333333333	3173.77197265625	1329867.1660793452	0	1178	18.43471633360736	0.8679717224174218	0.7359434448348435	152.0463409423828	152.05445861816406
245	152.94683837890625	1.611					1	DETECTED	152.9468 m/z @1.61 [CD8305_2.mzXML]	152.94683837890625	1.611	1.4142833333333333	1.7649333333333332	0.3506499999999999	107148.0546875	650876.8829971622	0	1178	0.0841776178477367	0.8912564602219772	1.8474897188366886	152.94671630859375	152.95217895507812
246	153.0573272705078	13.5646					1	DETECTED	153.0573 m/z @13.56 [CD8305_2.mzXML]	153.0573272705078	13.5646	0.8673666666666667	19.6875	18.820133333333334	76609.3984375	1.3205682919278355E7	0	1178	2.3892851783077695	0.659698296934556	0.6968468455808187	153.05186462402344	153.066162109375
247	154.02615356445312	1.8780166666666667					1	DETECTED	154.0262 m/z @1.88 [CD8305_2.mzXML]	154.02615356445312	1.8780166666666667	1.8077	10.710233333333333	8.902533333333333	23477.50390625	3203173.361699646	0	1178	8.648966384565583	62.77234968678999	123.55469966081662	154.0199432373047	154.02642822265625
248	154.0475311279297	1.8218500000000002					1	DETECTED	154.0475 m/z @1.82 [CD8305_2.mzXML]	154.0475311279297	1.8218500000000002	0.8855166666666666	19.66916666666667	18.78365	5000.2373046875	1572091.05633786	0	1178	2.3822045345875993	10.030428978284085	14.177209367935363	154.0439453125	154.0574951171875
249	154.06056213378906	14.487633333333333					1	DETECTED	154.0606 m/z @14.49 [CD8305_2.mzXML]	154.06056213378906	14.487633333333333	6.717250000000001	18.3335	11.61625	3610.68212890625	907910.7582740173	0	1178	6.2631053999685875	0.7474695585588872	0.49493911711777433	154.05755615234375	154.06903076171875
250	154.083740234375	4.00355					1	DETECTED	154.0837 m/z @4.00 [CD8305_2.mzXML]	154.083740234375	4.00355	2.9701833333333334	7.636316666666667	4.666133333333333	9635.7236328125	675020.8787326962	0	1178	1.0684737229535917	2.2577336214960813	3.515467242992163	154.08364868164062	154.0861053466797
251	154.8801727294922	1.74975					1	DETECTED	154.8802 m/z @1.75 [CD8305_2.mzXML]	154.8801727294922	1.74975	1.7019	15.8113	14.109399999999999	14248.44140625	1474281.5934121094	0	1178	0.2915423058673232	147.4336468129573	8.210983097035005	154.87518310546875	154.88035583496094
252	155.02822875976562	2.7552833333333333					1	DETECTED	155.0282 m/z @2.76 [CD8305_2.mzXML]	155.02822875976562	2.7552833333333333	2.3140333333333336	17.758333333333333	15.444299999999998	7292.28515625	1646250.6301646426	0	1178	0.09122159464320223	17.500623229461766	13.686523371558419	155.0254364013672	155.0315399169922
253	155.0677032470703	10.014716666666667					1	DETECTED	155.0677 m/z @10.01 [CD8305_2.mzXML]	155.0677032470703	10.014716666666667	9.1586	10.411783333333334	1.2531833333333342	9865.720703125	186057.00099450714	0	1178	0.40757727804082755	0.663539497866357	0.5634937668247306	155.05978393554688	155.06793212890625
254	155.130615234375	14.9595					1	DETECTED	155.1306 m/z @14.96 [CD8305_2.mzXML]	155.130615234375	14.9595	0.1011	19.997166666666665	19.896066666666666	321525.96875	7.339963211766043E7	1	1178	8.009157821971684	0.8468720449213338	0.32080477837671784	155.12991333007812	155.13113403320312
255	156.04185485839844	1.79365					1	DETECTED	156.0419 m/z @1.79 [CD8305_2.mzXML]	156.04185485839844	1.79365	1.7340000000000002	16.60545	14.871450000000001	435732.46875	5062996.231697573	1	1178	0.05546089948821176	2.530542996389963	0.48900413289314204	156.04161071777344	156.0484619140625
256	156.0766143798828	1.8644333333333334					1	DETECTED	156.0766 m/z @1.86 [CD8305_2.mzXML]	156.0766143798828	1.8644333333333334	1.5519333333333334	15.276733333333334	13.724800000000002	32080.21875	1698263.9432963259	0	1178	0.5816125359540725	3.9702474144204345	2.852929602546368	156.06809997558594	156.08639526367188
257	156.1341094970703	14.907816666666667					1	DETECTED	156.1341 m/z @14.91 [CD8305_2.mzXML]	156.1341094970703	14.907816666666667	0.13776666666666668	19.997166666666665	19.859399999999997	16895.947265625	4626643.67055432	0	1178	6.493676357067319	0.669848584898543	1.7102643257744294	156.13352966308594	156.13473510742188
258	156.92909240722656	1.4790666666666668					1	DETECTED	156.9291 m/z @1.48 [CD8305_2.mzXML]	156.92909240722656	1.4790666666666668	1.4142833333333333	1.4937833333333332	0.0794999999999999	3085.59423828125	11483.902182189931	0	1178	0.05854217828545205	0.6135837406740402	0.22716748134808032	156.9287872314453	156.9291534423828
259	157.12783813476562	14.9595					1	DETECTED	157.1278 m/z @14.96 [CD8305_2.mzXML]	157.12783813476562	14.9595	0.1011	19.997166666666665	19.896066666666666	90782.5	2.1457978590160746E7	0	1178	1.2523264921946922	0.6815352285296011	0.32740096098081584	157.12718200683594	157.12835693359375
260	158.04010009765625	1.79365					1	DETECTED	158.0401 m/z @1.79 [CD8305_2.mzXML]	158.04010009765625	1.79365	1.74975	3.3421333333333334	1.5923833333333335	25943.873046875	554723.8365929563	0	1178	1.2071957618266496	17.98397559306494	29.150089382290595	158.03684997558594	158.04010009765625
261	158.13121032714844	14.823133333333335					1	DETECTED	158.1312 m/z @14.82 [CD8305_2.mzXML]	158.13121032714844	14.823133333333335	0.31978333333333336	19.942666666666664	19.62288333333333	5173.29736328125	1811375.4193429267	0	1178	6.3767219142972404	0.6764948557861917	0.4005212393287033	158.13047790527344	158.13172912597656
262	158.92759704589844	1.5667499999999999					1	DETECTED	158.9276 m/z @1.57 [CD8305_2.mzXML]	158.92759704589844	1.5667499999999999	1.4642333333333333	4.656716666666667	3.1924833333333336	36592.0078125	1091612.5675906374	0	1178	0.5365640795395701	2.371347492704367	3.960266473733873	158.91839599609375	158.92774963378906
263	158.9636993408203	1.6412333333333333					1	DETECTED	158.9637 m/z @1.64 [CD8305_2.mzXML]	158.9636993408203	1.6412333333333333	1.58125	13.48065	11.8994	402700.75	4192906.5682250983	0	1178	0.08980646012978943	2.5849454272628147	2.759471182689728	158.95474243164062	158.96401977539062
264	159.00534057617188	1.85035					1	DETECTED	159.0053 m/z @1.85 [CD8305_2.mzXML]	159.00534057617188	1.85035	1.4142833333333333	15.117233333333333	13.70295	9582.7607421875	1035123.3820608826	0	1178	1.3311691779070218	15.711989756917903	30.423979513835807	158.99563598632812	159.01400756835938
265	159.0650177001953	1.9336					1	DETECTED	159.0650 m/z @1.93 [CD8305_2.mzXML]	159.0650177001953	1.9336	0.6481166666666667	19.194666666666667	18.54655	9293.6484375	1949539.006416931	0	1178	0.7827336760719308	1.3277222602520877	1.368761461137252	159.05885314941406	159.0728302001953
266	159.09161376953125	9.18765					1	DETECTED	159.0916 m/z @9.19 [CD8305_2.mzXML]	159.09161376953125	9.18765	0.3016166666666667	19.6875	19.385883333333332	54546.05078125	2093243.499013824	0	1178	0.10846411037741	0.5114185848748115	0.021937645260617394	159.08749389648438	159.10159301757812
267	159.1489715576172	8.826366666666667					1	DETECTED	159.1490 m/z @8.83 [CD8305_2.mzXML]	159.1489715576172	8.826366666666667	8.68485	18.9395	10.254649999999998	18814.658203125	1036155.3395624387	0	1178	0.18294792657849968	36.23124484748572	2.034378190866031	159.14883422851562	159.15243530273438
268	159.98167419433594	11.413066666666667					1	DETECTED	159.9817 m/z @11.41 [CD8305_2.mzXML]	159.98167419433594	11.413066666666667	0.1011	19.997166666666665	19.896066666666666	6646.43017578125	1645128.7940375677	0	1178	18.608375335948534	0.8794256230127976	14.14879516403177	159.98117065429688	159.982666015625
269	160.06028747558594	2.67095					1	DETECTED	160.0603 m/z @2.67 [CD8305_2.mzXML]	160.06028747558594	2.67095	1.8218500000000002	18.921	17.099149999999998	320107.0	1.9546844572478935E7	1	1178	0.7200287604953752	1.5330421747284604	1.648581560871182	160.05990600585938	160.06333923339844
270	160.0756378173828	9.18765					1	DETECTED	160.0756 m/z @9.19 [CD8305_2.mzXML]	160.0756378173828	9.18765	1.25015	19.651	18.40085	26265.66796875	2608224.1680305777	0	1178	0.1244725140665004	0.5911434368152044	0.1445116935934407	160.07472229003906	160.0758514404297
271	160.1329803466797	10.101816666666668					1	DETECTED	160.1330 m/z @10.10 [CD8305_2.mzXML]	160.1329803466797	10.101816666666668	10.049433333333333	10.25765	0.20821666666666694	24627.60546875	139370.96283483872	0	1178	0.08344735689064642	2.080224047624352	2.8670863355437377	160.13290405273438	160.13316345214844
272	160.95303344726562	11.812683333333332					1	DETECTED	160.9530 m/z @11.81 [CD8305_2.mzXML]	160.95303344726562	11.812683333333332	1.4937833333333332	17.21833333333333	15.724549999999997	5393.8486328125	2122007.1130433357	0	1178	0.48008800368107885	0.7619295661359252	0.5238591322718505	160.9524383544922	160.96070861816406
273	161.02369689941406	12.507966666666666					1	DETECTED	161.0237 m/z @12.51 [CD8305_2.mzXML]	161.02369689941406	12.507966666666666	1.4642333333333333	16.828	15.363766666666667	54860.07421875	9254277.0200097	0	1178	2.5474254342533076	1.6991754951370697	2.2527007864642687	161.01478576660156	161.03318786621094
274	161.06373596191406	2.67095					1	DETECTED	161.0637 m/z @2.67 [CD8305_2.mzXML]	161.06373596191406	2.67095	0.46596666666666664	19.924500000000002	19.458533333333335	17135.36328125	2323385.902855774	0	1178	0.3905994953940124	2.0845900212612576	0.6543090822749502	161.05877685546875	161.06411743164062
275	161.0806121826172	9.896666666666667					1	DETECTED	161.0806 m/z @9.90 [CD8305_2.mzXML]	161.0806121826172	9.896666666666667	8.949033333333334	19.505499999999998	10.556466666666664	4012.553955078125	625740.9155526428	0	1178	0.09400020684193677	5.569911006366743	10.139822012733486	161.07867431640625	161.0809783935547
276	161.12818908691406	1.74975					1	DETECTED	161.1282 m/z @1.75 [CD8305_2.mzXML]	161.12818908691406	1.74975	1.5374833333333333	15.42305	13.885566666666666	16595.4140625	1315746.7716128232	0	1178	0.4783005485063363	32.59691290089166	61.15763876527199	161.12799072265625	161.13645935058594
277	161.98101806640625	1.1045833333333335					1	DETECTED	161.9810 m/z @1.10 [CD8305_2.mzXML]	161.98101806640625	1.1045833333333335	0.1011	19.997166666666665	19.896066666666666	3642.556640625	1832470.6376645511	0	1178	18.085616536389722	9.91350130379179	7.823059060026227	161.9797821044922	161.9879913330078
278	162.05010986328125	1.9897833333333332					1	DETECTED	162.0501 m/z @1.99 [CD8305_2.mzXML]	162.05010986328125	1.9897833333333332	1.9897833333333332	18.866666666666667	16.876883333333335	10490.2255859375	1791992.0920354004	0	1178	4.040763113204227	null	null	162.04251098632812	162.05857849121094
279	162.09800720214844	15.5528					1	DETECTED	162.0980 m/z @15.55 [CD8305_2.mzXML]	162.09800720214844	15.5528	8.949033333333334	19.6875	10.738466666666666	11986.501953125	2694222.501254636	0	1178	1.9595270115923427	0.8130561851064797	0.943213663119316	162.0970458984375	162.09812927246094
280	162.11190795898438	1.8218500000000002					1	DETECTED	162.1119 m/z @1.82 [CD8305_2.mzXML]	162.11190795898438	1.8218500000000002	1.7649333333333332	8.702333333333334	6.9374	2347797.5	1.3908348497838072E7	1	1178	0.07812542222135033	2.5623833437017427	3.589499398215101	162.11190795898438	162.1128692626953
281	162.5089874267578	16.476016666666666					1	DETECTED	162.5090 m/z @16.48 [CD8305_2.mzXML]	162.5089874267578	16.476016666666666	10.929416666666667	18.591	7.6615833333333345	9559.6796875	2871415.585015137	0	1178	1.5994976702144612	0.690655837209582	0.38131167441916397	162.5009002685547	162.51231384277344
282	162.96804809570312	12.388866666666667					1	DETECTED	162.9680 m/z @12.39 [CD8305_2.mzXML]	162.96804809570312	12.388866666666667	0.37446666666666667	14.569566666666667	14.1951	2521.18408203125	1180789.0851386108	0	1178	6.8633200385763615	0.5907535956851778	0.18150719137035556	162.9679718017578	162.97340393066406
283	162.99119567871094	1.4937833333333332					1	DETECTED	162.9912 m/z @1.49 [CD8305_2.mzXML]	162.99119567871094	1.4937833333333332	0.1011	19.960833333333333	19.859733333333335	353175.1875	6599112.829530794	0	1178	0.13144895436230053	1.7154112428330668	2.2343645276935344	162.98313903808594	162.99185180664062
284	163.03854370117188	10.8956					1	DETECTED	163.0385 m/z @10.90 [CD8305_2.mzXML]	163.03854370117188	10.8956	0.1011	19.924500000000002	19.823400000000003	25818.705078125	2992655.5647684936	0	1178	1.002831947503747	0.9283291356477074	17.88275958420051	163.03221130371094	163.0452880859375
285	163.05990600585938	1.9617499999999999					1	DETECTED	163.0599 m/z @1.96 [CD8305_2.mzXML]	163.05990600585938	1.9617499999999999	0.13776666666666668	19.997166666666665	19.859399999999997	44361.44140625	6600606.416058343	0	1178	0.28153697988364423	2.4842621236054088	6.371335144228375	163.05966186523438	163.06216430664062
286	163.0750274658203	11.540716666666667					1	DETECTED	163.0750 m/z @11.54 [CD8305_2.mzXML]	163.0750274658203	11.540716666666667	7.123466666666667	11.66075	4.537283333333333	16720.166015625	1661875.701415039	0	1178	4.4867372220968065	0.5135868847510706	0.027173769502141305	163.07095336914062	163.0751953125
287	163.09437561035156	15.626983333333333					1	DETECTED	163.0944 m/z @15.63 [CD8305_2.mzXML]	163.09437561035156	15.626983333333333	0.1926	19.960833333333333	19.768233333333335	21590.814453125	6779660.536995914	0	1178	2.8084710057934625	0.8418517443567477	0.6884059475893672	163.09092712402344	163.0967559814453
288	163.11558532714844	1.8218500000000002					1	DETECTED	163.1156 m/z @1.82 [CD8305_2.mzXML]	163.11558532714844	1.8218500000000002	1.7793999999999999	12.268966666666667	10.489566666666668	123268.0546875	4822778.906748047	0	1178	0.06037549234316408	123.55202198665005	2.2986383071647585	163.11004638671875	163.12135314941406
289	163.97645568847656	0.9765999999999999					1	DETECTED	163.9765 m/z @0.98 [CD8305_2.mzXML]	163.97645568847656	0.9765999999999999	0.1011	19.997166666666665	19.896066666666666	49733.734375	1.8778551646853887E7	1	1178	7.548759782187542	5.670990544492445	3.6732789947836193	163.97607421875	163.98129272460938
290	164.92991638183594	1.6561666666666668					1	DETECTED	164.9299 m/z @1.66 [CD8305_2.mzXML]	164.92991638183594	1.6561666666666668	1.6261166666666667	13.950700000000001	12.324583333333335	28570.3125	5707272.384254303	0	1178	0.37019924989065855	205.0679423183574	16.40390938179523	164.9204864501953	164.9376983642578
291	164.98414611816406	11.795916666666667					1	DETECTED	164.9841 m/z @11.80 [CD8305_2.mzXML]	164.98414611816406	11.795916666666667	0.1011	19.997166666666665	19.896066666666666	102354.0859375	1.3840069896880725E7	1	1178	1.3366297378648415	4.4635081320215075	5.620610768531854	164.97679138183594	164.98497009277344
292	165.02432250976562	1.4937833333333332					1	DETECTED	165.0243 m/z @1.49 [CD8305_2.mzXML]	165.02432250976562	1.4937833333333332	1.4328666666666665	1.611	0.17813333333333348	10169.8701171875	59334.0630791626	0	1178	0.08366733069877785	1.4621067031463746	1.7335470862311932	165.02406311035156	165.024658203125
293	165.0545654296875	3.9568					1	DETECTED	165.0546 m/z @3.96 [CD8305_2.mzXML]	165.0545654296875	3.9568	1.5230333333333335	10.5679	9.044866666666666	8188.86865234375	1065223.4325067445	0	1178	0.33217103383159463	1.8582033336529113	8.614635349837544	165.0496826171875	165.06105041503906
294	165.1597442626953	16.125516666666666					1	DETECTED	165.1597 m/z @16.13 [CD8305_2.mzXML]	165.1597442626953	16.125516666666666	7.900766666666667	19.942666666666664	12.041899999999998	18431.75	4402013.196060396	0	1178	3.0004127282917903	0.7316292946426636	0.9892999772789924	165.15721130371094	165.15994262695312
295	165.58978271484375	8.343399999999999					1	DETECTED	165.5898 m/z @8.34 [CD8305_2.mzXML]	165.58978271484375	8.343399999999999	7.865633333333333	10.9975	3.1318666666666672	6853.294921875	682078.5454136352	0	1178	0.2966328746127367	3.2776111072350584	5.555222214470117	165.581787109375	165.58984375
296	166.02206420898438	11.509883333333333					1	DETECTED	166.0221 m/z @11.51 [CD8305_2.mzXML]	166.02206420898438	11.509883333333333	1.8362833333333335	11.509883333333333	9.673599999999999	84060.0625	1.0388701610762784E7	0	1178	9.09963216541629	0.5	null	166.02206420898438	166.02642822265625
297	166.05316162109375	2.0892333333333335					1	DETECTED	166.0532 m/z @2.09 [CD8305_2.mzXML]	166.05316162109375	2.0892333333333335	1.9756666666666667	16.883666666666667	14.908	14292.83203125	1203459.4687041321	0	1178	0.06987253479926148	27.83145159029055	54.76984982733866	166.0488739013672	166.0624237060547
298	166.074951171875	8.39195					1	DETECTED	166.0750 m/z @8.39 [CD8305_2.mzXML]	166.074951171875	8.39195	8.005083333333333	8.597566666666667	0.5924833333333339	4944.8935546875	68438.89773773178	0	1178	0.26916441782512557	0.7657461657763242	0.5314923315526483	166.0653533935547	166.074951171875
299	166.08590698242188	8.343399999999999					1	DETECTED	166.0859 m/z @8.34 [CD8305_2.mzXML]	166.08590698242188	8.343399999999999	0.1926	19.358999999999998	19.1664	2345244.75	5.1400149767598696E7	1	1178	0.2745679602454043	0.8446149682674571	0.48881136115023954	166.08218383789062	166.08840942382812
300	166.09645080566406	8.359516666666668					1	DETECTED	166.0965 m/z @8.36 [CD8305_2.mzXML]	166.09645080566406	8.359516666666668	8.0565	8.458333333333334	0.40183333333333415	5361.6318359375	63114.05185546883	0	1178	0.03331935073317993	0.6630548374676843	0.2860564775273436	166.09645080566406	166.1049041748047
301	166.10809326171875	8.375766666666667					1	DETECTED	166.1081 m/z @8.38 [CD8305_2.mzXML]	166.10809326171875	8.375766666666667	8.176350000000001	8.4247	0.24834999999999852	3176.647216796875	28494.616603698636	0	1178	0.09110019625966892	0.6226911826159611	0.24538236523192236	166.1078338623047	166.11744689941406
302	166.584228515625	8.343399999999999					1	DETECTED	166.5842 m/z @8.34 [CD8305_2.mzXML]	166.584228515625	8.343399999999999	8.03935	8.475299999999999	0.4359499999999983	6641.4580078125	104140.23209301727	0	1178	0.28141049847001653	0.7169051142904138	0.4338102285808275	166.58395385742188	166.5842742919922
303	166.98468017578125	11.726683333333334					1	DETECTED	166.9847 m/z @11.73 [CD8305_2.mzXML]	166.98468017578125	11.726683333333334	0.1011	19.997166666666665	19.896066666666666	53065.59375	8262027.853912659	0	1178	1.801818633527187	0.8426864121833926	0.4616567982425117	166.9837646484375	166.98533630371094
304	167.02174377441406	8.375766666666667					1	DETECTED	167.0217 m/z @8.38 [CD8305_2.mzXML]	167.02174377441406	8.375766666666667	7.93575	8.4926	0.5568499999999998	8318.1630859375	137240.8882752074	0	1178	0.2570224348097838	0.6327601227226226	0.24005818119085792	167.02133178710938	167.02223205566406
305	167.03390502929688	9.595866666666666					1	DETECTED	167.0339 m/z @9.60 [CD8305_2.mzXML]	167.03390502929688	9.595866666666666	1.79365	10.25765	8.464	55764.6328125	1147386.1059645978	0	1178	0.08990939175990675	1.2414808854992954	2.0244533328707557	167.03067016601562	167.03402709960938
306	167.0678253173828	10.342983333333333					1	DETECTED	167.0678 m/z @10.34 [CD8305_2.mzXML]	167.0678253173828	10.342983333333333	6.982266666666666	10.395299999999999	3.413033333333333	3016.68994140625	207988.40966693108	0	1178	0.34611835138342784	0.5077835580704512	0.015567116140902323	167.06744384765625	167.06788635253906
307	167.08935546875	8.343399999999999					1	DETECTED	167.0894 m/z @8.34 [CD8305_2.mzXML]	167.08935546875	8.343399999999999	7.618650000000001	11.709933333333334	4.091283333333333	168218.78125	4036912.9918033127	0	1178	0.2692378552753496	0.8619328757503578	0.5318548384027537	167.085205078125	167.09033203125
308	167.10635375976562	11.761066666666666					1	DETECTED	167.1064 m/z @11.76 [CD8305_2.mzXML]	167.10635375976562	11.761066666666666	4.00355	12.064883333333334	8.061333333333334	6142.3935546875	430475.5323276061	0	1178	0.04199812693355298	0.519582082754146	0.039164165508292124	167.09996032714844	167.1066436767578
309	168.09300231933594	8.375766666666667					1	DETECTED	168.0930 m/z @8.38 [CD8305_2.mzXML]	168.09300231933594	8.375766666666667	0.8120999999999999	8.5274	7.7153	6750.1015625	451557.42423791485	0	1178	0.1762573577402744	0.5100237979815786	0.020047595963157132	168.089599609375	168.10202026367188
310	168.97994995117188	11.540716666666667					1	DETECTED	168.9799 m/z @11.54 [CD8305_2.mzXML]	168.97994995117188	11.540716666666667	0.1011	19.997166666666665	19.896066666666666	19693.333984375	3326805.120174592	0	1178	1.7324129747437276	5.0725743195692585	9.304506340259856	168.97311401367188	168.98086547851562
311	169.00494384765625	10.441083333333333					1	DETECTED	169.0049 m/z @10.44 [CD8305_2.mzXML]	169.00494384765625	10.441083333333333	1.5667499999999999	18.351999999999997	16.785249999999998	58045.046875	3185736.286207947	0	1178	0.08613874852840375	0.5255580847951038	3.7570578883374166	168.99534606933594	169.00523376464844
312	169.0355682373047	3.0138333333333334					1	DETECTED	169.0356 m/z @3.01 [CD8305_2.mzXML]	169.0355682373047	3.0138333333333334	2.0038333333333336	19.979	17.975166666666667	81583.9453125	3748976.1712349826	0	1178	0.3776230332824748	1.1678985958777532	0.7561834594426663	169.0324249267578	169.03656005859375
313	169.04896545410156	10.845866666666666					1	DETECTED	169.0490 m/z @10.85 [CD8305_2.mzXML]	169.04896545410156	10.845866666666666	1.7179	16.236166666666666	14.518266666666666	349884.78125	7590681.309097908	1	1178	0.09006123805069599	3.879665950996886	0.020118797537961065	169.0467529296875	169.05844116210938
314	169.09457397460938	1.68655					1	DETECTED	169.0946 m/z @1.69 [CD8305_2.mzXML]	169.09457397460938	1.68655	1.5374833333333333	9.997716666666667	8.460233333333335	18070.23046875	3115054.3701326293	0	1178	0.08311215291416496	28.377347942754923	47.50958401218983	169.0856475830078	169.09909057617188
315	170.0211639404297	9.947433333333333					1	DETECTED	170.0212 m/z @9.95 [CD8305_2.mzXML]	170.0211639404297	9.947433333333333	9.9134	10.101816666666668	0.18841666666666868	4434.99658203125	25776.66419735743	0	1178	0.09250825146329333	2.768119490695424	2.7782784846030246	170.0207977294922	170.0212860107422
316	170.0367889404297	10.455					1	DETECTED	170.0368 m/z @10.46 [CD8305_2.mzXML]	170.0367889404297	10.455	1.79365	10.659600000000001	8.865950000000002	12636.8330078125	1558919.1488293158	0	1178	8.711646892224922	0.5118110918043954	0.02362218360879089	170.03045654296875	170.04232788085938
317	170.05984497070312	9.18765					1	DETECTED	170.0598 m/z @9.19 [CD8305_2.mzXML]	170.05984497070312	9.18765	3.4799	19.778666666666666	16.298766666666666	182887.921875	2916852.7318155533	0	1178	0.0979330062389252	2.1614828370499186	23.36402607063342	170.05203247070312	170.063720703125
318	170.09217834472656	1.8362833333333335					1	DETECTED	170.0922 m/z @1.84 [CD8305_2.mzXML]	170.09217834472656	1.8362833333333335	0.1011	19.997166666666665	19.896066666666666	10906.12109375	5159659.188620787	0	1178	16.901047830537763	5.733130985198489	30.097934780139173	170.0917510986328	170.09686279296875
319	170.85421752929688	1.74975					1	DETECTED	170.8542 m/z @1.75 [CD8305_2.mzXML]	170.85421752929688	1.74975	1.7179	7.900766666666667	6.1828666666666665	7697.65234375	1728501.9391540526	0	1178	0.3157550777566829	97.06227106227126	193.12454212454253	170.84515380859375	170.85450744628906
320	171.0019073486328	10.441083333333333					1	DETECTED	171.0019 m/z @10.44 [CD8305_2.mzXML]	171.0019073486328	10.441083333333333	4.272733333333333	10.74455	6.471816666666667	15428.0341796875	2554660.315285217	0	1178	0.1157440438855275	0.5245986906276936	0.04919738125538709	171.0019073486328	171.00979614257812
321	171.03294372558594	1.5374833333333333					1	DETECTED	171.0329 m/z @1.54 [CD8305_2.mzXML]	171.03294372558594	1.5374833333333333	1.44895	18.756333333333334	17.307383333333334	7810.2294921875	1536332.528093109	0	1178	17.29306201992207	97.7450112951807	194.4900225903614	171.027587890625	171.03302001953125
322	171.0633087158203	9.20225					1	DETECTED	171.0633 m/z @9.20 [CD8305_2.mzXML]	171.0633087158203	9.20225	9.127550000000001	9.306566666666667	0.1790166666666657	16934.029296875	116776.2072462159	0	1178	0.11513215256008813	1.1982373940205489	1.3964747880410977	171.063232421875	171.06356811523438
323	171.14898681640625	5.370583333333333					1	DETECTED	171.1490 m/z @5.37 [CD8305_2.mzXML]	171.14898681640625	5.370583333333333	0.13776666666666668	19.997166666666665	19.859399999999997	7327.74072265625	4920350.482431643	0	1178	5.529570800041249	1.8975822453809132	2.795164490761827	171.148193359375	171.14984130859375
324	172.03689575195312	9.52735					1	DETECTED	172.0369 m/z @9.53 [CD8305_2.mzXML]	172.03689575195312	9.52735	9.476049999999999	10.538983333333334	1.0629333333333353	6433.8701171875	157142.62696112075	0	1178	0.08850464646767087	10.359974009096586	19.719948018193172	172.03326416015625	172.03712463378906
325	172.13302612304688	10.223433333333332					1	DETECTED	172.1330 m/z @10.22 [CD8305_2.mzXML]	172.13302612304688	10.223433333333332	10.188816666666666	10.9807	0.7918833333333346	11371.044921875	138748.7883489997	0	1178	0.09935725914361271	11.437891189215282	11.412664470076002	172.13259887695312	172.1332244873047
326	173.0207977294922	15.737516666666666					1	DETECTED	173.0208 m/z @15.74 [CD8305_2.mzXML]	173.0207977294922	15.737516666666666	0.1011	19.997166666666665	19.896066666666666	5181.947265625	2093319.607457365	0	1178	8.733529783117493	0.6362092764220276	0.5882748272132949	173.01963806152344	173.02975463867188
327	173.16481018066406	9.71255					1	DETECTED	173.1648 m/z @9.71 [CD8305_2.mzXML]	173.16481018066406	9.71255	9.663	9.728133333333334	0.06513333333333371	4761.13671875	10873.749497680737	0	1178	0.03349628961418105	0.6572485704675453	0.31449714093509046	173.16481018066406	173.1652374267578
328	173.96087646484375	11.337683333333333					1	DETECTED	173.9609 m/z @11.34 [CD8305_2.mzXML]	173.96087646484375	11.337683333333333	0.1011	19.997166666666665	19.896066666666666	6529.70361328125	1742878.9587033382	0	1178	1.1704654140890156	0.8853254622179044	0.7616093817099565	173.9560089111328	173.97059631347656
329	174.07876586914062	15.663466666666666					1	DETECTED	174.0788 m/z @15.66 [CD8305_2.mzXML]	174.07876586914062	15.663466666666666	2.1743666666666663	19.413833333333333	17.239466666666665	9852.7783203125	2856573.7105191364	0	1178	2.701932181503409	0.7552398633083827	0.5109749634331355	174.0778350830078	174.07908630371094
330	174.12742614746094	5.946016666666667					1	DETECTED	174.1274 m/z @5.95 [CD8305_2.mzXML]	174.12742614746094	5.946016666666667	0.1926	19.960833333333333	19.768233333333335	1929.562255859375	1335328.456998993	0	1178	6.500279810167072	1.7179559971611071	2.435911994322214	174.12689208984375	174.1282501220703
331	174.93785095214844	1.6561666666666668					1	DETECTED	174.9379 m/z @1.66 [CD8305_2.mzXML]	174.93785095214844	1.6561666666666668	1.596	1.9056666666666666	0.30966666666666653	83545.75	635759.5291064455	0	1178	0.09876728424709857	2.573407202216064	2.233239903568921	174.9376678466797	174.9446563720703
332	174.99139404296875	1.4642333333333333					1	DETECTED	174.9914 m/z @1.46 [CD8305_2.mzXML]	174.99139404296875	1.4642333333333333	0.35625	19.997166666666665	19.640916666666666	58261.16796875	3162881.0331726377	0	1178	0.8153924194289062	1.541420519887375	0.525985150226016	174.98260498046875	174.9920654296875
333	175.01622009277344	3.28135					1	DETECTED	175.0162 m/z @3.28 [CD8305_2.mzXML]	175.01622009277344	3.28135	3.28135	19.212833333333332	15.931483333333333	7224.6181640625	2402499.3846184076	0	1178	11.996496359110008	null	null	175.00743103027344	175.01953125
334	175.0309295654297	1.8362833333333335					1	DETECTED	175.0309 m/z @1.84 [CD8305_2.mzXML]	175.0309295654297	1.8362833333333335	1.8362833333333335	13.513516666666668	11.677233333333334	39191.80859375	1621409.814869201	0	1178	1.224838692820039	null	null	175.021728515625	175.03988647460938
335	175.0751953125	15.276733333333334					1	DETECTED	175.0752 m/z @15.28 [CD8305_2.mzXML]	175.0751953125	15.276733333333334	1.4642333333333333	19.979	18.514766666666667	14554.150390625	3646882.499226166	0	1178	3.1325988438140406	0.8750540355859282	0.7271468866668171	175.0702667236328	175.0755615234375
336	175.09446716308594	18.682833333333335					1	DETECTED	175.0945 m/z @18.68 [CD8305_2.mzXML]	175.09446716308594	18.682833333333335	0.1011	19.960833333333333	19.859733333333335	2456.046875	1455919.142541779	0	1178	19.325454341366143	0.5343886110373628	0.06877722207472564	175.08721923828125	175.09669494628906
337	175.11878967285156	1.8077					1	DETECTED	175.1188 m/z @1.81 [CD8305_2.mzXML]	175.11878967285156	1.8077	1.611	9.728133333333334	8.117133333333333	50426.37109375	1273404.5843135987	0	1178	0.11436100278299843	4.393558975434165	1.3495042260850356	175.10911560058594	175.1192626953125
338	176.070556640625	10.52505					1	DETECTED	176.0706 m/z @10.53 [CD8305_2.mzXML]	176.070556640625	10.52505	1.3961000000000001	17.236833333333333	15.840733333333333	56574.20703125	2255208.7237322694	0	1178	0.08984943756260222	0.5736674249212036	0.11645282426970037	176.06568908691406	176.0788116455078
339	176.97047424316406	1.5374833333333333					1	DETECTED	176.9705 m/z @1.54 [CD8305_2.mzXML]	176.97047424316406	1.5374833333333333	1.4328666666666665	1.6261166666666667	0.19325000000000014	25544.474609375	196483.22385083002	0	1178	0.13356631151820686	0.9236100047793527	0.8472200095587054	176.97032165527344	176.97073364257812
340	177.00119018554688	11.292816666666665					1	DETECTED	177.0012 m/z @11.29 [CD8305_2.mzXML]	177.00119018554688	11.292816666666665	1.4142833333333333	19.869833333333336	18.455550000000002	7971.03955078125	2364995.3002926004	0	1178	0.3029641154916689	0.6576950281454317	2.450987129237984	176.99856567382812	177.01092529296875
341	177.06069946289062	1.68655					1	DETECTED	177.0607 m/z @1.69 [CD8305_2.mzXML]	177.06069946289062	1.68655	0.4475	9.777733333333334	9.330233333333334	20195.78515625	1670338.575387207	0	1178	0.09637826760278978	3.7650753937828716	6.530150787565742	177.05470275878906	177.0610809326172
342	177.07562255859375	1.9617499999999999					1	DETECTED	177.0756 m/z @1.96 [CD8305_2.mzXML]	177.07562255859375	1.9617499999999999	1.8918666666666666	10.643033333333333	8.751166666666666	7043.07421875	1565955.930171997	0	1178	0.1926927012086721	62.61268781302173	124.22537562604346	177.07388305664062	177.0759735107422
343	177.08677673339844	2.6155166666666667					1	DETECTED	177.0868 m/z @2.62 [CD8305_2.mzXML]	177.08677673339844	2.6155166666666667	2.32835	15.589933333333333	13.261583333333332	6809.95458984375	1996710.0024527288	0	1178	1.0628654808870843	10.900522453298956	14.662696723073056	177.08596801757812	177.0904998779297
344	177.15953063964844	18.017999999999997					1	DETECTED	177.1595 m/z @18.02 [CD8305_2.mzXML]	177.15953063964844	18.017999999999997	0.15598333333333333	19.997166666666665	19.841183333333333	3287.775390625	1888212.1099292608	0	1178	10.417197183472904	0.5554015457381166	0.11080309147623316	177.15248107910156	177.16354370117188
345	177.95555114746094	7.052483333333333					1	DETECTED	177.9556 m/z @7.05 [CD8305_2.mzXML]	177.95555114746094	7.052483333333333	0.11928333333333334	19.815166666666666	19.695883333333335	3133.722900390625	1286403.1673453369	0	1178	6.391904414757816	1.4204035173753344	0.026065475103988003	177.95411682128906	177.95645141601562
346	177.99917602539062	9.679516666666666					1	DETECTED	177.9992 m/z @9.68 [CD8305_2.mzXML]	177.99917602539062	9.679516666666666	0.33796666666666664	9.79455	9.456583333333333	2954.8046875	448404.15074469004	0	1178	0.0971901882596562	0.5061570795710205	0.012314159142040976	177.99183654785156	177.99920654296875
347	179.04013061523438	1.5083166666666665					1	DETECTED	179.0401 m/z @1.51 [CD8305_2.mzXML]	179.04013061523438	1.5083166666666665	1.4328666666666665	12.235016666666667	10.802150000000001	14471.7158203125	2148605.5606175535	0	1178	0.10914244150986363	71.58482438701125	133.29111886381975	179.03939819335938	179.0460205078125
348	179.05406188964844	14.873716666666667					1	DETECTED	179.0541 m/z @14.87 [CD8305_2.mzXML]	179.05406188964844	14.873716666666667	9.290716666666667	19.906333333333336	10.61561666666667	4776.26953125	1059499.36095401	0	1178	2.0088226420103794	0.9507089975520929	0.6838152155563048	179.05325317382812	179.05455017089844
349	179.0701904296875	10.511249999999999					1	DETECTED	179.0702 m/z @10.51 [CD8305_2.mzXML]	179.0701904296875	10.511249999999999	0.1011	19.997166666666665	19.896066666666666	69562.125	1993650.891467896	0	1178	0.09910217064869187	0.5141080200530612	0.012538534972400945	179.0629119873047	179.07041931152344
350	179.14266967773438	12.542066666666667					1	DETECTED	179.1427 m/z @12.54 [CD8305_2.mzXML]	179.14266967773438	12.542066666666667	12.525133333333335	14.703833333333334	2.178699999999999	9256.09375	269835.3889609373	0	1178	0.09587667696847468	64.33169291338952	125.07451267621867	179.14231872558594	179.14315795898438
351	180.06558227539062	9.71255					1	DETECTED	180.0656 m/z @9.71 [CD8305_2.mzXML]	180.06558227539062	9.71255	1.9897833333333332	18.79283333333333	16.80305	33114.3515625	1649200.2097071237	0	1178	0.08883497290915798	1.7351833018844602	2.029462053643196	180.06373596191406	180.073486328125
352	180.08795166015625	8.861383333333333					1	DETECTED	180.0880 m/z @8.86 [CD8305_2.mzXML]	180.08795166015625	8.861383333333333	0.50235	19.450666666666667	18.948316666666667	5161.71044921875	1108484.6770043639	0	1178	0.05160749158929612	1.133403583348952	4.628945812770234	180.07989501953125	180.0880584716797
353	180.94749450683594	16.809166666666666					1	DETECTED	180.9475 m/z @16.81 [CD8305_2.mzXML]	180.94749450683594	16.809166666666666	1.44895	19.960833333333333	18.511883333333333	2293.083740234375	1240962.2509715576	0	1178	0.844159728606364	0.6025918688212949	0.20518373764258974	180.94662475585938	180.9482421875
354	181.08531188964844	11.540716666666667					1	DETECTED	181.0853 m/z @11.54 [CD8305_2.mzXML]	181.08531188964844	11.540716666666667	3.8642499999999997	18.7015	14.83725	701770.75	6738571.766295375	1	1178	0.10637531017367863	3.4376169987902347	4.896190551980936	181.08323669433594	181.08619689941406
355	182.08102416992188	3.8796833333333334					1	DETECTED	182.0810 m/z @3.88 [CD8305_2.mzXML]	182.08102416992188	3.8796833333333334	1.9336	11.645316666666668	9.711716666666668	142998.1875	1.1085623430651484E7	1	1178	0.36207364244769913	0.6669541330728979	0.2491598055268012	182.08045959472656	182.08889770507812
356	182.1498260498047	17.236833333333333					1	DETECTED	182.1498 m/z @17.24 [CD8305_2.mzXML]	182.1498260498047	17.236833333333333	0.1011	19.997166666666665	19.896066666666666	82304.90625	2.1085608467967637E7	1	1178	1.503735939531449	0.656317674637939	0.5241911807366355	182.14889526367188	182.15011596679688
357	182.96209716796875	1.5374833333333333					1	DETECTED	182.9621 m/z @1.54 [CD8305_2.mzXML]	182.96209716796875	1.5374833333333333	1.44895	13.276483333333335	11.827533333333335	15674.443359375	2420106.6471390384	0	1178	0.1089681599538792	66.79706325301204	132.59412650602408	182.96209716796875	182.9685516357422
358	183.04904174804688	17.107000000000003					1	DETECTED	183.0490 m/z @17.11 [CD8305_2.mzXML]	183.04904174804688	17.107000000000003	0.13776666666666668	19.979	19.84123333333333	6268.1767578125	2485414.856685394	0	1178	2.751198379575797	0.5846237406129131	0.3205521952271807	183.0481414794922	183.04931640625
359	183.06248474121094	9.896666666666667					1	DETECTED	183.0625 m/z @9.90 [CD8305_2.mzXML]	183.06248474121094	9.896666666666667	9.3229	18.79283333333333	9.46993333333333	7521.7978515625	1824103.0773045649	0	1178	0.05340469688835192	8.252425492360434	15.504850984720868	183.06097412109375	183.06756591796875
360	183.08445739746094	3.91065					1	DETECTED	183.0845 m/z @3.91 [CD8305_2.mzXML]	183.08445739746094	3.91065	2.68475	16.033366666666666	13.348616666666665	12581.0244140625	2413652.8045538026	0	1178	7.93799628239838	5.444414987628138	13.01367015127599	183.08367919921875	183.0927276611328
361	183.15333557128906	15.848566666666667					1	DETECTED	183.1533 m/z @15.85 [CD8305_2.mzXML]	183.15333557128906	15.848566666666667	0.11928333333333334	19.997166666666665	19.877883333333333	5645.5927734375	1948721.429865845	0	1178	3.514092288681571	0.6318750483440123	0.2475525459116358	183.15232849121094	183.15444946289062
362	184.07272338867188	13.014066666666668					1	DETECTED	184.0727 m/z @13.01 [CD8305_2.mzXML]	184.07272338867188	13.014066666666668	6.384216666666666	15.737516666666666	9.3533	56584.53125	2906182.8896918027	0	1178	0.4658268572306561	1.4072218679314819	1.7171563331799624	184.0724334716797	184.08114624023438
363	184.09414672851562	1.79365					1	DETECTED	184.0941 m/z @1.79 [CD8305_2.mzXML]	184.09414672851562	1.79365	0.8673666666666667	10.441083333333333	9.573716666666666	332229.9375	2626272.204843508	0	1178	0.0317486656349697	0.9855709767422074	0.9972489155016557	184.0940704345703	184.09698486328125
364	185.02651977539062	10.153966666666667					1	DETECTED	185.0265 m/z @10.15 [CD8305_2.mzXML]	185.02651977539062	10.153966666666667	10.049433333333333	10.206449999999998	0.15701666666666547	4691.09912109375	33815.1585838621	0	1178	0.13767738936641472	0.751036352040804	0.502072704081608	185.02635192871094	185.02651977539062
365	185.0438995361328	10.240566666666666					1	DETECTED	185.0439 m/z @10.24 [CD8305_2.mzXML]	185.0438995361328	10.240566666666666	1.596	18.480166666666666	16.884166666666665	294624.71875	6523723.318135905	1	1178	8.369618875296819	0.6761056639385667	0.2218570061508178	185.0410614013672	185.052490234375
366	185.12828063964844	9.127550000000001					1	DETECTED	185.1283 m/z @9.13 [CD8305_2.mzXML]	185.12828063964844	9.127550000000001	2.0038333333333336	9.458883333333334	7.455050000000001	33837.10546875	759267.1780808114	0	1178	0.10095721510422884	2.1226300324402696	2.0453574457383614	185.12600708007812	185.13204956054688
367	186.04742431640625	10.240566666666666					1	DETECTED	186.0474 m/z @10.24 [CD8305_2.mzXML]	186.04742431640625	10.240566666666666	9.52735	17.274	7.746650000000001	21323.4375	828793.3802970283	0	1178	0.8162702672625226	5.430783071997762	10.272626519450808	186.0400390625	186.05247497558594
368	186.07310485839844	1.8918666666666666					1	DETECTED	186.0731 m/z @1.89 [CD8305_2.mzXML]	186.07310485839844	1.8918666666666666	0.7209166666666668	17.721166666666665	17.000249999999998	24911.91796875	1410262.7769848942	0	1178	0.5815680178140585	7.259169904778171	0.45798103421558467	186.07290649414062	186.07656860351562
369	186.22084045410156	11.413066666666667					1	DETECTED	186.2208 m/z @11.41 [CD8305_2.mzXML]	186.22084045410156	11.413066666666667	10.049433333333333	11.599466666666666	1.5500333333333334	15002.83203125	441305.4951713254	0	1178	0.033561277272756485	0.5683468185484852	0.1366936370969705	186.2206268310547	186.2213897705078
370	186.9114227294922	1.6713					1	DETECTED	186.9114 m/z @1.67 [CD8305_2.mzXML]	186.9114227294922	1.6713	1.6261166666666667	1.7793999999999999	0.15328333333333322	20234.318359375	88965.042503418	0	1178	0.056408815890580444	1.6962375507192897	2.3924751014385794	186.91127014160156	186.91159057617188
371	186.9225616455078	1.5374833333333333					1	DETECTED	186.9226 m/z @1.54 [CD8305_2.mzXML]	186.9225616455078	1.5374833333333333	1.4328666666666665	7.7604500000000005	6.327583333333334	19478.548828125	1965436.3753854982	0	1178	0.11006261656397931	29.928579147184845	61.84473918397655	186.92234802246094	186.92263793945312
372	187.05735778808594	1.8780166666666667					1	DETECTED	187.0574 m/z @1.88 [CD8305_2.mzXML]	187.05735778808594	1.8780166666666667	1.85035	10.274883333333333	8.424533333333333	175723.40625	2946692.230626282	0	1178	0.05391553797505311	7.285250277054864	7.046006949306818	187.04806518554688	187.05807495117188
373	187.07107543945312	2.7552833333333333					1	DETECTED	187.0711 m/z @2.76 [CD8305_2.mzXML]	187.07107543945312	2.7552833333333333	1.4642333333333333	8.702333333333334	7.2381	16576.546875	1668937.1540451664	0	1178	0.7808357187749855	2.8031834553270594	1.2706575333982084	187.0709228515625	187.0808563232422
374	187.12625122070312	18.017999999999997					1	DETECTED	187.1263 m/z @18.02 [CD8305_2.mzXML]	187.12625122070312	18.017999999999997	0.1011	19.997166666666665	19.896066666666666	4254.08203125	2876779.3679403067	0	1178	12.576978712927303	0.5552318388411687	0.11046367768233724	187.12515258789062	187.1326446533203
375	187.4722900390625	9.20225					1	DETECTED	187.4723 m/z @9.20 [CD8305_2.mzXML]	187.4722900390625	9.20225	9.143550000000001	9.260349999999999	0.1167999999999978	5943.8974609375	29662.800660278244	0	1178	0.09127561328576661	0.9948892674616813	0.9897785349233625	187.4720916748047	187.47265625
376	188.07008361816406	9.18765					1	DETECTED	188.0701 m/z @9.19 [CD8305_2.mzXML]	188.07008361816406	9.18765	1.8780166666666667	10.946516666666668	9.0685	2103572.0	1.6131876855567258E7	1	1178	0.09537641221036708	1.820091563898398	1.909632579905997	188.060791015625	188.07843017578125
377	188.0941162109375	14.823133333333335					1	DETECTED	188.0941 m/z @14.82 [CD8305_2.mzXML]	188.0941162109375	14.823133333333335	7.44165	18.073666666666668	10.632016666666669	3298.523681640625	953640.7164581299	0	1178	1.8174968273092986	0.720181580486307	0.44036316097261385	188.09359741210938	188.09791564941406
378	188.95521545410156	1.5519333333333334					1	DETECTED	188.9552 m/z @1.55 [CD8305_2.mzXML]	188.95521545410156	1.5519333333333334	1.4642333333333333	13.754566666666667	12.290333333333335	6137.5146484375	3559293.7335769045	0	1178	12.21885457323442	70.07031546940318	139.14063093880637	188.9552001953125	188.964111328125
379	189.02383422851562	13.615649999999999					1	DETECTED	189.0238 m/z @13.62 [CD8305_2.mzXML]	189.02383422851562	13.615649999999999	10.796600000000002	15.6818	4.885199999999999	5208.57373046875	690590.7737773432	0	1178	1.019052567496102	0.8664621060286274	0.7329242120572548	189.0226593017578	189.02464294433594
380	189.0467071533203	1.4642333333333333					1	DETECTED	189.0467 m/z @1.46 [CD8305_2.mzXML]	189.0467071533203	1.4642333333333333	1.4142833333333333	10.455	9.040716666666667	9701.88671875	1681618.337654968	0	1178	9.563102698714586	90.49766433099778	179.99532866199556	189.04640197753906	189.05218505859375
381	189.0736083984375	9.18765					1	DETECTED	189.0736 m/z @9.19 [CD8305_2.mzXML]	189.0736083984375	9.18765	9.127550000000001	10.308950000000001	1.1814	196063.328125	1408373.7066772769	0	1178	0.09502437966751742	2.2580679203776097	2.0521811940313635	189.0733642578125	189.07398986816406
382	189.08689880371094	2.5471					1	DETECTED	189.0869 m/z @2.55 [CD8305_2.mzXML]	189.08689880371094	2.5471	1.9056666666666666	18.957666666666668	17.052000000000003	52722.99609375	5932592.574515863	0	1178	0.9813403845230617	4.5220271291489	5.931053466949145	189.08621215820312	189.09124755859375
383	189.15940856933594	1.7340000000000002					1	DETECTED	189.1594 m/z @1.73 [CD8305_2.mzXML]	189.15940856933594	1.7340000000000002	1.58125	19.304	17.722749999999998	11912.6025390625	5470357.464656799	0	1178	12.403635196448407	58.0122749590834	81.59735263351416	189.15919494628906	189.16371154785156
384	190.0857696533203	10.845866666666666					1	DETECTED	190.0858 m/z @10.85 [CD8305_2.mzXML]	190.0857696533203	10.845866666666666	2.4517499999999997	11.067	8.61525	8829.75390625	841663.6301833193	0	1178	1.646305789432878	0.513171923986443	0.011395041823689995	190.0771026611328	190.0906982421875
385	190.1435546875	10.308950000000001					1	DETECTED	190.1436 m/z @10.31 [CD8305_2.mzXML]	190.1435546875	10.308950000000001	10.066933333333333	19.72416666666667	9.657233333333336	20690.630859375	831813.176777588	0	1178	0.19178316094394	19.95158735624257	0.736937051660076	190.14292907714844	190.14395141601562
386	190.96795654296875	13.615649999999999					1	DETECTED	190.9680 m/z @13.62 [CD8305_2.mzXML]	190.96795654296875	13.615649999999999	12.033766666666667	15.626983333333333	3.5932166666666667	5380.3603515625	541761.5809297787	0	1178	1.5914364736606839	1.135740098827348	1.2714801976546963	190.96673583984375	190.96890258789062
387	190.98052978515625	11.525616666666668					1	DETECTED	190.9805 m/z @11.53 [CD8305_2.mzXML]	190.98052978515625	11.525616666666668	1.5083166666666665	19.231166666666663	17.722849999999998	6259.18310546875	2058334.1284411917	0	1178	0.716730022111495	0.8846121210306167	0.42284263770460223	190.97933959960938	190.98887634277344
388	191.0175018310547	3.0138333333333334					1	DETECTED	191.0175 m/z @3.01 [CD8305_2.mzXML]	191.0175018310547	3.0138333333333334	2.0467833333333334	15.700283333333335	13.653500000000001	7254.25048828125	2091034.0682555242	0	1178	0.23519705717856	7.0593557727108225	12.663962471550585	191.0139923095703	191.01800537109375
389	191.0399627685547	1.79365					1	DETECTED	191.0400 m/z @1.79 [CD8305_2.mzXML]	191.0399627685547	1.79365	1.4142833333333333	17.31116666666667	15.896883333333335	63261.4453125	2935607.079922241	0	1178	0.1320501925795936	10.107857491492439	0.4342214665590019	191.03082275390625	191.0486297607422
390	191.07632446289062	1.68655					1	DETECTED	191.0763 m/z @1.69 [CD8305_2.mzXML]	191.07632446289062	1.68655	1.58125	9.2455	7.66425	74551.390625	6300762.325011231	0	1178	0.04094691060102007	34.80339599343073	75.89002449672188	191.0762176513672	191.07888793945312
391	192.07379150390625	1.74975					1	DETECTED	192.0738 m/z @1.75 [CD8305_2.mzXML]	192.07379150390625	1.74975	1.6261166666666667	9.492899999999999	7.866783333333332	4001.791015625	671717.3177351685	0	1178	7.8804958440341615	31.81497708277165	61.97344479796716	192.0644073486328	192.07911682128906
392	192.1344451904297	4.082233333333333					1	DETECTED	192.1344 m/z @4.08 [CD8305_2.mzXML]	192.1344451904297	4.082233333333333	3.4492333333333334	4.67305	1.2238166666666666	1874.76416015625	74334.76371618648	0	1178	0.6546532333336694	0.9666798314902586	0.9333596629805172	192.13368225097656	192.13473510742188
393	192.96145629882812	2.1177333333333332					1	DETECTED	192.9615 m/z @2.12 [CD8305_2.mzXML]	192.96145629882812	2.1177333333333332	2.0467833333333334	18.737666666666666	16.690883333333332	8519.7451171875	2087204.4363849792	0	1178	0.19343068591048107	101.72334737635857	202.12857719835552	192.96099853515625	192.96517944335938
394	193.05552673339844	1.4790666666666668					1	DETECTED	193.0555 m/z @1.48 [CD8305_2.mzXML]	193.05552673339844	1.4790666666666668	1.4142833333333333	1.5374833333333333	0.12319999999999998	16145.533203125	64804.23008441158	0	1178	0.030434689358669997	0.950861847182916	0.8832987710245233	193.05531311035156	193.0557098388672
395	193.0857696533203	10.497383333333334					1	DETECTED	193.0858 m/z @10.50 [CD8305_2.mzXML]	193.0857696533203	10.497383333333334	10.455	11.630066666666666	1.175066666666666	67590.4609375	507368.9212333998	0	1178	0.09194418153737871	2.8806736992397037	3.8664950908605693	193.08470153808594	193.0859832763672
396	193.154541015625	1.8362833333333335					1	DETECTED	193.1545 m/z @1.84 [CD8305_2.mzXML]	193.154541015625	1.8362833333333335	1.2319166666666668	17.3855	16.153583333333334	16940.0859375	2174512.084586578	0	1178	12.436959904339446	11.299801632677141	20.63993204781234	193.15208435058594	193.15896606445312
397	194.03335571289062	16.34745					1	DETECTED	194.0334 m/z @16.35 [CD8305_2.mzXML]	194.03335571289062	16.34745	0.15598333333333333	19.888166666666667	19.732183333333335	3721.536376953125	2209797.0737434993	0	1178	8.749756090279938	0.6093389727922528	0.2186779455845055	194.03103637695312	194.0337371826172
398	194.0892791748047	10.497383333333334					1	DETECTED	194.0893 m/z @10.50 [CD8305_2.mzXML]	194.0892791748047	10.497383333333334	4.288799999999999	10.59625	6.30745	9195.13671875	1057223.3322884524	0	1178	0.05956464727473332	0.5079620954860877	0.014251107230541387	194.08143615722656	194.08934020996094
399	194.96327209472656	15.187983333333333					1	DETECTED	194.9633 m/z @15.19 [CD8305_2.mzXML]	194.96327209472656	15.187983333333333	10.77925	16.5872	5.80795	4142.396484375	903505.6683525392	0	1178	0.6848147006070349	0.658686924437858	0.3173738488757161	194.9620361328125	194.96351623535156
400	194.9766845703125	11.969883333333334					1	DETECTED	194.9767 m/z @11.97 [CD8305_2.mzXML]	194.9766845703125	11.969883333333334	11.337683333333333	14.187116666666666	2.8494333333333337	7215.0322265625	522891.76616021723	0	1178	0.19408482368923607	2.2535853632816587	3.4621427159952964	194.975830078125	194.9775848388672
401	195.02964782714844	17.199833333333334					1	DETECTED	195.0296 m/z @17.20 [CD8305_2.mzXML]	195.02964782714844	17.199833333333334	0.1011	19.706	19.6049	8223.6640625	2608938.580167755	0	1178	8.20546740206669	0.5732851556255628	1.0615220403328007	195.02903747558594	195.0391845703125
402	195.06466674804688	10.8956					1	DETECTED	195.0647 m/z @10.90 [CD8305_2.mzXML]	195.06466674804688	10.8956	10.813233333333333	14.738233333333334	3.9250000000000007	15425.1630859375	594621.9667432862	0	1178	0.1278447296389995	23.82638607851059	3.164071881003846	195.06436157226562	195.0654296875
403	195.08741760253906	7.282416666666666					1	DETECTED	195.0874 m/z @7.28 [CD8305_2.mzXML]	195.08741760253906	7.282416666666666	0.1011	19.997166666666665	19.896066666666666	20370.087890625	8533991.675807994	0	1178	4.2688776906146	1.0252295223949686	1.359577503194111	195.0817413330078	195.0910186767578
404	195.10113525390625	11.540716666666667					1	DETECTED	195.1011 m/z @11.54 [CD8305_2.mzXML]	195.10113525390625	11.540716666666667	5.84115	17.107000000000003	11.265850000000004	30881.203125	2435126.302863006	0	1178	0.40239475082219656	0.741864984011092	0.04151734199352488	195.0911865234375	195.1024932861328
405	196.06045532226562	9.2455					1	DETECTED	196.0605 m/z @9.25 [CD8305_2.mzXML]	196.06045532226562	9.2455	8.913366666666667	17.665833333333335	8.752466666666669	16412.220703125	1135380.802823395	0	1178	1.0795279681157641	2.0098799487365526	41.848319109000194	196.0599822998047	196.06863403320312
406	196.09715270996094	11.509883333333333					1	DETECTED	196.0972 m/z @11.51 [CD8305_2.mzXML]	196.09715270996094	11.509883333333333	0.1926	19.906333333333336	19.713733333333337	8260.3974609375	1843723.125193726	0	1178	7.809169007769114	1.0336326397719502	0.7180871897127463	196.09002685546875	196.1047821044922
407	196.8645477294922	1.74975					1	DETECTED	196.8645 m/z @1.75 [CD8305_2.mzXML]	196.8645477294922	1.74975	1.7019	2.2720833333333332	0.5701833333333333	20249.5625	388950.5392137451	0	1178	0.18196518750450696	5.958028561476843	9.09344886791642	196.8645477294922	196.86541748046875
408	196.95608520507812	11.795916666666667					1	DETECTED	196.9561 m/z @11.80 [CD8305_2.mzXML]	196.95608520507812	11.795916666666667	11.199800000000002	16.1995	4.999699999999999	6390.75634765625	675054.8819699708	0	1178	0.2577469923407314	4.193558307937493	7.387116615874986	196.9464874267578	196.95655822753906
409	196.98788452148438	9.74425					1	DETECTED	196.9879 m/z @9.74 [CD8305_2.mzXML]	196.98788452148438	9.74425	1.4328666666666665	9.828333333333335	8.395466666666668	4036.334716796875	872305.1760245974	0	1178	0.17266737516334807	0.5050583236244269	0.01011664724885377	196.9875946044922	196.9970703125
410	197.06459045410156	15.737516666666666					1	DETECTED	197.0646 m/z @15.74 [CD8305_2.mzXML]	197.06459045410156	15.737516666666666	0.1011	19.997166666666665	19.896066666666666	11109.4345703125	2920330.494832489	0	1178	2.67049324634635	0.8006092568279066	0.4963444339008483	197.05484008789062	197.06520080566406
411	197.11697387695312	11.92165					1	DETECTED	197.1170 m/z @11.92 [CD8305_2.mzXML]	197.11697387695312	11.92165	0.31978333333333336	12.097800000000001	11.778016666666668	9069.0498046875	1192599.804489502	0	1178	0.9383145350840199	0.5075914508010206	2.1039045921571757	197.116455078125	197.11753845214844
412	197.12841796875	9.728133333333334					1	DETECTED	197.1284 m/z @9.73 [CD8305_2.mzXML]	197.12841796875	9.728133333333334	8.68485	13.48065	4.7958	9183.7509765625	751460.2395479737	0	1178	0.09547057750154941	2.2984168570378776	3.596833714075755	197.12820434570312	197.13482666015625
413	198.0204620361328	14.6367					1	DETECTED	198.0205 m/z @14.64 [CD8305_2.mzXML]	198.0204620361328	14.6367	9.458883333333334	18.7015	9.242616666666665	2195.31298828125	514890.0012822265	0	1178	0.6504680436639045	0.892520657033692	0.7850413140673839	198.01976013183594	198.02114868164062
414	198.03147888183594	10.455					1	DETECTED	198.0315 m/z @10.46 [CD8305_2.mzXML]	198.03147888183594	10.455	10.084116666666667	11.230683333333333	1.1465666666666667	105374.40625	858088.5785730599	0	1178	0.0936452756964723	3.360625832746668	2.996478703154233	198.0305633544922	198.03221130371094
415	198.86195373535156	1.9897833333333332					1	DETECTED	198.8620 m/z @1.99 [CD8305_2.mzXML]	198.86195373535156	1.9897833333333332	1.68655	4.5443999999999996	2.8578499999999996	20866.076171875	617884.708228424	0	1178	0.2086606419036967	4.712295262174344	8.164028272118822	198.86154174804688	198.86415100097656
416	198.93983459472656	1.5374833333333333					1	DETECTED	198.9398 m/z @1.54 [CD8305_2.mzXML]	198.93983459472656	1.5374833333333333	1.4328666666666665	1.6561666666666668	0.22330000000000028	272774.28125	1910777.615347657	0	1178	0.11953217841990704	1.025537219710154	0.8912609502278779	198.9396514892578	198.9400177001953
417	199.0163116455078	14.4237					1	DETECTED	199.0163 m/z @14.42 [CD8305_2.mzXML]	199.0163116455078	14.4237	8.967233333333333	19.012166666666666	10.044933333333333	1922.7469482421875	706365.1149700317	0	1178	5.435541561173544	0.920461348613877	0.8409226972277538	199.00775146484375	199.01803588867188
418	199.14389038085938	8.826366666666667					1	DETECTED	199.1439 m/z @8.83 [CD8305_2.mzXML]	199.14389038085938	8.826366666666667	8.75585	15.645199999999999	6.8893499999999985	7017.5087890625	496871.53808175656	0	1178	6.88876582979273	48.84909004963387	96.69818009926774	199.1437530517578	199.14866638183594
419	200.02838134765625	10.441083333333333					1	DETECTED	200.0284 m/z @10.44 [CD8305_2.mzXML]	200.02838134765625	10.441083333333333	10.411783333333334	11.215283333333334	0.8034999999999997	31244.150390625	365935.2440157164	0	1178	0.3280042468163007	8.73487566019136	5.0557590875114276	200.02798461914062	200.03756713867188
420	200.0402069091797	1.68655					1	DETECTED	200.0402 m/z @1.69 [CD8305_2.mzXML]	200.0402069091797	1.68655	1.6261166666666667	6.717250000000001	5.091133333333334	29678.82421875	1961267.7765300293	0	1178	0.06597966175474701	42.1218974076117	89.58671785026155	200.0400390625	200.04600524902344
421	200.06813049316406	1.79365					1	DETECTED	200.0681 m/z @1.79 [CD8305_2.mzXML]	200.06813049316406	1.79365	1.7649333333333332	16.4214	14.656466666666665	124569.78125	1905040.7217934877	0	1178	0.028970232414492036	0.9629124840131372	0.9427314606191995	200.06797790527344	200.0754852294922
422	200.12794494628906	2.017933333333333					1	DETECTED	200.1279 m/z @2.02 [CD8305_2.mzXML]	200.12794494628906	2.017933333333333	1.9194833333333332	6.366783333333333	4.4473	10797.0361328125	415071.53671417234	0	1178	0.18097907363618915	22.586592178770967	44.173184357541935	200.12747192382812	200.12844848632812
423	200.93746948242188	1.5519333333333334					1	DETECTED	200.9375 m/z @1.55 [CD8305_2.mzXML]	200.93746948242188	1.5519333333333334	1.4642333333333333	1.5667499999999999	0.10251666666666659	35976.05859375	177540.83072656236	0	1178	0.14628865249665468	0.5844735841885202	0.16894716837704057	200.93746948242188	200.93772888183594
424	200.97296142578125	1.5374833333333333					1	DETECTED	200.9730 m/z @1.54 [CD8305_2.mzXML]	200.97296142578125	1.5374833333333333	1.4642333333333333	18.407	16.942766666666667	48972.92578125	5287252.47239795	0	1178	0.11664109068654627	115.65028441410689	1.2536862677642242	200.97286987304688	200.97494506835938
425	201.01573181152344	1.9056666666666666					1	DETECTED	201.0157 m/z @1.91 [CD8305_2.mzXML]	201.01573181152344	1.9056666666666666	1.7649333333333332	12.5585	10.793566666666667	27253.28515625	1207130.4540471192	0	1178	0.16806206823675418	3.234669226649879	5.066672267608565	201.006591796875	201.0161590576172
426	201.11170959472656	7.44165					1	DETECTED	201.1117 m/z @7.44 [CD8305_2.mzXML]	201.11170959472656	7.44165	0.1011	19.997166666666665	19.896066666666666	38729.52734375	2.770793552688883E7	0	1178	11.407371647326066	1.3552163439161007	1.0168694677746535	201.11134338378906	201.11241149902344
427	202.11520385742188	0.6663166666666667					1	DETECTED	202.1152 m/z @0.67 [CD8305_2.mzXML]	202.11520385742188	0.6663166666666667	0.1011	19.997166666666665	19.896066666666666	4643.35546875	2993001.018862274	0	1178	15.840386720258728	17.600389231268245	34.20077846253648	202.10726928710938	202.118408203125
428	202.97064208984375	1.4937833333333332					1	DETECTED	202.9706 m/z @1.49 [CD8305_2.mzXML]	202.97064208984375	1.4937833333333332	1.44895	12.90545	11.4565	16500.912109375	2056505.6487265625	0	1178	0.13692676430180462	127.7676579925652	230.0573387148078	202.97036743164062	202.97926330566406
429	203.03155517578125	1.8780166666666667					1	DETECTED	203.0316 m/z @1.88 [CD8305_2.mzXML]	203.03155517578125	1.8780166666666667	0.7575166666666667	18.44333333333333	17.685816666666664	47601.38671875	3087534.7751508784	0	1178	8.716982916393547	3.7897383848876167	6.704143690939584	203.02210998535156	203.03746032714844
430	203.05203247070312	1.79365					1	DETECTED	203.0520 m/z @1.79 [CD8305_2.mzXML]	203.05203247070312	1.79365	1.68655	10.9807	9.29415	2287867.5	2.7149167287297502E7	1	1178	0.1125546669226376	4.422740783470991	7.1662383644441885	203.05181884765625	203.05328369140625
431	203.1061248779297	12.183300000000001					1	DETECTED	203.1061 m/z @12.18 [CD8305_2.mzXML]	203.1061248779297	12.183300000000001	5.144566666666666	19.924500000000002	14.779933333333336	5287.93408203125	1334309.3787329714	0	1178	0.13647445465588248	1.0499000767183488	1.099800153436698	203.1061248779297	203.115966796875
432	203.1499481201172	1.8362833333333335					1	DETECTED	203.1499 m/z @1.84 [CD8305_2.mzXML]	203.1499481201172	1.8362833333333335	0.6481166666666667	11.795916666666667	11.1478	50141.890625	2700271.392595459	0	1178	0.04815118419010744	4.691176883153317	0.10010063826889369	203.1425323486328	203.15013122558594
433	203.8240509033203	9.18765					1	DETECTED	203.8241 m/z @9.19 [CD8305_2.mzXML]	203.8240509033203	9.18765	9.127550000000001	13.200966666666666	4.073416666666665	13322.8154296875	827343.1638684082	0	1178	0.09743643804491064	33.88865779256878	61.65773926905853	203.82354736328125	203.82444763183594
434	204.0556182861328	1.79365					1	DETECTED	204.0556 m/z @1.79 [CD8305_2.mzXML]	204.0556182861328	1.79365	1.74975	10.61155	8.861799999999999	129452.5234375	2070880.7580243838	0	1178	0.11138752461073076	326.711165133289	9.020659275569098	204.0552978515625	204.06558227539062
435	204.06983947753906	17.73966666666667					1	DETECTED	204.0698 m/z @17.74 [CD8305_2.mzXML]	204.06983947753906	17.73966666666667	10.292083333333332	19.56	9.267916666666666	2060.602294921875	623878.8544974668	0	1178	3.6582728296055187	0.6222096653276787	0.24441933065535754	204.06935119628906	204.07046508789062
436	204.12249755859375	1.8780166666666667					1	DETECTED	204.1225 m/z @1.88 [CD8305_2.mzXML]	204.12249755859375	1.8780166666666667	1.85035	8.4247	6.57435	1896608.375	1.2608524929577483E7	1	1178	0.044015251497736774	8.642863819636629	9.806091191731277	204.1221923828125	204.1234130859375
437	204.41603088378906	9.18765					1	DETECTED	204.4160 m/z @9.19 [CD8305_2.mzXML]	204.41603088378906	9.18765	9.127550000000001	9.260349999999999	0.1327999999999978	10048.00390625	55576.368100830005	0	1178	0.10461375146093133	1.1048252911813738	1.0908218913376244	204.41590881347656	204.41632080078125
438	204.9564971923828	1.6412333333333333					1	DETECTED	204.9565 m/z @1.64 [CD8305_2.mzXML]	204.9564971923828	1.6412333333333333	1.58125	1.6713	0.09004999999999996	50806.7890625	207817.4198906252	0	1178	0.07317982715505833	0.7506251736593502	0.5012503473187004	204.9564971923828	204.95677185058594
439	204.9960174560547	11.57005					1	DETECTED	204.9960 m/z @11.57 [CD8305_2.mzXML]	204.9960174560547	11.57005	0.8306166666666667	15.294749999999999	14.464133333333333	5833.12890625	2395519.082683136	0	1178	11.016470298867494	0.6734123153611457	0.3468246307222912	204.99392700195312	205.0008544921875
440	205.02423095703125	1.8362833333333335					1	DETECTED	205.0242 m/z @1.84 [CD8305_2.mzXML]	205.02423095703125	1.8362833333333335	1.4328666666666665	9.2309	7.798033333333334	14586.22265625	3700005.4073951417	0	1178	6.828072408564676	9.721544788904023	18.180074176582387	205.020263671875	205.02662658691406
441	205.0564422607422	1.79365					1	DETECTED	205.0564 m/z @1.79 [CD8305_2.mzXML]	205.0564422607422	1.79365	1.7649333333333332	9.828333333333335	8.063400000000001	21329.181640625	1079097.8940741273	0	1178	7.608593502206804	128.74533561487306	257.0407976855758	205.0467529296875	205.0645294189453
442	205.068115234375	1.8362833333333335					1	DETECTED	205.0681 m/z @1.84 [CD8305_2.mzXML]	205.068115234375	1.8362833333333335	1.8362833333333335	9.275450000000001	7.439166666666668	11994.22265625	1526007.4479900512	0	1178	7.384372812898355	null	null	205.06761169433594	205.0773468017578
443	205.08555603027344	12.47415					1	DETECTED	205.0856 m/z @12.47 [CD8305_2.mzXML]	205.08555603027344	12.47415	0.1011	19.979	19.8779	11504.765625	4504537.798046633	0	1178	12.112393183082057	0.8032740512646438	0.22363886073548292	205.0794677734375	205.0862579345703
444	205.0967254638672	9.18765					1	DETECTED	205.0967 m/z @9.19 [CD8305_2.mzXML]	205.0967254638672	9.18765	1.68655	10.643033333333333	8.956483333333333	3559836.75	3.06894412114507E7	1	1178	0.10272154332841943	2.545657450409257	2.2118846337799636	205.09176635742188	205.0974884033203
445	205.1260986328125	1.8780166666666667					1	DETECTED	205.1261 m/z @1.88 [CD8305_2.mzXML]	205.1260986328125	1.8780166666666667	1.85035	9.290716666666667	7.440366666666667	165149.59375	1641990.3640387566	0	1178	0.046081813601964505	8.417912241912893	11.211418340509365	205.1161651611328	205.1360321044922
446	205.98703002929688	11.4284					1	DETECTED	205.9870 m/z @11.43 [CD8305_2.mzXML]	205.98703002929688	11.4284	0.1011	19.997166666666665	19.896066666666666	18600.3515625	4145185.951459286	0	1178	0.8190202473139276	3.906750342525218	2.1038028336434706	205.9865264892578	205.99493408203125
447	206.08079528808594	10.292083333333332					1	DETECTED	206.0808 m/z @10.29 [CD8305_2.mzXML]	206.08079528808594	10.292083333333332	1.3594333333333333	19.942666666666664	18.583233333333332	46695.609375	2083480.0043551933	0	1178	0.10722993333018849	1.040185909743096	3.6722772515450552	206.08079528808594	206.0899658203125
448	206.1000213623047	9.18765					1	DETECTED	206.1000 m/z @9.19 [CD8305_2.mzXML]	206.1000213623047	9.18765	9.109933333333334	9.930633333333333	0.8206999999999987	378789.25	2835904.7795779426	0	1178	0.10672567512350639	2.1027312993523055	2.0460865864507	206.10000610351562	206.1006317138672
449	206.3812713623047	9.18765					1	DETECTED	206.3813 m/z @9.19 [CD8305_2.mzXML]	206.3812713623047	9.18765	9.143550000000001	9.306566666666667	0.1630166666666657	12847.2890625	75432.56603936774	0	1178	0.09997361237464908	1.8482615268330085	2.696523053666017	206.3812713623047	206.38182067871094
450	206.8935089111328	1.74975					1	DETECTED	206.8935 m/z @1.75 [CD8305_2.mzXML]	206.8935089111328	1.74975	1.6713	2.0038333333333336	0.33253333333333357	97030.890625	632063.2166762697	0	1178	0.09399979101273925	1.7745740121320026	0.9995378040468981	206.8933868408203	206.89390563964844
451	206.95408630371094	1.6261166666666667					1	DETECTED	206.9541 m/z @1.63 [CD8305_2.mzXML]	206.95408630371094	1.6261166666666667	1.596	1.6561666666666668	0.0601666666666667	7289.35595703125	20774.66381787111	0	1178	0.09590469882108676	0.9988931931378012	0.9977863862756026	206.95407104492188	206.9544219970703
452	206.99098205566406	16.550183333333333					1	DETECTED	206.9910 m/z @16.55 [CD8305_2.mzXML]	206.99098205566406	16.550183333333333	0.1011	19.979	19.8779	6016.30615234375	2105104.9140271596	0	1178	3.129560048759169	0.6042251594567073	0.19492740786135643	206.98695373535156	206.99131774902344
453	207.0260772705078	10.240566666666666					1	DETECTED	207.0261 m/z @10.24 [CD8305_2.mzXML]	207.0260772705078	10.240566666666666	1.4328666666666665	15.46015	14.027283333333333	53345.484375	4961789.160985746	0	1178	0.7008059798529818	33.49398155502814	6.772542991973754	207.01608276367188	207.02857971191406
454	207.10418701171875	9.18765					1	DETECTED	207.1042 m/z @9.19 [CD8305_2.mzXML]	207.10418701171875	9.18765	2.2720833333333332	9.930633333333333	7.65855	14390.83203125	1079101.3297497563	0	1178	0.13236179999191577	0.5105495151110286	0.931509364692374	207.0994873046875	207.11273193359375
455	208.049072265625	16.217750000000002					1	DETECTED	208.0491 m/z @16.22 [CD8305_2.mzXML]	208.049072265625	16.217750000000002	0.1744	19.8335	19.659100000000002	12890.30078125	3587521.28879645	0	1178	2.766428420091211	0.7610097458149002	0.45958841033701897	208.04794311523438	208.04940795898438
456	208.13299560546875	8.791					1	DETECTED	208.1330 m/z @8.79 [CD8305_2.mzXML]	208.13299560546875	8.791	8.458333333333334	9.092166666666666	0.6338333333333317	13745.3173828125	153717.79807595816	0	1178	0.13633898349750417	1.185668279454843	0.9664298753587546	208.13267517089844	208.1333465576172
457	208.89051818847656	1.74975					1	DETECTED	208.8905 m/z @1.75 [CD8305_2.mzXML]	208.89051818847656	1.74975	1.6713	1.9756666666666667	0.3043666666666667	56690.1484375	391044.7679837645	0	1178	0.09614892305874712	1.9736168664162093	2.547024534221548	208.8903350830078	208.8907928466797
458	208.97837829589844	13.82595					1	DETECTED	208.9784 m/z @13.83 [CD8305_2.mzXML]	208.97837829589844	13.82595	11.614550000000001	16.217750000000002	4.603200000000001	6407.759765625	810036.5571605836	0	1178	0.5674908253795419	1.0407886406801128	1.0815772813602254	208.97793579101562	208.97914123535156
459	209.03318786621094	1.5374833333333333					1	DETECTED	209.0332 m/z @1.54 [CD8305_2.mzXML]	209.03318786621094	1.5374833333333333	1.4142833333333333	8.294066666666668	6.879783333333334	59686.58203125	653743.3745014037	0	1178	0.08286403650785301	0.7362424883939859	0.42796919733810806	209.03277587890625	209.0343475341797
460	209.04534912109375	16.1995					1	DETECTED	209.0453 m/z @16.20 [CD8305_2.mzXML]	209.04534912109375	16.1995	0.15598333333333333	19.997166666666665	19.841183333333333	27928.3515625	6909029.4741274975	0	1178	2.850514511677602	0.6116579358925494	0.5252853229520583	209.04443359375	209.04583740234375
461	209.0916290283203	7.67195					1	DETECTED	209.0916 m/z @7.67 [CD8305_2.mzXML]	209.0916290283203	7.67195	5.648833333333333	14.4237	8.774866666666668	16131.38671875	2039817.642315521	0	1178	0.6455395065260019	0.6306946517073553	0.18534010574733034	209.08384704589844	209.09573364257812
462	209.11695861816406	12.033766666666667					1	DETECTED	209.1170 m/z @12.03 [CD8305_2.mzXML]	209.11695861816406	12.033766666666667	0.63	12.507966666666666	11.877966666666666	200956.25	2797291.8058175375	1	1178	0.11095703938530832	0.9016614126641199	0.34053209424333963	209.11415100097656	209.11805725097656
463	210.0543212890625	11.397816666666667					1	DETECTED	210.0543 m/z @11.40 [CD8305_2.mzXML]	210.0543212890625	11.397816666666667	3.3114666666666666	18.628	15.316533333333334	11032.87890625	2099760.5939835818	0	1178	13.758140970763447	0.7455474596735915	0.5983725572577093	210.04437255859375	210.06130981445312
464	210.90550231933594	1.68655					1	DETECTED	210.9055 m/z @1.69 [CD8305_2.mzXML]	210.90550231933594	1.68655	1.6561666666666668	1.79365	0.13748333333333318	12749.3779296875	66009.63602172848	0	1178	0.05026670186979687	2.2624794295118007	3.5249588590236014	210.90501403808594	210.90550231933594
465	210.93495178222656	11.26145					1	DETECTED	210.9350 m/z @11.26 [CD8305_2.mzXML]	210.93495178222656	11.26145	1.6412333333333333	18.498833333333334	16.8576	14068.4990234375	2419398.8888840643	0	1178	0.6048571811212291	5.555056637187634	11.532450597650193	210.9344482421875	210.93605041503906
466	211.04180908203125	2.6155166666666667					1	DETECTED	211.0418 m/z @2.62 [CD8305_2.mzXML]	211.04180908203125	2.6155166666666667	2.14625	17.162666666666667	15.016416666666666	22279.2265625	2208226.7148052375	0	1178	0.44331018181215853	1.3450866220111646	1.4136329460215054	211.03533935546875	211.0430145263672
467	211.05740356445312	9.39025					1	DETECTED	211.0574 m/z @9.39 [CD8305_2.mzXML]	211.05740356445312	9.39025	9.356133333333334	10.292083333333332	0.9359499999999983	10012.3369140625	135020.30329339555	0	1178	0.0767535252395799	13.716902784563056	26.43380556912611	211.05740356445312	211.05958557128906
468	211.0800018310547	14.487633333333333					1	DETECTED	211.0800 m/z @14.49 [CD8305_2.mzXML]	211.0800018310547	14.487633333333333	13.108716666666668	16.994833333333336	3.886116666666668	4910.32861328125	502759.4637109375	0	1178	0.8058284508532552	1.409119477850972	1.8182389557019438	211.0794677734375	211.08807373046875
469	211.13262939453125	12.114766666666666					1	DETECTED	211.1326 m/z @12.11 [CD8305_2.mzXML]	211.13262939453125	12.114766666666666	0.1011	19.997166666666665	19.896066666666666	27375.880859375	3576616.5256692483	0	1178	0.15332085400456563	1.2521723891366683	1.8504394592846247	211.12265014648438	211.13348388671875
470	211.14376831054688	10.274883333333333					1	DETECTED	211.1438 m/z @10.27 [CD8305_2.mzXML]	211.14376831054688	10.274883333333333	10.240566666666666	10.395299999999999	0.15473333333333272	6478.8759765625	45188.63568090828	0	1178	0.1374952231245139	2.2544924720737773	3.5089849441475542	211.1437225341797	211.14407348632812
471	211.16891479492188	14.297016666666668					1	DETECTED	211.1689 m/z @14.30 [CD8305_2.mzXML]	211.16891479492188	14.297016666666668	11.86235	14.941916666666666	3.0795666666666666	4364.724609375	294894.0757896119	0	1178	0.2673259026605006	0.6324411281489589	0.26488225629791795	211.16818237304688	211.16944885253906
472	212.0193328857422	11.337683333333333					1	DETECTED	212.0193 m/z @11.34 [CD8305_2.mzXML]	212.0193328857422	11.337683333333333	9.646016666666666	11.795916666666667	2.1499000000000006	68942.4375	1370191.66908618	0	1178	0.07857378471303811	0.6014352937276192	0.1212639832870681	212.01873779296875	212.0216827392578
473	212.83888244628906	1.9897833333333332					1	DETECTED	212.8389 m/z @1.99 [CD8305_2.mzXML]	212.83888244628906	1.9897833333333332	1.7019	2.20245	0.5005499999999998	19473.39453125	319574.9782381592	0	1178	0.31822358085455016	0.8693625890117523	0.7192515582050963	212.83848571777344	212.83909606933594
474	213.95880126953125	19.12183333333333					1	DETECTED	213.9588 m/z @19.12 [CD8305_2.mzXML]	213.95880126953125	19.12183333333333	0.13776666666666668	19.942666666666664	19.804899999999996	3312.833740234375	1209688.5022298582	0	1178	3.1957228371463096	0.5216190068162424	0.24361168155652385	213.95835876464844	213.96627807617188
475	214.05857849121094	1.8644333333333334					1	DETECTED	214.0586 m/z @1.86 [CD8305_2.mzXML]	214.05857849121094	1.8644333333333334	1.68655	9.441716666666668	7.755166666666668	15345.833984375	994093.2746390381	0	1178	0.028070034475560002	21.809759242254817	42.422532755891766	214.05055236816406	214.05918884277344
476	214.8360137939453	2.0038333333333336					1	DETECTED	214.8360 m/z @2.00 [CD8305_2.mzXML]	214.8360137939453	2.0038333333333336	1.7019	2.783583333333333	1.081683333333333	15027.623046875	383524.91591784667	0	1178	1.0799821236641665	1.7912618679620205	2.582523735924041	214.8336181640625	214.83619689941406
477	214.91725158691406	1.5519333333333334					1	DETECTED	214.9173 m/z @1.55 [CD8305_2.mzXML]	214.91725158691406	1.5519333333333334	1.4328666666666665	13.108716666666668	11.67585	994067.5625	8165562.039346071	0	1178	0.10405481676317341	0.865328816730648	0.6690340072889056	214.9171905517578	214.92446899414062
478	214.9886932373047	1.4937833333333332					1	DETECTED	214.9887 m/z @1.49 [CD8305_2.mzXML]	214.9886932373047	1.4937833333333332	1.4328666666666665	9.828333333333335	8.395466666666668	52875.7265625	6083754.773957459	0	1178	0.11411106383123926	67.74207380508908	146.9303449614913	214.98634338378906	214.98887634277344
479	215.01588439941406	1.9474833333333335					1	DETECTED	215.0159 m/z @1.95 [CD8305_2.mzXML]	215.01588439941406	1.9474833333333335	1.9056666666666666	10.511249999999999	8.605583333333332	55834.86328125	2378472.5962332445	0	1178	1.4959228369415316	22.867185607476742	200.88225899992426	215.00819396972656	215.0231475830078
480	215.12733459472656	11.15175					1	DETECTED	215.1273 m/z @11.15 [CD8305_2.mzXML]	215.12733459472656	11.15175	5.946016666666667	11.2462	5.300183333333333	5730.955078125	284937.5048902894	0	1178	0.07821114692282016	0.5090717286069206	0.4210602014841705	215.12655639648438	215.12831115722656
481	215.14224243164062	14.80625					1	DETECTED	215.1422 m/z @14.81 [CD8305_2.mzXML]	215.14224243164062	14.80625	14.788883333333333	15.205766666666667	0.4168833333333346	1266.5352783203125	26356.07043484502	0	1178	0.5179846869922535	12.002399232245045	23.00479846449009	215.14151000976562	215.1426544189453
482	215.1637725830078	12.21775					1	DETECTED	215.1638 m/z @12.22 [CD8305_2.mzXML]	215.1637725830078	12.21775	7.565416666666667	12.354833333333334	4.789416666666667	5391.52294921875	299013.8135208738	0	1178	0.3037390285614112	0.5147327505911012	0.029465501182202404	215.15695190429688	215.16419982910156
483	215.92088317871094	1.5667499999999999					1	DETECTED	215.9209 m/z @1.57 [CD8305_2.mzXML]	215.92088317871094	1.5667499999999999	1.4328666666666665	1.596	0.16313333333333357	23664.728515625	160342.26396411145	0	1178	0.12191898586313843	0.6084787461489967	0.22902178079711433	215.92059326171875	215.92103576660156
484	216.06878662109375	8.458333333333334					1	DETECTED	216.0688 m/z @8.46 [CD8305_2.mzXML]	216.06878662109375	8.458333333333334	8.359516666666668	10.206449999999998	1.8469333333333307	29466.4921875	344105.48599862645	0	1178	0.1255019074510546	1.8923375772886475	1.9735598843370592	216.06593322753906	216.06944274902344
485	216.92225646972656	1.68655					1	DETECTED	216.9223 m/z @1.69 [CD8305_2.mzXML]	216.92225646972656	1.68655	1.44895	18.628	17.17905	233480.515625	6023730.067908508	0	1178	0.1129317240236587	69.45032541896886	3.037030497884964	216.9135284423828	216.92694091796875
486	216.9505615234375	1.5230333333333335					1	DETECTED	216.9506 m/z @1.52 [CD8305_2.mzXML]	216.9505615234375	1.5230333333333335	1.4328666666666665	19.888166666666667	18.4553	136431.171875	1.1248167669184264E7	0	1178	0.11792932611065998	100.95700201931703	1.2832742861054092	216.94732666015625	216.9506072998047
487	217.04640197753906	10.8956					1	DETECTED	217.0464 m/z @10.90 [CD8305_2.mzXML]	217.04640197753906	10.8956	1.596	16.772666666666666	15.176666666666666	5296.478515625	1186378.439028778	0	1178	0.11499630971134422	0.8159849169139891	null	217.03773498535156	217.0540008544922
488	217.0817108154297	1.8644333333333334					1	DETECTED	217.0817 m/z @1.86 [CD8305_2.mzXML]	217.0817108154297	1.8644333333333334	1.85035	15.46015	13.6098	53168.29296875	1572055.2916893007	0	1178	0.057269952463355756	52.94158011889931	30.942862797259135	217.07180786132812	217.08998107910156
489	217.12142944335938	18.829666666666665					1	DETECTED	217.1214 m/z @18.83 [CD8305_2.mzXML]	217.12142944335938	18.829666666666665	0.11928333333333334	19.997166666666665	19.877883333333333	13316.009765625	3493881.9462794513	0	1178	2.709957124070936	0.5626455426754818	0.3372794453124487	217.11920166015625	217.12222290039062
490	217.2272186279297	11.726683333333334					1	DETECTED	217.2272 m/z @11.73 [CD8305_2.mzXML]	217.2272186279297	11.726683333333334	11.693333333333333	11.812683333333332	0.11934999999999896	3503.452392578125	16509.405770019428	0	1178	0.08702524759453922	1.7893553223387917	2.5787106446775834	217.2267303466797	217.2272186279297
491	218.08108520507812	9.216566666666667					1	DETECTED	218.0811 m/z @9.22 [CD8305_2.mzXML]	218.08108520507812	9.216566666666667	7.476816666666666	19.285833333333336	11.80901666666667	4322.18017578125	1081952.8422687987	0	1178	5.936541218342356	3.393883220769267	5.787766441538534	218.0753173828125	218.0891876220703
492	218.138427734375	1.9756666666666667					1	DETECTED	218.1384 m/z @1.98 [CD8305_2.mzXML]	218.138427734375	1.9756666666666667	0.11928333333333334	19.997166666666665	19.877883333333333	23134.27734375	2983050.5301676313	0	1178	2.124994058055753	3.5886542120454146	20.660492890234533	218.13731384277344	218.1390838623047
493	218.2113494873047	10.395299999999999					1	DETECTED	218.2113 m/z @10.40 [CD8305_2.mzXML]	218.2113494873047	10.395299999999999	10.360333333333333	15.3133	4.952966666666667	7986.40673828125	726349.2366260375	0	1178	0.1014772201938765	70.82411820781893	140.64823641563785	218.2056121826172	218.21153259277344
494	218.91937255859375	1.68655					1	DETECTED	218.9194 m/z @1.69 [CD8305_2.mzXML]	218.91937255859375	1.68655	1.44895	14.297016666666668	12.848066666666668	75039.015625	1.076360852798047E7	0	1178	0.23750540058289293	26.127913149822184	53.40753417763975	218.9102325439453	218.91949462890625
495	218.96981811523438	9.629583333333333					1	DETECTED	218.9698 m/z @9.63 [CD8305_2.mzXML]	218.96981811523438	9.629583333333333	9.441716666666668	10.395299999999999	0.9535833333333308	15037.3818359375	418902.81450662203	0	1178	0.4486380716005467	2.53792583392479	4.190399007924217	218.96922302246094	218.96986389160156
496	218.9835662841797	1.5374833333333333					1	DETECTED	218.9836 m/z @1.54 [CD8305_2.mzXML]	218.9835662841797	1.5374833333333333	1.44895	14.202766666666667	12.753816666666667	22793.291015625	3342127.9696147465	0	1178	0.11353271909989093	72.02833207831324	138.1550613321282	218.9749298095703	218.98367309570312
497	219.02597045898438	1.79365					1	DETECTED	219.0260 m/z @1.79 [CD8305_2.mzXML]	219.02597045898438	1.79365	1.7179	9.458883333333334	7.740983333333334	1506310.375	1.4590270389823034E7	1	1178	0.07008223042533834	3.536485909049975	4.447422714886387	219.02548217773438	219.0270538330078
498	219.04295349121094	8.720183333333333					1	DETECTED	219.0430 m/z @8.72 [CD8305_2.mzXML]	219.04295349121094	8.720183333333333	8.4926	11.135183333333334	2.6425833333333344	4980.6015625	338551.28791674797	0	1178	0.16575182434056046	5.805748809959721	10.611497619919442	219.04290771484375	219.04710388183594
499	219.1171417236328	14.823133333333335					1	DETECTED	219.1171 m/z @14.82 [CD8305_2.mzXML]	219.1171417236328	14.823133333333335	4.2408	19.72416666666667	15.483366666666669	13239.4794921875	2157507.1249505007	0	1178	1.0521806846035346	0.8775526382373026	0.7344598826769333	219.11630249023438	219.1261749267578
500	219.17401123046875	12.235016666666667					1	DETECTED	219.1740 m/z @12.24 [CD8305_2.mzXML]	219.17401123046875	12.235016666666667	0.21076666666666669	19.960833333333333	19.750066666666665	13048.5185546875	1825637.8263177488	0	1178	0.3964039843275877	1.1008500100719658	1.4006897064957053	219.17282104492188	219.17478942871094
501	219.21018981933594	13.6848					1	DETECTED	219.2102 m/z @13.68 [CD8305_2.mzXML]	219.21018981933594	13.6848	5.04105	14.670266666666667	9.629216666666666	3882.711181640625	999519.5581208193	0	1178	0.3440144781839489	0.557004579416727	0.11400915883345394	219.20858764648438	219.2187957763672
502	220.02952575683594	1.7793999999999999					1	DETECTED	220.0295 m/z @1.78 [CD8305_2.mzXML]	220.02952575683594	1.7793999999999999	1.7340000000000002	3.91065	2.1766499999999995	86998.6796875	974753.1972304685	0	1178	0.06715800234772007	5.016779848292451	9.143081795128158	220.0294952392578	220.03775024414062
503	220.11770629882812	8.895816666666667					1	DETECTED	220.1177 m/z @8.90 [CD8305_2.mzXML]	220.11770629882812	8.895816666666667	5.5267333333333335	15.3681	9.841366666666666	14180.9423828125	771550.2043974303	0	1178	0.11450308816739074	0.525727345032591	0.9527260945114365	220.1173858642578	220.12142944335938
504	220.9342498779297	1.611					1	DETECTED	220.9342 m/z @1.61 [CD8305_2.mzXML]	220.9342498779297	1.611	1.5667499999999999	11.761066666666666	10.194316666666666	132067.46875	5047035.557867921	0	1178	0.07481580976302271	115.19001883239139	216.54886780352624	220.93080139160156	220.93435668945312
505	220.9967041015625	1.4328666666666665					1	DETECTED	220.9967 m/z @1.43 [CD8305_2.mzXML]	220.9967041015625	1.4328666666666665	1.4142833333333333	18.572333333333333	17.15805	2954.818115234375	1302374.134563201	0	1178	14.066416883814252	461.6515695067304	922.3031390134609	220.9964141845703	221.00669860839844
506	221.02438354492188	1.79365					1	DETECTED	221.0244 m/z @1.79 [CD8305_2.mzXML]	221.02438354492188	1.79365	1.7340000000000002	15.996466666666667	14.262466666666667	102299.890625	2731674.8324505007	0	1178	0.0762173342858059	4.454833485200514	5.465732595013377	221.02069091796875	221.0313262939453
507	221.05287170410156	11.555383333333333					1	DETECTED	221.0529 m/z @11.56 [CD8305_2.mzXML]	221.05287170410156	11.555383333333333	11.509883333333333	14.670266666666667	3.1603833333333338	23120.6328125	420811.72581237805	0	1178	0.12340491774697249	3.0582230616539983	4.869084381605557	221.0479278564453	221.05308532714844
508	221.08084106445312	10.52505					1	DETECTED	221.0808 m/z @10.53 [CD8305_2.mzXML]	221.08084106445312	10.52505	10.469333333333333	10.727066666666667	0.25773333333333426	21428.673828125	142489.42893756207	0	1178	0.09429903479686885	2.3128926114268533	3.6257852228537066	221.0806121826172	221.08148193359375
509	221.09176635742188	8.6325					1	DETECTED	221.0918 m/z @8.63 [CD8305_2.mzXML]	221.09176635742188	8.6325	4.771416666666667	9.290716666666667	4.519299999999999	5580.61279296875	443688.84687188733	0	1178	0.7245575368399635	0.5852373038654953	0.1903338046030637	221.09130859375	221.0923614501953
510	221.98193359375	1.25015					1	DETECTED	221.9819 m/z @1.25 [CD8305_2.mzXML]	221.98193359375	1.25015	0.31978333333333336	19.869833333333336	19.550050000000002	1669.85302734375	997496.732514221	0	1178	6.471857466735135	10.506637168141593	20.013274336283185	221.98094177246094	221.9822540283203
511	222.05288696289062	11.540716666666667					1	DETECTED	222.0529 m/z @11.54 [CD8305_2.mzXML]	222.05288696289062	11.540716666666667	11.540716666666667	11.726683333333334	0.18596666666666728	8487.771484375	50765.11078930696	0	1178	0.03606721571653537	null	null	222.052734375	222.0535125732422
512	222.06468200683594	15.42305					1	DETECTED	222.0647 m/z @15.42 [CD8305_2.mzXML]	222.06468200683594	15.42305	9.0206	19.924500000000002	10.903900000000002	12303.8359375	2479789.0763731073	0	1178	2.543142817611674	0.8853843151676334	0.6501510556494775	222.06338500976562	222.07334899902344
513	222.867431640625	1.74975					1	DETECTED	222.8674 m/z @1.75 [CD8305_2.mzXML]	222.867431640625	1.74975	1.68655	19.322333333333333	17.635783333333332	78182.34375	3486280.4754417725	0	1178	0.10741625308793878	1.9098177152232065	3.573289665237956	222.8673095703125	222.87660217285156
514	222.9939727783203	13.5646					1	DETECTED	222.9940 m/z @13.56 [CD8305_2.mzXML]	222.9939727783203	13.5646	11.3826	14.61995	3.2373499999999993	21286.26171875	2179925.356833739	0	1178	2.4601186388163168	0.7418308890925753	0.48366177818515066	222.9938507080078	222.99447631835938
515	223.06105041503906	15.534699999999999					1	DETECTED	223.0611 m/z @15.53 [CD8305_2.mzXML]	223.06105041503906	15.534699999999999	9.458883333333334	19.851666666666667	10.392783333333332	24186.783203125	5732964.986970708	0	1178	2.3959771406059662	0.8174373582968162	0.6911490080651477	223.0601348876953	223.0658721923828
516	223.09588623046875	11.555383333333333					1	DETECTED	223.0959 m/z @11.56 [CD8305_2.mzXML]	223.09588623046875	11.555383333333333	0.1011	19.997166666666665	19.896066666666666	547252.3125	8944929.36117432	1	1178	0.3367281286321617	0.514670248277508	0.02012682100328619	223.0917510986328	223.09750366210938
517	223.1321563720703	11.308383333333333					1	DETECTED	223.1322 m/z @11.31 [CD8305_2.mzXML]	223.1321563720703	11.308383333333333	10.77925	12.491083333333334	1.7118333333333347	23535.10546875	695771.1933830563	0	1178	1.6092105091216933	1.6175822099029848	2.2351644198059697	223.12962341308594	223.13272094726562
518	224.09939575195312	11.555383333333333					1	DETECTED	224.0994 m/z @11.56 [CD8305_2.mzXML]	224.09939575195312	11.555383333333333	3.3421333333333334	12.873933333333333	9.5318	66173.5859375	1901498.6961783445	0	1178	0.12496915512933704	0.5141351270692635	0.024609515551522604	224.09100341796875	224.099853515625
519	224.86456298828125	1.74975					1	DETECTED	224.8646 m/z @1.75 [CD8305_2.mzXML]	224.86456298828125	1.74975	1.68655	2.6018666666666665	0.9153166666666666	55236.82421875	1273421.2269414063	0	1178	0.10153227481034954	7.241429324894523	13.482858649789046	224.86415100097656	224.8645782470703
520	224.95091247558594	11.726683333333334					1	DETECTED	224.9509 m/z @11.73 [CD8305_2.mzXML]	224.95091247558594	11.726683333333334	10.946516666666668	16.34745	5.400933333333331	30711.03125	2519365.539188691	0	1178	0.9537345639243195	2.930110607637812	5.487754991486326	224.95018005371094	224.95144653320312
521	225.03419494628906	1.79365					1	DETECTED	225.0342 m/z @1.79 [CD8305_2.mzXML]	225.03419494628906	1.79365	1.7793999999999999	14.703833333333334	12.924433333333333	60178.64453125	1967060.7126716312	0	1178	0.07542928065196697	453.4888888888858	13.08305544860972	225.02479553222656	225.0345916748047
522	225.07559204101562	10.188816666666666					1	DETECTED	225.0756 m/z @10.19 [CD8305_2.mzXML]	225.07559204101562	10.188816666666666	10.171383333333333	10.929416666666667	0.7580333333333336	3416.9228515625	66384.31750024398	0	1178	0.12122226863270136	21.740917782027232	42.481835564054464	225.07534790039062	225.08387756347656
523	225.148193359375	12.388866666666667					1	DETECTED	225.1482 m/z @12.39 [CD8305_2.mzXML]	225.148193359375	12.388866666666667	1.3594333333333333	12.5585	11.199066666666667	8731.6123046875	754469.0733867799	0	1178	0.07478096067795015	0.5076900294061647	0.22012550869157793	225.14752197265625	225.14918518066406
524	226.0448760986328	2.0038333333333336					1	DETECTED	226.0449 m/z @2.00 [CD8305_2.mzXML]	226.0448760986328	2.0038333333333336	1.9617499999999999	15.331666666666667	13.369916666666667	14073.6171875	1013454.5312296143	0	1178	0.9744013009603689	158.8504950495036	316.7009900990072	226.0446014404297	226.05177307128906
525	226.11854553222656	8.343399999999999					1	DETECTED	226.1185 m/z @8.34 [CD8305_2.mzXML]	226.11854553222656	8.343399999999999	4.705566666666667	8.4926	3.7870333333333326	2846.331298828125	203907.2900344848	0	1178	0.19312018226013095	0.520506711870619	0.04101342374123805	226.11489868164062	226.11875915527344
526	226.95094299316406	1.6412333333333333					1	DETECTED	226.9509 m/z @1.64 [CD8305_2.mzXML]	226.95094299316406	1.6412333333333333	1.58125	19.942666666666664	18.361416666666663	648938.1875	7575575.964587497	0	1178	0.07140368213904114	1.7446960308678872	2.4365840927797224	226.94638061523438	226.95208740234375
527	227.07899475097656	9.18765					1	DETECTED	227.0790 m/z @9.19 [CD8305_2.mzXML]	227.07899475097656	9.18765	9.127550000000001	14.77185	5.644299999999999	24151.8828125	989866.3345684204	0	1178	0.12574984254622557	23.88926923171073	46.55769390211903	227.0691375732422	227.08262634277344
528	227.1247100830078	1.8218500000000002					1	DETECTED	227.1247 m/z @1.82 [CD8305_2.mzXML]	227.1247100830078	1.8218500000000002	0.5387666666666667	11.2462	10.707433333333332	114945.3828125	5937124.713831178	0	1178	1.5622322168675806	0.5284949048750053	0.09286730085314446	227.1247100830078	227.1278076171875
529	227.17523193359375	9.79455					1	DETECTED	227.1752 m/z @9.79 [CD8305_2.mzXML]	227.17523193359375	9.79455	0.68455	19.377	18.692449999999997	68391.3984375	2289923.5375763252	1	1178	0.16072279629880803	1.670046892542675	1.6833377103420881	227.174560546875	227.17630004882812
530	228.06301879882812	10.308950000000001					1	DETECTED	228.0630 m/z @10.31 [CD8305_2.mzXML]	228.06301879882812	10.308950000000001	10.240566666666666	10.360333333333333	0.11976666666666702	19485.62109375	80547.61681799337	0	1178	0.07910566477149672	0.8734195587690805	0.8248947644344011	228.0543975830078	228.0631103515625
531	229.1429901123047	1.1045833333333335					1	DETECTED	229.1430 m/z @1.10 [CD8305_2.mzXML]	229.1429901123047	1.1045833333333335	0.1011	19.997166666666665	19.896066666666666	81898.3515625	6.1955818865067065E7	1	1178	14.09974559601461	0.7742673786403652	0.5230849232304151	229.14260864257812	229.14413452148438
532	229.15444946289062	1.8780166666666667					1	DETECTED	229.1544 m/z @1.88 [CD8305_2.mzXML]	229.15444946289062	1.8780166666666667	1.85035	5.84115	3.9908	80965.46875	6250031.6000268245	0	1178	0.11619038129445403	72.1228915662649	143.2457831325298	229.15426635742188	229.1551513671875
533	230.14639282226562	0.22898333333333334					1	DETECTED	230.1464 m/z @0.23 [CD8305_2.mzXML]	230.14639282226562	0.22898333333333334	0.22898333333333334	19.979	19.750016666666667	10463.6748046875	7550487.298750856	0	1178	3.931874731669455	null	null	230.1457977294922	230.147216796875
534	230.24725341796875	11.3826					1	DETECTED	230.2473 m/z @11.38 [CD8305_2.mzXML]	230.24725341796875	11.3826	11.337683333333333	12.064883333333334	0.7272000000000016	197121.9375	1399476.6837576937	1	1178	0.09505496724964324	3.5635935189610355	5.038080358756153	230.2470245361328	230.2483367919922
535	230.9661102294922	1.5519333333333334					1	DETECTED	230.9661 m/z @1.55 [CD8305_2.mzXML]	230.9661102294922	1.5519333333333334	1.4328666666666665	9.74425	8.311383333333332	158959.3125	6023267.762058593	0	1178	0.12091782661582773	34.9997279964016	0.6815686006946404	230.96348571777344	230.96624755859375
536	230.98973083496094	1.9617499999999999					1	DETECTED	230.9897 m/z @1.96 [CD8305_2.mzXML]	230.98973083496094	1.9617499999999999	1.9056666666666666	3.6468	1.7411333333333332	9752.6923828125	357371.22538848873	0	1178	1.563590318313601	15.522734026745932	29.827527750416838	230.98939514160156	230.99072265625
537	231.13690185546875	14.9595					1	DETECTED	231.1369 m/z @14.96 [CD8305_2.mzXML]	231.13690185546875	14.9595	0.1011	19.997166666666665	19.896066666666666	274873.78125	2.485156613793323E7	1	1178	0.7929113183867518	1.0160838703455726	2.652911008117958	231.13624572753906	231.1468963623047
538	231.2504425048828	11.397816666666667					1	DETECTED	231.2504 m/z @11.40 [CD8305_2.mzXML]	231.2504425048828	11.397816666666667	11.3524	11.509883333333333	0.15748333333333342	31048.4609375	166471.29482202156	0	1178	null	1.8988746835318788	2.447825618984467	231.2499237060547	231.2506103515625
539	232.0634765625	8.967233333333333					1	DETECTED	232.0635 m/z @8.97 [CD8305_2.mzXML]	232.0634765625	8.967233333333333	8.895816666666667	9.18765	0.29183333333333294	29234.54296875	173382.86553057813	0	1178	0.09074867178756918	2.0275968860307825	1.731815965931692	232.0633544921875	232.06353759765625
540	232.14048767089844	14.907816666666667					1	DETECTED	232.1405 m/z @14.91 [CD8305_2.mzXML]	232.14048767089844	14.907816666666667	9.896666666666667	19.541833333333333	9.645166666666666	17185.83203125	1752304.089646087	0	1178	0.5895404327436147	0.92868372647539	0.5114100996478683	232.1359100341797	232.1412353515625
541	232.1541748046875	8.441483333333332					1	DETECTED	232.1542 m/z @8.44 [CD8305_2.mzXML]	232.1541748046875	8.441483333333332	7.813183333333333	8.75585	0.9426666666666677	47739.14453125	765045.1111011354	0	1178	0.24726340090555787	0.8129323144041031	0.7536149709780878	232.15367126464844	232.1544189453125
542	232.89617919921875	1.68655					1	DETECTED	232.8962 m/z @1.69 [CD8305_2.mzXML]	232.89617919921875	1.68655	1.6412333333333333	1.9336	0.29236666666666666	154887.9375	1024380.2632587885	0	1178	0.11130634517140936	3.940787114564186	2.917932474939866	232.89605712890625	232.89659118652344
543	232.92799377441406	1.5667499999999999					1	DETECTED	232.9280 m/z @1.57 [CD8305_2.mzXML]	232.92799377441406	1.5667499999999999	1.4328666666666665	1.6261166666666667	0.19325000000000014	76827.53125	477040.64087719726	0	1178	0.10078611086181599	0.7355936950844925	0.46012245375050703	232.9276580810547	232.92813110351562
544	232.98565673828125	10.5679					1	DETECTED	232.9857 m/z @10.57 [CD8305_2.mzXML]	232.98565673828125	10.5679	9.79455	19.505499999999998	9.710949999999999	3719.302734375	942424.4728680118	0	1178	0.2392198937790333	6.278496153100143	11.556992306200286	232.9845733642578	232.9889373779297
545	233.13284301757812	14.994200000000001					1	DETECTED	233.1328 m/z @14.99 [CD8305_2.mzXML]	233.13284301757812	14.994200000000001	10.342983333333333	18.957666666666668	8.614683333333335	10638.404296875	1741413.794196228	0	1178	5.699371792987019	0.9260677313821114	0.3918386188127403	233.13197326660156	233.13339233398438
546	233.1468505859375	14.687016666666667					1	DETECTED	233.1469 m/z @14.69 [CD8305_2.mzXML]	233.1468505859375	14.687016666666667	9.109933333333334	19.8335	10.723566666666667	12769.203125	1480471.934835449	0	1178	0.08668946833305746	0.898734483385264	0.7049556851797104	233.13819885253906	233.15248107910156
547	234.89328002929688	1.68655					1	DETECTED	234.8933 m/z @1.69 [CD8305_2.mzXML]	234.89328002929688	1.68655	1.6561666666666668	1.8077	0.1515333333333333	59415.125	333056.4858124998	0	1178	0.10917619033251702	2.4936917169500923	4.240881436026508	234.8932342529297	234.8935546875
548	235.0686798095703	11.86235					1	DETECTED	235.0687 m/z @11.86 [CD8305_2.mzXML]	235.0686798095703	11.86235	11.525616666666668	12.148866666666667	0.6232499999999987	53287.6640625	492285.04770629713	0	1178	0.10865463556983102	0.7743036504295645	0.8778448133315437	235.0633544921875	235.0687713623047
549	235.09230041503906	2.7552833333333333					1	DETECTED	235.0923 m/z @2.76 [CD8305_2.mzXML]	235.09230041503906	2.7552833333333333	0.24711666666666668	19.596333333333334	19.349216666666667	55940.88671875	8006921.043500328	0	1178	1.361138488231679	1.9829109189339895	6.824252565136097	235.0906982421875	235.0986785888672
550	235.16876220703125	12.286166666666666					1	DETECTED	235.1688 m/z @12.29 [CD8305_2.mzXML]	235.16876220703125	12.286166666666666	0.15598333333333333	19.997166666666665	19.841183333333333	17079.83203125	1463188.342961334	0	1178	0.09045885879831772	0.8158787705143625	0.6547041241233224	235.16700744628906	235.1702880859375
551	236.0686798095703	11.891766666666665					1	DETECTED	236.0687 m/z @11.89 [CD8305_2.mzXML]	236.0686798095703	11.891766666666665	11.830183333333334	12.148866666666667	0.31868333333333254	14190.9892578125	104194.2488546138	0	1178	0.10362521422837823	2.5874154262517695	4.174830852503539	236.0676727294922	236.06895446777344
552	236.08004760742188	15.294749999999999					1	DETECTED	236.0800 m/z @15.29 [CD8305_2.mzXML]	236.08004760742188	15.294749999999999	10.171383333333333	18.3885	8.217116666666668	3412.533935546875	732161.8407513127	0	1178	0.8809008582916515	0.8019254917014205	0.361491325755818	236.07933044433594	236.08120727539062
553	236.09573364257812	2.629183333333333					1	DETECTED	236.0957 m/z @2.63 [CD8305_2.mzXML]	236.09573364257812	2.629183333333333	2.5742833333333333	15.441716666666668	12.867433333333334	4988.2529296875	1190934.376377747	0	1178	1.256186792159164	117.18973891924723	89.96607015066141	236.08836364746094	236.09674072265625
554	236.90826416015625	1.6261166666666667					1	DETECTED	236.9083 m/z @1.63 [CD8305_2.mzXML]	236.90826416015625	1.6261166666666667	1.58125	1.6713	0.09004999999999996	10489.5712890625	40367.5433847657	0	1178	0.15947067035197882	1.0035289747399712	1.0070579494799423	236.9078369140625	236.9083709716797
555	236.9713897705078	11.846933333333334					1	DETECTED	236.9714 m/z @11.85 [CD8305_2.mzXML]	236.9713897705078	11.846933333333334	11.630066666666666	15.09965	3.4695833333333344	4870.69384765625	434199.65637866216	0	1178	0.5147667773975702	7.99934675683979	14.99869351367958	236.97068786621094	236.9722900390625
556	236.99790954589844	1.9474833333333335					1	DETECTED	236.9979 m/z @1.95 [CD8305_2.mzXML]	236.99790954589844	1.9474833333333335	1.9194833333333332	15.8113	13.891816666666665	18371.169921875	1101844.1849420473	0	1178	0.29646808420183857	248.06815476190255	43.45974713380989	236.99766540527344	237.00779724121094
557	237.0764923095703	15.135066666666667					1	DETECTED	237.0765 m/z @15.14 [CD8305_2.mzXML]	237.0764923095703	15.135066666666667	9.595866666666666	16.7355	7.139633333333332	6542.73486328125	1572425.0644793694	0	1178	5.830845977096841	0.6444643029077602	0.36163819716789647	237.06675720214844	237.0768585205078
558	237.11151123046875	11.795916666666667					1	DETECTED	237.1115 m/z @11.80 [CD8305_2.mzXML]	237.11151123046875	11.795916666666667	0.1011	19.979	19.8779	14956.259765625	2761649.4762223535	0	1178	3.5580780782836356	2.7102176765174724	4.0856070318081885	237.109375	237.11302185058594
559	237.1482696533203	11.92165					1	DETECTED	237.1483 m/z @11.92 [CD8305_2.mzXML]	237.1482696533203	11.92165	11.540716666666667	12.5585	1.017783333333334	32890.6328125	455557.2397379156	0	1178	0.10257790975189707	1.3359074203710202	0.630697670276488	237.14761352539062	237.149658203125
560	238.10699462890625	15.9226					1	DETECTED	238.1070 m/z @15.92 [CD8305_2.mzXML]	238.10699462890625	15.9226	0.42928333333333335	19.906333333333336	19.477050000000002	12353.6328125	3159351.4992100224	0	1178	1.111333812204732	0.8297935036297899	0.6600851275561701	238.1056671142578	238.1080780029297
561	238.8414306640625	1.74975					1	DETECTED	238.8414 m/z @1.75 [CD8305_2.mzXML]	238.8414306640625	1.74975	1.68655	13.045566666666668	11.359016666666667	28353.814453125	8902839.002974855	0	1178	0.07288823846096926	89.86563818565412	178.73127637130824	238.8372344970703	238.84202575683594
562	238.96641540527344	11.795916666666667					1	DETECTED	238.9664 m/z @11.80 [CD8305_2.mzXML]	238.96641540527344	11.795916666666667	9.761266666666668	16.921	7.159733333333332	64596.4296875	6258379.117810336	0	1178	0.9139738940618116	1.4833861886490773	5.135352517004232	238.9655303955078	238.97061157226562
563	239.0367431640625	17.181166666666666					1	DETECTED	239.0367 m/z @17.18 [CD8305_2.mzXML]	239.0367431640625	17.181166666666666	0.11928333333333334	19.942666666666664	19.823383333333332	1967.00390625	1137342.3206849664	0	1178	1.4017563428176842	0.5809260017211855	0.16185200344237094	239.034912109375	239.04342651367188
564	239.06375122070312	1.8644333333333334					1	DETECTED	239.0638 m/z @1.86 [CD8305_2.mzXML]	239.06375122070312	1.8644333333333334	1.596	8.895816666666667	7.299816666666667	87971.7265625	877476.2556264645	0	1178	0.0403594700786829	1.0999257053322726	6.121895509042766	239.05494689941406	239.06893920898438
565	239.0907440185547	10.511249999999999					1	DETECTED	239.0907 m/z @10.51 [CD8305_2.mzXML]	239.0907440185547	10.511249999999999	5.648833333333333	11.15175	5.502916666666667	1027584.1875	6956551.231456816	1	1178	0.08995701139614631	2.110424135627946	2.6547004701371084	239.08251953125	239.09136962890625
566	239.1386260986328	9.74425					1	DETECTED	239.1386 m/z @9.74 [CD8305_2.mzXML]	239.1386260986328	9.74425	0.35625	9.947433333333333	9.591183333333333	1901.7601318359375	358889.83512481686	0	1178	0.06213183124464017	0.5108214387160914	0.021642877432182947	239.13290405273438	239.13931274414062
567	239.16358947753906	12.542066666666667					1	DETECTED	239.1636 m/z @12.54 [CD8305_2.mzXML]	239.16358947753906	12.542066666666667	3.058066666666667	12.7742	9.716133333333334	93126.640625	2116183.6547024827	0	1178	0.1039688364363549	0.5123674120353264	0.03610888028853567	239.1614532470703	239.16375732421875
568	240.09458923339844	10.497383333333334					1	DETECTED	240.0946 m/z @10.50 [CD8305_2.mzXML]	240.09458923339844	10.497383333333334	10.455	13.65	3.1950000000000003	107038.9140625	1370822.3440876487	0	1178	0.08917155952687494	3.652815777090124	56.65187422225332	240.09335327148438	240.09982299804688
569	240.83863830566406	1.7340000000000002					1	DETECTED	240.8386 m/z @1.73 [CD8305_2.mzXML]	240.83863830566406	1.7340000000000002	1.68655	1.79365	0.10709999999999997	16868.0	79298.25738598633	0	1178	0.10603542867223048	1.1285563751317123	1.2571127502634245	240.83822631835938	240.8388671875
570	240.96705627441406	12.018333333333334					1	DETECTED	240.9671 m/z @12.02 [CD8305_2.mzXML]	240.96705627441406	12.018333333333334	11.032350000000001	18.628	7.595649999999999	9135.5693359375	1095544.4526939995	0	1178	0.4067032536182751	2.3334225949756195	3.9259723746115633	240.96133422851562	240.96827697753906
571	241.03073120117188	1.9056666666666666					1	DETECTED	241.0307 m/z @1.91 [CD8305_2.mzXML]	241.03073120117188	1.9056666666666666	1.9056666666666666	18.921	17.015333333333334	5998.3369140625	919642.569427185	0	1178	6.883586747582541	null	null	241.02459716796875	241.03318786621094
572	241.09458923339844	10.511249999999999					1	DETECTED	241.0946 m/z @10.51 [CD8305_2.mzXML]	241.09458923339844	10.511249999999999	10.483333333333333	10.58195	0.09861666666666835	5917.30908203125	27842.64247534192	0	1178	0.0917055190999907	1.7662686567164811	2.5325373134329623	241.09458923339844	241.0955810546875
573	241.1065216064453	11.555383333333333					1	DETECTED	241.1065 m/z @11.56 [CD8305_2.mzXML]	241.1065216064453	11.555383333333333	1.8362833333333335	11.891766666666665	10.055483333333331	149799.578125	4058631.9947326356	0	1178	0.1257077605831114	0.6009205468818388	0.08431785186594995	241.09921264648438	241.11004638671875
574	241.1427459716797	11.308383333333333					1	DETECTED	241.1427 m/z @11.31 [CD8305_2.mzXML]	241.1427459716797	11.308383333333333	11.292816666666665	11.444366666666667	0.15155000000000207	11617.2001953125	72983.14578344801	0	1178	0.18318668217446898	4.867773019271509	8.735546038543019	241.14247131347656	241.14389038085938
575	241.154052734375	1.8918666666666666					1	DETECTED	241.1541 m/z @1.89 [CD8305_2.mzXML]	241.154052734375	1.8918666666666666	1.8780166666666667	4.176933333333333	2.298916666666667	11565.89453125	253125.85015969857	0	1178	0.04691626963818729	56.97102315667566	102.81232022517194	241.1536865234375	241.15542602539062
576	242.0186004638672	2.03245					1	DETECTED	242.0186 m/z @2.03 [CD8305_2.mzXML]	242.0186004638672	2.03245	2.03245	18.79283333333333	16.76038333333333	3720.030517578125	1486432.4567775873	0	1178	13.01240064164487	null	null	242.018310546875	242.02853393554688
577	242.9248504638672	1.6412333333333333					1	DETECTED	242.9249 m/z @1.64 [CD8305_2.mzXML]	242.9248504638672	1.6412333333333333	1.58125	1.8077	0.22645000000000004	231431.515625	1139923.8738082284	0	1178	0.07535093203777365	4.560849148698576	2.6293931826911114	242.9247283935547	242.9251708984375
578	242.96266174316406	12.018333333333334					1	DETECTED	242.9627 m/z @12.02 [CD8305_2.mzXML]	242.96266174316406	12.018333333333334	1.5519333333333334	14.569566666666667	13.017633333333333	5121.130859375	1561619.42139978	0	1178	0.6916669321576698	0.6218773089760248	0.24375461795204964	242.96148681640625	242.97201538085938
579	242.99481201171875	1.4790666666666668					1	DETECTED	242.9948 m/z @1.48 [CD8305_2.mzXML]	242.99481201171875	1.4790666666666668	1.4328666666666665	1.5230333333333335	0.09016666666666695	16877.02734375	69604.12169458017	0	1178	0.07186329573835315	0.9758297258297238	0.9516594516594477	242.99459838867188	242.99526977539062
580	243.02365112304688	15.349683333333333					1	DETECTED	243.0237 m/z @15.35 [CD8305_2.mzXML]	243.02365112304688	15.349683333333333	9.679516666666666	19.56	9.880483333333332	1993.721923828125	627003.6385904235	0	1178	2.138205057597773	0.8712692160724258	0.7425384321448515	243.01441955566406	243.0253143310547
581	243.13389587402344	9.79455					1	DETECTED	243.1339 m/z @9.79 [CD8305_2.mzXML]	243.13389587402344	9.79455	5.023733333333333	11.322966666666668	6.299233333333334	4756.7333984375	601383.0902700196	0	1178	0.10284830229188024	0.6601839657081774	0.06828322633218653	243.12814331054688	243.13865661621094
582	244.11782836914062	9.52735					1	DETECTED	244.1178 m/z @9.53 [CD8305_2.mzXML]	244.11782836914062	9.52735	0.7575166666666667	9.595866666666666	8.838349999999998	5368.51806640625	467503.13314248656	0	1178	0.06894813397214428	0.5039063836256865	0.007812767251372966	244.11184692382812	244.11814880371094
583	244.20175170898438	9.127550000000001					1	DETECTED	244.2018 m/z @9.13 [CD8305_2.mzXML]	244.20175170898438	9.127550000000001	4.972266666666667	10.101816666666668	5.129550000000001	37569.35546875	1447094.230542786	0	1178	0.09297144007779856	0.5239949341742606	0.0323081163504979	244.2008056640625	244.2063446044922
584	244.92327880859375	1.6561666666666668					1	DETECTED	244.9233 m/z @1.66 [CD8305_2.mzXML]	244.92327880859375	1.6561666666666668	1.611	17.665833333333335	16.054833333333335	14372.525390625	2259294.1086234134	0	1178	0.08365006952332354	177.72878228782238	354.45756457564477	244.92259216308594	244.92494201660156
585	244.9791259765625	9.71255					1	DETECTED	244.9791 m/z @9.71 [CD8305_2.mzXML]	244.9791259765625	9.71255	9.52735	9.964133333333333	0.43678333333333264	4133.44873046875	56137.965152771	0	1178	0.13111560061318883	1.17922066234701	1.3584413246940203	244.97877502441406	244.97950744628906
586	245.2260284423828	14.375283333333334					1	DETECTED	245.2260 m/z @14.38 [CD8305_2.mzXML]	245.2260284423828	14.375283333333334	11.199800000000002	17.329833333333333	6.130033333333332	45565.33203125	2486015.251350068	0	1178	0.6298734706181843	1.2908545157458051	2.818319413085487	245.2246856689453	245.2271728515625
587	246.13356018066406	2.0467833333333334					1	DETECTED	246.1336 m/z @2.05 [CD8305_2.mzXML]	246.13356018066406	2.0467833333333334	1.9756666666666667	5.474966666666666	3.4992999999999994	8544.212890625	316571.0780552368	0	1178	0.1812296599888792	24.602531052261522	48.205062104523044	246.1324462890625	246.13491821289062
588	246.15213012695312	11.86235					1	DETECTED	246.1521 m/z @11.86 [CD8305_2.mzXML]	246.15213012695312	11.86235	10.511249999999999	12.049016666666667	1.537766666666668	9486.0234375	463167.3941754151	0	1178	0.09159624902906316	0.5690795154565418	0.09534178819729733	246.14886474609375	246.1533203125
589	246.1699981689453	9.2309					1	DETECTED	246.1700 m/z @9.23 [CD8305_2.mzXML]	246.1699981689453	9.2309	0.1011	19.997166666666665	19.896066666666666	77513.9453125	3697603.5538368546	0	1178	0.12075684891792804	1.1480617830431532	0.022191891638297555	246.1685333251953	246.1704864501953
590	246.2291259765625	14.35995					1	DETECTED	246.2291 m/z @14.36 [CD8305_2.mzXML]	246.2291259765625	14.35995	13.447366666666666	15.240966666666667	1.7936000000000014	10811.65234375	440045.1323034671	0	1178	0.5975019614068646	0.98270477581956	0.9654095516391199	246.22885131835938	246.22996520996094
591	246.24195861816406	10.946516666666668					1	DETECTED	246.2420 m/z @10.95 [CD8305_2.mzXML]	246.24195861816406	10.946516666666668	10.8956	11.067	0.17140000000000022	10768.0009765625	58857.15178027329	0	1178	0.17236991040252647	1.6831423895253392	2.3662847790506785	246.2418212890625	246.2424774169922
592	246.94371032714844	1.5519333333333334					1	DETECTED	246.9437 m/z @1.55 [CD8305_2.mzXML]	246.94371032714844	1.5519333333333334	1.44895	1.6261166666666667	0.1771666666666667	71626.765625	446389.4958410645	0	1178	0.10640150866715681	0.8755416040004299	0.6663709957720398	246.94332885742188	246.94398498535156
593	247.09237670898438	2.7552833333333333					1	DETECTED	247.0924 m/z @2.76 [CD8305_2.mzXML]	247.09237670898438	2.7552833333333333	1.8362833333333335	10.032333333333334	8.19605	92513.375	6472586.481167478	0	1178	0.7834897943889478	2.0193665285565086	1.6481255857488981	247.09124755859375	247.097412109375
594	247.12899780273438	8.343399999999999					1	DETECTED	247.1290 m/z @8.34 [CD8305_2.mzXML]	247.12899780273438	8.343399999999999	7.970533333333334	9.40745	1.4369166666666668	7522.52099609375	160256.63715191628	0	1178	0.1698662132222335	1.9268505274450287	0.32101137702345356	247.12767028808594	247.12913513183594
595	247.1440887451172	9.216566666666667					1	DETECTED	247.1441 m/z @9.22 [CD8305_2.mzXML]	247.1440887451172	9.216566666666667	9.1586	9.306566666666667	0.14796666666666702	13825.19921875	77536.99312988317	0	1178	0.12977366567816695	1.2763082231167258	1.5526164462334517	247.14378356933594	247.1441192626953
596	247.2414093017578	12.591066666666668					1	DETECTED	247.2414 m/z @12.59 [CD8305_2.mzXML]	247.2414093017578	12.591066666666668	1.1226999999999998	14.65295	13.53025	17054.96875	940386.4110038145	0	1178	0.15667963794518158	0.5898943761244698	0.17978875224893973	247.23236083984375	247.2426300048828
597	248.06112670898438	16.125516666666666					1	DETECTED	248.0611 m/z @16.13 [CD8305_2.mzXML]	248.06112670898438	16.125516666666666	10.101816666666668	18.608999999999998	8.50718333333333	2210.01611328125	541089.992156555	0	1178	0.6275019865560836	0.7061426808550669	0.4122853617101338	248.06015014648438	248.06198120117188
598	248.87001037597656	1.68655					1	DETECTED	248.8700 m/z @1.69 [CD8305_2.mzXML]	248.87001037597656	1.68655	1.6561666666666668	1.79365	0.13748333333333318	41393.296875	239607.53781933576	0	1178	0.11026910592545613	2.2624794295118007	3.5249588590236014	248.8699493408203	248.87046813964844
599	248.9768829345703	1.5519333333333334					1	DETECTED	248.9769 m/z @1.55 [CD8305_2.mzXML]	248.9768829345703	1.5519333333333334	1.44895	15.75595	14.307	12431.666015625	1902156.4250968932	0	1178	0.09179151114184236	69.46269622916323	137.92539245832648	248.97274780273438	248.97726440429688
600	249.0024871826172	11.4605					1	DETECTED	249.0025 m/z @11.46 [CD8305_2.mzXML]	249.0024871826172	11.4605	1.8077	19.815166666666666	18.007466666666666	7747.07177734375	3228439.841879577	0	1178	0.5992875971652989	0.9327587159511576	10.144808949093177	248.99903869628906	249.00416564941406
601	249.05709838867188	16.365783333333333					1	DETECTED	249.0571 m/z @16.37 [CD8305_2.mzXML]	249.05709838867188	16.365783333333333	9.1586	18.1295	8.9709	2517.060791015625	682661.9743426519	0	1178	0.864827012448707	0.6223582490617	0.24471649812340013	249.0557861328125	249.06167602539062
602	249.108154296875	1.8644333333333334					1	DETECTED	249.1082 m/z @1.86 [CD8305_2.mzXML]	249.108154296875	1.8644333333333334	1.85035	11.199800000000002	9.349450000000001	46852.67578125	966915.4161236266	0	1178	0.2226063059988006	36.99619019308403	7.889577142440379	249.10720825195312	249.10948181152344
603	249.15721130371094	9.79455					1	DETECTED	249.1572 m/z @9.79 [CD8305_2.mzXML]	249.15721130371094	9.79455	9.356133333333334	10.066933333333333	0.710799999999999	10176.4931640625	146868.69911407464	0	1178	0.1796919906171972	0.9357650300437766	0.9360737147451422	249.1566162109375	249.15792846679688
604	249.2171173095703	10.308950000000001					1	DETECTED	249.2171 m/z @10.31 [CD8305_2.mzXML]	249.2171173095703	10.308950000000001	5.718633333333333	11.101016666666668	5.382383333333335	11457.49609375	601545.4980169067	0	1178	0.3150210466705321	0.5862758197509975	0.17255163950199515	249.2165985107422	249.2209014892578
605	250.61318969726562	12.936966666666667					1	DETECTED	250.6132 m/z @12.94 [CD8305_2.mzXML]	250.61318969726562	12.936966666666667	12.889800000000001	12.952533333333333	0.0627333333333322	3967.19775390625	13131.86532165527	0	1178	0.07793681418389653	0.6650176678445247	0.33003533568904936	250.61318969726562	250.61489868164062
606	251.1274871826172	12.033766666666667					1	DETECTED	251.1275 m/z @12.03 [CD8305_2.mzXML]	251.1274871826172	12.033766666666667	0.1011	19.997166666666665	19.896066666666666	63667.55859375	9635315.79242657	0	1178	10.269267738021856	0.5153855466411663	0.4164295612699569	251.1237030029297	251.12783813476562
607	252.10891723632812	6.349283333333333					1	DETECTED	252.1089 m/z @6.35 [CD8305_2.mzXML]	252.10891723632812	6.349283333333333	0.11928333333333334	19.979	19.859716666666667	3271.4140625	1862016.325019532	0	1178	18.86075345976197	1.5938777421080794	2.1877554842161584	252.1078643798828	252.10987854003906
608	252.1311492919922	12.049016666666667					1	DETECTED	252.1311 m/z @12.05 [CD8305_2.mzXML]	252.1311492919922	12.049016666666667	1.5374833333333333	19.377	17.839516666666665	11012.4912109375	1933238.0162254623	0	1178	7.429211679831245	1.7553789325630926	0.40789003614766606	252.12164306640625	252.13160705566406
609	253.036376953125	11.57005					1	DETECTED	253.0364 m/z @11.57 [CD8305_2.mzXML]	253.036376953125	11.57005	11.525616666666668	11.743733333333333	0.21811666666666518	10635.56640625	71375.7235186765	0	1178	0.11106399362758701	2.4544261065266766	3.4716098436803007	253.0361785888672	253.0365753173828
610	253.0475616455078	1.596					1	DETECTED	253.0476 m/z @1.60 [CD8305_2.mzXML]	253.0475616455078	1.596	0.11928333333333334	19.979	19.859716666666667	6036.5634765625	2749917.551784458	0	1178	16.63107820763163	6.771669681129867	13.253880376098305	253.0475616455078	253.05311584472656
611	253.1944580078125	14.520333333333333					1	DETECTED	253.1945 m/z @14.52 [CD8305_2.mzXML]	253.1944580078125	14.520333333333333	11.215283333333334	15.205766666666667	3.9904833333333336	5775.25146484375	512312.3284017334	0	1178	0.8996432849118818	0.6036948508091154	0.20738970161823092	253.19427490234375	253.19515991210938
612	254.13858032226562	8.967233333333333					1	DETECTED	254.1386 m/z @8.97 [CD8305_2.mzXML]	254.13858032226562	8.967233333333333	8.913366666666667	11.067	2.1536333333333335	4581.3916015625	198066.63455737298	0	1178	2.021223069384382	19.99040841584181	38.98081683168362	254.13754272460938	254.13943481445312
613	254.1755828857422	14.35995					1	DETECTED	254.1756 m/z @14.36 [CD8305_2.mzXML]	254.1755828857422	14.35995	10.066933333333333	19.267666666666667	9.200733333333334	7933.08203125	1591055.5448832999	0	1178	4.369648581856241	1.0715930134598437	0.5758892714586547	254.17437744140625	254.176513671875
614	254.82386779785156	2.0038333333333336					1	DETECTED	254.8239 m/z @2.00 [CD8305_2.mzXML]	254.82386779785156	2.0038333333333336	1.7340000000000002	2.20245	0.4684499999999996	10703.189453125	189010.63109191883	0	1178	0.1761787954785312	0.868035824583075	0.7360716491661502	254.82301330566406	254.82398986816406
615	254.94166564941406	13.754566666666667					1	DETECTED	254.9417 m/z @13.75 [CD8305_2.mzXML]	254.94166564941406	13.754566666666667	0.63	18.553833333333333	17.923833333333334	22440.021484375	3410204.7957717283	0	1178	5.012699971857234	0.8191380247595275	1.017179626344079	254.94161987304688	254.94349670410156
616	255.1221466064453	11.540716666666667					1	DETECTED	255.1221 m/z @11.54 [CD8305_2.mzXML]	255.1221466064453	11.540716666666667	11.215283333333334	13.719366666666668	2.504083333333334	43847.17578125	1346197.1368358154	0	1178	0.3835132316529748	0.881984924036931	4.549828665480508	255.11322021484375	255.12344360351562
617	255.17189025878906	13.986083333333333					1	DETECTED	255.1719 m/z @13.99 [CD8305_2.mzXML]	255.17189025878906	13.986083333333333	9.038499999999999	19.924500000000002	10.886000000000003	36388.23046875	5751039.4217461245	0	1178	0.12116968400331629	1.0528410832502588	3.215291035497146	255.1713409423828	255.17259216308594
618	255.23141479492188	13.790183333333333					1	DETECTED	255.2314 m/z @13.79 [CD8305_2.mzXML]	255.23141479492188	13.790183333333333	0.1011	19.997166666666665	19.896066666666666	14027.0556640625	3649245.4862256483	0	1178	8.068053868615916	0.9327044873321559	0.05955959209044335	255.22943115234375	255.23312377929688
619	256.0576477050781	2.244266666666667					1	DETECTED	256.0576 m/z @2.24 [CD8305_2.mzXML]	256.0576477050781	2.244266666666667	2.1321333333333334	3.6623500000000004	1.530216666666667	8525.689453125	272872.4280941162	0	1178	0.1878483194426419	6.823201545778831	9.771453020504483	256.0567932128906	256.0586242675781
620	256.1748962402344	13.986083333333333					1	DETECTED	256.1749 m/z @13.99 [CD8305_2.mzXML]	256.1748962402344	13.986083333333333	13.897133333333333	17.70266666666667	3.8055333333333365	3423.994873046875	337628.59563269065	0	1178	1.4540593798388493	21.391418399849993	41.782836799699986	256.17340087890625	256.1763610839844
621	256.26300048828125	11.337683333333333					1	DETECTED	256.2630 m/z @11.34 [CD8305_2.mzXML]	256.26300048828125	11.337683333333333	0.11928333333333334	19.906333333333336	19.787050000000004	36303.41796875	1782326.53059796	0	1178	0.09270127374831283	0.5224330161730331	0.22828265784922613	256.26080322265625	256.2648010253906
622	256.82073974609375	1.9897833333333332					1	DETECTED	256.8207 m/z @1.99 [CD8305_2.mzXML]	256.82073974609375	1.9897833333333332	1.68655	12.824683333333333	11.138133333333332	18280.10546875	2646877.375927124	0	1178	0.1812192546995639	18.365615037924595	35.73123007584919	256.8124084472656	256.82373046875
623	257.0743103027344	1.8644333333333334					1	DETECTED	257.0743 m/z @1.86 [CD8305_2.mzXML]	257.0743103027344	1.8644333333333334	1.8362833333333335	13.077116666666665	11.240833333333331	9915.8994140625	1331761.8770186156	0	1178	0.5665533965356464	199.65956187093022	75.08700540221133	257.0736083984375	257.08367919921875
624	257.24676513671875	12.440249999999999					1	DETECTED	257.2468 m/z @12.44 [CD8305_2.mzXML]	257.24676513671875	12.440249999999999	0.15598333333333333	19.942666666666664	19.786683333333333	6883.89697265625	2036848.154281737	0	1178	6.203289268665993	0.7634783726433748	1.70322690079604	257.2456359863281	257.24884033203125
625	257.9805603027344	10.206449999999998					1	DETECTED	257.9806 m/z @10.21 [CD8305_2.mzXML]	257.9805603027344	10.206449999999998	9.79455	10.426716666666666	0.6321666666666665	4915.53515625	110670.55433999622	0	1178	0.3294677451480741	0.7673788136279044	0.5100102184773811	257.9801940917969	257.9811096191406
626	258.1695251464844	9.458883333333334					1	DETECTED	258.1695 m/z @9.46 [CD8305_2.mzXML]	258.1695251464844	9.458883333333334	9.39025	9.728133333333334	0.337883333333334	4963.6728515625	45379.76198031625	0	1178	0.1392683267153263	2.4615104419620826	3.622391645851083	258.1695251464844	258.1708984375
627	258.89898681640625	1.6412333333333333					1	DETECTED	258.8990 m/z @1.64 [CD8305_2.mzXML]	258.89898681640625	1.6412333333333333	1.596	1.7793999999999999	0.18339999999999979	43939.73046875	196825.31556542986	0	1178	0.06222250731849743	2.0272660280029497	2.1879265506226737	258.89837646484375	258.899169921875
628	258.94384765625	1.4937833333333332					1	DETECTED	258.9438 m/z @1.49 [CD8305_2.mzXML]	258.94384765625	1.4937833333333332	1.4328666666666665	1.596	0.16313333333333357	11539.7412109375	79000.8035709229	0	1178	0.10797783133799799	1.3389876880984959	1.6779753761969916	258.943359375	258.94415283203125
629	258.9726867675781	1.4937833333333332					1	DETECTED	258.9727 m/z @1.49 [CD8305_2.mzXML]	258.9726867675781	1.4937833333333332	1.4328666666666665	12.183300000000001	10.750433333333334	13221.3681640625	1931576.9440430913	0	1178	0.08733227075021444	88.23885088919279	175.4777017783856	258.97235107421875	258.9800720214844
630	259.02691650390625	14.520333333333333					1	DETECTED	259.0269 m/z @14.52 [CD8305_2.mzXML]	259.02691650390625	14.520333333333333	10.1367	18.737666666666666	8.600966666666666	3664.054931640625	758873.2684207462	0	1178	4.4443773882180455	0.9810317164604703	0.7589303127706121	259.0255126953125	259.0287780761719
631	259.0933532714844	11.846933333333334					1	DETECTED	259.0934 m/z @11.85 [CD8305_2.mzXML]	259.0933532714844	11.846933333333334	3.3114666666666666	11.92165	8.610183333333334	8267.69140625	662741.2706019896	0	1178	0.18341750036133142	0.5043768354786302	0.008753670957260538	259.0926513671875	259.09417724609375
632	259.244873046875	14.328116666666666					1	DETECTED	259.2449 m/z @14.33 [CD8305_2.mzXML]	259.244873046875	14.328116666666666	14.171733333333332	14.703833333333334	0.5321000000000016	3554.31640625	69901.65282312017	0	1178	0.11866010904845048	1.7012682510923967	2.4025365021847933	259.2439880371094	259.2456359863281
633	259.6578369140625	13.1545					1	DETECTED	259.6578 m/z @13.15 [CD8305_2.mzXML]	259.6578369140625	13.1545	12.998316666666666	15.996466666666667	2.9981500000000008	9332.072265625	374647.88290362566	0	1178	0.1372773096008313	9.598175221427729	18.196350442855458	259.64862060546875	259.6659851074219
634	260.1675720214844	12.183300000000001					1	DETECTED	260.1676 m/z @12.18 [CD8305_2.mzXML]	260.1675720214844	12.183300000000001	12.018333333333334	13.3367	1.318366666666666	3338.416748046875	171770.0964350586	0	1178	0.11189415758310872	3.9958577490402125	6.991715498080425	260.1585388183594	260.1681823730469
635	260.185302734375	9.862783333333335					1	DETECTED	260.1853 m/z @9.86 [CD8305_2.mzXML]	260.185302734375	9.862783333333335	9.71255	10.395299999999999	0.6827499999999986	45843.84375	337402.9465974705	0	1178	0.09502476947725391	1.1104156230991544	0.4124056986916043	260.1845397949219	260.1861572265625
636	260.97637939453125	1.5374833333333333					1	DETECTED	260.9764 m/z @1.54 [CD8305_2.mzXML]	260.97637939453125	1.5374833333333333	1.1952666666666665	18.314833333333336	17.11956666666667	8042.59228515625	2196574.497439362	0	1178	0.12181335789523051	19.814979082929717	41.33615160621255	260.9755859375	260.984619140625
637	261.0108337402344	1.79365					1	DETECTED	261.0108 m/z @1.79 [CD8305_2.mzXML]	261.0108337402344	1.79365	1.4328666666666665	14.77185	13.338983333333335	58814.54296875	3182424.694681702	0	1178	0.1424262782278285	1.2556046371147678	1.5115820596263894	261.00494384765625	261.02069091796875
638	261.0734558105469	10.511249999999999					1	DETECTED	261.0735 m/z @10.51 [CD8305_2.mzXML]	261.0734558105469	10.511249999999999	10.483333333333333	10.58195	0.09861666666666835	5809.79833984375	26607.245710754447	0	1178	0.09785157390463439	1.7662686567164811	2.5325373134329623	261.07275390625	261.0739440917969
639	261.1444091796875	9.52735					1	DETECTED	261.1444 m/z @9.53 [CD8305_2.mzXML]	261.1444091796875	9.52735	0.15598333333333333	19.960833333333333	19.804850000000002	66540.3671875	2912429.7650222173	1	1178	0.08653000804350874	0.5110933112338446	21.025880931977227	261.1429443359375	261.14569091796875
640	261.1889343261719	9.896666666666667					1	DETECTED	261.1889 m/z @9.90 [CD8305_2.mzXML]	261.1889343261719	9.896666666666667	0.1011	19.997166666666665	19.896066666666666	6779.57177734375	1731432.4531189878	0	1178	9.607560033463994	1.0155648643774224	3.819413911338017	261.18353271484375	261.1896057128906
641	262.039794921875	3.236283333333333					1	DETECTED	262.0398 m/z @3.24 [CD8305_2.mzXML]	262.039794921875	3.236283333333333	2.9846166666666667	10.813233333333333	7.828616666666666	2746.430419921875	522604.14927789307	0	1178	1.695345687351241	15.553543046357627	30.107086092715253	262.0372619628906	262.049560546875
642	262.1477966308594	9.52735					1	DETECTED	262.1478 m/z @9.53 [CD8305_2.mzXML]	262.1477966308594	9.52735	9.476049999999999	12.574833333333334	3.098783333333335	6651.494140625	576422.9322684328	0	1178	0.11355329574453421	30.2025666016887	59.4051332033774	262.1475830078125	262.1495056152344
643	263.0187683105469	11.292816666666665					1	DETECTED	263.0188 m/z @11.29 [CD8305_2.mzXML]	263.0187683105469	11.292816666666665	10.878983333333334	18.1855	7.306516666666667	8995.015625	1046314.5962953488	0	1178	0.24291350847733106	7.638310975129375	15.518576497304444	263.0179138183594	263.01953125
644	263.0296325683594	10.627					1	DETECTED	263.0296 m/z @10.63 [CD8305_2.mzXML]	263.0296325683594	10.627	10.553316666666666	17.73966666666667	7.186350000000003	38426.33984375	814451.5687723404	0	1178	0.09128850440313485	1.6821058243389708	1.6727278558637928	263.0198059082031	263.02984619140625
645	263.08843994140625	11.584866666666667					1	DETECTED	263.0884 m/z @11.58 [CD8305_2.mzXML]	263.08843994140625	11.584866666666667	1.79365	18.79283333333333	16.99918333333333	269093.90625	7202792.646445649	1	1178	9.835838252189662	0.5147813627965775	0.021129470602769332	263.0843200683594	263.0926513671875
646	263.13916015625	9.663					1	DETECTED	263.1392 m/z @9.66 [CD8305_2.mzXML]	263.13916015625	9.663	9.6125	10.9121	1.2995999999999999	11893.94921875	266295.1142010497	0	1178	0.08812528424051891	12.867326732673382	24.734653465346764	263.1317138671875	263.13916015625
647	263.2363586425781	14.35995					1	DETECTED	263.2364 m/z @14.36 [CD8305_2.mzXML]	263.2363586425781	14.35995	0.28345000000000004	19.12183333333333	18.838383333333333	105675.109375	5983124.637715243	0	1178	0.4429246757924563	1.239331316956822	2.923111328553251	263.2322692871094	263.23785400390625
648	264.091796875	11.555383333333333					1	DETECTED	264.0918 m/z @11.56 [CD8305_2.mzXML]	264.091796875	11.555383333333333	11.509883333333333	11.86235	0.3524666666666665	33327.98828125	278442.2750746463	0	1178	0.11741680743605976	3.8336714441279174	5.567556192219318	264.09161376953125	264.0923767089844
649	264.1705322265625	9.18765					1	DETECTED	264.1705 m/z @9.19 [CD8305_2.mzXML]	264.1705322265625	9.18765	5.858633333333333	9.492899999999999	3.634266666666666	26888.673828125	566404.5417316586	0	1178	0.08438518665898087	0.5438883957974544	2.330510604005686	264.16204833984375	264.1711120605469
650	264.8515319824219	1.74975					1	DETECTED	264.8515 m/z @1.75 [CD8305_2.mzXML]	264.8515319824219	1.74975	1.6561666666666668	1.7649333333333332	0.10876666666666646	17503.568359375	76003.81005346676	0	1178	0.12764629079197065	0.5811219946571684	0.16224398931433687	264.84356689453125	264.85211181640625
651	265.0226135253906	1.8077					1	DETECTED	265.0226 m/z @1.81 [CD8305_2.mzXML]	265.0226135253906	1.8077	1.7649333333333332	17.422833333333333	15.6579	29645.16796875	1278723.812146149	0	1178	0.07676707549189588	14.966781087305758	25.43947458444502	265.0129089355469	265.0325622558594
652	265.08447265625	18.829666666666665					1	DETECTED	265.0845 m/z @18.83 [CD8305_2.mzXML]	265.08447265625	18.829666666666665	0.1011	19.997166666666665	19.896066666666666	4884.5771484375	1260472.825836334	0	1178	1.0603164967581726	0.5311689629211703	0.06387348397133065	265.0747375488281	265.0856628417969
653	265.11798095703125	9.71255					1	DETECTED	265.1180 m/z @9.71 [CD8305_2.mzXML]	265.11798095703125	9.71255	9.629583333333333	10.360333333333333	0.7307500000000005	266504.5	1544126.078547371	1	1178	0.07916014218749012	1.6998390452498986	1.8631968082036343	265.1177673339844	265.1186218261719
654	265.2518005371094	12.591066666666668					1	DETECTED	265.2518 m/z @12.59 [CD8305_2.mzXML]	265.2518005371094	12.591066666666668	4.433533333333333	19.796833333333332	15.363299999999999	32802.20703125	1787162.6315894169	0	1178	0.12794907326615856	0.6094957351809711	18.680764175901704	265.2421875	265.2529602050781
655	265.98101806640625	10.206449999999998					1	DETECTED	265.9810 m/z @10.21 [CD8305_2.mzXML]	265.98101806640625	10.206449999999998	10.188816666666666	10.325616666666667	0.13680000000000092	14522.966796875	71399.54885107491	0	1178	0.09377113616817923	3.879017013232723	7.724064518645117	265.980712890625	265.98101806640625
656	266.12164306640625	9.71255					1	DETECTED	266.1216 m/z @9.71 [CD8305_2.mzXML]	266.12164306640625	9.71255	7.93575	12.47415	4.5384	31392.927734375	589215.1949505624	0	1178	0.10260158967724387	1.7554211931445394	2.0434254521162356	266.11395263671875	266.1217346191406
657	266.63818359375	12.7742					1	DETECTED	266.6382 m/z @12.77 [CD8305_2.mzXML]	266.63818359375	12.7742	2.69905	12.873933333333333	10.174883333333334	6586.650390625	1476534.2036516115	0	1178	0.07503894619461526	0.504949471389177	0.00989894277835397	266.63043212890625	266.6387939453125
658	266.8489685058594	1.74975					1	DETECTED	266.8490 m/z @1.75 [CD8305_2.mzXML]	266.8489685058594	1.74975	1.68655	1.8077	0.12115000000000009	19848.921875	91011.8832851563	0	1178	0.11308257588970938	0.9584651898734197	0.9169303797468392	266.84881591796875	266.84942626953125
659	266.92724609375	1.611					1	DETECTED	266.9272 m/z @1.61 [CD8305_2.mzXML]	266.92724609375	1.611	1.5667499999999999	1.6261166666666667	0.05936666666666679	31657.111328125	91512.01175390615	0	1178	0.0636434533128638	0.6708097928436907	0.3416195856873814	266.927001953125	266.9275817871094
660	267.0306701660156	11.540716666666667					1	DETECTED	267.0307 m/z @11.54 [CD8305_2.mzXML]	267.0306701660156	11.540716666666667	11.540716666666667	12.21775	0.677033333333334	5457.240234375	83597.11839147958	0	1178	0.14610867050388165	null	null	267.0208740234375	267.0323181152344
661	267.06781005859375	16.34745					1	DETECTED	267.0678 m/z @16.35 [CD8305_2.mzXML]	267.06781005859375	16.34745	0.4841666666666667	19.906333333333336	19.42216666666667	7399.26953125	2399488.9976284495	0	1178	7.844145173985945	0.7526191673669633	0.753773342615088	267.0580749511719	267.0724182128906
662	267.11962890625	10.829833333333333					1	DETECTED	267.1196 m/z @10.83 [CD8305_2.mzXML]	267.11962890625	10.829833333333333	9.71255	11.57005	1.8575	5407.8623046875	332926.9392169798	0	1178	0.06675349538168618	0.8312573653355612	0.6625147306711224	267.11962890625	267.1249084472656
663	267.1563720703125	11.778466666666667					1	DETECTED	267.1564 m/z @11.78 [CD8305_2.mzXML]	267.1563720703125	11.778466666666667	11.743733333333333	13.530633333333332	1.7868999999999993	5891.04150390625	265526.98143225076	0	1178	0.22666818661660493	25.72312859884823	50.44625719769646	267.1556396484375	267.16253662109375
664	267.6463928222656	13.1545					1	DETECTED	267.6464 m/z @13.15 [CD8305_2.mzXML]	267.6463928222656	13.1545	12.064883333333334	14.65295	2.5880666666666663	141734.34375	2652355.7194971326	2	1178	0.23456223985835223	1.8388504108192143	2.337202645038016	267.6455383300781	267.6470642089844
665	267.97869873046875	10.206449999999998					1	DETECTED	267.9787 m/z @10.21 [CD8305_2.mzXML]	267.97869873046875	10.206449999999998	10.188816666666666	14.43925	4.2504333333333335	13220.453125	355663.74845794745	0	1178	0.09503600790012534	120.52268431002459	240.04536862004917	267.9784851074219	267.984619140625
666	268.1541748046875	9.18765					1	DETECTED	268.1542 m/z @9.19 [CD8305_2.mzXML]	268.1541748046875	9.18765	9.127550000000001	13.861666666666668	4.734116666666667	172926.0625	2164470.264447389	0	1178	0.07507092431315954	2.0110503496007324	2.7308554657806052	268.14752197265625	268.1548767089844
667	268.9574279785156	11.540716666666667					1	DETECTED	268.9574 m/z @11.54 [CD8305_2.mzXML]	268.9574279785156	11.540716666666667	1.5667499999999999	19.322333333333333	17.755583333333334	9091.7060546875	1846598.5500644841	0	1178	0.392268530484273	0.8010464440445859	0.5064363910274609	268.9488525390625	268.95892333984375
668	269.011474609375	16.403233333333333					1	DETECTED	269.0115 m/z @16.40 [CD8305_2.mzXML]	269.011474609375	16.403233333333333	2.4922833333333334	17.942833333333333	15.45055	2210.47802734375	1073364.4566207277	0	1178	7.311601553581392	0.5553377015947868	0.1106754031895737	269.00689697265625	269.01318359375
669	269.08740234375	1.4790666666666668					1	DETECTED	269.0874 m/z @1.48 [CD8305_2.mzXML]	269.08740234375	1.4790666666666668	1.4142833333333333	1.5374833333333333	0.12319999999999998	3784.62255859375	20374.00281350708	0	1178	0.06933286176151543	0.950861847182916	0.8710147876132719	269.0861511230469	269.0880432128906
670	269.1380615234375	12.018333333333334					1	DETECTED	269.1381 m/z @12.02 [CD8305_2.mzXML]	269.1380615234375	12.018333333333334	11.4605	12.303416666666667	0.8429166666666674	28049.205078125	331091.08400976553	0	1178	0.8114837588307378	0.8631209269606037	0.469324877241363	269.13726806640625	269.13916015625
671	269.1683349609375	15.152616666666667					1	DETECTED	269.1683 m/z @15.15 [CD8305_2.mzXML]	269.1683349609375	15.152616666666667	13.897133333333333	17.236833333333333	3.3397000000000006	2479.638427734375	312220.12013949605	0	1178	1.5789294331556754	1.3300455335926396	1.6600910671852793	269.1673889160156	269.1694030761719
672	269.22601318359375	13.986083333333333					1	DETECTED	269.2260 m/z @13.99 [CD8305_2.mzXML]	269.22601318359375	13.986083333333333	11.743733333333333	15.3681	3.624366666666667	42189.8125	1386769.0002456054	0	1178	0.2868856978767642	0.7362897063859696	0.35980186476898535	269.2254333496094	269.2268981933594
673	269.2831726074219	12.591066666666668					1	DETECTED	269.2832 m/z @12.59 [CD8305_2.mzXML]	269.2831726074219	12.591066666666668	0.22898333333333334	19.796833333333332	19.56785	8992.638671875	1660931.1098049628	0	1178	1.4731363703719325	1.030071068581902	0.2229243554537108	269.2771911621094	269.2846374511719
674	270.14105224609375	12.033766666666667					1	DETECTED	270.1411 m/z @12.03 [CD8305_2.mzXML]	270.14105224609375	12.033766666666667	12.018333333333334	12.081050000000001	0.06271666666666675	6272.26171875	13792.036210449267	0	1178	0.07300957817783171	2.0318574514040266	3.0637149028080533	270.1408386230469	270.14154052734375
675	270.22918701171875	14.021366666666667					1	DETECTED	270.2292 m/z @14.02 [CD8305_2.mzXML]	270.22918701171875	14.021366666666667	13.879383333333333	14.569566666666667	0.6901833333333336	8325.7607421875	188811.39191229225	0	1178	0.23978348051430132	2.4305082756191934	3.8610165512383867	270.22857666015625	270.22998046875
676	270.7975769042969	1.9617499999999999					1	DETECTED	270.7976 m/z @1.96 [CD8305_2.mzXML]	270.7975769042969	1.9617499999999999	1.7649333333333332	2.14625	0.38131666666666697	10398.2470703125	162121.30159619142	0	1178	0.2931909618032442	0.968710305699044	0.937420611398088	270.79669189453125	270.79803466796875
677	271.03961181640625	1.79365					1	DETECTED	271.0396 m/z @1.79 [CD8305_2.mzXML]	271.03961181640625	1.79365	1.7340000000000002	1.9194833333333332	0.185483333333333	61156.6640625	323164.31556982425	0	1178	0.07088482458927126	1.554763900530878	2.1917873358721556	271.03955078125	271.0398864746094
678	271.1642150878906	10.762316666666667					1	DETECTED	271.1642 m/z @10.76 [CD8305_2.mzXML]	271.1642150878906	10.762316666666667	10.74455	10.862666666666666	0.11811666666666554	8211.8037109375	42540.35808325182	0	1178	0.12883101677004127	3.3241088180112173	5.6482176360224345	271.1642150878906	271.1649169921875
679	271.20526123046875	14.487633333333333					1	DETECTED	271.2053 m/z @14.49 [CD8305_2.mzXML]	271.20526123046875	14.487633333333333	14.021366666666667	15.170433333333333	1.1490666666666662	12193.1123046875	457641.1041195069	0	1178	0.5549895587163487	1.2321990277380626	1.4643980554761253	271.2044372558594	271.2059326171875
680	271.2623291015625	12.574833333333334					1	DETECTED	271.2623 m/z @12.57 [CD8305_2.mzXML]	271.2623291015625	12.574833333333334	0.1011	19.997166666666665	19.896066666666666	14877.8994140625	4880906.784340149	0	1178	11.801727526555915	0.7975185189144122	0.3445942262358553	271.2545471191406	271.2640075683594
681	271.6575927734375	12.936966666666667					1	DETECTED	271.6576 m/z @12.94 [CD8305_2.mzXML]	271.6575927734375	12.936966666666667	12.807916666666667	13.367883333333333	0.5599666666666661	19985.734375	229178.67834497013	0	1178	0.07698240958246494	2.1695725171122375	5.163604058752211	271.6476135253906	271.6579284667969
682	272.2578125	11.367816666666666					1	DETECTED	272.2578 m/z @11.37 [CD8305_2.mzXML]	272.2578125	11.367816666666666	0.11928333333333334	19.979	19.859716666666667	17293.4375	1847947.125012451	0	1178	0.07128831470491193	1.1646770381475735	0.43225965497172947	272.2574157714844	272.2676086425781
683	272.6652526855469	13.321466666666668					1	DETECTED	272.6653 m/z @13.32 [CD8305_2.mzXML]	272.6652526855469	13.321466666666668	13.029850000000001	13.5646	0.534749999999999	9605.224609375	127142.3993677364	0	1178	0.08455031769632093	0.9168714636794876	0.3930406965019772	272.6562194824219	272.6661071777344
684	272.79437255859375	2.0038333333333336					1	DETECTED	272.7944 m/z @2.00 [CD8305_2.mzXML]	272.79437255859375	2.0038333333333336	1.7793999999999999	2.20245	0.4230499999999999	12828.6982421875	184798.84099316408	0	1178	0.2114614197853828	0.9424847764740811	0.8849695529481623	272.7938232421875	272.7955627441406
685	272.9440002441406	1.611					1	DETECTED	272.9440 m/z @1.61 [CD8305_2.mzXML]	272.9440002441406	1.611	1.58125	1.68655	0.10529999999999995	55150.4765625	222495.05694433604	0	1178	0.06509596374480076	1.7697478991596665	2.995896047687338	272.9437561035156	272.94415283203125
686	274.00335693359375	11.337683333333333					1	DETECTED	274.0034 m/z @11.34 [CD8305_2.mzXML]	274.00335693359375	11.337683333333333	2.9413	18.3335	15.3922	10945.123046875	1706634.0671192007	0	1178	0.7020899861123677	0.9165970268945162	15.82890416130575	274.00146484375	274.0056457519531
687	274.2006530761719	10.188816666666666					1	DETECTED	274.2007 m/z @10.19 [CD8305_2.mzXML]	274.2006530761719	10.188816666666666	10.101816666666668	10.61155	0.5097333333333314	2298.67529296875	33340.08188088976	0	1178	0.0885127595818993	2.9295019157088693	4.859003831417739	274.2002258300781	274.2023010253906
688	274.2727355957031	11.337683333333333					1	DETECTED	274.2727 m/z @11.34 [CD8305_2.mzXML]	274.2727355957031	11.337683333333333	10.878983333333334	13.754566666666667	2.875583333333333	2948566.75	1.8655694322476525E7	1	1178	0.10100868563289822	2.579721158467208	2.7091066720147583	274.27227783203125	274.2747497558594
689	274.88079833984375	1.74975					1	DETECTED	274.8808 m/z @1.75 [CD8305_2.mzXML]	274.88079833984375	1.74975	1.6561666666666668	1.8077	0.1515333333333333	24035.365234375	154140.93671704098	0	1178	0.10504801289321053	0.8096170970614441	0.6192341941228883	274.8734436035156	274.8814392089844
690	274.94134521484375	1.6412333333333333					1	DETECTED	274.9413 m/z @1.64 [CD8305_2.mzXML]	274.94134521484375	1.6412333333333333	1.4328666666666665	1.6412333333333333	0.2083666666666668	7511.666015625	62421.26723266605	0	1178	0.12975489983223154	0.5	null	274.94134521484375	274.9507141113281
691	274.998779296875	11.2462					1	DETECTED	274.9988 m/z @11.25 [CD8305_2.mzXML]	274.998779296875	11.2462	10.829833333333333	19.158333333333335	8.328500000000002	14429.076171875	1692573.7298314217	0	1178	0.6499118767090799	9.990338435498469	21.370336017877033	274.9975280761719	275.00042724609375
692	275.2765197753906	11.337683333333333					1	DETECTED	275.2765 m/z @11.34 [CD8305_2.mzXML]	275.2765197753906	11.337683333333333	11.292816666666665	12.131733333333333	0.8389166666666679	398541.96875	2603365.6323623653	0	1178	0.09836585924009889	3.2697492947482396	4.343931634006461	275.2761535644531	275.2773742675781
693	275.63238525390625	13.1545					1	DETECTED	275.6324 m/z @13.15 [CD8305_2.mzXML]	275.63238525390625	13.1545	12.064883333333334	14.471566666666666	2.4066833333333317	87438.546875	1737679.048888702	0	1178	0.16320343964680895	0.6936333686507031	1.5173509858693441	275.63140869140625	275.6382751464844
694	276.1340637207031	13.139366666666666					1	DETECTED	276.1341 m/z @13.14 [CD8305_2.mzXML]	276.1340637207031	13.139366666666666	4.624433333333333	13.7022	9.077766666666665	23501.4921875	2059020.6347945242	0	1178	0.23868401422296337	0.5330497792114247	0.08477968633815933	276.13250732421875	276.1438903808594
695	276.2801513671875	11.322966666666668					1	DETECTED	276.2802 m/z @11.32 [CD8305_2.mzXML]	276.2801513671875	11.322966666666668	4.4016166666666665	11.645316666666668	7.243700000000001	28170.486328125	4944955.453128722	0	1178	0.1573938233552088	0.5232866420568242	0.04657328411364836	276.2798156738281	276.28826904296875
696	276.65179443359375	13.1545					1	DETECTED	276.6518 m/z @13.15 [CD8305_2.mzXML]	276.65179443359375	13.1545	13.093133333333332	13.986083333333333	0.8929500000000008	21582.958984375	299372.9186821902	0	1178	0.10797592985892557	7.275529603476206	13.551059206952411	276.6505126953125	276.65179443359375
697	276.9541931152344	1.5374833333333333					1	DETECTED	276.9542 m/z @1.54 [CD8305_2.mzXML]	276.9541931152344	1.5374833333333333	0.9948166666666667	14.249166666666667	13.25435	8151.58447265625	3060273.2827432556	0	1178	0.08614811326435157	12.212238943488945	154.64259730989582	276.9446716308594	276.9551696777344
698	276.98480224609375	1.79365					1	DETECTED	276.9848 m/z @1.79 [CD8305_2.mzXML]	276.98480224609375	1.79365	1.7649333333333332	19.212833333333332	17.4479	21282.55859375	1376022.6757315977	0	1178	0.2812137211822827	263.2437099726668	14.270684512656214	276.9841613769531	276.9947814941406
699	277.0382385253906	10.511249999999999					1	DETECTED	277.0382 m/z @10.51 [CD8305_2.mzXML]	277.0382385253906	10.511249999999999	10.469333333333333	10.61155	0.1422166666666662	8748.501953125	40414.709478882054	0	1178	0.10498855866973855	1.6964214711730043	2.490827509260977	277.0378112792969	277.0386962890625
700	277.1407775878906	11.92165					1	DETECTED	277.1408 m/z @11.92 [CD8305_2.mzXML]	277.1407775878906	11.92165	0.68455	13.200966666666666	12.516416666666666	6148.8193359375	852178.579751953	0	1178	0.24059981869181613	0.5569237911323502	0.11384758226470054	277.1345520019531	277.1444396972656
701	277.1578369140625	15.22335					1	DETECTED	277.1578 m/z @15.22 [CD8305_2.mzXML]	277.1578369140625	15.22335	9.879983333333334	17.53483333333333	7.654849999999998	7438.2578125	980070.5683809816	0	1178	0.4499597691809534	0.7162946581743094	1.628357834363349	277.1517639160156	277.15863037109375
702	277.179443359375	12.16595					1	DETECTED	277.1794 m/z @12.17 [CD8305_2.mzXML]	277.179443359375	12.16595	0.21076666666666669	18.848166666666668	18.6374	8000.18408203125	1284626.8166123044	0	1178	0.10875631718664636	1.0994701032447216	1.173825360240008	277.1761779785156	277.1803283691406
703	277.21295166015625	13.737066666666667					1	DETECTED	277.2130 m/z @13.74 [CD8305_2.mzXML]	277.21295166015625	13.737066666666667	0.7939666666666666	19.596333333333334	18.802366666666668	15747.9619140625	1843378.9070661012	0	1178	1.3432233554556667	0.7263471141637886	6.1899637229582165	277.21282958984375	277.21795654296875
704	278.0524597167969	16.64265					1	DETECTED	278.0525 m/z @16.64 [CD8305_2.mzXML]	278.0524597167969	16.64265	9.339583333333334	19.924500000000002	10.584916666666668	3022.578857421875	780629.0212477725	0	1178	2.4313253505553476	0.7246898563160683	0.4493797126321366	278.0499572753906	278.0532531738281
705	278.6269836425781	12.967583333333332					1	DETECTED	278.6270 m/z @12.97 [CD8305_2.mzXML]	278.6269836425781	12.967583333333332	12.7911	16.1439	3.3527999999999984	21189.34375	677147.2792205804	0	1178	0.1764972091905257	9.498913967324661	0.862873414716358	278.62591552734375	278.6320495605469
706	278.9808654785156	1.9194833333333332					1	DETECTED	278.9809 m/z @1.92 [CD8305_2.mzXML]	278.9808654785156	1.9194833333333332	1.9194833333333332	19.158333333333335	17.238850000000003	4979.66455078125	1922931.7297686448	0	1178	15.20422247681571	null	null	278.9800109863281	278.9826354980469
707	279.0561218261719	2.2720833333333332					1	DETECTED	279.0561 m/z @2.27 [CD8305_2.mzXML]	279.0561218261719	2.2720833333333332	2.03245	19.450666666666667	17.418216666666666	6964.748046875	1578085.0079081415	0	1178	0.10800865309666596	36.15220069378503	71.20497612490793	279.0470275878906	279.0568542480469
708	279.0835876464844	10.511249999999999					1	DETECTED	279.0836 m/z @10.51 [CD8305_2.mzXML]	279.0835876464844	10.511249999999999	4.4016166666666665	19.285833333333336	14.88421666666667	223897.953125	2600773.073485023	1	1178	0.0920267628335747	3.3204797673661117	2.291178732002466	279.0823669433594	279.0929260253906
709	279.1582336425781	12.440249999999999					1	DETECTED	279.1582 m/z @12.44 [CD8305_2.mzXML]	279.1582336425781	12.440249999999999	0.1011	19.997166666666665	19.896066666666666	85309.7109375	3.562239463833743E7	1	1178	18.473563940279195	0.806217067896357	0.07668974654398959	279.1577453613281	279.15936279296875
710	279.2309265136719	13.4154					1	DETECTED	279.2309 m/z @13.42 [CD8305_2.mzXML]	279.2309265136719	13.4154	11.726683333333334	15.170433333333333	3.4437499999999996	27473.638671875	1908963.4601524055	0	1178	1.0884947267259033	0.9781749911347253	1.087405008804269	279.2276916503906	279.2322082519531
711	279.6459045410156	12.936966666666667					1	DETECTED	279.6459 m/z @12.94 [CD8305_2.mzXML]	279.6459045410156	12.936966666666667	12.7742	13.667399999999999	0.8931999999999984	113750.390625	1480112.3320092743	2	1178	0.17218989685267694	1.9318220004045188	1.2942362498040763	279.6452331542969	279.6467590332031
712	280.09149169921875	1.7340000000000002					1	DETECTED	280.0915 m/z @1.73 [CD8305_2.mzXML]	280.09149169921875	1.7340000000000002	1.7019	19.0485	17.346600000000002	44949.46875	7115046.160147769	0	1178	8.783311019867332	263.5917112630333	487.0191688565705	280.08642578125	280.0916442871094
713	280.154052734375	9.373083333333334					1	DETECTED	280.1541 m/z @9.37 [CD8305_2.mzXML]	280.154052734375	9.373083333333334	0.1011	19.979	19.8779	34638.640625	6521375.963547851	0	1178	3.138374079842249	0.6934526407138866	0.9046480705546571	280.1467590332031	280.1630554199219
714	280.6540222167969	13.29145					1	DETECTED	280.6540 m/z @13.29 [CD8305_2.mzXML]	280.6540222167969	13.29145	12.921050000000001	14.038649999999999	1.1175999999999977	54440.82421875	907029.4878253165	0	1178	0.2272413755480116	1.1797760858596504	1.1663715097991905	280.6485900878906	280.6552734375
715	281.0098571777344	11.584866666666667					1	DETECTED	281.0099 m/z @11.58 [CD8305_2.mzXML]	281.0098571777344	11.584866666666667	11.540716666666667	11.693333333333333	0.15261666666666684	15346.1396484375	82750.23025000023	0	1178	0.07879530980590843	1.7283880709701742	2.4567761419403484	281.0096130371094	281.0102844238281
716	281.08355712890625	16.4214					1	DETECTED	281.0836 m/z @16.42 [CD8305_2.mzXML]	281.08355712890625	16.4214	9.79455	19.103666666666665	9.309116666666666	13209.40234375	2549351.8845108626	0	1178	2.107621792923821	0.7023787068265215	0.40022922047697396	281.08197021484375	281.08404541015625
717	281.15728759765625	9.356133333333334					1	DETECTED	281.1573 m/z @9.36 [CD8305_2.mzXML]	281.15728759765625	9.356133333333334	1.1589500000000001	19.14	17.98105	4910.81005859375	1621452.326761871	0	1178	0.08753007150570724	1.096782228041746	1.1951530838299613	281.1506042480469	281.1650390625
718	281.2466735839844	14.35995					1	DETECTED	281.2467 m/z @14.36 [CD8305_2.mzXML]	281.2466735839844	14.35995	10.878983333333334	17.516333333333332	6.637349999999998	219090.34375	1.0279458696807057E7	1	1178	0.44713260744397587	0.9585728854217297	0.3870385130103647	281.24578857421875	281.2479553222656
719	281.6619567871094	14.375283333333334					1	DETECTED	281.6620 m/z @14.38 [CD8305_2.mzXML]	281.6619567871094	14.375283333333334	11.614550000000001	15.8113	4.196749999999998	14130.0048828125	1360950.4125185544	0	1178	3.1996444251453404	0.7600788437854674	0.520157687570935	281.6575622558594	281.66259765625
720	282.2214660644531	17.181166666666666					1	DETECTED	282.2215 m/z @17.18 [CD8305_2.mzXML]	282.2214660644531	17.181166666666666	0.1011	19.997166666666665	19.896066666666666	4037.465576171875	2462275.0588129554	0	1178	13.47892761878737	0.582435275428277	0.16487055085655397	282.21990966796875	282.2227478027344
721	282.25018310546875	14.217883333333333					1	DETECTED	282.2502 m/z @14.22 [CD8305_2.mzXML]	282.25018310546875	14.217883333333333	11.337683333333333	15.996466666666667	4.658783333333334	41502.6015625	2183072.550821108	0	1178	0.4303430618505768	1.961713145080056	2.5881485489086793	282.24822998046875	282.25927734375
722	282.2783508300781	13.879383333333333					1	DETECTED	282.2784 m/z @13.88 [CD8305_2.mzXML]	282.2783508300781	13.879383333333333	11.86235	14.106599999999998	2.244249999999999	43045.86328125	976662.6063698715	0	1178	0.2822534421618208	0.9144524810408999	1.5284125477041353	282.2773742675781	282.27899169921875
723	282.8224792480469	1.74975					1	DETECTED	282.8225 m/z @1.75 [CD8305_2.mzXML]	282.8224792480469	1.74975	1.25015	1.8077	0.55755	19560.783203125	216918.97433520504	0	1178	0.0856908950780284	0.5579963971176943	0.11599279423538869	282.8186950683594	282.8232116699219
724	282.904541015625	1.596					1	DETECTED	282.9045 m/z @1.60 [CD8305_2.mzXML]	282.904541015625	1.596	1.5519333333333334	1.6412333333333333	0.08929999999999993	59037.61328125	216543.1308417969	0	1178	0.059717531656024114	1.0132375189107399	0.9964068578261522	282.9043884277344	282.9046936035156
725	282.972900390625	11.709933333333334					1	DETECTED	282.9729 m/z @11.71 [CD8305_2.mzXML]	282.972900390625	11.709933333333334	2.5742833333333333	16.568616666666667	13.994333333333334	8739.44921875	1750161.504799926	0	1178	0.5543954533810531	0.7659188636459	0.34062747904793417	282.9691467285156	282.9744873046875
726	283.0072937011719	10.206449999999998					1	DETECTED	283.0073 m/z @10.21 [CD8305_2.mzXML]	283.0072937011719	10.206449999999998	10.188816666666666	10.325616666666667	0.13680000000000092	9699.7275390625	51124.97500634812	0	1178	0.09822806505495585	3.879017013232723	6.758034026465446	283.0069885253906	283.00732421875
727	283.0274353027344	1.85035					1	DETECTED	283.0274 m/z @1.85 [CD8305_2.mzXML]	283.0274353027344	1.85035	1.85035	17.3855	15.53515	9098.03125	2068023.0575441597	0	1178	14.638774250409307	null	null	283.02618408203125	283.02874755859375
728	283.15374755859375	12.049016666666667					1	DETECTED	283.1537 m/z @12.05 [CD8305_2.mzXML]	283.15374755859375	12.049016666666667	11.322966666666668	12.131733333333333	0.8087666666666653	8075.1904296875	234668.2534727782	0	1178	0.06984950075154828	0.556963478181025	0.11392695636205005	283.1504211425781	283.15380859375
729	283.24176025390625	14.873716666666667					1	DETECTED	283.2418 m/z @14.87 [CD8305_2.mzXML]	283.24176025390625	14.873716666666667	14.687016666666667	16.162300000000002	1.4752833333333353	2817.370361328125	144392.00799978647	0	1178	0.20165693785349248	3.950946259596504	6.901892519193008	283.2413330078125	283.24249267578125
730	283.2622985839844	12.574833333333334					1	DETECTED	283.2623 m/z @12.57 [CD8305_2.mzXML]	283.2622985839844	12.574833333333334	0.33796666666666664	19.869833333333336	19.53186666666667	92639.6328125	2815541.0588354506	1	1178	0.23167731134653557	1.589393500408581	1.8460656379302791	283.25311279296875	283.2640380859375
731	283.28173828125	13.933166666666667					1	DETECTED	283.2817 m/z @13.93 [CD8305_2.mzXML]	283.28173828125	13.933166666666667	11.525616666666668	14.281283333333333	2.7556666666666647	8688.224609375	511191.913991638	0	1178	0.02216237587962233	0.5722968716468331	0.14459374329366623	283.27630615234375	283.2820739746094
732	284.1850280761719	9.0206					1	DETECTED	284.1850 m/z @9.02 [CD8305_2.mzXML]	284.1850280761719	9.0206	8.720183333333333	10.084116666666667	1.3639333333333337	16749.177734375	180365.33678759736	0	1178	0.08241050871150613	1.3315086630284412	1.6057370346563884	284.18438720703125	284.1895446777344
733	284.29376220703125	12.542066666666667					1	DETECTED	284.2938 m/z @12.54 [CD8305_2.mzXML]	284.29376220703125	12.542066666666667	6.208699999999999	12.889800000000001	6.681100000000002	8883.0166015625	850933.4976928713	0	1178	1.2682368378394049	0.5274524870921733	0.4462044875461519	284.29351806640625	284.29486083984375
734	284.33074951171875	11.86235					1	DETECTED	284.3307 m/z @11.86 [CD8305_2.mzXML]	284.33074951171875	11.86235	11.830183333333334	12.064883333333334	0.23470000000000013	12219.1171875	89736.36406164526	0	1178	0.10799648181518329	3.6481865284975865	5.782628232096161	284.3304443359375	284.330810546875
735	284.9094543457031	1.6713					1	DETECTED	284.9095 m/z @1.67 [CD8305_2.mzXML]	284.9094543457031	1.6713	1.6561666666666668	1.7793999999999999	0.12323333333333308	32731.513671875	148927.20989697246	0	1178	0.06282523745110535	4.071585903083722	7.1431718061674445	284.9092712402344	284.9096374511719
736	285.0052795410156	10.206449999999998					1	DETECTED	285.0053 m/z @10.21 [CD8305_2.mzXML]	285.0052795410156	10.206449999999998	10.188816666666666	10.59625	0.40743333333333354	9881.126953125	70205.02176770053	0	1178	0.0767286812093193	11.552930056711325	6.924897988825561	285.0051574707031	285.0113830566406
737	285.0640869140625	1.4642333333333333					1	DETECTED	285.0641 m/z @1.46 [CD8305_2.mzXML]	285.0640869140625	1.4642333333333333	1.4328666666666665	16.051849999999998	14.618983333333333	10633.5703125	2105323.737484436	0	1178	0.2916825891663335	233.03374070138076	465.06748140276153	285.0621337890625	285.0702819824219
738	286.10260009765625	8.7379					1	DETECTED	286.1026 m/z @8.74 [CD8305_2.mzXML]	286.10260009765625	8.7379	8.6325	13.29145	4.658949999999999	3476.0947265625	316275.8981840514	0	1178	0.17572728557463435	22.101280834914714	43.20256166982943	286.0943298339844	286.1036071777344
739	286.1432800292969	11.92165					1	DETECTED	286.1433 m/z @11.92 [CD8305_2.mzXML]	286.1432800292969	11.92165	11.8771	12.21775	0.3406500000000001	15225.6484375	126148.45975659236	0	1178	0.16712706935462585	3.8232323232323933	5.818119369855146	286.14227294921875	286.14373779296875
740	286.20074462890625	10.325616666666667					1	DETECTED	286.2007 m/z @10.33 [CD8305_2.mzXML]	286.20074462890625	10.325616666666667	9.777733333333334	11.215283333333334	1.4375499999999999	199126.234375	2815621.6476624724	1	1178	0.11188417731806055	0.7417365040557077	0.34497777937961766	286.1962890625	286.201416015625
741	286.2486267089844	9.828333333333335					1	DETECTED	286.2486 m/z @9.83 [CD8305_2.mzXML]	286.2486267089844	9.828333333333335	3.0433333333333334	19.523666666666667	16.480333333333334	45066.91796875	1794255.8145785513	0	1178	0.1517142097423143	5.756150183279841	1.073222848196333	286.24652099609375	286.25
742	287.013427734375	1.79365					1	DETECTED	287.0134 m/z @1.79 [CD8305_2.mzXML]	287.013427734375	1.79365	1.7340000000000002	1.9336	0.19959999999999978	23734.22265625	128446.7136281739	0	1178	0.07362678383235277	1.6730930427493762	2.3461860854987524	287.01275634765625	287.0138854980469
743	287.1001892089844	9.71255					1	DETECTED	287.1002 m/z @9.71 [CD8305_2.mzXML]	287.1001892089844	9.71255	9.663	16.291666666666668	6.628666666666668	105072.3203125	1271401.8043397884	1	1178	0.10435841495413811	66.88866464850322	132.77732929700645	287.09967041015625	287.10418701171875
744	287.20416259765625	10.342983333333333					1	DETECTED	287.2042 m/z @10.34 [CD8305_2.mzXML]	287.20416259765625	10.342983333333333	10.274883333333333	11.215283333333334	0.9404000000000003	28618.236328125	285486.37783465476	0	1178	0.14731138326478366	1.83973698563622	2.463843461647706	287.1991271972656	287.20477294921875
745	287.2363586425781	13.986083333333333					1	DETECTED	287.2364 m/z @13.99 [CD8305_2.mzXML]	287.2363586425781	13.986083333333333	13.790183333333333	14.65295	0.8627666666666673	7157.65625	161441.95267388926	0	1178	0.2910634628308131	2.2020588735749556	3.414536983981956	287.23431396484375	287.2371520996094
746	287.2680969238281	11.555383333333333					1	DETECTED	287.2681 m/z @11.56 [CD8305_2.mzXML]	287.2680969238281	11.555383333333333	11.509883333333333	11.743733333333333	0.23385000000000034	9130.1240234375	64223.702883301026	0	1178	0.11548445922144346	2.569780219780193	4.139560439560386	287.2679138183594	287.2693176269531
747	287.6320495605469	12.936966666666667					1	DETECTED	287.6320 m/z @12.94 [CD8305_2.mzXML]	287.6320495605469	12.936966666666667	12.757333333333333	14.890683333333333	2.13335	99903.1875	1350330.7062994966	0	1178	0.17123315423671137	1.4956390060632607	1.4576415373595326	287.63134765625	287.6330261230469
748	287.9210205078125	1.5083166666666665					1	DETECTED	287.9210 m/z @1.51 [CD8305_2.mzXML]	287.9210205078125	1.5083166666666665	1.4642333333333333	1.58125	0.11701666666666677	3852.215576171875	17592.665964111337	0	1178	0.03389278308430366	1.3272211720226879	1.6544423440453757	287.91961669921875	287.92108154296875
749	288.10345458984375	9.696183333333332					1	DETECTED	288.1035 m/z @9.70 [CD8305_2.mzXML]	288.10345458984375	9.696183333333332	9.663	9.828333333333335	0.16533333333333466	14902.861328125	85994.00039013743	0	1178	0.08814634710947011	2.4912104470116883	3.982420894023376	288.10308837890625	288.1036682128906
750	288.1976013183594	12.591066666666668					1	DETECTED	288.1976 m/z @12.59 [CD8305_2.mzXML]	288.1976013183594	12.591066666666668	10.360333333333333	17.776833333333332	7.416499999999999	4683.17822265625	895351.732864746	0	1178	0.0799346076029046	1.6623457159080706	2.324691431816141	288.1976013183594	288.20654296875
751	288.2166748046875	10.643033333333333					1	DETECTED	288.2167 m/z @10.64 [CD8305_2.mzXML]	288.2166748046875	10.643033333333333	7.141033333333334	19.8335	12.692466666666668	99729.4453125	1825295.4517269598	1	1178	0.0822197442693291	3.119807285067464	4.87014700761743	288.20733642578125	288.2176818847656
752	288.63983154296875	13.321466666666668					1	DETECTED	288.6398 m/z @13.32 [CD8305_2.mzXML]	288.63983154296875	13.321466666666668	12.889800000000001	14.038649999999999	1.1488499999999977	33831.390625	592126.1635037229	0	1178	0.19103219077055122	1.330714285714283	1.6858865135657046	288.6322021484375	288.6405334472656
753	288.76812744140625	2.017933333333333					1	DETECTED	288.7681 m/z @2.02 [CD8305_2.mzXML]	288.76812744140625	2.017933333333333	1.8918666666666666	9.1586	7.266733333333333	7676.1474609375	888686.4095717773	0	1178	0.10106773149943793	28.820994182971997	56.641988365943995	288.76092529296875	288.7688903808594
754	288.92144775390625	1.611					1	DETECTED	288.9214 m/z @1.61 [CD8305_2.mzXML]	288.92144775390625	1.611	1.5667499999999999	1.7649333333333332	0.19818333333333338	247695.21875	1094925.525323487	0	1178	0.07046907660882207	2.3648859821128965	6.2474285510716285	288.9212951660156	288.9217224121094
755	289.1751403808594	1.3961000000000001					1	DETECTED	289.1751 m/z @1.40 [CD8305_2.mzXML]	289.1751403808594	1.3961000000000001	0.1011	19.997166666666665	19.896066666666666	6296.17724609375	1780721.2727638546	0	1178	6.771571409895267	7.681879021879021	4.879007448358485	289.1739807128906	289.1770935058594
756	289.6478576660156	11.693333333333333					1	DETECTED	289.6479 m/z @11.69 [CD8305_2.mzXML]	289.6478576660156	11.693333333333333	11.067	15.866800000000001	4.799800000000001	15061.7314453125	1199427.4845920112	0	1178	0.4925832908548138	3.165888731485457	6.683531273253932	289.6396179199219	289.6493835449219
757	290.0331726074219	16.809166666666666					1	DETECTED	290.0332 m/z @16.81 [CD8305_2.mzXML]	290.0331726074219	16.809166666666666	10.101816666666668	18.848166666666668	8.74635	1941.4873046875	486499.49690640264	0	1178	1.3210956781426688	0.6519974356489524	0.30399487129790487	290.0299987792969	290.0340881347656
758	290.1594543457031	8.5274					1	DETECTED	290.1595 m/z @8.53 [CD8305_2.mzXML]	290.1594543457031	8.5274	8.073666666666666	15.645199999999999	7.571533333333333	14982.8134765625	1072887.1577086188	0	1178	0.12630551876706697	8.780520196332398	0.2714826948263653	290.1496276855469	290.1601257324219
759	290.2677917480469	11.413066666666667					1	DETECTED	290.2678 m/z @11.41 [CD8305_2.mzXML]	290.2677917480469	11.413066666666667	10.9121	11.6766	0.7645	40645.23828125	319670.1934445495	0	1178	0.07567688119856619	0.7941895690693653	3.1981484945688594	290.2672424316406	290.2688903808594
760	290.6268615722656	12.952533333333333					1	DETECTED	290.6269 m/z @12.95 [CD8305_2.mzXML]	290.6268615722656	12.952533333333333	12.757333333333333	13.06125	0.30391666666666595	21050.24609375	210743.82569018507	0	1178	0.14072234956502427	0.7784750683060098	0.4191496860501399	290.62640380859375	290.6273498535156
761	290.63800048828125	12.657216666666667					1	DETECTED	290.6380 m/z @12.66 [CD8305_2.mzXML]	290.63800048828125	12.657216666666667	11.778466666666667	14.187116666666666	2.4086499999999997	10721.0791015625	442623.0953383182	0	1178	0.11197560180491806	1.3704978662873395	1.7409957325746792	290.6376647949219	290.64764404296875
762	290.92474365234375	2.5059					1	DETECTED	290.9247 m/z @2.51 [CD8305_2.mzXML]	290.92474365234375	2.5059	1.6261166666666667	15.718666666666667	14.092550000000001	34456.22265625	2996805.706732576	0	1178	0.9586475139962669	6.804237249700581	15.687462430831445	290.9155578613281	290.92626953125
763	290.9779968261719	9.71255					1	DETECTED	290.9780 m/z @9.71 [CD8305_2.mzXML]	290.9779968261719	9.71255	1.4937833333333332	14.9595	13.465716666666667	4439.47119140625	1019982.6915208738	0	1178	0.2335087980765973	0.8192054363387856	0.6384108726775712	290.9691467285156	290.9798889160156
764	291.11968994140625	12.033766666666667					1	DETECTED	291.1197 m/z @12.03 [CD8305_2.mzXML]	291.11968994140625	12.033766666666667	11.985899999999999	13.029850000000001	1.0439500000000024	91083.1015625	910378.219839478	0	1178	0.1193837831694573	8.944637965019004	6.047710334653784	291.1106872558594	291.129150390625
765	291.64569091796875	12.873933333333333					1	DETECTED	291.6457 m/z @12.87 [CD8305_2.mzXML]	291.64569091796875	12.873933333333333	12.723666666666666	14.670266666666667	1.9466	55576.08984375	689646.309000061	0	1178	0.11557850968779881	1.5189640937655775	1.4708876332708687	291.64447021484375	291.6468811035156
766	291.93524169921875	2.5742833333333333					1	DETECTED	291.9352 m/z @2.57 [CD8305_2.mzXML]	291.93524169921875	2.5742833333333333	1.9336	19.340666666666667	17.40706666666667	29383.8828125	2163640.510084777	0	1178	0.6869941126581964	2.291098379476071	2.5456135297114155	291.93408203125	291.9369812011719
767	291.9895935058594	9.71255					1	DETECTED	291.9896 m/z @9.71 [CD8305_2.mzXML]	291.9895935058594	9.71255	9.6125	9.964133333333333	0.35163333333333213	3747.340087890625	46559.9161687621	0	1178	0.16833189857221065	1.7572880226553413	2.5145760453106827	291.9891357421875	291.989990234375
768	292.0680847167969	16.698666666666664					1	DETECTED	292.0681 m/z @16.70 [CD8305_2.mzXML]	292.0680847167969	16.698666666666664	8.861383333333333	19.08533333333333	10.223949999999999	4341.40283203125	950105.0600316153	0	1178	2.252930603857516	0.6522636457786181	0.9977844686831062	292.0664367675781	292.0689697265625
769	292.1226806640625	12.033766666666667					1	DETECTED	292.1227 m/z @12.03 [CD8305_2.mzXML]	292.1226806640625	12.033766666666667	11.985899999999999	12.20055	0.21465000000000067	11768.4794921875	83830.38500488302	0	1178	0.09690164955629577	2.2421657381615225	3.484331476323045	292.1224670410156	292.1233215332031
770	292.9320068359375	2.5878333333333337					1	DETECTED	292.9320 m/z @2.59 [CD8305_2.mzXML]	292.9320068359375	2.5878333333333337	2.3421333333333334	12.90545	10.563316666666667	4361.78955078125	860738.6436900635	0	1178	0.307608363470377	21.49637091303756	41.99274182607511	292.924560546875	292.9396057128906
771	292.9850769042969	2.5471					1	DETECTED	292.9851 m/z @2.55 [CD8305_2.mzXML]	292.9850769042969	2.5471	2.4517499999999997	3.6623500000000004	1.2106000000000008	4523.0869140625	149858.78382867438	0	1178	0.2358404868631534	6.348190875721014	8.425677169087887	292.9768981933594	292.985595703125
772	292.9964599609375	2.8118166666666666					1	DETECTED	292.9965 m/z @2.81 [CD8305_2.mzXML]	292.9964599609375	2.8118166666666666	2.3698166666666665	15.258666666666667	12.88885	5095.27197265625	1170450.0491842956	0	1178	0.32452950036703987	14.580147058823524	0.9778654953312983	292.9884338378906	292.9978332519531
773	293.00787353515625	2.5471					1	DETECTED	293.0079 m/z @2.55 [CD8305_2.mzXML]	293.00787353515625	2.5471	2.383583333333333	14.586483333333332	12.2029	6079.67236328125	945427.0775947263	0	1178	0.5795912589718322	37.31393334012841	4.935600624203879	292.9980163574219	293.01116943359375
774	293.021240234375	1.79365					1	DETECTED	293.0212 m/z @1.79 [CD8305_2.mzXML]	293.021240234375	1.79365	1.79365	17.479	15.68535	7459.57373046875	1898283.863647614	0	1178	0.5104984363044993	null	null	293.01129150390625	293.0263366699219
775	293.036376953125	2.5334833333333333					1	DETECTED	293.0364 m/z @2.53 [CD8305_2.mzXML]	293.036376953125	2.5334833333333333	2.3140333333333336	4.417466666666667	2.1034333333333333	11798.537109375	425991.9733572081	0	1178	0.3169544281962309	2.9283451782037546	5.1319452189672505	293.0264892578125	293.0456848144531
776	293.0569152832031	2.5878333333333337					1	DETECTED	293.0569 m/z @2.59 [CD8305_2.mzXML]	293.0569152832031	2.5878333333333337	2.14625	9.8113	7.665049999999999	13826.71875	883966.0339738767	0	1178	0.3435052501425946	2.093520704985328	2.607659314423749	293.0486755371094	293.0609130859375
777	293.071533203125	2.6018666666666665					1	DETECTED	293.0715 m/z @2.60 [CD8305_2.mzXML]	293.071533203125	2.6018666666666665	1.9617499999999999	18.884833333333333	16.923083333333334	22732.513671875	2395988.640840211	0	1178	0.6904564138166731	10.035342349072659	20.982699268144046	293.0628967285156	293.0715637207031
778	293.0972595214844	2.5742833333333333					1	DETECTED	293.0973 m/z @2.57 [CD8305_2.mzXML]	293.0972595214844	2.5742833333333333	0.1011	19.997166666666665	19.896066666666666	9888764.0	6.326755065240496E8	1	1178	0.6835158077074781	2.09334341569391	2.268604895332766	293.08740234375	293.107177734375
779	293.1268310546875	2.6155166666666667					1	DETECTED	293.1268 m/z @2.62 [CD8305_2.mzXML]	293.1268310546875	2.6155166666666667	2.1321333333333334	14.471566666666666	12.339433333333332	17808.525390625	1572376.4975411375	0	1178	0.549570795289303	1.8310522583738111	2.470398925921059	293.12646484375	293.1366882324219
780	293.1521301269531	9.71255					1	DETECTED	293.1521 m/z @9.71 [CD8305_2.mzXML]	293.1521301269531	9.71255	2.10345	15.479000000000001	13.37555	1375918.125	3.339983981559671E7	1	1178	0.27892365641347183	0.5449597362911383	2.3918663374681413	293.14361572265625	293.1609191894531
781	293.17791748046875	13.7022					1	DETECTED	293.1779 m/z @13.70 [CD8305_2.mzXML]	293.17791748046875	13.7022	2.2859333333333334	15.22335	12.937416666666667	33981.3515625	2704677.7698422545	0	1178	0.24066926551851786	0.5662796336039875	0.11068464893919311	293.1679382324219	293.1878967285156
782	293.2059020996094	2.629183333333333					1	DETECTED	293.2059 m/z @2.63 [CD8305_2.mzXML]	293.2059020996094	2.629183333333333	2.383583333333333	12.607133333333334	10.22355	5217.01904296875	960509.0691071474	0	1178	0.4629835926146737	20.8134161237785	40.626832247557	293.20123291015625	293.2143859863281
783	293.22467041015625	2.5194666666666667					1	DETECTED	293.2247 m/z @2.52 [CD8305_2.mzXML]	293.22467041015625	2.5194666666666667	2.4652666666666665	3.6623500000000004	1.197083333333334	3879.198486328125	126642.44505435182	0	1178	0.43303097583052397	11.043204182041775	21.08640836408355	293.21624755859375	293.22869873046875
784	293.2408752441406	2.6018666666666665					1	DETECTED	293.2409 m/z @2.60 [CD8305_2.mzXML]	293.2408752441406	2.6018666666666665	2.4517499999999997	12.640566666666667	10.188816666666668	4669.81591796875	931297.1315221862	0	1178	0.40228629459670584	33.93632730098807	66.87265460197614	293.2314758300781	293.2485656738281
785	294.10040283203125	2.5742833333333333					1	DETECTED	294.1004 m/z @2.57 [CD8305_2.mzXML]	294.10040283203125	2.5742833333333333	1.85035	19.815166666666666	17.964816666666668	975180.5625	5.9534262684586205E7	0	1178	0.6560497105684431	1.773190100584054	1.9003813567764698	294.10015869140625	294.1051940917969
786	294.156005859375	9.71255					1	DETECTED	294.1560 m/z @9.71 [CD8305_2.mzXML]	294.156005859375	9.71255	9.40745	11.230683333333333	1.8232333333333326	134356.4375	2965741.4467515843	0	1178	0.27560293182030726	1.587468433901216	1.9260195932812267	294.1552429199219	294.1571960449219
787	294.9185791015625	12.591066666666668					1	DETECTED	294.9186 m/z @12.59 [CD8305_2.mzXML]	294.9185791015625	12.591066666666668	0.1011	19.960833333333333	19.859733333333335	18933.365234375	5439019.906229914	0	1178	2.1559684837837807	0.7580452675696085	0.4867817559386207	294.9181213378906	294.9203796386719
788	294.9380187988281	1.6412333333333333					1	DETECTED	294.9380 m/z @1.64 [CD8305_2.mzXML]	294.9380187988281	1.6412333333333333	1.58125	1.68655	0.10529999999999995	96984.0703125	348639.68441308616	0	1178	0.06417676576941922	0.8769191897974673	0.8254543873975231	294.9378967285156	294.93829345703125
789	294.953857421875	11.26145					1	DETECTED	294.9539 m/z @11.26 [CD8305_2.mzXML]	294.953857421875	11.26145	11.014666666666667	17.98033333333333	6.965666666666664	6084.66259765625	1013268.49469812	0	1178	0.2377066576920388	14.11291956507058	21.52905838151036	294.9527587890625	294.9549560546875
790	295.0574035644531	10.497383333333334					1	DETECTED	295.0574 m/z @10.50 [CD8305_2.mzXML]	295.0574035644531	10.497383333333334	10.483333333333333	10.58195	0.09861666666666835	5574.01416015625	23707.50671740729	0	1178	0.087712964922801	3.509489916963035	6.01897983392607	295.0570983886719	295.0579528808594
791	295.1015625	2.5471					1	DETECTED	295.1016 m/z @2.55 [CD8305_2.mzXML]	295.1015625	2.5471	1.85035	18.664833333333334	16.814483333333335	114326.640625	8292494.718793298	0	1178	0.6482963791773142	2.072234636649549	2.3475739760124608	295.09783935546875	295.1029968261719
792	295.1484375	9.71255					1	DETECTED	295.1484 m/z @9.71 [CD8305_2.mzXML]	295.1484375	9.71255	9.39025	10.395299999999999	1.0050499999999989	48349.25390625	997064.7866800535	0	1178	0.34159472427622894	1.5990016444689998	1.8975789593593015	295.14764404296875	295.14862060546875
793	295.1937561035156	12.3206					1	DETECTED	295.1938 m/z @12.32 [CD8305_2.mzXML]	295.1937561035156	12.3206	1.4642333333333333	18.110666666666667	16.646433333333334	38760.203125	3386714.4005118413	0	1178	0.28692178886888087	0.9982245806579035	0.31967122318183167	295.18719482421875	295.2035827636719
794	295.29400634765625	2.4383					1	DETECTED	295.2940 m/z @2.44 [CD8305_2.mzXML]	295.29400634765625	2.4383	1.9336	4.921516666666666	2.987916666666666	35309.375	1891028.681151428	0	1178	0.7668795726037292	2.6982650276370377	2.837302211979954	295.2934265136719	295.2957458496094
795	296.0650939941406	1.7340000000000002					1	DETECTED	296.0651 m/z @1.73 [CD8305_2.mzXML]	296.0650939941406	1.7340000000000002	1.68655	1.7649333333333332	0.07838333333333325	39081.8984375	130542.9259814453	0	1178	0.060491917201549006	0.8259571478749514	0.651914295749903	296.0649719238281	296.0652770996094
796	296.15185546875	9.71255					1	DETECTED	296.1519 m/z @9.71 [CD8305_2.mzXML]	296.15185546875	9.71255	8.791	10.1191	1.3280999999999992	5573.41650390625	166853.1524881896	0	1178	0.44745938751761827	0.7205794585209697	0.4411589170419395	296.14813232421875	296.1521301269531
797	296.1847229003906	11.795916666666667					1	DETECTED	296.1847 m/z @11.80 [CD8305_2.mzXML]	296.1847229003906	11.795916666666667	9.458883333333334	19.66916666666667	10.210283333333335	20683.67578125	2261498.5702854306	0	1178	0.11756113909188137	3.778121305220465	10.068513519690205	296.1827087402344	296.1849365234375
798	296.1968994140625	12.337816666666667					1	DETECTED	296.1969 m/z @12.34 [CD8305_2.mzXML]	296.1968994140625	12.337816666666667	12.21775	12.542066666666667	0.32431666666666636	7902.37939453125	105598.10582678203	0	1178	0.20651684036586104	1.3505691282620793	1.7011382565241584	296.1965026855469	296.1973571777344
799	296.25738525390625	13.4154					1	DETECTED	296.2574 m/z @13.42 [CD8305_2.mzXML]	296.25738525390625	13.4154	13.383533333333332	13.737066666666667	0.3535333333333348	12321.09765625	156809.14968798877	0	1178	0.2113967739304652	5.547071129706974	10.094142259413948	296.2569580078125	296.2586975097656
800	297.11859130859375	1.4642333333333333					1	DETECTED	297.1186 m/z @1.46 [CD8305_2.mzXML]	297.11859130859375	1.4642333333333333	1.4328666666666665	1.5667499999999999	0.13388333333333335	7499.77978515625	46422.687612182635	0	1178	0.13387076263881603	2.1341657810839467	3.268331562167894	297.11724853515625	297.11859130859375
801	297.1527099609375	1.8077					1	DETECTED	297.1527 m/z @1.81 [CD8305_2.mzXML]	297.1527099609375	1.8077	1.79365	12.706766666666665	10.913116666666665	16425.26953125	4261533.462417176	0	1178	7.637135544704534	273.068943912246	543.0626862249928	297.1439514160156	297.1573791503906
802	297.1795959472656	14.4237					1	DETECTED	297.1796 m/z @14.42 [CD8305_2.mzXML]	297.1795959472656	14.4237	9.356133333333334	19.8335	10.477366666666667	11194.78515625	2649901.492070068	0	1178	5.185164258393584	1.0152446451634392	1.1171139989703558	297.1725769042969	297.1815185546875
803	298.273193359375	14.202766666666667					1	DETECTED	298.2732 m/z @14.20 [CD8305_2.mzXML]	298.273193359375	14.202766666666667	11.199800000000002	17.050666666666665	5.850866666666663	179902.03125	6486264.506878913	1	1178	0.37649902255279244	4.408922168788212	6.706430958928588	298.2721862792969	298.27435302734375
804	299.1380310058594	11.337683333333333					1	DETECTED	299.1380 m/z @11.34 [CD8305_2.mzXML]	299.1380310058594	11.337683333333333	10.325616666666667	15.205766666666667	4.88015	57589.6953125	2638464.534694762	0	1178	1.6021250804944458	0.9697215150007155	2.439277403470862	299.1357116699219	299.1394348144531
805	299.2568054199219	13.933166666666667					1	DETECTED	299.2568 m/z @13.93 [CD8305_2.mzXML]	299.2568054199219	13.933166666666667	12.337816666666667	14.073116666666666	1.7352999999999987	12948.03515625	640764.3747549433	0	1178	0.5298354274863044	0.5438618484971947	0.08699696692321876	299.255859375	299.25750732421875
806	299.276611328125	14.202766666666667					1	DETECTED	299.2766 m/z @14.20 [CD8305_2.mzXML]	299.276611328125	14.202766666666667	9.964133333333333	16.1995	6.235366666666668	30036.03515625	2241676.0297440514	0	1178	0.46189667115724475	0.6567762608265797	0.2710982471103668	299.2762451171875	299.2862854003906
807	299.6317443847656	12.873933333333333					1	DETECTED	299.6317 m/z @12.87 [CD8305_2.mzXML]	299.6317443847656	12.873933333333333	12.757333333333333	13.1545	0.3971666666666671	39920.9375	446199.73021374457	0	1178	0.15170897003429218	1.6598206242635287	2.41751598775331	299.6315002441406	299.6329650878906
808	300.1795349121094	11.584866666666667					1	DETECTED	300.1795 m/z @11.58 [CD8305_2.mzXML]	300.1795349121094	11.584866666666667	9.458883333333334	15.645199999999999	6.186316666666665	84388.953125	1750871.275812469	0	1178	0.12331217051037768	0.5646917696345946	0.11231324896495316	300.17913818359375	300.1846618652344
809	301.11700439453125	10.762316666666667					1	DETECTED	301.1170 m/z @10.76 [CD8305_2.mzXML]	301.11700439453125	10.762316666666667	10.342983333333333	10.829833333333333	0.48685000000000045	11625.388671875	194005.32241430687	0	1178	0.13142078515428857	0.580504769475357	0.16100953895071402	301.1167297363281	301.11865234375
810	301.14007568359375	1.6412333333333333					1	DETECTED	301.1401 m/z @1.64 [CD8305_2.mzXML]	301.14007568359375	1.6412333333333333	0.1011	19.997166666666665	19.896066666666666	82888.5	1.1815729037201893E7	1	1178	0.3194745937946566	5.382705338883479	46.687501921944275	301.1388244628906	301.14141845703125
811	301.1828918457031	11.555383333333333					1	DETECTED	301.1829 m/z @11.56 [CD8305_2.mzXML]	301.1828918457031	11.555383333333333	10.395299999999999	13.933166666666667	3.537866666666668	14315.6669921875	1354744.3819040528	0	1178	1.234344943677927	1.5248329861360526	2.049665972272105	301.17462158203125	301.183349609375
812	301.212890625	13.48065					1	DETECTED	301.2129 m/z @13.48 [CD8305_2.mzXML]	301.212890625	13.48065	13.367883333333333	14.187116666666666	0.819233333333333	29865.966796875	526078.1257738044	0	1178	0.14101425213920749	3.6324268400827435	3.4387578130675927	301.2124328613281	301.2131652832031
813	302.14312744140625	12.47415					1	DETECTED	302.1431 m/z @12.47 [CD8305_2.mzXML]	302.14312744140625	12.47415	0.21076666666666669	19.924500000000002	19.713733333333334	13719.912109375	2772040.3403353905	0	1178	0.19716390771196046	0.8090401868543239	1.1903826347507382	302.1414794921875	302.1452941894531
814	302.2315673828125	10.813233333333333					1	DETECTED	302.2316 m/z @10.81 [CD8305_2.mzXML]	302.2315673828125	10.813233333333333	10.796600000000002	10.929416666666667	0.13281666666666503	6332.67822265625	36187.37086022914	0	1178	0.12691293861933062	3.9924849699403233	6.984969939880647	302.2313232421875	302.2319030761719
815	302.286376953125	11.584866666666667					1	DETECTED	302.2864 m/z @11.58 [CD8305_2.mzXML]	302.286376953125	11.584866666666667	11.215283333333334	15.046716666666667	3.831433333333333	166237.984375	1960486.1685779141	0	1178	0.11213948601787393	1.1581837388554066	0.39469687167956585	302.2857360839844	302.2872314453125
816	303.0273132324219	1.4642333333333333					1	DETECTED	303.0273 m/z @1.46 [CD8305_2.mzXML]	303.0273132324219	1.4642333333333333	1.4328666666666665	4.972266666666667	3.5394000000000005	7164.76025390625	636827.0394610901	0	1178	4.35404843936257	56.41976620616349	111.83953241232697	303.020263671875	303.0275573730469
817	303.0739440917969	9.71255					1	DETECTED	303.0739 m/z @9.71 [CD8305_2.mzXML]	303.0739440917969	9.71255	9.663	9.862783333333335	0.1997833333333343	9724.30859375	61368.7295853276	0	1178	0.0965025060143585	2.01597712748067	3.333343240171779	303.07342529296875	303.0745849609375
818	303.1331787109375	10.727066666666667					1	DETECTED	303.1332 m/z @10.73 [CD8305_2.mzXML]	303.1331787109375	10.727066666666667	10.188816666666666	10.813233333333333	0.6244166666666668	3804.86328125	49939.450175811806	0	1178	0.06766925440131644	0.580043350363832	0.160086700727664	303.1327819824219	303.1341247558594
819	303.2283630371094	14.202766666666667					1	DETECTED	303.2284 m/z @14.20 [CD8305_2.mzXML]	303.2283630371094	14.202766666666667	10.52505	16.568616666666667	6.043566666666667	467084.03125	1.5304430379830731E7	1	1178	0.37010123750972745	0.7520244597110066	5.603836423125045	303.2276916503906	303.2317810058594
820	303.2901611328125	11.584866666666667					1	DETECTED	303.2902 m/z @11.58 [CD8305_2.mzXML]	303.2901611328125	11.584866666666667	2.6155166666666667	11.66075	9.045233333333334	29645.138671875	3334422.7559531257	0	1178	0.13357560809821578	0.5042301467404736	0.008460293480947172	303.2897033691406	303.2905578613281
821	303.64593505859375	12.841416666666667					1	DETECTED	303.6459 m/z @12.84 [CD8305_2.mzXML]	303.64593505859375	12.841416666666667	12.7911	13.276483333333335	0.48538333333333483	20886.83203125	188507.3012093507	0	1178	0.11067637483253634	4.82328585624375	8.6465717124875	303.6450500488281	303.6473083496094
822	304.0187683105469	10.1191					1	DETECTED	304.0188 m/z @10.12 [CD8305_2.mzXML]	304.0187683105469	10.1191	8.260816666666667	10.627	2.3661833333333337	72974.2734375	1108713.6306792586	0	1178	0.08244943481417444	0.5544806967403847	2.8869110526752912	304.0185241699219	304.02313232421875
823	304.04827880859375	16.494716666666665					1	DETECTED	304.0483 m/z @16.49 [CD8305_2.mzXML]	304.04827880859375	16.494716666666665	0.1011	19.869833333333336	19.768733333333337	4104.888671875	1610835.4960422053	0	1178	8.712296161771313	0.6029399654540335	0.1916318662108406	304.04022216796875	304.0498352050781
824	304.0882568359375	10.813233333333333					1	DETECTED	304.0883 m/z @10.81 [CD8305_2.mzXML]	304.0882568359375	10.813233333333333	10.74455	17.665833333333335	6.921283333333335	8409.572265625	1334984.4766159665	0	1178	1.0797805135582017	50.38546469303626	95.93521901785697	304.07928466796875	304.0977478027344
825	304.1502990722656	9.3229					1	DETECTED	304.1503 m/z @9.32 [CD8305_2.mzXML]	304.1502990722656	9.3229	9.216566666666667	12.90545	3.688883333333333	4595.3994140625	583963.1050115966	0	1178	0.08906289956074431	17.345846394984278	33.691692789968556	304.1473388671875	304.1512451171875
826	304.1747741699219	8.878683333333333					1	DETECTED	304.1748 m/z @8.88 [CD8305_2.mzXML]	304.1747741699219	8.878683333333333	8.773416666666666	18.166833333333333	9.393416666666667	12867.3408203125	1205545.8062072448	0	1178	0.0994268458353531	44.61724192526899	85.89603684342144	304.16522216796875	304.1752624511719
827	304.2112121582031	10.066933333333333					1	DETECTED	304.2112 m/z @10.07 [CD8305_2.mzXML]	304.2112121582031	10.066933333333333	10.014716666666667	17.53483333333333	7.520116666666665	30124.787109375	1001294.3005455916	0	1178	0.16886797408220922	2.68343718427414	6.710282140580376	304.2024841308594	304.2115478515625
828	304.23199462890625	14.202766666666667					1	DETECTED	304.2320 m/z @14.20 [CD8305_2.mzXML]	304.23199462890625	14.202766666666667	9.947433333333333	15.940850000000001	5.993416666666668	88371.9609375	3248386.5621655914	0	1178	0.3673548039593655	3.8658731860567896	5.54576503689811	304.2304992675781	304.23382568359375
829	304.8953857421875	1.611					1	DETECTED	304.8954 m/z @1.61 [CD8305_2.mzXML]	304.8953857421875	1.611	1.5667499999999999	11.778466666666667	10.211716666666668	67225.6171875	3810065.906195801	0	1178	0.07478940156469638	108.00921593536394	230.64597317896377	304.8950500488281	304.9042053222656
830	305.0444641113281	16.384616666666666					1	DETECTED	305.0445 m/z @16.38 [CD8305_2.mzXML]	305.0444641113281	16.384616666666666	0.46596666666666664	19.815166666666666	19.3492	3774.77685546875	1288952.0339945676	0	1178	2.3675727487117797	0.6077525418298663	0.21550508365973248	305.04345703125	305.0502624511719
831	305.0869140625	16.125516666666666					1	DETECTED	305.0869 m/z @16.13 [CD8305_2.mzXML]	305.0869140625	16.125516666666666	14.856933333333334	18.1295	3.272566666666666	2327.2041015625	339302.0585842284	0	1178	3.2753155969060117	1.2898508835314995	1.579701767062999	305.08612060546875	305.0902404785156
832	305.134765625	12.354833333333334					1	DETECTED	305.1348 m/z @12.35 [CD8305_2.mzXML]	305.134765625	12.354833333333334	11.599466666666666	12.456916666666666	0.85745	10362.353515625	162954.82374133306	0	1178	0.09688814376390553	0.5675720400688404	0.1403109991160425	305.13470458984375	305.1355895996094
833	305.244140625	12.574833333333334					1	DETECTED	305.2441 m/z @12.57 [CD8305_2.mzXML]	305.244140625	12.574833333333334	12.20055	16.809166666666666	4.608616666666666	181712.3125	3482637.4156592423	1	1178	0.16557370992966014	7.564279102539629	4.755217160198904	305.23895263671875	305.2480163574219
834	305.70831298828125	10.469333333333333					1	DETECTED	305.7083 m/z @10.47 [CD8305_2.mzXML]	305.70831298828125	10.469333333333333	10.411783333333334	10.710233333333333	0.298449999999999	18662.76171875	137434.16877417007	0	1178	0.10885610241579968	2.8133995173197786	2.4746177271729155	305.7080078125	305.7099609375
835	306.0157165527344	10.1191					1	DETECTED	306.0157 m/z @10.12 [CD8305_2.mzXML]	306.0157165527344	10.1191	5.161816666666667	19.706	14.544183333333333	24317.3203125	2684709.2334122015	0	1178	0.06111517987021564	0.5114753762107715	0.05923719373942273	306.015380859375	306.0218200683594
836	306.0650939941406	11.761066666666666					1	DETECTED	306.0651 m/z @11.76 [CD8305_2.mzXML]	306.0650939941406	11.761066666666666	11.032350000000001	14.6367	3.6043499999999984	4804.03173828125	446391.23936309805	0	1178	0.6260312591813602	2.4730805296983314	3.946161059396663	306.06402587890625	306.0662841796875
837	306.08355712890625	15.903733333333333					1	DETECTED	306.0836 m/z @15.90 [CD8305_2.mzXML]	306.08355712890625	15.903733333333333	9.306566666666667	18.848166666666668	9.5416	5574.40625	1193392.8777574764	0	1178	6.190382669434522	0.7231589318646895	0.45512038168646846	306.08160400390625	306.0853576660156
838	306.2474365234375	12.640566666666667					1	DETECTED	306.2474 m/z @12.64 [CD8305_2.mzXML]	306.2474365234375	12.640566666666667	12.491083333333334	14.670266666666667	2.1791833333333326	24090.701171875	809042.2595838318	0	1178	1.3629424109330213	6.7264510555991155	11.079017065080002	306.24725341796875	306.25115966796875
839	306.79779052734375	10.441083333333333					1	DETECTED	306.7978 m/z @10.44 [CD8305_2.mzXML]	306.79779052734375	10.441083333333333	0.8855166666666666	10.676350000000001	9.790833333333335	16774.162109375	2313054.9725333564	0	1178	0.10743681560078322	0.5123104508018015	0.0189518685380782	306.79376220703125	306.7982177734375
840	307.0799865722656	15.663466666666666					1	DETECTED	307.0800 m/z @15.66 [CD8305_2.mzXML]	307.0799865722656	15.663466666666666	3.8171166666666663	18.902833333333334	15.085716666666666	6066.8740234375	1507442.146351013	0	1178	1.9958566212125373	0.6367242512109917	0.5058901527504708	307.0780029296875	307.082763671875
841	307.1686096191406	10.5679					1	DETECTED	307.1686 m/z @10.57 [CD8305_2.mzXML]	307.1686096191406	10.5679	9.458883333333334	14.343883333333334	4.885	133295.484375	3164687.1349965855	1	1178	0.7125069033451723	2.9230003062340066	0.5674745598305655	307.1667785644531	307.1693420410156
842	307.681640625	10.441083333333333					1	DETECTED	307.6816 m/z @10.44 [CD8305_2.mzXML]	307.681640625	10.441083333333333	10.441083333333333	10.59625	0.15516666666666623	7249.02197265625	35488.37993188439	0	1178	0.07786840355444369	null	null	307.6815490722656	307.6831359863281
843	307.98358154296875	10.497383333333334					1	DETECTED	307.9836 m/z @10.50 [CD8305_2.mzXML]	307.98358154296875	10.497383333333334	10.426716666666666	10.5679	0.1411833333333341	5387.3076171875	26453.16628515635	0	1178	0.03579455286732269	0.9989386792452729	0.9978773584905459	307.9738464355469	307.99072265625
844	308.00250244140625	10.441083333333333					1	DETECTED	308.0025 m/z @10.44 [CD8305_2.mzXML]	308.00250244140625	10.441083333333333	10.411783333333334	10.5679	0.1561166666666658	6733.10595703125	34039.68105187961	0	1178	0.07074284948214782	2.664106939704266	4.328213879408532	307.9947204589844	308.00299072265625
845	308.014892578125	10.483333333333333					1	DETECTED	308.0149 m/z @10.48 [CD8305_2.mzXML]	308.014892578125	10.483333333333333	4.369033333333333	10.59625	6.227216666666666	10140.5283203125	1055455.5543032843	0	1178	0.08724448413612507	0.5092338179895218	0.01846763597904372	308.00653076171875	308.0182800292969
846	308.0297546386719	10.426716666666666					1	DETECTED	308.0298 m/z @10.43 [CD8305_2.mzXML]	308.0297546386719	10.426716666666666	10.1367	10.61155	0.47485	11105.78125	181588.6679214484	0	1178	0.4268736124316437	0.818659847135223	null	308.0260925292969	308.0315246582031
847	308.04986572265625	10.441083333333333					1	DETECTED	308.0499 m/z @10.44 [CD8305_2.mzXML]	308.04986572265625	10.441083333333333	10.240566666666666	18.53533333333333	8.294766666666664	5722937.5	4.8511929607273586E7	1	1178	0.10930928544480345	3.6739727519862364	5.5760854795408665	308.0487060546875	308.0524597167969
848	308.1719970703125	10.5679					1	DETECTED	308.1720 m/z @10.57 [CD8305_2.mzXML]	308.1719970703125	10.5679	10.411783333333334	11.953283333333333	1.5414999999999992	17860.57421875	358084.46035675076	0	1178	0.08181959745164136	4.937012917689787	8.874025835379573	308.1669006347656	308.17437744140625
849	309.052978515625	10.441083333333333					1	DETECTED	309.0530 m/z @10.44 [CD8305_2.mzXML]	309.052978515625	10.441083333333333	2.7552833333333333	15.404933333333334	12.649650000000001	811912.6875	2.068502333966004E7	1	1178	0.10568143134164565	3.310168204565461	4.1371567402228075	309.0460510253906	309.05389404296875
850	309.08074951171875	11.555383333333333					1	DETECTED	309.0807 m/z @11.56 [CD8305_2.mzXML]	309.08074951171875	11.555383333333333	2.5194666666666667	11.726683333333334	9.207216666666667	9579.2685546875	2236333.8043909306	0	1178	0.06165066547064946	0.5094788390773857	0.018957678154771285	309.0765380859375	309.084228515625
851	309.1500549316406	13.7022					1	DETECTED	309.1501 m/z @13.70 [CD8305_2.mzXML]	309.1500549316406	13.7022	9.260349999999999	14.873716666666667	5.613366666666668	23088.326171875	1064895.1249823	0	1178	0.22445472392783827	0.5581239568289083	4.736232059159606	309.1474304199219	309.1509704589844
852	309.20263671875	12.7911					1	DETECTED	309.2026 m/z @12.79 [CD8305_2.mzXML]	309.20263671875	12.7911	11.761066666666666	14.391266666666667	2.6302000000000003	14745.1689453125	377238.2786640624	0	1178	0.5081616621812	1.2767547975793658	0.1823255403052383	309.2012023925781	309.2069396972656
853	309.2188415527344	9.339583333333334					1	DETECTED	309.2188 m/z @9.34 [CD8305_2.mzXML]	309.2188415527344	9.339583333333334	9.290716666666667	13.719366666666668	4.428650000000001	2883.636962890625	443685.60931195074	0	1178	0.07573350135327139	45.31360845838982	89.62721691677964	309.2170104980469	309.22637939453125
854	309.30950927734375	10.441083333333333					1	DETECTED	309.3095 m/z @10.44 [CD8305_2.mzXML]	309.30950927734375	10.441083333333333	10.411783333333334	10.553316666666666	0.1415333333333315	15961.791015625	97457.60986035148	0	1178	0.10860173839625809	2.415244596132002	3.8304891922640034	309.30950927734375	309.3099670410156
855	310.0459289550781	10.441083333333333					1	DETECTED	310.0459 m/z @10.44 [CD8305_2.mzXML]	310.0459289550781	10.441083333333333	10.274883333333333	14.603333333333333	4.32845	2067843.625	1.70252154713984E7	0	1178	0.10667151901634853	2.837792480593528	4.063789430689822	310.0455627441406	310.0483093261719
856	310.1119079589844	1.0683					1	DETECTED	310.1119 m/z @1.07 [CD8305_2.mzXML]	310.1119079589844	1.0683	0.1744	19.997166666666665	19.822766666666666	1798.5748291015625	954165.0762986755	0	1178	0.2877097045665251	11.087798784353208	21.175597568706415	310.10479736328125	310.1144104003906
857	310.1531677246094	13.667399999999999					1	DETECTED	310.1532 m/z @13.67 [CD8305_2.mzXML]	310.1531677246094	13.667399999999999	13.667399999999999	14.021366666666667	0.3539666666666683	2195.4794921875	39647.661053588956	0	1178	0.3795826630411838	null	null	310.1531677246094	310.154052734375
858	310.20098876953125	10.58195					1	DETECTED	310.2010 m/z @10.58 [CD8305_2.mzXML]	310.20098876953125	10.58195	10.426716666666666	16.716666666666665	6.289949999999999	32691.80078125	952281.7399689036	0	1178	3.6814099826302975	12.466324564072417	23.281163035812426	310.1969909667969	310.205810546875
859	310.9119567871094	1.6412333333333333					1	DETECTED	310.9120 m/z @1.64 [CD8305_2.mzXML]	310.9119567871094	1.6412333333333333	1.611	1.7793999999999999	0.16839999999999988	64615.90625	254269.90354919466	0	1178	0.0606095258151933	2.178347225438366	3.7648903341436517	310.9115905761719	310.91253662109375
860	311.0045166015625	11.846933333333334					1	DETECTED	311.0045 m/z @11.85 [CD8305_2.mzXML]	311.0045166015625	11.846933333333334	9.9134	19.4325	9.519100000000002	3504.681396484375	748875.7872004089	0	1178	2.289755848702283	2.4615815605282196	3.9231631210564393	310.9955139160156	311.0091857910156
861	311.0501708984375	10.455					1	DETECTED	311.0502 m/z @10.46 [CD8305_2.mzXML]	311.0501708984375	10.455	10.395299999999999	12.114766666666666	1.7194666666666674	273563.53125	2356879.4250881393	1	1178	0.10476904053778746	2.737645050128743	2.724921858214346	311.04962158203125	311.0564270019531
862	311.1230163574219	8.75585					1	DETECTED	311.1230 m/z @8.76 [CD8305_2.mzXML]	311.1230163574219	8.75585	5.023733333333333	15.276733333333334	10.253	16741.9296875	690245.7066033327	0	1178	0.09434051103928276	0.5260946513304507	1.9267292767774329	311.1146545410156	311.1253967285156
863	311.1504211425781	13.7022					1	DETECTED	311.1504 m/z @13.70 [CD8305_2.mzXML]	311.1504211425781	13.7022	13.632833333333334	14.106599999999998	0.47376666666666445	4763.15673828125	73502.62661663807	0	1178	0.2194950199512835	3.4149447381067226	5.829889476213445	311.1498718261719	311.1514892578125
864	311.1659851074219	12.286166666666666					1	DETECTED	311.1660 m/z @12.29 [CD8305_2.mzXML]	311.1659851074219	12.286166666666666	4.85435	17.013166666666667	12.158816666666667	84441.390625	2194208.1077441084	1	1178	0.2658688841498318	2.189314029890277	2.713998144585683	311.1572570800781	311.1759338378906
865	311.20458984375	10.5679					1	DETECTED	311.2046 m/z @10.57 [CD8305_2.mzXML]	311.20458984375	10.5679	10.52505	17.70266666666667	7.177616666666669	5177.2587890625	1114695.5587190548	0	1178	3.498941853734971	83.75281991443097	120.44429383874905	311.1946716308594	311.20458984375
866	311.2363586425781	13.719366666666668					1	DETECTED	311.2364 m/z @13.72 [CD8305_2.mzXML]	311.2363586425781	13.719366666666668	12.21775	13.9683	1.7505499999999987	5544.40771484375	332437.5970551755	0	1178	0.2197896250907707	0.582888442456463	0.16577688491292603	311.2355651855469	311.242431640625
867	311.6318054199219	12.8577					1	DETECTED	311.6318 m/z @12.86 [CD8305_2.mzXML]	311.6318054199219	12.8577	12.7742	17.591	4.816800000000001	24874.240234375	1967195.8167923589	0	1178	0.13250357814657754	28.843113772455432	52.61291794651848	311.62322998046875	311.632568359375
868	312.0030212402344	3.266366666666667					1	DETECTED	312.0030 m/z @3.27 [CD8305_2.mzXML]	312.0030212402344	3.266366666666667	0.39261666666666667	19.796833333333332	19.404216666666667	3096.731689453125	2065960.24701062	0	1178	15.844365469923288	3.3761142525735823	5.752228505147165	311.9930419921875	312.0030212402344
869	312.02850341796875	13.139366666666666					1	DETECTED	312.0285 m/z @13.14 [CD8305_2.mzXML]	312.02850341796875	13.139366666666666	9.9809	17.069833333333335	7.088933333333335	26255.486328125	1138523.3694373174	0	1178	0.2171549631067613	1.0264541762671133	0.7812137579485695	312.0219421386719	312.0300598144531
870	312.0425720214844	10.441083333333333					1	DETECTED	312.0426 m/z @10.44 [CD8305_2.mzXML]	312.0425720214844	10.441083333333333	10.411783333333334	16.070533333333334	5.6587499999999995	71968.1015625	1149072.2704149177	0	1178	0.10271275023638538	5.1795091269140565	6.654108635188212	312.0422668457031	312.0489501953125
871	312.2157897949219	10.762316666666667					1	DETECTED	312.2158 m/z @10.76 [CD8305_2.mzXML]	312.2157897949219	10.762316666666667	10.61155	10.9121	0.3005500000000012	13737.1396484375	131291.4856269532	0	1178	0.22102711637599803	0.9967388901171766	0.9900897770993974	312.21575927734375	312.216552734375
872	312.36199951171875	12.064883333333334					1	DETECTED	312.3620 m/z @12.06 [CD8305_2.mzXML]	312.36199951171875	12.064883333333334	12.018333333333334	12.268966666666667	0.25063333333333304	18621.404296875	142065.69759692438	0	1178	0.103516312092502	2.692087361260298	4.332769797001791	312.36029052734375	312.36212158203125
873	312.6582946777344	2.4110500000000004					1	DETECTED	312.6583 m/z @2.41 [CD8305_2.mzXML]	312.6582946777344	2.4110500000000004	1.8362833333333335	4.592433333333333	2.75615	23095.177734375	971587.6618885193	0	1178	0.42566060632864344	1.7500590685237774	2.0587275351344534	312.65618896484375	312.65887451171875
874	313.01849365234375	16.921					1	DETECTED	313.0185 m/z @16.92 [CD8305_2.mzXML]	313.01849365234375	16.921	9.828333333333335	17.924666666666667	8.096333333333332	1789.7177734375	464940.39357949817	0	1178	1.5518685695482866	0.5707538302472037	0.14150766049440755	313.0169677734375	313.0205993652344
875	313.046142578125	10.469333333333333					1	DETECTED	313.0461 m/z @10.47 [CD8305_2.mzXML]	313.046142578125	10.469333333333333	2.1883833333333333	10.59625	8.407866666666667	12778.2275390625	5234884.420644164	0	1178	0.08737338699607555	0.5077702740019586	0.014846002452724409	313.0423583984375	313.0477600097656
876	313.0957946777344	1.4937833333333332					1	DETECTED	313.0958 m/z @1.49 [CD8305_2.mzXML]	313.0957946777344	1.4937833333333332	1.4142833333333333	18.277833333333334	16.86355	20524.34765625	2363367.051277893	0	1178	0.19849920991538395	106.06006289308189	202.7335645816727	313.09503173828125	313.1037292480469
877	313.16632080078125	12.235016666666667					1	DETECTED	313.1663 m/z @12.24 [CD8305_2.mzXML]	313.16632080078125	12.235016666666667	3.6623500000000004	12.574833333333334	8.912483333333334	16982.818359375	2958356.74235498	0	1178	0.24197016003093452	0.519819776032351	0.03963955206470187	313.1658630371094	313.1688537597656
878	313.2724914550781	13.615649999999999					1	DETECTED	313.2725 m/z @13.62 [CD8305_2.mzXML]	313.2724914550781	13.615649999999999	0.11928333333333334	19.651	19.531716666666668	7379.42919921875	1400066.7837771603	0	1178	0.7639884757005557	0.5638537190393582	0.3091479067480651	313.2716979980469	313.27618408203125
879	313.78375244140625	2.4110500000000004					1	DETECTED	313.7838 m/z @2.41 [CD8305_2.mzXML]	313.78375244140625	2.4110500000000004	1.85035	4.113766666666667	2.263416666666667	18257.787109375	775826.7187767335	0	1178	0.502721992026224	1.636071898123854	1.9003930765157426	313.7822570800781	313.7846374511719
880	314.0286865234375	13.139366666666666					1	DETECTED	314.0287 m/z @13.14 [CD8305_2.mzXML]	314.0286865234375	13.139366666666666	13.124216666666666	13.321466666666668	0.19725000000000215	7125.33154296875	56401.45332141122	0	1178	0.1132027217369469	6.509900990098987	12.019801980197974	314.02862548828125	314.0293884277344
881	314.23150634765625	10.9807					1	DETECTED	314.2315 m/z @10.98 [CD8305_2.mzXML]	314.23150634765625	10.9807	10.796600000000002	12.183300000000001	1.3866999999999994	148016.640625	1456776.8822207053	1	1178	0.12638415633716527	1.1917326998727755	1.1860245295225667	314.230224609375	314.2334899902344
882	314.9164123535156	2.32835					1	DETECTED	314.9164 m/z @2.33 [CD8305_2.mzXML]	314.9164123535156	2.32835	1.5230333333333335	19.158333333333335	17.6353	2897.454833984375	1853723.0447485354	0	1178	14.713515951497012	10.949295308263833	20.898590616527667	314.906982421875	314.9173889160156
883	315.0179748535156	1.5667499999999999					1	DETECTED	315.0180 m/z @1.57 [CD8305_2.mzXML]	315.0179748535156	1.5667499999999999	1.5667499999999999	3.0726333333333335	1.5058833333333337	7161.8115234375	298122.2817619019	0	1178	0.8054032601128092	null	null	315.0091857910156	315.0260009765625
884	315.0786437988281	1.8644333333333334					1	DETECTED	315.0786 m/z @1.86 [CD8305_2.mzXML]	315.0786437988281	1.8644333333333334	1.6561666666666668	18.1295	16.473333333333333	7181547.5	3.1246295371471006E8	1	1178	0.03584380039622248	20.339608526745454	38.7377428863703	315.07830810546875	315.0883483886719
885	315.13623046875	2.3973333333333335					1	DETECTED	315.1362 m/z @2.40 [CD8305_2.mzXML]	315.13623046875	2.3973333333333335	2.20245	11.985899999999999	9.783449999999998	7216.64404296875	1143047.3511965636	0	1178	8.967108558227071	22.023744357715664	43.001336794280604	315.1278076171875	315.145263671875
886	315.1618957519531	12.286166666666666					1	DETECTED	315.1619 m/z @12.29 [CD8305_2.mzXML]	315.1618957519531	12.286166666666666	2.2303833333333336	13.513516666666668	11.283133333333334	7302.8369140625	1966481.5877123415	0	1178	0.09038997585900255	0.5610270706575156	0.12205414131503112	315.1529235839844	315.1659240722656
887	315.2348937988281	10.9807					1	DETECTED	315.2349 m/z @10.98 [CD8305_2.mzXML]	315.2348937988281	10.9807	10.845866666666666	11.101016666666668	0.2551500000000022	26255.296875	209129.36788061578	0	1178	0.12628435750566247	0.9365260274764811	0.9940351725539331	315.2347106933594	315.2359313964844
888	316.0826110839844	1.8644333333333334					1	DETECTED	316.0826 m/z @1.86 [CD8305_2.mzXML]	316.0826110839844	1.8644333333333334	1.8362833333333335	11.709933333333334	9.87365	626895.25	2.7529748299944784E7	0	1178	0.036298665553604614	35.73573800293587	58.00369747905553	316.072998046875	316.0841979980469
889	316.1749572753906	10.511249999999999					1	DETECTED	316.1750 m/z @10.51 [CD8305_2.mzXML]	316.1749572753906	10.511249999999999	9.173316666666667	10.59625	1.422933333333333	8786.44921875	288743.26219378674	0	1178	0.06381126551298522	0.531765409337785	0.06306373565126051	316.1735534667969	316.1761474609375
890	316.24725341796875	11.118150000000002					1	DETECTED	316.2473 m/z @11.12 [CD8305_2.mzXML]	316.24725341796875	11.118150000000002	10.929416666666667	11.812683333333332	0.8832666666666658	168431.59375	1160274.8781918355	1	1178	0.08411616308339909	2.3643557335959153	3.1549147952927052	316.2392272949219	316.24755859375
891	316.3018493652344	11.66075					1	DETECTED	316.3018 m/z @11.66 [CD8305_2.mzXML]	316.3018493652344	11.66075	11.614550000000001	11.743733333333333	0.12918333333333187	3161.19482421875	17613.132779296775	0	1178	0.08018604912252947	1.3980880230880404	1.7961760461760807	316.3011474609375	316.30255126953125
892	316.9788818359375	12.148866666666667					1	DETECTED	316.9789 m/z @12.15 [CD8305_2.mzXML]	316.9788818359375	12.148866666666667	11.726683333333334	12.303416666666667	0.5767333333333333	2653.556884765625	67879.39056878668	0	1178	0.4000288555323621	0.6830365954758998	0.3660731909517995	316.9783935546875	316.98101806640625
893	317.0834655761719	1.8644333333333334					1	DETECTED	317.0835 m/z @1.86 [CD8305_2.mzXML]	317.0834655761719	1.8644333333333334	1.8362833333333335	8.843816666666667	7.007533333333334	86219.609375	3712026.242624967	0	1178	0.7907505242575177	38.51664704356854	55.211532412955606	317.08160400390625	317.08636474609375
894	317.1141052246094	1.74975					1	DETECTED	317.1141 m/z @1.75 [CD8305_2.mzXML]	317.1141052246094	1.74975	1.5374833333333333	18.957666666666668	17.420183333333334	18944.66796875	2697927.3393456107	0	1178	0.04841449210991322	10.7439185329697	15.980865745997425	317.1120300292969	317.1160888671875
895	317.17755126953125	13.48065					1	DETECTED	317.1776 m/z @13.48 [CD8305_2.mzXML]	317.17755126953125	13.48065	10.497383333333334	13.915083333333333	3.4177	14793.0732421875	551489.1562801517	0	1178	0.07751984449255822	0.5728116829426355	0.14562336588527097	317.1769714355469	317.17877197265625
896	317.2505798339844	11.118150000000002					1	DETECTED	317.2506 m/z @11.12 [CD8305_2.mzXML]	317.2505798339844	11.118150000000002	11.083666666666666	11.230683333333333	0.14701666666666746	32489.61328125	162961.07468017598	0	1178	0.08119642664371263	2.1317061382308844	3.5913641315981213	317.2503967285156	317.2509765625
897	317.267822265625	13.879383333333333					1	DETECTED	317.2678 m/z @13.88 [CD8305_2.mzXML]	317.267822265625	13.879383333333333	11.795916666666667	14.92505	3.1291333333333338	9761.6171875	589837.8768129881	0	1178	0.8012818598548375	0.7509439395878665	0.4217910814102805	317.266845703125	317.2695007324219
898	317.5278625488281	2.4383					1	DETECTED	317.5279 m/z @2.44 [CD8305_2.mzXML]	317.5278625488281	2.4383	1.8362833333333335	8.6325	6.796216666666667	23192.287109375	1141241.102310028	0	1178	0.47566374442307735	1.800057349330905	1.4253009752349328	317.52691650390625	317.5319519042969
899	318.0643005371094	15.996466666666667					1	DETECTED	318.0643 m/z @16.00 [CD8305_2.mzXML]	318.0643005371094	15.996466666666667	9.510066666666667	19.450666666666667	9.9406	4925.59912109375	993554.0617114869	0	1178	2.045231911464164	0.766264800197336	0.5233489381283786	318.06201171875	318.0653076171875
900	318.190673828125	9.3229					1	DETECTED	318.1907 m/z @9.32 [CD8305_2.mzXML]	318.190673828125	9.3229	8.61495	16.623866666666668	8.008916666666668	11898.6162109375	1075585.6595952148	0	1178	0.07957068186713201	0.5879513723566069	14.965117991988906	318.1807861328125	318.1910705566406
901	318.29913330078125	11.337683333333333					1	DETECTED	318.2991 m/z @11.34 [CD8305_2.mzXML]	318.29913330078125	11.337683333333333	11.292816666666665	13.84375	2.550933333333335	317557.28125	2257993.3936449555	1	1178	0.08909523038803258	3.6751333594395788	3.3479586844067053	318.29876708984375	318.3002014160156
902	318.9690856933594	1.8218500000000002					1	DETECTED	318.9691 m/z @1.82 [CD8305_2.mzXML]	318.9690856933594	1.8218500000000002	1.74975	9.8113	8.061549999999999	20661.6953125	1218846.1504822385	0	1178	0.20120005913853767	54.98928726140659	105.58191157868812	318.9685363769531	318.9780578613281
903	319.00482177734375	1.4642333333333333					1	DETECTED	319.0048 m/z @1.46 [CD8305_2.mzXML]	319.00482177734375	1.4642333333333333	1.4328666666666665	15.331666666666667	13.898800000000001	4081.942138671875	966356.7416204223	0	1178	0.09355135674061588	221.5536663124329	442.1073326248658	319.004150390625	319.0067138671875
904	319.1278076171875	10.676350000000001					1	DETECTED	319.1278 m/z @10.68 [CD8305_2.mzXML]	319.1278076171875	10.676350000000001	10.308950000000001	10.77925	0.47029999999999816	4739.25927734375	55453.78011499023	0	1178	0.13768156957515743	0.6400381056069655	0.719378432919512	319.1271667480469	319.12933349609375
905	319.16455078125	9.561216666666667					1	DETECTED	319.1646 m/z @9.56 [CD8305_2.mzXML]	319.16455078125	9.561216666666667	9.52735	11.1685	1.6411499999999997	5484.50830078125	161952.6713803712	0	1178	0.07593748708537795	24.229576771653665	47.45915354330733	319.16455078125	319.1689758300781
906	319.1935729980469	14.202766666666667					1	DETECTED	319.1936 m/z @14.20 [CD8305_2.mzXML]	319.1935729980469	14.202766666666667	9.3229	16.070533333333334	6.747633333333333	134244.96875	5479212.374137637	1	1178	0.48779394209693905	0.7764038901783022	5.935861188661755	319.19134521484375	319.1946716308594
907	319.302734375	11.337683333333333					1	DETECTED	319.3027 m/z @11.34 [CD8305_2.mzXML]	319.302734375	11.337683333333333	11.292816666666665	11.645316666666668	0.3525000000000027	62395.05078125	399376.44050061016	0	1178	0.08184462527247227	3.8353612070026917	6.029209455170722	319.29437255859375	319.302978515625
908	320.1969299316406	14.217883333333333					1	DETECTED	320.1969 m/z @14.22 [CD8305_2.mzXML]	320.1969299316406	14.217883333333333	11.215283333333334	15.848566666666667	4.633283333333333	22840.73828125	1152866.5590659806	0	1178	1.0141281562607105	0.7126338495839688	6.040697501729683	320.19512939453125	320.19854736328125
909	320.6990966796875	9.092166666666666					1	DETECTED	320.6991 m/z @9.09 [CD8305_2.mzXML]	320.6990966796875	9.092166666666666	9.056283333333333	9.1586	0.10231666666666683	4725.48876953125	16432.043690307655	0	1178	0.054613277037368846	1.4256850905713272	1.960456162701805	320.698974609375	320.70013427734375
910	320.9660339355469	1.9474833333333335					1	DETECTED	320.9660 m/z @1.95 [CD8305_2.mzXML]	320.9660339355469	1.9474833333333335	1.74975	2.244266666666667	0.49451666666666694	13297.2294921875	172977.63267443853	0	1178	0.17387433923372875	1.2504635873229932	1.5009271746459867	320.9650573730469	320.9666442871094
911	321.0906982421875	10.796600000000002					1	DETECTED	321.0907 m/z @10.80 [CD8305_2.mzXML]	321.0906982421875	10.796600000000002	9.39025	10.862666666666666	1.4724166666666658	2345.3310546875	113048.27935467531	0	1178	0.11731642064611236	0.5234887000628095	0.04697740012561894	321.08660888671875	321.0912170410156
912	321.2090759277344	12.591066666666668					1	DETECTED	321.2091 m/z @12.59 [CD8305_2.mzXML]	321.2090759277344	12.591066666666668	1.44895	15.09965	13.6507	80101.640625	3302665.406923492	0	1178	0.265224923121437	0.5361219820288953	4.536163540997991	321.1999816894531	321.2116394042969
913	322.0288391113281	11.118150000000002					1	DETECTED	322.0288 m/z @11.12 [CD8305_2.mzXML]	322.0288391113281	11.118150000000002	10.153966666666667	11.444366666666667	1.2904	5949.7216796875	167752.87873339845	0	1178	0.11214650498274992	0.6691673436932802	0.3383346873865604	322.02734375	322.0354309082031
914	322.0655212402344	12.033766666666667					1	DETECTED	322.0655 m/z @12.03 [CD8305_2.mzXML]	322.0655212402344	12.033766666666667	0.1926	19.578166666666668	19.38556666666667	322162.03125	4358933.77244852	0	1178	0.10294320184059558	3.1122786183773936	4.65900332663311	322.0569152832031	322.0661315917969
915	322.212646484375	12.574833333333334					1	DETECTED	322.2126 m/z @12.57 [CD8305_2.mzXML]	322.212646484375	12.574833333333334	12.525133333333335	12.807916666666667	0.2827833333333327	13987.8154296875	162303.03085595713	0	1178	0.279940314959525	2.8449027498323423	4.6898054996646845	322.2117919921875	322.212890625
916	322.2732238769531	13.879383333333333					1	DETECTED	322.2732 m/z @13.88 [CD8305_2.mzXML]	322.2732238769531	13.879383333333333	13.808	14.80625	0.9982500000000005	15342.4091796875	295026.32753906195	0	1178	0.1805810042759095	7.115554961589836	8.284045293584969	322.2726745605469	322.2737731933594
917	323.0198059082031	11.57005					1	DETECTED	323.0198 m/z @11.57 [CD8305_2.mzXML]	323.0198059082031	11.57005	1.8077	11.761066666666666	9.953366666666666	10996.0068359375	1885784.148811279	0	1178	9.691931500094478	0.5097833342723149	0.019566668544629743	323.0115661621094	323.027099609375
918	323.069091796875	12.018333333333334					1	DETECTED	323.0691 m/z @12.02 [CD8305_2.mzXML]	323.069091796875	12.018333333333334	8.68485	12.372016666666667	3.6871666666666663	43133.66015625	718904.8308828735	0	1178	0.17443595331851647	3.4523630655767175	6.200440657010563	323.0680847167969	323.0713806152344
919	323.1824951171875	15.9226					1	DETECTED	323.1825 m/z @15.92 [CD8305_2.mzXML]	323.1824951171875	15.9226	10.084116666666667	18.975833333333334	8.891716666666667	2751.026611328125	915201.3347119134	0	1178	2.896312996819864	0.7614748693296491	0.5229497386592983	323.18121337890625	323.1871643066406
920	323.224609375	13.82595					1	DETECTED	323.2246 m/z @13.83 [CD8305_2.mzXML]	323.224609375	13.82595	8.967233333333333	15.081766666666665	6.114533333333332	9601.345703125	882161.795067871	0	1178	0.4603402930769924	0.6292333709518628	13.919024138960678	323.2238464355469	323.2286071777344
921	323.2544860839844	12.889800000000001					1	DETECTED	323.2545 m/z @12.89 [CD8305_2.mzXML]	323.2544860839844	12.889800000000001	2.4247333333333336	13.547433333333334	11.1227	5359.4990234375	1344228.5888223264	0	1178	0.27169194568920574	0.5314204082152686	0.06284081643053713	323.2515563964844	323.25537109375
922	324.0451354980469	9.3229					1	DETECTED	324.0451 m/z @9.32 [CD8305_2.mzXML]	324.0451354980469	9.3229	9.2455	11.067	1.8215000000000003	41841.66015625	689817.5479405205	0	1178	0.09587393347088558	7.614792348970309	7.883309476731213	324.04351806640625	324.0458679199219
923	324.0625	12.033766666666667					1	DETECTED	324.0625 m/z @12.03 [CD8305_2.mzXML]	324.0625	12.033766666666667	11.906583333333334	12.47415	0.5675666666666661	113093.03125	976783.936311036	0	1178	0.1001921227133753	3.269985826817548	4.614457193214095	324.0605773925781	324.0628967285156
924	324.1787109375	17.236833333333333					1	DETECTED	324.1787 m/z @17.24 [CD8305_2.mzXML]	324.1787109375	17.236833333333333	0.5387666666666667	19.960833333333333	19.422066666666666	9193.4970703125	2660289.3036717544	0	1178	5.852216718596615	0.6625905961710878	0.3240439819858443	324.1772155761719	324.1805114746094
925	324.1915283203125	9.71255					1	DETECTED	324.1915 m/z @9.71 [CD8305_2.mzXML]	324.1915283203125	9.71255	9.663	10.8956	1.2325999999999997	36770.92578125	295118.94218133646	0	1178	0.06233545897646664	2.062084719414617	2.4296477465867325	324.1910705566406	324.19805908203125
926	324.8076171875	1.7793999999999999					1	DETECTED	324.8076 m/z @1.78 [CD8305_2.mzXML]	324.8076171875	1.7793999999999999	1.7179	1.79365	0.07574999999999998	9452.759765625	33408.73943969726	0	1178	0.07985223049808576	0.6158536585365864	0.2317073170731727	324.8070068359375	324.80767822265625
927	325.06573486328125	12.033766666666667					1	DETECTED	325.0657 m/z @12.03 [CD8305_2.mzXML]	325.06573486328125	12.033766666666667	6.893816666666667	12.251916666666666	5.358099999999999	17978.732421875	2036426.25387439	0	1178	0.11212040467740891	0.5212210235508127	0.04244204710162543	325.0575256347656	325.0697937011719
928	325.17510986328125	16.125516666666666					1	DETECTED	325.1751 m/z @16.13 [CD8305_2.mzXML]	325.17510986328125	16.125516666666666	9.092166666666666	19.815166666666666	10.723	13618.0537109375	2877681.2173123183	0	1178	0.9053963356532897	0.7622967718085976	0.5158168020827503	325.1734924316406	325.176513671875
929	325.1950378417969	9.71255					1	DETECTED	325.1950 m/z @9.71 [CD8305_2.mzXML]	325.1950378417969	9.71255	9.663	13.772666666666668	4.1096666666666675	5774.67333984375	584283.3418346561	0	1178	4.090036636742136	41.46989572822068	81.93979145644136	325.19451904296875	325.20428466796875
930	326.0421447753906	9.3229					1	DETECTED	326.0421 m/z @9.32 [CD8305_2.mzXML]	326.0421447753906	9.3229	9.275450000000001	15.3133	6.037849999999999	14929.6279296875	719899.5401088254	0	1178	0.9296149369039899	63.62328767123347	126.24657534246694	326.03680419921875	326.0447082519531
931	326.1678161621094	9.260349999999999					1	DETECTED	326.1678 m/z @9.26 [CD8305_2.mzXML]	326.1678161621094	9.260349999999999	9.260349999999999	19.322333333333333	10.061983333333334	4609.28125	1195206.9423754886	0	1178	5.856083844765193	null	null	326.1678161621094	326.17779541015625
932	327.00726318359375	1.0129833333333333					1	DETECTED	327.0073 m/z @1.01 [CD8305_2.mzXML]	327.00726318359375	1.0129833333333333	0.13776666666666668	19.979	19.84123333333333	6733.17919921875	4323766.420768797	0	1178	16.156850535516245	11.335040847028354	21.67008169405671	327.0062255859375	327.01708984375
933	327.05145263671875	11.555383333333333					1	DETECTED	327.0515 m/z @11.56 [CD8305_2.mzXML]	327.05145263671875	11.555383333333333	1.596	12.049016666666667	10.453016666666667	32957.15625	5170694.992626099	0	1178	10.027265926740759	0.5147330614916622	0.025534245417019555	327.043701171875	327.0523986816406
934	327.1736755371094	15.996466666666667					1	DETECTED	327.1737 m/z @16.00 [CD8305_2.mzXML]	327.1736755371094	15.996466666666667	9.947433333333333	18.351999999999997	8.404566666666664	5871.38623046875	1480845.1211779176	0	1178	1.1907289777089112	0.6947032859244725	0.40052054165587814	327.17193603515625	327.1795654296875
935	327.2286071777344	13.879383333333333					1	DETECTED	327.2286 m/z @13.88 [CD8305_2.mzXML]	327.2286071777344	13.879383333333333	12.21775	14.738233333333334	2.520483333333333	43224.42578125	1330192.7990473018	0	1178	0.2305934030651695	0.7582548942807021	5.274354826990161	327.2194519042969	327.2292175292969
936	328.21112060546875	12.049016666666667					1	DETECTED	328.2111 m/z @12.05 [CD8305_2.mzXML]	328.21112060546875	12.049016666666667	6.033483333333334	15.205766666666667	9.172283333333333	19417.880859375	2651309.017206543	0	1178	0.1576928562924209	0.5149340695818477	0.03203800107428767	328.2021484375	328.21893310546875
937	328.2472839355469	11.118150000000002					1	DETECTED	328.2473 m/z @11.12 [CD8305_2.mzXML]	328.2472839355469	11.118150000000002	7.900766666666667	15.534699999999999	7.633933333333332	32849.11328125	1962121.1866574711	0	1178	0.09286703859714862	31.863775417473867	2.5324054925579547	328.2410888671875	328.24761962890625
938	328.67449951171875	13.246366666666667					1	DETECTED	328.6745 m/z @13.25 [CD8305_2.mzXML]	328.67449951171875	13.246366666666667	13.108716666666668	13.5646	0.45588333333333253	6855.18408203125	92804.96155871573	0	1178	0.14226253952956114	1.6559510836663132	2.3119021673326263	328.6741638183594	328.6751708984375
939	328.89794921875	1.5519333333333334					1	DETECTED	328.8979 m/z @1.55 [CD8305_2.mzXML]	328.89794921875	1.5519333333333334	1.44895	1.6261166666666667	0.1771666666666667	84844.1484375	505598.3539438476	0	1178	0.08844097863488276	0.8523267896793822	0.7410134728474376	328.8974304199219	328.8980712890625
940	328.997802734375	1.8077					1	DETECTED	328.9978 m/z @1.81 [CD8305_2.mzXML]	328.997802734375	1.8077	0.1011	19.979	19.8779	23055.755859375	4328968.339988831	0	1178	0.06418055306645254	3.198227175905911	6.588067753569476	328.99749755859375	329.0059509277344
941	329.0518493652344	11.555383333333333					1	DETECTED	329.0518 m/z @11.56 [CD8305_2.mzXML]	329.0518493652344	11.555383333333333	11.525616666666668	11.66075	0.13513333333333222	7046.8154296875	35064.35271563693	0	1178	0.049981637656335565	2.2698768197089256	3.539753639417851	329.051513671875	329.05242919921875
942	329.176513671875	12.286166666666666					1	DETECTED	329.1765 m/z @12.29 [CD8305_2.mzXML]	329.176513671875	12.286166666666666	12.20055	13.246366666666667	1.045816666666667	10644.2978515625	312696.6627724608	0	1178	0.297851560515074	6.1075530465252115	11.215106093050423	329.176025390625	329.1771240234375
943	329.2464904785156	13.772666666666668					1	DETECTED	329.2465 m/z @13.77 [CD8305_2.mzXML]	329.2464904785156	13.772666666666668	11.083666666666666	15.187983333333333	4.1043166666666675	66447.53125	1902237.4867449345	0	1178	0.3130796498022761	0.7897258826471787	0.23480249040116624	329.2427978515625	329.25152587890625
944	330.0321960449219	10.455					1	DETECTED	330.0322 m/z @10.46 [CD8305_2.mzXML]	330.0321960449219	10.455	10.411783333333334	10.762316666666667	0.3505333333333329	28090.455078125	187948.02752484134	0	1178	0.08625528129049087	4.055534130351001	6.269893237773863	330.0316162109375	330.0323486328125
945	330.2496643066406	13.719366666666668					1	DETECTED	330.2497 m/z @13.72 [CD8305_2.mzXML]	330.2496643066406	13.719366666666668	11.693333333333333	14.487633333333333	2.7943	10201.3427734375	1042369.773041687	0	1178	2.727883136270645	0.6895987232852367	0.3791974465704736	330.2450256347656	330.250244140625
946	330.3363342285156	11.8771					1	DETECTED	330.3363 m/z @11.88 [CD8305_2.mzXML]	330.3363342285156	11.8771	11.846933333333334	12.033766666666667	0.18683333333333252	10692.3017578125	63592.55423706001	0	1178	0.07653022184994818	3.0966850828729595	5.193370165745919	330.3358154296875	330.3365173339844
947	331.05322265625	1.8644333333333334					1	DETECTED	331.0532 m/z @1.86 [CD8305_2.mzXML]	331.05322265625	1.8644333333333334	1.79365	9.492899999999999	7.699249999999999	928671.375	3.747983328238726E7	1	1178	0.3496945142919847	16.897495655964963	31.665444332226038	331.0503845214844	331.05487060546875
948	331.1649169921875	8.343399999999999					1	DETECTED	331.1649 m/z @8.34 [CD8305_2.mzXML]	331.1649169921875	8.343399999999999	8.090766666666667	8.441483333333332	0.35071666666666523	5550.65869140625	61876.471386657395	0	1178	0.163243874054805	0.69412191582003	0.47704167401756614	331.1641845703125	331.1652526855469
949	331.1873779296875	12.148866666666667					1	DETECTED	331.1874 m/z @12.15 [CD8305_2.mzXML]	331.1873779296875	12.148866666666667	12.097800000000001	12.354833333333334	0.25703333333333234	11632.087890625	98853.35811999481	0	1178	0.12241879531861954	2.5166449086162364	4.033289817232473	331.186767578125	331.1881103515625
950	331.2043151855469	11.1685					1	DETECTED	331.2043 m/z @11.17 [CD8305_2.mzXML]	331.2043151855469	11.1685	11.118150000000002	11.230683333333333	0.1125333333333316	5331.75390625	27304.280729980343	0	1178	0.12665679993868828	1.117510758027168	1.2350215160543356	331.2037353515625	331.2047119140625
951	331.2258605957031	11.509883333333333					1	DETECTED	331.2259 m/z @11.51 [CD8305_2.mzXML]	331.2258605957031	11.509883333333333	10.9807	11.509883333333333	0.5291833333333322	3992.314453125	102015.24298095694	0	1178	0.534405502807088	0.5	null	331.22467041015625	331.2258605957031
952	331.2627258300781	14.670266666666667					1	DETECTED	331.2627 m/z @14.67 [CD8305_2.mzXML]	331.2627258300781	14.670266666666667	11.614550000000001	16.34745	4.732899999999997	10861.51953125	843569.7480778804	0	1178	0.3518983259350037	0.6725119629623616	0.2861851724619035	331.2613220214844	331.2635192871094
953	332.16326904296875	10.188816666666666					1	DETECTED	332.1633 m/z @10.19 [CD8305_2.mzXML]	332.16326904296875	10.188816666666666	8.343399999999999	11.1685	2.825100000000001	128356.21875	3186344.647489041	1	1178	0.4220962222217377	0.9449654622046626	0.8540073368478415	332.1617126464844	332.1681823730469
954	332.20654296875	9.663					1	DETECTED	332.2065 m/z @9.66 [CD8305_2.mzXML]	332.20654296875	9.663	4.0507	9.71255	5.66185	14739.9287109375	508064.0548713995	0	1178	0.09920812702891801	0.5044144112039627	0.008828822407925445	332.2063903808594	332.2110595703125
955	332.24188232421875	10.796600000000002					1	DETECTED	332.2419 m/z @10.80 [CD8305_2.mzXML]	332.24188232421875	10.796600000000002	10.710233333333333	10.862666666666666	0.15243333333333275	17483.14453125	119751.61057617117	0	1178	0.14941304070289618	0.8824778077961958	0.7649556155923917	332.24188232421875	332.24224853515625
956	332.33062744140625	11.761066666666666					1	DETECTED	332.3306 m/z @11.76 [CD8305_2.mzXML]	332.33062744140625	11.761066666666666	11.743733333333333	11.812683333333332	0.06894999999999918	6026.72216796875	18919.94893457004	0	1178	0.0465281244419522	1.9889423076922992	2.9778846153845984	332.3301696777344	332.3309326171875
957	333.0513000488281	2.4517499999999997					1	DETECTED	333.0513 m/z @2.45 [CD8305_2.mzXML]	333.0513000488281	2.4517499999999997	1.8918666666666666	16.60545	14.713583333333334	56027.1640625	2661450.175297607	0	1178	0.6798872728447993	2.0473279517679597	3.2064588626897326	333.0435791015625	333.0522155761719
958	333.150146484375	13.4154					1	DETECTED	333.1501 m/z @13.42 [CD8305_2.mzXML]	333.150146484375	13.4154	10.710233333333333	16.033366666666666	5.323133333333333	13696.6669921875	905541.9555113227	0	1178	0.21795778638384888	0.8221825910524042	0.8223858332185151	333.1402893066406	333.1510314941406
959	333.16680908203125	10.1191					1	DETECTED	333.1668 m/z @10.12 [CD8305_2.mzXML]	333.16680908203125	10.1191	8.5448	15.276733333333334	6.731933333333334	18551.107421875	1463322.6420527336	0	1178	36.612337208472326	2.1345138253972014	15.284727971568833	333.16650390625	333.1719970703125
960	333.1835021972656	11.812683333333332					1	DETECTED	333.1835 m/z @11.81 [CD8305_2.mzXML]	333.1835021972656	11.812683333333332	11.66075	12.235016666666667	0.5742666666666665	7305.70068359375	160722.46680236826	0	1178	0.25367265393457394	1.8898639754278335	2.779727950855667	333.1829833984375	333.1841125488281
961	333.20281982421875	12.388866666666667					1	DETECTED	333.2028 m/z @12.39 [CD8305_2.mzXML]	333.20281982421875	12.388866666666667	9.143550000000001	12.507966666666666	3.3644166666666653	10733.517578125	949945.3563372799	0	1178	0.20090579755974858	0.5183495190505292	0.03669903810105832	333.2023620605469	333.2098693847656
962	334.13916015625	9.761266666666668					1	DETECTED	334.1392 m/z @9.76 [CD8305_2.mzXML]	334.13916015625	9.761266666666668	9.71255	10.878983333333334	1.1664333333333339	8240.52734375	190909.58765576157	0	1178	0.1981641829554306	11.971604515908137	22.943209031816274	334.1387939453125	334.1474914550781
963	334.91436767578125	1.611					1	DETECTED	334.9144 m/z @1.61 [CD8305_2.mzXML]	334.91436767578125	1.611	1.5519333333333334	1.6713	0.11936666666666662	59319.65625	224595.59042504887	0	1178	0.0634146989230393	1.006631421105286	1.076262683839681	334.913330078125	334.9149169921875
964	335.1231689453125	10.360333333333333					1	DETECTED	335.1232 m/z @10.36 [CD8305_2.mzXML]	335.1231689453125	10.360333333333333	9.828333333333335	10.59625	0.7679166666666646	4071.743408203125	72266.9180315552	0	1178	0.08722579190714974	0.7217261904761909	0.44345238095238176	335.12200927734375	335.1242370605469
965	335.1659240722656	14.202766666666667					1	DETECTED	335.1659 m/z @14.20 [CD8305_2.mzXML]	335.1659240722656	14.202766666666667	10.084116666666667	16.568616666666667	6.484500000000001	173384.546875	6503440.161140138	0	1178	0.3357889133322054	0.9941752705619243	0.349872927519331	335.16107177734375	335.16864013671875
966	335.21826171875	12.542066666666667					1	DETECTED	335.2183 m/z @12.54 [CD8305_2.mzXML]	335.21826171875	12.542066666666667	3.941416666666667	13.598600000000001	9.657183333333334	18053.845703125	834182.1723096317	0	1178	0.2431501637989406	0.5614217142502795	0.024834731925489465	335.2137756347656	335.22369384765625
967	336.0747985839844	17.887999999999998					1	DETECTED	336.0748 m/z @17.89 [CD8305_2.mzXML]	336.0747985839844	17.887999999999998	9.0206	19.6875	10.6669	3028.66943359375	927469.9052080689	0	1178	0.33616584071955913	0.6014671718880394	0.2029343437760789	336.0677490234375	336.07574462890625
968	336.1142578125	10.813233333333333					1	DETECTED	336.1143 m/z @10.81 [CD8305_2.mzXML]	336.1142578125	10.813233333333333	10.762316666666667	11.014666666666667	0.25234999999999985	37694.921875	200026.61050695647	0	1178	0.0778508261956361	1.662764689182762	2.937408219685457	336.1140441894531	336.115234375
969	336.1692199707031	14.202766666666667					1	DETECTED	336.1692 m/z @14.20 [CD8305_2.mzXML]	336.1692199707031	14.202766666666667	11.101016666666668	15.441716666666668	4.3407	30735.697265625	1454853.6204416507	0	1178	0.2868357653043496	0.6882961016993787	0.33736611250538123	336.1673278808594	336.1703796386719
970	336.66326904296875	13.200966666666666					1	DETECTED	336.6633 m/z @13.20 [CD8305_2.mzXML]	336.66326904296875	13.200966666666666	12.982516666666667	13.719366666666668	0.7368500000000004	21938.5546875	349455.58707531716	0	1178	0.26864142659967705	1.3019618580736672	1.8311734365584356	336.66241455078125	336.6648254394531
971	336.8869934082031	1.5519333333333334					1	DETECTED	336.8870 m/z @1.55 [CD8305_2.mzXML]	336.8869934082031	1.5519333333333334	1.4642333333333333	1.5667499999999999	0.10251666666666659	8688.646484375	27196.739641845696	0	1178	0.05603641166575746	0.5844735841885202	0.16003472959257742	336.885986328125	336.887939453125
972	337.061279296875	1.8644333333333334					1	DETECTED	337.0613 m/z @1.86 [CD8305_2.mzXML]	337.061279296875	1.8644333333333334	1.6561666666666668	19.267666666666667	17.6115	1054517.5	2.375305752893054E7	1	1178	0.4441897598262774	6.3098483621321035	11.172384633817227	337.05230712890625	337.0712585449219
973	337.1662902832031	14.202766666666667					1	DETECTED	337.1663 m/z @14.20 [CD8305_2.mzXML]	337.1662902832031	14.202766666666667	11.230683333333333	15.645199999999999	4.414516666666666	48641.03125	1741980.1173726819	0	1178	0.33747243705437135	0.7768953528057098	0.34768130502214556	337.1642761230469	337.16741943359375
974	337.18145751953125	12.591066666666668					1	DETECTED	337.1815 m/z @12.59 [CD8305_2.mzXML]	337.18145751953125	12.591066666666668	12.47415	14.0035	1.5293500000000009	106520.2265625	1810369.2767861355	0	1178	0.2521637104526242	2.349186233822419	3.7959878883984377	337.1808166503906	337.1815490722656
975	338.04150390625	11.083666666666666					1	DETECTED	338.0415 m/z @11.08 [CD8305_2.mzXML]	338.04150390625	11.083666666666666	10.963816666666666	11.1685	0.20468333333333355	6703.60498046875	40448.48601678494	0	1178	0.0669089897390922	0.8539146154915906	0.7078292309831814	338.0411376953125	338.0423583984375
976	338.06475830078125	1.8644333333333334					1	DETECTED	338.0648 m/z @1.86 [CD8305_2.mzXML]	338.06475830078125	1.8644333333333334	1.8218500000000002	11.92165	10.0998	96982.203125	3601508.7108175647	0	1178	0.3973277535448523	116.49988357917096	232.0587409104064	338.0595397949219	338.0654602050781
977	338.2315368652344	12.47415					1	DETECTED	338.2315 m/z @12.47 [CD8305_2.mzXML]	338.2315368652344	12.47415	0.1011	19.997166666666665	19.896066666666666	374199.59375	1.6817131332286775E7	0	1178	0.1618026110891666	4.9652579375714865	2.377605094565734	338.2305603027344	338.2337951660156
978	338.3406677246094	12.574833333333334					1	DETECTED	338.3407 m/z @12.57 [CD8305_2.mzXML]	338.3406677246094	12.574833333333334	12.114766666666666	13.169966666666665	1.0551999999999992	202127.125	5766873.733489258	0	1178	0.5990204494713431	1.1467903202434389	0.7843716638728973	338.3403625488281	338.34112548828125
979	339.1616516113281	14.202766666666667					1	DETECTED	339.1617 m/z @14.20 [CD8305_2.mzXML]	339.1616516113281	14.202766666666667	14.073116666666666	15.3133	1.2401833333333343	21275.232421875	458607.8389547131	0	1178	0.3069374303857284	3.5563050614826044	5.30961094470682	339.1612854003906	339.1635437011719
980	339.2347717285156	12.525133333333335					1	DETECTED	339.2348 m/z @12.53 [CD8305_2.mzXML]	339.2347717285156	12.525133333333335	0.11928333333333334	19.906333333333336	19.787050000000004	58257.84375	3674780.207399204	0	1178	0.17095538583382286	1.4843915100143934	2.656815021079824	339.22674560546875	339.2361755371094
981	339.34393310546875	12.5585					1	DETECTED	339.3439 m/z @12.56 [CD8305_2.mzXML]	339.34393310546875	12.5585	12.081050000000001	13.464083333333333	1.3830333333333318	52329.37890625	1380393.5030903313	0	1178	0.451739980772647	1.1153948106250842	0.8490777396563767	339.3353576660156	339.3446044921875
982	340.039794921875	10.441083333333333					1	DETECTED	340.0398 m/z @10.44 [CD8305_2.mzXML]	340.039794921875	10.441083333333333	10.084116666666667	11.57005	1.4859333333333336	102650.2109375	1001178.7475274057	0	1178	0.09860472032586998	0.9504805745613152	0.3327589323899784	340.0335388183594	340.0404968261719
983	340.2467346191406	11.26145					1	DETECTED	340.2467 m/z @11.26 [CD8305_2.mzXML]	340.2467346191406	11.26145	11.101016666666668	16.107283333333335	5.006266666666667	11652.7099609375	823988.5952330321	0	1178	4.96002429511511	15.602327030957966	30.20465406191593	340.2398681640625	340.2474670410156
984	340.7812805175781	1.74975					1	DETECTED	340.7813 m/z @1.75 [CD8305_2.mzXML]	340.7812805175781	1.74975	1.7019	1.7793999999999999	0.0774999999999999	11945.478515625	43185.6464384765	0	1178	0.07310583690178096	0.8098223615464993	0.6196447230929987	340.7808532714844	340.7816467285156
985	340.9311218261719	1.6412333333333333					1	DETECTED	340.9311 m/z @1.64 [CD8305_2.mzXML]	340.9311218261719	1.6412333333333333	1.596	1.6561666666666668	0.0601666666666667	31626.650390625	92035.40294726568	0	1178	0.058270644475046485	0.6650700073691985	0.33014001473839716	340.93096923828125	340.93133544921875
986	340.9960021972656	11.397816666666667					1	DETECTED	340.9960 m/z @11.40 [CD8305_2.mzXML]	340.9960021972656	11.397816666666667	11.067	17.050666666666665	5.9836666666666645	4245.76806640625	629259.2789148558	0	1178	4.144487112510415	9.04378054310039	12.303151013057686	340.994384765625	340.9971008300781
987	341.0306091308594	11.540716666666667					1	DETECTED	341.0306 m/z @11.54 [CD8305_2.mzXML]	341.0306091308594	11.540716666666667	3.357266666666667	12.16595	8.808683333333335	91657.296875	7875525.633616334	0	1178	0.12280341008812279	0.5206530922577962	0.02868655868578374	341.0298767089844	341.03741455078125
988	341.1767272949219	12.5585					1	DETECTED	341.1767 m/z @12.56 [CD8305_2.mzXML]	341.1767272949219	12.5585	12.525133333333335	17.31116666666667	4.786033333333334	10431.30859375	526431.940775604	0	1178	0.12406922909324081	71.71878121878292	93.62336331065882	341.17559814453125	341.1866455078125
989	341.1986389160156	12.303416666666667					1	DETECTED	341.1986 m/z @12.30 [CD8305_2.mzXML]	341.1986389160156	12.303416666666667	12.20055	17.942833333333333	5.742283333333333	6527.73876953125	500650.28613922105	0	1178	0.3286514835816554	27.911292935839093	54.822585871678186	341.1889953613281	341.2058410644531
990	341.35174560546875	13.879383333333333					1	DETECTED	341.3517 m/z @13.88 [CD8305_2.mzXML]	341.35174560546875	13.879383333333333	13.772666666666668	14.670266666666667	0.8975999999999988	14849.904296875	277663.25018408184	0	1178	0.21366299827089463	5.276109662361075	3.0700883470590106	341.3510437011719	341.35272216796875
991	342.01409912109375	8.878683333333333					1	DETECTED	342.0141 m/z @8.88 [CD8305_2.mzXML]	342.01409912109375	8.878683333333333	0.4841666666666667	18.608999999999998	18.12483333333333	7330.8935546875	2298115.1813994437	0	1178	5.022533105896931	1.0795638422700533	0.3590853754265109	342.01214599609375	342.0163269042969
992	342.0366516113281	10.441083333333333					1	DETECTED	342.0367 m/z @10.44 [CD8305_2.mzXML]	342.0366516113281	10.441083333333333	10.395299999999999	17.21833333333333	6.823033333333331	33693.41015625	1980596.3407220459	0	1178	0.09272313588894754	74.51437932289595	3.324167210184051	342.0338134765625	342.04583740234375
993	342.26263427734375	11.337683333333333					1	DETECTED	342.2626 m/z @11.34 [CD8305_2.mzXML]	342.26263427734375	11.337683333333333	11.215283333333334	11.778466666666667	0.5631833333333329	59983.71875	539822.8797500606	0	1178	0.1362432367640274	1.4547676887214855	0.26671119972657	342.2620544433594	342.2640380859375
994	342.86767578125	1.68655					1	DETECTED	342.8677 m/z @1.69 [CD8305_2.mzXML]	342.86767578125	1.68655	1.6713	1.79365	0.12234999999999996	22531.623046875	115417.04433740224	0	1178	0.09209301918685697	4.011475409836068	7.022950819672136	342.8675537109375	342.8687744140625
995	343.1925048828125	12.235016666666667					1	DETECTED	343.1925 m/z @12.24 [CD8305_2.mzXML]	343.1925048828125	12.235016666666667	11.812683333333332	17.70266666666667	5.889983333333337	38854.84375	1277141.0939445489	0	1178	0.2341879470326358	11.531965724014524	23.1159863721116	343.1834716796875	343.194091796875
996	343.2951354980469	12.049016666666667					1	DETECTED	343.2951 m/z @12.05 [CD8305_2.mzXML]	343.2951354980469	12.049016666666667	12.018333333333334	12.936966666666667	0.9186333333333323	9321.806640625	203253.68215917968	0	1178	0.08300296015430142	14.969581749049924	28.93916349809985	343.2858581542969	343.2951354980469
997	344.2781677246094	11.476833333333333					1	DETECTED	344.2782 m/z @11.48 [CD8305_2.mzXML]	344.2781677246094	11.476833333333333	7.193783333333333	12.757333333333333	5.56355	37195.3671875	2159347.9284153744	0	1178	0.08006529120733497	0.5253923177484544	0.04278834974261229	344.2701416015625	344.2806091308594
998	344.6493835449219	13.200966666666666					1	DETECTED	344.6494 m/z @13.20 [CD8305_2.mzXML]	344.6493835449219	13.200966666666666	12.967583333333332	13.581366666666666	0.613783333333334	14975.01953125	202792.13129345723	0	1178	0.10116661436631702	1.3149682210954763	1.452844080444839	344.6484680175781	344.6502380371094
999	344.8751220703125	1.5667499999999999					1	DETECTED	344.8751 m/z @1.57 [CD8305_2.mzXML]	344.8751220703125	1.5667499999999999	1.44895	1.8362833333333335	0.38733333333333353	171866.265625	1020710.8036414797	0	1178	0.08538744173938917	0.7550362110329388	0.4244050165944013	344.86529541015625	344.87542724609375
1000	346.009033203125	4.820916666666666					1	DETECTED	346.0090 m/z @4.82 [CD8305_2.mzXML]	346.009033203125	4.820916666666666	0.1011	19.997166666666665	19.896066666666666	18196.2578125	7890618.228654015	0	1178	3.283942579849205	1.6304652904716808	1.6309555568954186	346.00738525390625	346.0098571777344
1001	346.2729797363281	13.719366666666668					1	DETECTED	346.2730 m/z @13.72 [CD8305_2.mzXML]	346.2729797363281	13.719366666666668	13.598600000000001	15.135066666666667	1.5364666666666658	23282.837890625	553006.8550679014	0	1178	0.3165680361196781	6.156891664441985	4.397404829459546	346.27239990234375	346.2782287597656
1002	346.2937316894531	12.7742					1	DETECTED	346.2937 m/z @12.77 [CD8305_2.mzXML]	346.2937316894531	12.7742	11.3524	12.921050000000001	1.5686500000000017	15436.1435546875	542308.8320599364	0	1178	1.5429920872942784	0.5516422844281897	0.10557911583710818	346.2930908203125	346.29461669921875
1003	346.90850830078125	1.5667499999999999					1	DETECTED	346.9085 m/z @1.57 [CD8305_2.mzXML]	346.90850830078125	1.5667499999999999	1.4937833333333332	1.611	0.11721666666666675	10694.2353515625	51849.70708911136	0	1178	0.07957112906124175	0.8032206486980367	0.6064412973960733	346.90771484375	346.90887451171875
1004	347.1595458984375	11.215283333333334					1	DETECTED	347.1595 m/z @11.22 [CD8305_2.mzXML]	347.1595458984375	11.215283333333334	9.646016666666666	11.277066666666666	1.63105	8252.3154296875	190543.63779437263	0	1178	0.11349981403308718	0.5196854156931048	0.03894607144712971	347.15777587890625	347.1595458984375
1005	348.0683288574219	9.109933333333334					1	DETECTED	348.0683 m/z @9.11 [CD8305_2.mzXML]	348.0683288574219	9.109933333333334	9.056283333333333	9.373083333333334	0.31680000000000064	2413.093017578125	28990.346184478858	0	1178	0.11382250334045452	2.952469711090347	4.904939422180694	348.0679016113281	348.0709533691406
1006	348.2886962890625	14.552816666666667					1	DETECTED	348.2887 m/z @14.55 [CD8305_2.mzXML]	348.2886962890625	14.552816666666667	12.097800000000001	15.205766666666667	3.107966666666666	2180.3232421875	237115.46852581776	0	1178	2.5255445006178228	0.6329828039185071	0.2659656078370144	348.2877502441406	348.29083251953125
1007	348.8128356933594	1.7340000000000002					1	DETECTED	348.8128 m/z @1.73 [CD8305_2.mzXML]	348.8128356933594	1.7340000000000002	1.68655	1.79365	0.10709999999999997	15670.2734375	80441.48297045898	0	1178	0.09931473182197781	1.1285563751317123	1.2571127502634245	348.812744140625	348.8135070800781
1008	348.8678283691406	1.5667499999999999					1	DETECTED	348.8678 m/z @1.57 [CD8305_2.mzXML]	348.8678283691406	1.5667499999999999	1.4937833333333332	1.5667499999999999	0.07296666666666662	10609.8984375	36524.206177490225	0	1178	0.07093573084890181	0.5	null	348.8678283691406	348.8688049316406
1009	348.98919677734375	1.6261166666666667					1	DETECTED	348.9892 m/z @1.63 [CD8305_2.mzXML]	348.98919677734375	1.6261166666666667	0.5569833333333333	19.578166666666668	19.021183333333333	6117.22314453125	1418108.1701996159	0	1178	4.337139249772033	8.895608592629545	4.682111947417815	348.9873046875	348.9916076660156
1010	349.0169982910156	3.4799					1	DETECTED	349.0170 m/z @3.48 [CD8305_2.mzXML]	349.0169982910156	3.4799	2.7691833333333333	19.285833333333336	16.516650000000002	3019.918701171875	1015977.8898774722	0	1178	0.4491678221053621	11.619714841826323	22.23942968365265	349.01385498046875	349.0192565917969
1011	349.23382568359375	12.740616666666666					1	DETECTED	349.2338 m/z @12.74 [CD8305_2.mzXML]	349.23382568359375	12.740616666666666	11.032350000000001	12.8577	1.8253499999999985	8535.482421875	279439.7071732789	0	1178	0.11980623789717448	0.5342696300343429	0.06799106583410466	349.2331237792969	349.2358093261719
1012	350.0907897949219	16.403233333333333					1	DETECTED	350.0908 m/z @16.40 [CD8305_2.mzXML]	350.0907897949219	16.403233333333333	9.492899999999999	19.285833333333336	9.792933333333337	3152.0888671875	716474.6889041442	0	1178	1.8327452567286429	0.7085717042110851	0.4171434084221702	350.0884094238281	350.0924377441406
1013	350.8100280761719	1.74975					1	DETECTED	350.8100 m/z @1.75 [CD8305_2.mzXML]	350.8100280761719	1.74975	1.68655	18.884833333333333	17.198283333333332	18145.853515625	3235464.612479614	0	1178	0.07885444375809447	136.06236814346008	271.12473628692015	350.8020324707031	350.8105773925781
1014	350.8919372558594	1.596					1	DETECTED	350.8919 m/z @1.60 [CD8305_2.mzXML]	350.8919372558594	1.596	1.5519333333333334	1.6561666666666668	0.1042333333333334	64293.38671875	257656.25236669937	0	1178	0.06579334218765664	1.1681184382338465	1.5757890013051834	350.8916320800781	350.89276123046875
1015	350.987548828125	3.78555					1	DETECTED	350.9875 m/z @3.79 [CD8305_2.mzXML]	350.987548828125	3.78555	3.1321833333333333	19.63266666666667	16.500483333333335	1758.811767578125	834148.0905946655	0	1178	2.1523619338375153	12.627276669557673	24.254553339115347	350.9844665527344	350.9952697753906
1016	351.0843811035156	15.700283333333335					1	DETECTED	351.0844 m/z @15.70 [CD8305_2.mzXML]	351.0843811035156	15.700283333333335	9.879983333333334	19.322333333333333	9.44235	2592.178955078125	702591.0853498536	0	1178	1.6913439452476684	0.8111566414102364	0.6223132828204727	351.0810546875	351.0892639160156
1017	351.1621398925781	14.569566666666667					1	DETECTED	351.1621 m/z @14.57 [CD8305_2.mzXML]	351.1621398925781	14.569566666666667	14.4237	15.081766666666665	0.6580666666666648	3462.8642578125	75489.36205200184	0	1178	0.3599597373402492	2.2557129798903057	3.511425959780611	351.16033935546875	351.1628112792969
1018	351.2284851074219	13.772666666666668					1	DETECTED	351.2285 m/z @13.77 [CD8305_2.mzXML]	351.2284851074219	13.772666666666668	12.657216666666667	14.703833333333334	2.046616666666667	62671.5234375	1338357.4931670546	0	1178	0.32659434564971157	2.264971427846495	3.096801373349143	351.22021484375	351.2361145019531
1019	352.1649475097656	9.964133333333333					1	DETECTED	352.1649 m/z @9.96 [CD8305_2.mzXML]	352.1649475097656	9.964133333333333	9.930633333333333	10.171383333333333	0.24075000000000024	15600.6318359375	88771.9935501106	0	1178	0.0805267978731461	6.727158264045988	5.346901943460446	352.1641845703125	352.16552734375
1020	353.03521728515625	1.8644333333333334					1	DETECTED	353.0352 m/z @1.86 [CD8305_2.mzXML]	353.03521728515625	1.8644333333333334	1.68655	17.961833333333335	16.275283333333334	383290.9375	8863285.968537718	0	1178	0.10520262580833983	5.519399810464214	9.918455978388293	353.0293273925781	353.0371398925781
1021	353.1777648925781	15.479000000000001					1	DETECTED	353.1778 m/z @15.48 [CD8305_2.mzXML]	353.1777648925781	15.479000000000001	9.947433333333333	17.367	7.419566666666668	4892.4140625	813172.8006236263	0	1178	1.1524815398367192	0.6706568964789963	0.31552202424547665	353.1684265136719	353.1788330078125
1022	353.2354431152344	12.740616666666666					1	DETECTED	353.2354 m/z @12.74 [CD8305_2.mzXML]	353.2354431152344	12.740616666666666	10.240566666666666	15.064150000000001	4.823583333333335	6930.2158203125	647727.651212769	0	1178	2.1542555272944774	0.9646973727192127	0.9293947454384255	353.23516845703125	353.2452697753906
1023	354.070556640625	10.762316666666667					1	DETECTED	354.0706 m/z @10.76 [CD8305_2.mzXML]	354.070556640625	10.762316666666667	0.6663166666666667	15.534699999999999	14.868383333333332	38893.578125	1363915.4700857233	0	1178	0.14757048850816545	1.585349000081826	4.803262725572394	354.065673828125	354.0714416503906
1024	355.010498046875	11.645316666666668					1	DETECTED	355.0105 m/z @11.65 [CD8305_2.mzXML]	355.010498046875	11.645316666666668	1.7793999999999999	15.792766666666667	14.013366666666666	4563.482421875	1186602.5802830502	0	1178	8.594823054557393	0.7101908084229375	0.38441027158608415	355.00079345703125	355.0136413574219
1025	355.0827941894531	12.081050000000001					1	DETECTED	355.0828 m/z @12.08 [CD8305_2.mzXML]	355.0827941894531	12.081050000000001	10.710233333333333	12.20055	1.4903166666666667	9136.05859375	244059.40965393066	0	1178	1.3570120639475736	0.5435871560748453	0.08717431214969068	355.0740051269531	355.0836181640625
1026	355.2621765136719	12.268966666666667					1	DETECTED	355.2622 m/z @12.27 [CD8305_2.mzXML]	355.2621765136719	12.268966666666667	11.693333333333333	12.5585	0.8651666666666671	24076.099609375	280827.83528973337	0	1178	0.10748177477278809	0.7514911112397932	0.2876051779995117	355.26019287109375	355.2635498046875
1027	356.0348205566406	10.25765					1	DETECTED	356.0348 m/z @10.26 [CD8305_2.mzXML]	356.0348205566406	10.25765	10.223433333333332	10.377616666666666	0.154183333333334	4972.45654296875	33460.75642901637	0	1178	0.10966809001927302	2.2530443253774544	3.506088650754909	356.0343322753906	356.0354919433594
1028	356.0521240234375	10.762316666666667					1	DETECTED	356.0521 m/z @10.76 [CD8305_2.mzXML]	356.0521240234375	10.762316666666667	9.109933333333334	11.215283333333334	2.1053499999999996	10502.21875	406077.7704460144	0	1178	0.07851029412151433	0.6370646439990721	0.2892170263967839	356.0506591796875	356.06048583984375
1029	356.0711669921875	10.101816666666668					1	DETECTED	356.0712 m/z @10.10 [CD8305_2.mzXML]	356.0711669921875	10.101816666666668	9.2455	10.627	1.3815000000000008	28821.736328125	456118.01463037106	0	1178	0.10523357277863354	0.7278471836923951	0.4132144845042416	356.0613098144531	356.0719909667969
1030	356.2782287597656	11.476833333333333					1	DETECTED	356.2782 m/z @11.48 [CD8305_2.mzXML]	356.2782287597656	11.476833333333333	11.4284	11.57005	0.14165000000000028	25526.88671875	120144.98792187539	0	1178	0.05618697732795752	1.4623193392980005	1.9246386785960008	356.2774963378906	356.27838134765625
1031	356.9088439941406	1.6261166666666667					1	DETECTED	356.9088 m/z @1.63 [CD8305_2.mzXML]	356.9088439941406	1.6261166666666667	1.5667499999999999	1.6561666666666668	0.08941666666666692	61247.06640625	209646.71132250997	0	1178	0.0658968121530108	0.7529150191171857	0.5473772359398248	356.9087219238281	356.9093017578125
1032	357.2143249511719	9.290716666666667					1	DETECTED	357.2143 m/z @9.29 [CD8305_2.mzXML]	357.2143249511719	9.290716666666667	9.275450000000001	9.458883333333334	0.18343333333333334	4922.80615234375	22319.526454193	0	1178	0.16203509095432267	6.007641921397867	11.015283842795734	357.21234130859375	357.2148132324219
1033	357.27752685546875	12.690216666666666					1	DETECTED	357.2775 m/z @12.69 [CD8305_2.mzXML]	357.27752685546875	12.690216666666666	11.4605	14.4076	2.9471000000000007	37433.10546875	779262.0659012449	0	1178	0.09391420684551299	0.6426900603989266	0.33927405399403104	357.27667236328125	357.28118896484375
1034	358.0680847167969	10.084116666666667					1	DETECTED	358.0681 m/z @10.08 [CD8305_2.mzXML]	358.0680847167969	10.084116666666667	10.049433333333333	15.75595	5.706516666666667	12311.2822265625	500673.9329111328	0	1178	0.07996896388445762	79.34800699207341	10.60146849992489	358.06170654296875	358.06927490234375
1035	358.2576904296875	11.032350000000001					1	DETECTED	358.2577 m/z @11.03 [CD8305_2.mzXML]	358.2576904296875	11.032350000000001	10.693066666666665	11.1685	0.47543333333333493	11433.0	126470.28342004417	0	1178	0.12741133796996884	0.7006435132878093	0.6054264683923439	358.2573547363281	358.25860595703125
1036	358.2942810058594	11.584866666666667					1	DETECTED	358.2943 m/z @11.58 [CD8305_2.mzXML]	358.2942810058594	11.584866666666667	11.540716666666667	12.018333333333334	0.4776166666666679	84526.9453125	587010.7424810195	0	1178	0.10624744478964665	3.1119492449486	3.856399415888282	358.2930603027344	358.2950439453125
1037	358.367431640625	12.081050000000001					1	DETECTED	358.3674 m/z @12.08 [CD8305_2.mzXML]	358.367431640625	12.081050000000001	12.033766666666667	12.20055	0.16678333333333306	10420.98046875	58761.93806982476	0	1178	0.07172229071571756	1.763658794501189	2.527317589002378	358.3670959472656	358.3677062988281
1038	359.0431213378906	1.8780166666666667					1	DETECTED	359.0431 m/z @1.88 [CD8305_2.mzXML]	359.0431213378906	1.8780166666666667	1.6561666666666668	16.457733333333334	14.801566666666666	422110.78125	8851286.453791348	0	1178	0.39313970914047314	1.9424985139880158	2.1566162321211886	359.0372619628906	359.0444641113281
1039	359.1656188964844	13.861666666666668					1	DETECTED	359.1656 m/z @13.86 [CD8305_2.mzXML]	359.1656188964844	13.861666666666668	11.830183333333334	14.77185	2.9416666666666664	8433.1181640625	457115.3825883789	0	1178	0.3066016303347521	0.7240193946951732	0.44803878939034636	359.1650390625	359.1687316894531
1040	360.2381591796875	3.8796833333333334					1	DETECTED	360.2382 m/z @3.88 [CD8305_2.mzXML]	360.2381591796875	3.8796833333333334	3.357266666666667	10.325616666666667	6.96835	2986.158447265625	526553.0620541077	0	1178	1.0624332508705456	6.669341202743661	12.338682405487322	360.236328125	360.2394104003906
1041	360.3226013183594	12.591066666666668					1	DETECTED	360.3226 m/z @12.59 [CD8305_2.mzXML]	360.3226013183594	12.591066666666668	12.131733333333333	12.824683333333333	0.6929499999999997	13720.97265625	330703.1236875	0	1178	0.2990441053053967	0.7542997097242348	0.5178585721535846	360.32171630859375	360.3236999511719
1042	360.8388671875	1.68655					1	DETECTED	360.8389 m/z @1.69 [CD8305_2.mzXML]	360.8388671875	1.68655	1.68655	1.7793999999999999	0.09284999999999988	14458.646484375	62238.03333398437	0	1178	0.07947221949753369	null	null	360.8387145996094	360.83929443359375
1043	361.2000427246094	11.15175					1	DETECTED	361.2000 m/z @11.15 [CD8305_2.mzXML]	361.2000427246094	11.15175	11.118150000000002	11.230683333333333	0.1125333333333316	11199.931640625	54850.337666015505	0	1178	0.10751577108273302	1.6746031746032446	2.349206349206489	361.20001220703125	361.2003479003906
1044	361.31182861328125	12.574833333333334					1	DETECTED	361.3118 m/z @12.57 [CD8305_2.mzXML]	361.31182861328125	12.574833333333334	11.709933333333334	15.349683333333333	3.6397499999999994	9826.26953125	671028.0636321715	0	1178	0.4900291373355792	2.149016789024035	2.957862915690981	361.3108215332031	361.3139953613281
1045	362.28692626953125	11.322966666666668					1	DETECTED	362.2869 m/z @11.32 [CD8305_2.mzXML]	362.28692626953125	11.322966666666668	11.292816666666665	11.413066666666667	0.12025000000000219	16592.650390625	70206.72418627914	0	1178	0.054221106047782186	1.9941956882254057	2.9883913764508114	362.2862548828125	362.28753662109375
1046	362.9254455566406	1.6412333333333333					1	DETECTED	362.9254 m/z @1.64 [CD8305_2.mzXML]	362.9254455566406	1.6412333333333333	1.596	1.7019	0.10589999999999988	112043.390625	393235.00328833057	0	1178	0.05629235517496434	1.176704559948948	1.1534358316219318	362.9253845214844	362.9259948730469
1047	363.11175537109375	1.5083166666666665					1	DETECTED	363.1118 m/z @1.51 [CD8305_2.mzXML]	363.11175537109375	1.5083166666666665	1.4142833333333333	17.70266666666667	16.288383333333336	10116.5859375	4270717.711111389	0	1178	0.20595173081181417	86.60962424672117	172.21924849344234	363.1072692871094	363.1118469238281
1048	363.21527099609375	11.308383333333333					1	DETECTED	363.2153 m/z @11.31 [CD8305_2.mzXML]	363.21527099609375	11.308383333333333	1.2686333333333333	11.726683333333334	10.45805	112969.953125	1535111.924251373	0	1178	0.09658021619991963	0.8641731002114561	3.916424985486854	363.2054748535156	363.2168273925781
1049	363.99554443359375	9.339583333333334					1	DETECTED	363.9955 m/z @9.34 [CD8305_2.mzXML]	363.99554443359375	9.339583333333334	3.266366666666667	18.3335	15.067133333333334	1782.8682861328125	696962.4968462525	0	1178	0.5673657693973446	1.240457418227024	1.4809148364540483	363.99359130859375	363.99951171875
1050	364.2184143066406	11.308383333333333					1	DETECTED	364.2184 m/z @11.31 [CD8305_2.mzXML]	364.2184143066406	11.308383333333333	11.277066666666666	11.4605	0.18343333333333334	23287.751953125	144003.5491142578	0	1178	0.07386351451950901	2.9286854709951693	4.857370941990339	364.2184143066406	364.2192077636719
1051	365.0714111328125	10.676350000000001					1	DETECTED	365.0714 m/z @10.68 [CD8305_2.mzXML]	365.0714111328125	10.676350000000001	10.627	19.815166666666666	9.188166666666666	5620.759765625	658484.5844116212	0	1178	0.09109560841278963	93.09186085781745	185.1837217156349	365.06964111328125	365.07965087890625
1052	365.2134094238281	11.761066666666666					1	DETECTED	365.2134 m/z @11.76 [CD8305_2.mzXML]	365.2134094238281	11.761066666666666	11.6766	12.114766666666666	0.4381666666666657	2943.286376953125	55808.4019954222	0	1178	0.10172432183622071	2.5937253354380636	4.187450670876127	365.21234130859375	365.2138977050781
1053	366.1841125488281	14.171733333333332					1	DETECTED	366.1841 m/z @14.17 [CD8305_2.mzXML]	366.1841125488281	14.171733333333332	3.1469333333333336	15.77435	12.627416666666667	13460.671875	1697140.7927586369	0	1178	0.42311341501368993	0.5629427449921343	0.10080448273910177	366.18109130859375	366.1859130859375
1054	366.783935546875	1.7340000000000002					1	DETECTED	366.7839 m/z @1.73 [CD8305_2.mzXML]	366.783935546875	1.7340000000000002	1.7019	1.8077	0.10580000000000012	9077.0263671875	37689.85887646483	0	1178	0.06132466751586296	1.6479750778816094	2.2959501557632187	366.7828674316406	366.784423828125
1055	367.1235046386719	10.441083333333333					1	DETECTED	367.1235 m/z @10.44 [CD8305_2.mzXML]	367.1235046386719	10.441083333333333	1.9056666666666666	11.2462	9.340533333333333	218481.6875	7582765.344882329	1	1178	0.1173002759085886	2.308741360663319	3.617617417582981	367.11871337890625	367.12408447265625
1056	367.1496887207031	8.193366666666666					1	DETECTED	367.1497 m/z @8.19 [CD8305_2.mzXML]	367.1496887207031	8.193366666666666	6.2618	8.475299999999999	2.213499999999999	7187.8740234375	191447.28238803105	0	1178	0.21495951583037076	0.6525303104628248	0.3172447848952252	367.14788818359375	367.15179443359375
1057	367.19354248046875	13.772666666666668					1	DETECTED	367.1935 m/z @13.77 [CD8305_2.mzXML]	367.19354248046875	13.772666666666668	9.424949999999999	15.170433333333333	5.745483333333334	14280.7529296875	1348220.0172723092	0	1178	0.28117481527113064	0.611886343572927	0.21071577561466523	367.1847839355469	367.1957702636719
1058	367.2138977050781	12.591066666666668					1	DETECTED	367.2139 m/z @12.59 [CD8305_2.mzXML]	367.2138977050781	12.591066666666668	12.507966666666666	12.921050000000001	0.4130833333333346	10327.763671875	133310.38975750748	0	1178	0.10709214890156105	2.4854592860007583	3.970918572001516	367.2137451171875	367.21533203125
1059	367.9915466308594	3.6468					1	DETECTED	367.9915 m/z @3.65 [CD8305_2.mzXML]	367.9915466308594	3.6468	2.1177333333333332	18.591	16.473266666666667	4874.2177734375	1269886.04755011	0	1178	1.1427102012152361	5.38670648761772	9.145099640119675	367.98785400390625	367.9927673339844
1060	368.08709716796875	10.627					1	DETECTED	368.0871 m/z @10.63 [CD8305_2.mzXML]	368.08709716796875	10.627	10.58195	11.199800000000002	0.6178500000000007	117820.078125	756842.3157163091	1	1178	0.07018309842719361	6.1034886361462934	3.0636318323703273	368.085693359375	368.0874938964844
1061	368.27801513671875	11.4605					1	DETECTED	368.2780 m/z @11.46 [CD8305_2.mzXML]	368.27801513671875	11.4605	11.413066666666667	12.21775	0.8046833333333332	53350.6328125	472606.26869525213	0	1178	0.12317865597525568	4.762326739781049	4.382965753841798	368.2778625488281	368.2798767089844
1062	368.6258544921875	10.084116666666667					1	DETECTED	368.6259 m/z @10.08 [CD8305_2.mzXML]	368.6258544921875	10.084116666666667	9.9809	12.337816666666667	2.3569166666666668	7733.55810546875	471587.8529605712	0	1178	2.2990233419994297	11.417326013240773	21.834652026481546	368.6248474121094	368.6268005371094
1063	368.8705749511719	1.68655					1	DETECTED	368.8706 m/z @1.69 [CD8305_2.mzXML]	368.8705749511719	1.68655	1.6561666666666668	3.6315999999999997	1.975433333333333	28449.703125	616629.381783203	0	1178	0.048212741726408215	32.508502468458715	3.3536898622682694	368.8699645996094	368.8795471191406
1064	369.00885009765625	1.8780166666666667					1	DETECTED	369.0089 m/z @1.88 [CD8305_2.mzXML]	369.00885009765625	1.8780166666666667	1.79365	2.6018666666666665	0.8082166666666666	27704.791015625	620137.2055296629	0	1178	0.15281755116785334	4.32917420161158	7.593341864835897	369.0081787109375	369.0103454589844
1065	369.06243896484375	12.033766666666667					1	DETECTED	369.0624 m/z @12.03 [CD8305_2.mzXML]	369.06243896484375	12.033766666666667	3.6165000000000003	12.20055	8.58405	18451.140625	1866606.3756892085	0	1178	0.12037154011224338	0.5099072145352014	3.7798685924596507	369.0616760253906	369.0638122558594
1066	369.1206359863281	10.483333333333333					1	DETECTED	369.1206 m/z @10.48 [CD8305_2.mzXML]	369.1206359863281	10.483333333333333	10.066933333333333	10.9121	0.8451666666666675	78728.375	765324.032002748	0	1178	0.11217597406607638	7.548398773337101	35.559210563167426	369.119140625	369.1280212402344
1067	369.3506164550781	13.772666666666668					1	DETECTED	369.3506 m/z @13.77 [CD8305_2.mzXML]	369.3506164550781	13.772666666666668	4.433533333333333	19.997166666666665	15.563633333333332	72393.046875	6632761.232406434	0	1178	0.38878740360842734	2.696778152089279	1.0318666452420402	369.3488464355469	369.3524169921875
1068	370.0865173339844	11.795916666666667					1	DETECTED	370.0865 m/z @11.80 [CD8305_2.mzXML]	370.0865173339844	11.795916666666667	10.627	12.337816666666667	1.7108166666666662	158056.171875	2346594.439952149	0	1178	0.1006654350811278	0.6300058220900066	0.18532300063865265	370.08111572265625	370.0868835449219
1069	370.2942199707031	11.645316666666668					1	DETECTED	370.2942 m/z @11.65 [CD8305_2.mzXML]	370.2942199707031	11.645316666666668	11.555383333333333	14.503866666666665	2.948483333333332	85793.140625	877431.8310705577	0	1178	0.08825088891749822	1.8433472041676402	2.1692161637817464	370.2919921875	370.2947998046875
1070	370.3538818359375	13.772666666666668					1	DETECTED	370.3539 m/z @13.77 [CD8305_2.mzXML]	370.3538818359375	13.772666666666668	11.118150000000002	16.68	5.561849999999998	18213.767578125	1887658.543102112	0	1178	2.851486399396318	0.9826518558512627	1.4806024247671863	370.3516845703125	370.35540771484375
1071	371.0900573730469	11.795916666666667					1	DETECTED	371.0901 m/z @11.80 [CD8305_2.mzXML]	371.0900573730469	11.795916666666667	11.778466666666667	13.772666666666668	1.994200000000001	30327.81640625	537951.8214013677	0	1178	0.0792680836251094	8.011057263703593	10.891520293545021	371.08990478515625	371.0998229980469
1072	371.2975769042969	11.645316666666668					1	DETECTED	371.2976 m/z @11.65 [CD8305_2.mzXML]	371.2975769042969	11.645316666666668	11.57005	11.846933333333334	0.27688333333333404	19771.591796875	126976.66124877929	0	1178	0.15050476752406006	1.839348981399448	1.7845228361591663	371.2973327636719	371.2984619140625
1073	371.31488037109375	7.282416666666666					1	DETECTED	371.3149 m/z @7.28 [CD8305_2.mzXML]	371.31488037109375	7.282416666666666	0.1011	19.997166666666665	19.896066666666666	7918.42333984375	4298356.360486515	0	1178	10.56945840197768	1.3852659331273978	0.7555544768493065	371.3122863769531	371.3180236816406
1074	372.08343505859375	11.795916666666667					1	DETECTED	372.0834 m/z @11.80 [CD8305_2.mzXML]	372.08343505859375	11.795916666666667	9.109933333333334	12.20055	3.0906166666666657	55975.1953125	1198029.9052025147	0	1178	0.10574862072306779	0.5672840422541808	0.0943232366551308	372.0830078125	372.09326171875
1075	372.31005859375	11.743733333333333					1	DETECTED	372.3101 m/z @11.74 [CD8305_2.mzXML]	372.31005859375	11.743733333333333	0.1011	19.906333333333336	19.805233333333337	20856.890625	1714465.443232484	0	1178	0.07791873388441317	1.1472393473729257	42.04147571503005	372.3006591796875	372.3196105957031
1076	372.8823547363281	1.6261166666666667					1	DETECTED	372.8824 m/z @1.63 [CD8305_2.mzXML]	372.8823547363281	1.6261166666666667	1.5519333333333334	16.790833333333335	15.238900000000001	22121.88671875	6371260.699778078	0	1178	0.05948563171161725	102.71107616266018	304.9201771851988	372.8793029785156	372.8835144042969
1077	373.27294921875	12.286166666666666					1	DETECTED	373.2729 m/z @12.29 [CD8305_2.mzXML]	373.27294921875	12.286166666666666	12.235016666666667	12.889800000000001	0.6547833333333344	19943.12109375	212007.4019149171	0	1178	0.14788396529849557	6.400619094167515	null	373.27191162109375	373.27850341796875
1078	374.061279296875	11.083666666666666					1	DETECTED	374.0613 m/z @11.08 [CD8305_2.mzXML]	374.061279296875	11.083666666666666	10.963816666666666	17.1255	6.1616833333333325	5156.23193359375	386197.8319877931	0	1178	0.09604619480005105	25.705812821582622	49.86344504169911	374.0523681640625	374.0632019042969
1079	374.32562255859375	12.148866666666667					1	DETECTED	374.3256 m/z @12.15 [CD8305_2.mzXML]	374.32562255859375	12.148866666666667	11.645316666666668	12.623783333333334	0.9784666666666659	3552.620849609375	143760.36236889634	0	1178	0.03888089521607263	0.9715685301029373	0.9431370602058747	374.3235168457031	374.32684326171875
1080	375.0170593261719	1.8644333333333334					1	DETECTED	375.0171 m/z @1.86 [CD8305_2.mzXML]	375.0170593261719	1.8644333333333334	1.6713	4.0981	2.4267999999999996	214619.546875	4042690.463340547	0	1178	0.14933994993567268	2.4012154178006533	3.5042174271690665	375.01580810546875	375.0197448730469
1081	376.6241760253906	10.61155					1	DETECTED	376.6242 m/z @10.61 [CD8305_2.mzXML]	376.6241760253906	10.61155	10.171383333333333	11.367816666666666	1.1964333333333332	27434.251953125	274796.08704834006	0	1178	0.0850547119661389	1.0120819261471181	0.9196105323347107	376.62274169921875	376.628662109375
1082	377.14495849609375	9.828333333333335					1	DETECTED	377.1450 m/z @9.83 [CD8305_2.mzXML]	377.14495849609375	9.828333333333335	9.79455	9.9134	0.11885000000000012	5713.158203125	23968.54705230709	0	1178	0.07160481438907595	1.759003453379256	2.518006906758512	377.1439208984375	377.1452941894531
1083	377.6308898925781	12.268966666666667					1	DETECTED	377.6309 m/z @12.27 [CD8305_2.mzXML]	377.6308898925781	12.268966666666667	9.6125	12.286166666666666	2.6736666666666657	6233.57421875	364920.9241663816	0	1178	0.03908146815145308	0.5032373829899364	0.006474765979872636	377.6304626464844	377.6322937011719
1084	378.2394104003906	12.388866666666667					1	DETECTED	378.2394 m/z @12.39 [CD8305_2.mzXML]	378.2394104003906	12.388866666666667	11.584866666666667	12.8577	1.2728333333333328	23046.41015625	458836.61640832527	0	1178	0.49772173007754894	0.7915630182421222	0.6548868942585685	378.2393493652344	378.2431945800781
1085	378.8993225097656	1.6412333333333333					1	DETECTED	378.8993 m/z @1.64 [CD8305_2.mzXML]	378.8993225097656	1.6412333333333333	1.611	1.7179	0.1069	64904.27734375	216592.29768444854	0	1178	0.05188285412628346	1.7679162072767363	2.5358324145534725	378.89923095703125	378.89971923828125
1086	379.0865478515625	10.946516666666668					1	DETECTED	379.0865 m/z @10.95 [CD8305_2.mzXML]	379.0865478515625	10.946516666666668	0.4841666666666667	16.1995	15.715333333333334	7950.50048828125	2095113.5344483645	0	1178	0.13776273856968935	0.751042229199622	0.025846619705079833	379.0815124511719	379.08685302734375
1087	379.2490234375	12.967583333333332					1	DETECTED	379.2490 m/z @12.97 [CD8305_2.mzXML]	379.2490234375	12.967583333333332	11.761066666666666	16.403233333333333	4.642166666666666	8534.666015625	618349.2291859132	0	1178	0.2941076092186954	1.9237888687820326	2.847577737564065	379.2406005859375	379.2517395019531
1088	380.25494384765625	12.657216666666667					1	DETECTED	380.2549 m/z @12.66 [CD8305_2.mzXML]	380.25494384765625	12.657216666666667	11.3524	12.8577	1.5053	27706.908203125	746579.6797781984	0	1178	0.13091628095907382	0.576824330365696	0.15364866073139208	380.25445556640625	380.2642822265625
1089	381.025146484375	1.8362833333333335					1	DETECTED	381.0251 m/z @1.84 [CD8305_2.mzXML]	381.025146484375	1.8362833333333335	1.6561666666666668	6.62955	4.9733833333333335	132796.578125	2731851.4950734857	0	1178	0.1335020606502355	2.022215577943365	4.1680219021096105	381.0173645019531	381.02557373046875
1090	383.11529541015625	1.79365					1	DETECTED	383.1153 m/z @1.79 [CD8305_2.mzXML]	383.11529541015625	1.79365	1.7340000000000002	9.339583333333334	7.605583333333334	253233.09375	2560997.978112855	0	1178	0.05756736284802266	5.2720251668670555	5.497064897058102	383.1142578125	383.12158203125
1091	383.1656494140625	13.737066666666667					1	DETECTED	383.1656 m/z @13.74 [CD8305_2.mzXML]	383.1656494140625	13.737066666666667	13.615649999999999	14.073116666666666	0.4574666666666669	10056.2568359375	153819.94270764152	0	1178	0.2002347654302188	1.8838709677419079	2.7677419354838158	383.164794921875	383.1662902832031
1092	384.08099365234375	10.762316666666667					1	DETECTED	384.0810 m/z @10.76 [CD8305_2.mzXML]	384.08099365234375	10.762316666666667	10.710233333333333	11.135183333333334	0.4249500000000008	121839.734375	805563.068732175	1	1178	0.10067016312253863	2.5882083507392446	3.265864315717344	384.08062744140625	384.08184814453125
1093	384.1142883300781	9.038499999999999					1	DETECTED	384.1143 m/z @9.04 [CD8305_2.mzXML]	384.1142883300781	9.038499999999999	2.1743666666666663	9.143550000000001	6.969183333333335	13130.4208984375	1173648.7347823489	0	1178	0.09547217610633751	0.5081812164257445	0.012360043323664796	384.1136779785156	384.1190490722656
1094	385.1977844238281	11.292816666666665					1	DETECTED	385.1978 m/z @11.29 [CD8305_2.mzXML]	385.1977844238281	11.292816666666665	11.292816666666665	13.808	2.5151833333333347	10535.572265625	441539.6889958503	0	1178	0.030153898054358308	null	null	385.1964416503906	385.2000732421875
1095	385.308349609375	14.455283333333334					1	DETECTED	385.3083 m/z @14.46 [CD8305_2.mzXML]	385.308349609375	14.455283333333334	11.049683333333332	18.1855	7.135816666666669	113828.375	8457064.695363281	0	1178	0.8743156492309971	0.9731703039228867	2.675219153324068	385.3067932128906	385.31036376953125
1096	386.0826416015625	12.591066666666668					1	DETECTED	386.0826 m/z @12.59 [CD8305_2.mzXML]	386.0826416015625	12.591066666666668	0.28345000000000004	19.979	19.69555	4326.3935546875	1703875.945575043	0	1178	8.429200130167668	0.8001366362564103	0.5778098446703821	386.0758056640625	386.0831604003906
1097	386.2882080078125	11.413066666666667					1	DETECTED	386.2882 m/z @11.41 [CD8305_2.mzXML]	386.2882080078125	11.413066666666667	11.397816666666667	11.493183333333333	0.09536666666666527	9904.3994140625	47194.18134423813	0	1178	0.09966448334666289	3.12677595628411	5.25355191256822	386.2877502441406	386.2890625
1098	386.3116760253906	14.455283333333334					1	DETECTED	386.3117 m/z @14.46 [CD8305_2.mzXML]	386.3116760253906	14.455283333333334	11.906583333333334	16.9765	5.069916666666668	19580.751953125	1634882.0423004162	0	1178	0.9551984623517971	0.8700867763180292	3.3654499963602165	386.310791015625	386.3137512207031
1099	386.3253479003906	12.740616666666666					1	DETECTED	386.3253 m/z @12.74 [CD8305_2.mzXML]	386.3253479003906	12.740616666666666	11.86235	12.921050000000001	1.0587000000000018	12896.5	233232.13240594504	0	1178	0.16711834974535655	0.6027212691665411	0.20544253833308218	386.3249816894531	386.3260498046875
1100	386.9233703613281	1.611					1	DETECTED	386.9234 m/z @1.61 [CD8305_2.mzXML]	386.9233703613281	1.611	1.58125	1.6412333333333333	0.05998333333333328	9851.0205078125	24343.39885180663	0	1178	0.06560268056184704	1.008123249299721	1.0162464985994417	386.9233703613281	386.9244384765625
1101	387.1788024902344	11.540716666666667					1	DETECTED	387.1788 m/z @11.54 [CD8305_2.mzXML]	387.1788024902344	11.540716666666667	11.509883333333333	12.21775	0.7078666666666678	233559.984375	1986685.0080508431	0	1178	0.12000664497552371	6.958805098198364	7.452973338254999	387.1787414550781	387.1807861328125
1102	387.30328369140625	11.8771					1	DETECTED	387.3033 m/z @11.88 [CD8305_2.mzXML]	387.30328369140625	11.8771	11.8771	15.645199999999999	3.7680999999999987	9278.0234375	1027604.1595744936	0	1178	2.4181203395231083	null	null	387.3029479980469	387.31317138671875
1103	388.18231201171875	11.57005					1	DETECTED	388.1823 m/z @11.57 [CD8305_2.mzXML]	388.18231201171875	11.57005	11.57005	11.937333333333333	0.36728333333333296	50422.609375	291177.2123239755	0	1178	0.07975073290476686	null	null	388.1820983886719	388.1835632324219
1104	388.7115478515625	2.017933333333333					1	DETECTED	388.7115 m/z @2.02 [CD8305_2.mzXML]	388.7115478515625	2.017933333333333	1.9056666666666666	2.0892333333333335	0.18356666666666688	10453.61328125	82965.75817492676	0	1178	0.11772990882656864	0.8175475059382443	0.6350950118764886	388.7107238769531	388.7127380371094
1105	390.79779052734375	1.7793999999999999					1	DETECTED	390.7978 m/z @1.78 [CD8305_2.mzXML]	390.79779052734375	1.7793999999999999	1.68655	1.7793999999999999	0.09284999999999988	11808.927734375	54692.85438134761	0	1178	0.07123803319120814	0.5	null	390.79742431640625	390.798095703125
1106	390.9910583496094	1.8644333333333334					1	DETECTED	390.9911 m/z @1.86 [CD8305_2.mzXML]	390.9910583496094	1.8644333333333334	1.79365	2.4110500000000004	0.6174000000000004	35745.52734375	585638.3448144529	0	1178	0.32488131211583093	4.361196138450668	7.987952161188085	390.9905090332031	390.9920654296875
1107	391.28375244140625	1.3961000000000001					1	DETECTED	391.2838 m/z @1.40 [CD8305_2.mzXML]	391.28375244140625	1.3961000000000001	0.1011	19.997166666666665	19.896066666666666	9277.1484375	6053249.0287672775	0	1178	8.751359856955425	7.681879021879021	7.948179811575428	391.2741394042969	391.28533935546875
1108	392.27691650390625	11.493183333333333					1	DETECTED	392.2769 m/z @11.49 [CD8305_2.mzXML]	392.27691650390625	11.493183333333333	0.28345000000000004	18.3885	18.105050000000002	10189.259765625	2083984.344628723	0	1178	0.03329114033199687	0.8075593531811641	4.916207417720392	392.27691650390625	392.2868957519531
1109	392.794677734375	1.7340000000000002					1	DETECTED	392.7947 m/z @1.73 [CD8305_2.mzXML]	392.794677734375	1.7340000000000002	1.7019	1.8077	0.10580000000000012	16015.2998046875	77628.36354736325	0	1178	0.10886690814326139	1.6479750778816094	2.2959501557632187	392.7945861816406	392.79522705078125
1110	393.0557556152344	10.223433333333332					1	DETECTED	393.0558 m/z @10.22 [CD8305_2.mzXML]	393.0557556152344	10.223433333333332	10.171383333333333	10.308950000000001	0.13756666666666817	3253.238525390625	17146.295242187578	0	1178	0.11993318023251298	1.321485750880591	1.6429715017611821	393.0549011230469	393.0559997558594
1111	393.29644775390625	1.611					1	DETECTED	393.2964 m/z @1.61 [CD8305_2.mzXML]	393.29644775390625	1.611	0.22898333333333334	19.960833333333333	19.73185	8876.9052734375	2231347.401576203	0	1178	3.140945757256976	2.7655661308167345	10.421949962620822	393.28936767578125	393.2995300292969
1112	394.0742492675781	9.275450000000001					1	DETECTED	394.0742 m/z @9.28 [CD8305_2.mzXML]	394.0742492675781	9.275450000000001	9.056283333333333	9.561216666666667	0.5049333333333337	18805.76171875	221691.79977978513	0	1178	0.2061506138200997	1.2090589866600905	0.7421699789571636	394.0733947753906	394.07476806640625
1113	394.22283935546875	8.408166666666666					1	DETECTED	394.2228 m/z @8.41 [CD8305_2.mzXML]	394.22283935546875	8.408166666666666	8.005083333333333	12.286166666666666	4.281083333333333	2428.2509765625	365879.362017334	0	1178	0.17109651982197072	5.310419681620843	9.620839363241686	394.21630859375	394.2229919433594
1114	394.29437255859375	11.614550000000001					1	DETECTED	394.2944 m/z @11.61 [CD8305_2.mzXML]	394.29437255859375	11.614550000000001	3.102333333333333	17.646666666666665	14.54433333333333	14112.61328125	2127948.9990712283	0	1178	0.07761506914367544	0.8543211423581399	0.7086422847162799	394.2937316894531	394.3016357421875
1115	395.0812072753906	10.762316666666667					1	DETECTED	395.0812 m/z @10.76 [CD8305_2.mzXML]	395.0812072753906	10.762316666666667	9.1586	10.862666666666666	1.704066666666666	4727.8359375	214841.38608474738	0	1178	0.11002572823051793	0.5312866986063619	0.06257339721272386	395.0771789550781	395.0823669433594
1116	395.3873596191406	13.737066666666667					1	DETECTED	395.3874 m/z @13.74 [CD8305_2.mzXML]	395.3873596191406	13.737066666666667	13.632833333333334	14.83985	1.2070166666666662	7971.306640625	236762.43418661485	0	1178	0.3977852869313949	5.789974416373528	10.579948832747055	395.38665771484375	395.3890075683594
1117	396.3098449707031	11.709933333333334					1	DETECTED	396.3098 m/z @11.71 [CD8305_2.mzXML]	396.3098449707031	11.709933333333334	11.66075	11.830183333333334	0.169433333333334	10382.845703125	67979.24064892583	0	1178	0.15401759130108417	1.722466960352421	2.444933920704842	396.3097229003906	396.310302734375
1118	396.8849182128906	1.596					1	DETECTED	396.8849 m/z @1.60 [CD8305_2.mzXML]	396.8849182128906	1.596	1.5519333333333334	1.611	0.0590666666666666	22166.767578125	55829.843037231425	0	1178	0.07587494968765851	0.6701966717095298	0.3302503766564084	396.8841247558594	396.8853759765625
1119	396.9990234375	1.8218500000000002					1	DETECTED	396.9990 m/z @1.82 [CD8305_2.mzXML]	396.9990234375	1.8218500000000002	1.6561666666666668	2.79755	1.1413833333333334	48497.78125	1054056.1890581055	0	1178	0.1737096481757081	3.444472387083793	5.70369501630744	396.9897155761719	397.0047302246094
1120	397.4139404296875	12.525133333333335					1	DETECTED	397.4139 m/z @12.53 [CD8305_2.mzXML]	397.4139404296875	12.525133333333335	12.097800000000001	14.503866666666665	2.406066666666664	40895.81640625	1269075.4317828373	0	1178	0.36881350779396627	2.815210608424334	0.8040530212776826	397.4129333496094	397.41473388671875
1121	398.32550048828125	11.830183333333334					1	DETECTED	398.3255 m/z @11.83 [CD8305_2.mzXML]	398.32550048828125	11.830183333333334	11.4605	12.131733333333333	0.6712333333333333	33891.37890625	520107.25505615247	0	1178	0.13104579535594318	0.914706348563444	0.5658776805944512	398.3241882324219	398.3265380859375
1122	398.76055908203125	13.352116666666666					1	DETECTED	398.7606 m/z @13.35 [CD8305_2.mzXML]	398.76055908203125	13.352116666666666	10.483333333333333	15.205766666666667	4.722433333333335	21729.42578125	1184686.3969807746	0	1178	0.32122665633335146	0.7680834629183113	0.978282202479644	398.7591857910156	398.7625732421875
1123	399.3293762207031	11.830183333333334					1	DETECTED	399.3294 m/z @11.83 [CD8305_2.mzXML]	399.3293762207031	11.830183333333334	11.795916666666667	15.22335	3.427433333333333	8624.32421875	381409.12407617195	0	1178	2.3828606758455724	50.01118677042704	83.24340217003312	399.3233337402344	399.330322265625
1124	400.07598876953125	10.829833333333333					1	DETECTED	400.0760 m/z @10.83 [CD8305_2.mzXML]	400.07598876953125	10.829833333333333	10.74455	17.609333333333332	6.864783333333332	289272.90625	2677490.5349738062	1	1178	0.09142581008331341	1.8728790379370897	1.8208782514679804	400.0753173828125	400.0776672363281
1125	400.34124755859375	11.969883333333334					1	DETECTED	400.3412 m/z @11.97 [CD8305_2.mzXML]	400.34124755859375	11.969883333333334	11.92165	12.673683333333335	0.7520333333333351	130153.84375	1093039.5143460713	1	1178	0.10630206213912885	4.765215018869646	6.71900336653421	400.34002685546875	400.3419189453125
1126	400.8265075683594	1.7340000000000002					1	DETECTED	400.8265 m/z @1.73 [CD8305_2.mzXML]	400.8265075683594	1.7340000000000002	1.7179	1.79365	0.07574999999999998	20202.0078125	69933.17823779298	0	1178	0.11117794894695998	2.352484472049656	3.704968944099312	400.825927734375	400.8266296386719
1127	402.90191650390625	1.611					1	DETECTED	402.9019 m/z @1.61 [CD8305_2.mzXML]	402.90191650390625	1.611	1.5667499999999999	17.572333333333333	16.005583333333334	50104.2109375	9684931.239596557	0	1178	0.0593729335001556	180.85404896421795	345.17352843484844	402.90142822265625	402.9076843261719
1128	403.0068359375	1.8218500000000002					1	DETECTED	403.0068 m/z @1.82 [CD8305_2.mzXML]	403.0068359375	1.8218500000000002	1.6561666666666668	2.3698166666666665	0.7136499999999997	135490.765625	2446034.891927001	0	1178	0.1672751187948056	2.105385324840523	2.8029692919549407	403.00653076171875	403.0079040527344
1129	404.2056884765625	11.584866666666667					1	DETECTED	404.2057 m/z @11.58 [CD8305_2.mzXML]	404.2056884765625	11.584866666666667	11.509883333333333	18.3335	6.823616666666668	27016.298828125	564975.5922818605	0	1178	0.11952906281383946	45.50088908646336	2.7252716672621737	404.2053527832031	404.21307373046875
1130	405.1350402832031	10.538983333333334					1	DETECTED	405.1350 m/z @10.54 [CD8305_2.mzXML]	405.1350402832031	10.538983333333334	10.497383333333334	10.710233333333333	0.21284999999999954	8420.84765625	46915.36036349486	0	1178	0.05463983569557307	2.5582932692307176	3.190059109371846	405.13336181640625	405.1358947753906
1131	405.41937255859375	12.148866666666667					1	DETECTED	405.4194 m/z @12.15 [CD8305_2.mzXML]	405.41937255859375	12.148866666666667	12.131733333333333	12.372016666666667	0.24028333333333407	11296.15625	70513.92509228547	0	1178	0.16357465848324182	7.012159533073815	13.02431906614763	405.4182434082031	405.4195251464844
1132	406.7472229003906	11.985899999999999					1	DETECTED	406.7472 m/z @11.99 [CD8305_2.mzXML]	406.7472229003906	11.985899999999999	11.4605	15.258666666666667	3.798166666666667	17792.125	1311836.5786024777	0	1178	1.371833712785408	2.9749007350544474	3.638340430707327	406.7441101074219	406.7493896484375
1133	408.76824951171875	1.74975					1	DETECTED	408.7682 m/z @1.75 [CD8305_2.mzXML]	408.76824951171875	1.74975	1.7019	13.29145	11.58955	24690.150390625	4343753.978596466	0	1178	0.0642196690176482	121.10292580982248	235.0871109037423	408.75982666015625	408.7748718261719
1134	408.9183044433594	1.6261166666666667					1	DETECTED	408.9183 m/z @1.63 [CD8305_2.mzXML]	408.9183044433594	1.6261166666666667	1.58125	1.6561666666666668	0.07491666666666674	61087.0390625	179580.48298242202	0	1178	0.05106275455449971	0.8348811292719187	0.5909188188281216	408.9182434082031	408.9189147949219
1135	409.1610107421875	11.540716666666667					1	DETECTED	409.1610 m/z @11.54 [CD8305_2.mzXML]	409.1610107421875	11.540716666666667	11.493183333333333	16.5316	5.038416666666668	168156.515625	1795048.386558501	0	1178	0.09983344874662414	4.196972585082158	5.839140798828025	409.16058349609375	409.1651916503906
1136	409.18658447265625	9.18765					1	DETECTED	409.1866 m/z @9.19 [CD8305_2.mzXML]	409.18658447265625	9.18765	9.127550000000001	9.306566666666667	0.1790166666666657	37968.46484375	169289.10782904067	0	1178	0.06260125651395221	1.2366057754797943	0.16307281653210495	409.18634033203125	409.1876525878906
1137	409.85406494140625	1.5519333333333334					1	DETECTED	409.8541 m/z @1.55 [CD8305_2.mzXML]	409.85406494140625	1.5519333333333334	1.4937833333333332	1.5667499999999999	0.07296666666666662	4560.4521484375	13330.46663952636	0	1178	0.08448777497530835	0.6274004012611044	0.25480080252220877	409.8517761230469	409.8563232421875
1138	410.1643371582031	11.540716666666667					1	DETECTED	410.1643 m/z @11.54 [CD8305_2.mzXML]	410.1643371582031	11.540716666666667	11.509883333333333	11.969883333333334	0.46000000000000085	37983.18359375	314926.833466675	0	1178	0.1102800776532522	7.4594594594593815	6.618291191254159	410.16290283203125	410.16552734375
1139	410.2538146972656	4.035					1	DETECTED	410.2538 m/z @4.04 [CD8305_2.mzXML]	410.2538146972656	4.035	3.4339500000000003	4.4963500000000005	1.0624000000000002	2439.255615234375	97147.2042376099	0	1178	0.46270500974610096	0.8837867065967894	0.7675734131935787	410.25250244140625	410.25506591796875
1140	410.8553161621094	1.68655					1	DETECTED	410.8553 m/z @1.69 [CD8305_2.mzXML]	410.8553161621094	1.68655	1.68655	9.275450000000001	7.588900000000001	35792.2890625	3156373.4680448	0	1178	0.04429996757171084	null	null	410.8548889160156	410.860107421875
1141	411.7682800292969	13.530633333333332					1	DETECTED	411.7683 m/z @13.53 [CD8305_2.mzXML]	411.7682800292969	13.530633333333332	1.30495	14.77185	13.4669	4545.8330078125	1298614.0925108336	0	1178	0.036502609883232395	0.550762670389249	0.10152534077849786	411.7653503417969	411.77325439453125
1142	412.0601806640625	10.862666666666666					1	DETECTED	412.0602 m/z @10.86 [CD8305_2.mzXML]	412.0601806640625	10.862666666666666	10.676350000000001	11.067	0.39064999999999905	1669.827880859375	30099.854055297823	0	1178	0.23688577096876529	1.048349584041515	1.09669916808303	412.0591125488281	412.0611877441406
1143	412.28411865234375	11.937333333333333					1	DETECTED	412.2841 m/z @11.94 [CD8305_2.mzXML]	412.28411865234375	11.937333333333333	11.92165	12.235016666666667	0.313366666666667	7931.0478515625	63495.81822290073	0	1178	0.0866075862547735	9.990435706694914	18.980871413389828	412.2816162109375	412.28466796875
1144	413.1409912109375	9.356133333333334					1	DETECTED	413.1410 m/z @9.36 [CD8305_2.mzXML]	413.1409912109375	9.356133333333334	9.290716666666667	14.9595	5.668783333333334	6939.66845703125	442375.9903975829	0	1178	0.18746883816385385	43.32828025477648	72.72943516832396	413.135009765625	413.1499328613281
1145	413.2654724121094	1.7340000000000002					1	DETECTED	413.2655 m/z @1.73 [CD8305_2.mzXML]	413.2654724121094	1.7340000000000002	0.13776666666666668	19.997166666666665	19.859399999999997	10695.189453125	1785507.471236451	0	1178	0.21169101704528814	5.380470918491024	3.1521022955312086	413.261474609375	413.268798828125
1146	413.3401184082031	12.033766666666667					1	DETECTED	413.3401 m/z @12.03 [CD8305_2.mzXML]	413.3401184082031	12.033766666666667	8.310683333333333	16.476016666666666	8.165333333333333	20102.6015625	1859620.0478033768	0	1178	2.4780454900754734	2.4041486293593906	6.786320414166877	413.33453369140625	413.3446044921875
1147	414.29937744140625	12.235016666666667					1	DETECTED	414.2994 m/z @12.24 [CD8305_2.mzXML]	414.29937744140625	12.235016666666667	2.5194666666666667	16.476016666666666	13.95655	53150.46875	1971319.4543999012	0	1178	0.1446603124913448	0.6095906508508221	0.21425130278295018	414.29791259765625	414.3026123046875
1148	414.9500427246094	9.646016666666666					1	DETECTED	414.9500 m/z @9.65 [CD8305_2.mzXML]	414.9500427246094	9.646016666666666	9.543983333333333	9.9809	0.43691666666666684	3476.767333984375	56615.56198822025	0	1178	0.19571707866221466	2.1410486769029813	3.2820973538059626	414.9494323730469	414.9512939453125
1149	415.2106628417969	11.8771					1	DETECTED	415.2107 m/z @11.88 [CD8305_2.mzXML]	415.2106628417969	11.8771	11.812683333333332	12.542066666666667	0.7293833333333346	432864.1875	3510494.6941453777	1	1178	0.10083585850625632	3.0779490596633803	4.082686773245727	415.2099914550781	415.2115783691406
1150	415.2806091308594	12.690216666666666					1	DETECTED	415.2806 m/z @12.69 [CD8305_2.mzXML]	415.2806091308594	12.690216666666666	5.023733333333333	13.169966666666665	8.146233333333331	9965.587890625	1323033.5808308718	0	1178	0.1380436614611753	0.5312887916884967	0.0625775833769937	415.2711181640625	415.28460693359375
1151	416.0712890625	10.710233333333333					1	DETECTED	416.0713 m/z @10.71 [CD8305_2.mzXML]	416.0712890625	10.710233333333333	10.676350000000001	10.813233333333333	0.1368833333333317	1901.0009765625	11668.966955444297	0	1178	0.211563937627691	2.0199212985735957	3.039842597147192	416.0701599121094	416.07232666015625
1152	416.21429443359375	11.8771					1	DETECTED	416.2143 m/z @11.88 [CD8305_2.mzXML]	416.21429443359375	11.8771	11.8771	12.3206	0.4435000000000002	106786.890625	642131.2379490981	0	1178	0.02154671670118624	null	null	416.2136535644531	416.21435546875
1153	416.8005676269531	1.74975					1	DETECTED	416.8006 m/z @1.75 [CD8305_2.mzXML]	416.8005676269531	1.74975	1.6713	1.7649333333333332	0.09363333333333324	24880.0546875	107558.96504858394	0	1178	0.09960632256471413	0.5967707669428511	0.19354153388570228	416.8002624511719	416.80072021484375
1154	417.0019226074219	1.8362833333333335					1	DETECTED	417.0019 m/z @1.84 [CD8305_2.mzXML]	417.0019226074219	1.8362833333333335	1.7340000000000002	2.4517499999999997	0.7177499999999994	67781.4140625	1258637.5033757323	0	1178	0.40085528761401146	3.239315086342953	4.947666167691573	417.0014343261719	417.0029602050781
1155	417.1739501953125	12.251916666666666					1	DETECTED	417.1740 m/z @12.25 [CD8305_2.mzXML]	417.1739501953125	12.251916666666666	12.235016666666667	12.423016666666665	0.18799999999999883	4368.43798828125	31533.53407568355	0	1178	0.13263046239307563	5.5621301775148595	10.124260355029719	417.1736145019531	417.1767578125
1156	418.747314453125	11.709933333333334					1	DETECTED	418.7473 m/z @11.71 [CD8305_2.mzXML]	418.747314453125	11.709933333333334	11.26145	14.038649999999999	2.777199999999999	5610.25048828125	479269.4386352537	0	1178	0.692438545724583	3.0962131628823024	5.192426325764605	418.739501953125	418.74835205078125
1157	418.797607421875	1.7340000000000002					1	DETECTED	418.7976 m/z @1.73 [CD8305_2.mzXML]	418.797607421875	1.7340000000000002	1.68655	1.7793999999999999	0.09284999999999988	25479.201171875	108537.96404443355	0	1178	0.08793439277961324	0.9783983140147466	0.9567966280294933	418.7969055175781	418.7976379394531
1158	418.8793640136719	1.596					1	DETECTED	418.8794 m/z @1.60 [CD8305_2.mzXML]	418.8793640136719	1.596	1.5667499999999999	1.6412333333333333	0.07448333333333346	43024.19921875	142799.72351757818	0	1178	0.06910639213216752	1.2732193732193657	1.5464387464387315	418.8786926269531	418.87994384765625
1159	418.98138427734375	1.8218500000000002					1	DETECTED	418.9814 m/z @1.82 [CD8305_2.mzXML]	418.98138427734375	1.8218500000000002	1.6561666666666668	9.6125	7.956333333333334	29515.646484375	2610646.2301426088	0	1178	0.13589792503223674	24.01066291117593	47.021325822351855	418.9763488769531	418.9820861816406
1160	419.2756042480469	13.014066666666668					1	DETECTED	419.2756 m/z @13.01 [CD8305_2.mzXML]	419.2756042480469	13.014066666666668	12.967583333333332	13.169966666666665	0.20238333333333358	7597.44970703125	50347.926401611505	0	1178	0.06418424743846707	2.1769451416276864	3.3538902832553728	419.2745666503906	419.2765808105469
1161	419.3144226074219	14.4237					1	DETECTED	419.3144 m/z @14.42 [CD8305_2.mzXML]	419.3144226074219	14.4237	0.11928333333333334	19.960833333333333	19.84155	2600.231201171875	1382812.9455981445	0	1178	12.398767691675529	0.6935462823253891	0.387092564650778	419.3109130859375	419.3184814453125
1162	420.15771484375	11.118150000000002					1	DETECTED	420.1577 m/z @11.12 [CD8305_2.mzXML]	420.15771484375	11.118150000000002	10.5679	11.230683333333333	0.6627833333333335	5303.505859375	78014.00529931649	0	1178	0.1333270662891195	0.6022565500530043	0.20451310010600857	420.1568603515625	420.158935546875
1163	420.7632141113281	12.952533333333333					1	DETECTED	420.7632 m/z @12.95 [CD8305_2.mzXML]	420.7632141113281	12.952533333333333	11.413066666666667	13.29145	1.878383333333332	5683.32177734375	341898.1047548825	0	1178	1.272275461252116	0.6100760003464402	0.22015200069288038	420.76043701171875	420.7646484375
1164	420.88409423828125	1.6713					1	DETECTED	420.8841 m/z @1.67 [CD8305_2.mzXML]	420.88409423828125	1.6713	1.6561666666666668	1.7179	0.061733333333333196	45278.6171875	109337.08100195295	0	1178	0.06435412943518037	2.0396475770925218	3.079295154185043	420.8836364746094	420.8841552734375
1165	421.781982421875	14.297016666666668					1	DETECTED	421.7820 m/z @14.30 [CD8305_2.mzXML]	421.781982421875	14.297016666666668	14.056066666666668	14.9595	0.9034333333333322	12138.6962890625	278873.55045495636	0	1178	0.2850885794683027	1.8103114006163632	1.7507977332763582	421.78094482421875	421.7838439941406
1166	422.3259582519531	11.795916666666667					1	DETECTED	422.3260 m/z @11.80 [CD8305_2.mzXML]	422.3259582519531	11.795916666666667	10.223433333333332	12.002533333333334	1.7791000000000015	8753.9599609375	294323.0263834842	0	1178	0.09958857571730562	0.5656975696615757	0.13139513932315147	422.3194885253906	422.3265686035156
1167	422.75994873046875	13.497033333333333					1	DETECTED	422.7599 m/z @13.50 [CD8305_2.mzXML]	422.75994873046875	13.497033333333333	11.743733333333333	14.089966666666667	2.346233333333334	6047.11083984375	372246.86660998524	0	1178	0.42238688322144036	0.6690906671229495	0.3381813342458991	422.75836181640625	422.762451171875
1168	424.34136962890625	11.891766666666665					1	DETECTED	424.3414 m/z @11.89 [CD8305_2.mzXML]	424.34136962890625	11.891766666666665	6.999833333333333	12.673683333333335	5.673850000000002	161893.359375	2146093.734940372	0	1178	0.11763064619220032	5.132273873363926	7.103685753032776	424.3403015136719	424.3444519042969
1169	424.742431640625	1.74975					1	DETECTED	424.7424 m/z @1.75 [CD8305_2.mzXML]	424.742431640625	1.74975	1.7179	1.7793999999999999	0.06149999999999989	12381.3505859375	37950.01283618162	0	1178	0.05546665982218779	0.9654631083202514	0.9309262166405029	424.742431640625	424.7434387207031
1170	424.8958435058594	1.6261166666666667					1	DETECTED	424.8958 m/z @1.63 [CD8305_2.mzXML]	424.8958435058594	1.6261166666666667	1.58125	1.6561666666666668	0.07491666666666674	85376.0234375	274524.46119531273	0	1178	0.057270169522643855	0.8348811292719187	0.6697622585438374	424.8958435058594	424.896484375
1171	426.3570556640625	12.033766666666667					1	DETECTED	426.3571 m/z @12.03 [CD8305_2.mzXML]	426.3570556640625	12.033766666666667	11.8771	12.841416666666667	0.9643166666666669	232124.1875	2323804.259167119	1	1178	0.12298464376903695	1.691193886083071	4.528316823509288	426.34759521484375	426.3580627441406
1172	427.05413818359375	9.40745					1	DETECTED	427.0541 m/z @9.41 [CD8305_2.mzXML]	427.05413818359375	9.40745	9.290716666666667	9.761266666666668	0.47055000000000113	25149.62890625	183027.9097024231	0	1178	0.09500650190408066	1.4366185617716847	1.2417812106122423	427.0525817871094	427.05621337890625
1173	428.37310791015625	12.148866666666667					1	DETECTED	428.3731 m/z @12.15 [CD8305_2.mzXML]	428.37310791015625	12.148866666666667	4.755	12.47415	7.71915	36271.96875	1929855.0079713436	0	1178	null	0.5143368843513193	0.14024038566500704	428.36334228515625	428.3734436035156
1174	429.0511474609375	9.40745					1	DETECTED	429.0511 m/z @9.41 [CD8305_2.mzXML]	429.0511474609375	9.40745	9.339583333333334	9.510066666666667	0.17048333333333332	11834.728515625	62783.4791955566	0	1178	0.10756192880286974	1.2560166994105992	1.0341386726169248	429.0506591796875	429.0520324707031
1175	429.3717346191406	13.48065					1	DETECTED	429.3717 m/z @13.48 [CD8305_2.mzXML]	429.3717346191406	13.48065	1.4642333333333333	15.3681	13.903866666666667	11959.06640625	1882224.390571473	0	1178	1.8994054654077583	0.562543523207237	0.10601457211494071	429.3646545410156	429.3774108886719
1176	429.7682800292969	14.171733333333332					1	DETECTED	429.7683 m/z @14.17 [CD8305_2.mzXML]	429.7682800292969	14.171733333333332	14.073116666666666	14.890683333333333	0.8175666666666679	10357.1142578125	187644.71448822046	0	1178	0.20365377497016546	4.145174919722843	4.992034115385242	429.76702880859375	429.769287109375
1177	430.2939453125	11.969883333333334					1	DETECTED	430.2939 m/z @11.97 [CD8305_2.mzXML]	430.2939453125	11.969883333333334	1.1045833333333335	12.131733333333333	11.027149999999999	10434.57421875	1544515.955059723	0	1178	0.09698096292262903	0.5074480226040698	0.014896045208139619	430.2898864746094	430.2970886230469
1178	430.3793029785156	13.029850000000001					1	DETECTED	430.3793 m/z @13.03 [CD8305_2.mzXML]	430.3793029785156	13.029850000000001	8.125016666666665	19.888166666666667	11.763150000000001	57636.59765625	2693092.4363414277	0	1178	0.2308606474445476	0.7839942828160192	5.869118404234336	430.3770446777344	430.3892822265625
1179	430.9128112792969	1.6412333333333333					1	DETECTED	430.9128 m/z @1.64 [CD8305_2.mzXML]	430.9128112792969	1.6412333333333333	1.58125	1.68655	0.10529999999999995	143419.53125	414133.05972290103	0	1178	0.04491025189680231	0.9302781446492199	0.9443228676757777	430.91265869140625	430.91326904296875
1180	431.1777038574219	12.591066666666668					1	DETECTED	431.1777 m/z @12.59 [CD8305_2.mzXML]	431.1777038574219	12.591066666666668	9.2309	12.824683333333333	3.5937833333333327	37708.00390625	983936.0698161615	0	1178	0.3727792342656464	0.7321009729484228	0.44647354119865384	431.16912841796875	431.1793518066406
1181	431.31439208984375	12.740616666666666					1	DETECTED	431.3144 m/z @12.74 [CD8305_2.mzXML]	431.31439208984375	12.740616666666666	3.4955333333333334	12.921050000000001	9.425516666666667	18520.853515625	1989591.9454021002	0	1178	0.09607802642370977	0.5097583400185685	0.01749353865300072	431.3122253417969	431.3240966796875
1182	431.3309326171875	14.35995					1	DETECTED	431.3309 m/z @14.36 [CD8305_2.mzXML]	431.3309326171875	14.35995	10.829833333333333	15.515933333333333	4.6861	2712.961669921875	352451.71660437004	0	1178	0.1151896081575412	0.6637316047156138	0.32746320943122753	431.32568359375	431.3313903808594
1183	431.3822326660156	13.093133333333332					1	DETECTED	431.3822 m/z @13.09 [CD8305_2.mzXML]	431.3822326660156	13.093133333333332	10.101816666666668	16.64265	6.540833333333332	16452.6484375	1168704.5308462826	0	1178	0.35452962275517486	1.0933033948261361	0.2757455885403642	431.3815612792969	431.3918151855469
1184	432.1813659667969	12.591066666666668					1	DETECTED	432.1814 m/z @12.59 [CD8305_2.mzXML]	432.1813659667969	12.591066666666668	12.268966666666667	12.706766666666665	0.4377999999999975	9975.96875	134349.5617581786	0	1178	0.2533640613969421	0.6796026078857444	0.35920521577148884	432.1800842285156	432.18316650390625
1185	432.23760986328125	11.86235					1	DETECTED	432.2376 m/z @11.86 [CD8305_2.mzXML]	432.23760986328125	11.86235	11.830183333333334	12.251916666666666	0.4217333333333322	49857.92578125	420791.48896948097	0	1178	0.1460510869440288	5.538937188252183	7.365025449929504	432.23681640625	432.2379455566406
1186	432.31005859375	12.235016666666667					1	DETECTED	432.3101 m/z @12.24 [CD8305_2.mzXML]	432.31005859375	12.235016666666667	12.183300000000001	15.240966666666667	3.057666666666666	38247.8515625	647560.160094054	0	1178	0.08909357638954063	6.132986707583415	9.82066396104741	432.3088073730469	432.3185119628906
1187	432.97607421875	1.8362833333333335					1	DETECTED	432.9761 m/z @1.84 [CD8305_2.mzXML]	432.97607421875	1.8362833333333335	1.7649333333333332	2.4110500000000004	0.6461166666666671	43364.75390625	735682.685789795	0	1178	0.21039457485929725	4.215525300863009	7.084543960335433	432.9751281738281	432.9776306152344
1188	433.0605773925781	11.540716666666667					1	DETECTED	433.0606 m/z @11.54 [CD8305_2.mzXML]	433.0605773925781	11.540716666666667	11.525616666666668	11.761066666666666	0.23544999999999838	9043.5322265625	65947.95696771228	0	1178	0.08859300270137815	7.79635761589473	12.772672190344558	433.0581970214844	433.0623474121094
1189	433.3135986328125	12.235016666666667					1	DETECTED	433.3136 m/z @12.24 [CD8305_2.mzXML]	433.3135986328125	12.235016666666667	12.21775	12.388866666666667	0.17111666666666636	10597.30078125	58142.83473950146	0	1178	0.13072811426550146	4.955115830115985	9.518493970268361	433.3116760253906	433.31500244140625
1190	434.77166748046875	1.7179					1	DETECTED	434.7717 m/z @1.72 [CD8305_2.mzXML]	434.77166748046875	1.7179	1.68655	1.74975	0.06319999999999992	11684.1357421875	37968.77594311524	0	1178	0.12102831718467089	1.0079744816586913	1.0159489633173826	434.7708740234375	434.77166748046875
1191	435.1497802734375	12.002533333333334					1	DETECTED	435.1498 m/z @12.00 [CD8305_2.mzXML]	435.1497802734375	12.002533333333334	11.969883333333334	12.21775	0.2478666666666669	13002.216796875	91252.39101794473	0	1178	0.1006920701438041	3.7958141909137013	6.882119071222594	435.1493835449219	435.15069580078125
1192	435.332275390625	10.511249999999999					1	DETECTED	435.3323 m/z @10.51 [CD8305_2.mzXML]	435.332275390625	10.511249999999999	10.455	11.761066666666666	1.3060666666666663	7972.3466796875	161028.34661798135	0	1178	0.061757715954708914	11.60948148148177	2.05957500103434	435.33111572265625	435.3337097167969
1193	435.3789367675781	13.790183333333333					1	DETECTED	435.3789 m/z @13.79 [CD8305_2.mzXML]	435.3789367675781	13.790183333333333	9.173316666666667	14.61995	5.446633333333333	4425.05712890625	449816.8120776671	0	1178	0.4053754060822303	0.58986253303106	0.17972506606211994	435.3789367675781	435.3832702636719
1194	436.8580017089844	1.6713					1	DETECTED	436.8580 m/z @1.67 [CD8305_2.mzXML]	436.8580017089844	1.6713	1.6561666666666668	16.921	15.264833333333332	26299.22265625	2324222.9577945555	0	1178	0.09176886298039322	504.3447136563914	1007.6894273127828	436.8572082519531	436.8638000488281
1195	437.1929016113281	11.8771					1	DETECTED	437.1929 m/z @11.88 [CD8305_2.mzXML]	437.1929016113281	11.8771	9.74425	12.491083333333334	2.746833333333335	262444.09375	2390020.4943980053	1	1178	0.10086546584753009	2.9910434236299372	3.584131236295858	437.18927001953125	437.1951599121094
1196	438.23406982421875	10.292083333333332					1	DETECTED	438.2341 m/z @10.29 [CD8305_2.mzXML]	438.23406982421875	10.292083333333332	7.352733333333333	10.377616666666666	3.0248833333333334	3836.94775390625	152125.2992360535	0	1178	0.09367748849456525	0.5145497020316284	0.02445013528289416	438.2297058105469	438.2347412109375
1197	438.9840393066406	1.8362833333333335					1	DETECTED	438.9840 m/z @1.84 [CD8305_2.mzXML]	438.9840393066406	1.8362833333333335	1.7019	2.3140333333333336	0.6121333333333336	38568.84375	614110.6043159182	0	1178	0.2079976916815498	2.2962184149907046	3.503426074886563	438.98309326171875	438.9848937988281
1198	439.12005615234375	11.101016666666668					1	DETECTED	439.1201 m/z @11.10 [CD8305_2.mzXML]	439.12005615234375	11.101016666666668	11.049683333333332	11.199800000000002	0.15011666666666912	3795.03759765625	21997.391728088533	0	1178	0.17876321474780887	1.462175324675282	1.9243506493505638	439.11932373046875	439.1207275390625
1199	440.8699645996094	1.6412333333333333					1	DETECTED	440.8700 m/z @1.64 [CD8305_2.mzXML]	440.8699645996094	1.6412333333333333	1.58125	2.69905	1.1178000000000001	37402.171875	1307444.728169739	0	1178	1.0978767224307295	9.317588218949718	17.492307887884486	440.86297607421875	440.8710021972656
1200	442.1708984375	11.86235					1	DETECTED	442.1709 m/z @11.86 [CD8305_2.mzXML]	442.1708984375	11.86235	8.949033333333334	11.985899999999999	3.036866666666665	7678.86376953125	764005.0310359801	0	1178	2.971483493462898	0.521204354715988	0.04240870943197612	442.1695861816406	442.173095703125
1201	442.8780517578125	1.5667499999999999					1	DETECTED	442.8781 m/z @1.57 [CD8305_2.mzXML]	442.8780517578125	1.5667499999999999	1.4642333333333333	1.596	0.1317666666666668	19655.076171875	83529.9882431641	0	1178	0.06775239945232814	0.6426597301251841	0.3118640210383931	442.87786865234375	442.8796081542969
1202	443.419921875	12.235016666666667					1	DETECTED	443.4199 m/z @12.24 [CD8305_2.mzXML]	443.419921875	12.235016666666667	12.097800000000001	12.507966666666666	0.41016666666666524	6666.27978515625	89090.71669958458	0	1178	0.2072410649341041	1.4945949228713795	1.989189845742759	443.4184875488281	443.4207458496094
1203	444.2375183105469	8.294066666666668					1	DETECTED	444.2375 m/z @8.29 [CD8305_2.mzXML]	444.2375183105469	8.294066666666668	7.900766666666667	10.727066666666667	2.8263000000000007	1438.61669921875	151871.44765328983	0	1178	0.48327721855834405	3.593058733790992	6.186117467581984	444.2362060546875	444.243408203125
1204	445.3664245605469	12.841416666666667					1	DETECTED	445.3664 m/z @12.84 [CD8305_2.mzXML]	445.3664245605469	12.841416666666667	11.693333333333333	15.331666666666667	3.6383333333333336	23150.759765625	1066671.8685799264	0	1178	0.35330863790176714	1.3136722262453648	1.7364911455758931	445.3646545410156	445.369140625
1205	446.2526550292969	11.584866666666667					1	DETECTED	446.2527 m/z @11.58 [CD8305_2.mzXML]	446.2526550292969	11.584866666666667	5.6834999999999996	12.251916666666666	6.568416666666667	361478.03125	4087909.1382103576	1	1178	0.13381115353365125	2.4713273708412187	2.1659692341722057	446.25048828125	446.254638671875
1206	446.8865966796875	1.6412333333333333					1	DETECTED	446.8866 m/z @1.64 [CD8305_2.mzXML]	446.8865966796875	1.6412333333333333	1.596	19.7605	18.1645	72421.0546875	5901409.120460054	0	1178	0.042590717821762825	198.75803538405776	1.10803507885029	446.88653564453125	446.8893737792969
1207	447.2560119628906	11.584866666666667					1	DETECTED	447.2560 m/z @11.58 [CD8305_2.mzXML]	447.2560119628906	11.584866666666667	11.584866666666667	12.286166666666666	0.7012999999999998	98296.859375	615428.4808682855	0	1178	0.3456191875228072	null	null	447.2549133300781	447.2574462890625
1208	447.3437805175781	12.525133333333335					1	DETECTED	447.3438 m/z @12.53 [CD8305_2.mzXML]	447.3437805175781	12.525133333333335	11.2462	15.294749999999999	4.048549999999999	6348.748046875	615682.9849534301	0	1178	2.371041732447054	1.6110298604614561	2.158127196982464	447.3437805175781	447.34857177734375
1209	448.2580871582031	11.540716666666667					1	DETECTED	448.2581 m/z @11.54 [CD8305_2.mzXML]	448.2580871582031	11.540716666666667	11.540716666666667	11.795916666666667	0.2552000000000003	14930.4609375	115485.40147973661	0	1178	0.11662337575430826	null	null	448.2580871582031	448.25927734375
1210	448.34063720703125	11.891766666666665					1	DETECTED	448.3406 m/z @11.89 [CD8305_2.mzXML]	448.34063720703125	11.891766666666665	4.592433333333333	14.455283333333334	9.862850000000002	12353.42578125	1203158.596274292	0	1178	0.06817051543679575	0.6755993698054619	0.3511987396109237	448.34033203125	448.3465881347656
1211	448.9507751464844	1.8918666666666666					1	DETECTED	448.9508 m/z @1.89 [CD8305_2.mzXML]	448.9507751464844	1.8918666666666666	1.8077	2.3140333333333336	0.5063333333333335	7293.42529296875	143738.02287548824	0	1178	0.22596913333764634	3.007920792079215	5.01584158415843	448.9482727050781	448.9534912109375
1212	449.20086669921875	12.3206					1	DETECTED	449.2009 m/z @12.32 [CD8305_2.mzXML]	449.20086669921875	12.3206	12.183300000000001	12.525133333333335	0.34183333333333366	18690.04296875	257282.93609838825	0	1178	0.24716612366891333	1.244840980820591	1.4896819616411818	449.20013427734375	449.2018127441406
1213	449.3606872558594	12.889800000000001					1	DETECTED	449.3607 m/z @12.89 [CD8305_2.mzXML]	449.3606872558594	12.889800000000001	11.812683333333332	14.65295	2.8402666666666683	4683.71826171875	393641.51567733794	0	1178	1.9464454947518792	1.3184582295325467	1.636916459065093	449.35992431640625	449.3624572753906
1214	450.29962158203125	13.431233333333333					1	DETECTED	450.2996 m/z @13.43 [CD8305_2.mzXML]	450.29962158203125	13.431233333333333	13.383533333333332	13.65	0.26646666666666796	12738.189453125	111485.66792749097	0	1178	0.1222622230647783	2.7931516422082163	4.586303284416433	450.29833984375	450.2998352050781
1215	450.320556640625	12.251916666666666					1	DETECTED	450.3206 m/z @12.25 [CD8305_2.mzXML]	450.320556640625	12.251916666666666	12.183300000000001	12.456916666666666	0.2736166666666655	19499.40234375	168355.57073535112	0	1178	0.10786300506775781	1.993806169540955	2.884149949780327	450.320068359375	450.322021484375
1216	450.3565979003906	13.014066666666668					1	DETECTED	450.3566 m/z @13.01 [CD8305_2.mzXML]	450.3565979003906	13.014066666666668	0.1011	19.997166666666665	19.896066666666666	47182.44140625	2586250.3121738285	0	1178	0.1824744127622413	1.146659965456519	1.7641975427272882	450.35284423828125	450.35931396484375
1217	452.3725280761719	12.081050000000001					1	DETECTED	452.3725 m/z @12.08 [CD8305_2.mzXML]	452.3725280761719	12.081050000000001	5.875883333333333	12.21775	6.341866666666667	6208.48974609375	1026376.4171195069	0	1178	0.14172922437203006	0.5110150143697456	0.02203002873949118	452.37200927734375	452.3735656738281
1218	453.1065368652344	11.743733333333333					1	DETECTED	453.1065 m/z @11.74 [CD8305_2.mzXML]	453.1065368652344	11.743733333333333	11.743733333333333	11.830183333333334	0.08645000000000103	4149.93212890625	15133.639316650373	0	1178	0.04217882241796289	null	null	453.1047668457031	453.1071472167969
1219	453.1669006347656	11.8771					1	DETECTED	453.1669 m/z @11.88 [CD8305_2.mzXML]	453.1669006347656	11.8771	11.846933333333334	12.033766666666667	0.18683333333333252	10728.4208984375	60102.954403564116	0	1178	0.09845982010414822	3.0966850828729595	5.193370165745919	453.1648864746094	453.1676025390625
1220	453.3434753417969	10.511249999999999					1	DETECTED	453.3435 m/z @10.51 [CD8305_2.mzXML]	453.3434753417969	10.511249999999999	10.066933333333333	17.1255	7.058566666666666	109319.953125	1328735.6849584377	0	1178	0.09184773943666791	2.945229674196025	3.0265648350171754	453.34124755859375	453.34893798828125
1221	454.29132080078125	13.093133333333332					1	DETECTED	454.2913 m/z @13.09 [CD8305_2.mzXML]	454.29132080078125	13.093133333333332	4.1452333333333335	15.081766666666665	10.936533333333331	14575.1484375	1836625.9331051016	0	1178	0.3570978141348391	0.6111229077958701	0.22224581559174028	454.2900390625	454.299072265625
1222	454.3887634277344	12.235016666666667					1	DETECTED	454.3888 m/z @12.24 [CD8305_2.mzXML]	454.3887634277344	12.235016666666667	12.16595	12.337816666666667	0.1718666666666664	8670.5810546875	61609.21698327651	0	1178	0.06800014838328217	1.2442084942085012	1.4884169884170024	454.3877258300781	454.38934326171875
1223	454.9577331542969	1.8362833333333335					1	DETECTED	454.9577 m/z @1.84 [CD8305_2.mzXML]	454.9577331542969	1.8362833333333335	1.68655	2.3421333333333334	0.6555833333333334	27033.462890625	431915.7607468261	0	1178	0.26500179763768417	2.189169634906498	2.700504854083696	454.9571838378906	454.9605712890625
1224	456.33026123046875	11.4605					1	DETECTED	456.3303 m/z @11.46 [CD8305_2.mzXML]	456.33026123046875	11.4605	11.413066666666667	11.584866666666667	0.1717999999999993	19042.904296875	106893.37242980952	0	1178	0.09830619509590477	1.8109627547435305	0.906788188278046	456.32940673828125	456.33197021484375
1225	458.3469543457031	11.584866666666667					1	DETECTED	458.3470 m/z @11.58 [CD8305_2.mzXML]	458.3469543457031	11.584866666666667	11.555383333333333	13.093133333333332	1.537749999999999	12571.3935546875	271266.4724566652	0	1178	1.4695604565033822	26.078292820802723	5.464206936142953	458.3447570800781	458.34820556640625
1226	458.8559875488281	1.5667499999999999					1	DETECTED	458.8560 m/z @1.57 [CD8305_2.mzXML]	458.8559875488281	1.5667499999999999	1.4642333333333333	17.887999999999998	16.423766666666666	46866.12109375	2895953.4687679443	0	1178	0.06558947174946761	76.62855624741466	0.4437273897874343	458.85113525390625	458.8561706542969
1227	459.2467041015625	13.185316666666667					1	DETECTED	459.2467 m/z @13.19 [CD8305_2.mzXML]	459.2467041015625	13.185316666666667	12.657216666666667	13.547433333333334	0.8902166666666673	18602.720703125	363773.7427957764	0	1178	0.21779674549552652	0.8428485766584614	0.5979138710395313	459.2439880371094	459.2483825683594
1228	460.9658203125	1.8218500000000002					1	DETECTED	460.9658 m/z @1.82 [CD8305_2.mzXML]	460.9658203125	1.8218500000000002	0.4841666666666667	2.1743666666666663	1.6901999999999997	14274.2890625	417752.3810795593	0	1178	0.21483716352652893	0.6317638703729082	0.26352774074581636	460.9614562988281	460.9669189453125
1229	461.0602722167969	9.18765					1	DETECTED	461.0603 m/z @9.19 [CD8305_2.mzXML]	461.0602722167969	9.18765	0.68455	9.964133333333333	9.279583333333333	6083.4609375	598636.8791770935	0	1178	0.0877315203557334	0.545658838149224	0.08822288900918408	461.0514831542969	461.0628356933594
1230	462.8607482910156	1.6412333333333333					1	DETECTED	462.8607 m/z @1.64 [CD8305_2.mzXML]	462.8607482910156	1.6412333333333333	1.6261166666666667	19.413833333333333	17.787716666666665	16001.607421875	1084910.5423712465	0	1178	0.04209392335215112	588.3478500551267	1175.6957001102535	462.8600158691406	462.87017822265625
1231	463.30218505859375	13.014066666666668					1	DETECTED	463.3022 m/z @13.01 [CD8305_2.mzXML]	463.30218505859375	13.014066666666668	12.952533333333333	13.185316666666667	0.2327833333333338	13298.3876953125	100776.27012316874	0	1178	0.15104055124299087	1.8915222101841347	2.7830444203682694	463.3013000488281	463.3036193847656
1232	464.21844482421875	10.59625					1	DETECTED	464.2184 m/z @10.60 [CD8305_2.mzXML]	464.21844482421875	10.59625	3.28135	19.778666666666666	16.497316666666666	6009.31982421875	1362378.595048401	0	1178	0.10048355557383104	1.1276515513996546	1.2553031027993091	464.2092590332031	464.2189025878906
1233	466.3160400390625	11.969883333333334					1	DETECTED	466.3160 m/z @11.97 [CD8305_2.mzXML]	466.3160400390625	11.969883333333334	11.906583333333334	12.3206	0.4140166666666669	19016.19921875	158479.0207240604	0	1178	0.08108048385267175	3.270273828330707	2.9383486756535375	466.3155822753906	466.32440185546875
1234	467.1510009765625	11.645316666666668					1	DETECTED	467.1510 m/z @11.65 [CD8305_2.mzXML]	467.1510009765625	11.645316666666668	11.4284	11.6766	0.24820000000000064	7610.8798828125	68642.42166052276	0	1178	0.05792905007469962	0.5721091048789838	0.14421820975796762	467.1510009765625	467.1601257324219
1235	468.3071594238281	12.673683333333335					1	DETECTED	468.3072 m/z @12.67 [CD8305_2.mzXML]	468.3071594238281	12.673683333333335	12.542066666666667	12.921050000000001	0.3789833333333341	43879.60546875	382581.4527254643	0	1178	0.1495433161800257	1.819596657469175	0.910989581615276	468.3062438964844	468.30780029296875
1236	469.32843017578125	12.049016666666667					1	DETECTED	469.3284 m/z @12.05 [CD8305_2.mzXML]	469.32843017578125	12.049016666666667	11.292816666666665	14.9595	3.666683333333335	5874.59130859375	719315.5949569396	0	1178	2.199604896089001	2.42441373534338	3.6418296327610484	469.32550048828125	469.33026123046875
1237	469.3880310058594	12.303416666666667					1	DETECTED	469.3880 m/z @12.30 [CD8305_2.mzXML]	469.3880310058594	12.303416666666667	12.033766666666667	12.673683333333335	0.639916666666668	12259.1064453125	232690.9943591313	0	1178	0.2020802497557419	1.1865690092094698	1.3731380184189397	469.38580322265625	469.3887634277344
1238	470.8889465332031	1.611					1	DETECTED	470.8889 m/z @1.61 [CD8305_2.mzXML]	470.8889465332031	1.611	1.5667499999999999	4.1929	2.62615	25505.765625	443104.33194665523	0	1178	0.04865846245166816	29.674011299434945	1.0528004955230217	470.8879699707031	470.89788818359375
1239	470.9312438964844	1.9617499999999999					1	DETECTED	470.9312 m/z @1.96 [CD8305_2.mzXML]	470.9312438964844	1.9617499999999999	1.8780166666666667	2.3973333333333335	0.5193166666666669	7486.96044921875	108369.5856716309	0	1178	0.04919304289837423	3.1010151273885405	5.202030254777081	470.9283752441406	470.9335021972656
1240	472.2491149902344	11.584866666666667					1	DETECTED	472.2491 m/z @11.58 [CD8305_2.mzXML]	472.2491149902344	11.584866666666667	11.525616666666668	17.591	6.065383333333333	30991.517578125	664182.773049682	0	1178	0.07824633680806059	51.184669479607315	2.498802411448399	472.2484130859375	472.255859375
1241	472.3025207519531	12.21775					1	DETECTED	472.3025 m/z @12.22 [CD8305_2.mzXML]	472.3025207519531	12.21775	12.183300000000001	12.491083333333334	0.3077833333333331	32002.59375	251497.50841259662	0	1178	0.13978241931982538	4.46710208030967	6.005237480892177	472.3016662597656	472.30322265625
1242	472.3411560058594	11.891766666666665					1	DETECTED	472.3412 m/z @11.89 [CD8305_2.mzXML]	472.3411560058594	11.891766666666665	11.86235	11.969883333333334	0.10753333333333437	4881.99658203125	20356.955011718732	0	1178	0.057032250400249396	1.827762039660103	2.655524079320206	472.3409729003906	472.3417663574219
1243	473.36083984375	14.520333333333333					1	DETECTED	473.3608 m/z @14.52 [CD8305_2.mzXML]	473.36083984375	14.520333333333333	13.598600000000001	15.258666666666667	1.6600666666666655	2586.28857421875	137066.9420739135	0	1178	1.2399484533769325	0.9005135252422976	0.8010270504845952	473.3561096191406	473.3639831542969
1244	474.2832946777344	11.8771					1	DETECTED	474.2833 m/z @11.88 [CD8305_2.mzXML]	474.2832946777344	11.8771	11.812683333333332	12.921050000000001	1.1083666666666687	1130661.0	9727230.736626077	1	1178	0.09982032597221746	3.6276251072442474	5.105443741450485	474.28155517578125	474.2844543457031
1245	474.833251953125	1.5519333333333334					1	DETECTED	474.8333 m/z @1.55 [CD8305_2.mzXML]	474.833251953125	1.5519333333333334	1.4790666666666668	15.700283333333335	14.221216666666669	38924.20703125	1741186.494604828	0	1178	1.756504997728529	0.9447831321453487	0.6788484540530629	474.8292541503906	474.83477783203125
1246	475.2877197265625	11.8771					1	DETECTED	475.2877 m/z @11.88 [CD8305_2.mzXML]	475.2877197265625	11.8771	5.249	12.456916666666666	7.207916666666667	292675.46875	4.481019846330896E7	0	1178	0.10473784698880095	0.5437392817448942	0.08747856348978832	475.2868347167969	475.29388427734375
1247	475.3254089355469	10.511249999999999					1	DETECTED	475.3254 m/z @10.51 [CD8305_2.mzXML]	475.3254089355469	10.511249999999999	6.0161999999999995	11.083666666666666	5.067466666666666	42905.4375	481045.4523983473	0	1178	0.11560957349963275	1.4813548886462753	2.098932406865634	475.3233642578125	475.3289794921875
1248	476.940673828125	1.8918666666666666					1	DETECTED	476.9407 m/z @1.89 [CD8305_2.mzXML]	476.940673828125	1.8918666666666666	1.68655	16.1995	14.51295	12527.0107421875	1336131.011626953	0	1178	0.2869124646747816	35.34284438671971	69.68568877343942	476.9372863769531	476.9485168457031
1249	478.2917175292969	12.889800000000001					1	DETECTED	478.2917 m/z @12.89 [CD8305_2.mzXML]	478.2917175292969	12.889800000000001	12.841416666666667	13.185316666666667	0.34389999999999965	39834.94921875	326150.0213237299	0	1178	0.11942664362388022	3.553909748535969	6.107819497071938	478.2886962890625	478.2923583984375
1250	478.327392578125	13.1545					1	DETECTED	478.3274 m/z @13.15 [CD8305_2.mzXML]	478.327392578125	13.1545	11.614550000000001	15.46015	3.8455999999999992	50810.796875	2108064.693880646	0	1178	0.25426661980712595	0.9864271443625624	0.43894660701840277	478.3266296386719	478.3336486816406
1251	478.38787841796875	14.297016666666668					1	DETECTED	478.3879 m/z @14.30 [CD8305_2.mzXML]	478.38787841796875	14.297016666666668	0.4841666666666667	19.796833333333332	19.312666666666665	5362.90380859375	1292536.291518707	0	1178	14.112549138325758	0.6990833414779233	0.36514305617374093	478.38372802734375	478.39093017578125
1252	480.3435974121094	13.48065					1	DETECTED	480.3436 m/z @13.48 [CD8305_2.mzXML]	480.3435974121094	13.48065	13.3367	14.455283333333334	1.1185833333333335	55972.453125	851639.6722557383	0	1178	0.23420209167099948	3.1647442025447523	2.497717055488368	480.3424377441406	480.3451232910156
1253	482.3228454589844	12.889800000000001					1	DETECTED	482.3228 m/z @12.89 [CD8305_2.mzXML]	482.3228454589844	12.889800000000001	12.740616666666666	15.09965	2.3590333333333344	24333.453125	428480.1216130981	0	1178	0.11616798996022482	7.906490894871997	33.09843293641561	482.3221130371094	482.3241882324219
1254	482.359375	13.772666666666668					1	DETECTED	482.3594 m/z @13.77 [CD8305_2.mzXML]	482.359375	13.772666666666668	12.20055	15.479000000000001	3.278450000000001	32614.263671875	1440830.283318848	0	1178	0.3352774562875833	0.7304580632694002	0.4630229584724313	482.358154296875	482.3612976074219
1255	484.08123779296875	11.184133333333333					1	DETECTED	484.0812 m/z @11.18 [CD8305_2.mzXML]	484.08123779296875	11.184133333333333	10.710233333333333	17.460166666666666	6.749933333333333	581231.375	7593840.622775577	0	1178	0.13536587367279473	1.151528897134901	1.04266467519294	484.080322265625	484.0843505859375
1256	484.7872619628906	1.7179					1	DETECTED	484.7873 m/z @1.72 [CD8305_2.mzXML]	484.7872619628906	1.7179	1.68655	1.74975	0.06319999999999992	8635.52734375	28663.17915893555	0	1178	0.06978083125744305	1.0079744816586913	1.0159489633173826	484.7867431640625	484.7882995605469
1257	486.0781555175781	11.184133333333333					1	DETECTED	486.0782 m/z @11.18 [CD8305_2.mzXML]	486.0781555175781	11.184133333333333	10.710233333333333	11.891766666666665	1.1815333333333324	180449.09375	2351742.5681138923	1	1178	0.1402446516372251	1.1404444683790942	0.9646767632963112	486.0762939453125	486.0803527832031
1258	486.8658752441406	1.611					1	DETECTED	486.8659 m/z @1.61 [CD8305_2.mzXML]	486.8658752441406	1.611	1.5667499999999999	1.6412333333333333	0.07448333333333346	25332.69921875	77264.31832128906	0	1178	0.06302415329908029	0.8320344466341644	0.6835897310567068	486.8658142089844	486.8669738769531
1259	487.0817565917969	11.184133333333333					1	DETECTED	487.0818 m/z @11.18 [CD8305_2.mzXML]	487.0817565917969	11.184133333333333	10.963816666666666	11.308383333333333	0.34456666666666713	45012.72265625	446316.768797365	0	1178	0.09003724009885161	0.7819804826386255	0.5347908314572141	487.0809631347656	487.082275390625
1260	487.1043701171875	11.540716666666667					1	DETECTED	487.1044 m/z @11.54 [CD8305_2.mzXML]	487.1043701171875	11.540716666666667	9.52735	11.709933333333334	2.1825833333333335	8613.1005859375	613222.6477590945	0	1178	2.1043067999546405	0.5420233108723367	0.0840466217446734	487.10089111328125	487.104736328125
1261	487.3188781738281	14.455283333333334					1	DETECTED	487.3189 m/z @14.46 [CD8305_2.mzXML]	487.3188781738281	14.455283333333334	6.62955	17.08833333333333	10.458783333333331	84320.0546875	3089068.9912457275	0	1178	0.40651497629109734	1.5790141068802868	1.7977491522780915	487.3179931640625	487.32080078125
1262	488.2976989746094	11.969883333333334					1	DETECTED	488.2977 m/z @11.97 [CD8305_2.mzXML]	488.2976989746094	11.969883333333334	11.92165	12.21775	0.2961000000000009	13364.873046875	99340.65241076716	0	1178	0.18239230311497323	3.0694540428472363	5.138908085694473	488.29644775390625	488.29888916015625
1263	489.3357238769531	15.534699999999999					1	DETECTED	489.3357 m/z @15.53 [CD8305_2.mzXML]	489.3357238769531	15.534699999999999	11.761066666666666	18.092166666666667	6.331100000000001	26946.255859375	2044562.3373168325	0	1178	1.0333123877057258	1.0094560508922437	0.9291023194866556	489.3304443359375	489.33795166015625
1264	489.4520568847656	13.077116666666665					1	DETECTED	489.4521 m/z @13.08 [CD8305_2.mzXML]	489.4520568847656	13.077116666666665	12.998316666666666	13.737066666666667	0.7387500000000014	5440.498046875	123874.35486407472	0	1178	0.5244327162990086	4.68750000000005	8.3750000000001	489.4483947753906	489.45458984375
1265	491.3702697753906	12.354833333333334					1	DETECTED	491.3703 m/z @12.35 [CD8305_2.mzXML]	491.3702697753906	12.354833333333334	11.778466666666667	12.757333333333333	0.9788666666666668	11156.6953125	250192.41109753432	0	1178	2.971698459497084	0.8491700884853389	0.9175330087945801	491.3669738769531	491.37200927734375
1266	491.5566711425781	13.216199999999999					1	DETECTED	491.5567 m/z @13.22 [CD8305_2.mzXML]	491.5566711425781	13.216199999999999	5.266566666666667	13.48065	8.214083333333335	10844.2646484375	740436.5878139038	0	1178	0.26277137315945076	0.5166328426049002	0.0409213068941355	491.55487060546875	491.56500244140625
1267	493.7789001464844	13.169966666666665					1	DETECTED	493.7789 m/z @13.17 [CD8305_2.mzXML]	493.7789001464844	13.169966666666665	13.139366666666666	13.431233333333333	0.2918666666666674	10077.3544921875	109298.21925531045	0	1178	0.4239701923259709	4.769063180827939	8.538126361655879	493.77752685546875	493.7802734375
1268	494.32244873046875	12.7742					1	DETECTED	494.3224 m/z @12.77 [CD8305_2.mzXML]	494.32244873046875	12.7742	12.607133333333334	14.455283333333334	1.8481500000000004	128215.9609375	1572150.3494002696	1	1178	0.16346654087914914	1.5967828209711736	1.9929124326903012	494.3201904296875	494.32342529296875
1269	494.8154602050781	1.68655					1	DETECTED	494.8155 m/z @1.69 [CD8305_2.mzXML]	494.8154602050781	1.68655	1.6713	1.74975	0.07844999999999991	8717.537109375	29871.3154936523	0	1178	0.06593351434402095	2.572131147540983	4.144262295081966	494.8152770996094	494.8177185058594
1270	496.3372802734375	13.169966666666665					1	DETECTED	496.3373 m/z @13.17 [CD8305_2.mzXML]	496.3372802734375	13.169966666666665	9.947433333333333	19.815166666666666	9.867733333333334	3295217.5	6.051009467366088E7	1	1178	0.20554365382905893	1.84084067255216	1.67178056212989	496.3336181640625	496.3422546386719
1271	497.34161376953125	13.139366666666666					1	DETECTED	497.3416 m/z @13.14 [CD8305_2.mzXML]	497.34161376953125	13.139366666666666	11.645316666666668	15.349683333333333	3.7043666666666653	692713.875	1.3793764049424076E7	0	1178	0.22323331218866116	1.569291871348163	0.15098708965907834	497.3412780761719	497.3438415527344
1272	498.3445129394531	13.1545					1	DETECTED	498.3445 m/z @13.15 [CD8305_2.mzXML]	498.3445129394531	13.1545	13.124216666666666	14.552816666666667	1.4286000000000012	111123.828125	1847374.068833863	0	1178	0.19810781212393636	12.863300602023651	19.38125499597269	498.3437805175781	498.3455505371094
1273	498.89996337890625	1.6412333333333333					1	DETECTED	498.9000 m/z @1.64 [CD8305_2.mzXML]	498.89996337890625	1.6412333333333333	1.611	1.6713	0.06030000000000002	37014.875	89535.95531152375	0	1178	0.04539695968330948	0.997243660418964	0.9944873208379278	498.89898681640625	498.90020751953125
1274	499.3471374511719	13.1545					1	DETECTED	499.3471 m/z @13.15 [CD8305_2.mzXML]	499.3471374511719	13.1545	13.029850000000001	18.241666666666667	5.211816666666666	15994.0693359375	854719.9898226927	0	1178	0.1911031038681159	20.905802914828342	40.811605829656685	499.3453674316406	499.3564147949219
1275	500.075927734375	10.946516666666668					1	DETECTED	500.0759 m/z @10.95 [CD8305_2.mzXML]	500.075927734375	10.946516666666668	9.092166666666666	17.367	8.274833333333335	18074.400390625	681570.0821807862	0	1178	1.5785408311513578	0.6011056278902879	0.14562077625506314	500.07196044921875	500.07891845703125
1276	500.2803039550781	11.86235					1	DETECTED	500.2803 m/z @11.86 [CD8305_2.mzXML]	500.2803039550781	11.86235	11.830183333333334	12.889800000000001	1.0596166666666669	61096.49609375	613438.2989376205	0	1178	0.13833300141588367	12.896415271669634	30.105239299647398	500.272216796875	500.2813415527344
1277	502.0726318359375	10.963816666666666					1	DETECTED	502.0726 m/z @10.96 [CD8305_2.mzXML]	502.0726318359375	10.963816666666666	9.39025	11.083666666666666	1.693416666666666	5921.35498046875	184984.11200476074	0	1178	0.18640556675062037	0.5380822759336538	0.07577116932179426	502.0716857910156	502.07611083984375
1278	502.0919494628906	10.101816666666668					1	DETECTED	502.0919 m/z @10.10 [CD8305_2.mzXML]	502.0919494628906	10.101816666666668	10.014716666666667	18.7195	8.704783333333333	1781.9312744140625	466752.82079159544	0	1178	0.09940429993814703	49.9700535782618	98.9401071565236	502.0904235839844	502.09735107421875
1279	502.1103210449219	10.308950000000001					1	DETECTED	502.1103 m/z @10.31 [CD8305_2.mzXML]	502.1103210449219	10.308950000000001	6.6822	10.411783333333334	3.729583333333334	12956.3984375	345830.9485557865	0	1178	0.165955292027121	0.5141770639461408	0.6642471665531412	502.10711669921875	502.1109619140625
1280	502.2912292480469	12.841416666666667					1	DETECTED	502.2912 m/z @12.84 [CD8305_2.mzXML]	502.2912292480469	12.841416666666667	7.68935	13.185316666666667	5.495966666666667	47185.98828125	857391.7533007816	0	1178	0.07743572968087342	2.3477896134155456	5.144153780124103	502.287353515625	502.29547119140625
1281	503.29449462890625	12.841416666666667					1	DETECTED	503.2945 m/z @12.84 [CD8305_2.mzXML]	503.29449462890625	12.841416666666667	12.7911	13.093133333333332	0.30203333333333227	11165.75	88918.12222058096	0	1178	0.09326509009240525	3.0013249420337416	5.002649884067483	503.29443359375	503.2958679199219
1282	504.10772705078125	10.25765					1	DETECTED	504.1077 m/z @10.26 [CD8305_2.mzXML]	504.10772705078125	10.25765	10.188816666666666	10.395299999999999	0.2064833333333329	3670.159912109375	29517.827143707433	0	1178	0.14103212296441647	1.4998789346246804	1.9997578692493607	504.1054992675781	504.10772705078125
1283	504.2397155761719	12.21775					1	DETECTED	504.2397 m/z @12.22 [CD8305_2.mzXML]	504.2397155761719	12.21775	12.20055	12.354833333333334	0.15428333333333377	6055.34423828125	35732.814578124846	0	1178	0.16902263899671688	4.48498062015485	7.9699612403097015	504.2364501953125	504.2404479980469
1284	504.3417663574219	13.29145					1	DETECTED	504.3418 m/z @13.29 [CD8305_2.mzXML]	504.3417663574219	13.29145	12.5585	14.1558	1.5972999999999988	7754.84423828125	281263.60270989983	0	1178	0.12214043250402362	1.0896377651954439	1.179275530390888	504.3411560058594	504.3466491699219
1285	506.35894775390625	14.171733333333332					1	DETECTED	506.3589 m/z @14.17 [CD8305_2.mzXML]	506.35894775390625	14.171733333333332	11.184133333333333	15.258666666666667	4.074533333333333	7277.86962890625	637145.6479992678	0	1178	0.14943746616191156	0.6819074396393987	0.18707405853548031	506.3536376953125	506.3632507324219
1286	507.32843017578125	12.998316666666666					1	DETECTED	507.3284 m/z @13.00 [CD8305_2.mzXML]	507.32843017578125	12.998316666666666	12.921050000000001	13.2614	0.34034999999999904	11830.7568359375	139215.1261643065	0	1178	0.2832014746960638	2.2024374460742484	3.404874892148497	507.3223876953125	507.3284606933594
1287	508.3388977050781	13.029850000000001					1	DETECTED	508.3389 m/z @13.03 [CD8305_2.mzXML]	508.3388977050781	13.029850000000001	6.279333333333333	13.139366666666666	6.860033333333333	12435.5830078125	903015.0100405883	0	1178	6.826351802738173	0.5081117247815597	0.0162234495631195	508.3383483886719	508.34759521484375
1288	508.3753356933594	14.106599999999998					1	DETECTED	508.3753 m/z @14.11 [CD8305_2.mzXML]	508.3753356933594	14.106599999999998	11.614550000000001	15.46015	3.8455999999999992	19871.767578125	1119746.2930940245	0	1178	0.4201169218459242	0.7019162913163474	0.4124063157233307	508.372802734375	508.37823486328125
1289	510.35382080078125	13.48065					1	DETECTED	510.3538 m/z @13.48 [CD8305_2.mzXML]	510.35382080078125	13.48065	13.231416666666666	14.43925	1.2078333333333333	42449.97265625	662803.0369288934	0	1178	0.1372309385572219	0.8852758310692943	1.608909643104966	510.3514709472656	510.356689453125
1290	510.39031982421875	12.7742					1	DETECTED	510.3903 m/z @12.77 [CD8305_2.mzXML]	510.39031982421875	12.7742	12.5585	18.498833333333334	5.940333333333333	9394.8369140625	1016734.7648414002	0	1178	0.1941044257896447	13.76989646113429	26.53979292226858	510.3890686035156	510.3965759277344
1291	512.3338623046875	11.969883333333334					1	DETECTED	512.3339 m/z @11.97 [CD8305_2.mzXML]	512.3338623046875	11.969883333333334	0.21076666666666669	12.8577	12.646933333333333	16017.1572265625	1083954.9187780158	0	1178	0.769823654895017	0.5377501427970071	0.07573205286991296	512.3275146484375	512.3350219726562
1292	514.8741455078125	1.6412333333333333					1	DETECTED	514.8741 m/z @1.64 [CD8305_2.mzXML]	514.8741455078125	1.6412333333333333	1.3594333333333333	4.1452333333333335	2.7858	17634.3828125	520113.1888231202	0	1178	0.04615413557062231	4.942867281760113	8.885734563520227	514.8735961914062	514.8829956054688
1293	515.1358032226562	11.8771					1	DETECTED	515.1358 m/z @11.88 [CD8305_2.mzXML]	515.1358032226562	11.8771	11.830183333333334	12.148866666666667	0.31868333333333254	12161.904296875	105319.12130230688	0	1178	0.2045357194981836	3.3962699822380307	5.452658552318723	515.1348266601562	515.136962890625
1294	515.3115844726562	13.185316666666667					1	DETECTED	515.3116 m/z @13.19 [CD8305_2.mzXML]	515.3115844726562	13.185316666666667	0.1744	13.3367	13.1623	31115.27734375	2647345.9557088627	0	1178	0.09869076472427807	0.5058175506465724	1.4997305414467037	515.3104248046875	515.3206787109375
1295	516.0717163085938	9.761266666666668					1	DETECTED	516.0717 m/z @9.76 [CD8305_2.mzXML]	516.0717163085938	9.761266666666668	9.663	10.829833333333333	1.166833333333333	11226.287109375	145933.2397332766	0	1178	0.10960687872427854	1.6078193987105345	1.3996360313321892	516.068603515625	516.07275390625
1296	516.30419921875	12.7742					1	DETECTED	516.3042 m/z @12.77 [CD8305_2.mzXML]	516.30419921875	12.7742	12.757333333333333	12.921050000000001	0.16371666666666762	11831.2060546875	72543.48683276337	0	1178	0.12322108653877173	4.853260869565141	8.706521739130283	516.3040161132812	516.3062744140625
[truncated: 64 more rows]
