# Supplementary material for: MSFC: a new feature construction method for accurate diagnosis of mass spectrometry data
Source: Sci Rep. 2023 Sep 21;13:15694. doi: 10.1038/s41598-023-42395-5 (PMC10514077; doi:10.1038/s41598-023-42395-5)
Supplement: Supplementary file 1 — Supplementary Information. [file 41598_2023_42395_MOESM1_ESM.zip › dataset/CHD dataset/2-batch/P/CD8313_2.mzXML_chromatograms.csv]

row ID	row m/z	row retention time	row identity (main ID)	row identity (all IDs)	row identity (main ID + details)	row comment	row number of detected peaks	CD8313_2.mzXML Peak status	CD8313_2.mzXML Peak name	CD8313_2.mzXML Peak m/z	CD8313_2.mzXML Peak RT	CD8313_2.mzXML Peak RT start	CD8313_2.mzXML Peak RT end	CD8313_2.mzXML Peak duration time	CD8313_2.mzXML Peak height	CD8313_2.mzXML Peak area	CD8313_2.mzXML Peak charge	CD8313_2.mzXML Peak # data points	CD8313_2.mzXML Peak FWHM	CD8313_2.mzXML Peak tailing factor	CD8313_2.mzXML Peak asymmetry factor	CD8313_2.mzXML Peak m/z min	CD8313_2.mzXML Peak m/z max
1	55.05397415161133	11.264966666666668					1	DETECTED	55.0540 m/z @11.26 [CD8313_2.mzXML]	55.05397415161133	11.264966666666668	0.11939999999999999	19.99816666666667	19.87876666666667	2516.55517578125	1100693.9896457372	0	1187	5.796501000419994	0.8917790930325064	2.4837108756232316	55.04617691040039	55.06028747558594
2	60.0805549621582	14.855533333333334					1	DETECTED	60.0806 m/z @14.86 [CD8313_2.mzXML]	60.0805549621582	14.855533333333334	0.10126666666666666	19.99816666666667	19.896900000000002	116703.15625	3.0034563344479866E7	0	1187	3.0772142041013364	0.6850422023570569	0.7598912042388876	60.080406188964844	60.08073425292969
3	61.03938674926758	1.8454333333333333					1	DETECTED	61.0394 m/z @1.85 [CD8313_2.mzXML]	61.03938674926758	1.8454333333333333	0.10126666666666666	19.979833333333332	19.878566666666664	800123.1875	6488596.333738166	0	1187	0.04404452426123906	3.7010815785577247	4.788464015819853	61.03520584106445	61.03963851928711
4	61.08402633666992	14.855533333333334					1	DETECTED	61.0840 m/z @14.86 [CD8313_2.mzXML]	61.08402633666992	14.855533333333334	1.7435	19.721833333333333	17.97833333333333	3452.388427734375	1309292.2764754635	0	1187	5.055820319178592	0.6855661847514115	0.20899572832627705	61.07687759399414	61.08944320678711
5	68.98210144042969	1.4806166666666667					1	DETECTED	68.9821 m/z @1.48 [CD8313_2.mzXML]	68.98210144042969	1.4806166666666667	1.4500166666666667	1.9723166666666667	0.5223	9371.068359375	127257.68904821773	0	1187	0.13855680025139927	8.534313725490208	16.068627450980415	68.98190307617188	68.98988342285156
6	69.03331756591797	2.0561166666666666					1	DETECTED	69.0333 m/z @2.06 [CD8313_2.mzXML]	69.03331756591797	2.0561166666666666	1.9305833333333333	7.8833	5.952716666666667	8506.708984375	587174.4558824158	0	1187	0.5182571374415519	7.986956144063305	41.24130650941153	69.033203125	69.03352355957031
7	69.06964874267578	7.478916666666667					1	DETECTED	69.0696 m/z @7.48 [CD8313_2.mzXML]	69.06964874267578	7.478916666666667	0.10126666666666666	19.99816666666667	19.896900000000002	7656.46875	4273006.727351438	0	1187	17.70374468861138	1.3484578422668467	0.885212505980916	69.06948852539062	69.06997680664062
8	70.9803237915039	1.5253833333333333					1	DETECTED	70.9803 m/z @1.53 [CD8313_2.mzXML]	70.9803237915039	1.5253833333333333	1.43395	19.869500000000002	18.435550000000003	5932.5703125	1116105.4720699766	0	1187	0.1180094709473225	100.81416332482694	194.61863931586356	70.97159576416016	70.98224639892578
9	71.049072265625	2.126733333333333					1	DETECTED	71.0491 m/z @2.13 [CD8313_2.mzXML]	71.049072265625	2.126733333333333	0.11939999999999999	19.721833333333333	19.602433333333334	2747.712890625	1032845.8362427675	0	1187	2.7357056341539567	4.882705081368317	2.1332502990240068	71.0432357788086	71.04936981201172
10	72.04898834228516	14.119283333333334					1	DETECTED	72.0490 m/z @14.12 [CD8313_2.mzXML]	72.04898834228516	14.119283333333334	0.6134333333333333	19.924833333333332	19.3114	3745.222900390625	1207043.7286737515	0	1187	2.5754142888348674	0.7149272352351017	1.0097031320506626	72.04388427734375	72.0506820678711
11	72.08057403564453	1.9165999999999999					1	DETECTED	72.0806 m/z @1.92 [CD8313_2.mzXML]	72.08057403564453	1.9165999999999999	0.8871666666666667	13.1779	12.290733333333332	59454.4140625	2092249.1740931706	0	1187	0.14852509195774033	0.9235129772902282	12.171598402848876	72.0737533569336	72.08676147460938
12	73.04535675048828	14.550466666666667					1	DETECTED	73.0454 m/z @14.55 [CD8313_2.mzXML]	73.04535675048828	14.550466666666667	0.10126666666666666	19.99816666666667	19.896900000000002	14834.638671875	3959758.494791842	0	1187	2.9873078130479076	0.7578745297139874	0.36609834712125433	73.04371643066406	73.04694366455078
13	75.94766998291016	2.4437333333333333					1	DETECTED	75.9477 m/z @2.44 [CD8313_2.mzXML]	75.94766998291016	2.4437333333333333	0.5952500000000001	17.7495	17.15425	4664.19482421875	749307.1950757448	0	1187	0.49484840961245524	4.640087819744115	0.47342557660159207	75.93939971923828	75.952392578125
14	77.0385513305664	8.371516666666666					1	DETECTED	77.0386 m/z @8.37 [CD8313_2.mzXML]	77.0385513305664	8.371516666666666	0.94165	19.392166666666665	18.450516666666665	1550.9249267578125	659491.469399887	0	1187	0.11983515105783304	1.241645206733185	1.4832904134663698	77.02857208251953	77.04576110839844
15	80.9476089477539	1.7592					1	DETECTED	80.9476 m/z @1.76 [CD8313_2.mzXML]	80.9476089477539	1.7592	1.6444666666666667	19.246666666666666	17.6022	97704.484375	2741903.215614868	0	1187	0.2826383812390658	3.1357905545270626	4.317950777518763	80.94585418701172	80.94786071777344
16	81.06968688964844	5.18785					1	DETECTED	81.0697 m/z @5.19 [CD8313_2.mzXML]	81.06968688964844	5.18785	0.10126666666666666	19.99816666666667	19.896900000000002	3745.512451171875	1943871.2924200154	0	1187	14.461455638431225	1.955821687773391	13.362390762494265	81.06932830810547	81.07182312011719
17	82.01045989990234	11.55665					1	DETECTED	82.0105 m/z @11.56 [CD8313_2.mzXML]	82.01045989990234	11.55665	1.43395	16.759	15.325050000000001	4102.18505859375	2375752.6420722045	0	1187	15.232801865044113	0.7569645450324518	0.5139290900649037	82.0017318725586	82.01896667480469
18	82.9446792602539	1.7435					1	DETECTED	82.9447 m/z @1.74 [CD8313_2.mzXML]	82.9446792602539	1.7435	1.6594666666666666	13.134333333333332	11.474866666666665	36923.6796875	2335910.5895099486	0	1187	0.2435451190893536	68.27568425228078	128.31378511493955	82.94465637207031	82.95435333251953
19	83.02120971679688	1.8168333333333335					1	DETECTED	83.0212 m/z @1.82 [CD8313_2.mzXML]	83.02120971679688	1.8168333333333335	0.3392666666666667	19.666833333333333	19.327566666666666	4980323.5	2.5956618264253844E7	0	1187	0.06250503009646424	2.37276048148554	4.196582778078982	83.02120971679688	83.0260009765625
20	83.04904174804688	2.8432000000000004					1	DETECTED	83.0490 m/z @2.84 [CD8313_2.mzXML]	83.04904174804688	2.8432000000000004	0.10126666666666666	19.99816666666667	19.896900000000002	3692.919921875	1750167.1075713814	0	1187	6.089276552603823	3.6282610809890827	6.160289704489092	83.04877471923828	83.04917907714844
21	83.08528137207031	11.249316666666665					1	DETECTED	83.0853 m/z @11.25 [CD8313_2.mzXML]	83.08528137207031	11.249316666666665	0.10126666666666666	19.99816666666667	19.896900000000002	21690.4375	4495792.645344908	0	1187	0.1703814636414318	0.6763581555479801	0.37562833143163415	83.08460998535156	83.08562469482422
22	84.02484893798828	1.8313					1	DETECTED	84.0248 m/z @1.83 [CD8313_2.mzXML]	84.02484893798828	1.8313	1.8028333333333333	19.832333333333334	18.029500000000002	29338.974609375	3676023.838274475	0	1187	0.0688040938399046	316.6774004683844	632.3548009367688	84.01487731933594	84.02996826171875
23	84.0443115234375	9.732216666666666					1	DETECTED	84.0443 m/z @9.73 [CD8313_2.mzXML]	84.0443115234375	9.732216666666666	0.19269999999999998	19.979833333333332	19.787133333333333	29676.9921875	3341288.552608644	0	1187	6.977455174549143	0.7190411484927116	0.027220491896167733	84.04399871826172	84.04804992675781
24	84.61920928955078	1.5103166666666668					1	DETECTED	84.6192 m/z @1.51 [CD8313_2.mzXML]	84.61920928955078	1.5103166666666668	1.43395	1.5834833333333334	0.1495333333333333	3889.966796875	26742.854463256823	0	1187	0.14926917054085975	0.9790484504583146	0.9580969009166291	84.61917877197266	84.61940002441406
25	84.95933532714844	1.5399333333333334					1	DETECTED	84.9593 m/z @1.54 [CD8313_2.mzXML]	84.95933532714844	1.5399333333333334	0.11939999999999999	19.99816666666667	19.87876666666667	1444532.875	2.165558096619315E7	0	1187	0.12263255358941283	0.9647523639540296	0.7531298878733189	84.9550552368164	84.96450805664062
26	85.02825164794922	1.9861666666666666					1	DETECTED	85.0283 m/z @1.99 [CD8313_2.mzXML]	85.02825164794922	1.9861666666666666	0.6316333333333334	9.078116666666666	8.446483333333333	70533.046875	6222772.547707522	0	1187	0.6699220644281567	20.14660276517408	32.257081620981964	85.02095031738281	85.03749084472656
27	85.0645751953125	7.6732					1	DETECTED	85.0646 m/z @7.67 [CD8313_2.mzXML]	85.0645751953125	7.6732	0.13766666666666666	19.99816666666667	19.860500000000002	3876.6875	2324525.928697935	0	1187	8.285625278298342	1.3177899374518949	1.6355798749037898	85.06431579589844	85.0650634765625
28	85.96304321289062	1.5399333333333334					1	DETECTED	85.9630 m/z @1.54 [CD8313_2.mzXML]	85.96304321289062	1.5399333333333334	1.43395	11.463366666666667	10.029416666666668	7126.662109375	1815341.8280048827	0	1187	0.14043550373825786	47.316008806416114	93.63201761283221	85.95313262939453	85.96311950683594
29	86.05996704101562	2.6070833333333336					1	DETECTED	86.0600 m/z @2.61 [CD8313_2.mzXML]	86.05996704101562	2.6070833333333336	0.22975	19.887833333333333	19.658083333333334	9704.611328125	1404356.0898455505	0	1187	0.3274404218361502	2.1249782166278983	0.9324284509622572	86.05965423583984	86.06985473632812
30	86.09622955322266	4.117816666666666					1	DETECTED	86.0962 m/z @4.12 [CD8313_2.mzXML]	86.09622955322266	4.117816666666666	0.48546666666666666	17.546833333333332	17.061366666666665	129785.875	9735799.037520902	1	1187	1.0432464450904253	0.8686890534383888	0.6238773082776243	86.08857727050781	86.10587310791016
31	87.0802230834961	6.821783333333333					1	DETECTED	87.0802 m/z @6.82 [CD8313_2.mzXML]	87.0802230834961	6.821783333333333	0.10126666666666666	19.99816666666667	19.896900000000002	101821.328125	6.0600351091576606E7	1	1187	15.021367489710734	1.4803102936034185	1.2706818673236562	87.08014678955078	87.08042907714844
32	88.03915405273438	2.3893333333333335					1	DETECTED	88.0392 m/z @2.39 [CD8313_2.mzXML]	88.03915405273438	2.3893333333333335	2.140633333333333	7.743716666666667	5.603083333333334	4591.61669921875	473062.9764025879	0	1187	0.23464375120557213	11.264743331993015	21.529486663986027	88.0389404296875	88.03953552246094
33	88.0836181640625	6.222216666666667					1	DETECTED	88.0836 m/z @6.22 [CD8313_2.mzXML]	88.0836181640625	6.222216666666667	0.10126666666666666	19.979833333333332	19.878566666666664	6095.88330078125	3358547.1970480313	0	1187	13.936747055731002	1.6238138415333128	1.4453337465266254	88.07523345947266	88.09247589111328
34	88.95257568359375	1.5399333333333334					1	DETECTED	88.9526 m/z @1.54 [CD8313_2.mzXML]	88.95257568359375	1.5399333333333334	1.4153166666666666	1.6444666666666667	0.2291500000000002	21003.634765625	159786.26020666497	0	1187	0.1674792708258852	0.9142402767710316	0.616072839800508	88.95240783691406	88.95257568359375
35	88.96817016601562	11.314183333333334					1	DETECTED	88.9682 m/z @11.31 [CD8313_2.mzXML]	88.96817016601562	11.314183333333334	0.2844666666666667	19.99816666666667	19.713700000000003	18117.123046875	2747223.6278632204	0	1187	0.9431349343492741	0.7697335811471736	0.5384397509065455	88.96797943115234	88.97215270996094
36	89.05961608886719	10.187166666666666					1	DETECTED	89.0596 m/z @10.19 [CD8313_2.mzXML]	89.05961608886719	10.187166666666666	0.10126666666666666	19.99816666666667	19.896900000000002	17322.439453125	4375242.617068484	0	1187	0.5804901707456889	1.237161511860739	2.165241147898552	89.05924224853516	89.06652069091797
37	90.05484771728516	1.8454333333333333					1	DETECTED	90.0548 m/z @1.85 [CD8313_2.mzXML]	90.05484771728516	1.8454333333333333	0.10126666666666666	19.99816666666667	19.896900000000002	156831.578125	6700667.702944735	0	1187	0.1994825525922077	1.1016367925034956	0.6287526213644549	90.04634094238281	90.05976104736328
38	90.97637176513672	1.6444666666666667					1	DETECTED	90.9764 m/z @1.64 [CD8313_2.mzXML]	90.97637176513672	1.6444666666666667	1.5543666666666667	16.941666666666666	15.3873	338664.25	1.5719375756657835E7	0	1187	0.08732172019133766	1.8472755049566625	3.1515978565664016	90.97175598144531	90.98200988769531
39	91.0389175415039	10.04065					1	DETECTED	91.0389 m/z @10.04 [CD8313_2.mzXML]	91.0389175415039	10.04065	0.10126666666666666	19.99816666666667	19.896900000000002	41267.65625	2.1507988716122355E7	0	1187	18.581999413066768	1.083315243942761	0.30075911051742515	91.0360107421875	91.04016876220703
40	91.05415344238281	9.205516666666666					1	DETECTED	91.0542 m/z @9.21 [CD8313_2.mzXML]	91.05415344238281	9.205516666666666	0.10126666666666666	19.99816666666667	19.896900000000002	85837.7265625	1.2447285346775899E7	0	1187	0.8399639548866134	4.5562727610186835	0.5384713423149405	91.05399322509766	91.06094360351562
41	92.04224395751953	10.091733333333334					1	DETECTED	92.0422 m/z @10.09 [CD8313_2.mzXML]	92.04224395751953	10.091733333333334	0.13766666666666666	19.813666666666666	19.676	1783.677490234375	1043346.5018483584	0	1187	10.20200399398696	0.988339774028705	0.9766795480574102	92.04178619384766	92.04267883300781
42	92.05757141113281	9.233933333333333					1	DETECTED	92.0576 m/z @9.23 [CD8313_2.mzXML]	92.05757141113281	9.233933333333333	3.69585	18.48166666666667	14.785816666666669	5843.69775390625	817055.1566139223	0	1187	10.03292909088494	1.3349218291526856	1.6832114430532872	92.049560546875	92.05944061279297
43	93.06983184814453	8.3245					1	DETECTED	93.0698 m/z @8.32 [CD8313_2.mzXML]	93.06983184814453	8.3245	0.11939999999999999	19.924833333333332	19.805433333333333	11533.865234375	1244237.1730773014	0	1187	0.5853321802910187	0.5740654211645918	0.8804269385801947	93.05998992919922	93.07791900634766
44	94.04127502441406	8.340066666666667					1	DETECTED	94.0413 m/z @8.34 [CD8313_2.mzXML]	94.04127502441406	8.340066666666667	3.1766666666666667	19.740166666666667	16.5635	13090.9482421875	1071995.9080017402	0	1187	0.26964210987040005	0.6209704021178735	0.9694030501910061	94.03447723388672	94.04976654052734
45	95.01593780517578	2.0561166666666666					1	DETECTED	95.0159 m/z @2.06 [CD8313_2.mzXML]	95.01593780517578	2.0561166666666666	1.88835	15.746183333333333	13.857833333333332	21263.48828125	1139163.780152161	0	1187	0.30628736289092506	4.203364311441309	6.157920520966573	95.01553344726562	95.0166015625
46	95.04911041259766	8.340066666666667					1	DETECTED	95.0491 m/z @8.34 [CD8313_2.mzXML]	95.04911041259766	8.340066666666667	3.3720833333333333	19.906166666666664	16.53408333333333	11331.1982421875	1010153.7733007506	0	1187	0.2730695983564022	0.5532102514272665	0.06583069453687189	95.04875946044922	95.05644989013672
47	95.08526611328125	13.93465					1	DETECTED	95.0853 m/z @13.93 [CD8313_2.mzXML]	95.08526611328125	13.93465	0.10126666666666666	19.99816666666667	19.896900000000002	3035.36669921875	1277600.708335267	0	1187	2.4683055587931833	0.7191624608585754	0.6790751606510473	95.08495330810547	95.09435272216797
48	96.92154693603516	1.7435					1	DETECTED	96.9215 m/z @1.74 [CD8313_2.mzXML]	96.92154693603516	1.7435	1.6444666666666667	4.133416666666666	2.4889499999999996	116084.7734375	2453415.525180786	0	1187	0.27366051032053385	12.935010593438676	4.708696581896164	96.92145538330078	96.92179870605469
49	97.02838134765625	2.3893333333333335					1	DETECTED	97.0284 m/z @2.39 [CD8313_2.mzXML]	97.02838134765625	2.3893333333333335	0.22975	19.979833333333332	19.750083333333333	34948.3828125	4871566.615987583	0	1187	1.0506490083948932	0.4492604441847351	null	97.02793884277344	97.033203125
50	97.06468963623047	5.694866666666667					1	DETECTED	97.0647 m/z @5.69 [CD8313_2.mzXML]	97.06468963623047	5.694866666666667	0.11939999999999999	19.99816666666667	19.87876666666667	3281.68017578125	2029665.7070930463	0	1187	4.76330045347872	1.7826998039028126	2.565399607805625	97.06295013427734	97.06507873535156
51	97.10102081298828	11.675583333333332					1	DETECTED	97.1010 m/z @11.68 [CD8313_2.mzXML]	97.10102081298828	11.675583333333332	0.11939999999999999	19.924833333333332	19.805433333333333	3685.6435546875	1933472.354063601	0	1187	7.08300822109503	0.8569193115950914	0.7138386231901825	97.09294891357422	97.10541534423828
52	98.91856384277344	1.7592					1	DETECTED	98.9186 m/z @1.76 [CD8313_2.mzXML]	98.91856384277344	1.7592	1.6594666666666666	6.521733333333333	4.862266666666666	31898.91796875	1629531.1523583983	0	1187	0.3442748092932053	24.37633689839569	3.9083195823353254	98.91645812988281	98.91908264160156
53	98.98396301269531	0.5219833333333334					1	DETECTED	98.9840 m/z @0.52 [CD8313_2.mzXML]	98.98396301269531	0.5219833333333334	0.10126666666666666	19.99816666666667	19.896900000000002	8058.7431640625	4247667.043072331	0	1187	16.880216936040945	23.646436635899065	35.884272292422615	98.97526550292969	98.98434448242188
54	98.99536895751953	1.8168333333333335					1	DETECTED	98.9954 m/z @1.82 [CD8313_2.mzXML]	98.99536895751953	1.8168333333333335	1.6444666666666667	18.00583333333333	16.361366666666665	201827.09375	7273483.969770385	0	1187	0.08902895748223716	47.46093598917034	0.980179416226813	98.98572540283203	98.99543762207031
55	99.04388427734375	2.0281833333333332					1	DETECTED	99.0439 m/z @2.03 [CD8313_2.mzXML]	99.04388427734375	2.0281833333333332	0.10126666666666666	19.465333333333334	19.364066666666666	29732.298828125	4720779.26872586	0	1187	0.9050007793342076	2.143453699706327	3.2658291674078965	99.04119110107422	99.04415130615234
56	100.07552337646484	8.8363					1	DETECTED	100.0755 m/z @8.84 [CD8313_2.mzXML]	100.07552337646484	8.8363	0.10126666666666666	19.979833333333332	19.878566666666664	39225.95703125	1644714.6323999944	0	1187	0.1732070117718436	0.6233667783390012	2.6155807646252063	100.07515716552734	100.07603454589844
57	100.11202239990234	9.841733333333334					1	DETECTED	100.1120 m/z @9.84 [CD8313_2.mzXML]	100.11202239990234	9.841733333333334	5.049016666666666	19.869500000000002	14.820483333333335	3161.029541015625	705346.176009369	0	1187	10.386035979395183	1.5461464096563187	2.0922928193126373	100.11165618896484	100.1122055053711
58	100.99347686767578	1.8600833333333333					1	DETECTED	100.9935 m/z @1.86 [CD8313_2.mzXML]	100.99347686767578	1.8600833333333333	1.6594666666666666	1.8742166666666666	0.21475	10532.3466796875	65269.177998535175	0	1187	0.03154665790762934	0.5352247237683808	0.07044944753676165	100.9934310913086	100.9970474243164
59	101.0080795288086	1.5253833333333333					1	DETECTED	101.0081 m/z @1.53 [CD8313_2.mzXML]	101.0080795288086	1.5253833333333333	0.11939999999999999	19.979833333333332	19.860433333333333	941731.3125	1.2441450032464301E7	1	1187	0.13380631396590514	1.172177891565955	1.270713318403606	101.0074691772461	101.00890350341797
60	101.06427764892578	13.93465					1	DETECTED	101.0643 m/z @13.93 [CD8313_2.mzXML]	101.06427764892578	13.93465	0.11939999999999999	19.795333333333335	19.675933333333337	8463.171875	5613320.231335937	0	1187	11.056851326558428	0.7121092029942758	0.42421840598855154	101.0594482421875	101.07264709472656
61	101.09595489501953	7.425766666666666					1	DETECTED	101.0960 m/z @7.43 [CD8313_2.mzXML]	101.09595489501953	7.425766666666666	0.10126666666666666	19.99816666666667	19.896900000000002	18380.36328125	1.0105121511808898E7	0	1187	12.412182840376108	0.6248272931748551	0.35108859007025334	101.09569549560547	101.10089874267578
62	102.00910949707031	1.5253833333333333					1	DETECTED	102.0091 m/z @1.53 [CD8313_2.mzXML]	102.00910949707031	1.5253833333333333	1.4153166666666666	17.896	16.480683333333335	79705.5390625	2320879.2908249814	0	1187	0.38034005956579775	74.87544260542126	157.98793407356013	102.0084457397461	102.01616668701172
63	102.04634094238281	8.340066666666667					1	DETECTED	102.0463 m/z @8.34 [CD8313_2.mzXML]	102.04634094238281	8.340066666666667	0.15605	19.7585	19.60245	34231.4765625	4427416.817438357	0	1187	5.4998318505377455	9.630929246972867	0.2025741575261883	102.0384292602539	102.05509948730469
64	102.09115600585938	1.8454333333333333					1	DETECTED	102.0912 m/z @1.85 [CD8313_2.mzXML]	102.09115600585938	1.8454333333333333	0.10126666666666666	19.99816666666667	19.896900000000002	7471.07080078125	2397813.139943908	0	1187	19.53152262213982	5.70384137601529	13.492790297491036	102.09088134765625	102.10027313232422
65	102.12753295898438	12.481216666666667					1	DETECTED	102.1275 m/z @12.48 [CD8313_2.mzXML]	102.12753295898438	12.481216666666667	0.15605	19.942999999999998	19.786949999999997	6717.61279296875	1803837.9022112426	0	1187	1.7363023541107978	0.8027051696393557	2.382122962881538	102.12705993652344	102.12786865234375
66	102.97008514404297	1.5253833333333333					1	DETECTED	102.9701 m/z @1.53 [CD8313_2.mzXML]	102.97008514404297	1.5253833333333333	1.3424833333333335	19.630333333333333	18.28785	379613.09375	4011170.89533252	0	1187	0.1339928596680886	1.184368505590864	1.1313695157440635	102.96979522705078	102.97030639648438
67	103.03876495361328	2.0700166666666666					1	DETECTED	103.0388 m/z @2.07 [CD8313_2.mzXML]	103.03876495361328	2.0700166666666666	0.48546666666666666	19.666833333333333	19.181366666666666	136329.875	9220350.578117339	0	1187	0.4142533113973743	10.45495571546086	7.304593819238353	103.03858947753906	103.04032897949219
68	103.05401611328125	8.387016666666666					1	DETECTED	103.0540 m/z @8.39 [CD8313_2.mzXML]	103.05401611328125	8.387016666666666	4.0081	9.233933333333333	5.225833333333333	293588.53125	9363309.116854252	1	1187	0.21710137377536398	0.769872503501607	0.3588517045572384	103.04559326171875	103.06327056884766
69	103.07516479492188	10.975950000000001					1	DETECTED	103.0752 m/z @10.98 [CD8313_2.mzXML]	103.07516479492188	10.975950000000001	0.10126666666666666	19.99816666666667	19.896900000000002	98117.15625	1.6621311063227072E7	1	1187	0.2967906895803889	2.7293155065109276	8.717102423105525	103.0730972290039	103.08485412597656
70	104.05755615234375	8.387016666666666					1	DETECTED	104.0576 m/z @8.39 [CD8313_2.mzXML]	104.05755615234375	8.387016666666666	7.84895	19.557166666666667	11.708216666666667	18057.404296875	1030738.3572109074	0	1187	0.28380493951227415	0.8093623620271705	2.1597467615821984	104.04923248291016	104.05987548828125
71	104.0704345703125	1.8600833333333333					1	DETECTED	104.0704 m/z @1.86 [CD8313_2.mzXML]	104.0704345703125	1.8600833333333333	0.2662666666666667	19.942999999999998	19.67673333333333	107418.6796875	5973446.155520047	0	1187	13.68341359281767	0.8613164455624875	11.757248938859243	104.06426239013672	104.07888793945312
72	104.10673522949219	1.7886					1	DETECTED	104.1067 m/z @1.79 [CD8313_2.mzXML]	104.10673522949219	1.7886	1.7435	14.975383333333333	13.231883333333332	619339.8125	4863602.904460755	1	1187	0.044088434178767955	3.41525454968352	3.4833205455119223	104.10655975341797	104.10714721679688
73	104.96319580078125	11.542					1	DETECTED	104.9632 m/z @11.54 [CD8313_2.mzXML]	104.96319580078125	11.542	0.10126666666666666	19.99816666666667	19.896900000000002	13049.83203125	1955147.6470247195	0	1187	19.346887421005338	0.8773490002214515	0.77936572639677	104.9627456665039	104.96337890625
74	105.00326538085938	1.5253833333333333					1	DETECTED	105.0033 m/z @1.53 [CD8313_2.mzXML]	105.00326538085938	1.5253833333333333	1.43395	6.469133333333334	5.035183333333333	31557.646484375	1302279.5478078004	0	1187	0.1526658712155622	27.53472475391909	49.64455817298211	105.00286865234375	105.0032730102539
75	105.05429077148438	1.9585333333333332					1	DETECTED	105.0543 m/z @1.96 [CD8313_2.mzXML]	105.05429077148438	1.9585333333333332	1.9585333333333332	8.4978	6.539266666666666	2765.751220703125	541031.541940674	0	1187	2.4953816487038587	null	null	105.04463195800781	105.0575180053711
76	105.0715103149414	13.725666666666665					1	DETECTED	105.0715 m/z @13.73 [CD8313_2.mzXML]	105.0715103149414	13.725666666666665	0.10126666666666666	19.99816666666667	19.896900000000002	95667.3828125	1.5762086991974624E7	1	1187	0.9333709532209244	1.0697350288746963	1.4715799262854223	105.0698471069336	105.07328033447266
77	105.11019134521484	1.7742					1	DETECTED	105.1102 m/z @1.77 [CD8313_2.mzXML]	105.11019134521484	1.7742	1.7592	1.88835	0.12914999999999988	30268.15625	121108.80708056636	0	1187	0.04172811443792468	4.305000000000024	7.610000000000047	105.11009216308594	105.11029052734375
78	106.0650863647461	10.04065					1	DETECTED	106.0651 m/z @10.04 [CD8313_2.mzXML]	106.0650863647461	10.04065	0.15605	19.648666666666667	19.492616666666667	5437.43896484375	1507293.322162597	0	1187	2.7357539290316826	0.9860093815969624	4.981631770149963	106.06431579589844	106.07508087158203
79	106.9503173828125	1.6594666666666666					1	DETECTED	106.9503 m/z @1.66 [CD8313_2.mzXML]	106.9503173828125	1.6594666666666666	1.5834833333333334	12.398566666666666	10.815083333333332	52545.78125	2439341.7894766843	0	1187	0.11769768011632831	2.676728144248858	3.195057565534729	106.95030975341797	106.95948791503906
80	106.9631576538086	1.5103166666666668					1	DETECTED	106.9632 m/z @1.51 [CD8313_2.mzXML]	106.9631576538086	1.5103166666666668	1.43395	18.0245	16.59055	6384.93798828125	2942284.3101110226	0	1187	10.57684045603063	108.62429070274986	140.0227726787771	106.96206665039062	106.96377563476562
81	107.01573181152344	14.550466666666667					1	DETECTED	107.0157 m/z @14.55 [CD8313_2.mzXML]	107.01573181152344	14.550466666666667	6.768983333333334	16.464283333333334	9.6953	2393.199951171875	669644.1573328094	0	1187	2.6433688386232532	0.6229724838237782	0.24594496764755658	107.01092529296875	107.02188110351562
82	107.049072265625	9.74735					1	DETECTED	107.0491 m/z @9.75 [CD8313_2.mzXML]	107.049072265625	9.74735	0.13766666666666666	19.979833333333332	19.842166666666664	5224.93701171875	1121825.9394349672	0	1187	2.700622556909705	1.032404813894318	0.028803260621801552	107.04859924316406	107.05257415771484
83	107.08539581298828	11.8732					1	DETECTED	107.0854 m/z @11.87 [CD8313_2.mzXML]	107.08539581298828	11.8732	1.43395	18.08	16.64605	3723.20556640625	1055643.120900848	0	1187	0.08728407680575323	0.7972818928562874	0.5945637857125748	107.08524322509766	107.0951156616211
84	108.08071899414062	9.701683333333333					1	DETECTED	108.0807 m/z @9.70 [CD8313_2.mzXML]	108.08071899414062	9.701683333333333	0.11939999999999999	19.979833333333332	19.860433333333333	4945.19970703125	1475179.4449052133	0	1187	10.502107482124455	1.0363100652767172	1.499737580028608	108.076904296875	108.08111572265625
85	109.02847290039062	2.3481					1	DETECTED	109.0285 m/z @2.35 [CD8313_2.mzXML]	109.02847290039062	2.3481	1.9723166666666667	15.009816666666667	13.037500000000001	4830.01904296875	886290.4047731323	0	1187	0.871316243485516	17.347097174790438	2.566986457613293	109.02625274658203	109.03170013427734
86	109.06473541259766	8.371516666666666					1	DETECTED	109.0647 m/z @8.37 [CD8313_2.mzXML]	109.06473541259766	8.371516666666666	1.5986	19.813666666666666	18.215066666666665	6005.3662109375	1803123.985954651	0	1187	0.3223246153108761	0.6696844356045297	3.934359182536709	109.06201171875	109.06504821777344
87	109.1008529663086	11.542					1	DETECTED	109.1009 m/z @11.54 [CD8313_2.mzXML]	109.1008529663086	11.542	0.15605	19.99816666666667	19.84211666666667	4131.58447265625	1228493.0626536258	0	1187	11.477710965640815	0.8713421658564577	1.4191627741842459	109.09192657470703	109.10391998291016
88	110.05992126464844	2.1823333333333332					1	DETECTED	110.0599 m/z @2.18 [CD8313_2.mzXML]	110.05992126464844	2.1823333333333332	0.3576166666666667	19.906166666666664	19.54855	5335.359375	1259344.8255401917	0	1187	1.090903526503464	5.3565987413571055	2.28180147384904	110.0548324584961	110.06037139892578
89	111.04386901855469	2.0281833333333332					1	DETECTED	111.0439 m/z @2.03 [CD8313_2.mzXML]	111.04386901855469	2.0281833333333332	0.10126666666666666	19.979833333333332	19.878566666666664	10628.388671875	3724363.850533596	0	1187	4.699842049543972	4.0083085127567974	27.57964602565981	111.03813934326172	111.05364990234375
90	112.0367202758789	1.7742					1	DETECTED	112.0367 m/z @1.77 [CD8313_2.mzXML]	112.0367202758789	1.7742	1.4153166666666666	18.682000000000002	17.266683333333336	210825.828125	2327055.8635476064	0	1187	0.0633184919572054	0.5812038964298425	0.09285005298382353	112.02776336669922	112.04612731933594
91	113.02079772949219	2.1823333333333332					1	DETECTED	113.0208 m/z @2.18 [CD8313_2.mzXML]	113.02079772949219	2.1823333333333332	0.13766666666666666	19.906166666666664	19.768499999999996	194732.34375	8598318.622942084	0	1187	0.6136316337068561	1.6097549890691747	1.5534517807940187	113.01520538330078	113.02316284179688
92	113.03602600097656	1.4956833333333333					1	DETECTED	113.0360 m/z @1.50 [CD8313_2.mzXML]	113.03602600097656	1.4956833333333333	1.3424833333333335	17.528333333333332	16.18585	4597.90380859375	1501893.0690736705	0	1187	10.98714684596348	52.82588120104446	94.88161021892199	113.03488159179688	113.03912353515625
93	113.05970001220703	10.202850000000002					1	DETECTED	113.0597 m/z @10.20 [CD8313_2.mzXML]	113.05970001220703	10.202850000000002	0.11939999999999999	19.99816666666667	19.87876666666667	3782.4873046875	1289965.5016437373	0	1187	4.720080311840495	0.985712562003415	0.9874248588950235	113.0572738647461	113.06002807617188
94	113.07088470458984	2.3072833333333334					1	DETECTED	113.0709 m/z @2.31 [CD8313_2.mzXML]	113.07088470458984	2.3072833333333334	0.30263333333333337	19.355999999999998	19.053366666666665	7781.8544921875	1374988.5483968507	0	1187	2.422764680177553	4.7522925864032795	0.8329021517135149	113.07049560546875	113.0712661743164
95	114.06591796875	1.8313					1	DETECTED	114.0659 m/z @1.83 [CD8313_2.mzXML]	114.06591796875	1.8313	0.10126666666666666	19.9615	19.860233333333333	1304316.875	1.2858960497424481E7	1	1187	0.051188833882977125	7.138506898648322	6.6339426961736745	114.05648803710938	114.06639862060547
96	114.09135437011719	9.732216666666666					1	DETECTED	114.0914 m/z @9.73 [CD8313_2.mzXML]	114.09135437011719	9.732216666666666	0.24788333333333332	19.979833333333332	19.731949999999998	13100.892578125	1107811.833326416	0	1187	0.09782992868462159	1.6072980963788315	0.08887085334306809	114.09087371826172	114.091796875
97	114.89234924316406	1.7435					1	DETECTED	114.8923 m/z @1.74 [CD8313_2.mzXML]	114.89234924316406	1.7435	1.6752833333333332	2.140633333333333	0.46534999999999993	24254.6953125	305980.6369521485	0	1187	0.26454087010737704	3.4108233569508837	5.821646713901767	114.89231872558594	114.89248657226562
98	114.98770141601562	1.5253833333333333					1	DETECTED	114.9877 m/z @1.53 [CD8313_2.mzXML]	114.98770141601562	1.5253833333333333	1.4153166666666666	13.557766666666668	12.14245	40739.1171875	2177694.8716911618	0	1187	0.15281661588407847	55.19205855681867	1.282554441834084	114.97772979736328	114.98770141601562
99	115.03646087646484	1.8742166666666666					1	DETECTED	115.0365 m/z @1.87 [CD8313_2.mzXML]	115.03646087646484	1.8742166666666666	0.17448333333333332	19.99816666666667	19.823683333333335	45365.11328125	2605352.3923154	0	1187	null	1.9968114491753015	0.4225023653262714	115.03630065917969	115.03914642333984
100	115.05426025390625	9.205516666666666					1	DETECTED	115.0543 m/z @9.21 [CD8313_2.mzXML]	115.05426025390625	9.205516666666666	0.7048166666666666	17.60183333333333	16.897016666666666	51868.43359375	1522070.5168345952	0	1187	0.10695233162417672	1.8665408083715342	0.4965164648916335	115.04973602294922	115.06179809570312
101	115.06934356689453	1.8168333333333335					1	DETECTED	115.0693 m/z @1.82 [CD8313_2.mzXML]	115.06934356689453	1.8168333333333335	0.5403333333333333	19.666833333333333	19.1265	33173.78125	2159204.4452288505	0	1187	8.605497878514667	3.772053378394757	6.415400378719049	115.06504821777344	115.07550811767578
102	115.10625457763672	2.3072833333333334					1	DETECTED	115.1063 m/z @2.31 [CD8313_2.mzXML]	115.10625457763672	2.3072833333333334	0.11939999999999999	19.979833333333332	19.860433333333333	6376.29541015625	2293523.4866589042	0	1187	11.203961606549738	4.538732260251537	3.7608550938982095	115.0993423461914	115.11549377441406
103	116.05762481689453	9.205516666666666					1	DETECTED	116.0576 m/z @9.21 [CD8313_2.mzXML]	116.05762481689453	9.205516666666666	9.146749999999999	9.27795	0.13120000000000154	4956.4833984375	27392.816965087997	0	1187	0.10536026762130746	1.1162790697674472	1.1733889130733621	116.04927825927734	116.0576400756836
104	116.07027435302734	1.8600833333333333					1	DETECTED	116.0703 m/z @1.86 [CD8313_2.mzXML]	116.07027435302734	1.8600833333333333	0.10126666666666666	19.9615	19.860233333333333	2128630.75	1.7644699258318443E7	1	1187	0.046344736718590296	8.575851998979735	6.121463883266965	116.07005310058594	116.07079315185547
105	116.43631744384766	1.5253833333333333					1	DETECTED	116.4363 m/z @1.53 [CD8313_2.mzXML]	116.43631744384766	1.5253833333333333	1.43395	1.6136666666666666	0.17971666666666652	8642.9052734375	58796.78802734369	0	1187	0.11930304177094553	0.9827743346700694	0.9655486693401386	116.43624877929688	116.43659973144531
106	116.9855728149414	1.5253833333333333					1	DETECTED	116.9856 m/z @1.53 [CD8313_2.mzXML]	116.9855728149414	1.5253833333333333	0.10126666666666666	19.99816666666667	19.896900000000002	2885183.75	3.9486040508440964E7	0	1187	0.13004387742994483	1.0438330159472557	0.9759721203385088	116.98340606689453	116.98601531982422
107	117.05730438232422	9.205516666666666					1	DETECTED	117.0573 m/z @9.21 [CD8313_2.mzXML]	117.05730438232422	9.205516666666666	0.21105000000000002	19.392166666666665	19.181116666666664	111944.3984375	1.881622556543075E7	0	1187	6.9429883190346455	0.7063180624414205	0.21869387445589308	117.05432891845703	117.06248474121094
108	117.07382202148438	1.8600833333333333					1	DETECTED	117.0738 m/z @1.86 [CD8313_2.mzXML]	117.07382202148438	1.8600833333333333	1.8600833333333333	11.216783333333332	9.356699999999998	87850.2421875	5280140.405907348	0	1187	0.022091640763032272	null	null	117.07369995117188	117.0810317993164
109	117.09071350097656	11.43225					1	DETECTED	117.0907 m/z @11.43 [CD8313_2.mzXML]	117.09071350097656	11.43225	0.2844666666666667	19.99816666666667	19.713700000000003	79100.7578125	4150890.6780374483	0	1187	0.2671452874796749	2.2549207729425667	0.8941951790733441	117.0898666381836	117.09133911132812
110	117.98917388916016	1.4956833333333333					1	DETECTED	117.9892 m/z @1.50 [CD8313_2.mzXML]	117.98917388916016	1.4956833333333333	1.4500166666666667	16.390466666666665	14.940449999999998	29017.744140625	8962082.875761565	0	1187	0.20530136848229197	163.5815693430662	326.16313868613236	117.9890365600586	117.99050903320312
111	118.06465148925781	9.219716666666667					1	DETECTED	118.0647 m/z @9.22 [CD8313_2.mzXML]	118.06465148925781	9.219716666666667	2.11245	10.331383333333333	8.218933333333332	1164306.25	1.0380156903714593E7	1	1187	0.10044781683745185	1.3230021526150553	1.264360473348167	118.05741119384766	118.06523895263672
112	118.08589935302734	1.9445833333333333					1	DETECTED	118.0859 m/z @1.94 [CD8313_2.mzXML]	118.08589935302734	1.9445833333333333	0.10126666666666666	19.99816666666667	19.896900000000002	1465427.75	5.004468785311779E7	1	1187	0.22039186487068663	3.0188622331813826	5.354197510821848	118.07637023925781	118.09427642822266
113	118.62538146972656	9.191183333333333					1	DETECTED	118.6254 m/z @9.19 [CD8313_2.mzXML]	118.62538146972656	9.191183333333333	9.162033333333333	9.263200000000001	0.10116666666666774	3736.193359375	16938.654498962424	0	1187	0.08432138842282733	1.7352773013150815	2.470554602630163	118.62532806396484	118.62554168701172
114	118.97864532470703	11.249316666666665					1	DETECTED	118.9786 m/z @11.25 [CD8313_2.mzXML]	118.97864532470703	11.249316666666665	0.3392666666666667	19.99816666666667	19.658900000000003	20898.93359375	3298664.4716007095	0	1187	9.847709522100008	0.7748904322272053	12.652039347312032	118.97847747802734	118.98200988769531
115	119.01878356933594	1.5253833333333333					1	DETECTED	119.0188 m/z @1.53 [CD8313_2.mzXML]	119.01878356933594	1.5253833333333333	1.0329833333333334	15.2027	14.169716666666666	220120.765625	2963057.806110687	0	1187	0.1382438960703425	63.126130759830914	130.47368563014297	119.01863098144531	119.01913452148438
116	119.04911804199219	3.8981					1	DETECTED	119.0491 m/z @3.90 [CD8313_2.mzXML]	119.04911804199219	3.8981	3.1467666666666667	4.2443	1.0975333333333332	4123.15771484375	131317.01110931396	0	1187	0.44539811801271245	0.7303904170363799	0.4607808340727597	119.04896545410156	119.04936218261719
117	119.06028747558594	11.054766666666666					1	DETECTED	119.0603 m/z @11.05 [CD8313_2.mzXML]	119.06028747558594	11.054766666666666	4.388050000000001	11.216783333333332	6.828733333333331	73412.6484375	1535778.9386754134	0	1187	1.8656591634252226	0.5498899730834383	3.061556525196666	119.0601806640625	119.07025146484375
118	119.07450103759766	11.85865					1	DETECTED	119.0745 m/z @11.86 [CD8313_2.mzXML]	119.07450103759766	11.85865	7.8317499999999995	11.85865	4.026900000000001	17051.607421875	1946539.378991944	0	1187	3.583064144606082	0.5	null	119.07267761230469	119.07450103759766
119	119.08940887451172	1.9165999999999999					1	DETECTED	119.0894 m/z @1.92 [CD8313_2.mzXML]	119.08940887451172	1.9165999999999999	0.43066666666666664	19.685	19.25433333333333	68826.859375	4608711.446118165	0	1187	0.4111870373679376	1.5576538490201453	1.0055926827044517	119.0849838256836	119.08981323242188
120	119.15396881103516	13.9856					1	DETECTED	119.1540 m/z @13.99 [CD8313_2.mzXML]	119.15396881103516	13.9856	0.10126666666666666	19.979833333333332	19.878566666666664	50717.13671875	1.1501177657130066E7	0	1187	3.5858014186045644	1.4483594126992965	1.104115012050103	119.15377044677734	119.15455627441406
121	119.50955963134766	8.371516666666666					1	DETECTED	119.5096 m/z @8.37 [CD8313_2.mzXML]	119.50955963134766	8.371516666666666	5.18785	8.4337	3.24585	3203.217041015625	168610.83491430667	0	1187	0.34884071040714737	0.5097659930897288	0.019531986179457696	119.50171661376953	119.50968933105469
122	120.0653076171875	1.8600833333333333					1	DETECTED	120.0653 m/z @1.86 [CD8313_2.mzXML]	120.0653076171875	1.8600833333333333	0.94165	11.054766666666666	10.113116666666667	42390.796875	1859271.2690018604	0	1187	0.09476520674740763	1.911348720252329	1.6627321095274732	120.0580062866211	120.06790924072266
123	120.0804443359375	8.387016666666666					1	DETECTED	120.0804 m/z @8.39 [CD8313_2.mzXML]	120.0804443359375	8.387016666666666	2.0700166666666666	11.8732	9.803183333333333	1011237.5	2.1626474889791325E7	1	1187	0.3282903714244281	0.8132100101473455	0.3384149723932836	120.08028411865234	120.09040069580078
124	120.1573257446289	13.93465					1	DETECTED	120.1573 m/z @13.93 [CD8313_2.mzXML]	120.1573257446289	13.93465	8.922416666666667	19.4835	10.561083333333332	4148.55078125	958460.8386970822	0	1187	2.444488184574716	1.0535306948998118	0.3001735151747027	120.1570816040039	120.1583480834961
125	120.98052215576172	1.5253833333333333					1	DETECTED	120.9805 m/z @1.53 [CD8313_2.mzXML]	120.98052215576172	1.5253833333333333	1.4153166666666666	16.64855	15.233233333333335	40183.546875	2150760.530011383	0	1187	0.11665039600505245	70.13682791509682	145.53257430397278	120.97808837890625	120.98057556152344
126	121.02828216552734	10.140716666666666					1	DETECTED	121.0283 m/z @10.14 [CD8313_2.mzXML]	121.02828216552734	10.140716666666666	0.15605	19.979833333333332	19.82378333333333	150736.09375	8015670.237017826	1	1187	0.07850164394200654	2.1315433009488083	0.23012008572600545	121.02781677246094	121.0331802368164
127	121.07160186767578	1.8454333333333333					1	DETECTED	121.0716 m/z @1.85 [CD8313_2.mzXML]	121.07160186767578	1.8454333333333333	0.10126666666666666	19.99816666666667	19.896900000000002	2578141.75	1.902642856980674E7	0	1187	0.043733264978252695	3.20871912402335	5.061727933272011	121.06449890136719	121.07829284667969
128	121.08403015136719	8.387016666666666					1	DETECTED	121.0840 m/z @8.39 [CD8313_2.mzXML]	121.08403015136719	8.387016666666666	7.84895	8.991516666666666	1.1425666666666654	56469.8671875	1199594.2026550295	0	1187	0.2665394953736371	0.953301113926796	0.5733479857874185	121.08392333984375	121.0841293334961
129	122.03172302246094	10.140716666666666					1	DETECTED	122.0317 m/z @10.14 [CD8313_2.mzXML]	122.03172302246094	10.140716666666666	0.32093333333333335	19.7585	19.43756666666667	10950.181640625	1062569.809795685	0	1187	0.090323573095489	0.9897146406828393	9.65492370603435	122.03101348876953	122.03202819824219
130	122.07524871826172	1.8600833333333333					1	DETECTED	122.0752 m/z @1.86 [CD8313_2.mzXML]	122.07524871826172	1.8600833333333333	1.0874666666666668	4.180816666666667	3.09335	36197.3515625	1182455.5365716557	0	1187	0.04562407945007663	0.5928363921234143	0.17853350153693334	122.06846618652344	122.08300018310547
131	122.09632873535156	8.648483333333333					1	DETECTED	122.0963 m/z @8.65 [CD8313_2.mzXML]	122.09632873535156	8.648483333333333	0.44886666666666664	19.924833333333332	19.475966666666665	24760.4453125	2526269.634683752	0	1187	0.09560001600707224	14.403760229533255	8.53980495261818	122.0868911743164	122.09672546386719
132	122.92424011230469	1.6594666666666666					1	DETECTED	122.9242 m/z @1.66 [CD8313_2.mzXML]	122.92424011230469	1.6594666666666666	0.30263333333333337	18.48166666666667	18.179033333333336	43334.671875	5114050.070428344	0	1187	0.1966153339518808	61.40516616818663	135.19917309352556	122.9241943359375	122.92988586425781
133	123.04399108886719	9.3246					1	DETECTED	123.0440 m/z @9.32 [CD8313_2.mzXML]	123.04399108886719	9.3246	0.11939999999999999	19.99816666666667	19.87876666666667	5710.73583984375	1258781.6036661377	0	1187	0.07611971228898717	1.0797574559307062	2.778482045094059	123.0433120727539	123.0489730834961
134	123.0552978515625	3.25115					1	DETECTED	123.0553 m/z @3.25 [CD8313_2.mzXML]	123.0552978515625	3.25115	0.24788333333333332	19.776833333333332	19.52895	4991.5888671875	1066075.203880829	0	1187	0.43074056735986277	3.2512847122022683	0.9190524341283726	123.05472564697266	123.05564880371094
135	124.03668212890625	1.88835					1	DETECTED	124.0367 m/z @1.89 [CD8313_2.mzXML]	124.03668212890625	1.88835	0.10126666666666666	19.99816666666667	19.896900000000002	31277.0546875	1933961.5908515013	0	1187	0.15752035105019613	2.848736047266151	0.3966159186296263	124.02674865722656	124.04249572753906
136	124.05047607421875	9.372133333333332					1	DETECTED	124.0505 m/z @9.37 [CD8313_2.mzXML]	124.05047607421875	9.372133333333332	0.9053166666666667	9.62135	8.716033333333334	9995.37890625	1638595.4423781123	0	1187	0.07334755453274511	0.5081749105908608	0.03427112127030749	124.0501937866211	124.05850982666016
137	124.97576904296875	1.4806166666666667					1	DETECTED	124.9758 m/z @1.48 [CD8313_2.mzXML]	124.97576904296875	1.4806166666666667	1.43395	17.639	16.20505	3752.466552734375	1525633.522987579	0	1187	0.10104540424153541	173.62553571428583	304.10938338582844	124.9732437133789	124.9758071899414
138	124.99954986572266	13.013833333333334					1	DETECTED	124.9995 m/z @13.01 [CD8313_2.mzXML]	124.99954986572266	13.013833333333334	12.263633333333333	13.74255	1.4789166666666667	7621.9267578125	235017.69950946065	0	1187	0.3663275218587181	0.9856815960188376	0.5632443374379943	124.9989242553711	124.9999771118164
139	125.02073669433594	1.7886					1	DETECTED	125.0207 m/z @1.79 [CD8313_2.mzXML]	125.02073669433594	1.7886	0.17448333333333332	19.99816666666667	19.823683333333335	18770.837890625	2522075.689118531	0	1187	0.026623834234355215	3.2873196447958897	9.069128321329217	125.0149154663086	125.02674865722656
140	126.05242919921875	1.88835					1	DETECTED	126.0524 m/z @1.89 [CD8313_2.mzXML]	126.05242919921875	1.88835	0.21105000000000002	19.99816666666667	19.78711666666667	25027.400390625	1747392.3285045163	0	1187	0.13691518187611385	1.8214500687402808	0.7138949838777046	126.05220031738281	126.0569076538086
141	126.0912857055664	9.130766666666666					1	DETECTED	126.0913 m/z @9.13 [CD8313_2.mzXML]	126.0912857055664	9.130766666666666	2.0700166666666666	9.219716666666667	7.1497	12924.8359375	877201.4633062741	0	1187	0.12658580401916275	0.5062989059235917	0.012597811847183449	126.08441925048828	126.09153747558594
142	127.01050567626953	8.084616666666667					1	DETECTED	127.0105 m/z @8.08 [CD8313_2.mzXML]	127.01050567626953	8.084616666666667	8.084616666666667	14.78665	6.702033333333333	5873.7373046875	919421.0501027219	0	1187	2.406614759720272	null	null	127.01050567626953	127.01471710205078
143	127.03870391845703	1.9723166666666667					1	DETECTED	127.0387 m/z @1.97 [CD8313_2.mzXML]	127.03870391845703	1.9723166666666667	1.17845	19.99816666666667	18.819716666666668	80554.9296875	1.0078940619123993E7	0	1187	0.8849410168686049	4.5108210463013405	6.979733267757362	127.03316497802734	127.03923034667969
144	127.04988098144531	1.0147833333333334					1	DETECTED	127.0499 m/z @1.01 [CD8313_2.mzXML]	127.04988098144531	1.0147833333333334	0.10126666666666666	19.979833333333332	19.878566666666664	3774.53271484375	2513368.013491544	0	1187	0.7661109267432433	10.880243016912662	15.352174555088043	127.04914855957031	127.05421447753906
145	128.0106201171875	1.7742					1	DETECTED	128.0106 m/z @1.77 [CD8313_2.mzXML]	128.0106201171875	1.7742	1.7093333333333334	19.5385	17.829166666666666	15336.2958984375	2322344.54481079	0	1187	14.344731101258558	124.50618851914275	119.25566356421432	128.01026916503906	128.01760864257812
146	128.04544067382812	8.939766666666666					1	DETECTED	128.0454 m/z @8.94 [CD8313_2.mzXML]	128.04544067382812	8.939766666666666	0.3392666666666667	9.308483333333333	8.969216666666666	9175.7587890625	866353.992692352	0	1187	0.11230651790718049	0.5214357692382227	0.014969464311421033	128.03955078125	128.052734375
147	128.070556640625	2.3619666666666665					1	DETECTED	128.0706 m/z @2.36 [CD8313_2.mzXML]	128.070556640625	2.3619666666666665	0.32093333333333335	19.813666666666666	19.492733333333334	24253.330078125	3285310.5803082916	0	1187	0.9295100977991806	2.3929460372789864	2.7572322065449906	128.0610809326172	128.0708770751953
148	129.004638671875	1.9445833333333333					1	DETECTED	129.0046 m/z @1.94 [CD8313_2.mzXML]	129.004638671875	1.9445833333333333	1.43395	19.59333333333333	18.15938333333333	20977.025390625	7178190.109126952	0	1187	14.326799938761894	17.85099463604045	40.778846692232456	129.00289916992188	129.0145263671875
149	129.05435180664062	1.9723166666666667					1	DETECTED	129.0544 m/z @1.97 [CD8313_2.mzXML]	129.05435180664062	1.9723166666666667	0.10126666666666666	19.99816666666667	19.896900000000002	32215.470703125	6941985.303736091	0	1187	0.19460634692109813	3.5657404754055166	14.174259102533945	129.05166625976562	129.0548095703125
150	129.06564331054688	1.8454333333333333					1	DETECTED	129.0656 m/z @1.85 [CD8313_2.mzXML]	129.06564331054688	1.8454333333333333	1.2876333333333332	14.701816666666668	13.414183333333334	148232.25	6265474.762672119	0	1187	0.04169148585264315	132.68842241876516	277.5577103710673	129.0595703125	129.06964111328125
151	130.0497589111328	9.732216666666666					1	DETECTED	130.0498 m/z @9.73 [CD8313_2.mzXML]	130.0497589111328	9.732216666666666	0.10126666666666666	19.9615	19.860233333333333	60787.15625	3293026.5773923025	0	1187	0.11062099097833666	0.5614752094704082	0.02577608388356459	130.04141235351562	130.053955078125
152	130.06494140625	10.564883333333334					1	DETECTED	130.0649 m/z @10.56 [CD8313_2.mzXML]	130.06494140625	10.564883333333334	1.1056666666666668	18.48166666666667	17.376	116982.2109375	2642136.5370411077	1	1187	1.445061868440174	1.683318486369048	1.3005166310523313	130.05593872070312	130.0720672607422
153	130.0860595703125	1.9024166666666666					1	DETECTED	130.0861 m/z @1.90 [CD8313_2.mzXML]	130.0860595703125	1.9024166666666666	0.19269999999999998	19.942999999999998	19.7503	22861.09375	2435957.528722779	0	1187	0.5903884271103299	5.209117889572209	6.8650792925192725	130.08509826660156	130.08656311035156
154	130.93280029296875	1.5543666666666667					1	DETECTED	130.9328 m/z @1.55 [CD8313_2.mzXML]	130.93280029296875	1.5543666666666667	1.4500166666666667	1.5834833333333334	0.13346666666666662	13879.8046875	67540.81132543944	0	1187	0.09307735709249432	0.6395144545599746	0.2557926668862745	130.93270874023438	130.93299865722656
155	130.96469116210938	1.5253833333333333					1	DETECTED	130.9647 m/z @1.53 [CD8313_2.mzXML]	130.96469116210938	1.5253833333333333	0.10126666666666666	19.99816666666667	19.896900000000002	1290845.625	1.4016512317377796E7	0	1187	0.13159938079249267	1.0640664317719184	0.9958644283115606	130.9622344970703	130.9654541015625
156	131.0187530517578	1.5399333333333334					1	DETECTED	131.0188 m/z @1.54 [CD8313_2.mzXML]	131.0187530517578	1.5399333333333334	1.43395	17.491666666666667	16.057716666666668	28913.35546875	5058216.320938476	0	1187	0.16907043208751715	75.75585783928292	150.51171567856582	131.01869201660156	131.0189666748047
157	131.0491180419922	8.355933333333333					1	DETECTED	131.0491 m/z @8.36 [CD8313_2.mzXML]	131.0491180419922	8.355933333333333	8.068033333333334	16.9785	8.910466666666666	5889.3564453125	1029405.2197292786	0	1187	0.22114090801480657	15.474933425958156	0.6884836484169936	131.04660034179688	131.0533905029297
158	131.06846618652344	10.54975					1	DETECTED	131.0685 m/z @10.55 [CD8313_2.mzXML]	131.06846618652344	10.54975	0.11939999999999999	18.591166666666666	18.471766666666667	9238.5244140625	1570947.6918482666	0	1187	0.10697806033583568	1.3447396849306184	0.6051623930442949	131.06724548339844	131.07188415527344
159	131.08128356933594	2.8008333333333337					1	DETECTED	131.0813 m/z @2.80 [CD8313_2.mzXML]	131.08128356933594	2.8008333333333337	2.0984333333333334	11.171016666666667	9.072583333333334	6412.11767578125	696030.1290731811	0	1187	0.2960356218393714	6.458274012908122	0.7395511612093428	131.08102416992188	131.08572387695312
160	131.44320678710938	4.30845					1	DETECTED	131.4432 m/z @4.31 [CD8313_2.mzXML]	131.44320678710938	4.30845	3.2661333333333333	4.811216666666667	1.5450833333333334	6912.107421875	378138.6283825074	0	1187	1.0467595137327943	0.7411775052367325	0.35523069547656666	131.44259643554688	131.4432830810547
161	131.62005615234375	1.5253833333333333					1	DETECTED	131.6201 m/z @1.53 [CD8313_2.mzXML]	131.62005615234375	1.5253833333333333	1.4500166666666667	4.5478499999999995	3.097833333333333	4105.63037109375	500458.0056617431	0	1187	3.093024929253467	20.551747014595332	40.103494029190664	131.61981201171875	131.62217712402344
162	131.7495574951172	4.1021					1	DETECTED	131.7496 m/z @4.10 [CD8313_2.mzXML]	131.7495574951172	4.1021	3.3264	4.4836833333333335	1.1572833333333334	4604.7939453125	257090.9033270264	0	1187	0.9857116199194538	0.7459606377035796	0.49192127540715913	131.7494659423828	131.74966430664062
163	131.95016479492188	19.776833333333332					1	DETECTED	131.9502 m/z @19.78 [CD8313_2.mzXML]	131.95016479492188	19.776833333333332	0.10126666666666666	19.99816666666667	19.896900000000002	4720.56689453125	2078654.4436693422	0	1187	0.22368225845098877	0.5056245732863265	0.0193638493206112	131.94972229003906	131.95071411132812
164	131.96839904785156	1.5253833333333333					1	DETECTED	131.9684 m/z @1.53 [CD8313_2.mzXML]	131.96839904785156	1.5253833333333333	0.3576166666666667	19.703500000000002	19.345883333333337	16574.9296875	3376440.9954063115	0	1187	10.727896970074156	3.8805641404967277	14.020119951609574	131.9604949951172	131.96852111816406
165	132.04429626464844	9.5373					1	DETECTED	132.0443 m/z @9.54 [CD8313_2.mzXML]	132.04429626464844	9.5373	3.6647499999999997	15.70965	12.0449	56976.5	1873389.4423678606	0	1187	0.08137679141299081	1.7364132301678539	11.332970304396195	132.03512573242188	132.05052185058594
166	132.06533813476562	2.56595					1	DETECTED	132.0653 m/z @2.57 [CD8313_2.mzXML]	132.06533813476562	2.56595	1.9723166666666667	9.717033333333335	7.744716666666668	121153.1171875	7934217.789561525	0	1187	0.7380380389477437	2.8052932099577723	2.462963745574045	132.06515502929688	132.06561279296875
167	132.0764617919922	1.8454333333333333					1	DETECTED	132.0765 m/z @1.85 [CD8313_2.mzXML]	132.0764617919922	1.8454333333333333	1.8313	17.161166666666666	15.329866666666666	302075.1875	5541221.7679889565	0	1187	0.0328016215985818	265.639859842898	525.7888314195667	132.07284545898438	132.08616638183594
168	132.09140014648438	4.0081					1	DETECTED	132.0914 m/z @4.01 [CD8313_2.mzXML]	132.09140014648438	4.0081	3.4640666666666666	4.6129	1.1488333333333332	3586.13818359375	133005.00757107543	0	1187	0.571052945129578	1.0558482936094604	1.1116965872189208	132.08705139160156	132.0914764404297
169	132.10157775878906	4.117816666666666					1	DETECTED	132.1016 m/z @4.12 [CD8313_2.mzXML]	132.10157775878906	4.117816666666666	0.43066666666666664	19.99816666666667	19.567500000000003	1801757.125	1.2525539712058207E8	0	1187	1.1188598984476315	0.8414762606272446	0.5992692439476833	132.09466552734375	132.1068572998047
170	132.11264038085938	3.9448833333333337					1	DETECTED	132.1126 m/z @3.94 [CD8313_2.mzXML]	132.11264038085938	3.9448833333333337	3.4025000000000003	16.777166666666666	13.374666666666666	3894.808349609375	1402522.0145552673	0	1187	0.33124449430255876	12.32953323295332	23.65906646590664	132.11160278320312	132.12254333496094
171	132.12530517578125	3.96075					1	DETECTED	132.1253 m/z @3.96 [CD8313_2.mzXML]	132.12530517578125	3.96075	3.4947	4.4836833333333335	0.9889833333333335	2369.885498046875	83853.5230010376	0	1187	0.39294763960295676	1.0610270714873227	1.1220541429746451	132.12289428710938	132.1343994140625
172	132.45498657226562	4.117816666666666					1	DETECTED	132.4550 m/z @4.12 [CD8313_2.mzXML]	132.45498657226562	4.117816666666666	3.1467666666666667	4.6129	1.466133333333333	4557.60693359375	283910.45016696164	0	1187	1.0932044183700347	0.7549216483874845	0.5098432967749691	132.45480346679688	132.45510864257812
173	132.76504516601562	3.9763499999999996					1	DETECTED	132.7650 m/z @3.98 [CD8313_2.mzXML]	132.76504516601562	3.9763499999999996	3.0737666666666663	4.5966499999999995	1.5228833333333331	6269.5693359375	374185.9722733765	0	1187	1.1038370426883142	0.8436247807220016	0.6872495614440032	132.76478576660156	132.765625
174	132.9577178955078	11.7401					1	DETECTED	132.9577 m/z @11.74 [CD8313_2.mzXML]	132.9577178955078	11.7401	0.10126666666666666	19.99816666666667	19.896900000000002	452466.875	5.539412734835877E7	0	1187	1.1462804421358008	0.8584949324318566	5.348203702440284	132.9574432373047	132.9610137939453
175	132.99806213378906	1.5253833333333333					1	DETECTED	132.9981 m/z @1.53 [CD8313_2.mzXML]	132.99806213378906	1.5253833333333333	1.43395	16.390466666666665	14.956516666666666	28375.015625	3740671.9428144833	0	1187	0.12652805987245497	81.78919066715282	151.8438462951111	132.99253845214844	132.99810791015625
176	133.03408813476562	1.5253833333333333					1	DETECTED	133.0341 m/z @1.53 [CD8313_2.mzXML]	133.03408813476562	1.5253833333333333	1.4153166666666666	17.7125	16.297183333333333	921045.1875	1.3054193317501638E7	0	1187	0.12606820025103493	53.146256643142706	1.2957967489810933	133.028076171875	133.0347900390625
177	133.04928588867188	2.8149					1	DETECTED	133.0493 m/z @2.81 [CD8313_2.mzXML]	133.04928588867188	2.8149	0.8508166666666667	17.767666666666667	16.91685	17395.845703125	3325525.8681234145	0	1187	1.2872221043520562	2.394504370655429	2.580560808093444	133.04901123046875	133.0579833984375
178	133.08705139160156	2.1546166666666666					1	DETECTED	133.0871 m/z @2.15 [CD8313_2.mzXML]	133.08705139160156	2.1546166666666666	2.1546166666666666	9.990683333333333	7.8360666666666665	13761.1318359375	3268462.535595612	0	1187	7.080643645444208	null	null	133.08372497558594	133.08705139160156
179	133.10491943359375	4.117816666666666					1	DETECTED	133.1049 m/z @4.12 [CD8313_2.mzXML]	133.10491943359375	4.117816666666666	1.5103166666666668	17.455	15.944683333333332	81941.046875	7049310.382124146	0	1187	2.959516860415884	0.8895270117038374	0.3557742915510094	133.0963897705078	133.105224609375
180	133.9611358642578	11.6296					1	DETECTED	133.9611 m/z @11.63 [CD8313_2.mzXML]	133.9611358642578	11.6296	0.10126666666666666	19.9615	19.860233333333333	8678.80859375	1754836.817169372	0	1187	1.407158123525198	1.4450914995349227	0.7161892710139688	133.95802307128906	133.9671173095703
181	134.0183868408203	1.7742					1	DETECTED	134.0184 m/z @1.77 [CD8313_2.mzXML]	134.0183868408203	1.7742	1.6919499999999998	15.471266666666667	13.779316666666666	22289.62890625	5190547.3704801025	0	1187	0.07781599459552768	83.76484295845982	166.52968591691965	134.0183868408203	134.02455139160156
182	134.03517150878906	1.5253833333333333					1	DETECTED	134.0352 m/z @1.53 [CD8313_2.mzXML]	134.03517150878906	1.5253833333333333	1.4153166666666666	19.447333333333333	18.032016666666667	86556.34375	2149174.2585918265	0	1187	0.1252011353193705	6.946239993148163	21.280832985358362	134.02635192871094	134.0449676513672
183	134.0599365234375	10.04065					1	DETECTED	134.0599 m/z @10.04 [CD8313_2.mzXML]	134.0599365234375	10.04065	3.1321333333333334	19.264833333333335	16.132700000000003	63263.02734375	2772488.399769043	1	1187	0.4610063757374263	1.2338177536683104	1.414986055434235	134.05946350097656	134.0691680908203
184	134.1058807373047	4.30845					1	DETECTED	134.1059 m/z @4.31 [CD8313_2.mzXML]	134.1058807373047	4.30845	3.0306333333333333	9.17665	6.146016666666667	5488.3447265625	633125.0322131348	0	1187	1.0227272351916437	2.404889851178443	0.3053846793780264	134.09632873535156	134.10643005371094
185	134.95811462402344	11.447750000000001					1	DETECTED	134.9581 m/z @11.45 [CD8313_2.mzXML]	134.95811462402344	11.447750000000001	0.10126666666666666	19.99816666666667	19.896900000000002	61569.859375	9860241.382142419	0	1187	1.6789392418963942	0.9151659035345708	8.016878217059954	134.95693969726562	134.9589080810547
186	134.99623107910156	1.5253833333333333					1	DETECTED	134.9962 m/z @1.53 [CD8313_2.mzXML]	134.99623107910156	1.5253833333333333	1.4153166666666666	3.6492333333333336	2.233916666666667	167138.71875	1694506.6427193603	0	1187	0.09202876193724174	4.366810326742898	7.232931946501364	134.9958038330078	135.0039825439453
187	135.0317840576172	1.4956833333333333					1	DETECTED	135.0318 m/z @1.50 [CD8313_2.mzXML]	135.0317840576172	1.4956833333333333	1.43395	19.4835	18.04955	85132.015625	2194657.345841004	0	1187	0.1726159876964375	86.03697581181292	2.7823140700414486	135.03115844726562	135.03225708007812
188	135.04339599609375	11.52715					1	DETECTED	135.0434 m/z @11.53 [CD8313_2.mzXML]	135.04339599609375	11.52715	1.36075	18.5	17.13925	6642.99609375	1287941.240320648	0	1187	7.518182283392642	0.8429360442241107	10.464509430498392	135.04312133789062	135.0441436767578
189	135.06321716308594	9.9748					1	DETECTED	135.0632 m/z @9.97 [CD8313_2.mzXML]	135.06321716308594	9.9748	0.24788333333333332	19.887833333333333	19.63995	6111.73486328125	1145021.8536896666	0	1187	0.3676946646633166	0.9257240750420846	8.64526505816082	135.05496215820312	135.0655517578125
190	135.080078125	11.8732					1	DETECTED	135.0801 m/z @11.87 [CD8313_2.mzXML]	135.080078125	11.8732	4.98025	12.229666666666667	7.249416666666667	10263.8056640625	573652.6508879391	0	1187	0.11593816823884318	0.6544516834212468	0.32829315855121755	135.07334899902344	135.08047485351562
191	136.0477752685547	1.8168333333333335					1	DETECTED	136.0478 m/z @1.82 [CD8313_2.mzXML]	136.0477752685547	1.8168333333333335	1.7886	8.991516666666666	7.202916666666666	198685.8125	2360014.9704765617	0	1187	0.12239295590043975	11.039038311264603	11.735382029102581	136.03903198242188	136.04808044433594
192	136.0755615234375	9.701683333333333					1	DETECTED	136.0756 m/z @9.70 [CD8313_2.mzXML]	136.0755615234375	9.701683333333333	0.13766666666666666	19.906166666666664	19.768499999999996	50966.1796875	2153886.4056959236	0	1187	0.10129802926075371	0.531081174564572	0.028200035548157896	136.0747528076172	136.08363342285156
193	136.9535369873047	11.511033333333334					1	DETECTED	136.9535 m/z @11.51 [CD8313_2.mzXML]	136.9535369873047	11.511033333333334	0.19269999999999998	19.979833333333332	19.787133333333333	27444.9609375	4047654.016414064	0	1187	1.3483126114591624	0.8250929406623341	12.503939792713574	136.95294189453125	136.95437622070312
194	136.9690704345703	1.6293333333333335					1	DETECTED	136.9691 m/z @1.63 [CD8313_2.mzXML]	136.9690704345703	1.6293333333333335	1.5689333333333333	1.7269833333333333	0.15805000000000002	28238.1953125	141932.9832996827	0	1187	0.09620839443884988	1.3083609271523131	1.6167218543046262	136.968994140625	136.9692840576172
195	137.0455780029297	3.3873					1	DETECTED	137.0456 m/z @3.39 [CD8313_2.mzXML]	137.0455780029297	3.3873	2.0700166666666666	8.768083333333333	6.698066666666667	14145.9443359375	863637.426450592	0	1187	0.4535049344715718	2.5423788858382776	8.61125563103538	137.04515075683594	137.04588317871094
196	137.05958557128906	9.340333333333332					1	DETECTED	137.0596 m/z @9.34 [CD8313_2.mzXML]	137.05958557128906	9.340333333333332	3.7112833333333333	10.786783333333334	7.075500000000001	9006.0126953125	614512.2289487304	0	1187	0.04985836707422209	0.6284808271377944	0.2230526578236008	137.05918884277344	137.05972290039062
197	137.1322479248047	4.929016666666667					1	DETECTED	137.1322 m/z @4.93 [CD8313_2.mzXML]	137.1322479248047	4.929016666666667	0.10126666666666666	19.99816666666667	19.896900000000002	7235.21630859375	3343535.9589926484	0	1187	17.24848715783892	2.0606804411993167	0.8742539326563264	137.12744140625	137.13259887695312
198	138.0522003173828	1.8742166666666666					1	DETECTED	138.0522 m/z @1.87 [CD8313_2.mzXML]	138.0522003173828	1.8742166666666666	0.11939999999999999	19.869500000000002	19.750100000000003	387637.25	3148947.343929505	0	1187	0.05583283784098403	2.4388378518747538	3.587642923781195	138.05203247070312	138.0551300048828
199	139.0024871826172	3.3264					1	DETECTED	139.0025 m/z @3.33 [CD8313_2.mzXML]	139.0024871826172	3.3264	3.1321333333333334	3.4794833333333335	0.34735000000000005	1554.8062744140625	24077.249278747575	0	1187	0.13196756385552133	0.8940030885380924	0.7880061770761849	139.0021209716797	139.00286865234375
200	139.03860473632812	10.975950000000001					1	DETECTED	139.0386 m/z @10.98 [CD8313_2.mzXML]	139.03860473632812	10.975950000000001	0.13766666666666666	19.99816666666667	19.860500000000002	138832.21875	1.997682702430369E7	1	1187	1.3007255392016024	2.4425217622909607	0.23656299932438446	139.03591918945312	139.04234313964844
201	140.04202270507812	10.925416666666667					1	DETECTED	140.0420 m/z @10.93 [CD8313_2.mzXML]	140.04202270507812	10.925416666666667	9.162033333333333	17.491666666666667	8.329633333333334	7291.68994140625	1158169.5847435303	0	1187	5.775478946404082	2.361832840278631	2.9544721964620235	140.04092407226562	140.04946899414062
202	140.06785583496094	1.7886					1	DETECTED	140.0679 m/z @1.79 [CD8313_2.mzXML]	140.06785583496094	1.7886	0.5219833333333334	19.7585	19.236516666666667	402257.78125	4423878.143160339	1	1187	0.04034132641453825	7.0626183402827865	9.000723207074309	140.0675506591797	140.07089233398438
203	140.9521026611328	18.4455					1	DETECTED	140.9521 m/z @18.45 [CD8313_2.mzXML]	140.9521026611328	18.4455	6.3806	19.429	13.048399999999997	1704.3870849609375	540289.4483882755	0	1187	2.3233755506816216	0.5407587298692902	0.08151745973858048	140.95181274414062	140.95278930664062
204	140.9800262451172	1.8313					1	DETECTED	140.9800 m/z @1.83 [CD8313_2.mzXML]	140.9800262451172	1.8313	1.8028333333333333	19.813666666666666	18.010833333333334	20510.33984375	1286475.254790924	0	1187	0.11920491884481854	316.34953161592534	631.6990632318507	140.9796600341797	140.9876708984375
205	141.00999450683594	10.4627					1	DETECTED	141.0100 m/z @10.46 [CD8313_2.mzXML]	141.00999450683594	10.4627	3.75765	10.54975	6.7921	5983.98779296875	858419.5397631226	0	1187	0.07499798828702708	0.5064913759032371	0.013604229027941608	141.00985717773438	141.0160369873047
206	141.03858947753906	14.350349999999999					1	DETECTED	141.0386 m/z @14.35 [CD8313_2.mzXML]	141.03858947753906	14.350349999999999	2.8857833333333334	16.187633333333334	13.301850000000002	4258.837890625	1339824.5123809823	0	1187	11.933895448805792	0.5801287735835343	0.12939684306462176	141.0379638671875	141.04083251953125
207	141.05206298828125	9.340333333333332					1	DETECTED	141.0521 m/z @9.34 [CD8313_2.mzXML]	141.05206298828125	9.340333333333332	1.3243166666666668	19.887833333333333	18.563516666666665	43986.68359375	1921121.934445037	0	1187	0.13912926317138563	0.5215777364139319	0.1881751150292487	141.0428924560547	141.05494689941406
208	141.0892791748047	11.358766666666666					1	DETECTED	141.0893 m/z @11.36 [CD8313_2.mzXML]	141.0892791748047	11.358766666666666	0.10126666666666666	19.99816666666667	19.896900000000002	3144.477783203125	1648932.480745484	0	1187	12.060951815434095	0.883717521652232	0.7500211983796232	141.0863800048828	141.09130859375
209	142.0470733642578	1.8028333333333333					1	DETECTED	142.0471 m/z @1.80 [CD8313_2.mzXML]	142.0470733642578	1.8028333333333333	1.1421	19.119000000000003	17.976900000000004	22614.9765625	1737282.203053863	0	1187	0.19942826963455063	13.60374836040763	0.34517915668503174	142.04026794433594	142.05213928222656
210	142.06497192382812	9.219716666666667					1	DETECTED	142.0650 m/z @9.22 [CD8313_2.mzXML]	142.06497192382812	9.219716666666667	8.922416666666667	13.0435	4.121083333333333	65467.96875	736138.1883640443	0	1187	0.11080365644439638	1.5562621203488838	1.2947517584977701	142.05502319335938	142.06536865234375
211	143.0311737060547	1.7886					1	DETECTED	143.0312 m/z @1.79 [CD8313_2.mzXML]	143.0311737060547	1.7886	0.48546666666666666	19.795333333333335	19.309866666666668	442271.75	5592803.754573304	0	1187	0.05743796714430638	4.671263701300064	7.387637126963781	143.0222625732422	143.03408813476562
212	143.05343627929688	1.8168333333333335					1	DETECTED	143.0534 m/z @1.82 [CD8313_2.mzXML]	143.05343627929688	1.8168333333333335	1.8028333333333333	10.959116666666667	9.156283333333333	2013335.5	3.3496952492671024E7	0	1187	0.0567641944155457	4.681868459010253	6.80947277745439	143.04776000976562	143.0616912841797
213	143.0728759765625	9.205516666666666					1	DETECTED	143.0729 m/z @9.21 [CD8313_2.mzXML]	143.0728759765625	9.205516666666666	0.10126666666666666	19.99816666666667	19.896900000000002	74016.9296875	3049940.597641663	0	1187	0.09543320239796316	18.876084443180414	0.02091077925701785	143.06781005859375	143.0816192626953
214	143.10655212402344	10.007516666666668					1	DETECTED	143.1066 m/z @10.01 [CD8313_2.mzXML]	143.10655212402344	10.007516666666668	0.19269999999999998	19.648666666666667	19.45596666666667	4365.4619140625	1626777.7535871284	0	1187	0.3014872015831731	0.9911528318579563	1.0257857451724215	143.0970001220703	143.1068572998047
215	144.04437255859375	9.205516666666666					1	DETECTED	144.0444 m/z @9.21 [CD8313_2.mzXML]	144.04437255859375	9.205516666666666	1.8028333333333333	17.969333333333335	16.166500000000003	18296.796875	1440023.21181781	0	1187	0.11218516728299832	0.5135943466938739	2.5570799694593225	144.03456115722656	144.0446319580078
216	144.0570068359375	1.8168333333333335					1	DETECTED	144.0570 m/z @1.82 [CD8313_2.mzXML]	144.0570068359375	1.8168333333333335	0.13766666666666666	19.99816666666667	19.860500000000002	32360.73828125	2165353.6101015587	0	1187	0.05529656098137892	13.451926821980972	12.244646005715833	144.04754638671875	144.066162109375
217	144.08042907714844	9.205516666666666					1	DETECTED	144.0804 m/z @9.21 [CD8313_2.mzXML]	144.08042907714844	9.205516666666666	0.8324833333333334	19.832333333333334	18.999850000000002	757868.375	7015186.568193976	1	1187	0.10990181468791604	1.811061686622264	1.6462715178067187	144.07196044921875	144.08116149902344
218	144.10159301757812	1.8600833333333333					1	DETECTED	144.1016 m/z @1.86 [CD8313_2.mzXML]	144.10159301757812	1.8600833333333333	0.10126666666666666	19.869500000000002	19.768233333333335	273460.59375	4607357.44317929	0	1187	0.03871200225045901	0.5933311278562831	0.1497434348273083	144.1011199951172	144.1022186279297
219	144.13803100585938	10.975950000000001					1	DETECTED	144.1380 m/z @10.98 [CD8313_2.mzXML]	144.13803100585938	10.975950000000001	10.908316666666668	11.185766666666666	0.2774499999999982	4113.8876953125	35856.336550414955	0	1187	0.09366390294660931	2.051133563331681	3.102267126663362	144.13783264160156	144.13851928710938
220	144.9807586669922	1.5399333333333334					1	DETECTED	144.9808 m/z @1.54 [CD8313_2.mzXML]	144.9807586669922	1.5399333333333334	1.5253833333333333	18.4635	16.938116666666666	38409.80078125	5091125.426968296	0	1187	12.382043136752062	432.2001047825965	831.5008189464429	144.97506713867188	144.9814910888672
221	144.9917449951172	1.8028333333333333					1	DETECTED	144.9917 m/z @1.80 [CD8313_2.mzXML]	144.9917449951172	1.8028333333333333	1.4153166666666666	17.91433333333333	16.499016666666666	76076.8515625	2290871.236060607	0	1187	0.04592638562263396	21.32969190253195	1.3559339798731245	144.99127197265625	144.99270629882812
222	145.0491943359375	2.0561166666666666					1	DETECTED	145.0492 m/z @2.06 [CD8313_2.mzXML]	145.0491943359375	2.0561166666666666	0.11939999999999999	19.99816666666667	19.87876666666667	376419.3125	3.122316812537687E7	1	1187	0.8109148822151264	1.843192481823939	16.49737526014853	145.04830932617188	145.0498046875
223	145.08404541015625	9.205516666666666					1	DETECTED	145.0840 m/z @9.21 [CD8313_2.mzXML]	145.08404541015625	9.205516666666666	8.95685	18.0245	9.06765	68481.2109375	1071036.1082872322	0	1187	0.11062064513279957	0.9108519794512671	0.5382504656392711	145.08384704589844	145.08587646484375
224	146.05967712402344	9.205516666666666					1	DETECTED	146.0597 m/z @9.21 [CD8313_2.mzXML]	146.05967712402344	9.205516666666666	0.5952500000000001	19.0825	18.48725	784624.5625	9304400.872167395	1	1187	0.10672227852730565	1.8086097040225269	1.6804072308965363	146.0525360107422	146.0601043701172
225	146.08090209960938	1.9999333333333333					1	DETECTED	146.0809 m/z @2.00 [CD8313_2.mzXML]	146.08090209960938	1.9999333333333333	0.15605	19.5385	19.38245	84802.015625	7031269.239938499	0	1187	0.7925074012783262	1.0511413588061025	16.409932760487784	146.0797119140625	146.08180236816406
226	146.1173095703125	1.8313					1	DETECTED	146.1173 m/z @1.83 [CD8313_2.mzXML]	146.1173095703125	1.8313	1.8168333333333335	19.429	17.612166666666663	89242.15625	1.0556229805275422E7	0	1187	7.357303390817836	250.30205116475688	492.43226520176614	146.10772705078125	146.1177978515625
227	147.01373291015625	1.5253833333333333					1	DETECTED	147.0137 m/z @1.53 [CD8313_2.mzXML]	147.01373291015625	1.5253833333333333	1.4656833333333334	18.591166666666666	17.12548333333333	215202.578125	4022635.1567091667	0	1187	0.12985276435447823	86.45918604925593	172.65825380042585	147.00755310058594	147.0140380859375
228	147.02865600585938	3.29635					1	DETECTED	147.0287 m/z @3.30 [CD8313_2.mzXML]	147.02865600585938	3.29635	2.210583333333333	15.966766666666667	13.756183333333333	5300.294921875	1508376.2436001587	0	1187	0.2820193601830967	6.33477880453136	11.66955760906272	147.02500915527344	147.0325469970703
229	147.063232421875	9.219716666666667					1	DETECTED	147.0632 m/z @9.22 [CD8313_2.mzXML]	147.063232421875	9.219716666666667	0.10126666666666666	19.99816666666667	19.896900000000002	67425.5859375	3370229.638564818	0	1187	0.10168575777145072	0.5744786838052833	0.05009760601699295	147.05410766601562	147.0654754638672
230	147.076171875	1.8454333333333333					1	DETECTED	147.0762 m/z @1.85 [CD8313_2.mzXML]	147.076171875	1.8454333333333333	1.8028333333333333	10.992316666666666	9.189483333333332	141841.0	6187631.217943725	0	1187	0.3909316129662903	24.410506370567997	23.757766213049628	147.06649780273438	147.08436584472656
231	147.1124725341797	1.5986					1	DETECTED	147.1125 m/z @1.60 [CD8313_2.mzXML]	147.1124725341797	1.5986	1.4956833333333333	15.41755	13.921866666666666	187822.953125	3559023.8417424657	0	1187	0.1293254805202373	5.086842933147392	1.040717299625879	147.11227416992188	147.120849609375
232	148.01461791992188	1.5399333333333334					1	DETECTED	148.0146 m/z @1.54 [CD8313_2.mzXML]	148.01461791992188	1.5399333333333334	1.43395	1.5986	0.16464999999999996	27890.5546875	186327.39789355453	0	1187	0.14459618502702454	0.7767730775279131	0.5535461550558263	148.0143585205078	148.01461791992188
233	148.03916931152344	9.9748					1	DETECTED	148.0392 m/z @9.97 [CD8313_2.mzXML]	148.03916931152344	9.9748	0.6134333333333333	19.648666666666667	19.035233333333334	49658.640625	2324994.5609217556	0	1187	0.10651927618692447	0.5756550041737685	0.018278474063529355	148.0299835205078	148.04286193847656
234	148.0601043701172	1.8454333333333333					1	DETECTED	148.0601 m/z @1.85 [CD8313_2.mzXML]	148.0601043701172	1.8454333333333333	1.8313	9.3246	7.4933000000000005	28011.533203125	1042264.911388245	0	1187	0.07777783759672419	61.35480890514182	519.6631196656056	148.05276489257812	148.066650390625
235	148.08216857910156	16.777166666666666					1	DETECTED	148.0822 m/z @16.78 [CD8313_2.mzXML]	148.08216857910156	16.777166666666666	0.3392666666666667	19.979833333333332	19.640566666666665	4661.60009765625	1585398.841067324	0	1187	0.5930901919951026	0.5974171477702951	1.8194681459955897	148.07510375976562	148.08255004882812
236	148.09661865234375	1.9024166666666666					1	DETECTED	148.0966 m/z @1.90 [CD8313_2.mzXML]	148.09661865234375	1.9024166666666666	0.44886666666666664	19.721833333333333	19.272966666666665	17778.486328125	1959990.7546354062	0	1187	1.6118450513848375	0.9734474499533154	0.9507932778295332	148.09613037109375	148.09698486328125
237	148.93492126464844	1.7435					1	DETECTED	148.9349 m/z @1.74 [CD8313_2.mzXML]	148.93492126464844	1.7435	1.6752833333333332	14.7187	13.043416666666667	37968.71875	1804353.95542334	0	1187	0.1429613459207031	74.26413456080097	146.17186109609762	148.9346923828125	148.93527221679688
238	149.01194763183594	1.5253833333333333					1	DETECTED	149.0119 m/z @1.53 [CD8313_2.mzXML]	149.01194763183594	1.5253833333333333	0.5403333333333333	19.337833333333332	18.7975	257055.65625	6757883.707856812	0	1187	0.07791928354407296	0.5742843427648588	0.09035776428261266	149.00196838378906	149.01217651367188
239	149.0230255126953	12.448633333333333					1	DETECTED	149.0230 m/z @12.45 [CD8313_2.mzXML]	149.0230255126953	12.448633333333333	0.10126666666666666	19.99816666666667	19.896900000000002	145746.59375	4.520746311960389E7	1	1187	11.250756944204358	0.5372182674378004	0.09339219853335472	149.02281188964844	149.02334594726562
240	149.05963134765625	8.371516666666666					1	DETECTED	149.0596 m/z @8.37 [CD8313_2.mzXML]	149.05963134765625	8.371516666666666	7.866416666666667	10.124933333333333	2.258516666666666	7775.99267578125	385041.56917147833	0	1187	2.0181823988824235	2.235712400184783	3.4714248003695656	149.05935668945312	149.05979919433594
241	149.08648681640625	11.931783333333334					1	DETECTED	149.0865 m/z @11.93 [CD8313_2.mzXML]	149.08648681640625	11.931783333333334	0.3942833333333333	19.99816666666667	19.603883333333336	24867.34375	5565857.703261474	0	1187	8.383134461579221	1.801053754232412	4.775477912863688	149.07810974121094	149.08648681640625
242	149.99716186523438	11.756683333333333					1	DETECTED	149.9972 m/z @11.76 [CD8313_2.mzXML]	149.99716186523438	11.756683333333333	1.7093333333333334	19.99816666666667	18.288833333333336	9980.8984375	5266023.538297851	0	1187	8.503552992016933	0.9101321907434964	0.8202643814869928	149.992431640625	150.0063018798828
243	150.01531982421875	1.5399333333333334					1	DETECTED	150.0153 m/z @1.54 [CD8313_2.mzXML]	150.01531982421875	1.5399333333333334	0.17448333333333332	19.7585	19.584016666666667	7451.89013671875	4750899.003370483	0	1187	0.04629890186556862	7.171268324239872	13.342536648479744	150.0074462890625	150.0155487060547
244	150.02635192871094	12.448633333333333					1	DETECTED	150.0264 m/z @12.45 [CD8313_2.mzXML]	150.02635192871094	12.448633333333333	0.10126666666666666	19.979833333333332	19.878566666666664	11247.7490234375	4353825.185394714	0	1187	11.373963531284312	0.8049719103398565	4.8805633384692495	150.02603149414062	150.0281524658203
245	150.05816650390625	2.689516666666667					1	DETECTED	150.0582 m/z @2.69 [CD8313_2.mzXML]	150.05816650390625	2.689516666666667	1.7269833333333333	10.331383333333333	8.6044	77016.25	3211942.266092682	0	1187	0.8242162859802522	0.8204173369752785	8.430726079218555	150.0521697998047	150.06472778320312
246	150.09800720214844	1.8454333333333333					1	DETECTED	150.0980 m/z @1.85 [CD8313_2.mzXML]	150.09800720214844	1.8454333333333333	1.8454333333333333	9.17665	7.331216666666667	16878.423828125	1506584.7649386593	0	1187	7.846499101440416	null	null	150.09027099609375	150.09800720214844
247	150.93194580078125	1.7269833333333333					1	DETECTED	150.9319 m/z @1.73 [CD8313_2.mzXML]	150.93194580078125	1.7269833333333333	1.6919499999999998	1.7886	0.09665000000000012	12585.9765625	56480.869508789125	0	1187	0.055440720487991646	1.3794005708848678	1.7588011417697358	150.93191528320312	150.9320526123047
248	150.96826171875	11.49495					1	DETECTED	150.9683 m/z @11.49 [CD8313_2.mzXML]	150.96826171875	11.49495	0.13766666666666666	19.99816666666667	19.860500000000002	11411.2080078125	2253005.91488483	0	1187	0.8960536518816511	0.8295039351527388	0.5801255657442685	150.96783447265625	150.97669982910156
249	151.00880432128906	1.8168333333333335					1	DETECTED	151.0088 m/z @1.82 [CD8313_2.mzXML]	151.00880432128906	1.8168333333333335	1.5543666666666667	13.708566666666666	12.1542	21496.017578125	3095483.1305718394	0	1187	9.269621499558038	23.153797307594598	40.45630276970083	151.0073699951172	151.0160369873047
250	151.03228759765625	9.62135					1	DETECTED	151.0323 m/z @9.62 [CD8313_2.mzXML]	151.03228759765625	9.62135	0.5403333333333333	19.887833333333333	19.3475	7182.1201171875	1223497.8837866816	0	1187	0.9660619203867213	12.74618476736231	20.881468553491494	151.0224151611328	151.03500366210938
251	151.04505920410156	1.4956833333333333					1	DETECTED	151.0451 m/z @1.50 [CD8313_2.mzXML]	151.04505920410156	1.4956833333333333	1.43395	10.769116666666667	9.335166666666668	10261.9130859375	1644123.2487844238	0	1187	9.17068391444766	75.60880129589651	150.217602591793	151.0386505126953	151.0475311279297
252	151.061279296875	8.530750000000001					1	DETECTED	151.0613 m/z @8.53 [CD8313_2.mzXML]	151.061279296875	8.530750000000001	2.5252833333333333	9.520383333333333	6.9951	13821.291015625	502525.86358184804	0	1187	0.06741027774020658	1.9127713473931416	0.2860019070488481	151.0584259033203	151.0620880126953
253	151.0750732421875	11.281283333333333					1	DETECTED	151.0751 m/z @11.28 [CD8313_2.mzXML]	151.0750732421875	11.281283333333333	10.2188	11.329316666666667	1.1105166666666673	14123.5546875	248550.51382791146	0	1187	0.05687836853510042	0.5222893300897061	0.054286934844335645	151.07493591308594	151.0755615234375
254	151.11138916015625	10.838766666666666					1	DETECTED	151.1114 m/z @10.84 [CD8313_2.mzXML]	151.11138916015625	10.838766666666666	0.17448333333333332	19.3195	19.145016666666667	4331.54638671875	1038664.5707138064	0	1187	0.13256741414423523	0.8976232189379815	0.795246437875963	151.1108856201172	151.1121368408203
255	152.0217742919922	1.8168333333333335					1	DETECTED	152.0218 m/z @1.82 [CD8313_2.mzXML]	152.0217742919922	1.8168333333333335	1.7886	11.069133333333333	9.280533333333333	89094.6171875	2039752.503590576	0	1187	0.12162447827148037	28.03419914568914	11.955677678524813	152.01632690429688	152.03176879882812
256	152.03619384765625	9.717033333333335					1	DETECTED	152.0362 m/z @9.72 [CD8313_2.mzXML]	152.03619384765625	9.717033333333335	2.430066666666667	10.17175	7.741683333333333	10749.390625	624449.3853559877	0	1187	0.1307666526800002	1.4013607210990995	2.548953752502814	152.0317840576172	152.03656005859375
257	152.0538787841797	2.7171000000000003					1	DETECTED	152.0539 m/z @2.72 [CD8313_2.mzXML]	152.0538787841797	2.7171000000000003	0.10126666666666666	19.99816666666667	19.896900000000002	5421.74755859375	1570679.1053777477	0	1187	0.1371988524583707	3.803166613571201	1.199140207586808	152.04647827148438	152.06214904785156
258	152.94680786132812	1.5986					1	DETECTED	152.9468 m/z @1.60 [CD8313_2.mzXML]	152.94680786132812	1.5986	1.4153166666666666	12.481216666666667	11.0659	83316.625	3458543.523051392	0	1187	0.07197822517348951	1.815943671060724	2.5343086205942913	152.9464874267578	152.9524383544922
259	153.00486755371094	1.5253833333333333					1	DETECTED	153.0049 m/z @1.53 [CD8313_2.mzXML]	153.00486755371094	1.5253833333333333	1.4500166666666667	1.5399333333333334	0.08991666666666664	4168.734375	16198.695859863272	0	1187	0.06694616718283575	0.5965280849181783	0.19305616983635665	153.0044403076172	153.00486755371094
260	153.01846313476562	9.57075					1	DETECTED	153.0185 m/z @9.57 [CD8313_2.mzXML]	153.01846313476562	9.57075	9.553966666666668	9.62135	0.06738333333333202	1115.5770263671875	4199.6108294981805	0	1187	0.9300334553751881	2.0074478649454184	3.0148957298908363	153.017822265625	153.01846313476562
261	153.05728149414062	13.9856					1	DETECTED	153.0573 m/z @13.99 [CD8313_2.mzXML]	153.05728149414062	13.9856	0.17448333333333332	19.7585	19.584016666666667	75019.9609375	1.683744795162946E7	1	1187	2.4432750491528132	0.6111961508438942	0.15639688349229175	153.0519256591797	153.06643676757812
262	154.0261993408203	1.8742166666666666					1	DETECTED	154.0262 m/z @1.87 [CD8313_2.mzXML]	154.0261993408203	1.8742166666666666	1.8028333333333333	10.4627	8.659866666666666	66220.109375	1297472.7173208613	0	1187	0.0978392222433353	1.2215048726667765	2.0770381702647427	154.02005004882812	154.0265655517578
263	154.05848693847656	1.8313					1	DETECTED	154.0585 m/z @1.83 [CD8313_2.mzXML]	154.05848693847656	1.8313	1.8313	19.795333333333335	17.964033333333337	7972.27392578125	1647014.9818717642	0	1187	12.373008707248763	null	null	154.0486297607422	154.0684051513672
264	154.06884765625	7.176433333333334					1	DETECTED	154.0688 m/z @7.18 [CD8313_2.mzXML]	154.06884765625	7.176433333333334	4.828083333333334	8.261466666666667	3.4333833333333335	3730.421630859375	330420.077540619	0	1187	1.1187233680735744	0.7310203618143236	0.4620407236286472	154.06854248046875	154.06979370117188
265	154.08377075195312	3.8981					1	DETECTED	154.0838 m/z @3.90 [CD8313_2.mzXML]	154.08377075195312	3.8981	2.16845	18.772499999999997	16.604049999999997	12522.37109375	1871506.0612549745	0	1187	0.7761453472953073	4.799829445263492	0.812991039744541	154.0834197998047	154.08656311035156
266	154.8800811767578	1.7435					1	DETECTED	154.8801 m/z @1.74 [CD8313_2.mzXML]	154.8800811767578	1.7435	1.7435	2.140633333333333	0.3971333333333331	10489.294921875	132971.79436132807	0	1187	0.3252128999545114	null	null	154.8799591064453	154.8802947998047
267	155.0281524658203	2.6618500000000003					1	DETECTED	155.0282 m/z @2.66 [CD8313_2.mzXML]	155.0281524658203	2.6618500000000003	1.17845	19.2285	18.05005	5626.17333984375	1416381.353522156	0	1187	0.6368279939805062	6.084013078063906	11.168026156127812	155.0274200439453	155.03163146972656
268	155.05409240722656	13.059233333333333					1	DETECTED	155.0541 m/z @13.06 [CD8313_2.mzXML]	155.05409240722656	13.059233333333333	1.4500166666666667	16.427266666666664	14.977249999999998	2383.602783203125	1831739.8570502931	0	1187	13.187356204368758	0.6450585956847504	0.29011719136950076	155.0538330078125	155.0554656982422
269	155.0677490234375	10.331383333333333					1	DETECTED	155.0677 m/z @10.33 [CD8313_2.mzXML]	155.0677490234375	10.331383333333333	9.233933333333333	10.477116666666666	1.2431833333333326	5947.0048828125	147925.96333065792	0	1187	0.12201423363460506	0.5663963430376474	0.13279268607529487	155.06015014648438	155.06834411621094
270	155.07884216308594	1.6752833333333332					1	DETECTED	155.0788 m/z @1.68 [CD8313_2.mzXML]	155.07884216308594	1.6752833333333332	1.5834833333333334	15.930133333333334	14.34665	27058.142578125	1097284.6518881223	0	1187	0.06308763904758496	78.14079520697177	149.1841693178631	155.06973266601562	155.08151245117188
271	155.13058471679688	14.855533333333334					1	DETECTED	155.1306 m/z @14.86 [CD8313_2.mzXML]	155.13058471679688	14.855533333333334	0.10126666666666666	19.99816666666667	19.896900000000002	440392.5	9.721325371962579E7	0	1187	1.3878148998521862	0.6860404148072942	0.34182843915852673	155.1304168701172	155.13108825683594
272	156.04183959960938	1.7742					1	DETECTED	156.0418 m/z @1.77 [CD8313_2.mzXML]	156.04183959960938	1.7742	1.7592	10.564883333333334	8.805683333333334	181472.484375	3149781.5592662957	0	1187	0.04039922249059735	278.18277380791204	3.0148146965957294	156.0415802001953	156.0421142578125
273	156.0764617919922	1.9165999999999999					1	DETECTED	156.0765 m/z @1.92 [CD8313_2.mzXML]	156.0764617919922	1.9165999999999999	1.5399333333333334	15.255683333333334	13.71575	35128.203125	1796304.260576904	0	1187	0.48593807302472647	3.56015421853647	1.9387311151157123	156.0683135986328	156.07693481445312
274	156.1342315673828	14.855533333333334					1	DETECTED	156.1342 m/z @14.86 [CD8313_2.mzXML]	156.1342315673828	14.855533333333334	0.10126666666666666	19.99816666666667	19.896900000000002	23650.76171875	6009223.252200595	0	1187	5.084369767847891	0.680079529571168	0.35375149756135127	156.1334228515625	156.1396942138672
275	157.12779235839844	14.855533333333334					1	DETECTED	157.1278 m/z @14.86 [CD8313_2.mzXML]	157.12779235839844	14.855533333333334	0.10126666666666666	19.99816666666667	19.896900000000002	120245.46875	2.7944696275761236E7	0	1187	2.1744767943911647	0.6838440005491344	1.2974965727151062	157.12721252441406	157.128173828125
276	158.13125610351562	14.855533333333334					1	DETECTED	158.1313 m/z @14.86 [CD8313_2.mzXML]	158.13125610351562	14.855533333333334	0.21105000000000002	19.9615	19.75045	7312.27685546875	2148604.9011885985	0	1187	7.062754503830446	0.6743307206695581	0.9683894185829325	158.1304931640625	158.1317901611328
277	158.92767333984375	1.5399333333333334					1	DETECTED	158.9277 m/z @1.54 [CD8313_2.mzXML]	158.92767333984375	1.5399333333333334	1.4806166666666667	16.31645	14.835833333333333	24775.65625	3291712.6404505614	0	1187	0.7118326682762033	125.05619556055068	249.11239112110135	158.92538452148438	158.93624877929688
278	158.963623046875	1.6444666666666667					1	DETECTED	158.9636 m/z @1.64 [CD8313_2.mzXML]	158.963623046875	1.6444666666666667	1.5834833333333334	17.491666666666667	15.908183333333334	325880.78125	6517519.375204529	0	1187	0.08220479490265564	2.4270981303666557	4.3659529114908935	158.96331787109375	158.96400451660156
279	159.06576538085938	1.7886					1	DETECTED	159.0658 m/z @1.79 [CD8313_2.mzXML]	159.06576538085938	1.7886	1.7886	19.575499999999998	17.7869	41423.4453125	2925287.9464931334	0	1187	0.5729687979157816	null	null	159.0631561279297	159.07139587402344
280	159.09161376953125	9.205516666666666					1	DETECTED	159.0916 m/z @9.21 [CD8313_2.mzXML]	159.09161376953125	9.205516666666666	1.3424833333333335	18.3905	17.048016666666665	78478.4609375	1821187.802795533	0	1187	0.10166333483837242	2.1936002577288813	1.6024717332360923	159.0824432373047	159.1013641357422
281	159.1489715576172	8.853633333333333					1	DETECTED	159.1490 m/z @8.85 [CD8313_2.mzXML]	159.1489715576172	8.853633333333333	8.716299999999999	9.078116666666666	0.3618166666666678	4216.310546875	52243.7820169678	0	1187	0.22102276064251392	1.3172936893203842	1.6345873786407683	159.14874267578125	159.1495819091797
282	159.9820098876953	11.216783333333332					1	DETECTED	159.9820 m/z @11.22 [CD8313_2.mzXML]	159.9820098876953	11.216783333333332	0.10126666666666666	19.99816666666667	19.896900000000002	6607.2763671875	2149815.953254823	0	1187	0.8601201008299295	0.678053872318788	0.4036244304132671	159.9813995361328	159.9823455810547
283	160.06024169921875	2.5794833333333336					1	DETECTED	160.0602 m/z @2.58 [CD8313_2.mzXML]	160.06024169921875	2.5794833333333336	0.46718333333333334	19.447333333333333	18.98015	255618.03125	1.6221853245891351E7	1	1187	0.6356870225939169	2.2943813367596575	2.1488532269549414	160.05052185058594	160.0634002685547
284	160.07562255859375	9.233933333333333					1	DETECTED	160.0756 m/z @9.23 [CD8313_2.mzXML]	160.07562255859375	9.233933333333333	0.43066666666666664	19.850666666666665	19.419999999999998	40626.73046875	2095356.5050408945	0	1187	0.10377206741181588	0.5801508623066455	10.778062500033048	160.0749053955078	160.07640075683594
285	160.13304138183594	1.8742166666666666					1	DETECTED	160.1330 m/z @1.87 [CD8313_2.mzXML]	160.13304138183594	1.8742166666666666	1.8600833333333333	15.6547	13.794616666666666	48321.6953125	7188956.9510555435	0	1187	8.244056880839569	296.79469342180585	592.7937596890887	160.1278076171875	160.13327026367188
286	160.9525604248047	11.298066666666667					1	DETECTED	160.9526 m/z @11.30 [CD8313_2.mzXML]	160.9525604248047	11.298066666666667	10.856316666666666	17.436666666666667	6.580350000000001	5192.8779296875	642428.3295391236	0	1187	1.0733234510975862	7.448047538200328	13.896095076400655	160.95245361328125	160.95343017578125
287	161.0120391845703	1.5253833333333333					1	DETECTED	161.0120 m/z @1.53 [CD8313_2.mzXML]	161.0120391845703	1.5253833333333333	1.4153166666666666	5.958366666666667	4.54305	14385.9130859375	1090437.282916931	0	1187	0.5660243348766845	20.63771956390065	40.142972435973626	161.0117950439453	161.01287841796875
288	161.02383422851562	12.531966666666667					1	DETECTED	161.0238 m/z @12.53 [CD8313_2.mzXML]	161.02383422851562	12.531966666666667	1.4956833333333333	18.353333333333335	16.857650000000003	52989.44140625	9598131.510940148	0	1187	2.3463068452589404	1.7234858570677296	2.382549676369879	161.01553344726562	161.02984619140625
289	161.0637664794922	2.56595					1	DETECTED	161.0638 m/z @2.57 [CD8313_2.mzXML]	161.0637664794922	2.56595	0.5585833333333333	19.942999999999998	19.384416666666663	15199.990234375	1943931.2334548647	0	1187	0.7109030809134618	4.58730579514819	7.591451080429854	161.05865478515625	161.0642852783203
290	161.0956573486328	12.195083333333335					1	DETECTED	161.0957 m/z @12.20 [CD8313_2.mzXML]	161.0956573486328	12.195083333333335	0.17448333333333332	18.4455	18.271016666666664	7246.130859375	1582292.4400029907	0	1187	9.600656209119986	1.0004417710288067	1.9164701056922333	161.09178161621094	161.10165405273438
291	161.12838745117188	1.88835					1	DETECTED	161.1284 m/z @1.89 [CD8313_2.mzXML]	161.12838745117188	1.88835	1.5986	16.500666666666667	14.902066666666668	14053.365234375	1387985.3969576112	0	1187	8.471718450895413	22.693482841505432	28.205762762073526	161.12147521972656	161.13656616210938
292	161.98106384277344	19.703500000000002					1	DETECTED	161.9811 m/z @19.70 [CD8313_2.mzXML]	161.98106384277344	19.703500000000002	0.10126666666666666	19.99816666666667	19.896900000000002	4320.25341796875	1676420.7481854863	0	1187	19.734406353194103	0.507516150370621	0.027203858129515656	161.98052978515625	161.98800659179688
293	162.0500946044922	1.9024166666666666					1	DETECTED	162.0501 m/z @1.90 [CD8313_2.mzXML]	162.0500946044922	1.9024166666666666	1.9024166666666666	9.9748	8.072383333333333	16231.212890625	975571.7531570131	0	1187	4.149632647385481	null	null	162.0500030517578	162.0585479736328
294	162.09788513183594	15.185216666666667					1	DETECTED	162.0979 m/z @15.19 [CD8313_2.mzXML]	162.09788513183594	15.185216666666667	9.1133	19.813666666666666	10.700366666666666	9683.85546875	1993831.091113707	0	1187	0.945895804026053	0.9170479694719083	0.4208540334417808	162.09703063964844	162.0984649658203
295	162.11204528808594	1.8313					1	DETECTED	162.1120 m/z @1.83 [CD8313_2.mzXML]	162.11204528808594	1.8313	1.7592	9.095516666666667	7.336316666666667	1729229.75	1.6271393108631043E7	1	1187	0.07098552565529492	4.24243796553032	3.719667660699898	162.1074981689453	162.12181091308594
296	162.99114990234375	1.5253833333333333					1	DETECTED	162.9911 m/z @1.53 [CD8313_2.mzXML]	162.99114990234375	1.5253833333333333	1.3057666666666667	19.924833333333332	18.619066666666665	458137.4375	6211476.163234617	0	1187	0.12554570924381236	1.1880771083264912	1.0293697000263033	162.9815216064453	162.99176025390625
297	163.0388641357422	10.925416666666667					1	DETECTED	163.0389 m/z @10.93 [CD8313_2.mzXML]	163.0388641357422	10.925416666666667	0.10126666666666666	19.979833333333332	19.878566666666664	34364.234375	3804863.4026279254	0	1187	0.1397842993834093	0.8953391619316784	6.766242278821607	163.02940368652344	163.0474090576172
298	163.05990600585938	2.0700166666666666					1	DETECTED	163.0599 m/z @2.07 [CD8313_2.mzXML]	163.05990600585938	2.0700166666666666	0.5585833333333333	19.99816666666667	19.439583333333335	109639.1875	1.2722489786594488E7	0	1187	0.5401224602120238	2.69845255690455	3.366923189596972	163.05099487304688	163.06976318359375
299	163.0764923095703	1.9585333333333332					1	DETECTED	163.0765 m/z @1.96 [CD8313_2.mzXML]	163.0764923095703	1.9585333333333332	1.9585333333333332	11.707416666666667	9.748883333333334	68438.4609375	2.3729320662588377E7	0	1187	9.593483613953635	null	null	163.07496643066406	163.0764923095703
300	163.0941925048828	16.132166666666667					1	DETECTED	163.0942 m/z @16.13 [CD8313_2.mzXML]	163.0941925048828	16.132166666666667	0.7597	19.942999999999998	19.1833	18340.28515625	4686163.932549438	0	1187	0.9701124281279618	0.6239499624870439	0.3780222872270124	163.0936737060547	163.09690856933594
301	163.11558532714844	1.8313					1	DETECTED	163.1156 m/z @1.83 [CD8313_2.mzXML]	163.11558532714844	1.8313	1.7742	13.309933333333333	11.535733333333333	101863.78125	2354768.045555908	0	1187	0.12029372395964977	101.01342673671932	201.02685347343865	163.10714721679688	163.1160888671875
302	163.97647094726562	19.465333333333334					1	DETECTED	163.9765 m/z @19.47 [CD8313_2.mzXML]	163.97647094726562	19.465333333333334	0.10126666666666666	19.99816666666667	19.896900000000002	53440.0625	1.8453341799419574E7	1	1187	1.5771507241692895	0.5174825739328084	0.06346059364335428	163.97604370117188	163.97689819335938
303	164.06333923339844	2.8857833333333334					1	DETECTED	164.0633 m/z @2.89 [CD8313_2.mzXML]	164.06333923339844	2.8857833333333334	2.8715333333333333	7.9171000000000005	5.045566666666668	4174.8642578125	397642.28515853884	0	1187	0.6550823326946653	177.03742690058363	353.07485380116725	164.06288146972656	164.07029724121094
304	164.0914764404297	2.0700166666666666					1	DETECTED	164.0915 m/z @2.07 [CD8313_2.mzXML]	164.0914764404297	2.0700166666666666	1.88835	16.2796	14.39125	10351.2587890625	1079579.7870584717	0	1187	0.6696108593642456	7.2082713209432185	12.582450824879864	164.09124755859375	164.098388671875
305	164.90884399414062	1.7435					1	DETECTED	164.9088 m/z @1.74 [CD8313_2.mzXML]	164.90884399414062	1.7435	1.6752833333333332	9.553966666666668	7.878683333333335	13794.05078125	2633819.5105629885	0	1187	0.15310493536614178	57.74749572440741	114.49499144881482	164.90846252441406	164.90907287597656
306	164.92970275878906	1.6444666666666667					1	DETECTED	164.9297 m/z @1.64 [CD8313_2.mzXML]	164.92970275878906	1.6444666666666667	1.6136666666666666	5.589066666666667	3.9754	24992.724609375	673030.5994869384	0	1187	0.042077814726699136	64.53571428571395	11.55781294452791	164.92018127441406	164.93002319335938
307	164.984130859375	11.463366666666667					1	DETECTED	164.9841 m/z @11.46 [CD8313_2.mzXML]	164.984130859375	11.463366666666667	0.10126666666666666	19.99816666666667	19.896900000000002	120445.5	1.5540135966267355E7	1	1187	1.3058164361005282	0.891332991325275	9.313705386293679	164.97682189941406	164.9854278564453
308	165.02427673339844	1.5253833333333333					1	DETECTED	165.0243 m/z @1.53 [CD8313_2.mzXML]	165.02427673339844	1.5253833333333333	1.43395	10.992316666666666	9.558366666666666	6995.49609375	1954425.7735980838	0	1187	0.12309356338075839	52.26959533357642	103.53919066715282	165.02188110351562	165.02474975585938
309	165.05459594726562	9.3246					1	DETECTED	165.0546 m/z @9.32 [CD8313_2.mzXML]	165.05459594726562	9.3246	2.01385	9.436266666666667	7.422416666666667	15032.7744140625	944616.5761873168	0	1187	5.538034237846206	0.5089328849761828	0.018262504806067364	165.05030822753906	165.06314086914062
310	165.07546997070312	1.9999333333333333					1	DETECTED	165.0755 m/z @2.00 [CD8313_2.mzXML]	165.07546997070312	1.9999333333333333	1.88835	14.634466666666667	12.746116666666666	13425.712890625	1546423.8388534547	0	1187	0.2146032681315957	57.11478715459296	69.9458760398667	165.06568908691406	165.0831756591797
311	165.1595458984375	16.777166666666666					1	DETECTED	165.1595 m/z @16.78 [CD8313_2.mzXML]	165.1595458984375	16.777166666666666	0.30263333333333337	19.942999999999998	19.640366666666665	14991.7890625	4748665.974583073	0	1187	2.383474790942728	0.6981133581770486	0.29301335630803604	165.1531219482422	165.16249084472656
312	165.58978271484375	8.371516666666666					1	DETECTED	165.5898 m/z @8.37 [CD8313_2.mzXML]	165.58978271484375	8.371516666666666	7.9677	8.530750000000001	0.5630500000000014	7982.2216796875	156959.48228314234	0	1187	0.29816773341331526	0.6971604275867778	0.39432085517355564	165.58961486816406	165.5899200439453
313	166.0260009765625	2.3209166666666667					1	DETECTED	166.0260 m/z @2.32 [CD8313_2.mzXML]	166.0260009765625	2.3209166666666667	1.5103166666666668	8.4181	6.9077833333333345	37924.15625	2237489.3720416874	0	1187	0.29956681054965895	1.745400768417964	2.3348358447577877	166.02366638183594	166.0351104736328
314	166.0531005859375	2.126733333333333					1	DETECTED	166.0531 m/z @2.13 [CD8313_2.mzXML]	166.0531005859375	2.126733333333333	2.0281833333333332	8.4181	6.389916666666668	8721.9775390625	587547.5511712955	0	1187	6.3314245178941455	30.923531525785886	60.710540298593315	166.04808044433594	166.0624542236328
315	166.0748748779297	8.22945					1	DETECTED	166.0749 m/z @8.23 [CD8313_2.mzXML]	166.0748748779297	8.22945	2.7727833333333334	8.733933333333333	5.96115	4562.15673828125	419200.5701375126	0	1187	0.41367044041377277	0.5462263286499695	0.09245265729993883	166.06546020507812	166.07493591308594
316	166.0858917236328	8.371516666666666					1	DETECTED	166.0859 m/z @8.37 [CD8313_2.mzXML]	166.0858917236328	8.371516666666666	0.7779666666666666	19.648666666666667	18.8707	3081520.75	7.44363792791258E7	1	1187	0.3013160843723668	0.8634787608466621	0.5612975040326973	166.08522033691406	166.08668518066406
317	166.10153198242188	8.371516666666666					1	DETECTED	166.1015 m/z @8.37 [CD8313_2.mzXML]	166.10153198242188	8.371516666666666	3.3415166666666667	11.185766666666666	7.844249999999999	5741.42529296875	600843.2763894045	0	1187	0.21769058696289356	0.7797465208747515	6.864241385923647	166.0964813232422	166.11114501953125
318	166.11285400390625	8.293					1	DETECTED	166.1129 m/z @8.29 [CD8313_2.mzXML]	166.11285400390625	8.293	7.984533333333333	8.4978	0.5132666666666665	3268.68701171875	52013.94036935425	0	1187	0.21786837823314897	0.8319645558677344	0.6639291117354689	166.1126708984375	166.1199188232422
319	166.13131713867188	16.64855					1	DETECTED	166.1313 m/z @16.65 [CD8313_2.mzXML]	166.13131713867188	16.64855	8.100916666666667	16.64855	8.547633333333334	8729.89453125	2399729.0802149656	0	1187	8.361103857834916	0.5	null	166.12246704101562	166.13525390625
320	166.58421325683594	8.387016666666666					1	DETECTED	166.5842 m/z @8.39 [CD8313_2.mzXML]	166.58421325683594	8.387016666666666	7.8833	8.58015	0.6968499999999995	8047.57568359375	168761.26290203858	0	1187	0.29271892288491763	0.6917083016245914	0.3770473858728948	166.58380126953125	166.58436584472656
321	166.98458862304688	11.463366666666667					1	DETECTED	166.9846 m/z @11.46 [CD8313_2.mzXML]	166.98458862304688	11.463366666666667	0.10126666666666666	19.99816666666667	19.896900000000002	59415.125	9246923.310372194	0	1187	1.6191607672357922	0.8890815587013674	0.5798930271683057	166.98388671875	166.9854736328125
322	167.02125549316406	7.984533333333333					1	DETECTED	167.0213 m/z @7.98 [CD8313_2.mzXML]	167.02125549316406	7.984533333333333	4.055066666666667	7.984533333333333	3.9294666666666664	2809.54638671875	298427.28446969605	0	1187	0.06989127473332246	0.5	null	167.02005004882812	167.0213623046875
323	167.03140258789062	1.9024166666666666					1	DETECTED	167.0314 m/z @1.90 [CD8313_2.mzXML]	167.03140258789062	1.9024166666666666	1.7886	9.841733333333334	8.053133333333333	78432.1484375	1940194.9665137022	0	1187	0.09807863317034315	33.75832330705905	55.8645964682427	167.02146911621094	167.03404235839844
324	167.0562744140625	8.547016666666668					1	DETECTED	167.0563 m/z @8.55 [CD8313_2.mzXML]	167.0562744140625	8.547016666666668	7.7788666666666675	8.802233333333334	1.023366666666666	8621.8046875	226227.46571020508	0	1187	0.14368362784150612	0.6661242378875647	0.3322484757751294	167.05543518066406	167.05641174316406
325	167.0678253173828	10.399116666666666					1	DETECTED	167.0678 m/z @10.40 [CD8313_2.mzXML]	167.0678253173828	10.399116666666666	6.345516666666667	12.040899999999999	5.695383333333332	2681.439453125	398337.6321412963	0	1187	0.20227281041224465	0.7025092921518321	0.4050185843036641	167.06741333007812	167.07302856445312
326	167.08926391601562	8.371516666666666					1	DETECTED	167.0893 m/z @8.37 [CD8313_2.mzXML]	167.08926391601562	8.371516666666666	4.260483333333333	9.794233333333333	5.5337499999999995	221402.375	5199630.693662265	0	1187	0.27590634660649016	0.8011105747509542	0.5314285753425962	167.08090209960938	167.08984375
327	168.04942321777344	9.732216666666666					1	DETECTED	168.0494 m/z @9.73 [CD8313_2.mzXML]	168.04942321777344	9.732216666666666	9.68655	9.809966666666666	0.12341666666666562	2852.305419921875	13253.495406982374	0	1187	0.027114246474049253	1.3512773722627929	1.7025547445255855	168.04922485351562	168.0498809814453
328	168.09303283691406	8.340066666666667					1	DETECTED	168.0930 m/z @8.34 [CD8313_2.mzXML]	168.09303283691406	8.340066666666667	7.81405	8.614216666666666	0.8001666666666658	7526.5185546875	166376.62642834472	0	1187	0.20341221002550292	0.7605906023256538	0.5918899570525786	168.08995056152344	168.0931396484375
329	168.9800262451172	11.34395					1	DETECTED	168.9800 m/z @11.34 [CD8313_2.mzXML]	168.9800262451172	11.34395	0.11939999999999999	19.99816666666667	19.87876666666667	22731.86328125	3800354.463130834	0	1187	1.8577453789885539	0.84780993851942	0.5882380396706447	168.97947692871094	168.9888458251953
330	169.00498962402344	10.4484					1	DETECTED	169.0050 m/z @10.45 [CD8313_2.mzXML]	169.00498962402344	10.4484	10.4163	10.59625	0.17994999999999983	8811.0498046875	52228.395913391134	0	1187	0.11056196176250488	2.802959501557648	4.329847679553739	169.0047607421875	169.0052490234375
331	169.03550720214844	3.0306333333333333					1	DETECTED	169.0355 m/z @3.03 [CD8313_2.mzXML]	169.03550720214844	3.0306333333333333	0.48546666666666666	19.685	19.19953333333333	118925.109375	5977068.630373412	0	1187	0.34445008320428805	1.6396605658337957	0.7993413182755406	169.02597045898438	169.0362548828125
332	169.0582733154297	1.7886					1	DETECTED	169.0583 m/z @1.79 [CD8313_2.mzXML]	169.0582733154297	1.7886	0.24788333333333332	10.975950000000001	10.728066666666667	45934.8984375	3754006.665961883	0	1187	0.1705014687390407	6.374830937509059	9.778935298211456	169.04905700683594	169.0604705810547
333	169.094482421875	1.6752833333333332					1	DETECTED	169.0945 m/z @1.68 [CD8313_2.mzXML]	169.094482421875	1.6752833333333332	1.6136666666666666	11.15645	9.542783333333333	31113.5390625	3378653.561548645	0	1187	0.08898809599403901	77.4367054368407	116.76915901089819	169.08526611328125	169.0972137451172
334	170.02130126953125	9.9748					1	DETECTED	170.0213 m/z @9.97 [CD8313_2.mzXML]	170.02130126953125	9.9748	9.874833333333333	10.04065	0.16581666666666628	4585.18310546875	26908.37311438	0	1187	0.1139395390084541	0.8293597865955273	0.5998394736055904	170.02102661132812	170.02134704589844
335	170.03871154785156	3.0595166666666667					1	DETECTED	170.0387 m/z @3.06 [CD8313_2.mzXML]	170.03871154785156	3.0595166666666667	2.8149	10.534933333333333	7.720033333333333	6770.62744140625	700322.9621619567	0	1187	0.3286839213414905	15.7798596443415	30.559719288682995	170.0363311767578	170.03933715820312
336	170.0599365234375	9.205516666666666					1	DETECTED	170.0599 m/z @9.21 [CD8313_2.mzXML]	170.0599365234375	9.205516666666666	3.6801000000000004	10.733516666666667	7.053416666666666	180827.375	2464596.404551881	0	1187	0.10628928400886295	1.8187556711211454	1.6671878568036307	170.05213928222656	170.06329345703125
337	170.09210205078125	1.88835					1	DETECTED	170.0921 m/z @1.89 [CD8313_2.mzXML]	170.09210205078125	1.88835	0.10126666666666666	19.979833333333332	19.878566666666664	14332.9560546875	5542218.206203123	0	1187	18.870713474204948	5.561734670086267	5.788554189758418	170.09182739257812	170.0973358154297
338	171.0335235595703	7.266116666666666					1	DETECTED	171.0335 m/z @7.27 [CD8313_2.mzXML]	171.0335235595703	7.266116666666666	1.4656833333333334	17.82283333333333	16.357149999999997	6652.08837890625	3530073.780328827	0	1187	13.725757541721267	1.4099937935671472	1.3939155833120787	171.02639770507812	171.0335235595703
339	171.05252075195312	1.6594666666666666					1	DETECTED	171.0525 m/z @1.66 [CD8313_2.mzXML]	171.05252075195312	1.6594666666666666	1.6293333333333335	1.7435	0.11416666666666653	8984.3330078125	35608.77160119623	0	1187	0.04677732963034997	1.8943584070796569	2.7887168141593137	171.05252075195312	171.0529327392578
340	171.0633544921875	9.219716666666667					1	DETECTED	171.0634 m/z @9.22 [CD8313_2.mzXML]	171.0633544921875	9.219716666666667	5.362333333333334	10.298116666666665	4.935783333333331	20111.416015625	900685.8459707337	0	1187	0.10286499991438447	0.639783877671824	0.279567755343648	171.06202697753906	171.0727081298828
341	171.14894104003906	1.36075					1	DETECTED	171.1489 m/z @1.36 [CD8313_2.mzXML]	171.14894104003906	1.36075	0.10126666666666666	19.979833333333332	19.878566666666664	7585.1005859375	4698308.367279359	0	1187	4.969442538947687	7.891556061347907	9.769891269845091	171.1466827392578	171.15542602539062
342	172.03692626953125	9.5373					1	DETECTED	172.0369 m/z @9.54 [CD8313_2.mzXML]	172.03692626953125	9.5373	1.9861666666666666	9.62135	7.635183333333333	7796.494140625	741319.7954314881	0	1187	0.08878001654307077	0.5055653897428201	1.0220741940211173	172.03640747070312	172.04049682617188
343	172.0714874267578	8.922416666666667					1	DETECTED	172.0715 m/z @8.92 [CD8313_2.mzXML]	172.0714874267578	8.922416666666667	1.7886	17.510166666666667	15.721566666666666	54227.45703125	3569849.4987838734	1	1187	0.11154991564614392	1.4222937326552505	1.52326813022836	172.06744384765625	172.07566833496094
344	172.13314819335938	10.250066666666667					1	DETECTED	172.1331 m/z @10.25 [CD8313_2.mzXML]	172.13314819335938	10.250066666666667	10.15615	10.959116666666667	0.8029666666666664	13405.9873046875	131944.02770358245	0	1187	0.09611860998459143	null	6.007639353237494	172.1328125	172.133544921875
345	172.97828674316406	1.5253833333333333					1	DETECTED	172.9783 m/z @1.53 [CD8313_2.mzXML]	172.97828674316406	1.5253833333333333	1.43395	18.554333333333332	17.120383333333333	6034.88427734375	1607132.829826721	0	1187	0.11476076133568447	93.62222019686483	186.24444039372963	172.97689819335938	172.98707580566406
346	173.0206298828125	15.985033333333332					1	DETECTED	173.0206 m/z @15.99 [CD8313_2.mzXML]	173.0206298828125	15.985033333333332	4.564033333333333	19.99816666666667	15.434133333333337	4820.97021484375	1679670.8280026545	0	1187	3.5854128425694167	0.6756909786066605	0.6175302128396203	173.01995849609375	173.02928161621094
347	173.0417938232422	1.9165999999999999					1	DETECTED	173.0418 m/z @1.92 [CD8313_2.mzXML]	173.0417938232422	1.9165999999999999	1.7886	14.821283333333334	13.032683333333333	9329.876953125	1971097.1268647765	0	1187	0.15608546067308993	27.221109285411497	52.83847690525431	173.0374298095703	173.0431365966797
348	173.1168975830078	1.36075					1	DETECTED	173.1169 m/z @1.36 [CD8313_2.mzXML]	173.1168975830078	1.36075	0.11939999999999999	19.979833333333332	19.860433333333333	2248.427001953125	1274722.0029278873	0	1187	5.9123400034744185	7.999530081497295	14.999060162994589	173.1164093017578	173.1178741455078
349	173.96131896972656	11.249316666666665					1	DETECTED	173.9613 m/z @11.25 [CD8313_2.mzXML]	173.96131896972656	11.249316666666665	0.10126666666666666	19.99816666666667	19.896900000000002	7897.068359375	1825673.9760812994	0	1187	0.17309024368138992	0.675531530101212	0.8414721235471937	173.96029663085938	173.96188354492188
350	174.0787353515625	15.453333333333335					1	DETECTED	174.0787 m/z @15.45 [CD8313_2.mzXML]	174.0787353515625	15.453333333333335	3.0449833333333336	19.924833333333332	16.879849999999998	9448.8564453125	2266037.5893664863	0	1187	2.5034823169688156	0.632671537822575	0.6191454731683695	174.06983947753906	174.07911682128906
351	174.1276092529297	18.863999999999997					1	DETECTED	174.1276 m/z @18.86 [CD8313_2.mzXML]	174.1276092529297	18.863999999999997	0.13766666666666666	19.99816666666667	19.860500000000002	2384.008544921875	1481797.4207107848	0	1187	13.518312901571791	0.5302826679008172	0.06056533580163439	174.1256103515625	174.1284942626953
352	174.93768310546875	1.6444666666666667					1	DETECTED	174.9377 m/z @1.64 [CD8313_2.mzXML]	174.93768310546875	1.6444666666666667	1.5986	3.2811833333333333	1.6825833333333333	79064.84375	980834.5244477539	0	1187	0.07184061970268352	18.342114825581373	3.5296589555718594	174.93765258789062	174.94090270996094
353	174.99131774902344	1.4956833333333333					1	DETECTED	174.9913 m/z @1.50 [CD8313_2.mzXML]	174.99131774902344	1.4956833333333333	0.5403333333333333	19.9615	19.421166666666668	43699.828125	3131114.366986267	0	1187	0.7771606172667849	2.3606400866964505	1.6663952562413875	174.98590087890625	174.9979248046875
354	175.00350952148438	1.8742166666666666					1	DETECTED	175.0035 m/z @1.87 [CD8313_2.mzXML]	175.00350952148438	1.8742166666666666	1.8742166666666666	19.046333333333333	17.172116666666668	8391.400390625	3376300.667162201	0	1187	12.030555043058548	null	null	175.00350952148438	175.01206970214844
355	175.02732849121094	2.4166666666666665					1	DETECTED	175.0273 m/z @2.42 [CD8313_2.mzXML]	175.02732849121094	2.4166666666666665	2.4166666666666665	19.5385	17.12183333333333	9840.5322265625	2191467.6091636047	0	1187	0.6891409080353972	null	null	175.01882934570312	175.03672790527344
356	175.04620361328125	3.161916666666667					1	DETECTED	175.0462 m/z @3.16 [CD8313_2.mzXML]	175.04620361328125	3.161916666666667	3.161916666666667	13.574233333333332	10.412316666666666	5067.8984375	1438720.7923688965	0	1187	9.89871340388015	null	null	175.03892517089844	175.0538330078125
357	175.0749969482422	15.453333333333335					1	DETECTED	175.0750 m/z @15.45 [CD8313_2.mzXML]	175.0749969482422	15.453333333333335	9.356333333333334	19.979833333333332	10.623499999999998	12413.26171875	2673353.8132486274	0	1187	2.5629519104188194	0.8447284051595627	0.5998143269051455	175.0738067626953	175.07562255859375
358	175.08961486816406	0.22975					1	DETECTED	175.0896 m/z @0.23 [CD8313_2.mzXML]	175.08961486816406	0.22975	0.11939999999999999	19.99816666666667	19.87876666666667	2068.47607421875	1276063.3948122861	0	1187	5.011764583801045	90.07143935961335	179.1428787192267	175.08628845214844	175.09677124023438
359	175.11883544921875	1.8313					1	DETECTED	175.1188 m/z @1.83 [CD8313_2.mzXML]	175.11883544921875	1.8313	1.5986	18.992	17.3934	81414.328125	2878140.9075345458	0	1187	0.28509860739261184	2.010308000331491	2.830391022929958	175.1097412109375	175.11956787109375
360	176.0704803466797	10.564883333333334					1	DETECTED	176.0705 m/z @10.56 [CD8313_2.mzXML]	176.0704803466797	10.564883333333334	3.58785	19.046333333333333	15.458483333333334	102640.1015625	1570480.8613399654	0	1187	0.08707913415544333	0.5476247644260686	0.1700894749173594	176.0649871826172	176.0789794921875
361	176.97055053710938	1.5253833333333333					1	DETECTED	176.9706 m/z @1.53 [CD8313_2.mzXML]	176.97055053710938	1.5253833333333333	1.4153166666666666	14.889683333333332	13.474366666666665	32669.310546875	3988983.9303009026	0	1187	0.10644868453068468	62.53036379495333	132.03102619583797	176.96298217773438	176.97073364257812
362	176.98580932617188	10.975950000000001					1	DETECTED	176.9858 m/z @10.98 [CD8313_2.mzXML]	176.98580932617188	10.975950000000001	10.925416666666667	14.668266666666666	3.742849999999999	8229.41796875	383281.50179010036	0	1187	0.14474456574450478	37.033476253297664	73.06695250659533	176.9852294921875	176.98912048339844
363	177.00140380859375	11.52715					1	DETECTED	177.0014 m/z @11.53 [CD8313_2.mzXML]	177.00140380859375	11.52715	9.587333333333333	17.34466666666667	7.757333333333335	4654.44189453125	819251.4236037297	0	1187	4.136851902882103	1.999501671120123	3.664744311675542	176.99844360351562	177.00555419921875
364	177.06051635742188	1.6594666666666666					1	DETECTED	177.0605 m/z @1.66 [CD8313_2.mzXML]	177.06051635742188	1.6594666666666666	1.5834833333333334	11.49495	9.911466666666666	19111.947265625	1838715.3024196473	0	1187	0.09765322540288679	65.22132046501429	129.44264093002857	177.054443359375	177.0609130859375
365	177.07545471191406	1.9445833333333333					1	DETECTED	177.0755 m/z @1.94 [CD8313_2.mzXML]	177.07545471191406	1.9445833333333333	0.7229833333333333	14.99265	14.269666666666666	20854.78515625	2270364.7406657715	0	1187	0.5288754128242235	5.840564287273521	0.8294405793482968	177.07362365722656	177.07781982421875
366	177.0869598388672	2.7313666666666667					1	DETECTED	177.0870 m/z @2.73 [CD8313_2.mzXML]	177.0869598388672	2.7313666666666667	2.3619666666666665	13.508316666666667	11.146350000000002	6129.541015625	1400768.8867761225	0	1187	1.0869569095521432	15.087100703844067	29.174201407688134	177.08642578125	177.09127807617188
367	177.10220336914062	5.449766666666666					1	DETECTED	177.1022 m/z @5.45 [CD8313_2.mzXML]	177.10220336914062	5.449766666666666	4.811216666666667	15.291516666666666	10.4803	12904.216796875	1656533.6816264642	0	1187	1.122561411227304	3.1427734416312747	5.430332604301072	177.09654235839844	177.1026153564453
368	177.15785217285156	2.7866333333333335					1	DETECTED	177.1579 m/z @2.79 [CD8313_2.mzXML]	177.15785217285156	2.7866333333333335	0.2662666666666667	19.99816666666667	19.731900000000003	5036.35888671875	2666060.768200039	0	1187	18.014526443449483	3.914489955165254	2.884446811871015	177.15118408203125	177.16363525390625
369	177.9634552001953	11.825033333333332					1	DETECTED	177.9635 m/z @11.83 [CD8313_2.mzXML]	177.9634552001953	11.825033333333332	0.10126666666666666	19.979833333333332	19.878566666666664	2928.194580078125	1954191.1851080316	0	1187	18.69130484961606	0.847789248620324	0.695578497240648	177.95494079589844	177.9634552001953
370	177.99911499023438	9.68655					1	DETECTED	177.9991 m/z @9.69 [CD8313_2.mzXML]	177.99911499023438	9.68655	0.6498	19.795333333333335	19.145533333333336	3987.642578125	1669211.1560305175	0	1187	1.405976527458142	1.059315203659133	141.6306488719099	177.9921112060547	178.00828552246094
371	178.0584259033203	1.7592					1	DETECTED	178.0584 m/z @1.76 [CD8313_2.mzXML]	178.0584259033203	1.7592	1.6752833333333332	15.89335	14.218066666666667	6075.50537109375	1774531.6792694395	0	1187	8.7526452085627	84.71539225422026	160.23282588762027	178.0493927001953	178.0586395263672
372	178.07754516601562	11.962233333333334					1	DETECTED	178.0775 m/z @11.96 [CD8313_2.mzXML]	178.07754516601562	11.962233333333334	2.8715333333333333	17.950833333333332	15.079299999999998	2826.622314453125	985666.1591765743	0	1187	7.894411985545858	0.8293805757532422	0.6587611515064844	178.07044982910156	178.08721923828125
373	178.11851501464844	1.9165999999999999					1	DETECTED	178.1185 m/z @1.92 [CD8313_2.mzXML]	178.11851501464844	1.9165999999999999	1.8600833333333333	2.0984333333333334	0.23835000000000006	18935.087890625	148810.65780847165	0	1187	0.09250695514219842	2.1086700088469525	3.2173400176939055	178.11830139160156	178.11878967285156
374	178.96282958984375	11.43225					1	DETECTED	178.9628 m/z @11.43 [CD8313_2.mzXML]	178.96282958984375	11.43225	0.15605	19.869500000000002	19.71345	5546.888671875	1311500.484703705	0	1187	0.6728917004522774	0.8741176105425588	0.5292556288707646	178.96282958984375	178.97250366210938
375	179.051025390625	10.959116666666667					1	DETECTED	179.0510 m/z @10.96 [CD8313_2.mzXML]	179.051025390625	10.959116666666667	9.825700000000001	18.4635	8.637799999999999	5156.6923828125	890225.0552637023	0	1187	5.530217596929596	3.8105139327990627	60.089142841041635	179.050537109375	179.0557098388672
376	179.07025146484375	10.520433333333333					1	DETECTED	179.0703 m/z @10.52 [CD8313_2.mzXML]	179.07025146484375	10.520433333333333	0.10126666666666666	19.99816666666667	19.896900000000002	30889.958984375	1495516.1129259034	0	1187	0.09547762945394389	2.64639522928198	0.09216047037080313	179.06199645996094	179.07052612304688
377	180.0654754638672	9.732216666666666					1	DETECTED	180.0655 m/z @9.73 [CD8313_2.mzXML]	180.0654754638672	9.732216666666666	1.9999333333333333	10.62875	8.628816666666667	66746.453125	1045873.0118042609	0	1187	0.1071633653630979	1.6886652147407974	1.8678786282979503	180.0647735595703	180.07357788085938
378	180.08786010742188	8.870650000000001					1	DETECTED	180.0879 m/z @8.87 [CD8313_2.mzXML]	180.08786010742188	8.870650000000001	0.5952500000000001	19.942999999999998	19.347749999999998	7214.25146484375	1280793.1954148258	0	1187	0.0793012110290583	2.5195595891024416	2.6723721124053696	180.0797576904297	180.08807373046875
379	180.90367126464844	1.6444666666666667					1	DETECTED	180.9037 m/z @1.64 [CD8313_2.mzXML]	180.90367126464844	1.6444666666666667	1.6293333333333335	11.43225	9.802916666666667	6959.91064453125	1219032.9442837217	0	1187	0.0671811629778718	323.88491189427555	646.7698237885511	180.89404296875	180.9039306640625
380	181.0492401123047	12.498349999999999					1	DETECTED	181.0492 m/z @12.50 [CD8313_2.mzXML]	181.0492401123047	12.498349999999999	0.10126666666666666	19.99816666666667	19.896900000000002	3329.610107421875	1420748.8139957278	0	1187	9.706106131073081	0.8024831109467955	0.6049662218935911	181.0481414794922	181.05029296875
381	181.07168579101562	9.372133333333332					1	DETECTED	181.0717 m/z @9.37 [CD8313_2.mzXML]	181.07168579101562	9.372133333333332	0.17448333333333332	15.097366666666666	14.922883333333333	270028.71875	3589032.4601037665	1	1187	0.09483042730146174	1.1046986164975694	3.473017326271001	181.06985473632812	181.0723876953125
382	181.0852813720703	11.542					1	DETECTED	181.0853 m/z @11.54 [CD8313_2.mzXML]	181.0852813720703	11.542	4.677883333333333	15.291516666666666	10.613633333333333	1411894.25	1.1288814336381735E7	1	1187	0.08924839453201727	4.510845033905996	6.822213298329127	181.08285522460938	181.08641052246094
383	182.08091735839844	3.8981					1	DETECTED	182.0809 m/z @3.90 [CD8313_2.mzXML]	182.08091735839844	3.8981	1.9305833333333333	11.7401	9.809516666666667	134741.65625	1.349972006550485E7	1	1187	0.36074928717204724	0.6947205540553908	0.2588179658358067	182.07493591308594	182.08895874023438
384	182.1497039794922	16.777166666666666					1	DETECTED	182.1497 m/z @16.78 [CD8313_2.mzXML]	182.1497039794922	16.777166666666666	0.10126666666666666	19.99816666666667	19.896900000000002	78236.421875	1.9160793686160836E7	1	1187	2.542856082310262	0.6926419642845385	0.5844006653452443	182.14913940429688	182.15052795410156
385	182.96246337890625	1.5399333333333334					1	DETECTED	182.9625 m/z @1.54 [CD8313_2.mzXML]	182.96246337890625	1.5399333333333334	1.4500166666666667	1.6444666666666667	0.19445	11708.2265625	74430.25101855466	0	1187	0.11992821855766866	1.081278962001854	1.1625579240037078	182.95750427246094	182.96250915527344
386	183.04896545410156	16.261333333333333					1	DETECTED	183.0490 m/z @16.26 [CD8313_2.mzXML]	183.04896545410156	16.261333333333333	1.4153166666666666	19.9615	18.546183333333335	5708.09375	1973951.6533458857	0	1187	1.50088450553468	0.6246181635702507	0.6662338498163048	183.0480499267578	183.05885314941406
387	183.08447265625	3.9135166666666668					1	DETECTED	183.0845 m/z @3.91 [CD8313_2.mzXML]	183.08447265625	3.9135166666666668	1.0874666666666668	13.881616666666668	12.794150000000002	11752.0439453125	2072294.8148157655	0	1187	0.3107998264526919	2.263609985669044	0.34891947854844824	183.07989501953125	183.09291076660156
388	183.14761352539062	12.263633333333333					1	DETECTED	183.1476 m/z @12.26 [CD8313_2.mzXML]	183.14761352539062	12.263633333333333	0.11939999999999999	19.99816666666667	19.87876666666667	6552.5859375	2394036.6947582704	0	1187	7.80754661938408	1.637135568684197	2.266103218556277	183.14761352539062	183.15371704101562
389	184.07289123535156	13.013833333333334					1	DETECTED	184.0729 m/z @13.01 [CD8313_2.mzXML]	184.07289123535156	13.013833333333334	9.060483333333334	15.543983333333333	6.483499999999999	77898.5234375	2516055.953644838	0	1187	0.176452032883331	1.5366405734612851	2.152828495374406	184.07203674316406	184.07606506347656
390	184.0941162109375	1.7886					1	DETECTED	184.0941 m/z @1.79 [CD8313_2.mzXML]	184.0941162109375	1.7886	1.7742	10.873683333333334	9.099483333333334	229241.765625	1677261.1521636667	0	1187	0.030596932480897232	316.02791274087826	2.1061175974150728	184.0941162109375	184.10293579101562
391	185.041748046875	1.9024166666666666					1	DETECTED	185.0417 m/z @1.90 [CD8313_2.mzXML]	185.041748046875	1.9024166666666666	0.21105000000000002	15.874933333333333	15.663883333333333	640576.4375	1.197638918728158E7	0	1187	0.1742096572559404	3.2357137269960443	4.53341827891288	185.0384063720703	185.04525756835938
392	185.10324096679688	8.922416666666667					1	DETECTED	185.1032 m/z @8.92 [CD8313_2.mzXML]	185.10324096679688	8.922416666666667	8.681983333333333	8.95685	0.27486666666666615	1882.488037109375	20570.475323364175	0	1187	0.1053799931890147	0.5716068210176051	0.1432136420352102	185.1022186279297	185.10324096679688
393	185.1282196044922	9.1133					1	DETECTED	185.1282 m/z @9.11 [CD8313_2.mzXML]	185.1282196044922	9.1133	8.991516666666666	10.058	1.0664833333333341	94577.203125	779819.281999969	1	1187	0.09591335405451318	1.9575204580553403	2.132499414465205	185.1274871826172	185.128662109375
394	186.073486328125	1.9024166666666666					1	DETECTED	186.0735 m/z @1.90 [CD8313_2.mzXML]	186.073486328125	1.9024166666666666	0.19269999999999998	19.924833333333332	19.732133333333334	47368.94140625	1848238.8088273618	0	1187	0.2184739767193673	1.4733498909857325	3.5377622404781217	186.07260131835938	186.0765838623047
395	186.22119140625	11.417016666666665					1	DETECTED	186.2212 m/z @11.42 [CD8313_2.mzXML]	186.22119140625	11.417016666666665	10.074583333333333	11.571050000000001	1.4964666666666684	14207.373046875	269831.36553860526	0	1187	0.08633477913836707	0.5613020664438263	0.1291059967404901	186.22042846679688	186.22181701660156
396	186.92269897460938	1.5543666666666667					1	DETECTED	186.9227 m/z @1.55 [CD8313_2.mzXML]	186.92269897460938	1.5543666666666667	1.43395	13.36945	11.935500000000001	20159.228515625	4480793.372032471	0	1187	0.07908901926259859	48.98539716724903	103.68626575983191	186.92218017578125	186.9240264892578
397	186.951904296875	9.205516666666666					1	DETECTED	186.9519 m/z @9.21 [CD8313_2.mzXML]	186.951904296875	9.205516666666666	9.146749999999999	18.08	8.93325	10102.150390625	682239.4113615113	0	1187	0.09489224955927078	1.7273148997669527	2.235672479502355	186.9513397216797	186.95535278320312
398	187.057373046875	1.8742166666666666					1	DETECTED	187.0574 m/z @1.87 [CD8313_2.mzXML]	187.057373046875	1.8742166666666666	1.8454333333333333	3.5569166666666665	1.7114833333333332	258068.203125	2307275.4544237657	0	1187	0.07146810700906658	7.470674429643828	11.040074972714566	187.0569305419922	187.05767822265625
399	187.07127380371094	2.3481					1	DETECTED	187.0713 m/z @2.35 [CD8313_2.mzXML]	187.07127380371094	2.3481	1.4806166666666667	7.8833	6.402683333333334	14795.20703125	1624655.7699694824	0	1187	1.2372353222797932	2.5801495435833144	2.963874539819964	187.0706329345703	187.08116149902344
400	187.13235473632812	11.358766666666666					1	DETECTED	187.1324 m/z @11.36 [CD8313_2.mzXML]	187.13235473632812	11.358766666666666	0.10126666666666666	19.99816666666667	19.896900000000002	5057.0234375	2574489.54634671	0	1187	11.421849977883902	0.883717521652232	0.3342649349777865	187.1245880126953	187.13296508789062
401	187.4725799560547	9.205516666666666					1	DETECTED	187.4726 m/z @9.21 [CD8313_2.mzXML]	187.4725799560547	9.205516666666666	9.146749999999999	9.3246	0.17785000000000117	7463.716796875	47463.3252890016	0	1187	0.14430763672848101	1.5131877481565508	2.0263754963131015	187.47181701660156	187.47265625
402	188.07020568847656	9.205516666666666					1	DETECTED	188.0702 m/z @9.21 [CD8313_2.mzXML]	188.07020568847656	9.205516666666666	1.9305833333333333	18.80933333333333	16.878749999999997	2895300.25	2.5304303729690023E7	1	1187	0.11141240410880293	1.5522436390933088	1.7022682283409296	188.06040954589844	188.0786895751953
403	188.0854949951172	9.233933333333333					1	DETECTED	188.0855 m/z @9.23 [CD8313_2.mzXML]	188.0854949951172	9.233933333333333	2.0420166666666666	19.776833333333332	17.734816666666667	6089.9052734375	1653405.603757354	0	1187	5.636061870731529	1.2329687264637383	1.1358951373076365	188.08322143554688	188.09454345703125
404	188.95555114746094	1.5543666666666667					1	DETECTED	188.9556 m/z @1.55 [CD8313_2.mzXML]	188.95555114746094	1.5543666666666667	0.9965499999999999	18.900666666666666	17.904116666666667	5199.54541015625	1070204.8890416566	0	1187	0.09423711906377852	16.048388060593382	31.096776121186764	188.9547576904297	188.95777893066406
405	189.02378845214844	13.39875					1	DETECTED	189.0238 m/z @13.40 [CD8313_2.mzXML]	189.02378845214844	13.39875	10.58	16.55635	5.976349999999998	6479.9755859375	747452.830211273	0	1187	0.809937084326668	1.0601064301552106	2.576664477349824	189.0229949951172	189.02493286132812
406	189.04656982421875	1.8600833333333333					1	DETECTED	189.0466 m/z @1.86 [CD8313_2.mzXML]	189.04656982421875	1.8600833333333333	1.4153166666666666	10.59625	9.180933333333332	13309.3740234375	2610127.4092893987	0	1187	8.782387951253384	9.75150990456711	18.826565299448912	189.04644775390625	189.05648803710938
407	189.07363891601562	9.205516666666666					1	DETECTED	189.0736 m/z @9.21 [CD8313_2.mzXML]	189.07363891601562	9.205516666666666	6.963166666666667	10.058	3.094833333333333	285204.8125	2771406.834822267	0	1187	0.1081745948328603	1.6554345684969698	1.7040213723500455	189.06932067871094	189.07394409179688
408	189.08673095703125	2.7033666666666667					1	DETECTED	189.0867 m/z @2.70 [CD8313_2.mzXML]	189.08673095703125	2.7033666666666667	1.9305833333333333	18.08	16.149416666666664	44295.85546875	5519334.590153292	0	1187	1.2446868976401642	9.35376710939055	3.9458060315679746	189.0836944580078	189.0911407470703
409	189.15933227539062	1.6293333333333335					1	DETECTED	189.1593 m/z @1.63 [CD8313_2.mzXML]	189.15933227539062	1.6293333333333335	1.5834833333333334	15.132816666666667	13.549333333333333	17057.130859375	3614440.850755371	0	1187	0.18557017510649731	138.70696383029485	277.7061217572546	189.1591339111328	189.16461181640625
410	189.19857788085938	9.205516666666666					1	DETECTED	189.1986 m/z @9.21 [CD8313_2.mzXML]	189.19857788085938	9.205516666666666	9.146749999999999	9.387983333333333	0.24123333333333363	9850.9228515625	63375.64022296163	0	1187	0.10695326189261323	1.2500318179484198	4.60781464995292	189.19769287109375	189.19891357421875
411	190.0497589111328	9.925					1	DETECTED	190.0498 m/z @9.93 [CD8313_2.mzXML]	190.0497589111328	9.925	1.43395	15.764833333333334	14.330883333333334	3978.664306640625	1311266.1875555115	0	1187	0.38060235940502984	0.8438816950396789	0.6877633900793579	190.04708862304688	190.0500030517578
412	190.08575439453125	10.838766666666666					1	DETECTED	190.0858 m/z @10.84 [CD8313_2.mzXML]	190.08575439453125	10.838766666666666	2.4166666666666665	11.112150000000002	8.695483333333335	25975.15234375	855895.6293507087	0	1187	1.6918178467640477	0.5161165482076755	0.347707433001794	190.07720947265625	190.0906982421875
413	190.14358520507812	10.331383333333333					1	DETECTED	190.1436 m/z @10.33 [CD8313_2.mzXML]	190.14358520507812	10.331383333333333	0.5219833333333334	19.776833333333332	19.254849999999998	16753.263671875	1923569.9394572747	0	1187	0.2657933228514402	0.981448916345546	0.024303362855523532	190.1426239013672	190.1438751220703
414	190.96778869628906	13.93465					1	DETECTED	190.9678 m/z @13.93 [CD8313_2.mzXML]	190.96778869628906	13.93465	0.10126666666666666	19.9615	19.860233333333333	5251.58544921875	1489900.4419270644	0	1187	2.053356778941639	0.717837164443984	0.26542730115926355	190.96246337890625	190.96868896484375
415	191.01754760742188	3.0449833333333336					1	DETECTED	191.0175 m/z @3.04 [CD8313_2.mzXML]	191.01754760742188	3.0449833333333336	2.4437333333333333	16.666999999999998	14.223266666666664	10407.7470703125	1605780.1465222472	0	1187	0.1013223103996217	10.597058959594676	0.3904802047190245	191.0143585205078	191.01803588867188
416	191.03993225097656	1.7886					1	DETECTED	191.0399 m/z @1.79 [CD8313_2.mzXML]	191.03993225097656	1.7886	1.43395	9.146749999999999	7.712799999999999	64831.33984375	1627911.9851138	0	1187	0.1748263539151791	1.0193098546882067	0.9489011751190224	191.03945922851562	191.04869079589844
417	191.07627868652344	1.6919499999999998					1	DETECTED	191.0763 m/z @1.69 [CD8313_2.mzXML]	191.07627868652344	1.6919499999999998	1.5834833333333334	11.644483333333334	10.061	72563.8984375	3126632.762274109	0	1187	0.08105677363942809	44.72017095253564	92.20062980723785	191.0761260986328	191.08139038085938
418	192.00796508789062	11.281283333333333					1	DETECTED	192.0080 m/z @11.28 [CD8313_2.mzXML]	192.00796508789062	11.281283333333333	0.22975	19.99816666666667	19.76841666666667	3888.340087890625	1275594.7720591135	0	1187	5.3988538752652335	0.8943743854548089	0.5412602143006984	192.0075225830078	192.01499938964844
419	192.06861877441406	9.469933333333334					1	DETECTED	192.0686 m/z @9.47 [CD8313_2.mzXML]	192.06861877441406	9.469933333333334	1.7269833333333333	17.124333333333333	15.39735	5028.62744140625	965375.7226006472	0	1187	0.11938889552039633	0.9942818951433239	2.245082709460512	192.06414794921875	192.07400512695312
420	192.1051483154297	9.5373					1	DETECTED	192.1051 m/z @9.54 [CD8313_2.mzXML]	192.1051483154297	9.5373	4.677883333333333	10.43285	5.754966666666667	2938.53369140625	378951.9020700682	0	1187	4.948471164200167	0.5921458336906007	0.18429166738120145	192.10104370117188	192.10540771484375
421	192.13417053222656	3.7731166666666667					1	DETECTED	192.1342 m/z @3.77 [CD8313_2.mzXML]	192.13417053222656	3.7731166666666667	3.4484500000000002	4.6452	1.1967499999999998	2083.981201171875	90021.27414770504	0	1187	0.16726295750823805	1.8430441478439434	2.686088295687887	192.13348388671875	192.1346893310547
422	192.95803833007812	10.975950000000001					1	DETECTED	192.9580 m/z @10.98 [CD8313_2.mzXML]	192.95803833007812	10.975950000000001	2.0700166666666666	19.100833333333334	17.030816666666666	8654.58203125	1445267.2705899954	0	1187	8.996474516744197	0.8258337971916443	0.528957540686776	192.95765686035156	192.96524047851562
423	193.03465270996094	1.6594666666666666					1	DETECTED	193.0347 m/z @1.66 [CD8313_2.mzXML]	193.03465270996094	1.6594666666666666	1.6136666666666666	17.969333333333335	16.355666666666668	6551.4775390625	1542253.2559950561	0	1187	1.6893569677212152	178.55531295487603	356.1106259097521	193.03387451171875	193.03811645507812
424	193.08572387695312	10.520433333333333					1	DETECTED	193.0857 m/z @10.52 [CD8313_2.mzXML]	193.08572387695312	10.520433333333333	1.9445833333333333	10.925416666666667	8.980833333333333	29533.79296875	1514447.9479903881	0	1187	0.08684779150079258	0.5179572834468567	3.740327109678811	193.081787109375	193.0956268310547
425	193.09693908691406	2.40305					1	DETECTED	193.0969 m/z @2.40 [CD8313_2.mzXML]	193.09693908691406	2.40305	2.1967	9.130766666666666	6.934066666666666	7355.66455078125	443393.1223262329	0	1187	0.1351273283008978	16.80171230110653	32.064368096266556	193.09637451171875	193.09791564941406
426	193.13330078125	10.234516666666668					1	DETECTED	193.1333 m/z @10.23 [CD8313_2.mzXML]	193.13330078125	10.234516666666668	9.858566666666666	10.43285	0.5742833333333337	3271.99365234375	72712.81282171638	0	1187	0.3898361952866125	0.763776211375624	0.5275524227512479	193.13307189941406	193.13372802734375
427	194.03248596191406	1.7742					1	DETECTED	194.0325 m/z @1.77 [CD8313_2.mzXML]	194.03248596191406	1.7742	1.7435	19.813666666666666	18.070166666666665	4371.9931640625	2148314.127215512	0	1187	14.832441861365414	294.30238870792664	440.6835894078189	194.0319366455078	194.03501892089844
428	194.08929443359375	10.520433333333333					1	DETECTED	194.0893 m/z @10.52 [CD8313_2.mzXML]	194.08929443359375	10.520433333333333	3.356866666666667	11.04015	7.683283333333334	2699.447021484375	423914.4854549865	0	1187	0.13902628860384603	0.5362749933692249	0.07254998673844977	194.0800323486328	194.08935546875
429	194.9533233642578	17.473166666666668					1	DETECTED	194.9533 m/z @17.47 [CD8313_2.mzXML]	194.9533233642578	17.473166666666668	2.140633333333333	17.473166666666668	15.332533333333334	6159.7275390625	2119392.328993897	0	1187	2.4183939662447376	0.5	null	194.9533233642578	194.96331787109375
430	194.97669982910156	11.962233333333334					1	DETECTED	194.9767 m/z @11.96 [CD8313_2.mzXML]	194.97669982910156	11.962233333333334	10.925416666666667	14.855533333333334	3.9301166666666667	9808.533203125	814479.4027035522	0	1187	0.3960019125562013	1.8952804256618816	2.0476137981736895	194.97315979003906	194.97714233398438
431	195.02932739257812	16.923333333333332					1	DETECTED	195.0293 m/z @16.92 [CD8313_2.mzXML]	195.02932739257812	16.923333333333332	0.11939999999999999	19.9615	19.842100000000002	6798.42822265625	2565673.1410697615	0	1187	9.3504971083393	0.590400461796643	0.18513745077008134	195.02894592285156	195.03024291992188
432	195.08738708496094	9.90835					1	DETECTED	195.0874 m/z @9.91 [CD8313_2.mzXML]	195.08738708496094	9.90835	0.10126666666666666	19.99816666666667	19.896900000000002	205425.53125	1.0297822211811338E7	1	1187	0.11067302592191375	4.511686492571905	3.109048746570306	195.07968139648438	195.09130859375
433	195.1011505126953	11.542					1	DETECTED	195.1012 m/z @11.54 [CD8313_2.mzXML]	195.1011505126953	11.542	1.5986	17.142833333333332	15.544233333333333	49721.76171875	5846680.78149903	0	1187	0.08721749697163439	0.5336980903665876	0.021347585921108688	195.0981903076172	195.1038818359375
434	196.00247192382812	19.374333333333333					1	DETECTED	196.0025 m/z @19.37 [CD8313_2.mzXML]	196.00247192382812	19.374333333333333	0.19269999999999998	19.795333333333335	19.602633333333337	6088.822265625	2429491.2788459794	0	1187	18.608355741568158	0.5109740394022755	0.0368860157868452	196.00193786621094	196.0033416748047
435	196.06005859375	10.140716666666666					1	DETECTED	196.0601 m/z @10.14 [CD8313_2.mzXML]	196.06005859375	10.140716666666666	8.716299999999999	19.046333333333333	10.330033333333335	841150.0	8571987.971866561	1	1187	0.09588737299965722	0.5830244871993441	0.14668156947394864	196.05992126464844	196.0687713623047
436	196.09657287597656	9.095516666666667					1	DETECTED	196.0966 m/z @9.10 [CD8313_2.mzXML]	196.09657287597656	9.095516666666667	0.15605	19.685	19.52895	19572.935546875	2613927.4100623466	0	1187	0.9279786723666188	1.4779649186064632	1.0257495181101823	196.09010314941406	196.10452270507812
437	196.86471557617188	1.9723166666666667					1	DETECTED	196.8647 m/z @1.97 [CD8313_2.mzXML]	196.86471557617188	1.9723166666666667	1.7093333333333334	14.069083333333333	12.35975	13582.353515625	2480870.0507161864	0	1187	0.3344790464589331	23.499112744787375	45.99822548957475	196.86387634277344	196.8711395263672
438	196.95582580566406	11.43225					1	DETECTED	196.9558 m/z @11.43 [CD8313_2.mzXML]	196.95582580566406	11.43225	11.054766666666666	16.09555	5.040783333333334	6762.30029296875	715568.9801452636	0	1187	0.8652738318957134	6.676828999072795	12.35365799814559	196.95492553710938	196.9646759033203
439	197.06353759765625	10.17175					1	DETECTED	197.0635 m/z @10.17 [CD8313_2.mzXML]	197.06353759765625	10.17175	8.819416666666665	19.979833333333332	11.160416666666666	65906.6484375	2799990.2741062054	0	1187	0.0970043177309492	23.092192559545964	5.834897314712568	197.06298828125	197.06719970703125
440	197.08078002929688	11.069133333333333					1	DETECTED	197.0808 m/z @11.07 [CD8313_2.mzXML]	197.08078002929688	11.069133333333333	10.15615	11.1268	0.9706499999999991	6835.32421875	187619.85828124976	0	1187	0.6827269842794106	0.5315814454444219	0.06316289088884365	197.0800323486328	197.0811767578125
441	197.10055541992188	1.7742					1	DETECTED	197.1006 m/z @1.77 [CD8313_2.mzXML]	197.10055541992188	1.7742	1.6919499999999998	13.476416666666667	11.784466666666667	49049.70703125	6768587.266559571	0	1187	11.743316101766665	71.6380952380951	124.32902810926856	197.09408569335938	197.10916137695312
442	197.12843322753906	9.762916666666666					1	DETECTED	197.1284 m/z @9.76 [CD8313_2.mzXML]	197.12843322753906	9.762916666666666	9.130766666666666	14.821283333333334	5.690516666666667	29034.525390625	739391.8461754757	0	1187	0.1096861846999797	1.8184270499971336	0.32998809944506613	197.128173828125	197.1320037841797
443	198.03147888183594	10.477116666666666					1	DETECTED	198.0315 m/z @10.48 [CD8313_2.mzXML]	198.03147888183594	10.477116666666666	10.4163	10.856316666666666	0.4400166666666667	18237.265625	161528.20176129107	0	1187	0.07586682042138904	2.965828467630199	5.584161032689606	198.0308074951172	198.03158569335938
444	198.052490234375	10.564883333333334					1	DETECTED	198.0525 m/z @10.56 [CD8313_2.mzXML]	198.052490234375	10.564883333333334	10.520433333333333	10.661983333333334	0.1415500000000005	21269.890625	99639.45319580071	0	1187	0.08151599645842467	1.5922384701911885	2.3008009926658444	198.0523223876953	198.05252075195312
445	198.08480834960938	1.8168333333333335					1	DETECTED	198.0848 m/z @1.82 [CD8313_2.mzXML]	198.08480834960938	1.8168333333333335	1.7886	13.266383333333332	11.477783333333331	36179.89453125	1522138.71790802	0	1187	0.13071250524537215	203.26652892561822	7.128813619468407	198.07583618164062	198.0882110595703
446	198.09722900390625	8.716299999999999					1	DETECTED	198.0972 m/z @8.72 [CD8313_2.mzXML]	198.09722900390625	8.716299999999999	2.9726333333333335	10.992316666666666	8.019683333333333	2931.19189453125	650053.9990921019	0	1187	3.7365237520685284	0.6981327259009925	0.39626545180198497	198.0962677001953	198.09800720214844
447	198.1316375732422	9.762916666666666					1	DETECTED	198.1316 m/z @9.76 [CD8313_2.mzXML]	198.1316375732422	9.762916666666666	1.4500166666666667	9.825700000000001	8.375683333333335	3838.88525390625	661207.7581276854	0	1187	0.07568427380076592	0.5037762593880195	0.007552518776039125	198.1280517578125	198.132080078125
448	198.8618927001953	1.9861666666666666					1	DETECTED	198.8619 m/z @1.99 [CD8313_2.mzXML]	198.8618927001953	1.9861666666666666	1.6919499999999998	2.126733333333333	0.4347833333333333	13951.693359375	222911.89199462882	0	1187	0.24326309948163338	0.7388829094204947	0.47776581884098945	198.86170959472656	198.86216735839844
449	198.93994140625	1.5399333333333334					1	DETECTED	198.9399 m/z @1.54 [CD8313_2.mzXML]	198.93994140625	1.5399333333333334	1.43395	1.6752833333333332	0.24133333333333318	279851.40625	1912299.536124938	0	1187	0.11628006970346805	0.9556414891074094	0.8205563052365402	198.93943786621094	198.93995666503906
450	199.0164337158203	14.450066666666666					1	DETECTED	199.0164 m/z @14.45 [CD8313_2.mzXML]	199.0164337158203	14.450066666666666	14.450066666666666	18.736333333333334	4.286266666666668	1991.2960205078125	246126.07660720823	0	1187	0.9221752269445194	null	null	199.01617431640625	199.01751708984375
451	199.1075439453125	8.597066666666667					1	DETECTED	199.1075 m/z @8.60 [CD8313_2.mzXML]	199.1075439453125	8.597066666666667	7.984533333333333	8.716299999999999	0.7317666666666653	5531.5361328125	77237.93783145132	0	1187	0.14065561736267718	0.5973280365694372	0.3445824352761616	199.1072998046875	199.10784912109375
452	200.0402374267578	1.6919499999999998					1	DETECTED	200.0402 m/z @1.69 [CD8313_2.mzXML]	200.0402374267578	1.6919499999999998	1.6136666666666666	9.670383333333332	8.056716666666665	26940.767578125	742865.5415436402	0	1187	0.06311885092329383	51.45869704066429	89.44806167353886	200.03099060058594	200.04440307617188
453	200.1002655029297	1.88835					1	DETECTED	200.1003 m/z @1.89 [CD8313_2.mzXML]	200.1002655029297	1.88835	1.88835	19.666833333333333	17.778483333333334	17578.39453125	1515320.102271179	0	1187	7.476514370457582	null	null	200.09060668945312	200.1002655029297
454	200.1278839111328	2.0561166666666666					1	DETECTED	200.1279 m/z @2.06 [CD8313_2.mzXML]	200.1278839111328	2.0561166666666666	1.9305833333333333	11.249316666666665	9.318733333333332	23180.39453125	1234153.922969696	0	1187	0.6167317039979274	6.482615970551389	8.627324737749285	200.1231231689453	200.12867736816406
455	200.93751525878906	1.5399333333333334					1	DETECTED	200.9375 m/z @1.54 [CD8313_2.mzXML]	200.93751525878906	1.5399333333333334	1.4500166666666667	1.5834833333333334	0.13346666666666662	35913.01171875	212685.1706748046	0	1187	0.1165887568587809	0.7421686746987951	0.4843373493975902	200.9373321533203	200.9376983642578
456	200.97300720214844	1.5399333333333334					1	DETECTED	200.9730 m/z @1.54 [CD8313_2.mzXML]	200.97300720214844	1.5399333333333334	1.4656833333333334	19.7585	18.292816666666667	62094.71484375	2288679.0999315185	0	1187	0.10452386272056913	123.18395061728407	1.0596585985458478	200.9726104736328	200.97401428222656
457	201.0158233642578	1.9024166666666666					1	DETECTED	201.0158 m/z @1.90 [CD8313_2.mzXML]	201.0158233642578	1.9024166666666666	1.7435	16.923333333333332	15.179833333333331	125386.6015625	2722026.618794372	0	1187	0.1585314893696239	null	3.9038632523673114	201.01539611816406	201.01708984375
458	201.1117706298828	0.19269999999999998					1	DETECTED	201.1118 m/z @0.19 [CD8313_2.mzXML]	201.1117706298828	0.19269999999999998	0.10126666666666666	19.99816666666667	19.896900000000002	39651.55078125	2.8253397353503905E7	0	1187	14.496555782341243	108.80550492161869	15.742646157851118	201.1114044189453	201.11227416992188
459	202.04750061035156	9.717033333333335					1	DETECTED	202.0475 m/z @9.72 [CD8313_2.mzXML]	202.04750061035156	9.717033333333335	1.7592	9.825700000000001	8.066500000000001	11196.69921875	2636803.2656539306	0	1187	7.527868798720043	0.5068276540934509	0.013655308186901739	202.04660034179688	202.052978515625
460	202.08604431152344	9.078116666666666					1	DETECTED	202.0860 m/z @9.08 [CD8313_2.mzXML]	202.08604431152344	9.078116666666666	9.04335	10.108716666666668	1.0653666666666677	7814.73046875	210436.76423803717	0	1187	1.0712498491128866	15.321668264621518	29.643336529243037	202.08604431152344	202.08969116210938
461	202.11376953125	1.88835					1	DETECTED	202.1138 m/z @1.89 [CD8313_2.mzXML]	202.11376953125	1.88835	0.10126666666666666	19.99816666666667	19.896900000000002	14331.7216796875	3211405.587683655	0	1187	1.6027630699560549	4.389844941379317	0.898353918121072	202.1066131591797	202.11868286132812
462	202.97068786621094	1.5399333333333334					1	DETECTED	202.9707 m/z @1.54 [CD8313_2.mzXML]	202.97068786621094	1.5399333333333334	1.43395	19.666833333333333	18.232883333333334	19461.916015625	2150977.8567106933	0	1187	0.08775741998748843	85.45799397885834	179.43130353361477	202.97012329101562	202.97833251953125
463	203.0314483642578	1.88835					1	DETECTED	203.0314 m/z @1.89 [CD8313_2.mzXML]	203.0314483642578	1.88835	1.88835	9.404166666666667	7.515816666666667	46966.17578125	1930073.7351125488	0	1187	0.2473213541003041	null	null	203.02243041992188	203.0316162109375
464	203.05194091796875	1.7886					1	DETECTED	203.0519 m/z @1.79 [CD8313_2.mzXML]	203.05194091796875	1.7886	1.5253833333333333	11.233016666666666	9.707633333333332	2615090.0	4.574810651949215E7	1	1187	0.09354057742308619	6.502628791746986	9.636538775712355	203.05191040039062	203.0582275390625
465	203.10626220703125	12.195083333333335					1	DETECTED	203.1063 m/z @12.20 [CD8313_2.mzXML]	203.10626220703125	12.195083333333335	12.14295	19.429	7.286049999999998	5447.89111328125	539501.7482362671	0	1187	0.10278693128854854	69.8789961636822	138.7579923273644	203.1060333251953	203.11573791503906
466	204.0555877685547	1.7886					1	DETECTED	204.0556 m/z @1.79 [CD8313_2.mzXML]	204.0555877685547	1.7886	1.7592	11.171016666666667	9.411816666666667	142881.1875	2944224.1759519055	0	1187	0.2133736019105037	158.41305813191806	317.50978383972375	204.05502319335938	204.06556701660156
467	204.10482788085938	10.786783333333334					1	DETECTED	204.1048 m/z @10.79 [CD8313_2.mzXML]	204.10482788085938	10.786783333333334	10.6125	10.925416666666667	0.3129166666666663	9463.94140625	72809.67176828017	0	1187	0.08877420031483574	0.8977240126231221	0.8512415879365155	204.10476684570312	204.10565185546875
468	204.1226348876953	1.8742166666666666					1	DETECTED	204.1226 m/z @1.87 [CD8313_2.mzXML]	204.1226348876953	1.8742166666666666	1.8454333333333333	10.58	8.734566666666666	876276.5	8130493.647468713	0	1187	0.05853166138698751	9.726759104008131	11.86066362087185	204.12254333496094	204.12332153320312
469	204.95652770996094	1.6293333333333335					1	DETECTED	204.9565 m/z @1.63 [CD8313_2.mzXML]	204.95652770996094	1.6293333333333335	1.5689333333333333	1.7269833333333333	0.15805000000000002	53128.796875	223630.10366101094	0	1187	0.0655089427951927	1.1889173449156383	0.5753098530677796	204.9562225341797	204.9568634033203
470	204.99606323242188	12.125833333333333					1	DETECTED	204.9961 m/z @12.13 [CD8313_2.mzXML]	204.99606323242188	12.125833333333333	1.4153166666666666	15.381466666666666	13.966149999999999	5357.63818359375	1543679.6941269527	0	1187	1.507897311636416	0.6519830198045223	0.23813744361678596	204.99510192871094	204.99952697753906
471	205.04702758789062	9.3246					1	DETECTED	205.0470 m/z @9.32 [CD8313_2.mzXML]	205.04702758789062	9.3246	1.7592	11.171016666666667	9.411816666666667	31774.869140625	2128290.1251628413	0	1187	7.509142562293363	0.5087457630431668	0.01742027367203848	205.0466766357422	205.05654907226562
472	205.07064819335938	9.68655					1	DETECTED	205.0706 m/z @9.69 [CD8313_2.mzXML]	205.07064819335938	9.68655	3.1321333333333334	11.249316666666665	8.117183333333331	90300.5859375	1477361.8156999536	0	1187	0.09082526972650662	0.7331364183702889	0.336205987757367	205.06365966796875	205.0795440673828
473	205.08163452148438	1.9723166666666667					1	DETECTED	205.0816 m/z @1.97 [CD8313_2.mzXML]	205.08163452148438	1.9723166666666667	0.10126666666666666	19.99816666666667	19.896900000000002	24128.625	4561589.947250737	0	1187	0.12166558596635202	0.7969355840285488	1.1992375815089267	205.08143615722656	205.0863494873047
474	205.09681701660156	9.205516666666666					1	DETECTED	205.0968 m/z @9.21 [CD8313_2.mzXML]	205.09681701660156	9.205516666666666	1.6919499999999998	10.661983333333334	8.970033333333333	3523995.75	3.0031839675294697E7	1	1187	0.11839328667761784	1.7911949999981343	1.7154778500263348	205.0917510986328	205.09727478027344
475	205.1260528564453	1.8742166666666666					1	DETECTED	205.1261 m/z @1.87 [CD8313_2.mzXML]	205.1260528564453	1.8742166666666666	1.4656833333333334	9.27795	7.812266666666667	83698.6640625	1964744.993978392	0	1187	0.11183738856502945	1.0632791988034602	1.090861516932928	205.11785888671875	205.1337432861328
476	205.9872283935547	11.402433333333333					1	DETECTED	205.9872 m/z @11.40 [CD8313_2.mzXML]	205.9872283935547	11.402433333333333	0.11939999999999999	19.979833333333332	19.860433333333333	21411.142578125	4472471.654308259	0	1187	0.5147058568606688	1.0673689262768917	5.766922381208477	205.9867706298828	205.99484252929688
477	206.05043029785156	9.3246					1	DETECTED	206.0504 m/z @9.32 [CD8313_2.mzXML]	206.05043029785156	9.3246	9.3246	9.420116666666667	0.0955166666666667	3490.621337890625	11207.736754760701	0	1187	0.047450787663651184	null	null	206.0502471923828	206.0508270263672
478	206.08106994628906	10.314833333333333					1	DETECTED	206.0811 m/z @10.31 [CD8313_2.mzXML]	206.08106994628906	10.314833333333333	0.48546666666666666	19.59333333333333	19.107866666666663	112348.265625	2681131.9051435576	1	1187	0.08330275271053367	0.7209489743860321	0.2214175289475139	206.07418823242188	206.08984375
479	206.1001434326172	9.205516666666666					1	DETECTED	206.1001 m/z @9.21 [CD8313_2.mzXML]	206.1001434326172	9.205516666666666	9.1133	10.873683333333334	1.7603833333333334	371164.96875	3004144.598098209	0	1187	0.11489409453914412	1.7773443980914874	1.73349863307789	206.09054565429688	206.10060119628906
480	206.3820343017578	9.191183333333333					1	DETECTED	206.3820 m/z @9.19 [CD8313_2.mzXML]	206.3820343017578	9.191183333333333	9.146749999999999	9.3246	0.17785000000000117	11236.2138671875	73209.9925728151	0	1187	0.10343751166250392	2.0013128282070354	3.1759034977016425	206.3815460205078	206.38241577148438
481	206.89334106445312	1.7435					1	DETECTED	206.8933 m/z @1.74 [CD8313_2.mzXML]	206.89334106445312	1.7435	1.6919499999999998	2.01385	0.3219000000000003	40176.30859375	315501.57245507825	0	1187	0.11654816844011773	3.1222114451988263	5.244422890397653	206.89334106445312	206.8937530517578
482	206.99087524414062	16.777166666666666					1	DETECTED	206.9909 m/z @16.78 [CD8313_2.mzXML]	206.99087524414062	16.777166666666666	0.37596666666666667	19.99816666666667	19.622200000000003	5934.40380859375	2025431.8347679437	0	1187	1.7602563939688736	0.5981940345828355	0.1762949002203798	206.987060546875	206.99159240722656
483	207.0164794921875	12.14295					1	DETECTED	207.0165 m/z @12.14 [CD8313_2.mzXML]	207.0164794921875	12.14295	1.4153166666666666	15.2027	13.787383333333334	8959.7041015625	2706448.299726073	0	1187	0.7585242146776796	0.6425119397494978	0.28522684297641576	207.01339721679688	207.01747131347656
484	207.0843963623047	10.314833333333333					1	DETECTED	207.0844 m/z @10.31 [CD8313_2.mzXML]	207.0843963623047	10.314833333333333	10.281583333333334	10.4163	0.13471666666666593	12397.6328125	61631.863398681904	0	1187	0.08285056439209271	2.0258145363409086	3.051629072681817	207.08433532714844	207.08444213867188
485	207.11013793945312	9.1133					1	DETECTED	207.1101 m/z @9.11 [CD8313_2.mzXML]	207.11013793945312	9.1133	4.324166666666667	10.856316666666666	6.53215	24550.09765625	795690.1673297726	0	1187	0.11317705863888428	1.9542691956648992	2.6751148572005463	207.10403442382812	207.1128387451172
486	208.0489044189453	16.04					1	DETECTED	208.0489 m/z @16.04 [CD8313_2.mzXML]	208.0489044189453	16.04	0.37596666666666667	19.795333333333335	19.41936666666667	13414.6474609375	3815559.84152133	0	1187	2.6214523194629766	0.6198712123952751	0.6905983348208092	208.0441436767578	208.04971313476562
487	208.13294982910156	8.819416666666665					1	DETECTED	208.1329 m/z @8.82 [CD8313_2.mzXML]	208.13294982910156	8.819416666666665	8.44935	9.078116666666666	0.6287666666666656	14282.447265625	170984.72392742918	0	1187	0.17071602563160937	0.9613859970919133	0.9662705460599664	208.13278198242188	208.13385009765625
488	208.89068603515625	1.7742					1	DETECTED	208.8907 m/z @1.77 [CD8313_2.mzXML]	208.89068603515625	1.7742	1.6594666666666666	1.9165999999999999	0.2571333333333332	27302.07421875	219075.93239135743	0	1187	0.10610396738527417	1.1205694363742003	1.2411388727484007	208.88980102539062	208.890869140625
489	208.93528747558594	2.11245					1	DETECTED	208.9353 m/z @2.11 [CD8313_2.mzXML]	208.93528747558594	2.11245	2.0281833333333332	9.74735	7.719166666666668	6295.580078125	2616643.5067076418	0	1187	0.05849193723223767	45.802017405063275	90.60403481012655	208.93499755859375	208.94471740722656
490	208.9784698486328	14.069083333333333					1	DETECTED	208.9785 m/z @14.07 [CD8313_2.mzXML]	208.9784698486328	14.069083333333333	11.402433333333333	15.471266666666667	4.068833333333334	5667.20263671875	799995.8949066771	0	1187	2.043689032361696	0.7629110181938636	0.5258220363877273	208.97341918945312	208.97918701171875
491	208.98931884765625	10.992316666666666					1	DETECTED	208.9893 m/z @10.99 [CD8313_2.mzXML]	208.98931884765625	10.992316666666666	3.75765	11.249316666666665	7.491666666666665	29205.998046875	1289469.5095241992	0	1187	0.14461437142600708	0.5177617029119056	2.9391818550692212	208.989013671875	208.99822998046875
492	209.03326416015625	1.5399333333333334					1	DETECTED	209.0333 m/z @1.54 [CD8313_2.mzXML]	209.03326416015625	1.5399333333333334	1.4153166666666666	11.1413	9.725983333333332	42055.9921875	1990821.5843412168	0	1187	0.03543423496856146	0.7320486184781242	0.39321522374287327	209.02630615234375	209.03521728515625
493	209.0452423095703	16.077166666666667					1	DETECTED	209.0452 m/z @16.08 [CD8313_2.mzXML]	209.0452423095703	16.077166666666667	0.10126666666666666	19.99816666666667	19.896900000000002	25363.927734375	6125264.760571324	0	1187	7.044709680672618	0.6184265717778871	0.5341491246094793	209.04440307617188	209.04595947265625
494	209.09169006347656	7.690933333333334					1	DETECTED	209.0917 m/z @7.69 [CD8313_2.mzXML]	209.09169006347656	7.690933333333334	5.606566666666667	8.733933333333333	3.127366666666666	20126.05859375	1185904.1391923828	0	1187	0.5251790902894573	0.7436364295787669	0.17501838751235524	209.09127807617188	209.09275817871094
495	209.11676025390625	12.0574					1	DETECTED	209.1168 m/z @12.06 [CD8313_2.mzXML]	209.11676025390625	12.0574	0.7779666666666666	12.464933333333333	11.686966666666667	94599.2109375	2754874.8431926244	1	1187	0.15372113639208962	0.7016261014764026	0.14491021189316122	209.11341857910156	209.12069702148438
496	210.93545532226562	11.298066666666667					1	DETECTED	210.9355 m/z @11.30 [CD8313_2.mzXML]	210.93545532226562	11.298066666666667	11.054766666666666	18.335166666666666	7.2804	9542.083984375	1058033.6322407834	0	1187	0.7831037726101204	10.151051444632756	19.261597431061524	210.9345245361328	210.93580627441406
497	211.00338745117188	10.59625					1	DETECTED	211.0034 m/z @10.60 [CD8313_2.mzXML]	211.00338745117188	10.59625	8.58015	13.414	4.83385	6964.8759765625	980054.8801644898	0	1187	0.5809140520963805	1.1988120628937058	1.3976241257874116	210.99522399902344	211.01113891601562
498	211.04171752929688	2.40305					1	DETECTED	211.0417 m/z @2.40 [CD8313_2.mzXML]	211.04171752929688	2.40305	2.0984333333333334	18.171166666666668	16.072733333333336	15875.2685546875	3000792.7931956784	0	1187	0.2720087720843103	2.169284605731561	2.835603722025467	211.03466796875	211.04312133789062
499	211.05764770507812	9.404166666666667					1	DETECTED	211.0576 m/z @9.40 [CD8313_2.mzXML]	211.05764770507812	9.404166666666667	1.5253833333333333	14.61785	13.092466666666667	12697.7216796875	2609764.840418091	0	1187	0.07853707500195029	0.8308685562703209	0.11289680263317443	211.05747985839844	211.0662078857422
500	211.08023071289062	14.567350000000001					1	DETECTED	211.0802 m/z @14.57 [CD8313_2.mzXML]	211.08023071289062	14.567350000000001	12.280650000000001	17.252666666666666	4.972016666666665	4100.0517578125	564705.7266883549	0	1187	0.4231337129851216	1.0871598081660614	1.174319616332123	211.07928466796875	211.0805206298828
501	211.1324920654297	12.108466666666667					1	DETECTED	211.1325 m/z @12.11 [CD8313_2.mzXML]	211.1324920654297	12.108466666666667	0.10126666666666666	19.99816666666667	19.896900000000002	6451.55029296875	3386532.7547256476	0	1187	11.376301275429418	0.8285403757745354	0.3941143689252902	211.12249755859375	211.13368225097656
502	211.1439208984375	10.26575					1	DETECTED	211.1439 m/z @10.27 [CD8313_2.mzXML]	211.1439208984375	10.26575	10.2188	10.43285	0.2140500000000003	22915.453125	162578.19360790958	0	1187	0.1021086275710239	2.2795527156549205	3.503353805821482	211.14389038085938	211.1441192626953
503	212.019287109375	11.373099999999999					1	DETECTED	212.0193 m/z @11.37 [CD8313_2.mzXML]	212.019287109375	11.373099999999999	11.329316666666667	11.463366666666667	0.13405000000000022	19715.63671875	116920.93137866203	0	1187	0.10064455804914019	1.5308336505520113	2.0616673011040225	212.01927185058594	212.01959228515625
504	212.83888244628906	1.9861666666666666					1	DETECTED	212.8389 m/z @1.99 [CD8313_2.mzXML]	212.83888244628906	1.9861666666666666	1.6919499999999998	2.1967	0.50475	15712.138671875	253064.73617150867	0	1187	0.3281330756528771	0.8577862119753014	0.7070775752935704	212.83758544921875	212.83914184570312
505	213.1633758544922	14.61785					1	DETECTED	213.1634 m/z @14.62 [CD8313_2.mzXML]	213.1633758544922	14.61785	7.176433333333334	15.291516666666666	8.115083333333333	2507.318115234375	532424.8489475404	0	1187	0.26585832467927695	0.5452646785446319	0.0905293570892638	213.1581573486328	213.1642608642578
506	213.17788696289062	10.505933333333333					1	DETECTED	213.1779 m/z @10.51 [CD8313_2.mzXML]	213.17788696289062	10.505933333333333	8.681983333333333	10.62875	1.946766666666667	6002.41162109375	192773.7985426943	0	1187	0.07737786246746481	0.5336677723256303	0.0681381408124193	213.17727661132812	213.18487548828125
507	213.9587860107422	18.772499999999997					1	DETECTED	213.9588 m/z @18.77 [CD8313_2.mzXML]	213.9587860107422	18.772499999999997	0.10126666666666666	19.99816666666667	19.896900000000002	4262.36474609375	1435300.3661535333	0	1187	2.2546999377326244	0.5328223273949053	0.4251628614380851	213.95521545410156	213.95968627929688
508	214.05859375	1.8454333333333333					1	DETECTED	214.0586 m/z @1.85 [CD8313_2.mzXML]	214.05859375	1.8454333333333333	1.6919499999999998	9.469933333333334	7.777983333333333	34390.2421875	1005481.9775095214	0	1187	0.07954806431788053	25.249531824851907	49.80295321733233	214.04931640625	214.05909729003906
509	214.8358612060547	1.9723166666666667					1	DETECTED	214.8359 m/z @1.97 [CD8313_2.mzXML]	214.8358612060547	1.9723166666666667	1.7093333333333334	2.11245	0.40311666666666657	16552.90625	218458.7765936279	0	1187	0.4352031571614594	0.7664300652766333	0.5328601305532665	214.83551025390625	214.83631896972656
510	214.91722106933594	1.5543666666666667					1	DETECTED	214.9172 m/z @1.55 [CD8313_2.mzXML]	214.91722106933594	1.5543666666666667	1.43395	1.8454333333333333	0.4114833333333332	914198.9375	5741014.559615232	0	1187	0.100933476428827	0.7937476581764901	0.5119064465974333	214.91537475585938	214.91807556152344
511	214.9886932373047	1.5399333333333334					1	DETECTED	214.9887 m/z @1.54 [CD8313_2.mzXML]	214.9886932373047	1.5399333333333334	1.43395	1.5834833333333334	0.1495333333333333	57136.875	317203.9727304686	0	1187	0.11534951691396356	0.7055758632382151	0.4330510187139067	214.98841857910156	214.9886932373047
512	215.01597595214844	1.9723166666666667					1	DETECTED	215.0160 m/z @1.97 [CD8313_2.mzXML]	215.01597595214844	1.9723166666666667	1.88835	10.491783333333332	8.603433333333331	61247.58984375	2288788.29309552	0	1187	1.3115588377659173	50.77655219799205	9.531799868146392	215.01055908203125	215.02328491210938
513	215.1272430419922	11.1268					1	DETECTED	215.1272 m/z @11.13 [CD8313_2.mzXML]	215.1272430419922	11.1268	0.48546666666666666	16.905166666666666	16.4197	4002.223876953125	866882.7472906798	0	1187	0.13349825104678814	0.7715057636887609	0.5430115273775217	215.12429809570312	215.12796020507812
514	215.16339111328125	12.195083333333335					1	DETECTED	215.1634 m/z @12.20 [CD8313_2.mzXML]	215.16339111328125	12.195083333333335	12.00895	12.2467	0.23775000000000013	2842.302001953125	30174.62474383542	0	1187	0.07649016707681078	0.638655085959883	0.27731017191976587	215.1631317138672	215.16395568847656
515	215.92080688476562	1.5689333333333333					1	DETECTED	215.9208 m/z @1.57 [CD8313_2.mzXML]	215.92080688476562	1.5689333333333333	1.43395	1.5986	0.16464999999999996	27306.703125	163247.53889672837	0	1187	0.10911162697080568	0.6098901098901102	0.21978021978022041	215.9205780029297	215.92750549316406
516	216.01406860351562	1.7093333333333334					1	DETECTED	216.0141 m/z @1.71 [CD8313_2.mzXML]	216.01406860351562	1.7093333333333334	1.7093333333333334	3.96075	2.2514166666666666	6889.8720703125	386696.172471405	0	1187	0.026806481496231216	null	null	216.013916015625	216.0219268798828
517	216.11343383789062	2.0700166666666666					1	DETECTED	216.1134 m/z @2.07 [CD8313_2.mzXML]	216.11343383789062	2.0700166666666666	1.9165999999999999	9.078116666666666	7.1615166666666665	22860.693359375	965863.3311128846	0	1187	0.3706135679502085	3.955109107336043	6.77749837459341	216.1046600341797	216.1234130859375
518	216.9221954345703	1.6752833333333332					1	DETECTED	216.9222 m/z @1.68 [CD8313_2.mzXML]	216.9221954345703	1.6752833333333332	1.4656833333333334	6.18715	4.721466666666666	104513.984375	1665252.4802196654	0	1187	0.13548579598110377	34.054896591440354	1.6437565452778244	216.91354370117188	216.92283630371094
519	216.95053100585938	1.5399333333333334					1	DETECTED	216.9505 m/z @1.54 [CD8313_2.mzXML]	216.95053100585938	1.5399333333333334	1.43395	18.663833333333333	17.229883333333333	168801.703125	9195793.095489316	0	1187	0.11543295463455716	0.9622023279772552	0.849842292572437	216.94549560546875	216.9505615234375
520	217.04689025878906	10.908316666666668					1	DETECTED	217.0469 m/z @10.91 [CD8313_2.mzXML]	217.04689025878906	10.908316666666668	1.6136666666666666	17.7125	16.09883333333333	5512.55908203125	1443238.0258219906	0	1187	0.1100154383958909	0.8660268720894994	0.44593000275679257	217.03842163085938	217.05426025390625
521	217.08163452148438	1.8742166666666666					1	DETECTED	217.0816 m/z @1.87 [CD8313_2.mzXML]	217.08163452148438	1.8742166666666666	1.8742166666666666	14.838216666666666	12.963999999999999	28467.03515625	1908891.9637266851	0	1187	0.012154918602870657	null	null	217.08074951171875	217.08934020996094
522	217.12136840820312	18.918833333333335					1	DETECTED	217.1214 m/z @18.92 [CD8313_2.mzXML]	217.12136840820312	18.918833333333335	0.11939999999999999	19.99816666666667	19.87876666666667	14415.1064453125	3325837.3197577195	0	1187	2.487513585516851	0.6488016674099807	0.05838043271980247	217.11781311035156	217.12228393554688
523	218.04225158691406	10.140716666666666					1	DETECTED	218.0423 m/z @10.14 [CD8313_2.mzXML]	218.04225158691406	10.140716666666666	8.733933333333333	10.992316666666666	2.2583833333333327	151053.203125	1477416.3922034318	1	1187	0.0987440105943449	0.6928875435985776	0.1291424745644986	218.0418243408203	218.0508270263672
524	218.13841247558594	2.01385					1	DETECTED	218.1384 m/z @2.01 [CD8313_2.mzXML]	218.13841247558594	2.01385	0.13766666666666666	19.942999999999998	19.80533333333333	57592.18359375	3908486.0162959886	0	1187	0.29627711572273885	8.402268412082691	1.187881912564335	218.13197326660156	218.14419555664062
525	218.21142578125	10.399116666666666					1	DETECTED	218.2114 m/z @10.40 [CD8313_2.mzXML]	218.21142578125	10.399116666666666	10.364849999999999	10.505933333333333	0.14108333333333434	7948.5751953125	38385.12946911612	0	1187	0.08253639613968033	2.058608949416317	5.594155783181894	218.21090698242188	218.2115478515625
526	218.96946716308594	9.68655					1	DETECTED	218.9695 m/z @9.69 [CD8313_2.mzXML]	218.96946716308594	9.68655	9.436266666666667	10.347883333333334	0.9116166666666672	16710.646484375	436861.81707165536	0	1187	0.428936120791894	1.8211693414130625	2.2729980279356554	218.96946716308594	218.96987915039062
527	218.98365783691406	1.5399333333333334					1	DETECTED	218.9837 m/z @1.54 [CD8313_2.mzXML]	218.98365783691406	1.5399333333333334	1.43395	12.599416666666666	11.165466666666667	27178.931640625	2365508.3166987915	0	1187	0.1423809886191969	51.172536687176354	105.8278830304152	218.98336791992188	218.9922332763672
528	219.02589416503906	1.7742					1	DETECTED	219.0259 m/z @1.77 [CD8313_2.mzXML]	219.02589416503906	1.7742	1.7093333333333334	19.301333333333332	17.592	1841296.125	2.1147171648777742E7	1	1187	0.05293470365606945	4.513348060733051	8.023637691971038	219.0159454345703	219.02676391601562
529	219.0455322265625	10.15615					1	DETECTED	219.0455 m/z @10.16 [CD8313_2.mzXML]	219.0455322265625	10.15615	8.4337	11.1268	2.6930999999999994	13420.1865234375	334782.4895168153	0	1187	1.597034240789256	2.5408671815206594	0.7981194077127708	219.0427703857422	219.0476531982422
530	219.0626678466797	10.4627					1	DETECTED	219.0627 m/z @10.46 [CD8313_2.mzXML]	219.0626678466797	10.4627	9.27795	10.4627	1.1847499999999993	2100.4248046875	72624.90982354725	0	1187	0.0710533961296651	0.5	null	219.0620574951172	219.07095336914062
531	219.1172332763672	14.855533333333334					1	DETECTED	219.1172 m/z @14.86 [CD8313_2.mzXML]	219.1172332763672	14.855533333333334	9.701683333333333	19.59333333333333	9.891649999999997	13230.06640625	1351036.8028756715	0	1187	0.9940553988451626	0.8199327535521722	5.778325122545705	219.11302185058594	219.11778259277344
532	219.1737060546875	11.34395					1	DETECTED	219.1737 m/z @11.34 [CD8313_2.mzXML]	219.1737060546875	11.34395	0.10126666666666666	19.9615	19.860233333333333	15258.3447265625	1939386.3625142516	0	1187	1.00089181946643	1.3898977420029097	0.7890859003508934	219.1731414794922	219.17532348632812
533	220.02955627441406	1.7742					1	DETECTED	220.0296 m/z @1.77 [CD8313_2.mzXML]	220.02955627441406	1.7742	1.6919499999999998	4.023750000000001	2.3318000000000008	101672.9296875	1305547.4605796202	0	1187	0.1326511411679927	14.099740028796585	5.369931137955798	220.02915954589844	220.037353515625
534	220.0578155517578	11.083283333333332					1	DETECTED	220.0578 m/z @11.08 [CD8313_2.mzXML]	220.0578155517578	11.083283333333332	9.3246	11.201033333333333	1.876433333333333	13528.3037109375	239040.02560604867	0	1187	0.11489937448703635	0.5334767487040497	0.06695349740809943	220.0576629638672	220.06068420410156
535	220.11776733398438	8.922416666666667					1	DETECTED	220.1178 m/z @8.92 [CD8313_2.mzXML]	220.11776733398438	8.922416666666667	2.7866333333333335	14.752483333333334	11.96585	10988.818359375	977105.8620104671	0	1187	0.1265346622843424	0.9750873971538543	34.99754064977876	220.11764526367188	220.12075805664062
536	220.9341583251953	1.6136666666666666					1	DETECTED	220.9342 m/z @1.61 [CD8313_2.mzXML]	220.9341583251953	1.6136666666666666	1.5689333333333333	15.70965	14.140716666666666	94694.6796875	2915222.645351929	0	1187	0.059442422270935324	1.6039315441429804	1.6559734304159497	220.93017578125	220.93438720703125
537	220.9813690185547	1.5543666666666667					1	DETECTED	220.9814 m/z @1.55 [CD8313_2.mzXML]	220.9813690185547	1.5543666666666667	1.4656833333333334	1.5834833333333334	0.1177999999999999	6829.38134765625	39609.339348266585	0	1187	0.12079505558137682	0.6641608720165385	0.328321744033077	220.98109436035156	220.9813690185547
538	221.0243682861328	1.7742					1	DETECTED	221.0244 m/z @1.77 [CD8313_2.mzXML]	221.0243682861328	1.7742	1.7093333333333334	12.024466666666665	10.315133333333332	123094.8203125	2622689.8499186086	0	1187	0.04860007435173719	63.26813674245173	8.169929290743958	221.0208740234375	221.02601623535156
539	221.05307006835938	11.585550000000001					1	DETECTED	221.0531 m/z @11.59 [CD8313_2.mzXML]	221.05307006835938	11.585550000000001	1.43395	11.825033333333332	10.391083333333333	19269.212890625	4959637.998297027	0	1187	0.07014387441415515	0.5117953491732008	0.01608964810977619	221.04425048828125	221.05331420898438
540	221.0808868408203	10.520433333333333					1	DETECTED	221.0809 m/z @10.52 [CD8313_2.mzXML]	221.0808868408203	10.520433333333333	10.491783333333332	10.59625	0.10446666666666715	8376.080078125	41676.39695520038	0	1187	0.09390415741061808	1.823152995927827	2.646305991855654	221.08056640625	221.0813446044922
541	221.09201049804688	8.665233333333333					1	DETECTED	221.0920 m/z @8.67 [CD8313_2.mzXML]	221.09201049804688	8.665233333333333	4.324166666666667	9.29325	4.969083333333334	6201.84423828125	351022.882856903	0	1187	0.2024600109716097	0.5723343725044536	0.15031761321150883	221.09107971191406	221.09259033203125
542	221.1171112060547	12.177733333333332					1	DETECTED	221.1171 m/z @12.18 [CD8313_2.mzXML]	221.1171112060547	12.177733333333332	0.13766666666666666	19.924833333333332	19.787166666666664	5372.0634765625	1526208.2439479062	0	1187	0.17650697471962218	0.8217216405224776	0.7120050315320107	221.11618041992188	221.12081909179688
543	222.0645751953125	16.169283333333333					1	DETECTED	222.0646 m/z @16.17 [CD8313_2.mzXML]	222.0645751953125	16.169283333333333	9.63825	19.7585	10.120250000000002	12652.568359375	2442848.477396054	0	1187	2.460453558998303	0.7410603971241597	0.4802675133100127	222.06396484375	222.07333374023438
544	222.9940643310547	13.846583333333333					1	DETECTED	222.9941 m/z @13.85 [CD8313_2.mzXML]	222.9940643310547	13.846583333333333	10.942383333333334	18.863999999999997	7.921616666666663	21974.392578125	3432791.916017395	0	1187	1.9130157962882954	1.3638207882836348	2.2161596303694875	222.9874267578125	222.9945831298828
545	223.06088256835938	16.077166666666667					1	DETECTED	223.0609 m/z @16.08 [CD8313_2.mzXML]	223.06088256835938	16.077166666666667	9.095516666666667	19.666833333333333	10.571316666666666	24469.314453125	5493765.219361448	0	1187	2.326831767430461	0.7318436575263755	0.39965765151294186	223.06048583984375	223.06129455566406
546	223.0959930419922	11.542					1	DETECTED	223.0960 m/z @11.54 [CD8313_2.mzXML]	223.0959930419922	11.542	0.10126666666666666	19.99816666666667	19.896900000000002	776405.75	1.0893612090011364E7	1	1187	0.08815436260010046	0.5161806700128767	0.023145757892581914	223.09188842773438	223.09754943847656
547	223.13247680664062	12.381499999999999					1	DETECTED	223.1325 m/z @12.38 [CD8313_2.mzXML]	223.13247680664062	12.381499999999999	10.821200000000001	12.566433333333332	1.7452333333333314	21829.052734375	752322.1092954709	0	1187	0.08694781529266038	0.5592621077143285	0.11852421542865707	223.130126953125	223.1327667236328
548	224.09947204589844	11.55665					1	DETECTED	224.0995 m/z @11.56 [CD8313_2.mzXML]	224.09947204589844	11.55665	1.5689333333333333	12.024466666666665	10.455533333333332	88383.0078125	5125820.394260348	0	1187	0.15419602562881352	0.5169957498671585	0.014162306906517918	224.09051513671875	224.09996032714844
549	224.86434936523438	1.7269833333333333					1	DETECTED	224.8643 m/z @1.73 [CD8313_2.mzXML]	224.86434936523438	1.7269833333333333	1.6919499999999998	1.7592	0.06725000000000025	30898.72265625	103660.95211767603	0	1187	0.07855772129459693	0.959800190294957	0.919600380589914	224.86434936523438	224.864501953125
550	224.95089721679688	11.84205					1	DETECTED	224.9509 m/z @11.84 [CD8313_2.mzXML]	224.95089721679688	11.84205	11.201033333333333	18.536166666666666	7.335133333333333	31483.81640625	2638740.171136751	0	1187	1.0278358439484911	3.6733063409258175	5.861380850236092	224.9501953125	224.95179748535156
551	224.98414611816406	10.975950000000001					1	DETECTED	224.9841 m/z @10.98 [CD8313_2.mzXML]	224.98414611816406	10.975950000000001	10.891183333333334	14.668266666666666	3.777083333333332	58962.42578125	1331474.550349242	0	1187	0.1711939401717082	22.556564662328302	47.63645855395492	224.98411560058594	224.99142456054688
552	225.03427124023438	1.7886					1	DETECTED	225.0343 m/z @1.79 [CD8313_2.mzXML]	225.03427124023438	1.7886	1.7269833333333333	14.855533333333334	13.12855	57991.625	2863375.704570862	0	1187	0.20300549391125178	106.53408168785505	212.06816337571007	225.02685546875	225.034423828125
553	225.1079864501953	1.8742166666666666					1	DETECTED	225.1080 m/z @1.87 [CD8313_2.mzXML]	225.1079864501953	1.8742166666666666	1.8742166666666666	12.698016666666666	10.823799999999999	33804.18359375	1212953.6431018368	0	1187	0.14756825797585793	null	null	225.10047912597656	225.11138916015625
554	225.9878387451172	10.975950000000001					1	DETECTED	225.9878 m/z @10.98 [CD8313_2.mzXML]	225.9878387451172	10.975950000000001	10.925416666666667	11.083283333333332	0.15786666666666527	4781.97021484375	31638.681137573192	0	1187	0.10824995676069449	1.562005277044821	2.124010554089642	225.9877471923828	225.98831176757812
555	226.11871337890625	8.340066666666667					1	DETECTED	226.1187 m/z @8.34 [CD8313_2.mzXML]	226.11871337890625	8.340066666666667	7.984533333333333	8.8363	0.8517666666666663	3063.953369140625	79183.05149948115	0	1187	0.4431208358017411	1.1978717419838723	1.3957434839677445	226.117919921875	226.11915588378906
556	226.95094299316406	1.6444666666666667					1	DETECTED	226.9509 m/z @1.64 [CD8313_2.mzXML]	226.95094299316406	1.6444666666666667	1.5834833333333334	19.3195	17.736016666666668	472944.46875	6473426.311901948	0	1187	0.058285562540739244	1.4866424549848694	1.0038598473294669	226.94573974609375	226.9520721435547
557	226.98472595214844	10.992316666666666					1	DETECTED	226.9847 m/z @10.99 [CD8313_2.mzXML]	226.98472595214844	10.992316666666666	10.925416666666667	18.663833333333333	7.738416666666666	7700.8310546875	682541.2143884277	0	1187	0.1541701925373431	57.83570004982679	114.67140009965358	226.97962951660156	226.9893798828125
558	227.07911682128906	9.191183333333333					1	DETECTED	227.0791 m/z @9.19 [CD8313_2.mzXML]	227.07911682128906	9.191183333333333	9.130766666666666	12.0574	2.926633333333333	27288.84765625	513984.8454844054	0	1187	0.1054040375208114	1.815955984111415	2.4647598690506567	227.0711212158203	227.08291625976562
559	227.10252380371094	8.681983333333333					1	DETECTED	227.1025 m/z @8.68 [CD8313_2.mzXML]	227.10252380371094	8.681983333333333	8.261466666666667	9.90835	1.6468833333333333	5834.60107421875	133322.1671344298	0	1187	0.10214687232780584	1.9581665411596876	2.916333082319375	227.10223388671875	227.10379028320312
560	227.12486267089844	1.8313					1	DETECTED	227.1249 m/z @1.83 [CD8313_2.mzXML]	227.12486267089844	1.8313	1.8168333333333335	2.2936	0.47676666666666656	136989.28125	714172.1296738276	0	1187	0.06909959290069345	12.654584251605828	14.797914897992685	227.12461853027344	227.1251220703125
561	227.1753692626953	9.809966666666666					1	DETECTED	227.1754 m/z @9.81 [CD8313_2.mzXML]	227.1753692626953	9.809966666666666	0.9598333333333334	19.869500000000002	18.90966666666667	87284.7265625	2967374.338440553	0	1187	0.1303482581098443	1.8360620011417585	0.8468154935546544	227.17422485351562	227.17628479003906
562	228.0630645751953	10.314833333333333					1	DETECTED	228.0631 m/z @10.31 [CD8313_2.mzXML]	228.0630645751953	10.314833333333333	10.26575	10.4627	0.1969499999999993	35154.4765625	209829.35921667478	0	1187	0.09661733161406083	2.006281833616345	2.4937694163618924	228.06288146972656	228.063232421875
563	229.0164031982422	9.3246					1	DETECTED	229.0164 m/z @9.32 [CD8313_2.mzXML]	229.0164031982422	9.3246	9.24825	10.187166666666666	0.9389166666666657	6345.4052734375	93704.94047711181	0	1187	0.033448138057647014	6.14876664483739	11.29753328967478	229.01626586914062	229.01744079589844
564	229.14300537109375	0.3392666666666667					1	DETECTED	229.1430 m/z @0.34 [CD8313_2.mzXML]	229.14300537109375	0.3392666666666667	0.10126666666666666	19.99816666666667	19.896900000000002	78472.265625	5.762809016111285E7	1	1187	14.613642357648038	41.80021008403361	82.60042016806722	229.14273071289062	229.14361572265625
565	229.15420532226562	1.88835					1	DETECTED	229.1542 m/z @1.89 [CD8313_2.mzXML]	229.15420532226562	1.88835	1.8454333333333333	2.1546166666666666	0.30918333333333337	163611.34375	1508771.6270644518	0	1187	0.1814966353524845	3.6021359223300933	6.047322742722831	229.15420532226562	229.15460205078125
566	230.14634704589844	18.882166666666667					1	DETECTED	230.1463 m/z @18.88 [CD8313_2.mzXML]	230.14634704589844	18.882166666666667	0.15605	19.703500000000002	19.54745	10283.240234375	6887932.262273496	0	1187	15.58808916125323	0.521930156368067	0.04386031273613422	230.1388397216797	230.14744567871094
567	230.15785217285156	1.8742166666666666					1	DETECTED	230.1579 m/z @1.87 [CD8313_2.mzXML]	230.15785217285156	1.8742166666666666	1.8742166666666666	2.74515	0.8709333333333336	15400.2841796875	286447.2581545409	0	1187	0.16969520704164576	null	null	230.15684509277344	230.1578826904297
568	230.2472686767578	11.402433333333333					1	DETECTED	230.2473 m/z @11.40 [CD8313_2.mzXML]	230.2472686767578	11.402433333333333	11.34395	11.902133333333333	0.5581833333333339	234021.984375	1587401.5715041568	1	1187	0.0936389475056334	2.0806638976488885	2.7452008388699607	230.24710083007812	230.24774169921875
569	230.9661407470703	1.5253833333333333					1	DETECTED	230.9661 m/z @1.53 [CD8313_2.mzXML]	230.9661407470703	1.5253833333333333	1.43395	1.6293333333333335	0.19538333333333346	182657.359375	1182079.3202695306	0	1187	0.10894190211271892	1.1348200238523602	1.032612952842063	230.96583557128906	230.96620178222656
570	230.98980712890625	1.9585333333333332					1	DETECTED	230.9898 m/z @1.96 [CD8313_2.mzXML]	230.98980712890625	1.9585333333333332	1.9165999999999999	6.028499999999999	4.1118999999999994	14818.171875	500825.0968539429	0	1187	1.38072031652156	49.029014308426014	38.72902497478646	230.98922729492188	230.99044799804688
571	231.1370086669922	14.855533333333334					1	DETECTED	231.1370 m/z @14.86 [CD8313_2.mzXML]	231.1370086669922	14.855533333333334	0.10126666666666666	19.99816666666667	19.896900000000002	202879.71875	2.0733212815249685E7	1	1187	0.53907398875333	1.2507790462998492	3.940401631831539	231.1359100341797	231.14695739746094
572	232.11737060546875	1.9585333333333332					1	DETECTED	232.1174 m/z @1.96 [CD8313_2.mzXML]	232.11737060546875	1.9585333333333332	1.8600833333333333	10.202850000000002	8.342766666666668	8815.2509765625	655854.0958854676	0	1187	0.4254055140930797	42.37057728119184	83.74115456238368	232.11643981933594	232.11929321289062
573	232.14036560058594	14.855533333333334					1	DETECTED	232.1404 m/z @14.86 [CD8313_2.mzXML]	232.14036560058594	14.855533333333334	9.990683333333333	19.59333333333333	9.602649999999997	12975.1044921875	1674542.5747032166	0	1187	0.9306370309648102	0.9682061826285033	0.6177875644200329	232.13558959960938	232.1407470703125
574	232.15415954589844	8.4337					1	DETECTED	232.1542 m/z @8.43 [CD8313_2.mzXML]	232.15415954589844	8.4337	4.372083333333333	9.62135	5.249266666666666	182156.390625	2905466.1245750696	1	1187	0.15048205326626096	0.8682461892869145	0.6495886780792804	232.15359497070312	232.15476989746094
575	232.89614868164062	1.6752833333333332					1	DETECTED	232.8961 m/z @1.68 [CD8313_2.mzXML]	232.89614868164062	1.6752833333333332	1.6444666666666667	1.9445833333333333	0.3001166666666666	80625.0859375	639304.8512851562	0	1187	0.13131844087630573	4.869388858842644	19.722711940965407	232.89544677734375	232.8968963623047
576	232.92788696289062	1.5689333333333333					1	DETECTED	232.9279 m/z @1.57 [CD8313_2.mzXML]	232.92788696289062	1.5689333333333333	1.43395	1.6293333333333335	0.19538333333333346	91022.375	533007.1424536131	0	1187	0.08966547021304727	0.7142798061619292	0.37752386116302045	232.9274444580078	232.92811584472656
577	232.98544311523438	10.58					1	DETECTED	232.9854 m/z @10.58 [CD8313_2.mzXML]	232.98544311523438	10.58	10.43285	18.042666666666666	7.609816666666665	25003.564453125	1352949.8644267577	0	1187	0.21968580650481506	25.34459606717134	4.708798581631793	232.98492431640625	232.98712158203125
578	233.1328582763672	14.99265					1	DETECTED	233.1329 m/z @14.99 [CD8313_2.mzXML]	233.1328582763672	14.99265	9.372133333333332	19.137333333333334	9.765200000000002	7575.81640625	1482526.4784859922	0	1187	0.8006554357612821	0.8687101719592802	0.7588725940235288	233.12535095214844	233.13645935058594
579	233.14682006835938	14.6851					1	DETECTED	233.1468 m/z @14.69 [CD8313_2.mzXML]	233.14682006835938	14.6851	0.8142999999999999	19.575499999999998	18.7612	9077.5888671875	1850288.9645090008	0	1187	0.9330594498222098	0.9389178251745142	0.7818499836565062	233.13739013671875	233.1475372314453
580	234.01922607421875	11.054766666666666					1	DETECTED	234.0192 m/z @11.05 [CD8313_2.mzXML]	234.01922607421875	11.054766666666666	8.819416666666665	11.358766666666666	2.5393500000000007	40908.5546875	886193.3032519225	0	1187	0.09313130186259322	0.5818883235871375	0.31889282778733213	234.01100158691406	234.0193328857422
581	234.07931518554688	9.553966666666668					1	DETECTED	234.0793 m/z @9.55 [CD8313_2.mzXML]	234.07931518554688	9.553966666666668	9.453183333333333	11.993183333333333	2.539999999999999	5237.48193359375	293633.8887672423	0	1187	0.18133283871829242	12.601289895816006	2.590286700822372	234.0704345703125	234.0799560546875
582	235.0687713623047	11.8732					1	DETECTED	235.0688 m/z @11.87 [CD8313_2.mzXML]	235.0687713623047	11.8732	11.52715	12.314466666666668	0.7873166666666673	68769.75	568255.5928165884	0	1187	0.09144224718095195	1.1474741649415214	0.7771150166697633	235.0631561279297	235.06918334960938
583	235.09234619140625	2.6479					1	DETECTED	235.0923 m/z @2.65 [CD8313_2.mzXML]	235.09234619140625	2.6479	0.32093333333333335	19.887833333333333	19.5669	62085.625	8423318.66371414	0	1187	5.5883022972025795	1.9508406619192684	9.356966372880043	235.09083557128906	235.09332275390625
584	235.14402770996094	10.564883333333334					1	DETECTED	235.1440 m/z @10.56 [CD8313_2.mzXML]	235.14402770996094	10.564883333333334	10.520433333333333	10.59625	0.07581666666666642	2669.55419921875	9450.063100585881	0	1187	0.06305493957694175	0.8528308961379567	0.7056617922759135	235.14370727539062	235.1444091796875
585	235.1688995361328	12.280650000000001					1	DETECTED	235.1689 m/z @12.28 [CD8313_2.mzXML]	235.1688995361328	12.280650000000001	0.10126666666666666	19.99816666666667	19.896900000000002	14778.697265625	1706906.2469023746	0	1187	0.11963994892573027	0.8200929689127531	0.6583090276100662	235.16793823242188	235.1698760986328
586	236.04046630859375	1.7886					1	DETECTED	236.0405 m/z @1.79 [CD8313_2.mzXML]	236.04046630859375	1.7886	1.7886	14.550466666666667	12.761866666666666	6636.72412109375	1875472.2465565791	0	1187	9.08364249395123	null	null	236.0308074951172	236.04046630859375
587	236.06861877441406	11.88745					1	DETECTED	236.0686 m/z @11.89 [CD8313_2.mzXML]	236.06861877441406	11.88745	10.108716666666668	12.0574	1.9486833333333315	16050.0947265625	590401.0571445615	0	1187	1.8671215235250909	0.5477727596416927	0.05629489481859408	236.06822204589844	236.072509765625
588	236.0805206298828	15.185216666666667					1	DETECTED	236.0805 m/z @15.19 [CD8313_2.mzXML]	236.0805206298828	15.185216666666667	10.331383333333333	17.82283333333333	7.491449999999999	3597.485107421875	697054.2025985717	0	1187	2.1063392184788423	0.7717044947292515	0.543408989458503	236.07896423339844	236.0810089111328
589	236.0956268310547	2.9434833333333335					1	DETECTED	236.0956 m/z @2.94 [CD8313_2.mzXML]	236.0956268310547	2.9434833333333335	2.4437333333333333	18.335166666666666	15.891433333333332	6734.21240234375	1049551.6184417417	0	1187	0.5953980369471363	15.89938302484575	7.031859557494342	236.0907440185547	236.09674072265625
590	236.9977264404297	1.9723166666666667					1	DETECTED	236.9977 m/z @1.97 [CD8313_2.mzXML]	236.9977264404297	1.9723166666666667	1.88835	10.26575	8.377400000000002	23124.28515625	783199.173283142	0	1187	0.03920864194388729	46.589572482061705	16.825293190129354	236.99732971191406	237.00729370117188
591	237.07659912109375	15.691366666666665					1	DETECTED	237.0766 m/z @15.69 [CD8313_2.mzXML]	237.07659912109375	15.691366666666665	1.5834833333333334	18.8275	17.244016666666667	7118.09912109375	1955998.9344463495	0	1187	3.5995315638468117	0.6111482587158718	0.6580346579723891	237.07041931152344	237.08644104003906
592	237.11160278320312	11.825033333333332					1	DETECTED	237.1116 m/z @11.83 [CD8313_2.mzXML]	237.11160278320312	11.825033333333332	0.32093333333333335	19.99816666666667	19.677233333333337	15090.3115234375	2503790.7829379286	0	1187	2.426713377438494	1.1843552969512812	9.648988865684926	237.10841369628906	237.11294555664062
593	237.14808654785156	11.9468					1	DETECTED	237.1481 m/z @11.95 [CD8313_2.mzXML]	237.14808654785156	11.9468	11.571050000000001	12.665066666666666	1.0940166666666649	12057.3740234375	214400.29773266596	0	1187	0.42210128699974625	1.4557773342204523	1.9115546684409048	237.1457061767578	237.1491241455078
594	238.0643310546875	8.750916666666665					1	DETECTED	238.0643 m/z @8.75 [CD8313_2.mzXML]	238.0643310546875	8.750916666666665	8.665233333333333	9.219716666666667	0.5544833333333337	15174.35546875	118894.20057760648	0	1187	0.10412702994532097	1.2263617547284942	1.4101984169044521	238.0640106201172	238.07286071777344
595	238.1070556640625	14.584133333333334					1	DETECTED	238.1071 m/z @14.58 [CD8313_2.mzXML]	238.1070556640625	14.584133333333334	3.57225	19.887833333333333	16.315583333333333	11040.048828125	2696577.213684326	0	1187	5.714487946938739	1.0045777001075051	0.9795326638471749	238.10618591308594	238.1078338623047
596	238.8411865234375	1.7435					1	DETECTED	238.8412 m/z @1.74 [CD8313_2.mzXML]	238.8411865234375	1.7435	1.6919499999999998	2.0839666666666665	0.3920166666666667	21393.080078125	173788.39579003913	0	1187	0.08926364527674102	3.802295505981233	6.604591011962466	238.84112548828125	238.8415069580078
597	238.9664764404297	12.00895					1	DETECTED	238.9665 m/z @12.01 [CD8313_2.mzXML]	238.9664764404297	12.00895	10.382200000000001	17.767666666666667	7.385466666666666	80281.234375	6930239.281516143	0	1187	0.7769888112922168	2.2390417185057845	3.5383368513021805	238.9626007080078	238.97093200683594
598	239.06350708007812	1.8600833333333333					1	DETECTED	239.0635 m/z @1.86 [CD8313_2.mzXML]	239.06350708007812	1.8600833333333333	1.5689333333333333	9.420116666666667	7.851183333333333	128282.921875	1136570.1950672297	0	1187	0.03337429681069781	1.408446721282648	10.293763504668638	239.062255859375	239.0733184814453
599	239.09083557128906	10.520433333333333					1	DETECTED	239.0908 m/z @10.52 [CD8313_2.mzXML]	239.09083557128906	10.520433333333333	10.2188	11.542	1.3232	558461.4375	3550740.726443073	1	1187	0.08707088177683708	1.9880911312443734	2.9356854018713334	239.0887451171875	239.09156799316406
600	239.13888549804688	9.717033333333335					1	DETECTED	239.1389 m/z @9.72 [CD8313_2.mzXML]	239.13888549804688	9.717033333333335	9.68655	9.925	0.23845000000000027	3342.02587890625	24539.818725402853	0	1187	0.11062342704648032	3.911153635866445	6.82230727173289	239.13833618164062	239.1392059326172
601	239.96568298339844	11.790316666666666					1	DETECTED	239.9657 m/z @11.79 [CD8313_2.mzXML]	239.96568298339844	11.790316666666666	9.060483333333334	17.087833333333332	8.027349999999998	5543.48583984375	949730.5218424074	0	1187	0.5781389164476423	1.4703003846388674	1.2196899675221047	239.9650115966797	239.97146606445312
602	240.09454345703125	10.520433333333333					1	DETECTED	240.0945 m/z @10.52 [CD8313_2.mzXML]	240.09454345703125	10.520433333333333	8.355933333333333	14.923683333333335	6.567750000000002	59266.96875	1496288.2156369656	0	1187	0.0894315798065719	1.2403183339058337	1.4736094874349879	240.09426879882812	240.1005859375
603	240.9669952392578	12.14295					1	DETECTED	240.9670 m/z @12.14 [CD8313_2.mzXML]	240.9669952392578	12.14295	10.975950000000001	19.119000000000003	8.143050000000002	8601.1005859375	1168736.201995635	0	1187	0.2551695185465057	2.2985872974211974	5.690895336077085	240.96107482910156	240.9682159423828
604	241.03099060058594	2.0984333333333334					1	DETECTED	241.0310 m/z @2.10 [CD8313_2.mzXML]	241.03099060058594	2.0984333333333334	1.6293333333333335	19.009833333333333	17.380499999999998	3445.842529296875	1428289.9478243408	0	1187	7.122534061132319	18.525367725431682	36.05073545086337	241.0216827392578	241.03900146484375
605	241.10658264160156	11.542					1	DETECTED	241.1066 m/z @11.54 [CD8313_2.mzXML]	241.10658264160156	11.542	1.8454333333333333	18.153000000000002	16.30756666666667	228410.75	5093107.803170923	0	1187	0.08519785224569176	0.5192143511138074	0.023412908566855562	241.09921264648438	241.10964965820312
606	241.1542205810547	1.88835					1	DETECTED	241.1542 m/z @1.89 [CD8313_2.mzXML]	241.1542205810547	1.88835	1.8742166666666666	10.382200000000001	8.507983333333334	22901.79296875	1143731.518654938	0	1187	8.616388840290082	76.57293500658838	139.9908085417843	241.1533203125	241.1560821533203
607	242.09954833984375	8.922416666666667					1	DETECTED	242.0995 m/z @8.92 [CD8313_2.mzXML]	242.09954833984375	8.922416666666667	8.802233333333334	8.95685	0.15461666666666574	5568.80078125	31594.77548773165	0	1187	0.08667932199703188	0.6432533629177608	0.28650672583552156	242.09910583496094	242.09982299804688
608	242.1099090576172	11.675583333333332					1	DETECTED	242.1099 m/z @11.68 [CD8313_2.mzXML]	242.1099090576172	11.675583333333332	8.768083333333333	11.80725	3.0391666666666666	7602.71630859375	420678.70680316124	0	1187	0.08568837595690404	0.5226425910002868	0.045285182000573604	242.10052490234375	242.11045837402344
609	242.21083068847656	11.511033333333334					1	DETECTED	242.2108 m/z @11.51 [CD8313_2.mzXML]	242.21083068847656	11.511033333333334	11.49495	12.698016666666666	1.2030666666666665	17824.083984375	377729.19335675094	0	1187	0.6626434665816845	13.908467879548452	23.35817521480403	242.20997619628906	242.2126007080078
610	242.92481994628906	1.6444666666666667					1	DETECTED	242.9248 m/z @1.64 [CD8313_2.mzXML]	242.92481994628906	1.6444666666666667	1.5834833333333334	1.7592	0.17571666666666674	208887.078125	803800.3092075196	0	1187	0.053506152626489945	1.4177615189461563	1.1743806966177428	242.92466735839844	242.92532348632812
611	242.9621124267578	12.212416666666666					1	DETECTED	242.9621 m/z @12.21 [CD8313_2.mzXML]	242.9621124267578	12.212416666666666	1.43395	17.473166666666668	16.03921666666667	5751.54833984375	1795764.937284516	0	1187	0.211294172339743	0.7440398139500363	0.20655161723863988	242.96029663085938	242.96633911132812
612	242.99472045898438	1.4806166666666667					1	DETECTED	242.9947 m/z @1.48 [CD8313_2.mzXML]	242.99472045898438	1.4806166666666667	1.43395	1.5253833333333333	0.09143333333333326	15376.2177734375	68422.66337792957	0	1187	0.08521130078684735	0.979642857142857	0.959285714285714	242.9945068359375	242.99488830566406
613	243.0170440673828	10.59625					1	DETECTED	243.0170 m/z @10.60 [CD8313_2.mzXML]	243.0170440673828	10.59625	10.26575	19.246666666666666	8.980916666666666	1643.8184814453125	466608.18005984504	0	1187	4.604615524066865	13.586863338376242	26.173726676752484	243.0143585205078	243.02488708496094
614	243.05276489257812	9.162033333333333					1	DETECTED	243.0528 m/z @9.16 [CD8313_2.mzXML]	243.05276489257812	9.162033333333333	9.130766666666666	17.491666666666667	8.3609	3651.541748046875	448143.02931704704	0	1187	5.60432797671179	133.70309168443262	266.40618336886524	243.0493621826172	243.05372619628906
615	243.13404846191406	9.825700000000001					1	DETECTED	243.1340 m/z @9.83 [CD8313_2.mzXML]	243.13404846191406	9.825700000000001	7.8317499999999995	10.058	2.2262500000000003	2383.98583984375	108654.41305221565	0	1187	0.15615856921916738	0.5582512099099773	0.11650241981995457	243.1271514892578	243.13426208496094
616	244.03704833984375	10.314833333333333					1	DETECTED	244.0370 m/z @10.31 [CD8313_2.mzXML]	244.03704833984375	10.314833333333333	10.281583333333334	10.54975	0.2681666666666658	2944.806396484375	24683.49807379165	0	1187	0.11487791645410006	4.032581453634206	7.065162907268412	244.03646850585938	244.04580688476562
617	244.1179656982422	9.553966666666668					1	DETECTED	244.1180 m/z @9.55 [CD8313_2.mzXML]	244.1179656982422	9.553966666666668	9.404166666666667	9.654183333333332	0.25001666666666544	6174.921875	43803.660709442185	0	1187	0.08761180680964387	0.8345015576323901	0.6690031152647802	244.1168975830078	244.1186065673828
618	244.20167541503906	9.1133					1	DETECTED	244.2017 m/z @9.11 [CD8313_2.mzXML]	244.20167541503906	9.1133	9.060483333333334	10.091733333333334	1.03125	101421.9453125	803953.5923314808	1	1187	0.0761198699597756	3.3934181255664155	3.73980325117898	244.2016143798828	244.2025146484375
619	244.92295837402344	1.6444666666666667					1	DETECTED	244.9230 m/z @1.64 [CD8313_2.mzXML]	244.92295837402344	1.6444666666666667	1.5689333333333333	1.7093333333333334	0.14040000000000008	15195.3798828125	59962.656966674775	0	1187	0.07746890049020094	0.9293909973521615	0.7001488938230803	244.92276000976562	244.9284210205078
620	245.0741729736328	1.8168333333333335					1	DETECTED	245.0742 m/z @1.82 [CD8313_2.mzXML]	245.0741729736328	1.8168333333333335	1.8028333333333333	16.777166666666666	14.974333333333332	37304.09375	3015520.5803146977	0	1187	0.12987931180104062	534.79761904761	1068.59523809522	245.07388305664062	245.08326721191406
621	245.22596740722656	14.284016666666668					1	DETECTED	245.2260 m/z @14.28 [CD8313_2.mzXML]	245.22596740722656	14.284016666666668	0.13766666666666666	17.106166666666663	16.968499999999995	15701.10546875	1989991.8250813913	0	1187	3.3851827054754686	0.5583599472120906	0.3285501270932169	245.22438049316406	245.2275390625
622	246.1519317626953	11.8732					1	DETECTED	246.1519 m/z @11.87 [CD8313_2.mzXML]	246.1519317626953	11.8732	10.520433333333333	12.195083333333335	1.6746500000000015	27037.255859375	692055.1176369021	0	1187	0.2111463256000743	0.5965281584081188	0.18614848746030346	246.14842224121094	246.15211486816406
623	246.16995239257812	9.24825					1	DETECTED	246.1700 m/z @9.25 [CD8313_2.mzXML]	246.16995239257812	9.24825	0.10126666666666666	19.99816666666667	19.896900000000002	127448.8359375	4459442.954501894	0	1187	0.6081643649256971	1.0859771232181783	1.3077616329821389	246.16868591308594	246.1707763671875
624	246.24256896972656	10.959116666666667					1	DETECTED	246.2426 m/z @10.96 [CD8313_2.mzXML]	246.24256896972656	10.959116666666667	10.908316666666668	11.097683333333332	0.18936666666666468	11401.7138671875	66616.6676085814	0	1187	0.15060683575910438	1.8638451443569781	2.7276902887139562	246.24232482910156	246.24331665039062
625	246.94361877441406	1.5689333333333333					1	DETECTED	246.9436 m/z @1.57 [CD8313_2.mzXML]	246.94361877441406	1.5689333333333333	1.43395	8.01805	6.5841	78835.421875	2158363.9255776363	0	1187	0.09896598301338844	0.6760487200903786	0.3358105735862621	246.94143676757812	246.94384765625
626	247.046630859375	14.035383333333334					1	DETECTED	247.0466 m/z @14.04 [CD8313_2.mzXML]	247.046630859375	14.035383333333334	10.477116666666666	16.243016666666666	5.7659	2437.64453125	515907.0005231324	0	1187	0.8485825948735215	0.810211900925544	0.6204238018510879	247.0453643798828	247.0474090576172
627	247.0924072265625	2.6070833333333336					1	DETECTED	247.0924 m/z @2.61 [CD8313_2.mzXML]	247.0924072265625	2.6070833333333336	1.8454333333333333	12.812816666666667	10.967383333333334	77956.9296875	5996346.250744743	0	1187	0.8054398698073508	3.2949262248424174	2.739482413369185	247.08905029296875	247.0976104736328
628	247.10769653320312	9.717033333333335					1	DETECTED	247.1077 m/z @9.72 [CD8313_2.mzXML]	247.10769653320312	9.717033333333335	9.670383333333332	10.364849999999999	0.694466666666667	10842.998046875	121140.28112213127	0	1187	0.11577186848807486	7.443372633082739	3.121820737112501	247.1072998046875	247.10829162597656
629	247.12887573242188	8.3245					1	DETECTED	247.1289 m/z @8.32 [CD8313_2.mzXML]	247.12887573242188	8.3245	7.337116666666666	19.0825	11.745383333333333	12171.841796875	2176625.1552067874	0	1187	0.8797292635079259	5.947732221528274	2.756672526053188	247.120361328125	247.13308715820312
630	247.1439971923828	9.233933333333333					1	DETECTED	247.1440 m/z @9.23 [CD8313_2.mzXML]	247.1439971923828	9.233933333333333	9.162033333333333	9.553966666666668	0.39193333333333413	34999.3828125	283584.74814215116	0	1187	0.10488620470943033	2.725544738062151	4.451089476124302	247.14395141601562	247.14425659179688
631	247.2405242919922	9.27795					1	DETECTED	247.2405 m/z @9.28 [CD8313_2.mzXML]	247.2405242919922	9.27795	9.27795	14.05245	4.7745	19519.107421875	1458664.839735596	0	1187	3.383917253115243	null	null	247.2405242919922	247.2455596923828
632	248.09185791015625	9.717033333333335					1	DETECTED	248.0919 m/z @9.72 [CD8313_2.mzXML]	248.09185791015625	9.717033333333335	2.2386166666666667	12.938283333333334	10.699666666666667	15203.3349609375	1070912.6523599548	0	1187	7.15627916026531	2.287111102784006	2.1917470188072503	248.09120178222656	248.10147094726562
633	248.8701629638672	1.6752833333333332					1	DETECTED	248.8702 m/z @1.68 [CD8313_2.mzXML]	248.8701629638672	1.6752833333333332	1.6444666666666667	13.675133333333333	12.030666666666667	26739.970703125	3289615.622679199	0	1187	0.09991433410084727	195.19740400216443	389.39480800432887	248.86282348632812	248.87037658691406
634	248.97677612304688	1.5689333333333333					1	DETECTED	248.9768 m/z @1.57 [CD8313_2.mzXML]	248.97677612304688	1.5689333333333333	1.4656833333333334	2.0561166666666666	0.5904333333333331	8982.22265625	235089.17522631827	0	1187	0.11977970500672175	2.859241323648107	4.718482647296214	248.97531127929688	248.97706604003906
635	249.00291442871094	11.249316666666665					1	DETECTED	249.0029 m/z @11.25 [CD8313_2.mzXML]	249.00291442871094	11.249316666666665	10.959116666666667	19.337833333333332	8.378716666666666	8134.490234375	894881.0645045778	0	1187	0.7452256855430619	14.436107282334087	20.49836190207037	248.9960479736328	249.00413513183594
636	249.10784912109375	1.8600833333333333					1	DETECTED	249.1078 m/z @1.86 [CD8313_2.mzXML]	249.10784912109375	1.8600833333333333	1.8454333333333333	5.554066666666667	3.708633333333334	24315.384765625	660830.4456239928	0	1187	0.6121172337995673	54.022015199007065	86.53855911106983	249.10682678222656	249.1086883544922
637	249.1572723388672	9.825700000000001					1	DETECTED	249.1573 m/z @9.83 [CD8313_2.mzXML]	249.1572723388672	9.825700000000001	9.387983333333333	18.992	9.604016666666668	10499.4833984375	719084.0577258301	0	1187	0.12169128421625786	10.970585995506942	1.2036638153556303	249.1483917236328	249.15802001953125
638	249.18466186523438	12.314466666666668					1	DETECTED	249.1847 m/z @12.31 [CD8313_2.mzXML]	249.18466186523438	12.314466666666668	12.040899999999999	12.698016666666666	0.657116666666667	6503.388671875	96407.59930468758	0	1187	0.08006818968756768	1.2010174241501053	1.4020348483002107	249.1829071044922	249.18502807617188
639	249.2170867919922	10.331383333333333					1	DETECTED	249.2171 m/z @10.33 [CD8313_2.mzXML]	249.2170867919922	10.331383333333333	10.091733333333334	11.233016666666666	1.141283333333332	9831.5908203125	197844.59000030506	0	1187	0.16425377736747748	2.381146115863417	1.0140790607529824	249.21697998046875	249.2213897705078
640	250.6141815185547	12.892266666666666					1	DETECTED	250.6142 m/z @12.89 [CD8313_2.mzXML]	250.6141815185547	12.892266666666666	12.892266666666666	13.059233333333333	0.16696666666666715	5709.2255859375	36405.68271423363	0	1187	0.01588709798996213	null	null	250.61370849609375	250.6150360107422
641	251.12474060058594	1.6444666666666667					1	DETECTED	251.1247 m/z @1.64 [CD8313_2.mzXML]	251.12474060058594	1.6444666666666667	0.10126666666666666	19.99816666666667	19.896900000000002	71042.9765625	9987474.946076058	0	1187	0.2350307753895775	5.114750603798974	8.89659456882876	251.12364196777344	251.1281280517578
642	252.0293426513672	11.069133333333333					1	DETECTED	252.0293 m/z @11.07 [CD8313_2.mzXML]	252.0293426513672	11.069133333333333	10.364849999999999	12.280650000000001	1.9158000000000026	785598.3125	7522929.361878336	1	1187	0.09620225559447881	0.6989501925572968	2.991080157103919	252.0289306640625	252.03016662597656
643	252.06622314453125	10.281583333333334					1	DETECTED	252.0662 m/z @10.28 [CD8313_2.mzXML]	252.06622314453125	10.281583333333334	8.922416666666667	17.5835	8.661083333333334	69018.1640625	1204374.479933714	0	1187	0.08773721546535995	2.8920186953446825	3.120252489915459	252.0562286376953	252.07249450683594
644	252.98779296875	3.0884					1	DETECTED	252.9878 m/z @3.09 [CD8313_2.mzXML]	252.98779296875	3.0884	2.9581666666666666	17.7495	14.791333333333334	4320.7421875	1006116.4234200135	0	1187	12.90589605865334	56.78781673918604	93.38353502885745	252.9840850830078	252.99755859375
645	253.03329467773438	11.069133333333333					1	DETECTED	253.0333 m/z @11.07 [CD8313_2.mzXML]	253.03329467773438	11.069133333333333	11.008633333333334	11.790316666666666	0.7816833333333317	56361.0	657724.0329974346	0	1187	0.12282522460352574	5.91811522130202	9.725526540366596	253.03289794921875	253.03688049316406
646	253.05226135253906	17.1795					1	DETECTED	253.0523 m/z @17.18 [CD8313_2.mzXML]	253.05226135253906	17.1795	0.32093333333333335	19.99816666666667	19.677233333333337	4017.067138671875	1780149.2793426197	0	1187	0.6052984889168158	0.583597458858701	0.16719491771740194	253.04627990722656	253.05357360839844
647	253.19488525390625	14.450066666666666					1	DETECTED	253.1949 m/z @14.45 [CD8313_2.mzXML]	253.19488525390625	14.450066666666666	14.185083333333333	15.41755	1.2324666666666673	12058.62109375	425522.23725250247	0	1187	0.5360128212862669	2.3255550663563755	3.2050860804831935	253.19451904296875	253.19522094726562
648	254.02572631835938	11.069133333333333					1	DETECTED	254.0257 m/z @11.07 [CD8313_2.mzXML]	254.02572631835938	11.069133333333333	11.008633333333334	11.216783333333332	0.20814999999999806	26077.38671875	181213.42116186453	0	1187	0.201073531170179	1.7202479338843004	2.1745620703100186	254.02542114257812	254.0259552001953
649	254.13848876953125	8.974066666666666					1	DETECTED	254.1385 m/z @8.97 [CD8313_2.mzXML]	254.13848876953125	8.974066666666666	8.95685	10.959116666666667	2.0022666666666673	3726.041259765625	181215.2593067629	0	1187	0.03236868459790365	58.149080348501066	115.29816069700213	254.13818359375	254.13885498046875
650	254.17552185058594	13.968866666666665					1	DETECTED	254.1755 m/z @13.97 [CD8313_2.mzXML]	254.17552185058594	13.968866666666665	9.858566666666666	18.955333333333332	9.096766666666666	7536.88330078125	1604122.3235030512	0	1187	3.2943619332603493	1.1065818391196103	1.0602479202385848	254.174072265625	254.1761474609375
651	254.9422607421875	11.249316666666665					1	DETECTED	254.9423 m/z @11.25 [CD8313_2.mzXML]	254.9422607421875	11.249316666666665	10.873683333333334	19.740166666666667	8.866483333333333	6057.15185546875	861125.4357597352	0	1187	4.76821273379994	11.802045434377561	9.638371918877008	254.9408416748047	254.94297790527344
652	255.12232971191406	11.542					1	DETECTED	255.1223 m/z @11.54 [CD8313_2.mzXML]	255.12232971191406	11.542	11.233016666666666	11.88745	0.6544333333333334	71896.40625	682200.3597727031	0	1187	0.07616281566325078	1.0590107341280528	0.614280947651464	255.12208557128906	255.12266540527344
653	255.171630859375	13.9856					1	DETECTED	255.1716 m/z @13.99 [CD8313_2.mzXML]	255.171630859375	13.9856	9.1133	19.924833333333332	10.811533333333331	35518.546875	5855376.654061526	0	1187	2.736381546344294	1.1162898503192709	3.228025483739097	255.16978454589844	255.17282104492188
654	256.0577087402344	2.3072833333333334					1	DETECTED	256.0577 m/z @2.31 [CD8313_2.mzXML]	256.0577087402344	2.3072833333333334	1.9445833333333333	3.9763499999999996	2.031766666666666	18532.720703125	506877.08578192134	0	1187	0.05018379554142216	2.390463084901752	3.826865699447406	256.05670166015625	256.05859375
655	256.125732421875	11.585550000000001					1	DETECTED	256.1257 m/z @11.59 [CD8313_2.mzXML]	256.125732421875	11.585550000000001	11.542	11.660083333333334	0.11808333333333465	8629.6748046875	43413.2117624513	0	1187	0.08814280211787029	1.3557213930347933	1.7114427860695867	256.12548828125	256.12591552734375
656	256.1796569824219	2.252483333333333					1	DETECTED	256.1797 m/z @2.25 [CD8313_2.mzXML]	256.1796569824219	2.252483333333333	2.2386166666666667	17.694333333333336	15.45571666666667	11108.04296875	3568419.446044951	0	1187	12.422121581523587	557.9906518488751	1057.8730153926458	256.17401123046875	256.18829345703125
657	256.2631530761719	11.358766666666666					1	DETECTED	256.2632 m/z @11.36 [CD8313_2.mzXML]	256.2631530761719	11.358766666666666	0.11939999999999999	19.979833333333332	19.860433333333333	84409.65625	2298125.2992882086	0	1187	0.06233144746878061	0.6307754726385814	38.46913850436432	256.2619934082031	256.26593017578125
658	256.8199462890625	1.9861666666666666					1	DETECTED	256.8199 m/z @1.99 [CD8313_2.mzXML]	256.8199462890625	1.9861666666666666	1.6919499999999998	2.0700166666666666	0.3780666666666668	9965.640625	140338.33882855222	0	1187	0.2932863959786238	0.6424970260012461	0.264722057013771	256.81280517578125	256.82098388671875
659	257.073974609375	2.26635					1	DETECTED	257.0740 m/z @2.27 [CD8313_2.mzXML]	257.073974609375	2.26635	1.43395	12.177733333333332	10.743783333333333	10340.7685546875	1047850.5681708372	0	1187	0.48430312123451547	1.7927167022237804	2.5480539713114716	257.0696105957031	257.0830078125
660	257.22607421875	12.00895					1	DETECTED	257.2261 m/z @12.01 [CD8313_2.mzXML]	257.22607421875	12.00895	11.977333333333332	15.273533333333335	3.2962000000000025	11302.8701171875	437104.4386489867	0	1187	0.0626852820024073	51.719246337847075	5.935763888640747	257.224365234375	257.2270202636719
661	257.24755859375	12.515066666666666					1	DETECTED	257.2476 m/z @12.52 [CD8313_2.mzXML]	257.24755859375	12.515066666666666	0.10126666666666666	19.924833333333332	19.823566666666665	5546.916015625	1960330.6405685437	0	1187	4.871709976043089	0.7984487693803133	0.9259681589138005	257.24517822265625	257.2481384277344
662	257.98089599609375	10.074583333333333					1	DETECTED	257.9809 m/z @10.07 [CD8313_2.mzXML]	257.98089599609375	10.074583333333333	9.63825	10.564883333333334	0.926633333333335	13338.9560546875	370924.5812772218	0	1187	0.5226523985270539	1.0618411000763952	1.645004716627626	257.98052978515625	257.981201171875
663	258.0310363769531	15.89335					1	DETECTED	258.0310 m/z @15.89 [CD8313_2.mzXML]	258.0310363769531	15.89335	10.891183333333334	18.6275	7.736316666666667	2328.394287109375	584339.3783146665	0	1187	0.29590208058390566	0.7732965714856898	0.5465931429713794	258.0280456542969	258.0320129394531
664	258.89892578125	1.6444666666666667					1	DETECTED	258.8989 m/z @1.64 [CD8313_2.mzXML]	258.89892578125	1.6444666666666667	1.6136666666666666	13.658316666666668	12.04465	43683.4375	2643605.774485962	0	1187	0.057191678291250714	1.6148141609458375	3.2276314999953644	258.8983154296875	258.9059143066406
665	258.9435729980469	1.5253833333333333					1	DETECTED	258.9436 m/z @1.53 [CD8313_2.mzXML]	258.9435729980469	1.5253833333333333	1.43395	15.489416666666667	14.055466666666668	10367.6826171875	3862363.9719958496	0	1187	0.1294632258160211	76.86183011301502	152.72366022603003	258.9433898925781	258.9482116699219
666	258.9720764160156	1.4656833333333334					1	DETECTED	258.9721 m/z @1.47 [CD8313_2.mzXML]	258.9720764160156	1.4656833333333334	1.43395	14.102616666666668	12.668666666666669	11832.2177734375	2095956.5532283022	0	1187	0.09319640709762522	199.6113445378148	398.2226890756296	258.9720764160156	258.9798889160156
667	258.9942932128906	10.564883333333334					1	DETECTED	258.9943 m/z @10.56 [CD8313_2.mzXML]	258.9942932128906	10.564883333333334	1.2330333333333334	11.185766666666666	9.952733333333333	4726.349609375	911661.4895219116	0	1187	0.42589708567435736	0.5332668942028286	0.06653378840565714	258.9848327636719	258.9959411621094
668	259.02618408203125	11.249316666666665					1	DETECTED	259.0262 m/z @11.25 [CD8313_2.mzXML]	259.02618408203125	11.249316666666665	10.058	18.591166666666666	8.533166666666666	4945.73291015625	860030.2754900508	0	1187	5.282322314182746	3.581401530519457	5.387978600255436	259.0256652832031	259.0286560058594
669	259.0938415527344	11.825033333333332					1	DETECTED	259.0938 m/z @11.83 [CD8313_2.mzXML]	259.0938415527344	11.825033333333332	11.80725	11.977333333333332	0.17008333333333248	10133.2705078125	55469.40731726121	0	1187	0.08520617505620898	4.7820993439553074	8.94066880916565	259.0934753417969	259.0942077636719
670	259.6576843261719	13.1632					1	DETECTED	259.6577 m/z @13.16 [CD8313_2.mzXML]	259.6576843261719	13.1632	12.968916666666667	13.59095	0.6220333333333325	9130.697265625	169930.63747424295	0	1187	0.2035173242751771	1.6008406965771653	2.211564162670091	259.6478271484375	259.6580505371094
671	260.16741943359375	12.108466666666667					1	DETECTED	260.1674 m/z @12.11 [CD8313_2.mzXML]	260.16741943359375	12.108466666666667	11.675583333333332	13.1632	1.4876166666666677	9020.0888671875	394576.6957029423	0	1187	0.17339465206313953	1.7182651214722942	2.4365302429445883	260.15887451171875	260.1679992675781
672	260.185546875	9.874833333333333					1	DETECTED	260.1855 m/z @9.87 [CD8313_2.mzXML]	260.185546875	9.874833333333333	9.670383333333332	10.281583333333334	0.611200000000002	35715.25	244353.5626955559	0	1187	0.08219145841275477	3.2281790709717653	4.819447809133771	260.1848449707031	260.186279296875
673	260.9766845703125	1.4956833333333333					1	DETECTED	260.9767 m/z @1.50 [CD8313_2.mzXML]	260.9766845703125	1.4956833333333333	1.43395	19.0645	17.63055	7913.3583984375	3258561.20684079	0	1187	0.04035278607739157	127.12783826270245	254.77897688391502	260.9754333496094	260.98529052734375
674	261.01092529296875	1.7886					1	DETECTED	261.0109 m/z @1.79 [CD8313_2.mzXML]	261.01092529296875	1.7886	1.4500166666666667	11.916783333333333	10.466766666666667	62062.6328125	2397593.6607746575	0	1187	0.285188054864836	1.2910140833430366	1.4457727101428952	261.004638671875	261.020751953125
675	261.07342529296875	10.520433333333333					1	DETECTED	261.0734 m/z @10.52 [CD8313_2.mzXML]	261.07342529296875	10.520433333333333	10.477116666666666	14.550466666666667	4.073350000000001	3987.6845703125	242225.23212847914	0	1187	0.08889436278061424	47.018276260099086	93.03655252019817	261.0657043457031	261.0735778808594
676	261.1443786621094	9.5373					1	DETECTED	261.1444 m/z @9.54 [CD8313_2.mzXML]	261.1443786621094	9.5373	0.44886666666666664	12.599416666666666	12.150549999999999	115189.5625	2253940.2822404187	1	1187	0.08330053920091984	0.9330866231002051	0.8566363042211216	261.1434020996094	261.14923095703125
677	261.1855163574219	11.463366666666667					1	DETECTED	261.1855 m/z @11.46 [CD8313_2.mzXML]	261.1855163574219	11.463366666666667	0.10126666666666666	19.99816666666667	19.896900000000002	4658.66357421875	2231267.8046794734	0	1187	8.353822662882681	0.8755819786835182	0.7914047143859265	261.1830139160156	261.1904296875
678	262.0397644042969	3.25115					1	DETECTED	262.0398 m/z @3.25 [CD8313_2.mzXML]	262.0397644042969	3.25115	3.0013	4.946083333333333	1.944783333333333	2868.96240234375	158612.27995751952	0	1187	0.1294878561797419	3.8919018077513186	6.783803615502637	262.0375671386719	262.04095458984375
679	262.1478576660156	9.5373					1	DETECTED	262.1479 m/z @9.54 [CD8313_2.mzXML]	262.1478576660156	9.5373	9.3246	10.645199999999999	1.3205999999999989	12729.7392578125	210109.4595313723	0	1187	0.9735999923464007	3.1043723554301823	14.943548071964885	262.1473388671875	262.1573486328125
680	262.25262451171875	12.381499999999999					1	DETECTED	262.2526 m/z @12.38 [CD8313_2.mzXML]	262.25262451171875	12.381499999999999	12.364833333333333	12.481216666666667	0.11638333333333328	5032.94677734375	18864.565730590908	0	1187	0.06878377504833466	3.491500000000197	5.983000000000394	262.251708984375	262.2530212402344
681	263.01873779296875	11.249316666666665					1	DETECTED	263.0187 m/z @11.25 [CD8313_2.mzXML]	263.01873779296875	11.249316666666665	11.097683333333332	18.042666666666666	6.944983333333333	14719.0302734375	1173341.867964539	0	1187	0.8095227815327259	22.914279893068116	33.54301167595284	263.0180969238281	263.0201110839844
682	263.0885314941406	11.55665					1	DETECTED	263.0885 m/z @11.56 [CD8313_2.mzXML]	263.0885314941406	11.55665	1.7886	15.985033333333332	14.196433333333331	400284.84375	8881179.348256946	1	1187	0.11541546253955381	0.5180353304206563	0.02823251277791428	263.0844421386719	263.0927734375
683	263.13922119140625	9.670383333333332					1	DETECTED	263.1392 m/z @9.67 [CD8313_2.mzXML]	263.13922119140625	9.670383333333332	9.5373	9.990683333333333	0.453383333333333	15158.96484375	104011.12853106728	0	1187	0.07662349449925365	1.7033813400125437	1.6392443975853133	263.1388244628906	263.1484680175781
684	263.2363586425781	14.218016666666667					1	DETECTED	263.2364 m/z @14.22 [CD8313_2.mzXML]	263.2363586425781	14.218016666666667	0.32093333333333335	18.153000000000002	17.83206666666667	37660.71484375	3998521.585501433	0	1187	3.2326668530288867	0.7987059042034877	1.735529048577887	263.232421875	263.23828125
685	264.09185791015625	11.55665					1	DETECTED	264.0919 m/z @11.56 [CD8313_2.mzXML]	264.09185791015625	11.55665	1.8742166666666666	12.125833333333333	10.251616666666665	49666.48828125	1.1090385793836305E7	0	1187	0.10191447484848126	0.5293925769348614	0.028641024246484174	264.08807373046875	264.0923156738281
686	264.1706237792969	9.205516666666666					1	DETECTED	264.1706 m/z @9.21 [CD8313_2.mzXML]	264.1706237792969	9.205516666666666	2.140633333333333	10.908316666666668	8.767683333333334	23637.482421875	1335576.324926881	0	1187	0.0800680675933787	1.5198062023729944	1.355268767567809	264.16180419921875	264.17291259765625
687	264.85205078125	1.7269833333333333					1	DETECTED	264.8521 m/z @1.73 [CD8313_2.mzXML]	264.85205078125	1.7269833333333333	1.6594666666666666	1.7742	0.11473333333333335	7629.57763671875	46018.67438867187	0	1187	0.12606739505624343	0.8496667489508765	0.6993334979017529	264.8442077636719	264.85205078125
688	265.0227355957031	1.7886					1	DETECTED	265.0227 m/z @1.79 [CD8313_2.mzXML]	265.0227355957031	1.7886	1.7269833333333333	18.955333333333332	17.22835	39665.26171875	1643502.6574569088	0	1187	0.044407906592019986	13.098342753265769	16.87372437802975	265.0135803222656	265.0325622558594
689	265.084716796875	19.575499999999998					1	DETECTED	265.0847 m/z @19.58 [CD8313_2.mzXML]	265.084716796875	19.575499999999998	0.10126666666666666	19.99816666666667	19.896900000000002	3945.180419921875	1468187.3166135247	0	1187	0.3493380009666964	0.5108519462469213	0.021983044405385947	265.0748291015625	265.09320068359375
690	265.117431640625	9.732216666666666					1	DETECTED	265.1174 m/z @9.73 [CD8313_2.mzXML]	265.117431640625	9.732216666666666	9.63825	10.925416666666667	1.2871666666666677	1255823.875	8570784.912271455	1	1187	0.09801126878397426	1.5065934728609156	1.6351367584314744	265.11737060546875	265.1186828613281
691	265.1419372558594	12.812816666666667					1	DETECTED	265.1419 m/z @12.81 [CD8313_2.mzXML]	265.1419372558594	12.812816666666667	11.264966666666668	12.812816666666667	1.5478499999999986	9917.6962890625	349506.1775059812	0	1187	0.45840374270081874	0.5	null	265.1397705078125	265.14349365234375
692	265.251953125	12.61595					1	DETECTED	265.2520 m/z @12.62 [CD8313_2.mzXML]	265.251953125	12.61595	0.17448333333333332	15.764833333333334	15.59035	17363.890625	1265312.6886182548	0	1187	0.19343911735101393	0.6390685121517986	22.137959786461316	265.2510681152344	265.25445556640625
693	266.1024169921875	10.314833333333333					1	DETECTED	266.1024 m/z @10.31 [CD8313_2.mzXML]	266.1024169921875	10.314833333333333	10.074583333333333	10.364849999999999	0.2902666666666658	5384.3759765625	58114.91115332029	0	1187	0.06561951027083701	0.604092958723551	0.2081859174471019	266.1019592285156	266.1024169921875
694	266.1213684082031	9.732216666666666					1	DETECTED	266.1214 m/z @9.73 [CD8313_2.mzXML]	266.1213684082031	9.732216666666666	9.63825	10.234516666666668	0.5962666666666685	126134.8203125	945118.2969012464	0	1187	0.11489920089068484	1.9858569230822594	1.7584224833040853	266.1208190917969	266.1219787597656
695	266.6382141113281	12.812816666666667					1	DETECTED	266.6382 m/z @12.81 [CD8313_2.mzXML]	266.6382141113281	12.812816666666667	12.665066666666666	14.284016666666668	1.6189500000000017	17359.357421875	522407.2160388188	0	1187	0.11154962016950165	5.4786802030456805	7.456657591217167	266.63812255859375	266.6394958496094
696	266.9271545410156	1.5986					1	DETECTED	266.9272 m/z @1.60 [CD8313_2.mzXML]	266.9271545410156	1.5986	0.5585833333333333	17.34466666666667	16.786083333333334	32426.6875	1.0879794645475496E7	0	1187	0.05975578286370942	8.07010304322046	15.140206086440923	266.9197998046875	266.9276428222656
697	267.0309753417969	11.55665					1	DETECTED	267.0310 m/z @11.56 [CD8313_2.mzXML]	267.0309753417969	11.55665	11.542	11.773200000000001	0.23120000000000118	6910.28173828125	52809.387012390114	0	1187	0.26002592770956134	7.890784982935405	19.74834455661741	267.02984619140625	267.0319519042969
698	267.0580139160156	1.8742166666666666					1	DETECTED	267.0580 m/z @1.87 [CD8313_2.mzXML]	267.0580139160156	1.8742166666666666	1.8742166666666666	19.887833333333333	18.013616666666667	8296.287109375	2275893.088708862	0	1187	15.378222570766036	null	null	267.0580139160156	267.0679931640625
699	267.0987548828125	1.7592					1	DETECTED	267.0988 m/z @1.76 [CD8313_2.mzXML]	267.0987548828125	1.7592	1.5543666666666667	9.130766666666666	7.5764	8061.67333984375	684413.8137259218	0	1187	0.7761863531340305	17.704924559720936	35.79129322882601	267.09771728515625	267.10028076171875
700	267.64642333984375	13.1489					1	DETECTED	267.6464 m/z @13.15 [CD8313_2.mzXML]	267.64642333984375	13.1489	11.756683333333333	14.87215	3.1154666666666664	174184.9375	3891972.8487178953	2	1187	0.2821492700480306	2.552893988006704	3.3098813713959157	267.64544677734375	267.65484619140625
701	267.97882080078125	10.2188					1	DETECTED	267.9788 m/z @10.22 [CD8313_2.mzXML]	267.97882080078125	10.2188	10.187166666666666	10.399116666666666	0.21194999999999986	10971.224609375	57667.996254333215	0	1187	0.08130511158089249	3.350105374077944	3.7978215506929835	267.9783630371094	267.9792175292969
702	268.06097412109375	9.68655					1	DETECTED	268.0610 m/z @9.69 [CD8313_2.mzXML]	268.06097412109375	9.68655	9.63825	10.399116666666666	0.7608666666666668	159423.328125	1021678.7181956837	1	1187	0.08254339371353225	3.2261063343655447	3.5067368008512023	268.06097412109375	268.06243896484375
703	268.1541748046875	9.191183333333333					1	DETECTED	268.1542 m/z @9.19 [CD8313_2.mzXML]	268.1541748046875	9.191183333333333	9.130766666666666	14.300166666666666	5.1693999999999996	214115.734375	3012771.0954049057	0	1187	0.08187875445860371	3.897974142711364	2.8347358288343267	268.14776611328125	268.1543884277344
704	268.1905212402344	9.841733333333334					1	DETECTED	268.1905 m/z @9.84 [CD8313_2.mzXML]	268.1905212402344	9.841733333333334	9.794233333333333	9.9748	0.18056666666666743	19093.59765625	101148.6236282961	0	1187	0.08827973540933876	1.9599466517130524	2.5682944544085404	268.19036865234375	268.19110107421875
705	268.957763671875	11.43225					1	DETECTED	268.9578 m/z @11.43 [CD8313_2.mzXML]	268.957763671875	11.43225	10.821200000000001	18.554333333333332	7.733133333333331	10432.0810546875	991520.7351466367	0	1187	0.5364714763623049	6.673283993931986	13.346503607166973	268.9499206542969	268.9587707519531
706	269.0486755371094	1.8600833333333333					1	DETECTED	269.0487 m/z @1.86 [CD8313_2.mzXML]	269.0486755371094	1.8600833333333333	1.6752833333333332	8.631816666666667	6.956533333333335	9377.6884765625	919507.459357788	0	1187	0.2711188188572824	18.821789321789318	36.64357864357863	269.0444030761719	269.04876708984375
707	269.0643310546875	9.68655					1	DETECTED	269.0643 m/z @9.69 [CD8313_2.mzXML]	269.0643310546875	9.68655	9.654183333333332	10.023933333333334	0.3697500000000016	14701.8359375	114433.86639355512	0	1187	0.08341104294245483	5.711894953655777	10.423789907311553	269.06292724609375	269.06488037109375
708	269.08709716796875	1.4806166666666667					1	DETECTED	269.0871 m/z @1.48 [CD8313_2.mzXML]	269.08709716796875	1.4806166666666667	1.4153166666666666	10.314833333333333	8.899516666666667	4535.20361328125	743724.5133582153	0	1187	0.11901706190600736	68.14331291475229	129.54663929079783	269.0863342285156	269.09600830078125
709	269.1380615234375	12.040899999999999					1	DETECTED	269.1381 m/z @12.04 [CD8313_2.mzXML]	269.1380615234375	12.040899999999999	12.00895	12.177733333333332	0.16878333333333195	13892.96484375	74865.19946166944	0	1187	0.09286240345406682	2.641366718831621	4.282733437663242	269.1376647949219	269.1382751464844
710	269.1936950683594	9.841733333333334					1	DETECTED	269.1937 m/z @9.84 [CD8313_2.mzXML]	269.1936950683594	9.841733333333334	9.825700000000001	11.185766666666666	1.3600666666666648	2711.248046875	126790.74364904773	0	1187	3.3383073475278247	42.41372141372309	83.82744282744618	269.1895751953125	269.19390869140625
711	269.2257385253906	13.93465					1	DETECTED	269.2257 m/z @13.93 [CD8313_2.mzXML]	269.2257385253906	13.93465	10.992316666666666	15.435433333333332	4.443116666666667	62920.796875	2100536.3642218034	0	1187	0.1901367573003263	0.6884159564265752	0.2670855534977533	269.2255859375	269.2268371582031
712	269.2925720214844	13.811716666666666					1	DETECTED	269.2926 m/z @13.81 [CD8313_2.mzXML]	269.2925720214844	13.811716666666666	0.44886666666666664	19.3195	18.870633333333334	8851.876953125	2097554.979100921	0	1187	7.003542675675229	0.706085652885924	0.41217130577184785	269.28277587890625	269.2925720214844
713	270.2291564941406	13.9856					1	DETECTED	270.2292 m/z @13.99 [CD8313_2.mzXML]	270.2291564941406	13.9856	13.846583333333333	15.132816666666667	1.2862333333333336	13888.2470703125	320281.1838943486	0	1187	0.29179146391024346	4.626183910802066	8.252367821604132	270.2289733886719	270.2305603027344
714	271.0397644042969	1.7886					1	DETECTED	271.0398 m/z @1.79 [CD8313_2.mzXML]	271.0397644042969	1.7886	1.7269833333333333	18.71833333333333	16.991349999999997	67794.8359375	2017039.4406011044	0	1187	0.057139180772422415	128.16137275188052	2.680613986557793	271.0389099121094	271.04583740234375
715	271.205322265625	14.6851					1	DETECTED	271.2053 m/z @14.69 [CD8313_2.mzXML]	271.205322265625	14.6851	11.171016666666667	15.273533333333335	4.102516666666668	27643.142578125	1582564.7300029302	0	1187	0.42408482568007244	0.9825694644035374	0.9696941711637144	271.204345703125	271.205810546875
716	271.2625732421875	12.582983333333335					1	DETECTED	271.2626 m/z @12.58 [CD8313_2.mzXML]	271.2625732421875	12.582983333333335	0.10126666666666666	19.99816666666667	19.896900000000002	38997.42578125	5225948.271334473	0	1187	0.2962805774387931	2.4326940122381795	0.9952293843090285	271.260986328125	271.26416015625
717	271.6576232910156	12.9231					1	DETECTED	271.6576 m/z @12.92 [CD8313_2.mzXML]	271.6576232910156	12.9231	1.8600833333333333	13.725666666666665	11.865583333333332	27988.794921875	6636800.310121705	0	1187	0.2063160433356881	0.5362725055402309	0.02097485012227964	271.6558837890625	271.6634826660156
718	272.2090759277344	14.752483333333334					1	DETECTED	272.2091 m/z @14.75 [CD8313_2.mzXML]	272.2090759277344	14.752483333333334	14.267149999999999	15.273533333333335	1.0063833333333356	5891.25341796875	190544.91284732052	0	1187	0.22432723058879134	1.0367960164835155	1.1621859884586254	272.207275390625	272.2096862792969
719	272.2580871582031	11.358766666666666					1	DETECTED	272.2581 m/z @11.36 [CD8313_2.mzXML]	272.2580871582031	11.358766666666666	0.24788333333333332	19.776833333333332	19.52895	20654.427734375	2004551.694136811	0	1187	0.13360417573067096	1.1177831525632174	1.5784214379799353	272.25762939453125	272.2674865722656
720	272.6656188964844	13.383983333333333					1	DETECTED	272.6656 m/z @13.38 [CD8313_2.mzXML]	272.6656188964844	13.383983333333333	12.999133333333333	13.794366666666667	0.7952333333333339	9859.7099609375	199349.06199438477	0	1187	0.2383454053342451	1.0331730977437101	0.5517871322001885	272.6562805175781	272.6666259765625
721	272.94378662109375	1.6293333333333335					1	DETECTED	272.9438 m/z @1.63 [CD8313_2.mzXML]	272.94378662109375	1.6293333333333335	1.5689333333333333	1.6752833333333332	0.10634999999999994	56534.3046875	209961.30674877952	0	1187	0.06604939781686747	0.871481305621296	0.8672360774871598	272.9436950683594	272.94488525390625
722	273.9544982910156	10.108716666666668					1	DETECTED	273.9545 m/z @10.11 [CD8313_2.mzXML]	273.9544982910156	10.108716666666668	9.778783333333333	10.314833333333333	0.5360499999999995	2035.90966796875	45515.327983886746	0	1187	0.2886513355073035	0.812361083047076	0.6247221660941519	273.95404052734375	273.9554748535156
723	274.0029602050781	11.249316666666665					1	DETECTED	274.0030 m/z @11.25 [CD8313_2.mzXML]	274.0029602050781	11.249316666666665	10.891183333333334	18.536166666666666	7.644983333333332	10145.7021484375	1308685.5679111327	0	1187	0.2136875741172659	9.769177174604348	19.06283435281503	274.0019836425781	274.0039367675781
724	274.1181945800781	8.905066666666666					1	DETECTED	274.1182 m/z @8.91 [CD8313_2.mzXML]	274.1181945800781	8.905066666666666	8.8363	8.974066666666666	0.13776666666666593	3397.110595703125	16887.490663818295	0	1187	0.14732587356343885	1.001696558410074	1.0033931168201482	274.11712646484375	274.118896484375
725	274.272705078125	11.358766666666666					1	DETECTED	274.2727 m/z @11.36 [CD8313_2.mzXML]	274.272705078125	11.358766666666666	0.10126666666666666	15.562733333333334	15.461466666666666	3884555.5	2.400890495013839E7	1	1187	0.0727113179234351	4.831324340126048	2.0095492386333462	274.2723083496094	274.27496337890625
726	274.6241149902344	12.781433333333332					1	DETECTED	274.6241 m/z @12.78 [CD8313_2.mzXML]	274.6241149902344	12.781433333333332	12.731383333333333	13.028366666666667	0.2969833333333334	14413.603515625	128008.1701313475	0	1187	0.11068723842161887	2.9668664668665374	4.933732933733075	274.6240539550781	274.6252136230469
727	274.8806457519531	1.7269833333333333					1	DETECTED	274.8806 m/z @1.73 [CD8313_2.mzXML]	274.8806457519531	1.7269833333333333	1.6594666666666666	1.7886	0.12913333333333332	12585.521484375	61764.91852758792	0	1187	0.10063031087258656	0.9563070846704517	0.9126141693409032	274.8729553222656	274.8814697265625
728	274.94091796875	1.6293333333333335					1	DETECTED	274.9409 m/z @1.63 [CD8313_2.mzXML]	274.94091796875	1.6293333333333335	1.43395	1.6444666666666667	0.21051666666666669	8564.3076171875	56842.00774389654	0	1187	0.11423130752928334	0.5387272882367992	0.07745457647359828	274.94091796875	274.95025634765625
729	274.96673583984375	11.04015					1	DETECTED	274.9667 m/z @11.04 [CD8313_2.mzXML]	274.96673583984375	11.04015	10.786783333333334	19.0825	8.295716666666666	6045.74072265625	1373060.743038086	0	1187	0.36368643633596776	16.370970924878314	31.741941849756625	274.9602966308594	274.9671630859375
730	274.99945068359375	11.216783333333332					1	DETECTED	274.9995 m/z @11.22 [CD8313_2.mzXML]	274.99945068359375	11.216783333333332	11.069133333333333	19.795333333333335	8.726200000000002	12957.943359375	1591304.9065175187	0	1187	3.157345861709066	25.605178612748997	43.26774616105278	274.9976806640625	275.00067138671875
731	275.02093505859375	1.4656833333333334					1	DETECTED	275.0209 m/z @1.47 [CD8313_2.mzXML]	275.02093505859375	1.4656833333333334	1.43395	12.16035	10.7264	5453.61083984375	2568006.2490097657	0	1187	0.034988745241868235	169.00840336134422	337.01680672268844	275.0205993652344	275.0309143066406
732	275.1308898925781	10.26575					1	DETECTED	275.1309 m/z @10.27 [CD8313_2.mzXML]	275.1308898925781	10.26575	10.202850000000002	10.331383333333333	0.1285333333333316	5793.84521484375	28590.469622558445	0	1187	0.10577217957182761	1.0217276099629056	1.0434552199258111	275.1303405761719	275.1311950683594
733	275.2765808105469	11.358766666666666					1	DETECTED	275.2766 m/z @11.36 [CD8313_2.mzXML]	275.2765808105469	11.358766666666666	11.298066666666667	12.108466666666667	0.8103999999999996	504656.4375	3263574.4201446436	0	1187	0.07776340133365522	2.5050064412640882	2.194680562429954	275.2761535644531	275.2776794433594
734	275.63238525390625	13.1489					1	DETECTED	275.6324 m/z @13.15 [CD8313_2.mzXML]	275.63238525390625	13.1489	11.84205	14.416333333333334	2.5742833333333337	107839.9765625	2008079.565471067	0	1187	0.19913747693659367	1.965984565318452	2.4606111636674375	275.6310119628906	275.6329040527344
735	276.01690673828125	9.5373					1	DETECTED	276.0169 m/z @9.54 [CD8313_2.mzXML]	276.01690673828125	9.5373	0.19269999999999998	9.778783333333333	9.586083333333333	2325.334228515625	463866.6228771363	0	1187	0.8209613782951326	0.5129210096383651	0.025842019276730202	276.01507568359375	276.01800537109375
736	276.1341857910156	13.1489					1	DETECTED	276.1342 m/z @13.15 [CD8313_2.mzXML]	276.1341857910156	13.1489	3.9923166666666665	14.201799999999999	10.209483333333331	33447.77734375	1127976.3386986395	0	1187	0.10361206538444101	0.5319040004680118	0.03781686882046671	276.1256103515625	276.1441650390625
737	276.18017578125	8.853633333333333					1	DETECTED	276.1802 m/z @8.85 [CD8313_2.mzXML]	276.18017578125	8.853633333333333	8.785083333333334	9.130766666666666	0.3456833333333318	3319.269775390625	34058.377981658945	0	1187	0.055653140896501085	2.521395575006128	4.042791150012256	276.1797180175781	276.18109130859375
738	276.651611328125	13.1779					1	DETECTED	276.6516 m/z @13.18 [CD8313_2.mzXML]	276.651611328125	13.1779	13.104450000000002	14.433283333333332	1.3288333333333302	25287.982421875	459807.7461304317	0	1187	0.17891039496676164	5.799112105400581	5.768946138190009	276.6506042480469	276.65264892578125
739	276.984619140625	1.9305833333333333					1	DETECTED	276.9846 m/z @1.93 [CD8313_2.mzXML]	276.984619140625	1.9305833333333333	1.4500166666666667	18.554333333333332	17.104316666666666	29926.78125	1472391.2309127501	0	1187	0.12399925304577653	15.716273029688855	0.6060743693297614	276.98321533203125	276.9944763183594
740	277.0050964355469	9.62135					1	DETECTED	277.0051 m/z @9.62 [CD8313_2.mzXML]	277.0050964355469	9.62135	5.765216666666666	18.08	12.314783333333331	1745.7320556640625	628111.2670939026	0	1187	0.1038421777047116	1.5967787248020466	2.1935574496040937	276.9964904785156	277.0059509277344
741	277.0379638671875	10.505933333333333					1	DETECTED	277.0380 m/z @10.51 [CD8313_2.mzXML]	277.0379638671875	10.505933333333333	10.491783333333332	10.751416666666668	0.25963333333333516	4049.30908203125	30442.722569824407	0	1187	0.40335023657430114	9.174322732626182	17.348645465252364	277.0379638671875	277.0400085449219
742	277.1534729003906	13.237016666666667					1	DETECTED	277.1535 m/z @13.24 [CD8313_2.mzXML]	277.1534729003906	13.237016666666667	10.17175	18.37183333333333	8.200083333333332	5951.52783203125	1225229.5168691725	0	1187	5.612183779687637	1.337580743382848	1.3443595823543244	277.1522216796875	277.15924072265625
743	277.1794128417969	12.177733333333332					1	DETECTED	277.1794 m/z @12.18 [CD8313_2.mzXML]	277.1794128417969	12.177733333333332	0.11939999999999999	19.906166666666664	19.786766666666665	8085.96044921875	1464359.1602458193	0	1187	0.1296945164232799	0.8168670015032803	0.6762932037025758	277.17706298828125	277.1802673339844
744	278.0515441894531	16.813499999999998					1	DETECTED	278.0515 m/z @16.81 [CD8313_2.mzXML]	278.0515441894531	16.813499999999998	9.858566666666666	19.392166666666665	9.533599999999998	2277.8076171875	584156.4877437442	0	1187	1.5088777357196559	0.685383996012423	0.37076799202484584	278.0494689941406	278.05316162109375
745	278.6270446777344	12.938283333333334					1	DETECTED	278.6270 m/z @12.94 [CD8313_2.mzXML]	278.6270446777344	12.938283333333334	12.781433333333332	13.476416666666667	0.6949833333333348	36076.58203125	486382.11123315635	0	1187	0.17577057388072603	2.215439379449555	1.0753328872570527	278.6265563964844	278.6278381347656
746	278.9819030761719	1.9445833333333333					1	DETECTED	278.9819 m/z @1.94 [CD8313_2.mzXML]	278.9819030761719	1.9445833333333333	1.9305833333333333	19.0645	17.133916666666664	10616.421875	2335181.0581334545	0	1187	14.30428992663725	304.1317387741886	945.8248583365158	278.9804992675781	278.9830627441406
747	279.05499267578125	1.8600833333333333					1	DETECTED	279.0550 m/z @1.86 [CD8313_2.mzXML]	279.05499267578125	1.8600833333333333	1.8600833333333333	19.374333333333333	17.51425	10964.998046875	1832317.0878180233	0	1187	9.769697627260326	null	null	279.0472106933594	279.0622863769531
748	279.0836486816406	10.520433333333333					1	DETECTED	279.0836 m/z @10.52 [CD8313_2.mzXML]	279.0836486816406	10.520433333333333	2.9000333333333335	19.046333333333333	16.1463	115535.640625	3119158.651334536	0	1187	0.08478561818945352	0.5086764447450919	0.015410984170014403	279.08233642578125	279.0936279296875
749	279.15838623046875	12.448633333333333					1	DETECTED	279.1584 m/z @12.45 [CD8313_2.mzXML]	279.15838623046875	12.448633333333333	0.10126666666666666	19.99816666666667	19.896900000000002	108426.5625	3.2208715256187018E7	1	1187	0.17861231188324211	0.5430453863397817	0.05837239428129163	279.15789794921875	279.1594543457031
750	279.2310791015625	13.476416666666667					1	DETECTED	279.2311 m/z @13.48 [CD8313_2.mzXML]	279.2310791015625	13.476416666666667	12.280650000000001	18.682000000000002	6.401350000000001	14153.1376953125	1315661.8574543453	0	1187	1.60482788954174	2.6766718702087946	1.4247616408913681	279.2287292480469	279.23187255859375
751	279.6461181640625	12.938283333333334					1	DETECTED	279.6461 m/z @12.94 [CD8313_2.mzXML]	279.6461181640625	12.938283333333334	12.76505	14.516733333333333	1.7516833333333324	158145.484375	2473349.033246097	2	1187	0.19470000559489442	2.3949749793729174	1.5345387495841691	279.6454772949219	279.64691162109375
752	280.0912170410156	1.7592					1	DETECTED	280.0912 m/z @1.76 [CD8313_2.mzXML]	280.0912170410156	1.7592	1.6752833333333332	18.882166666666667	17.206883333333334	38346.19921875	6689341.074252201	0	1187	0.05775427297360447	99.29678695998675	160.6691274320988	280.08612060546875	280.09161376953125
753	280.1541442871094	9.372133333333332					1	DETECTED	280.1541 m/z @9.37 [CD8313_2.mzXML]	280.1541442871094	9.372133333333332	0.22975	19.924833333333332	19.695083333333333	85634.0625	6225652.442630009	0	1187	3.5623257948730256	2.7456906336308986	0.41812476056277575	280.1473083496094	280.1632385253906
754	280.654052734375	13.295466666666666					1	DETECTED	280.6541 m/z @13.30 [CD8313_2.mzXML]	280.654052734375	13.295466666666666	10.140716666666666	15.167866666666667	5.027150000000001	79472.9765625	2239481.661650544	0	1187	0.2515232703051602	1.3747366824869318	1.8310358463499194	280.64691162109375	280.6559143066406
755	281.0833435058594	16.077166666666667					1	DETECTED	281.0833 m/z @16.08 [CD8313_2.mzXML]	281.0833435058594	16.077166666666667	9.778783333333333	19.721833333333333	9.94305	14169.9296875	2971282.8431907343	0	1187	2.051912509607112	0.7893335062172038	1.221794977617497	281.0828857421875	281.083984375
756	281.11309814453125	9.57075					1	DETECTED	281.1131 m/z @9.57 [CD8313_2.mzXML]	281.11309814453125	9.57075	8.563516666666667	17.0335	8.469983333333333	10789.916015625	3270832.6055648187	0	1187	0.8508233392178912	4.204578548499188	0.08783791211495745	281.11260986328125	281.11859130859375
757	281.13787841796875	11.8732					1	DETECTED	281.1379 m/z @11.87 [CD8313_2.mzXML]	281.13787841796875	11.8732	11.825033333333332	14.65145	2.8264166666666686	13277.4814453125	284714.971614441	0	1187	0.13432472322641864	29.339965397922665	4.64684851812431	281.13665771484375	281.1451416015625
758	281.1554870605469	13.339683333333333					1	DETECTED	281.1555 m/z @13.34 [CD8313_2.mzXML]	281.1554870605469	13.339683333333333	5.9407000000000005	19.575499999999998	13.634799999999998	16812.375	4289832.119338378	0	1187	10.158942936565635	0.9213968585774172	0.8427937171548341	281.1554870605469	281.16522216796875
759	281.2467956542969	14.284016666666668					1	DETECTED	281.2468 m/z @14.28 [CD8313_2.mzXML]	281.2467956542969	14.284016666666668	5.677099999999999	19.009833333333333	13.332733333333334	66282.390625	4384861.549423553	0	1187	3.3220935977607127	1.0088403973741356	4.059236604170548	281.2459716796875	281.2557373046875
760	281.66168212890625	14.069083333333333					1	DETECTED	281.6617 m/z @14.07 [CD8313_2.mzXML]	281.66168212890625	14.069083333333333	11.112150000000002	15.801666666666668	4.689516666666666	39273.4609375	2530168.0941649163	0	1187	0.12088204846254946	2.0260043034770554	0.7993584271195732	281.656494140625	281.6630554199219
761	282.1631774902344	14.1689					1	DETECTED	282.1632 m/z @14.17 [CD8313_2.mzXML]	282.1631774902344	14.1689	11.171016666666667	15.507333333333333	4.336316666666667	11820.0830078125	1069859.2398248904	0	1187	0.43005461989281457	0.7232297231935865	0.25983033909462844	282.1629638671875	282.164306640625
762	282.203369140625	11.542					1	DETECTED	282.2034 m/z @11.54 [CD8313_2.mzXML]	282.203369140625	11.542	11.478966666666668	15.309366666666667	3.830399999999999	15922.4794921875	588243.6502676997	0	1187	0.05753678798907025	30.38392384981579	1.5074112056857847	282.20184326171875	282.2119140625
763	282.2212219238281	19.979833333333332					1	DETECTED	282.2212 m/z @19.98 [CD8313_2.mzXML]	282.2212219238281	19.979833333333332	0.11939999999999999	19.979833333333332	19.860433333333333	4194.28955078125	2598310.4136685515	0	1187	18.910553815058872	0.5	null	282.2180480957031	282.226318359375
764	282.259033203125	11.34395					1	DETECTED	282.2590 m/z @11.34 [CD8313_2.mzXML]	282.259033203125	11.34395	11.314183333333334	15.507333333333333	4.193149999999999	27613.158203125	1664977.7713891587	0	1187	0.06734019651921663	70.57644046811728	122.00747866148637	282.2498779296875	282.2596740722656
765	282.2784729003906	13.93465					1	DETECTED	282.2785 m/z @13.93 [CD8313_2.mzXML]	282.2784729003906	13.93465	11.85865	14.366716666666667	2.5080666666666662	45047.1171875	1138010.4666823125	0	1187	0.23110474728540353	0.6381471665443326	2.120938522819486	282.27740478515625	282.27899169921875
766	282.82244873046875	1.7269833333333333					1	DETECTED	282.8224 m/z @1.73 [CD8313_2.mzXML]	282.82244873046875	1.7269833333333333	1.6919499999999998	1.7742	0.08225000000000016	11532.26171875	39875.310187255855	0	1187	0.08357866983362272	1.1738820171265438	1.3477640342530874	282.82244873046875	282.8232116699219
767	282.90435791015625	1.5986					1	DETECTED	282.9044 m/z @1.60 [CD8313_2.mzXML]	282.90435791015625	1.5986	1.5543666666666667	1.6444666666666667	0.09010000000000007	56175.1015625	159798.6708613281	0	1187	0.0461142863473718	1.0603551244594933	0.9533697140958983	282.9043273925781	282.9053039550781
768	282.97296142578125	11.660083333333334					1	DETECTED	282.9730 m/z @11.66 [CD8313_2.mzXML]	282.97296142578125	11.660083333333334	10.891183333333334	16.941666666666666	6.050483333333332	9268.7294921875	833218.9627924804	0	1187	0.5297511653360534	3.934506004248491	5.388632223660603	282.9720153808594	282.974365234375
769	283.0075988769531	10.234516666666668					1	DETECTED	283.0076 m/z @10.23 [CD8313_2.mzXML]	283.0075988769531	10.234516666666668	10.202850000000002	10.298116666666665	0.09526666666666372	7168.33447265625	31347.19293310502	0	1187	0.0881528606804931	1.504210526315761	2.008421052631522	283.00714111328125	283.0076599121094
770	283.0275573730469	1.88835					1	DETECTED	283.0276 m/z @1.89 [CD8313_2.mzXML]	283.0275573730469	1.88835	1.8454333333333333	18.153000000000002	16.30756666666667	7598.85986328125	2016420.447701752	0	1187	14.531486908029883	189.99106796116487	338.4062659030787	283.0255126953125	283.0286560058594
771	283.1037902832031	8.547016666666668					1	DETECTED	283.1038 m/z @8.55 [CD8313_2.mzXML]	283.1037902832031	8.547016666666668	8.514116666666666	8.631816666666667	0.11770000000000103	3734.333740234375	18839.172439941398	0	1187	0.11878626669612657	1.7887537993920322	2.5775075987840643	283.10308837890625	283.1037902832031
772	283.2418212890625	15.009816666666667					1	DETECTED	283.2418 m/z @15.01 [CD8313_2.mzXML]	283.2418212890625	15.009816666666667	14.6851	15.985033333333332	1.2999333333333318	4131.12109375	167131.84737200913	0	1187	0.6296303373691217	2.001642457527069	3.0032849150541385	283.2410888671875	283.24261474609375
773	283.2621765136719	12.632399999999999					1	DETECTED	283.2622 m/z @12.63 [CD8313_2.mzXML]	283.2621765136719	12.632399999999999	0.13766666666666666	19.979833333333332	19.842166666666664	41329.6328125	2220964.6708496404	0	1187	0.19831255892672672	3.196634155042568	4.889990640043081	283.2526550292969	283.2645568847656
774	283.2814025878906	13.93465					1	DETECTED	283.2814 m/z @13.93 [CD8313_2.mzXML]	283.2814025878906	13.93465	13.776566666666668	14.450066666666666	0.6734999999999989	8917.841796875	159592.44990765388	0	1187	0.3429066376060135	2.1302055877701775	2.1513646189567566	283.2809143066406	283.2820739746094
775	283.63018798828125	11.977333333333332					1	DETECTED	283.6302 m/z @11.98 [CD8313_2.mzXML]	283.63018798828125	11.977333333333332	11.9468	12.177733333333332	0.23093333333333277	11965.7314453125	79271.32647351053	0	1187	0.044440495304151284	3.7816593886463656	3.9518900059714572	283.6287536621094	283.6304016113281
776	284.0557556152344	10.234516666666668					1	DETECTED	284.0558 m/z @10.23 [CD8313_2.mzXML]	284.0557556152344	10.234516666666668	9.29325	11.15645	1.863199999999999	214403.15625	1648093.3456997902	1	1187	0.08762185674335754	2.6298257159291683	3.386365625529057	284.05499267578125	284.0569152832031
777	284.0916442871094	9.732216666666666					1	DETECTED	284.0916 m/z @9.73 [CD8313_2.mzXML]	284.0916442871094	9.732216666666666	9.68655	9.794233333333333	0.10768333333333224	7538.85009765625	29840.023381896888	0	1187	0.07467675733963297	1.1790145985401608	1.3580291970803213	284.09124755859375	284.0917663574219
778	284.1852722167969	9.026166666666667					1	DETECTED	284.1853 m/z @9.03 [CD8313_2.mzXML]	284.1852722167969	9.026166666666667	8.974066666666666	17.015	8.040933333333335	18410.193359375	599266.4389289558	0	1187	0.06771574298588945	5.571093610462787	11.413500411086758	284.18389892578125	284.1894836425781
779	284.2939758300781	12.61595					1	DETECTED	284.2940 m/z @12.62 [CD8313_2.mzXML]	284.2939758300781	12.61595	7.337116666666666	19.703500000000002	12.366383333333335	14699.205078125	1117449.7705218508	0	1187	0.1242300074649414	1.171317841694819	0.05003333658130585	284.29193115234375	284.2948913574219
780	284.33062744140625	11.85865					1	DETECTED	284.3306 m/z @11.86 [CD8313_2.mzXML]	284.33062744140625	11.85865	11.84205	12.229666666666667	0.3876166666666663	14694.0634765625	129024.64401916461	0	1187	0.11181627405542294	11.675200803212563	13.006332769871229	284.3302307128906	284.3309631347656
781	284.9095153808594	1.6752833333333332					1	DETECTED	284.9095 m/z @1.68 [CD8313_2.mzXML]	284.9095153808594	1.6752833333333332	1.6444666666666667	15.580833333333334	13.936366666666668	16666.53515625	3310381.7975997315	0	1187	0.07770124702111292	226.11736073553402	451.23472147106804	284.9092102050781	284.9194030761719
782	285.05938720703125	10.250066666666667					1	DETECTED	285.0594 m/z @10.25 [CD8313_2.mzXML]	285.05938720703125	10.250066666666667	1.4153166666666666	18.71833333333333	17.303016666666664	19413.240234375	3302345.173406311	0	1187	8.844114694733232	0.5293414031806319	0.012995201319832375	285.0590515136719	285.0690002441406
783	286.102783203125	8.750916666666665					1	DETECTED	286.1028 m/z @8.75 [CD8313_2.mzXML]	286.102783203125	8.750916666666665	8.530750000000001	8.8363	0.30554999999999843	3851.81689453125	32538.90498541265	0	1187	0.11707068040732871	0.6939061317184001	0.3970741349886816	286.102294921875	286.10394287109375
784	286.1430358886719	11.916783333333333					1	DETECTED	286.1430 m/z @11.92 [CD8313_2.mzXML]	286.1430358886719	11.916783333333333	9.24825	12.531966666666667	3.283716666666667	132405.40625	2033687.8245285628	0	1187	0.09478461512211744	3.732246613335586	4.053421260260769	286.1396789550781	286.14349365234375
785	286.20086669921875	10.364849999999999					1	DETECTED	286.2009 m/z @10.36 [CD8313_2.mzXML]	286.20086669921875	10.364849999999999	10.281583333333334	11.233016666666666	0.9514333333333322	100827.0703125	941333.7978649917	1	1187	0.12531364385174903	1.9723328634800579	2.077299074496193	286.1994934082031	286.2014465332031
786	286.24859619140625	9.841733333333334					1	DETECTED	286.2486 m/z @9.84 [CD8313_2.mzXML]	286.24859619140625	9.841733333333334	9.095516666666667	19.648666666666667	10.55315	32900.796875	1316392.7111809703	0	1187	7.340463588565461	1.5703984345930195	14.876094606240123	286.24713134765625	286.2501525878906
787	286.6344299316406	12.907916666666667					1	DETECTED	286.6344 m/z @12.91 [CD8313_2.mzXML]	286.6344299316406	12.907916666666667	12.731383333333333	13.059233333333333	0.32784999999999975	11616.330078125	127195.23728808574	0	1187	0.15408949575337338	0.9285781722054368	0.8571563444108737	286.62445068359375	286.6346130371094
788	287.013427734375	1.7742					1	DETECTED	287.0134 m/z @1.77 [CD8313_2.mzXML]	287.013427734375	1.7742	1.7269833333333333	1.9305833333333333	0.2036	29765.79296875	194187.48391784652	0	1187	0.135509295759628	2.0339379415982966	3.4228525740053697	287.01202392578125	287.0138244628906
789	287.0567321777344	11.756683333333333					1	DETECTED	287.0567 m/z @11.76 [CD8313_2.mzXML]	287.0567321777344	11.756683333333333	2.3619666666666665	16.85033333333333	14.488366666666664	3499.55029296875	1806224.4727792055	0	1187	0.1207720506890233	0.7710911984218078	0.5421823968436158	287.0512390136719	287.0571594238281
790	287.09954833984375	9.732216666666666					1	DETECTED	287.0995 m/z @9.73 [CD8313_2.mzXML]	287.09954833984375	9.732216666666666	9.654183333333332	10.58	0.9258166666666678	422772.90625	3289645.172819278	1	1187	0.11121289317723715	1.8435647743576786	1.8147739728082002	287.0993347167969	287.10028076171875
791	287.2042541503906	10.364849999999999					1	DETECTED	287.2043 m/z @10.36 [CD8313_2.mzXML]	287.2042541503906	10.364849999999999	3.161916666666667	12.229666666666667	9.06775	16192.0556640625	1841036.7004558106	0	1187	0.1106937393575329	0.6294484191625636	0.12293394700427748	287.2000732421875	287.2052307128906
792	287.23602294921875	13.9856					1	DETECTED	287.2360 m/z @13.99 [CD8313_2.mzXML]	287.23602294921875	13.9856	11.024916666666666	14.6851	3.6601833333333342	6117.06298828125	501657.8749748537	0	1187	0.11924853454668138	0.6181315124323777	0.15359266428501847	287.2348327636719	287.2375183105469
793	287.2682800292969	11.542					1	DETECTED	287.2683 m/z @11.54 [CD8313_2.mzXML]	287.2682800292969	11.542	3.9923166666666665	11.931783333333334	7.939466666666667	16256.2421875	1736482.4131674801	0	1187	0.09893520396324007	0.5258145485130723	0.018469834211016035	287.26800537109375	287.2755126953125
794	287.6322937011719	12.9231					1	DETECTED	287.6323 m/z @12.92 [CD8313_2.mzXML]	287.6322937011719	12.9231	11.80725	14.87215	3.0648999999999997	152269.875	2412850.24036002	2	1187	0.23147374337221827	1.5524001191671408	1.622207508959067	287.630859375	287.6331787109375
795	288.10345458984375	9.717033333333335					1	DETECTED	288.1035 m/z @9.72 [CD8313_2.mzXML]	288.10345458984375	9.717033333333335	9.5373	10.15615	0.6188500000000001	48352.03125	425499.1168742375	0	1187	0.11859910296467113	1.2632954877225064	3.1103237062509685	288.1028747558594	288.10595703125
796	288.19769287109375	12.61595					1	DETECTED	288.1977 m/z @12.62 [CD8313_2.mzXML]	288.19769287109375	12.61595	12.464933333333333	12.681533333333334	0.21660000000000146	7343.23486328125	51806.642785705604	0	1187	0.1311057109102709	0.7171393885884592	0.4342787771769183	288.1976013183594	288.1991882324219
797	288.2164611816406	10.645199999999999					1	DETECTED	288.2165 m/z @10.65 [CD8313_2.mzXML]	288.2164611816406	10.645199999999999	0.10126666666666666	19.99816666666667	19.896900000000002	142126.671875	2611908.846681976	1	1187	0.08367847175427023	1.3179451038729615	5.1010951865077265	288.2145080566406	288.2181396484375
798	288.23126220703125	14.600833333333332					1	DETECTED	288.2313 m/z @14.60 [CD8313_2.mzXML]	288.23126220703125	14.600833333333332	14.382983333333334	14.958133333333334	0.5751500000000007	2118.01416015625	51492.44052255254	0	1187	0.0848677954224808	1.3200596740876855	1.6401193481753709	288.2310791015625	288.2331237792969
799	288.6401672363281	13.339683333333333					1	DETECTED	288.6402 m/z @13.34 [CD8313_2.mzXML]	288.6401672363281	13.339683333333333	12.331433333333333	14.23405	1.9026166666666668	46644.17578125	1026559.404467469	0	1187	0.30484897289973567	2.2776467544769945	2.8420108143452336	288.6391296386719	288.6416931152344
800	288.9213562011719	1.5986					1	DETECTED	288.9214 m/z @1.60 [CD8313_2.mzXML]	288.9213562011719	1.5986	1.43395	2.1546166666666666	0.7206666666666666	193797.921875	858925.0168068854	0	1187	0.057993178902103315	1.6569084592107608	3.254424572680791	288.92059326171875	288.92919921875
801	289.1064758300781	9.717033333333335					1	DETECTED	289.1065 m/z @9.72 [CD8313_2.mzXML]	289.1064758300781	9.717033333333335	9.701683333333333	10.925416666666667	1.2237333333333336	3284.257080078125	95661.20301464834	0	1187	0.08128437771424579	39.86102062974631	78.72204125949261	289.10333251953125	289.1105651855469
802	289.1414794921875	13.476416666666667					1	DETECTED	289.1415 m/z @13.48 [CD8313_2.mzXML]	289.1414794921875	13.476416666666667	9.941683333333334	14.316716666666668	4.375033333333334	7094.45361328125	835207.9906585392	0	1187	4.357293701299582	0.6188632805869374	0.23672785645940073	289.1344909667969	289.14862060546875
803	289.175048828125	1.3424833333333335					1	DETECTED	289.1750 m/z @1.34 [CD8313_2.mzXML]	289.175048828125	1.3424833333333335	0.10126666666666666	19.99816666666667	19.896900000000002	5180.2099609375	1690500.1855971382	0	1187	6.341175962309164	8.015079290481113	5.329004140200393	289.1733703613281	289.17742919921875
804	289.64764404296875	11.691783333333332					1	DETECTED	289.6476 m/z @11.69 [CD8313_2.mzXML]	289.64764404296875	11.691783333333332	10.959116666666667	16.04	5.0808833333333325	33531.37109375	2137159.6117486893	0	1187	2.5763696103206346	2.307034322179348	8.734876654912267	289.6404724121094	289.6495361328125
805	290.0338134765625	10.331383333333333					1	DETECTED	290.0338 m/z @10.33 [CD8313_2.mzXML]	290.0338134765625	10.331383333333333	0.5952500000000001	18.955333333333332	18.360083333333332	1763.5426025390625	934794.7014725036	0	1187	0.07432729532141202	0.9428837252297284	0.8857674504594568	290.0308837890625	290.0346984863281
806	290.1596984863281	8.563516666666667					1	DETECTED	290.1597 m/z @8.56 [CD8313_2.mzXML]	290.1596984863281	8.563516666666667	8.133433333333333	15.39945	7.266016666666667	6485.263671875	1187649.4088088076	0	1187	0.2954503188518114	8.447219531098611	15.20137205339709	290.14971923828125	290.1605224609375
807	290.2679443359375	11.417016666666665					1	DETECTED	290.2679 m/z @11.42 [CD8313_2.mzXML]	290.2679443359375	11.417016666666665	10.942383333333334	11.52715	0.5847666666666669	45417.2890625	488114.5888959351	0	1187	0.0879256645208013	0.6243493516628993	0.22436801556637417	290.2674865722656	290.2688903808594
808	290.62701416015625	12.860383333333335					1	DETECTED	290.6270 m/z @12.86 [CD8313_2.mzXML]	290.62701416015625	12.860383333333335	12.76505	13.059233333333333	0.2941833333333328	17086.353515625	132328.7508054195	0	1187	0.09356588984958947	1.5429195804195606	1.9274847154697132	290.6258850097656	290.62774658203125
809	290.667724609375	14.069083333333333					1	DETECTED	290.6677 m/z @14.07 [CD8313_2.mzXML]	290.667724609375	14.069083333333333	14.002133333333335	15.70965	1.707516666666665	4133.685546875	192722.80353710926	0	1187	0.6665720254916288	12.752178242469776	24.504356484939553	290.66644287109375	290.6681823730469
810	290.9247131347656	2.4166666666666665					1	DETECTED	290.9247 m/z @2.42 [CD8313_2.mzXML]	290.9247131347656	2.4166666666666665	0.7229833333333333	19.501666666666665	18.778683333333333	33193.953125	3318043.2534918212	0	1187	0.7677538345448882	1.261796067585392	3.7215543419630284	290.9156494140625	290.9269104003906
811	290.9794616699219	9.778783333333333					1	DETECTED	290.9795 m/z @9.78 [CD8313_2.mzXML]	290.9794616699219	9.778783333333333	9.469933333333334	10.17175	0.7018166666666659	3751.35205078125	88602.98818017583	0	1187	0.38439425326786036	1.1361772165560413	1.2723544331120826	290.9772644042969	290.9794616699219
812	290.9909973144531	10.202850000000002					1	DETECTED	290.9910 m/z @10.20 [CD8313_2.mzXML]	290.9909973144531	10.202850000000002	10.058	10.314833333333333	0.2568333333333328	2224.514404296875	23448.51142236324	0	1187	0.1465796827346182	0.8865493038775623	0.7730986077551245	290.9898376464844	290.99169921875
813	291.02099609375	10.564883333333334					1	DETECTED	291.0210 m/z @10.56 [CD8313_2.mzXML]	291.02099609375	10.564883333333334	9.925	19.979833333333332	10.054833333333331	2460.64013671875	552306.6337464906	0	1187	0.30247524571828066	7.856770765504123	14.713541531008246	291.0174865722656	291.03045654296875
814	291.1197509765625	12.040899999999999					1	DETECTED	291.1198 m/z @12.04 [CD8313_2.mzXML]	291.1197509765625	12.040899999999999	3.8510833333333334	12.9231	9.072016666666666	43549.8203125	1966858.396104125	0	1187	0.14307161199076468	0.5301262925018982	5.538009447852719	291.1143798828125	291.1288757324219
815	291.2717590332031	11.402433333333333					1	DETECTED	291.2718 m/z @11.40 [CD8313_2.mzXML]	291.2717590332031	11.402433333333333	3.75765	14.267149999999999	10.5095	7349.681640625	1970418.0701993408	0	1187	8.593063714740069	0.6873641502811285	0.37472830056225703	291.2630615234375	291.2802429199219
816	291.64593505859375	12.892266666666666					1	DETECTED	291.6459 m/z @12.89 [CD8313_2.mzXML]	291.64593505859375	12.892266666666666	11.72335	14.399683333333334	2.676333333333334	41339.234375	861493.9065474247	0	1187	0.12671931157566974	0.8388733034387659	2.8403222654000344	291.63629150390625	291.6471862792969
817	291.93499755859375	2.6070833333333336					1	DETECTED	291.9350 m/z @2.61 [CD8313_2.mzXML]	291.93499755859375	2.6070833333333336	2.0984333333333334	8.631816666666667	6.533383333333334	25911.5546875	1668515.215224914	0	1187	0.7572022938565812	2.6659600102184853	2.8346254742095383	291.93402099609375	291.936279296875
818	291.98895263671875	9.68655					1	DETECTED	291.9890 m/z @9.69 [CD8313_2.mzXML]	291.98895263671875	9.68655	9.5373	10.074583333333333	0.5372833333333329	3025.831787109375	58115.27958599855	0	1187	0.32737092173664273	1.799944165270793	2.599888330541586	291.98895263671875	291.9902038574219
819	292.0676574707031	16.390466666666665					1	DETECTED	292.0677 m/z @16.39 [CD8313_2.mzXML]	292.0676574707031	16.390466666666665	10.04065	19.52	9.47935	3672.7841796875	848611.0290909422	0	1187	3.3807860670188354	0.7464270621986463	0.5017752838993328	292.0664367675781	292.0760498046875
820	292.12274169921875	12.0574					1	DETECTED	292.1227 m/z @12.06 [CD8313_2.mzXML]	292.12274169921875	12.0574	12.00895	17.60183333333333	5.592883333333331	7386.15234375	771294.0112841794	0	1187	0.10928430891616792	57.71809425524714	114.43618851049428	292.12213134765625	292.1318054199219
821	292.19696044921875	1.7886					1	DETECTED	292.1970 m/z @1.79 [CD8313_2.mzXML]	292.19696044921875	1.7886	1.7886	17.676	15.887399999999998	12289.80859375	4009148.1806122437	0	1187	7.145032646676108	null	null	292.1913146972656	292.20330810546875
822	292.65411376953125	13.104450000000002					1	DETECTED	292.6541 m/z @13.10 [CD8313_2.mzXML]	292.65411376953125	13.104450000000002	2.7727833333333334	13.574233333333332	10.801449999999999	12118.546875	2044395.692399231	0	1187	0.06356747717465794	0.5227351185675108	0.028517373969757905	292.6529235839844	292.6593933105469
823	292.93212890625	2.6342833333333333					1	DETECTED	292.9321 m/z @2.63 [CD8313_2.mzXML]	292.93212890625	2.6342833333333333	2.4572333333333334	14.668266666666666	12.211033333333333	4898.46142578125	1228598.1515878905	0	1187	9.603006267549985	34.48470300291821	67.9694060058364	292.9228515625	292.9396667480469
824	292.9659118652344	2.6342833333333333					1	DETECTED	292.9659 m/z @2.63 [CD8313_2.mzXML]	292.9659118652344	2.6342833333333333	2.470766666666667	3.3873	0.9165333333333332	3338.428466796875	113180.92307482909	0	1187	0.3698017228588717	2.8025685455101472	4.6051370910202944	292.9581298828125	292.9736328125
825	292.9884338378906	2.3893333333333335					1	DETECTED	292.9884 m/z @2.39 [CD8313_2.mzXML]	292.9884338378906	2.3893333333333335	2.3756166666666667	18.042666666666666	15.66705	4464.46923828125	997717.8644003295	0	1187	0.5074745244990844	571.0953827460446	1141.1907654920892	292.98101806640625	292.99737548828125
826	293.0075378417969	2.7033666666666667					1	DETECTED	293.0075 m/z @2.70 [CD8313_2.mzXML]	293.0075378417969	2.7033666666666667	2.4166666666666665	15.52585	13.109183333333334	6177.66552734375	1929151.532641205	0	1187	0.45262529085569314	22.86219625624926	2.4669155000407246	292.99755859375	293.0116271972656
827	293.0228271484375	2.4437333333333333					1	DETECTED	293.0228 m/z @2.44 [CD8313_2.mzXML]	293.0228271484375	2.4437333333333333	2.2798666666666665	3.9135166666666668	1.6336500000000003	7275.51318359375	277814.2257371215	0	1187	0.5048165115085745	4.984692839707074	5.702467996980124	293.01483154296875	293.0231628417969
828	293.0343017578125	2.6479					1	DETECTED	293.0343 m/z @2.65 [CD8313_2.mzXML]	293.0343017578125	2.6479	2.3209166666666667	4.324166666666667	2.00325	11503.4912109375	377432.8131731566	0	1187	0.040431409697909704	1.9072099281091714	2.968063856309049	293.0260009765625	293.0420837402344
829	293.05682373046875	2.4437333333333333					1	DETECTED	293.0568 m/z @2.44 [CD8313_2.mzXML]	293.05682373046875	2.4437333333333333	2.2248	3.9763499999999996	1.7515499999999995	10583.650390625	494864.4025199585	0	1187	0.8759364621644017	4.000190316686968	5.137810022138353	293.0489501953125	293.05767822265625
830	293.0677490234375	2.74515					1	DETECTED	293.0677 m/z @2.75 [CD8313_2.mzXML]	293.0677490234375	2.74515	2.252483333333333	19.630333333333333	17.37785	15215.486328125	1901294.6045082703	0	1187	0.47793361289435543	16.97545043080552	25.65041323642045	293.0599670410156	293.07159423828125
831	293.09710693359375	2.5388666666666664					1	DETECTED	293.0971 m/z @2.54 [CD8313_2.mzXML]	293.09710693359375	2.5388666666666664	0.11939999999999999	19.979833333333332	19.860433333333333	9365707.0	6.373985189664485E8	1	1187	0.7608358865721421	2.488275927771027	2.538578506061651	293.0959167480469	293.1061706542969
832	293.13055419921875	2.56595					1	DETECTED	293.1306 m/z @2.57 [CD8313_2.mzXML]	293.13055419921875	2.56595	2.1823333333333332	15.89335	13.711016666666666	15745.1181640625	1887781.9456977851	0	1187	0.7360759207730161	2.5198804236517107	18.686550418500037	293.1264343261719	293.140380859375
833	293.151611328125	9.68655					1	DETECTED	293.1516 m/z @9.69 [CD8313_2.mzXML]	293.151611328125	9.68655	1.9861666666666666	18.061500000000002	16.075333333333337	1155286.0	3.4825995008512825E7	0	1187	0.39687098287534894	1.8297244492654434	2.25083636114037	293.1416320800781	293.1604309082031
834	293.1636657714844	2.6479					1	DETECTED	293.1637 m/z @2.65 [CD8313_2.mzXML]	293.1636657714844	2.6479	2.334683333333333	12.091199999999999	9.756516666666666	9655.478515625	1149669.4978601076	0	1187	0.31370189538131	15.574708668121096	2.2792054505983557	293.1628112792969	293.1720886230469
835	293.1868591308594	14.61785					1	DETECTED	293.1869 m/z @14.62 [CD8313_2.mzXML]	293.1868591308594	14.61785	2.3619666666666665	15.41755	13.055583333333335	13773.9091796875	1681743.2834505006	0	1187	0.9742325466995378	0.5348682688183894	0.058952440429476935	293.1771545410156	293.19659423828125
836	293.2016296386719	2.7588999999999997					1	DETECTED	293.2016 m/z @2.76 [CD8313_2.mzXML]	293.2016296386719	2.7588999999999997	2.3756166666666667	12.464933333333333	10.089316666666665	4409.58154296875	939525.0710008238	0	1187	9.975496196437554	13.161695003696144	1.3042041851273625	293.19769287109375	293.2110900878906
837	293.22039794921875	2.6342833333333333					1	DETECTED	293.2204 m/z @2.63 [CD8313_2.mzXML]	293.22039794921875	2.6342833333333333	2.498183333333333	9.701683333333333	7.2035	4043.0888671875	424647.7441366578	0	1187	0.09917659594652894	26.463997060984507	51.927994121969014	293.2121276855469	293.22882080078125
838	294.1004333496094	2.6070833333333336					1	DETECTED	294.1004 m/z @2.61 [CD8313_2.mzXML]	294.1004333496094	2.6070833333333336	1.8742166666666666	18.572666666666667	16.69845	877755.0	5.838142312498257E7	0	1187	0.7050159632415625	2.381617171755768	1.9839886296016405	294.1002502441406	294.1036376953125
839	294.1557922363281	9.68655					1	DETECTED	294.1558 m/z @9.69 [CD8313_2.mzXML]	294.1557922363281	9.68655	9.453183333333333	10.520433333333333	1.0672499999999996	107254.3828125	2984746.652474125	0	1187	0.4243151924757438	2.173335856052334	2.9484929907357116	294.1555480957031	294.15625
840	294.9188537597656	12.61595					1	DETECTED	294.9189 m/z @12.62 [CD8313_2.mzXML]	294.9188537597656	12.61595	0.22975	19.99816666666667	19.76841666666667	18632.431640625	4633251.296375792	0	1187	2.5619337050804916	0.7517447492890308	0.5879908669692792	294.9175109863281	294.9206237792969
841	294.9378967285156	1.6444666666666667					1	DETECTED	294.9379 m/z @1.64 [CD8313_2.mzXML]	294.9378967285156	1.6444666666666667	1.5834833333333334	1.6752833333333332	0.09179999999999988	79234.1328125	247469.24389184572	0	1187	0.04690857785791169	0.7437926887720873	0.5246081203120877	294.9378967285156	294.9386901855469
842	294.953857421875	11.15645					1	DETECTED	294.9539 m/z @11.16 [CD8313_2.mzXML]	294.953857421875	11.15645	10.891183333333334	18.3905	7.499316666666665	5232.8251953125	1179319.798624206	0	1187	4.557008759571303	14.13542975622022	27.27085951244044	294.9530334472656	294.95501708984375
843	295.1014099121094	2.6342833333333333					1	DETECTED	295.1014 m/z @2.63 [CD8313_2.mzXML]	295.1014099121094	2.6342833333333333	1.9305833333333333	18.591166666666666	16.66058333333333	105421.6171875	8357798.725428045	0	1187	0.7611250752283101	2.30198441863072	2.4318880774036846	295.0972595214844	295.10394287109375
844	295.12841796875	9.654183333333332					1	DETECTED	295.1284 m/z @9.65 [CD8313_2.mzXML]	295.12841796875	9.654183333333332	9.63825	9.701683333333333	0.06343333333333412	67607.328125	211177.80426953323	0	1187	0.1491646760003924	1.9905857740586548	2.9811715481173096	295.128173828125	295.1284484863281
845	295.1395568847656	9.62135					1	DETECTED	295.1396 m/z @9.62 [CD8313_2.mzXML]	295.1395568847656	9.62135	9.372133333333332	10.54975	1.1776166666666672	44152.796875	1092246.682556581	0	1187	0.19286154864638583	2.362466529956227	4.1249659889014705	295.1395568847656	295.14874267578125
846	295.1936950683594	12.398566666666666					1	DETECTED	295.1937 m/z @12.40 [CD8313_2.mzXML]	295.1936950683594	12.398566666666666	1.4153166666666666	18.316666666666666	16.90135	39201.25	3498725.90339389	0	1187	0.2986641974389137	0.6260203964637273	0.2872146044198038	295.1865539550781	295.2035217285156
847	295.20550537109375	11.024916666666666					1	DETECTED	295.2055 m/z @11.02 [CD8313_2.mzXML]	295.20550537109375	11.024916666666666	10.992316666666666	11.069133333333333	0.07681666666666764	3503.06396484375	13621.751666381882	0	1187	0.0911254095272227	1.1781697341513295	1.356339468302659	295.2049865722656	295.2059020996094
848	295.26202392578125	13.5248					1	DETECTED	295.2620 m/z @13.52 [CD8313_2.mzXML]	295.26202392578125	13.5248	0.30263333333333337	19.813666666666666	19.511033333333334	20571.845703125	4652857.745470181	0	1187	0.22000698738469104	0.5477193598271265	0.07993992966465949	295.260986328125	295.26300048828125
849	295.29388427734375	2.4166666666666665					1	DETECTED	295.2939 m/z @2.42 [CD8313_2.mzXML]	295.29388427734375	2.4166666666666665	2.0420166666666666	9.340333333333332	7.298316666666665	33530.4921875	2103956.166719513	0	1187	0.6829596346610987	4.383833894793577	4.8589165587296135	295.29278564453125	295.2955017089844
850	295.873046875	12.0574					1	DETECTED	295.8730 m/z @12.06 [CD8313_2.mzXML]	295.873046875	12.0574	12.040899999999999	12.177733333333332	0.13683333333333358	7057.6572265625	38325.396957763915	0	1187	0.08536803057564946	4.146464646464497	7.292929292928994	295.8726501464844	295.8735046386719
851	296.06500244140625	1.7435					1	DETECTED	296.0650 m/z @1.74 [CD8313_2.mzXML]	296.06500244140625	1.7435	1.6919499999999998	9.026166666666667	7.334216666666666	41583.7265625	2495851.3789798585	0	1187	0.06463811577306267	71.13692208212063	141.27384416424127	296.0649719238281	296.06939697265625
852	296.1486511230469	8.8363					1	DETECTED	296.1487 m/z @8.84 [CD8313_2.mzXML]	296.1486511230469	8.8363	4.086483333333333	10.17175	6.085266666666667	5875.69189453125	446118.8654900512	0	1187	0.9808984555300828	0.640579110070915	0.278887092089173	296.142822265625	296.1537170410156
853	296.1846008300781	11.84205					1	DETECTED	296.1846 m/z @11.84 [CD8313_2.mzXML]	296.1846008300781	11.84205	9.095516666666667	19.2285	10.132983333333334	22820.779296875	2203362.5677239993	0	1187	0.09114857207354099	5.995607048390175	5.686161177378655	296.1829528808594	296.1849670410156
854	296.1970520019531	12.314466666666668					1	DETECTED	296.1971 m/z @12.31 [CD8313_2.mzXML]	296.1970520019531	12.314466666666668	12.263633333333333	12.61595	0.35231666666666683	7511.232421875	104460.92484582528	0	1187	0.29745123684100605	3.4654098360654575	5.930819672130915	296.1958312988281	296.19732666015625
855	296.25787353515625	13.574233333333332					1	DETECTED	296.2579 m/z @13.57 [CD8313_2.mzXML]	296.25787353515625	13.574233333333332	0.5219833333333334	15.381466666666666	14.859483333333333	4211.70947265625	1383932.7583529968	0	1187	0.13884218751819866	0.5692307201184982	0.13846144023699627	296.2510986328125	296.26568603515625
856	296.9888610839844	12.00895					1	DETECTED	296.9889 m/z @12.01 [CD8313_2.mzXML]	296.9888610839844	12.00895	11.201033333333333	19.557166666666667	8.356133333333334	6239.13818359375	743388.2439053957	0	1187	0.49982264850897806	5.171407942238264	3.9242810403698303	296.980712890625	296.9940185546875
857	297.06036376953125	9.62135					1	DETECTED	297.0604 m/z @9.62 [CD8313_2.mzXML]	297.06036376953125	9.62135	9.308483333333333	11.585550000000001	2.277066666666668	3440.38623046875	255172.7617708741	0	1187	0.5018404239294902	3.6390368634136	6.2780737268272	297.05413818359375	297.0636291503906
858	297.1177673339844	1.43395					1	DETECTED	297.1178 m/z @1.43 [CD8313_2.mzXML]	297.1177673339844	1.43395	1.4153166666666666	8.614216666666666	7.198899999999999	6913.76904296875	1641667.4911193238	0	1187	0.13177549693167712	193.17262969588376	385.34525939176746	297.1079406738281	297.1182861328125
859	297.1802062988281	15.489416666666667					1	DETECTED	297.1802 m/z @15.49 [CD8313_2.mzXML]	297.1802062988281	15.489416666666667	9.387983333333333	19.942999999999998	10.555016666666665	9586.263671875	2107741.396481721	0	1187	4.007250090648652	0.7915273694420332	0.6696589483616691	297.1789245605469	297.18170166015625
860	298.09649658203125	9.263200000000001					1	DETECTED	298.0965 m/z @9.26 [CD8313_2.mzXML]	298.09649658203125	9.263200000000001	9.263200000000001	9.340333333333332	0.07713333333333061	4420.63916015625	12184.751022582881	0	1187	0.04679563445990631	null	null	298.0964660644531	298.0970153808594
861	298.2731018066406	14.201799999999999					1	DETECTED	298.2731 m/z @14.20 [CD8313_2.mzXML]	298.2731018066406	14.201799999999999	10.959116666666667	16.169283333333333	5.210166666666666	49629.359375	2717187.148262022	0	1187	0.4537233823197351	0.9061930171092161	0.4832576845333884	298.2728576660156	298.2748107910156
862	299.0396728515625	1.5689333333333333					1	DETECTED	299.0397 m/z @1.57 [CD8313_2.mzXML]	299.0396728515625	1.5689333333333333	1.5399333333333334	1.6136666666666666	0.0737333333333332	6699.1962890625	21357.202894042937	0	1187	0.0664469448487075	1.2712643678160935	1.542528735632187	299.0391540527344	299.0403137207031
863	299.1380920410156	11.358766666666666					1	DETECTED	299.1381 m/z @11.36 [CD8313_2.mzXML]	299.1380920410156	11.358766666666666	10.26575	16.408616666666667	6.1428666666666665	65773.421875	3124490.621286164	0	1187	1.999221005182676	2.0323624550603387	7.149784456872957	299.13720703125	299.1392822265625
864	299.2766418457031	14.185083333333333					1	DETECTED	299.2766 m/z @14.19 [CD8313_2.mzXML]	299.2766418457031	14.185083333333333	11.72335	15.746183333333333	4.022833333333333	9797.3154296875	845603.68207077	0	1187	0.48055303521314663	0.817073335860911	0.6341466717218219	299.2760925292969	299.27777099609375
865	299.293701171875	13.93465					1	DETECTED	299.2937 m/z @13.93 [CD8313_2.mzXML]	299.293701171875	13.93465	0.2662666666666667	19.942999999999998	19.67673333333333	7273.36962890625	1613462.9968279416	0	1187	0.22240135688630325	0.6022292301396983	0.22065948849701228	299.2923278808594	299.2949523925781
866	300.1413269042969	12.781433333333332					1	DETECTED	300.1413 m/z @12.78 [CD8313_2.mzXML]	300.1413269042969	12.781433333333332	9.874833333333333	13.414	3.5391666666666666	9008.66796875	884434.7080240482	0	1187	2.079626974068109	0.6088155691644306	0.21763113832886105	300.1336669921875	300.1422424316406
867	300.17962646484375	11.585550000000001					1	DETECTED	300.1796 m/z @11.59 [CD8313_2.mzXML]	300.17962646484375	11.585550000000001	9.3246	12.074016666666667	2.749416666666667	114177.3203125	2869739.4090854465	0	1187	0.08193959878638069	0.5667462902253215	0.09050630485257326	300.177490234375	300.184814453125
868	300.19805908203125	8.95685					1	DETECTED	300.1981 m/z @8.96 [CD8313_2.mzXML]	300.19805908203125	8.95685	8.887983333333333	9.026166666666667	0.138183333333334	6828.42236328125	34810.97414703382	0	1187	0.0760010022050146	1.0032671829622513	1.0065343659245023	300.1979064941406	300.1987609863281
869	300.21673583984375	10.564883333333334					1	DETECTED	300.2167 m/z @10.56 [CD8313_2.mzXML]	300.21673583984375	10.564883333333334	10.520433333333333	10.715666666666667	0.19523333333333426	30464.375	201835.3335090333	0	1187	0.12405124423629843	2.1961004874390206	3.3922009748780413	300.21624755859375	300.2168273925781
870	300.63983154296875	13.08925					1	DETECTED	300.6398 m/z @13.09 [CD8313_2.mzXML]	300.63983154296875	13.08925	12.860383333333335	13.39875	0.5383666666666649	13159.599609375	210703.5042363274	0	1187	0.3082564414234845	1.1761578794057723	1.3523157588115444	300.631591796875	300.640380859375
871	301.1402282714844	12.448633333333333					1	DETECTED	301.1402 m/z @12.45 [CD8313_2.mzXML]	301.1402282714844	12.448633333333333	0.10126666666666666	19.99816666666667	19.896900000000002	108035.65625	1.1227135112273945E7	1	1187	10.77146543613804	0.5757590737559621	0.09362664823985027	301.13909912109375	301.14111328125
872	301.1833801269531	11.585550000000001					1	DETECTED	301.1834 m/z @11.59 [CD8313_2.mzXML]	301.1833801269531	11.585550000000001	11.542	11.675583333333332	0.13358333333333228	20719.9765625	94260.91772192353	0	1187	0.03594790011928417	1.5336777650209825	2.067355530041965	301.1828308105469	301.18365478515625
873	301.2126770019531	13.429066666666667					1	DETECTED	301.2127 m/z @13.43 [CD8313_2.mzXML]	301.2126770019531	13.429066666666667	11.069133333333333	13.708566666666666	2.639433333333333	14699.1572265625	694229.6894220582	0	1187	0.20745630560422512	0.559217774513404	0.1184355490268081	301.21246337890625	301.2151794433594
874	302.0196228027344	10.007516666666668					1	DETECTED	302.0196 m/z @10.01 [CD8313_2.mzXML]	302.0196228027344	10.007516666666668	0.17448333333333332	19.630333333333333	19.455849999999998	3834.328125	2006503.6535316773	0	1187	5.499762929786625	0.9893106908346354	0.978621381669271	302.01806640625	302.0204162597656
875	302.1436462402344	12.448633333333333					1	DETECTED	302.1436 m/z @12.45 [CD8313_2.mzXML]	302.1436462402344	12.448633333333333	0.2844666666666667	19.776833333333332	19.492366666666666	19840.267578125	2461521.9382023304	0	1187	10.895528900383693	0.8980029138008584	1.2155377256875244	302.1414794921875	302.14532470703125
876	302.23162841796875	10.804066666666667					1	DETECTED	302.2316 m/z @10.80 [CD8313_2.mzXML]	302.23162841796875	10.804066666666667	10.751416666666668	10.908316666666668	0.15690000000000026	13295.0400390625	91707.16303540026	0	1187	0.12058051756324417	1.4900284900284964	1.9800569800569927	302.23162841796875	302.2322998046875
877	302.28643798828125	11.585550000000001					1	DETECTED	302.2864 m/z @11.59 [CD8313_2.mzXML]	302.28643798828125	11.585550000000001	11.511033333333334	14.48335	2.972316666666666	115159.15625	1439596.5893208568	0	1187	0.13127738166692104	3.45239626982123	2.9697847407844655	302.2856750488281	302.287353515625
878	303.0270690917969	1.4500166666666667					1	DETECTED	303.0271 m/z @1.45 [CD8313_2.mzXML]	303.0270690917969	1.4500166666666667	1.43395	9.57075	8.136800000000001	8281.7158203125	1625561.5948352052	0	1187	0.0601405441051579	253.21991701244806	505.4398340248961	303.0235900878906	303.0273742675781
879	303.0736389160156	9.732216666666666					1	DETECTED	303.0736 m/z @9.73 [CD8313_2.mzXML]	303.0736389160156	9.732216666666666	9.63825	10.058	0.4197500000000005	47992.8125	365155.6371969612	0	1187	0.11554498794298595	1.9594702788699725	6.311397947560429	303.0734558105469	303.07415771484375
880	303.0946960449219	8.785083333333334					1	DETECTED	303.0947 m/z @8.79 [CD8313_2.mzXML]	303.0946960449219	8.785083333333334	8.514116666666666	9.026166666666667	0.5120500000000003	4941.35888671875	45919.173683136185	0	1187	0.30534214390149117	0.9448579161028372	0.5063013120423385	303.0942687988281	303.09527587890625
881	303.1330261230469	10.733516666666667					1	DETECTED	303.1330 m/z @10.73 [CD8313_2.mzXML]	303.1330261230469	10.733516666666667	5.519316666666667	10.733516666666667	5.2142	3239.3837890625	352628.08226422116	0	1187	0.03542537190883088	0.5	null	303.12493896484375	303.1341552734375
882	303.2284240722656	14.218016666666667					1	DETECTED	303.2284 m/z @14.22 [CD8313_2.mzXML]	303.2284240722656	14.218016666666667	10.347883333333334	16.48245	6.134566666666666	165995.484375	6954224.224658019	1	1187	0.4021441464790634	3.51358606197981	0.30559042772899875	303.2279968261719	303.2305908203125
883	303.6457214355469	12.860383333333335					1	DETECTED	303.6457 m/z @12.86 [CD8313_2.mzXML]	303.6457214355469	12.860383333333335	12.797116666666666	13.059233333333333	0.26211666666666744	7850.59912109375	57492.983455078	0	1187	0.05905572838042872	2.071522655426694	3.143045310853388	303.6451721191406	303.647216796875
884	304.01904296875	10.140716666666666					1	DETECTED	304.0190 m/z @10.14 [CD8313_2.mzXML]	304.01904296875	10.140716666666666	1.43395	10.331383333333333	8.897433333333334	18779.9140625	827177.5930860597	0	1187	0.09674379537114852	1.9029494009738444	2.3134789602110475	304.0185546875	304.0259704589844
885	304.048095703125	16.8685					1	DETECTED	304.0481 m/z @16.87 [CD8313_2.mzXML]	304.048095703125	16.8685	0.5767166666666667	19.924833333333332	19.348116666666666	3694.78662109375	1501048.5918424388	0	1187	1.4859480280814914	0.5937998397965436	0.41464721540431293	304.0461120605469	304.0494384765625
886	304.1287841796875	9.778783333333333					1	DETECTED	304.1288 m/z @9.78 [CD8313_2.mzXML]	304.1287841796875	9.778783333333333	9.778783333333333	18.6275	8.848716666666668	5325.3388671875	926224.129518677	0	1187	0.05105594829486648	null	null	304.1277160644531	304.12933349609375
887	304.14996337890625	9.340333333333332					1	DETECTED	304.1500 m/z @9.34 [CD8313_2.mzXML]	304.14996337890625	9.340333333333332	9.130766666666666	9.553966666666668	0.42320000000000135	18296.26171875	174075.82120413196	0	1187	0.19852519341915809	0.938254353018078	0.5454685829591738	304.1485900878906	304.1510314941406
888	304.1749267578125	8.887983333333333					1	DETECTED	304.1749 m/z @8.89 [CD8313_2.mzXML]	304.1749267578125	8.887983333333333	8.819416666666665	9.1133	0.2938833333333353	7982.07568359375	55842.3792446899	0	1187	0.13722720699326985	2.1430481283422393	1.4475340170363538	304.1745910644531	304.17529296875
889	304.2113952636719	10.074583333333333					1	DETECTED	304.2114 m/z @10.07 [CD8313_2.mzXML]	304.2113952636719	10.074583333333333	10.023933333333334	10.891183333333334	0.8672500000000003	37337.0078125	318590.60765860043	0	1187	0.14289717699745097	3.6089058800079505	4.715216940501697	304.2106018066406	304.2118225097656
890	304.2318115234375	14.1689					1	DETECTED	304.2318 m/z @14.17 [CD8313_2.mzXML]	304.2318115234375	14.1689	5.257516666666667	15.764833333333334	10.507316666666668	31587.033203125	2488192.145665649	0	1187	0.3942876854077024	0.6756412396996707	0.4600521187175752	304.23065185546875	304.23297119140625
891	304.2987976074219	11.511033333333334					1	DETECTED	304.2988 m/z @11.51 [CD8313_2.mzXML]	304.2987976074219	11.511033333333334	11.478966666666668	11.85865	0.3796833333333325	34509.21875	191540.47291491588	0	1187	0.0688180682724191	5.9202182952185245	5.250945892038901	304.298583984375	304.29937744140625
892	304.83746337890625	10.564883333333334					1	DETECTED	304.8375 m/z @10.56 [CD8313_2.mzXML]	304.83746337890625	10.564883333333334	2.0839666666666665	11.1413	9.057333333333332	6027.337890625	1159627.676319275	0	1187	0.3883217986406393	0.5339831582670898	0.06796631653417948	304.8359069824219	304.8404541015625
893	304.895263671875	1.6136666666666666					1	DETECTED	304.8953 m/z @1.61 [CD8313_2.mzXML]	304.895263671875	1.6136666666666666	1.2330333333333334	16.611516666666667	15.378483333333334	64429.0	2429518.909937805	0	1187	0.056735246487530366	0.6334817961676164	1.7215286652764066	304.8945617675781	304.90484619140625
894	305.0445556640625	16.630233333333333					1	DETECTED	305.0446 m/z @16.63 [CD8313_2.mzXML]	305.0445556640625	16.630233333333333	0.15605	19.887833333333333	19.731783333333333	3228.4521484375	1446634.3991973887	0	1187	2.738934907090796	0.5988698478730863	0.19773969574617256	305.0425720214844	305.0508728027344
895	305.13519287109375	12.364833333333333					1	DETECTED	305.1352 m/z @12.36 [CD8313_2.mzXML]	305.13519287109375	12.364833333333333	5.747433333333333	12.531966666666667	6.784533333333334	12674.51953125	1310491.9637916256	0	1187	0.07798442970164743	0.5126283233092555	0.0252566466185109	305.13165283203125	305.1353759765625
896	305.156494140625	9.503316666666667					1	DETECTED	305.1565 m/z @9.50 [CD8313_2.mzXML]	305.156494140625	9.503316666666667	7.461283333333333	9.925	2.4637166666666674	3382.4638671875	165347.16058453367	0	1187	0.20057428958341283	0.6032508447462498	0.20650168949249967	305.1521301269531	305.1578063964844
897	305.24420166015625	12.61595					1	DETECTED	305.2442 m/z @12.62 [CD8313_2.mzXML]	305.24420166015625	12.61595	12.229666666666667	15.132816666666667	2.90315	93593.1953125	1795412.833770905	1	1187	0.21208674038055264	2.7410293902126397	16.41116568940644	305.2376403808594	305.247802734375
898	305.7088317871094	10.4627					1	DETECTED	305.7088 m/z @10.46 [CD8313_2.mzXML]	305.7088317871094	10.4627	3.7268166666666667	10.520433333333333	6.793616666666667	5204.21826171875	684020.2530846557	0	1187	0.08778988729361004	0.5042855057366888	0.008571011473377636	305.7081604003906	305.7174072265625
899	306.0162353515625	10.124933333333333					1	DETECTED	306.0162 m/z @10.12 [CD8313_2.mzXML]	306.0162353515625	10.124933333333333	10.108716666666668	10.187166666666666	0.07844999999999835	7190.69580078125	22370.829239013558	0	1187	0.06662173190167486	2.4188078108943407	3.837615621788682	306.015625	306.0162353515625
900	306.0834655761719	15.89335					1	DETECTED	306.0835 m/z @15.89 [CD8313_2.mzXML]	306.0834655761719	15.89335	9.27795	18.736333333333334	9.458383333333334	5566.09033203125	1155040.7911135561	0	1187	7.678087409100895	0.7148761475748507	0.33269169743182514	306.08172607421875	306.084228515625
901	306.2472839355469	12.632399999999999					1	DETECTED	306.2473 m/z @12.63 [CD8313_2.mzXML]	306.2472839355469	12.632399999999999	12.582983333333335	14.399683333333334	1.816699999999999	19942.98046875	442952.28553112736	0	1187	0.18263283639096883	18.381450252952078	23.981086842999012	306.2466125488281	306.2513427734375
902	306.99298095703125	11.171016666666667					1	DETECTED	306.9930 m/z @11.17 [CD8313_2.mzXML]	306.99298095703125	11.171016666666667	10.520433333333333	11.264966666666668	0.7445333333333348	7922.1357421875	160810.74059225473	0	1187	0.4017391169687379	0.5722044319200728	0.14440886384014542	306.9921875	306.9937438964844
903	307.0621337890625	14.069083333333333					1	DETECTED	307.0621 m/z @14.07 [CD8313_2.mzXML]	307.0621337890625	14.069083333333333	10.564883333333334	14.838216666666666	4.273333333333332	5193.9091796875	517035.3822526245	0	1187	3.291090084656105	0.6097444970796948	0.21948899415938952	307.0602722167969	307.0670471191406
904	307.0788269042969	10.140716666666666					1	DETECTED	307.0788 m/z @10.14 [CD8313_2.mzXML]	307.0788269042969	10.140716666666666	10.074583333333333	18.918833333333335	8.844250000000002	8684.0751953125	1327308.9401410518	0	1187	6.6883061133668384	66.86680947580665	119.89631718220087	307.076904296875	307.0826721191406
905	307.167724609375	10.564883333333334					1	DETECTED	307.1677 m/z @10.56 [CD8313_2.mzXML]	307.167724609375	10.564883333333334	9.469933333333334	19.119000000000003	9.64906666666667	1727172.0	3.3088701658861607E7	1	1187	0.5902306024814887	3.6572943471720705	6.0588563411341125	307.166748046875	307.1689758300781
906	308.0499572753906	10.4627					1	DETECTED	308.0500 m/z @10.46 [CD8313_2.mzXML]	308.0499572753906	10.4627	10.4163	16.611516666666667	6.195216666666667	1566885.875	1.1099941478961196E7	1	1187	0.09054974749258093	3.0361763113852054	3.109976727769559	308.0483093261719	308.05194091796875
907	308.0875244140625	15.691366666666665					1	DETECTED	308.0875 m/z @15.69 [CD8313_2.mzXML]	308.0875244140625	15.691366666666665	10.17175	15.691366666666665	5.519616666666666	4733.078125	1060149.8612869263	0	1187	5.203136423536421	0.5	null	308.0805358886719	308.0973815917969
908	308.1714782714844	10.564883333333334					1	DETECTED	308.1715 m/z @10.56 [CD8313_2.mzXML]	308.1714782714844	10.564883333333334	9.858566666666666	16.832166666666666	6.973599999999999	201371.328125	4555946.598957268	0	1187	0.4017902007200913	1.3089196260441707	5.958053874151744	308.17034912109375	308.17364501953125
909	309.0535888671875	10.4627					1	DETECTED	309.0536 m/z @10.46 [CD8313_2.mzXML]	309.0535888671875	10.4627	2.8008333333333337	16.243016666666666	13.442183333333332	202952.828125	9942087.472776644	1	1187	0.09088430714377971	0.5130099837024548	0.020981265479687268	309.04583740234375	309.0614929199219
910	309.15045166015625	13.725666666666665					1	DETECTED	309.1505 m/z @13.73 [CD8313_2.mzXML]	309.15045166015625	13.725666666666665	8.939766666666666	14.136216666666666	5.1964500000000005	8786.05859375	713414.5195790101	0	1187	4.402670884504191	0.542891619131198	0.09892486977738844	309.146728515625	309.15081787109375
911	309.1638488769531	10.564883333333334					1	DETECTED	309.1638 m/z @10.56 [CD8313_2.mzXML]	309.1638488769531	10.564883333333334	9.809966666666666	12.498349999999999	2.6883833333333325	61674.640625	1403431.3424350277	0	1187	1.3019383905609931	1.6932559087418868	2.6044279639293166	309.1622009277344	309.1734619140625
912	309.2021789550781	12.781433333333332					1	DETECTED	309.2022 m/z @12.78 [CD8313_2.mzXML]	309.2021789550781	12.781433333333332	11.825033333333332	12.9231	1.0980666666666679	17249.939453125	262680.65251904284	0	1187	0.035800657725534535	0.5740624564338496	0.19999164658419696	309.2020263671875	309.20556640625
913	310.0464172363281	10.477116666666666					1	DETECTED	310.0464 m/z @10.48 [CD8313_2.mzXML]	310.0464172363281	10.477116666666666	10.399116666666666	11.314183333333334	0.915066666666668	533371.75	3586390.790039186	0	1187	0.08772295218732751	1.2922686105475973	1.8989366788707873	310.0461120605469	310.04730224609375
914	310.1130065917969	0.21105000000000002					1	DETECTED	310.1130 m/z @0.21 [CD8313_2.mzXML]	310.1130065917969	0.21105000000000002	0.10126666666666666	19.99816666666667	19.896900000000002	1867.555419921875	1002110.0864330139	0	1187	7.5973120828611584	90.61894640959464	180.2378928191893	310.11077880859375	310.11895751953125
915	310.2008056640625	10.62875					1	DETECTED	310.2008 m/z @10.63 [CD8313_2.mzXML]	310.2008056640625	10.62875	10.4163	17.2345	6.818200000000001	55474.47265625	1034079.0555391877	0	1187	0.08555729185484928	8.0793829695523	0.7364298340460854	310.19671630859375	310.2010192871094
916	310.91192626953125	1.6444666666666667					1	DETECTED	310.9119 m/z @1.64 [CD8313_2.mzXML]	310.91192626953125	1.6444666666666667	1.6136666666666666	1.7435	0.12983333333333347	62078.55078125	200560.57637585458	0	1187	0.055154548778771684	2.107683982683974	1.6087221147099378	310.9117126464844	310.91217041015625
917	311.0037841796875	11.511033333333334					1	DETECTED	311.0038 m/z @11.51 [CD8313_2.mzXML]	311.0037841796875	11.511033333333334	9.503316666666667	19.100833333333334	9.597516666666667	3851.459228515625	784521.5975444645	0	1187	2.67875167845334	2.390157143687273	2.2505380475163106	310.99481201171875	311.009521484375
918	311.05047607421875	10.4627					1	DETECTED	311.0505 m/z @10.46 [CD8313_2.mzXML]	311.05047607421875	10.4627	10.4163	11.233016666666666	0.8167166666666663	73894.5	506156.19848706084	0	1187	0.0919113120644468	8.800826149425243	null	311.0498046875	311.0512390136719
919	311.123291015625	8.768083333333333					1	DETECTED	311.1233 m/z @8.77 [CD8313_2.mzXML]	311.123291015625	8.768083333333333	8.402333333333333	14.9069	6.504566666666667	20036.791015625	581462.9605684817	0	1187	0.09988489533012235	0.880607735612318	3.792538381281111	311.1209411621094	311.12591552734375
920	311.1661682128906	12.314466666666668					1	DETECTED	311.1662 m/z @12.31 [CD8313_2.mzXML]	311.1661682128906	12.314466666666668	12.177733333333332	16.150816666666667	3.973083333333335	73216.4375	1527773.9089692687	1	1187	0.2749475264538095	2.739213258001163	4.14560921483926	311.165283203125	311.1761169433594
921	311.2040100097656	10.62875					1	DETECTED	311.2040 m/z @10.63 [CD8313_2.mzXML]	311.2040100097656	10.62875	10.491783333333332	16.537783333333334	6.046000000000001	9581.7744140625	575746.5022457889	0	1187	0.10134429162866354	20.488872157825245	31.935202891320824	311.1943054199219	311.2043762207031
922	311.9928894042969	18.280166666666666					1	DETECTED	311.9929 m/z @18.28 [CD8313_2.mzXML]	311.9928894042969	18.280166666666666	14.958133333333334	19.887833333333333	4.929699999999999	2674.869873046875	379503.49902593985	0	1187	1.6676362889004253	0.7419702792466463	0.48394055849329254	311.9911804199219	311.9949951171875
923	312.0285339355469	13.222283333333333					1	DETECTED	312.0285 m/z @13.22 [CD8313_2.mzXML]	312.0285339355469	13.222283333333333	11.112150000000002	16.224716666666666	5.112566666666664	33833.44140625	1419149.7409835202	0	1187	0.2913537601715781	0.8615331874755907	1.0488777829463207	312.02252197265625	312.0302734375
924	312.04315185546875	10.4627					1	DETECTED	312.0432 m/z @10.46 [CD8313_2.mzXML]	312.04315185546875	10.4627	10.4163	10.59625	0.17994999999999983	17007.216796875	99766.65596972656	0	1187	0.12226094054046754	1.9391163793103339	null	312.0426330566406	312.04339599609375
925	312.1246337890625	2.3209166666666667					1	DETECTED	312.1246 m/z @2.32 [CD8313_2.mzXML]	312.1246337890625	2.3209166666666667	2.3209166666666667	8.974066666666666	6.653149999999998	21274.671875	2792789.9316421202	0	1187	6.991161244273648	null	null	312.1149597167969	312.13037109375
926	312.1586608886719	12.195083333333335					1	DETECTED	312.1587 m/z @12.20 [CD8313_2.mzXML]	312.1586608886719	12.195083333333335	12.16035	12.2467	0.08635000000000126	7610.193359375	33662.52868188508	0	1187	0.0914068143198552	1.2430422264874723	1.4860844529749448	312.15826416015625	312.1589660644531
927	312.1691589355469	12.381499999999999					1	DETECTED	312.1692 m/z @12.38 [CD8313_2.mzXML]	312.1691589355469	12.381499999999999	3.5101	14.018833333333333	10.508733333333334	10799.896484375	2402034.815604431	0	1187	0.2814116985828843	0.5922815639771251	0.18783458519928947	312.1639099121094	312.1717529296875
928	312.2162170410156	10.733516666666667					1	DETECTED	312.2162 m/z @10.73 [CD8313_2.mzXML]	312.2162170410156	10.733516666666667	10.15615	10.959116666666667	0.8029666666666664	13785.181640625	165510.26541082782	0	1187	0.13508910205576719	0.6953697823451304	0.7924561048911832	312.21563720703125	312.2176513671875
929	312.28887939453125	13.6076					1	DETECTED	312.2889 m/z @13.61 [CD8313_2.mzXML]	312.28887939453125	13.6076	13.492116666666668	13.9856	0.49348333333333194	11788.4638671875	203586.82894409122	0	1187	0.4440211558943048	2.136599797950664	3.2731995959013283	312.2876892089844	312.28924560546875
930	312.3616638183594	12.0574					1	DETECTED	312.3617 m/z @12.06 [CD8313_2.mzXML]	312.3616638183594	12.0574	12.024466666666665	12.229666666666667	0.20520000000000138	20937.927734375	159833.80483032286	0	1187	0.11113015233128642	3.1153846153845595	5.230769230769119	312.36114501953125	312.36187744140625
931	312.6579895019531	2.4166666666666665					1	DETECTED	312.6580 m/z @2.42 [CD8313_2.mzXML]	312.6579895019531	2.4166666666666665	1.8454333333333333	12.464933333333333	10.619499999999999	27637.119140625	3239066.6626831666	0	1187	0.3384555822664921	1.5362837070776991	1.916557393165778	312.6559753417969	312.65911865234375
932	313.04595947265625	10.4484					1	DETECTED	313.0460 m/z @10.45 [CD8313_2.mzXML]	313.04595947265625	10.4484	10.43285	10.505933333333333	0.07308333333333294	2834.50537109375	10577.938986389105	0	1187	0.1305848909230729	2.3499464094320355	3.6998928188640705	313.04583740234375	313.0469055175781
933	313.0956726074219	1.5253833333333333					1	DETECTED	313.0957 m/z @1.53 [CD8313_2.mzXML]	313.0956726074219	1.5253833333333333	1.4153166666666666	19.4835	18.068183333333334	19612.005859375	4060262.316806611	0	1187	0.1096528990704746	82.07836159903083	158.69869757112357	313.0943603515625	313.1050720214844
934	313.15374755859375	10.023933333333334					1	DETECTED	313.1537 m/z @10.02 [CD8313_2.mzXML]	313.15374755859375	10.023933333333334	10.007516666666668	10.140716666666666	0.13319999999999865	4598.51220703125	24255.47917874137	0	1187	0.09911887322852309	4.056852791878222	7.113705583756444	313.15374755859375	313.15594482421875
935	313.1665954589844	12.331433333333333					1	DETECTED	313.1666 m/z @12.33 [CD8313_2.mzXML]	313.1665954589844	12.331433333333333	12.2467	13.476416666666667	1.2297166666666666	14407.8662109375	313684.06190136715	0	1187	0.410447030842521	7.256392604248699	4.372536711859067	313.1657409667969	313.16839599609375
936	313.21533203125	11.04015					1	DETECTED	313.2153 m/z @11.04 [CD8313_2.mzXML]	313.21533203125	11.04015	10.715666666666667	11.171016666666667	0.45534999999999926	7140.57177734375	101158.9589046627	0	1187	0.08917717354672128	0.7016539113462418	0.4033078226924836	313.2151794433594	313.2198181152344
937	313.27294921875	11.358766666666666					1	DETECTED	313.2729 m/z @11.36 [CD8313_2.mzXML]	313.27294921875	11.358766666666666	0.22975	19.924833333333332	19.695083333333333	4380.33740234375	1441819.8503551024	0	1187	13.582386751489324	0.884852809697173	1.0589227572212192	313.2710266113281	313.27490234375
938	313.5974426269531	9.095516666666667					1	DETECTED	313.5974 m/z @9.10 [CD8313_2.mzXML]	313.5974426269531	9.095516666666667	9.04335	10.399116666666666	1.355766666666666	2762.353271484375	78944.72622460935	0	1187	0.12864791991816205	12.994568690095887	24.989137380191774	313.59619140625	313.59820556640625
939	313.7836608886719	2.334683333333333					1	DETECTED	313.7837 m/z @2.33 [CD8313_2.mzXML]	313.7836608886719	2.334683333333333	1.8600833333333333	4.1021	2.2420166666666668	20283.619140625	750250.8760288695	0	1187	0.43740879653758347	2.3620066020508514	1.5777721225612313	313.78271484375	313.78466796875
940	314.02862548828125	13.134333333333332					1	DETECTED	314.0286 m/z @13.13 [CD8313_2.mzXML]	314.02862548828125	13.134333333333332	11.614616666666667	14.567350000000001	2.9527333333333345	6984.42724609375	356457.764543335	0	1187	1.3964335059360113	0.97147494598774	0.9429498919754798	314.0265808105469	314.0300598144531
941	314.2317810058594	10.975950000000001					1	DETECTED	314.2318 m/z @10.98 [CD8313_2.mzXML]	314.2317810058594	10.975950000000001	10.751416666666668	11.773200000000001	1.0217833333333335	158390.828125	1671568.4698668192	1	1187	0.13648279694751864	1.276460621988066	1.4587330817076671	314.2309875488281	314.2322998046875
942	315.0177307128906	1.5689333333333333					1	DETECTED	315.0177 m/z @1.57 [CD8313_2.mzXML]	315.0177307128906	1.5689333333333333	1.5689333333333333	2.5933333333333333	1.0244	9767.591796875	267272.76936975104	0	1187	0.7941272643609847	null	null	315.0079650878906	315.02557373046875
943	315.0581970214844	2.3072833333333334					1	DETECTED	315.0582 m/z @2.31 [CD8313_2.mzXML]	315.0581970214844	2.3072833333333334	1.9165999999999999	18.153000000000002	16.236400000000003	31669.01171875	1471947.318434876	0	1187	0.7353520768414326	1.2988529449981083	1.7333824593148768	315.0487060546875	315.0625
944	315.07891845703125	2.3481					1	DETECTED	315.0789 m/z @2.35 [CD8313_2.mzXML]	315.07891845703125	2.3481	1.6444666666666667	18.645833333333332	17.001366666666666	7356015.0	3.083943811694129E8	1	1187	0.4217134094303785	1.811923818365046	1.9610781207518	315.0782775878906	315.0798645019531
945	315.12396240234375	2.2936					1	DETECTED	315.1240 m/z @2.29 [CD8313_2.mzXML]	315.12396240234375	2.2936	2.2248	11.85865	9.63385	11128.10546875	1831842.4633723139	0	1187	0.2313454381614246	70.0134447674419	126.27569536253598	315.1193542480469	315.1339111328125
946	315.1617126464844	12.331433333333333					1	DETECTED	315.1617 m/z @12.33 [CD8313_2.mzXML]	315.1617126464844	12.331433333333333	2.26635	12.498349999999999	10.232	8425.80859375	1272382.4876437986	0	1187	10.277763540005413	0.5082918670983019	1.3618264476511077	315.15301513671875	315.1703186035156
947	315.23529052734375	10.975950000000001					1	DETECTED	315.2353 m/z @10.98 [CD8313_2.mzXML]	315.23529052734375	10.975950000000001	10.804066666666667	11.112150000000002	0.30808333333333415	29216.44140625	244185.90842535393	0	1187	0.12797529326389423	0.9110940409385242	null	315.2341003417969	315.2354736328125
948	316.08245849609375	2.3481					1	DETECTED	316.0825 m/z @2.35 [CD8313_2.mzXML]	316.08245849609375	2.3481	1.8454333333333333	10.399116666666666	8.553683333333332	652136.5625	2.701892704504962E7	0	1187	0.44220299940184526	1.8574454362045356	2.0890616087777847	316.0818176269531	316.08355712890625
949	316.1745300292969	10.505933333333333					1	DETECTED	316.1745 m/z @10.51 [CD8313_2.mzXML]	316.1745300292969	10.505933333333333	9.205516666666666	10.54975	1.3442333333333334	3673.259765625	166894.52290399172	0	1187	0.05894627082160753	0.516847164370394	0.03369432874078799	316.1745300292969	316.1755676269531
950	316.2475891113281	11.112150000000002					1	DETECTED	316.2476 m/z @11.11 [CD8313_2.mzXML]	316.2475891113281	11.112150000000002	10.942383333333334	11.707416666666667	0.7650333333333332	153288.296875	1257081.6816768157	0	1187	0.09687403232180714	2.1426051500374816	6.427049566327468	316.2380676269531	316.24786376953125
951	317.0835266113281	2.3481					1	DETECTED	317.0835 m/z @2.35 [CD8313_2.mzXML]	317.0835266113281	2.3481	1.8454333333333333	9.026166666666667	7.180733333333333	88516.7265625	3653525.5978181777	0	1187	0.5281551612559201	1.8551913323575413	1.8908044602771201	317.0826721191406	317.0847473144531
952	317.114013671875	1.6594666666666666					1	DETECTED	317.1140 m/z @1.66 [CD8313_2.mzXML]	317.114013671875	1.6594666666666666	1.5399333333333334	12.414933333333332	10.874999999999998	20131.98046875	1975933.2541717521	0	1187	0.10779701051944546	31.167876657895086	18.875389761217924	317.1128845214844	317.1163330078125
953	317.2508544921875	11.112150000000002					1	DETECTED	317.2509 m/z @11.11 [CD8313_2.mzXML]	317.2508544921875	11.112150000000002	11.097683333333332	14.923683333333335	3.8260000000000023	28698.599609375	1560906.1002676988	0	1187	2.6997182605708954	121.65852611532264	102.53103967609128	317.2435302734375	317.25115966796875
954	317.5277099609375	2.4166666666666665					1	DETECTED	317.5277 m/z @2.42 [CD8313_2.mzXML]	317.5277099609375	2.4166666666666665	1.8600833333333333	4.212683333333334	2.3526000000000002	26116.126953125	948124.0709617002	0	1187	0.39860882075694093	1.8102560091386337	1.7159009885705712	317.5264892578125	317.5296630859375
955	318.0638732910156	16.169283333333333					1	DETECTED	318.0639 m/z @16.17 [CD8313_2.mzXML]	318.0638732910156	16.169283333333333	9.925	19.5385	9.613499999999998	4051.01806640625	964805.3541724542	0	1187	2.3647757469683697	0.7697840958530069	0.48246500065617776	318.0624694824219	318.06982421875
956	318.15625	15.783383333333335					1	DETECTED	318.1562 m/z @15.78 [CD8313_2.mzXML]	318.15625	15.783383333333335	9.078116666666666	15.783383333333335	6.7052666666666685	3309.498779296875	828935.6497212221	0	1187	6.386229936544103	0.5	null	318.15625	318.1658630371094
957	318.1808776855469	10.04065					1	DETECTED	318.1809 m/z @10.04 [CD8313_2.mzXML]	318.1808776855469	10.04065	9.892016666666667	19.685	9.792983333333332	3313.177490234375	789979.9026166381	0	1187	0.103826310867559	32.94342901995976	64.88685803991952	318.1710205078125	318.1810302734375
958	318.1910705566406	9.340333333333332					1	DETECTED	318.1911 m/z @9.34 [CD8313_2.mzXML]	318.1910705566406	9.340333333333332	8.614216666666666	10.108716666666668	1.4945000000000022	5053.7607421875	180919.86627258308	0	1187	0.08380899683020004	1.0291045975164712	1.0582091950329424	318.1816711425781	318.191162109375
959	318.2992248535156	11.358766666666666					1	DETECTED	318.2992 m/z @11.36 [CD8313_2.mzXML]	318.2992248535156	11.358766666666666	11.298066666666667	12.43225	1.1341833333333327	375657.21875	2429027.797841912	1	1187	0.06891525451363734	2.350385105122161	2.376885901610311	318.2987365722656	318.30029296875
960	318.9366149902344	1.6293333333333335					1	DETECTED	318.9366 m/z @1.63 [CD8313_2.mzXML]	318.9366149902344	1.6293333333333335	1.5834833333333334	1.6444666666666667	0.06098333333333339	17664.0703125	53835.95864550791	0	1187	0.06385409093309824	0.6650308978553235	0.33006179571064703	318.9360046386719	318.9366149902344
961	318.96905517578125	1.9445833333333333					1	DETECTED	318.9691 m/z @1.94 [CD8313_2.mzXML]	318.96905517578125	1.9445833333333333	1.7435	9.892016666666667	8.148516666666666	20755.44140625	1030317.0961589353	0	1187	0.2928362065104222	20.261541649399092	38.95544026767177	318.96771240234375	318.9779968261719
962	319.0042724609375	1.4500166666666667					1	DETECTED	319.0043 m/z @1.45 [CD8313_2.mzXML]	319.0042724609375	1.4500166666666667	1.43395	1.4956833333333333	0.061733333333333196	3508.034423828125	9743.59146289061	0	1187	0.06388497487000944	1.921161825726136	2.842323651452272	319.0042724609375	319.0047607421875
963	319.0598449707031	16.8685					1	DETECTED	319.0598 m/z @16.87 [CD8313_2.mzXML]	319.0598449707031	16.8685	8.614216666666666	19.337833333333332	10.723616666666667	3442.25439453125	854192.7515308835	0	1187	1.1956190339450146	0.6495789054975496	0.2991578109950992	319.05718994140625	319.06719970703125
964	319.12823486328125	10.62875					1	DETECTED	319.1282 m/z @10.63 [CD8313_2.mzXML]	319.12823486328125	10.62875	8.939766666666666	10.786783333333334	1.8470166666666685	2163.0625	107214.698862732	0	1187	0.38370174504067656	0.5467835680241567	0.09356713604831336	319.12554931640625	319.135986328125
965	319.1677551269531	11.15645					1	DETECTED	319.1678 m/z @11.16 [CD8313_2.mzXML]	319.1677551269531	11.15645	9.5373	11.249316666666665	1.7120166666666652	14883.71875	360142.0622258292	0	1187	0.2412170816517989	0.5286298621535537	0.05741528355375234	319.164306640625	319.1686096191406
966	319.19342041015625	14.1689					1	DETECTED	319.1934 m/z @14.17 [CD8313_2.mzXML]	319.19342041015625	14.1689	10.058	15.820116666666667	5.762116666666667	59287.828125	3050615.1764068617	0	1187	0.48066415233019555	2.481840728714126	0.47131794047998243	319.18463134765625	319.19500732421875
967	319.2624816894531	13.237016666666667					1	DETECTED	319.2625 m/z @13.24 [CD8313_2.mzXML]	319.2624816894531	13.237016666666667	5.519316666666667	13.8641	8.344783333333334	9432.6728515625	1012617.2904236142	0	1187	0.26873090898995144	0.5406263092199317	0.08125261843986332	319.26129150390625	319.2632141113281
968	319.30267333984375	11.358766666666666					1	DETECTED	319.3027 m/z @11.36 [CD8313_2.mzXML]	319.30267333984375	11.358766666666666	11.314183333333334	11.72335	0.4091666666666658	66357.8046875	474641.5980739734	0	1187	0.08844852973054529	4.588785046729114	5.412725391130558	319.2945251464844	319.30279541015625
969	320.0041198730469	16.0588					1	DETECTED	320.0041 m/z @16.06 [CD8313_2.mzXML]	320.0041198730469	16.0588	10.382200000000001	18.700333333333333	8.318133333333332	1963.3804931640625	622035.8667409056	0	1187	0.7845365806075115	0.7326686161904424	0.4653372323808849	320.0032653808594	320.006103515625
970	320.1964416503906	14.152616666666667					1	DETECTED	320.1964 m/z @14.15 [CD8313_2.mzXML]	320.1964416503906	14.152616666666667	9.469933333333334	15.41755	5.947616666666667	11448.9091796875	816587.3489124452	0	1187	0.3010175631637022	0.6098878716584238	0.3027815772234616	320.1964416503906	320.2002868652344
971	320.8693542480469	1.6293333333333335					1	DETECTED	320.8694 m/z @1.63 [CD8313_2.mzXML]	320.8693542480469	1.6293333333333335	1.5834833333333334	11.49495	9.911466666666666	12272.630859375	2822294.8133555907	0	1187	0.05560924162517766	108.08578698654993	215.1715739730999	320.8681335449219	320.86968994140625
972	320.9664001464844	1.9723166666666667					1	DETECTED	320.9664 m/z @1.97 [CD8313_2.mzXML]	320.9664001464844	1.9723166666666667	1.7592	2.126733333333333	0.36753333333333305	17057.763671875	188859.8872460936	0	1187	0.13299922692898813	0.8622820051614917	0.7245640103229833	320.96563720703125	320.9670715332031
973	321.18359375	11.756683333333333					1	DETECTED	321.1836 m/z @11.76 [CD8313_2.mzXML]	321.18359375	11.756683333333333	8.402333333333333	12.314466666666668	3.912133333333335	13920.822265625	641372.2899735721	0	1187	0.19452100822618945	0.5831432816094526	0.5524128917277723	321.1827087402344	321.188232421875
974	321.2090759277344	12.61595					1	DETECTED	321.2091 m/z @12.62 [CD8313_2.mzXML]	321.2090759277344	12.61595	9.146749999999999	14.61785	5.471100000000002	52418.80078125	1559484.116029724	0	1187	0.27575952787478997	0.6377455341289978	0.11090440653921271	321.200439453125	321.2102966308594
975	321.3143310546875	12.398566666666666					1	DETECTED	321.3143 m/z @12.40 [CD8313_2.mzXML]	321.3143310546875	12.398566666666666	12.314466666666668	12.599416666666666	0.2849499999999985	12419.3525390625	124884.84033325153	0	1187	0.18357769250978784	1.6941141498216798	2.3882282996433597	321.3137512207031	321.3147277832031
976	322.0654296875	12.0574					1	DETECTED	322.0654 m/z @12.06 [CD8313_2.mzXML]	322.0654296875	12.0574	11.977333333333332	18.736333333333334	6.759000000000002	65801.8203125	1136519.0942588192	0	1187	0.11559193756154151	2.3227836416699743	3.5611679090895434	322.0570068359375	322.06732177734375
977	322.11566162109375	11.083283333333332					1	DETECTED	322.1157 m/z @11.08 [CD8313_2.mzXML]	322.11566162109375	11.083283333333332	7.354833333333334	11.447750000000001	4.092916666666667	47844.71484375	554679.7187904357	0	1187	0.09577508221776476	1.0201696884437408	6.608139823027118	322.1129455566406	322.1168212890625
978	322.1757507324219	10.091733333333334					1	DETECTED	322.1758 m/z @10.09 [CD8313_2.mzXML]	322.1757507324219	10.091733333333334	9.990683333333333	10.347883333333334	0.35720000000000063	3536.4521484375	45271.75287268065	0	1187	0.43264059120469867	1.7674418604651063	2.5348837209302126	322.1745300292969	322.1763610839844
979	322.2122497558594	12.61595					1	DETECTED	322.2122 m/z @12.62 [CD8313_2.mzXML]	322.2122497558594	12.61595	8.4181	12.860383333333335	4.442283333333334	9973.484375	418129.6856286621	0	1187	0.17498532284139223	0.5291141100007546	2.60054726219938	322.2120361328125	322.2146301269531
980	323.1627502441406	10.4163					1	DETECTED	323.1628 m/z @10.42 [CD8313_2.mzXML]	323.1627502441406	10.4163	9.654183333333332	10.59625	0.9420666666666673	5541.630859375	180456.35527532973	0	1187	0.5203901013962149	0.6180593522426573	0.23611870448531455	323.1622619628906	323.16363525390625
981	323.22491455078125	13.9856					1	DETECTED	323.2249 m/z @13.99 [CD8313_2.mzXML]	323.22491455078125	13.9856	1.43395	15.41755	13.983600000000001	14966.7685546875	2008543.0424395117	0	1187	0.240418915918303	0.5570423012113945	0.3809170488906198	323.222900390625	323.2259826660156
982	323.2541809082031	12.61595					1	DETECTED	323.2542 m/z @12.62 [CD8313_2.mzXML]	323.2541809082031	12.61595	11.88745	13.557766666666668	1.6703166666666682	5107.39892578125	276761.6295095217	0	1187	0.5475854370438125	1.1464081445893393	1.2928162891786785	323.2527770996094	323.2563171386719
983	324.0451965332031	9.3246					1	DETECTED	324.0452 m/z @9.32 [CD8313_2.mzXML]	324.0451965332031	9.3246	9.263200000000001	10.697949999999999	1.4347499999999975	13556.2861328125	227570.57058691367	0	1187	1.0084918460787478	11.683631921824272	1.8629082836462936	324.0449523925781	324.046630859375
984	324.0627136230469	12.040899999999999					1	DETECTED	324.0627 m/z @12.04 [CD8313_2.mzXML]	324.0627136230469	12.040899999999999	12.00895	12.414933333333332	0.4059833333333316	22380.05078125	179186.58993200658	0	1187	0.07664166563124652	6.353416797079066	11.706833594158132	324.06182861328125	324.0631408691406
985	324.17852783203125	16.777166666666666					1	DETECTED	324.1785 m/z @16.78 [CD8313_2.mzXML]	324.17852783203125	16.777166666666666	8.922416666666667	19.99816666666667	11.075750000000003	9292.875	1868518.0131881118	0	1187	2.357176463451699	0.7050351698017125	0.5105158138724454	324.17718505859375	324.1803894042969
986	324.1913146972656	9.732216666666666					1	DETECTED	324.1913 m/z @9.73 [CD8313_2.mzXML]	324.1913146972656	9.732216666666666	9.63825	10.2188	0.5805500000000006	110597.5	795333.3082595231	0	1187	0.1143459017189361	1.912788416629001	1.8329781690326754	324.19097900390625	324.1918029785156
987	324.32525634765625	12.297783333333333					1	DETECTED	324.3253 m/z @12.30 [CD8313_2.mzXML]	324.32525634765625	12.297783333333333	6.0109	12.665066666666666	6.654166666666666	3749.2734375	618347.0368516541	0	1187	0.08285326534963389	0.5292102870261629	0.05842057405232582	324.3238525390625	324.3262634277344
988	325.05462646484375	1.8028333333333333					1	DETECTED	325.0546 m/z @1.80 [CD8313_2.mzXML]	325.05462646484375	1.8028333333333333	1.8028333333333333	11.691783333333332	9.888949999999998	21328.423828125	2238697.068465209	0	1187	0.06967033631945663	null	null	325.0542907714844	325.05889892578125
989	325.17498779296875	16.777166666666666					1	DETECTED	325.1750 m/z @16.78 [CD8313_2.mzXML]	325.17498779296875	16.777166666666666	0.11939999999999999	19.9615	19.842100000000002	11348.283203125	3503394.725583219	0	1187	1.5980698496257233	0.6968663025640518	0.38566712430111394	325.1690368652344	325.18048095703125
990	325.1947021484375	9.732216666666666					1	DETECTED	325.1947 m/z @9.73 [CD8313_2.mzXML]	325.1947021484375	9.732216666666666	9.026166666666667	9.90835	0.8821833333333338	18215.830078125	168174.31525860593	0	1187	0.1031470729939663	1.5374672395999096	1.581365461171386	325.19140625	325.1951599121094
991	326.17755126953125	14.018833333333333					1	DETECTED	326.1776 m/z @14.02 [CD8313_2.mzXML]	326.17755126953125	14.018833333333333	2.0839666666666665	18.772499999999997	16.688533333333332	3601.67919921875	1772663.5784725344	0	1187	14.45367008220912	0.6991503884975673	0.3983007769951345	326.16949462890625	326.1853942871094
992	327.0074462890625	1.36075					1	DETECTED	327.0074 m/z @1.36 [CD8313_2.mzXML]	327.0074462890625	1.36075	0.10126666666666666	19.99816666666667	19.896900000000002	7276.90380859375	4273984.483225833	0	1187	14.985292050282252	7.898834178035968	7.681488568312117	327.0054016113281	327.0170593261719
993	327.0518493652344	11.542					1	DETECTED	327.0518 m/z @11.54 [CD8313_2.mzXML]	327.0518493652344	11.542	1.5986	12.0574	10.4588	60674.71875	1.1522895572222661E7	0	1187	0.11073140962539973	0.5149535561518607	0.030945684480158647	327.0503234863281	327.0523681640625
994	327.17340087890625	15.89335					1	DETECTED	327.1734 m/z @15.89 [CD8313_2.mzXML]	327.17340087890625	15.89335	5.694866666666667	19.447333333333333	13.752466666666667	5486.8134765625	1845821.0434793078	0	1187	0.8230334626746316	0.6742407776319682	0.3484815552639363	327.1684875488281	327.1741027832031
995	327.22833251953125	13.93465					1	DETECTED	327.2283 m/z @13.93 [CD8313_2.mzXML]	327.22833251953125	13.93465	12.263633333333333	14.4665	2.202866666666667	17862.607421875	672777.2556746823	0	1187	1.4313165012186655	0.6626633184179925	0.46804626712495573	327.21893310546875	327.2297668457031
996	328.2109680175781	12.0574					1	DETECTED	328.2110 m/z @12.06 [CD8313_2.mzXML]	328.2109680175781	12.0574	10.250066666666667	12.16035	1.9102833333333322	7005.38037109375	234763.02871154778	0	1187	0.09440510238058941	0.5284811877535964	0.060745693447266366	328.2104187011719	328.2115173339844
997	328.2477111816406	11.112150000000002					1	DETECTED	328.2477 m/z @11.11 [CD8313_2.mzXML]	328.2477111816406	11.112150000000002	10.942383333333334	11.329316666666667	0.38693333333333335	34818.2265625	274252.9322649531	0	1187	0.0820825430687222	1.1396033771843637	0.9036760959795651	328.2451171875	328.2477722167969
998	328.6748962402344	13.1779					1	DETECTED	328.6749 m/z @13.18 [CD8313_2.mzXML]	328.6748962402344	13.1779	1.3789333333333333	13.6076	12.228666666666665	10681.9755859375	3602428.305420288	0	1187	0.13414349380949808	0.5182092217115059	0.029737784776697612	328.66644287109375	328.6756286621094
999	328.8975524902344	1.5689333333333333					1	DETECTED	328.8976 m/z @1.57 [CD8313_2.mzXML]	328.8975524902344	1.5689333333333333	1.4500166666666667	1.5986	0.1485833333333333	84229.265625	423533.01714941376	0	1187	0.08376059799818214	0.6225201833375881	0.2541332494543874	328.8971862792969	328.89788818359375
1000	328.9978942871094	1.7886					1	DETECTED	328.9979 m/z @1.79 [CD8313_2.mzXML]	328.9978942871094	1.7886	0.10126666666666666	19.99816666666667	19.896900000000002	21347.419921875	4267053.062602055	0	1187	1.4823895128212168	4.3801242775871625	13.56404356560864	328.9975891113281	329.0063781738281
1001	329.1763610839844	12.331433333333333					1	DETECTED	329.1764 m/z @12.33 [CD8313_2.mzXML]	329.1763610839844	12.331433333333333	11.825033333333332	13.324883333333334	1.4998500000000021	8960.55078125	291641.366728394	0	1187	0.5663437627953627	1.4808945497630321	1.9617890995260643	329.1753234863281	329.1832580566406
1002	329.24615478515625	13.675133333333333					1	DETECTED	329.2462 m/z @13.68 [CD8313_2.mzXML]	329.24615478515625	13.675133333333333	11.097683333333332	14.550466666666667	3.4527833333333344	12010.1884765625	794473.6914628902	0	1187	0.3230483180771593	0.6698060744792981	11.473037121942438	329.2435302734375	329.2513732910156
1003	330.2454528808594	11.7401					1	DETECTED	330.2455 m/z @11.74 [CD8313_2.mzXML]	330.2454528808594	11.7401	11.707416666666667	13.95135	2.2439333333333327	7402.205078125	245441.92475140333	0	1187	0.1516728044235247	34.328403875574075	2.87778898474467	330.2445373535156	330.2503356933594
1004	330.33612060546875	11.8732					1	DETECTED	330.3361 m/z @11.87 [CD8313_2.mzXML]	330.33612060546875	11.8732	11.84205	12.040899999999999	0.19884999999999842	18203.478515625	95388.48533435006	0	1187	0.043628083500740544	3.1918138041733055	5.680277647402522	330.3353576660156	330.3366394042969
1005	331.0015869140625	11.614616666666667					1	DETECTED	331.0016 m/z @11.61 [CD8313_2.mzXML]	331.0015869140625	11.614616666666667	0.10126666666666666	19.924833333333332	19.823566666666665	2639.177490234375	1702727.4398721317	0	1187	16.199129961617853	0.860894816307446	0.7217896326148919	331.00030517578125	331.0030517578125
1006	331.0528259277344	2.3481					1	DETECTED	331.0528 m/z @2.35 [CD8313_2.mzXML]	331.0528259277344	2.3481	1.6444666666666667	11.660083333333334	10.015616666666668	1314728.625	4.987286112496235E7	1	1187	0.43854964718493017	1.64117174891878	1.7357690485817188	331.0443420410156	331.05426025390625
1007	331.1652526855469	8.371516666666666					1	DETECTED	331.1653 m/z @8.37 [CD8313_2.mzXML]	331.1652526855469	8.371516666666666	8.149633333333334	8.465333333333334	0.31569999999999965	12708.4736328125	100645.6911386718	0	1187	0.14204566279717135	0.7114099000976507	0.46126796268050213	331.1649169921875	331.1654357910156
1008	331.18701171875	12.14295					1	DETECTED	331.1870 m/z @12.14 [CD8313_2.mzXML]	331.18701171875	12.14295	12.108466666666667	12.331433333333333	0.2229666666666663	13032.251953125	77737.98609985333	0	1187	0.15416468673879358	3.232962783953525	5.46592556790705	331.1866149902344	331.18731689453125
1009	331.2042236328125	11.15645					1	DETECTED	331.2042 m/z @11.16 [CD8313_2.mzXML]	331.2042236328125	11.15645	11.112150000000002	11.298066666666667	0.18591666666666562	33434.32421875	250325.6204487305	0	1187	0.1646420491613796	2.0983822422875167	3.1967644845750334	331.2036437988281	331.20550537109375
1010	331.22601318359375	11.04015					1	DETECTED	331.2260 m/z @11.04 [CD8313_2.mzXML]	331.22601318359375	11.04015	10.975950000000001	11.097683333333332	0.12173333333333147	15965.134765625	69702.05363073683	0	1187	0.09295075326925684	0.9480789200415284	0.8961578400830569	331.22601318359375	331.2264709472656
1011	331.2625427246094	11.34395					1	DETECTED	331.2625 m/z @11.34 [CD8313_2.mzXML]	331.2625427246094	11.34395	11.34395	15.471266666666667	4.127316666666667	9017.6123046875	689905.011869568	0	1187	0.600718486646473	null	null	331.26080322265625	331.2643127441406
1012	332.0564880371094	2.3072833333333334					1	DETECTED	332.0565 m/z @2.31 [CD8313_2.mzXML]	332.0564880371094	2.3072833333333334	1.8313	11.15645	9.325149999999999	124226.9296875	5886230.9038132	0	1187	0.4071302426669794	2.149356327334328	2.0712025261484013	332.0555114746094	332.05950927734375
1013	332.1631164550781	10.140716666666666					1	DETECTED	332.1631 m/z @10.14 [CD8313_2.mzXML]	332.1631164550781	10.140716666666666	8.1173	16.169283333333333	8.051983333333332	365000.65625	9777401.392879827	1	1187	0.4242105412606012	1.1049105271710307	1.1934951071878466	332.1618957519531	332.1710510253906
1014	332.24237060546875	10.804066666666667					1	DETECTED	332.2424 m/z @10.80 [CD8313_2.mzXML]	332.24237060546875	10.804066666666667	10.187166666666666	11.008633333333334	0.8214666666666677	20257.138671875	261351.61542004428	0	1187	0.1396882209854482	0.6658021289241904	2.2937819461691955	332.24200439453125	332.2427978515625
1015	332.8709716796875	9.162033333333333					1	DETECTED	332.8710 m/z @9.16 [CD8313_2.mzXML]	332.8709716796875	9.162033333333333	9.1133	9.219716666666667	0.10641666666666616	7379.5478515625	30716.364385742243	0	1187	0.09055026384049292	1.0918262653898825	1.183652530779765	332.8704833984375	332.8726806640625
1016	333.0511779785156	2.3481					1	DETECTED	333.0512 m/z @2.35 [CD8313_2.mzXML]	333.0511779785156	2.3481	1.8313	5.049016666666666	3.217716666666666	81515.2421875	3029028.427797639	0	1187	0.44753625945821085	1.939473542866094	2.6905294243945908	333.0505676269531	333.052490234375
1017	333.150146484375	14.152616666666667					1	DETECTED	333.1501 m/z @14.15 [CD8313_2.mzXML]	333.150146484375	14.152616666666667	10.891183333333334	15.52585	4.634666666666666	8822.6376953125	693668.1601466066	0	1187	0.6815456968050313	0.7105260468301259	0.17359604419379984	333.1405944824219	333.15179443359375
1018	333.1672058105469	10.140716666666666					1	DETECTED	333.1672 m/z @10.14 [CD8313_2.mzXML]	333.1672058105469	10.140716666666666	9.63825	15.453333333333335	5.815083333333336	48501.34765625	2340095.546227386	0	1187	0.41273322893985664	5.160655199328005	0.7305259735220332	333.16650390625	333.1724853515625
1019	333.1835632324219	11.756683333333333					1	DETECTED	333.1836 m/z @11.76 [CD8313_2.mzXML]	333.1835632324219	11.756683333333333	11.542	15.291516666666666	3.7495166666666666	93984.125	3028774.955675538	1	1187	0.4235624851105655	2.810733014922327	4.0003919738827545	333.1818542480469	333.1846008300781
1020	333.2523498535156	12.464933333333333					1	DETECTED	333.2523 m/z @12.46 [CD8313_2.mzXML]	333.2523498535156	12.464933333333333	10.751416666666668	12.464933333333333	1.7135166666666652	11296.3154296875	599684.4381702879	0	1187	1.7178197967720656	0.5	null	333.2450256347656	333.2523498535156
1021	334.0544738769531	2.3209166666666667					1	DETECTED	334.0545 m/z @2.32 [CD8313_2.mzXML]	334.0544738769531	2.3209166666666667	2.126733333333333	3.3415166666666667	1.2147833333333335	11600.59375	242935.81650817877	0	1187	0.1642123739118042	3.1279289331387825	5.255857866277565	334.0541076660156	334.0555114746094
1022	334.1392517089844	9.74735					1	DETECTED	334.1393 m/z @9.75 [CD8313_2.mzXML]	334.1392517089844	9.74735	9.701683333333333	9.841733333333334	0.14005000000000045	8682.9423828125	46952.32501309188	0	1187	0.09548679511054914	1.5333941605839216	2.037575245548017	334.1385803222656	334.14019775390625
1023	334.159423828125	10.058					1	DETECTED	334.1594 m/z @10.06 [CD8313_2.mzXML]	334.159423828125	10.058	9.078116666666666	14.838216666666666	5.7600999999999996	13996.1142578125	1003226.9858237607	0	1187	0.3894847184874042	2.9391764325685026	4.878352865137005	334.1589660644531	334.1693115234375
1024	334.914306640625	1.5986					1	DETECTED	334.9143 m/z @1.60 [CD8313_2.mzXML]	334.914306640625	1.5986	1.5689333333333333	1.6444666666666667	0.07553333333333345	51082.51953125	152528.3910971682	0	1187	0.0551955943251794	1.273033707865168	1.6794760695518052	334.91375732421875	334.9144287109375
1025	335.123046875	10.347883333333334					1	DETECTED	335.1230 m/z @10.35 [CD8313_2.mzXML]	335.123046875	10.347883333333334	9.778783333333333	10.399116666666666	0.620333333333333	2588.55126953125	57959.62000970465	0	1187	0.1257554101318572	0.5450125929830718	0.09002518596614356	335.1228942871094	335.1241760253906
1026	335.16571044921875	14.152616666666667					1	DETECTED	335.1657 m/z @14.15 [CD8313_2.mzXML]	335.16571044921875	14.152616666666667	9.958533333333332	16.20585	6.24731666666667	89358.8046875	5126384.146898005	0	1187	2.4743990217374794	0.7021628631942357	0.46912901949877484	335.16204833984375	335.16778564453125
1027	336.0746154785156	16.923333333333332					1	DETECTED	336.0746 m/z @16.92 [CD8313_2.mzXML]	336.0746154785156	16.923333333333332	9.925	18.955333333333332	9.030333333333331	2615.8251953125	716883.2263692326	0	1187	0.7436036337596619	0.6451774231959991	0.29035484639199816	336.0652160644531	336.07550048828125
1028	336.1695251464844	11.790316666666666					1	DETECTED	336.1695 m/z @11.79 [CD8313_2.mzXML]	336.1695251464844	11.790316666666666	11.04015	15.381466666666666	4.341316666666666	14575.3359375	1556355.3766771548	0	1187	2.6844019012912916	2.8935680959786767	4.605583017257619	336.16851806640625	336.17083740234375
1029	336.2524719238281	12.16035					1	DETECTED	336.2525 m/z @12.16 [CD8313_2.mzXML]	336.2524719238281	12.16035	9.63825	18.5	8.86175	7635.3935546875	1149815.5967492373	0	1187	0.1709709171768381	1.7568197137306214	2.513639427461243	336.25164794921875	336.2531433105469
1030	336.6636962890625	13.1779					1	DETECTED	336.6637 m/z @13.18 [CD8313_2.mzXML]	336.6636962890625	13.1779	12.98395	13.794366666666667	0.8104166666666668	26243.48046875	469693.5929295041	0	1187	0.07279951098342075	2.179095636598294	3.3363837001709347	336.6623840332031	336.66448974609375
1031	336.88623046875	1.5399333333333334					1	DETECTED	336.8862 m/z @1.54 [CD8313_2.mzXML]	336.88623046875	1.5399333333333334	1.4656833333333334	9.1133	7.647616666666667	7352.1005859375	1976566.1404982607	0	1187	0.22876633716556638	51.49910213243552	61.55028001339197	336.8847961425781	336.8919982910156
1032	337.0611572265625	1.8600833333333333					1	DETECTED	337.0612 m/z @1.86 [CD8313_2.mzXML]	337.0611572265625	1.8600833333333333	1.6444666666666667	18.918833333333335	17.27436666666667	694587.25	2.2987734170075875E7	1	1187	0.18545456014038653	6.835127150780065	5.1653109168796325	337.05206298828125	337.0711364746094
1033	337.14208984375	10.091733333333334					1	DETECTED	337.1421 m/z @10.09 [CD8313_2.mzXML]	337.14208984375	10.091733333333334	9.1133	10.4627	1.3493999999999993	3755.586669921875	151213.49777148428	0	1187	0.9279507787285723	0.6895717643852414	0.3791435287704828	337.14093017578125	337.1435546875
1034	337.1661071777344	14.1689					1	DETECTED	337.1661 m/z @14.17 [CD8313_2.mzXML]	337.1661071777344	14.1689	11.069133333333333	15.39945	4.330316666666667	23214.96484375	1430363.3491250006	0	1187	2.4453484724406174	3.4991653112505836	5.25123231130573	337.1653747558594	337.1678771972656
1035	337.1815185546875	12.61595					1	DETECTED	337.1815 m/z @12.62 [CD8313_2.mzXML]	337.1815185546875	12.61595	12.515066666666666	13.9856	1.470533333333334	82109.3359375	1310823.0457879629	0	1187	0.20532274502656378	7.318656281990598	5.1637685787067635	337.1808166503906	337.1821594238281
1036	338.0645751953125	1.9165999999999999					1	DETECTED	338.0646 m/z @1.92 [CD8313_2.mzXML]	338.0645751953125	1.9165999999999999	1.8028333333333333	11.756683333333333	9.95385	54538.81640625	3380983.6847623903	0	1187	0.6794371568043218	33.905315297124844	66.68102743558656	338.0557556152344	338.0654602050781
1037	338.16021728515625	13.119233333333334					1	DETECTED	338.1602 m/z @13.12 [CD8313_2.mzXML]	338.16021728515625	13.119233333333334	11.691783333333332	14.567350000000001	2.8755666666666695	15887.423828125	1430757.2958642584	0	1187	3.065864502814481	1.0072390159608622	1.0144780319217241	338.16021728515625	338.16973876953125
1038	338.231689453125	12.464933333333333					1	DETECTED	338.2317 m/z @12.46 [CD8313_2.mzXML]	338.231689453125	12.464933333333333	0.10126666666666666	19.99816666666667	19.896900000000002	413762.25	1.6453453265513342E7	0	1187	1.0211080307801286	1.8519998293057716	2.4379563404304236	338.23028564453125	338.2330017089844
1039	338.3406677246094	12.61595					1	DETECTED	338.3407 m/z @12.62 [CD8313_2.mzXML]	338.3406677246094	12.61595	11.962233333333334	13.1632	1.200966666666666	521776.46875	1.2524809823443225E7	1	1187	0.4165191968257531	0.9489098759734735	0.9061718583833505	338.3405456542969	338.34100341796875
1040	339.1615295410156	14.1689					1	DETECTED	339.1615 m/z @14.17 [CD8313_2.mzXML]	339.1615295410156	14.1689	9.701683333333333	14.940933333333334	5.23925	9407.287109375	1227144.9904518127	0	1187	0.18514947438839258	0.5871246836235589	0.17252494399992596	339.1542663574219	339.1627502441406
1041	339.1979064941406	11.962233333333334					1	DETECTED	339.1979 m/z @11.96 [CD8313_2.mzXML]	339.1979064941406	11.962233333333334	11.55665	14.416333333333334	2.8596833333333347	10673.732421875	838255.1613338626	0	1187	2.457218058119956	3.525395520854729	6.050791041709458	339.1965637207031	339.2051086425781
1042	339.2349548339844	12.448633333333333					1	DETECTED	339.2350 m/z @12.45 [CD8313_2.mzXML]	339.2349548339844	12.448633333333333	0.2844666666666667	19.887833333333333	19.603366666666666	92535.6875	3848174.894410737	0	1187	null	3.779660610164595	null	339.2343444824219	339.2421875
1043	339.343994140625	12.61595					1	DETECTED	339.3440 m/z @12.62 [CD8313_2.mzXML]	339.343994140625	12.61595	12.16035	14.53365	2.3733000000000004	123343.1484375	2945810.648966551	0	1187	0.141197801641594	0.968785554937488	0.8084239363809053	339.3437194824219	339.3453063964844
1044	340.0397644042969	10.4484					1	DETECTED	340.0398 m/z @10.45 [CD8313_2.mzXML]	340.0397644042969	10.4484	10.140716666666666	11.675583333333332	1.534866666666666	35433.37890625	416222.85505902075	0	1187	0.08592193930914327	3.1812078313600423	3.6906232439169275	340.0332336425781	340.04058837890625
1045	340.2474365234375	11.249316666666665					1	DETECTED	340.2474 m/z @11.25 [CD8313_2.mzXML]	340.2474365234375	11.249316666666665	2.7171000000000003	19.666833333333333	16.949733333333334	13415.2705078125	2772961.330369141	0	1187	0.10068553897089139	0.9932784172928882	0.9865568345857761	340.2379150390625	340.2562561035156
1046	340.2586364746094	10.838766666666666					1	DETECTED	340.2586 m/z @10.84 [CD8313_2.mzXML]	340.2586364746094	10.838766666666666	10.786783333333334	10.975950000000001	0.18916666666666693	4026.5693359375	24959.43602575682	0	1187	0.07902112559745333	1.8194934273806065	2.638986854761213	340.2576904296875	340.2596130371094
1047	340.34759521484375	12.448633333333333					1	DETECTED	340.3476 m/z @12.45 [CD8313_2.mzXML]	340.34759521484375	12.448633333333333	12.16035	12.665066666666666	0.5047166666666669	11645.197265625	218340.35274243169	0	1187	0.12109919068251074	0.875383014395558	0.6772605082487083	340.346923828125	340.34796142578125
1048	340.9309387207031	1.6293333333333335					1	DETECTED	340.9309 m/z @1.63 [CD8313_2.mzXML]	340.9309387207031	1.6293333333333335	1.5986	1.6594666666666666	0.060866666666666625	45699.15625	107728.32542480498	0	1187	0.044617518220028796	0.9902386117136599	1.0733507832583165	340.9304504394531	340.93096923828125
1049	341.0310363769531	11.55665					1	DETECTED	341.0310 m/z @11.56 [CD8313_2.mzXML]	341.0310363769531	11.55665	11.511033333333334	12.177733333333332	0.6666999999999987	113532.640625	1010443.670362302	0	1187	0.15730001555836992	3.9335422648373393	6.161983064218094	341.029052734375	341.0323486328125
1050	341.1984558105469	12.448633333333333					1	DETECTED	341.1985 m/z @12.45 [CD8313_2.mzXML]	341.1984558105469	12.448633333333333	11.80725	16.666999999999998	4.859749999999998	5934.58349609375	543659.6477782286	0	1187	0.09226430174642353	3.7884910220097154	6.576982044019431	341.1888427734375	341.1989440917969
1051	341.3512878417969	13.881616666666668					1	DETECTED	341.3513 m/z @13.88 [CD8313_2.mzXML]	341.3512878417969	13.881616666666668	13.759866666666666	14.65145	0.891583333333335	14800.5537109375	266129.26393115264	0	1187	0.25420250153822366	3.0918738442641804	4.52601187551615	341.3511047363281	341.35247802734375
1052	342.0144348144531	8.887983333333333					1	DETECTED	342.0144 m/z @8.89 [CD8313_2.mzXML]	342.0144348144531	8.887983333333333	0.24788333333333332	19.337833333333332	19.089949999999998	7546.30712890625	2373608.8073083186	0	1187	4.509816548152215	1.1047296906285808	1.2590918261428017	342.01226806640625	342.0157470703125
1053	342.0346984863281	11.571050000000001					1	DETECTED	342.0347 m/z @11.57 [CD8313_2.mzXML]	342.0346984863281	11.571050000000001	10.4163	11.756683333333333	1.3403833333333335	14416.5634765625	698648.5554663086	0	1187	1.1502223672622307	0.5803781482283314	0.1607562964566629	342.03289794921875	342.03753662109375
1054	342.262939453125	11.358766666666666					1	DETECTED	342.2629 m/z @11.36 [CD8313_2.mzXML]	342.262939453125	11.358766666666666	11.281283333333333	13.794366666666667	2.5130833333333342	52696.19921875	1236498.1946274417	0	1187	0.0896153017139536	16.21692837169284	1.7982990916264534	342.2542724609375	342.2632751464844
1055	342.86749267578125	1.7093333333333334					1	DETECTED	342.8675 m/z @1.71 [CD8313_2.mzXML]	342.86749267578125	1.7093333333333334	1.6752833333333332	1.7742	0.09891666666666676	9493.771484375	44426.84189306644	0	1187	0.18364395463101824	1.4525208027410628	1.9050416054821253	342.86749267578125	342.8680725097656
1056	343.1922607421875	12.314466666666668					1	DETECTED	343.1923 m/z @12.31 [CD8313_2.mzXML]	343.1922607421875	12.314466666666668	8.905066666666666	16.923333333333332	8.018266666666666	51163.15234375	1340898.1000039666	0	1187	0.21574630796747307	3.4570219614052218	16.39284414534362	343.1826171875	343.1978759765625
1057	343.2621154785156	13.013833333333334					1	DETECTED	343.2621 m/z @13.01 [CD8313_2.mzXML]	343.2621154785156	13.013833333333334	11.962233333333334	15.009816666666667	3.0475833333333338	15078.3740234375	440287.7458977358	0	1187	0.1237423069777428	1.4490221250158484	0.3561803140037057	343.2614440917969	343.26373291015625
1058	344.1953430175781	12.381499999999999					1	DETECTED	344.1953 m/z @12.38 [CD8313_2.mzXML]	344.1953430175781	12.381499999999999	12.229666666666667	12.531966666666667	0.3023000000000007	7720.3173828125	89415.98296240222	0	1187	0.20644493012967047	0.9954994511525881	0.9909989023051762	344.19512939453125	344.1963806152344
1059	344.2782287597656	11.49495					1	DETECTED	344.2782 m/z @11.49 [CD8313_2.mzXML]	344.2782287597656	11.49495	11.447750000000001	11.80725	0.3594999999999988	38549.22265625	266924.83586266986	0	1187	0.08929704807277261	3.8330781057806003	3.322307050933016	344.2779541015625	344.2793273925781
1060	344.6496887207031	13.1632					1	DETECTED	344.6497 m/z @13.16 [CD8313_2.mzXML]	344.6496887207031	13.1632	12.999133333333333	14.085683333333332	1.086549999999999	19155.49609375	341109.355372864	0	1187	0.21969987938633295	1.6608865534986952	2.6497784240270814	344.648681640625	344.65008544921875
1061	344.875	1.5689333333333333					1	DETECTED	344.8750 m/z @1.57 [CD8313_2.mzXML]	344.875	1.5689333333333333	1.4500166666666667	1.6752833333333332	0.2252666666666665	161470.234375	866256.2932084956	0	1187	0.07613155112992032	0.6897663531429133	0.3495650018532273	344.86505126953125	344.8753662109375
1062	345.21661376953125	11.962233333333334					1	DETECTED	345.2166 m/z @11.96 [CD8313_2.mzXML]	345.21661376953125	11.962233333333334	1.6919499999999998	12.229666666666667	10.537716666666666	31555.642578125	4288915.504055663	0	1187	0.10134391611851434	0.5096673300563316	0.023777004187700432	345.2127685546875	345.2177734375
1063	345.8780822753906	1.5689333333333333					1	DETECTED	345.8781 m/z @1.57 [CD8313_2.mzXML]	345.8780822753906	1.5689333333333333	1.4656833333333334	1.5834833333333334	0.1177999999999999	8672.2587890625	35096.847142456056	0	1187	0.0652658673602875	0.5704600484261505	0.13430856437121347	345.8780822753906	345.87933349609375
1064	346.0090637207031	4.777733333333333					1	DETECTED	346.0091 m/z @4.78 [CD8313_2.mzXML]	346.0090637207031	4.777733333333333	0.10126666666666666	19.99816666666667	19.896900000000002	17693.958984375	8766070.752076957	0	1187	3.790816699575676	1.4957394983419476	2.5799283102194406	346.0075378417969	346.01104736328125
1065	346.21978759765625	11.962233333333334					1	DETECTED	346.2198 m/z @11.96 [CD8313_2.mzXML]	346.21978759765625	11.962233333333334	10.058	12.177733333333332	2.1197333333333326	7267.63720703125	272971.2351781006	0	1187	0.08287390316442433	0.5565844521854811	0.11821846695564908	346.2116394042969	346.2225036621094
1066	346.27288818359375	13.776566666666668					1	DETECTED	346.2729 m/z @13.78 [CD8313_2.mzXML]	346.27288818359375	13.776566666666668	13.624683333333333	13.93465	0.30996666666666606	5312.7685546875	73345.84319030748	0	1187	0.3561298278684486	1.0204104027213803	1.0408208054427606	346.2720947265625	346.2734069824219
1067	346.2939453125	11.358766666666666					1	DETECTED	346.2939 m/z @11.36 [CD8313_2.mzXML]	346.2939453125	11.358766666666666	2.0984333333333334	12.892266666666666	10.793833333333332	11946.2568359375	4622831.807630125	0	1187	10.767559506253065	0.5827993952701487	0.16559879054029736	346.29376220703125	346.2991943359375
1068	346.3308410644531	11.644483333333334					1	DETECTED	346.3308 m/z @11.64 [CD8313_2.mzXML]	346.3308410644531	11.644483333333334	11.614616666666667	11.756683333333333	0.14206666666666656	7646.84814453125	41173.28796624778	0	1187	0.09119187902876824	2.3783482142856918	3.756696428571383	346.3302001953125	346.3315124511719
1069	346.9077453613281	1.5689333333333333					1	DETECTED	346.9077 m/z @1.57 [CD8313_2.mzXML]	346.9077453613281	1.5689333333333333	1.5253833333333333	1.6136666666666666	0.08828333333333327	11662.1640625	41306.71241430664	0	1187	0.07748784982794743	1.013585916570991	1.1077646809979231	346.90692138671875	346.908203125
1070	347.22113037109375	11.112150000000002					1	DETECTED	347.2211 m/z @11.11 [CD8313_2.mzXML]	347.22113037109375	11.112150000000002	8.922416666666667	11.7401	2.817683333333333	13862.134765625	558546.9896584466	0	1187	0.08684046079759433	0.6444783118473414	0.29326478465022066	347.21990966796875	347.2259216308594
1071	348.0688171386719	9.1133					1	DETECTED	348.0688 m/z @9.11 [CD8313_2.mzXML]	348.0688171386719	9.1133	9.060483333333334	9.503316666666667	0.44283333333333275	4394.72998046875	48089.81281881707	0	1187	0.12479782448227361	4.1921741874408225	4.244354442306928	348.0678405761719	348.06976318359375
1072	348.8677978515625	1.5689333333333333					1	DETECTED	348.8678 m/z @1.57 [CD8313_2.mzXML]	348.8677978515625	1.5689333333333333	1.4956833333333333	2.6070833333333336	1.1114000000000004	10268.0966796875	419927.7078769532	0	1187	1.0857198312541643	7.586348122866893	14.172696245733786	348.8592529296875	348.8683776855469
1073	349.016845703125	3.221433333333333					1	DETECTED	349.0168 m/z @3.22 [CD8313_2.mzXML]	349.016845703125	3.221433333333333	2.74515	18.80933333333333	16.064183333333332	2438.298583984375	1036653.1036170041	0	1187	0.3090725589404193	16.86410399972007	32.72820799944013	349.01416015625	349.0191345214844
1074	349.0709228515625	9.717033333333335					1	DETECTED	349.0709 m/z @9.72 [CD8313_2.mzXML]	349.0709228515625	9.717033333333335	9.68655	9.825700000000001	0.13915000000000077	3709.33935546875	20485.544584106465	0	1187	0.1493728669785952	2.2823947512301035	3.5647895024602074	349.06988525390625	349.0709228515625
1075	349.2337341308594	12.731383333333333					1	DETECTED	349.2337 m/z @12.73 [CD8313_2.mzXML]	349.2337341308594	12.731383333333333	10.992316666666666	12.797116666666666	1.8048000000000002	7649.1455078125	481942.35026818863	0	1187	1.7546742781072577	0.5188990262976306	0.037798052595261214	349.2337341308594	349.23675537109375
1076	350.0896911621094	15.930133333333334					1	DETECTED	350.0897 m/z @15.93 [CD8313_2.mzXML]	350.0896911621094	15.930133333333334	9.670383333333332	19.0645	9.394116666666667	3035.41552734375	690844.7326956474	0	1187	1.3757759498398787	0.7503587736464447	0.5007175472928893	350.08282470703125	350.0920104980469
1077	350.6788330078125	14.05245					1	DETECTED	350.6788 m/z @14.05 [CD8313_2.mzXML]	350.6788330078125	14.05245	10.975950000000001	14.923683333333335	3.9477333333333338	4716.52490234375	421166.25974392676	0	1187	0.05625271164066881	0.6415948859634869	0.2831897719269737	350.67724609375	350.6795959472656
1078	350.8100280761719	1.7269833333333333					1	DETECTED	350.8100 m/z @1.73 [CD8313_2.mzXML]	350.8100280761719	1.7269833333333333	1.6919499999999998	1.7742	0.08225000000000016	11407.25	38356.79337963868	0	1187	0.19899464741111927	1.1738820171265438	1.3477640342530874	350.80938720703125	350.8102722167969
1079	350.8919677734375	1.5986					1	DETECTED	350.8920 m/z @1.60 [CD8313_2.mzXML]	350.8919677734375	1.5986	0.6866	1.6293333333333335	0.9427333333333335	54257.7109375	267896.68522875983	0	1187	0.04731475270247332	0.8399125210351196	0.7167837962243286	350.88360595703125	350.892578125
1080	350.9862060546875	1.6444666666666667					1	DETECTED	350.9862 m/z @1.64 [CD8313_2.mzXML]	350.9862060546875	1.6444666666666667	0.9598333333333334	19.1555	18.195666666666668	3829.727294921875	1210761.4168068846	0	1187	4.386429709928623	13.288621646623499	14.054762099929716	350.9847106933594	350.9883117675781
1081	351.08697509765625	16.31645					1	DETECTED	351.0870 m/z @16.32 [CD8313_2.mzXML]	351.08697509765625	16.31645	10.26575	18.918833333333335	8.653083333333335	2982.31591796875	593510.9484549867	0	1187	0.8885408411716984	0.7150481211540265	0.430096242308053	351.0845642089844	351.0870666503906
1082	351.16986083984375	10.477116666666666					1	DETECTED	351.1699 m/z @10.48 [CD8313_2.mzXML]	351.16986083984375	10.477116666666666	3.1172833333333334	15.2027	12.085416666666667	17310.822265625	1761378.336786285	0	1187	0.11487523391779497	0.8072251738018132	0.5971061938657912	351.16009521484375	351.1706848144531
1083	351.2137145996094	12.448633333333333					1	DETECTED	351.2137 m/z @12.45 [CD8313_2.mzXML]	351.2137145996094	12.448633333333333	12.398566666666666	12.632399999999999	0.23383333333333312	9605.1328125	58518.637385070746	0	1187	0.06654530949817783	2.335219707057201	3.066243416094935	351.21221923828125	351.21453857421875
1084	351.228271484375	13.675133333333333					1	DETECTED	351.2283 m/z @13.68 [CD8313_2.mzXML]	351.228271484375	13.675133333333333	13.6076	14.752483333333334	1.1448833333333344	13283.740234375	277368.2223296508	0	1187	0.30754429233697245	8.476431391905226	8.351385943398478	351.2197570800781	351.2291259765625
1085	352.07208251953125	11.054766666666666					1	DETECTED	352.0721 m/z @11.05 [CD8313_2.mzXML]	352.07208251953125	11.054766666666666	10.715666666666667	11.233016666666666	0.5173499999999986	25685.0859375	198821.0230707392	0	1187	0.10502985091580541	0.7864063942182128	0.5020989812173935	352.0710144042969	352.0726623535156
1086	352.1734313964844	10.4627					1	DETECTED	352.1734 m/z @10.46 [CD8313_2.mzXML]	352.1734313964844	10.4627	9.958533333333332	10.520433333333333	0.5619000000000014	3985.88232421875	56267.91102374272	0	1187	0.5051540706771522	0.5572561983471072	0.11451239669421424	352.1648254394531	352.1737976074219
1087	353.0350646972656	1.8600833333333333					1	DETECTED	353.0351 m/z @1.86 [CD8313_2.mzXML]	353.0350646972656	1.8600833333333333	1.6444666666666667	18.00583333333333	16.361366666666665	320391.65625	1.0321670719566565E7	0	1187	0.5020289525041803	3.7873772510472947	4.221771098502023	353.0251159667969	353.0360107421875
1088	353.1158447265625	10.925416666666667					1	DETECTED	353.1158 m/z @10.93 [CD8313_2.mzXML]	353.1158447265625	10.925416666666667	10.804066666666667	11.15645	0.35238333333333216	8211.193359375	117825.09330297816	0	1187	0.18722966580685352	1.4519296799890122	1.9038593599780242	353.11517333984375	353.1162109375
1089	353.17779541015625	16.077166666666667					1	DETECTED	353.1778 m/z @16.08 [CD8313_2.mzXML]	353.17779541015625	16.077166666666667	9.90835	18.0245	8.11615	6100.72216796875	798575.3378695671	0	1187	0.47845125136187683	0.6578368622831499	0.8446290000677746	353.172607421875	353.1791076660156
1090	353.2442321777344	12.0574					1	DETECTED	353.2442 m/z @12.06 [CD8313_2.mzXML]	353.2442321777344	12.0574	11.585550000000001	14.958133333333334	3.372583333333333	6618.8291015625	548926.0666000062	0	1187	0.19892200816792638	3.573787573734605	6.14757514746921	353.2353210449219	353.2457580566406
1091	354.05511474609375	10.769116666666667					1	DETECTED	354.0551 m/z @10.77 [CD8313_2.mzXML]	354.05511474609375	10.769116666666667	10.715666666666667	11.447750000000001	0.7320833333333336	10528.6005859375	318438.645477844	0	1187	0.6900454898288881	6.848300592454039	12.42488430664061	354.053955078125	354.0567626953125
1092	354.08746337890625	10.873683333333334					1	DETECTED	354.0875 m/z @10.87 [CD8313_2.mzXML]	354.08746337890625	10.873683333333334	6.768983333333334	11.233016666666666	4.464033333333332	75436.6640625	4727768.311389923	1	1187	0.09686260196249208	0.5356637597925997	0.03528639556190838	354.08123779296875	354.0879821777344
1093	354.1290283203125	8.631816666666667					1	DETECTED	354.1290 m/z @8.63 [CD8313_2.mzXML]	354.1290283203125	8.631816666666667	8.58015	8.733933333333333	0.15378333333333316	1811.0062255859375	10923.574038909901	0	1187	0.05111255682993843	1.4882258064515832	1.9764516129031666	354.12847900390625	354.1300964355469
1094	355.09075927734375	10.838766666666666					1	DETECTED	355.0908 m/z @10.84 [CD8313_2.mzXML]	355.09075927734375	10.838766666666666	10.821200000000001	12.125833333333333	1.3046333333333315	11839.5849609375	337203.226600097	0	1187	0.0881591847836578	37.13377609108422	73.26755218216844	355.08251953125	355.09149169921875
1095	355.2628173828125	12.297783333333333					1	DETECTED	355.2628 m/z @12.30 [CD8313_2.mzXML]	355.2628173828125	12.297783333333333	11.756683333333333	14.668266666666666	2.9115833333333327	4990.740234375	348035.6707685548	0	1187	0.24267529384354525	2.6904299882954463	4.380859976590893	355.26141357421875	355.2633056640625
1096	356.0523376464844	10.786783333333334					1	DETECTED	356.0523 m/z @10.79 [CD8313_2.mzXML]	356.0523376464844	10.786783333333334	4.165016666666667	10.821200000000001	6.656183333333334	6735.08447265625	583125.0616127319	0	1187	0.07477986568811446	0.5025987525987526	0.0051975051975052455	356.0523376464844	356.0596923828125
1097	356.07135009765625	10.108716666666668					1	DETECTED	356.0714 m/z @10.11 [CD8313_2.mzXML]	356.07135009765625	10.108716666666668	9.17665	15.027516666666665	5.850866666666665	11582.8798828125	403471.5004949338	0	1187	0.09591070948798652	3.138652456905797	0.18822730798815168	356.0618896484375	356.0809326171875
1098	356.9085388183594	1.6136666666666666					1	DETECTED	356.9085 m/z @1.61 [CD8313_2.mzXML]	356.9085388183594	1.6136666666666666	1.5834833333333334	1.6444666666666667	0.06098333333333339	43313.90234375	120225.13846777372	0	1187	0.05239019503693565	1.0102153506350127	1.0204307012700253	356.9085388183594	356.9089660644531
1099	357.21453857421875	9.308483333333333					1	DETECTED	357.2145 m/z @9.31 [CD8313_2.mzXML]	357.21453857421875	9.308483333333333	9.27795	9.520383333333333	0.2424333333333326	5981.583984375	35366.041366027595	0	1187	0.08026935025252513	3.9699781659389437	6.939956331877887	357.2136535644531	357.21453857421875
1100	357.27783203125	12.714599999999999					1	DETECTED	357.2778 m/z @12.71 [CD8313_2.mzXML]	357.27783203125	12.714599999999999	11.773200000000001	17.82283333333333	6.049633333333331	34362.06640625	1123205.368539733	0	1187	0.5228807214112585	11.668432348872626	19.193684431368755	357.27667236328125	357.28082275390625
1101	358.0683288574219	10.108716666666668					1	DETECTED	358.0683 m/z @10.11 [CD8313_2.mzXML]	358.0683288574219	10.108716666666668	10.074583333333333	18.4085	8.333916666666667	4045.237548828125	390222.017671112	0	1187	0.11755350645989182	122.07885742186939	243.15771484373877	358.05950927734375	358.0696716308594
1102	358.25830078125	11.04015					1	DETECTED	358.2583 m/z @11.04 [CD8313_2.mzXML]	358.25830078125	11.04015	10.62875	11.233016666666666	0.6042666666666658	25522.109375	295692.59928448446	0	1187	0.11281618029035023	0.7575837149751653	0.5557567997518111	358.25701904296875	358.259033203125
1103	358.2946472167969	11.571050000000001					1	DETECTED	358.2946 m/z @11.57 [CD8313_2.mzXML]	358.2946472167969	11.571050000000001	0.7961166666666667	11.773200000000001	10.977083333333335	12027.0869140625	2628349.698969115	0	1187	0.11982988265631	0.5093805684799287	0.018761136959857407	358.29376220703125	358.29791259765625
1104	358.3671569824219	12.0574					1	DETECTED	358.3672 m/z @12.06 [CD8313_2.mzXML]	358.3671569824219	12.0574	12.040899999999999	18.572666666666667	6.531766666666668	15859.4296875	1084528.2325563969	0	1187	0.20316113500279798	197.93232323231575	394.8646464646315	358.3667297363281	358.36883544921875
1105	359.043212890625	1.8742166666666666					1	DETECTED	359.0432 m/z @1.87 [CD8313_2.mzXML]	359.043212890625	1.8742166666666666	1.6444666666666667	6.0813	4.4368333333333325	324121.34375	7887304.2527142875	1	1187	0.20681296527780546	2.160536423785063	3.7005803502158026	359.041259765625	359.0445861816406
1106	360.0689697265625	9.809966666666666					1	DETECTED	360.0690 m/z @9.81 [CD8313_2.mzXML]	360.0689697265625	9.809966666666666	9.762916666666666	9.90835	0.14543333333333486	4303.12646484375	23637.752581482	0	1187	0.09674321030134614	1.5455189514700678	2.0910379029401356	360.0673828125	360.06927490234375
1107	360.1286926269531	9.62135					1	DETECTED	360.1287 m/z @9.62 [CD8313_2.mzXML]	360.1286926269531	9.62135	9.57075	9.63825	0.067499999999999	1259.60595703125	3747.016310424764	0	1187	0.06536987257046434	0.6669960474308293	0.33399209486165854	360.1272277832031	360.129150390625
1108	360.2381286621094	4.276283333333334					1	DETECTED	360.2381 m/z @4.28 [CD8313_2.mzXML]	360.2381286621094	4.276283333333334	3.3264	4.963366666666667	1.6369666666666673	3227.501220703125	167556.73352987668	0	1187	0.19140689018477897	0.8616672222904568	0.7233344445809136	360.2359924316406	360.2386474609375
1109	360.3227233886719	12.398566666666666					1	DETECTED	360.3227 m/z @12.40 [CD8313_2.mzXML]	360.3227233886719	12.398566666666666	12.14295	12.938283333333334	0.7953333333333337	33071.92578125	789899.9745107418	0	1187	0.41229838004911734	1.5557149377322932	2.2802817195285936	360.32220458984375	360.3232421875
1110	361.2002868652344	11.171016666666667					1	DETECTED	361.2003 m/z @11.17 [CD8313_2.mzXML]	361.2002868652344	11.171016666666667	11.15645	13.1779	2.0214499999999997	15004.2255859375	623666.784474854	0	1187	0.07519005298477843	69.38615560640544	137.77231121281088	361.1959533691406	361.2003479003906
1111	361.31207275390625	12.632399999999999					1	DETECTED	361.3121 m/z @12.63 [CD8313_2.mzXML]	361.31207275390625	12.632399999999999	11.773200000000001	19.301333333333332	7.528133333333331	7874.5625	756619.9779919435	0	1187	0.5571939719699177	1.832179546908751	2.8175287909135127	361.3097839355469	361.31463623046875
1112	361.3260498046875	12.61595					1	DETECTED	361.3260 m/z @12.62 [CD8313_2.mzXML]	361.3260498046875	12.61595	12.263633333333333	12.61595	0.35231666666666683	8919.7275390625	115615.12621997051	0	1187	0.2848990344408069	0.5	null	361.32568359375	361.3266296386719
1113	362.2868347167969	11.358766666666666					1	DETECTED	362.2868 m/z @11.36 [CD8313_2.mzXML]	362.2868347167969	11.358766666666666	5.888133333333333	11.417016666666665	5.528883333333332	23069.796875	2107868.4123204644	0	1187	0.07458048899153624	0.5053238808425593	0.010647761685118589	362.2862548828125	362.29400634765625
1114	362.9255676269531	1.6293333333333335					1	DETECTED	362.9256 m/z @1.63 [CD8313_2.mzXML]	362.9255676269531	1.6293333333333335	0.32093333333333335	5.536716666666666	5.2157833333333325	91509.90625	1682188.568378052	0	1187	0.046465941370746444	0.5240643205450924	0.0425493602830157	362.9178466796875	362.92572021484375
1115	363.111083984375	1.5103166666666668					1	DETECTED	363.1111 m/z @1.51 [CD8313_2.mzXML]	363.111083984375	1.5103166666666668	1.4153166666666666	17.8595	16.444183333333335	10923.275390625	2134288.711700836	0	1187	14.357002463667396	77.31254958195596	148.54471399717897	363.1076354980469	363.1120300292969
1116	363.21563720703125	11.358766666666666					1	DETECTED	363.2156 m/z @11.36 [CD8313_2.mzXML]	363.21563720703125	11.358766666666666	11.069133333333333	14.584133333333334	3.5150000000000006	129278.1640625	1445689.6870293566	0	1187	0.09097311509334283	1.9542935698380484	0.5190930255464578	363.2107238769531	363.21649169921875
1117	364.2189636230469	11.358766666666666					1	DETECTED	364.2190 m/z @11.36 [CD8313_2.mzXML]	364.2189636230469	11.358766666666666	11.34395	13.354700000000001	2.0107500000000016	34556.69921875	551298.6376505138	0	1187	0.19813109843262566	67.85433070866233	134.70866141732466	364.2185974121094	364.2265930175781
1118	365.0841369628906	9.62135					1	DETECTED	365.0841 m/z @9.62 [CD8313_2.mzXML]	365.0841369628906	9.62135	9.553966666666668	17.015	7.461033333333333	2788.460693359375	354265.8157575378	0	1187	0.09825930563444629	55.36260202819796	109.72520405639592	365.0815734863281	365.0843505859375
1119	365.17401123046875	10.140716666666666					1	DETECTED	365.1740 m/z @10.14 [CD8313_2.mzXML]	365.17401123046875	10.140716666666666	0.9598333333333334	10.520433333333333	9.560599999999999	11884.06640625	695106.8716715088	0	1187	0.2937619299758296	1.193831875322755	1.291710814234583	365.17266845703125	365.183349609375
1120	365.2126770019531	11.962233333333334					1	DETECTED	365.2127 m/z @11.96 [CD8313_2.mzXML]	365.2126770019531	11.962233333333334	11.72335	12.14295	0.41960000000000086	3435.30908203125	57254.194615539665	0	1187	0.2852822200805569	0.8782529826275032	0.7565059652550062	365.2124328613281	365.2138671875
1121	365.2316589355469	11.112150000000002					1	DETECTED	365.2317 m/z @11.11 [CD8313_2.mzXML]	365.2316589355469	11.112150000000002	11.083283333333332	12.448633333333333	1.3653500000000012	8741.548828125	269213.10471972683	0	1187	0.15213876115475244	23.64924942263069	46.29849884526138	365.2310485839844	365.2338562011719
1122	366.1841735839844	14.284016666666668					1	DETECTED	366.1842 m/z @14.28 [CD8313_2.mzXML]	366.1841735839844	14.284016666666668	10.281583333333334	15.309366666666667	5.027783333333334	7103.34619140625	754031.9454729313	0	1187	0.1794477846538065	0.6280908280795848	0.16854288268675469	366.1763916015625	366.185546875
1123	367.0000915527344	11.054766666666666					1	DETECTED	367.0001 m/z @11.05 [CD8313_2.mzXML]	367.0000915527344	11.054766666666666	11.024916666666666	18.918833333333335	7.893916666666669	5434.140625	778611.2437308655	0	1187	0.0911783815843421	132.22640982691368	208.5494844223533	366.990478515625	367.00146484375
1124	367.1233825683594	10.4484					1	DETECTED	367.1234 m/z @10.45 [CD8313_2.mzXML]	367.1233825683594	10.4484	1.9585333333333332	10.821200000000001	8.862666666666668	64040.25390625	2594770.149067321	0	1187	0.09026699981577302	0.5096613030271988	3.9610497686112276	367.1160583496094	367.1243591308594
1125	367.1497497558594	8.198033333333333					1	DETECTED	367.1497 m/z @8.20 [CD8313_2.mzXML]	367.1497497558594	8.198033333333333	5.9407000000000005	8.44935	2.5086500000000003	9003.5634765625	275375.0282991027	0	1187	0.24631746347158234	0.6207120761965689	0.3415661770641841	367.1472473144531	367.1512756347656
1126	367.9907531738281	3.57225					1	DETECTED	367.9908 m/z @3.57 [CD8313_2.mzXML]	367.9907531738281	3.57225	2.7727833333333334	19.374333333333333	16.60155	3432.59814453125	1414666.202559601	0	1187	2.012093739179083	10.38289067711808	16.482279958699166	367.9888610839844	367.9925231933594
1127	368.2781677246094	11.511033333333334					1	DETECTED	368.2782 m/z @11.51 [CD8313_2.mzXML]	368.2781677246094	11.511033333333334	11.43225	12.195083333333335	0.7628333333333348	51474.80859375	476128.29559472733	0	1187	0.11039791546175515	4.596927855983945	2.0310395118819473	368.276611328125	368.2791442871094
1128	368.4245910644531	12.398566666666666					1	DETECTED	368.4246 m/z @12.40 [CD8313_2.mzXML]	368.4245910644531	12.398566666666666	11.04015	12.531966666666667	1.4918166666666668	10814.662109375	498337.0138428953	0	1187	1.4503624193979459	0.5491012821299314	0.09820256425986275	368.42401123046875	368.4338073730469
1129	368.6261901855469	12.297783333333333					1	DETECTED	368.6262 m/z @12.30 [CD8313_2.mzXML]	368.6261901855469	12.297783333333333	7.443383333333333	12.331433333333333	4.88805	7607.42236328125	486693.678076599	0	1187	2.2690273760040505	0.503465927818062	0.006931855636123875	368.62451171875	368.6285400390625
1130	368.8701477050781	1.6594666666666666					1	DETECTED	368.8701 m/z @1.66 [CD8313_2.mzXML]	368.8701477050781	1.6594666666666666	1.6444666666666667	1.7435	0.0990333333333333	19628.064453125	56812.73652539049	0	1187	0.04301658269964492	3.3011111111111315	5.263230629156802	368.8701477050781	368.8713073730469
1131	369.009033203125	1.8454333333333333					1	DETECTED	369.0090 m/z @1.85 [CD8313_2.mzXML]	369.009033203125	1.8454333333333333	1.7592	3.0157666666666665	1.2565666666666664	34199.5390625	878957.5231213376	0	1187	0.16836175607269976	6.308747755120054	14.813505081130716	369.00140380859375	369.0094909667969
1132	369.1203308105469	10.4484					1	DETECTED	369.1203 m/z @10.45 [CD8313_2.mzXML]	369.1203308105469	10.4484	10.4163	10.6125	0.19620000000000104	23553.4765625	116572.31967480441	0	1187	0.07016390006283046	3.1602714388334543	3.871767331637087	369.1200256347656	369.1211242675781
1133	369.3504943847656	12.61595					1	DETECTED	369.3505 m/z @12.62 [CD8313_2.mzXML]	369.3504943847656	12.61595	0.15605	19.850666666666665	19.694616666666665	42316.96875	4737068.93514307	0	1187	1.4305606646982536	0.6600437712560999	0.48719463964998033	369.3490295410156	369.3526306152344
1134	370.0818786621094	11.054766666666666					1	DETECTED	370.0819 m/z @11.05 [CD8313_2.mzXML]	370.0818786621094	11.054766666666666	10.26575	12.414933333333332	2.1491833333333314	1566692.875	1.3447850500015529E7	1	1187	0.1028375418859575	3.0522324775201257	4.3159350748676175	370.080322265625	370.08917236328125
1135	370.29412841796875	11.660083333333334					1	DETECTED	370.2941 m/z @11.66 [CD8313_2.mzXML]	370.29412841796875	11.660083333333334	11.59995	11.9468	0.3468499999999999	45250.25390625	372451.80888427905	0	1187	0.20053735977430343	2.884007760532084	2.1947234891713845	370.29376220703125	370.29443359375
1136	370.3540954589844	12.61595					1	DETECTED	370.3541 m/z @12.62 [CD8313_2.mzXML]	370.3540954589844	12.61595	11.15645	16.57463333333333	5.418183333333332	8703.6552734375	1033841.5265444637	0	1187	3.1542107721102344	1.8561779148110074	2.7123558296220147	370.3532409667969	370.35498046875
1137	371.08612060546875	11.069133333333333					1	DETECTED	371.0861 m/z @11.07 [CD8313_2.mzXML]	371.08612060546875	11.069133333333333	10.992316666666666	11.962233333333334	0.9699166666666681	228477.53125	1953264.2506321967	0	1187	0.10250541971282168	2.218676014414632	2.6016034447664507	371.0852355957031	371.0911560058594
1138	371.18829345703125	15.562733333333334					1	DETECTED	371.1883 m/z @15.56 [CD8313_2.mzXML]	371.18829345703125	15.562733333333334	15.115	17.124333333333333	2.0093333333333323	3649.59423828125	247551.4581675415	0	1187	0.358773650728228	2.243895175699818	3.487790351399636	371.187744140625	371.1890869140625
1139	371.2976989746094	11.6296					1	DETECTED	371.2977 m/z @11.63 [CD8313_2.mzXML]	371.2976989746094	11.6296	11.585550000000001	11.72335	0.1377999999999986	11230.2314453125	60797.982113280974	0	1187	0.055258922315521986	1.5641316685584903	2.1282633371169806	371.29705810546875	371.2978820800781
1140	371.31463623046875	0.66835					1	DETECTED	371.3146 m/z @0.67 [CD8313_2.mzXML]	371.31463623046875	0.66835	0.10126666666666666	19.99816666666667	19.896900000000002	6614.6171875	3398906.754542537	0	1187	16.40288783375332	17.543188831741368	6.1145865285070915	371.3130798339844	371.31719970703125
1141	372.0782775878906	11.069133333333333					1	DETECTED	372.0783 m/z @11.07 [CD8313_2.mzXML]	372.0782775878906	11.069133333333333	11.024916666666666	12.0574	1.0324833333333334	59653.98828125	911700.6520877071	0	1187	0.10375196170798695	11.612704197109863	19.554836207417175	372.0777587890625	372.08441162109375
1142	372.0925598144531	9.263200000000001					1	DETECTED	372.0926 m/z @9.26 [CD8313_2.mzXML]	372.0925598144531	9.263200000000001	9.04335	9.604483333333333	0.5611333333333324	42478.06640625	514807.09264624055	0	1187	0.11943348884750371	1.16930473461586	1.2343547334342082	372.0916748046875	372.0927734375
1143	372.31011962890625	11.756683333333333					1	DETECTED	372.3101 m/z @11.76 [CD8313_2.mzXML]	372.31011962890625	11.756683333333333	0.11939999999999999	19.7585	19.639100000000003	17091.62109375	1599747.0745205998	0	1187	0.16891219197298213	1.5371454628863468	0.766260186617053	372.30126953125	372.3200988769531
1144	372.8822021484375	1.6293333333333335					1	DETECTED	372.8822 m/z @1.63 [CD8313_2.mzXML]	372.8822021484375	1.6293333333333335	1.5834833333333334	1.6444666666666667	0.06098333333333339	19379.466796875	50848.078255371234	0	1187	0.06599039143956897	0.6650308978553235	0.33006179571064703	372.8822021484375	372.8828125
1145	373.2723083496094	12.280650000000001					1	DETECTED	373.2723 m/z @12.28 [CD8313_2.mzXML]	373.2723083496094	12.280650000000001	1.3424833333333335	12.98395	11.641466666666666	5866.7470703125	783721.2648411253	0	1187	0.34466059625069256	0.5321488975910039	0.06429779518200783	373.26263427734375	373.27398681640625
1146	374.3245544433594	12.108466666666667					1	DETECTED	374.3246 m/z @12.11 [CD8313_2.mzXML]	374.3245544433594	12.108466666666667	11.675583333333332	14.668266666666666	2.992683333333334	4725.10546875	370322.32671560673	0	1187	0.5285393332754253	3.456685789088659	5.913371578177318	374.3236083984375	374.3263244628906
1147	375.0169372558594	1.8742166666666666					1	DETECTED	375.0169 m/z @1.87 [CD8313_2.mzXML]	375.0169372558594	1.8742166666666666	1.6594666666666666	4.7279	3.068433333333333	181814.046875	4522177.106023864	0	1187	0.473404778442037	1.891088106210943	3.8597161022600948	375.009521484375	375.0194091796875
1148	376.6240539550781	10.645199999999999					1	DETECTED	376.6241 m/z @10.65 [CD8313_2.mzXML]	376.6240539550781	10.645199999999999	10.187166666666666	10.908316666666668	0.7211500000000015	11834.515625	119510.36519079619	0	1187	0.09506226981279475	1.8581513963943068	2.855289072568281	376.62310791015625	376.62567138671875
1149	376.9013671875	1.5543666666666667					1	DETECTED	376.9014 m/z @1.55 [CD8313_2.mzXML]	376.9013671875	1.5543666666666667	1.4956833333333333	1.5689333333333333	0.07325000000000004	5203.25439453125	17560.245164794902	0	1187	0.07449791403834083	0.6241124680488491	0.2482249360976983	376.9004211425781	376.90191650390625
1150	377.0035705566406	10.733516666666667					1	DETECTED	377.0036 m/z @10.73 [CD8313_2.mzXML]	377.0035705566406	10.733516666666667	10.715666666666667	10.786783333333334	0.07111666666666672	3540.700439453125	11582.67014611802	0	1187	0.1792139085293556	1.9920634920635765	2.984126984127153	377.0032653808594	377.0043029785156
1151	377.1448059082031	9.841733333333334					1	DETECTED	377.1448 m/z @9.84 [CD8313_2.mzXML]	377.1448059082031	9.841733333333334	9.63825	9.9748	0.3365500000000008	9685.05078125	66960.60397872934	0	1187	0.08505827915477226	0.8269719059710019	0.687474165775488	377.14373779296875	377.146484375
1152	377.2644348144531	13.429066666666667					1	DETECTED	377.2644 m/z @13.43 [CD8313_2.mzXML]	377.2644348144531	13.429066666666667	13.280866666666666	13.59095	0.31008333333333304	3342.962158203125	37264.52366522222	0	1187	0.06554776175897103	1.0461650922177157	1.0923301844354316	377.26092529296875	377.265625
1153	377.63134765625	12.280650000000001					1	DETECTED	377.6313 m/z @12.28 [CD8313_2.mzXML]	377.63134765625	12.280650000000001	9.990683333333333	12.331433333333333	2.34075	4393.44580078125	390389.00041467283	0	1187	2.2063181178087987	0.5110882254472405	0.022176450894480965	377.6307678222656	377.6328430175781
1154	378.0577087402344	10.2188					1	DETECTED	378.0577 m/z @10.22 [CD8313_2.mzXML]	378.0577087402344	10.2188	10.202850000000002	10.314833333333333	0.1119833333333311	2343.37451171875	12181.463990966671	0	1187	0.06813434715183853	3.5104493207944407	6.020898641588881	378.0563659667969	378.0577087402344
1155	378.23919677734375	12.398566666666666					1	DETECTED	378.2392 m/z @12.40 [CD8313_2.mzXML]	378.23919677734375	12.398566666666666	11.6296	12.9231	1.2934999999999999	31526.5546875	402584.24714593467	0	1187	0.08313214582873307	1.3983103836833695	0.6229728934265583	378.2391357421875	378.2436218261719
1156	379.0821838378906	12.498349999999999					1	DETECTED	379.0822 m/z @12.50 [CD8313_2.mzXML]	379.0821838378906	12.498349999999999	0.66835	19.0825	18.41415	7888.091796875	2013357.8356151122	0	1187	8.051572311899037	0.7782819103972951	4.178540598927589	379.0773010253906	379.0915222167969
1157	379.28033447265625	13.9856					1	DETECTED	379.2803 m/z @13.99 [CD8313_2.mzXML]	379.28033447265625	13.9856	13.794366666666667	14.61785	0.8234833333333338	6183.244140625	123839.79889245614	0	1187	0.11910587083701607	2.1530852361861657	3.05971134520732	379.2789611816406	379.2820739746094
1158	380.0946350097656	9.162033333333333					1	DETECTED	380.0946 m/z @9.16 [CD8313_2.mzXML]	380.0946350097656	9.162033333333333	9.095516666666667	12.498349999999999	3.402833333333332	6643.2353515625	289652.45078424073	0	1187	0.15263396201424229	25.578802305186617	6.444081615689788	380.0870056152344	380.0957336425781
1159	380.2549133300781	12.648783333333334					1	DETECTED	380.2549 m/z @12.65 [CD8313_2.mzXML]	380.2549133300781	12.648783333333334	11.314183333333334	12.938283333333334	1.6241000000000003	37119.5078125	633775.3261760259	0	1187	0.1198223196831183	0.6050468405070201	4.417889704302796	380.25372314453125	380.264404296875
1160	381.0244140625	1.6594666666666666					1	DETECTED	381.0244 m/z @1.66 [CD8313_2.mzXML]	381.0244140625	1.6594666666666666	1.6293333333333335	3.161916666666667	1.5325833333333334	123665.96875	2499592.3904661844	0	1187	0.3524406568272116	12.422011440925457	24.014301145860554	381.02337646484375	381.0272216796875
1161	383.115234375	1.7886					1	DETECTED	383.1152 m/z @1.79 [CD8313_2.mzXML]	383.115234375	1.7886	1.7435	5.066533333333334	3.323033333333334	264553.0625	3361266.754554352	0	1187	0.13961805873030775	5.606577258661961	8.946200153946908	383.114013671875	383.1162414550781
1162	384.1183166503906	1.7742					1	DETECTED	384.1183 m/z @1.77 [CD8313_2.mzXML]	384.1183166503906	1.7742	1.7742	9.436266666666667	7.662066666666666	26106.13671875	1183620.9639047857	0	1187	7.295138262438373	null	null	384.1133728027344	384.1188049316406
1163	385.3085021972656	14.366716666666667					1	DETECTED	385.3085 m/z @14.37 [CD8313_2.mzXML]	385.3085021972656	14.366716666666667	10.007516666666668	17.8045	7.796983333333333	95208.234375	8989080.350800594	0	1187	0.4482124207417133	1.2432389861241095	1.3661606950681349	385.3065185546875	385.3099365234375
1164	386.0767517089844	11.112150000000002					1	DETECTED	386.0768 m/z @11.11 [CD8313_2.mzXML]	386.0767517089844	11.112150000000002	0.10126666666666666	19.99816666666667	19.896900000000002	697516.9375	7197585.787486747	1	1187	0.10926440220481304	2.3103467300351666	2.9415985966908584	386.0765380859375	386.083251953125
1165	386.31268310546875	14.584133333333334					1	DETECTED	386.3127 m/z @14.58 [CD8313_2.mzXML]	386.31268310546875	14.584133333333334	10.959116666666667	16.795333333333335	5.836216666666669	16977.5859375	1771953.1387697144	0	1187	0.9950852269185777	0.8001142306231255	1.0204725546544777	386.31072998046875	386.3139343261719
1166	386.3251037597656	12.747916666666667					1	DETECTED	386.3251 m/z @12.75 [CD8313_2.mzXML]	386.3251037597656	12.747916666666667	12.681533333333334	12.8447	0.16316666666666535	11077.5087890625	73122.94936694301	0	1187	0.20277786507183926	1.22897313582727	1.4579462716545402	386.3239440917969	386.3256530761719
1167	386.9237365722656	1.5986					1	DETECTED	386.9237 m/z @1.60 [CD8313_2.mzXML]	386.9237365722656	1.5986	1.5834833333333334	1.6444666666666667	0.06098333333333339	9862.94140625	29209.429019653384	0	1187	0.052430006269913676	2.0170893054024273	3.034178610804855	386.9237365722656	386.92431640625
1168	387.0810241699219	11.112150000000002					1	DETECTED	387.0810 m/z @11.11 [CD8313_2.mzXML]	387.0810241699219	11.112150000000002	9.74735	11.402433333333333	1.655083333333332	101635.3671875	1098050.0720258772	0	1187	0.18044070879270535	2.3732581606696495	5.229845519020139	387.0802307128906	387.0872802734375
1169	387.1793518066406	11.55665					1	DETECTED	387.1794 m/z @11.56 [CD8313_2.mzXML]	387.1793518066406	11.55665	5.170416666666667	12.177733333333332	7.007316666666665	217670.25	2847120.592271969	0	1187	0.08364121119623924	5.025465416660288	4.7777420831014865	387.177001953125	387.18817138671875
1170	387.3045959472656	14.350349999999999					1	DETECTED	387.3046 m/z @14.35 [CD8313_2.mzXML]	387.3045959472656	14.350349999999999	11.902133333333333	16.777166666666666	4.875033333333333	3839.48193359375	550572.6292747802	0	1187	0.09252673915411336	0.9956294717923935	0.991258943584787	387.30316162109375	387.3076171875
1171	388.0728759765625	11.097683333333332					1	DETECTED	388.0729 m/z @11.10 [CD8313_2.mzXML]	388.0728759765625	11.097683333333332	0.11939999999999999	19.979833333333332	19.860433333333333	25300.171875	1686266.4104297494	0	1187	6.429569157334512	3.586340871564896	38.13080297589936	388.0727233886719	388.0798034667969
1172	388.145751953125	11.85865					1	DETECTED	388.1458 m/z @11.86 [CD8313_2.mzXML]	388.145751953125	11.85865	11.825033333333332	11.88745	0.06241666666666745	3967.545166015625	13477.298597961539	0	1187	0.11686139262060102	0.9283589489340119	0.8567178978680239	388.145751953125	388.14910888671875
1173	390.9906311035156	1.9165999999999999					1	DETECTED	390.9906 m/z @1.92 [CD8313_2.mzXML]	390.9906311035156	1.9165999999999999	1.6594666666666666	2.484266666666667	0.8248000000000004	36889.6484375	891694.8719890136	0	1187	0.504425213580219	1.6223668217082408	2.100247174094241	390.990234375	390.99267578125
1174	391.28314208984375	13.059233333333333					1	DETECTED	391.2831 m/z @13.06 [CD8313_2.mzXML]	391.28314208984375	13.059233333333333	0.10126666666666666	19.99816666666667	19.896900000000002	11344.4267578125	6415923.595686465	0	1187	8.223211905634418	0.7677477690687069	0.10197449322340305	391.28118896484375	391.28533935546875
1175	392.0646667480469	11.04015					1	DETECTED	392.0647 m/z @11.04 [CD8313_2.mzXML]	392.0646667480469	11.04015	11.024916666666666	11.112150000000002	0.0872333333333355	8772.8798828125	37331.653505371265	0	1187	0.08698013266005056	2.8632385120348545	4.726477024069709	392.06414794921875	392.0646667480469
1176	392.99945068359375	10.314833333333333					1	DETECTED	392.9995 m/z @10.31 [CD8313_2.mzXML]	392.99945068359375	10.314833333333333	10.234516666666668	10.347883333333334	0.11336666666666595	5218.8681640625	27556.3893028566	0	1187	4.916691863294075	0.7057480805146414	0.41149616102928277	392.9988098144531	392.9996032714844
1177	393.1153564453125	10.382200000000001					1	DETECTED	393.1154 m/z @10.38 [CD8313_2.mzXML]	393.1153564453125	10.382200000000001	10.364849999999999	10.477116666666666	0.11226666666666674	6115.76806640625	23820.39798059091	0	1187	1.2473431601553333	3.2353506243992083	5.470701248798417	393.1151428222656	393.1153564453125
1178	393.2052917480469	11.112150000000002					1	DETECTED	393.2053 m/z @11.11 [CD8313_2.mzXML]	393.2052917480469	11.112150000000002	9.778783333333333	11.233016666666666	1.4542333333333328	5030.63525390625	153183.87996582023	0	1187	0.1671131719508825	0.5453238669033266	0.09064773380665306	393.20379638671875	393.2100830078125
1179	393.2953186035156	1.7742					1	DETECTED	393.2953 m/z @1.77 [CD8313_2.mzXML]	393.2953186035156	1.7742	0.10126666666666666	19.337833333333332	19.236566666666665	5246.890625	1737241.0704824214	0	1187	3.389606421448179	5.749352434844982	1.5381453424110407	393.2947998046875	393.2998962402344
1180	394.07391357421875	9.29325					1	DETECTED	394.0739 m/z @9.29 [CD8313_2.mzXML]	394.07391357421875	9.29325	8.991516666666666	10.202850000000002	1.2113333333333358	71908.078125	1098512.3285821846	0	1187	0.16613647472422244	1.1651858371775516	0.9421755294435612	394.0731201171875	394.0757751464844
1181	394.22235107421875	8.355933333333333					1	DETECTED	394.2224 m/z @8.36 [CD8313_2.mzXML]	394.22235107421875	8.355933333333333	8.051533333333333	8.563516666666667	0.5119833333333332	2382.04638671875	45889.67597448728	0	1187	0.18777341709485995	0.8409713096802469	0.6819426193604939	394.2197570800781	394.2236633300781
1182	394.2943115234375	11.644483333333334					1	DETECTED	394.2943 m/z @11.64 [CD8313_2.mzXML]	394.2943115234375	11.644483333333334	5.800483333333333	11.84205	6.041566666666667	9946.0625	659476.1628153076	0	1187	0.09892401633928749	0.5169033766826375	0.033806753365274965	394.292724609375	394.3016662597656
1183	394.9969177246094	10.26575					1	DETECTED	394.9969 m/z @10.27 [CD8313_2.mzXML]	394.9969177246094	10.26575	10.2188	10.399116666666666	0.18031666666666624	2733.62255859375	18717.883921935987	0	1187	0.11366927602796828	1.9203052893148402	2.8406105786296805	394.9962463378906	394.9980163574219
1184	395.0777587890625	9.233933333333333					1	DETECTED	395.0778 m/z @9.23 [CD8313_2.mzXML]	395.0777587890625	9.233933333333333	3.3873	10.804066666666667	7.416766666666668	9126.748046875	757867.3322489015	0	1187	0.29450533762086906	0.6342767062526014	0.26855341250520265	395.0751647949219	395.0821533203125
1185	396.309326171875	11.691783333333332					1	DETECTED	396.3093 m/z @11.69 [CD8313_2.mzXML]	396.309326171875	11.691783333333332	11.675583333333332	11.825033333333332	0.14944999999999986	8515.87109375	55584.23797717288	0	1187	0.1257963834332756	4.612654320987779	8.225308641975557	396.309326171875	396.3103942871094
1186	396.9989013671875	1.8742166666666666					1	DETECTED	396.9989 m/z @1.87 [CD8313_2.mzXML]	396.9989013671875	1.8742166666666666	1.6594666666666666	2.2936	0.6341333333333334	55965.74609375	1046384.4108125	0	1187	0.4509335239521768	1.476445479239426	1.9528909584788519	396.99822998046875	396.9997863769531
1187	397.1752624511719	10.477116666666666					1	DETECTED	397.1753 m/z @10.48 [CD8313_2.mzXML]	397.1752624511719	10.477116666666666	10.4163	17.565333333333335	7.149033333333335	53602.859375	646343.1599594733	0	1187	0.08714592912073194	2.929329940460158	3.0428196875075355	397.1744384765625	397.17706298828125
1188	397.4142150878906	12.381499999999999					1	DETECTED	397.4142 m/z @12.38 [CD8313_2.mzXML]	397.4142150878906	12.381499999999999	12.125833333333333	14.119283333333334	1.993450000000001	89041.5625	2329236.9408792714	1	1187	0.3937451139365109	1.7405549350162366	2.6415340006561547	397.41278076171875	397.4146728515625
1189	398.3261413574219	11.85865					1	DETECTED	398.3261 m/z @11.86 [CD8313_2.mzXML]	398.3261413574219	11.85865	11.80725	12.0574	0.25014999999999965	21317.1796875	157102.9005152598	0	1187	1.9618092006623993	2.433365758754813	4.159989053057384	398.3250427246094	398.326171875
1190	398.76031494140625	13.574233333333332					1	DETECTED	398.7603 m/z @13.57 [CD8313_2.mzXML]	398.76031494140625	13.574233333333332	11.542	15.764833333333334	4.222833333333334	11216.779296875	925338.1889077757	0	1187	0.8395202457229018	0.8978291740679943	0.5797994840871281	398.7591552734375	398.7624206542969
1191	399.3284912109375	11.84205					1	DETECTED	399.3285 m/z @11.84 [CD8313_2.mzXML]	399.3284912109375	11.84205	4.844716666666667	15.838366666666667	10.99365	6374.25634765625	1664754.5418224183	0	1187	0.12035393687074603	0.7855599752286585	0.5653998908883319	399.3230285644531	399.330322265625
1192	400.34130859375	11.962233333333334					1	DETECTED	400.3413 m/z @11.96 [CD8313_2.mzXML]	400.34130859375	11.962233333333334	3.3264	12.599416666666666	9.273016666666667	91272.296875	4432070.312848264	0	1187	0.10479738921707238	0.5220844183793163	8.379397209978993	400.34014892578125	400.3422546386719
1193	401.2014465332031	9.809966666666666					1	DETECTED	401.2014 m/z @9.81 [CD8313_2.mzXML]	401.2014465332031	9.809966666666666	9.701683333333333	9.825700000000001	0.12401666666666777	1746.5987548828125	9944.921735961929	0	1187	0.16675957065283598	0.5726489148838014	0.1452978297676028	401.2014465332031	401.204345703125
1194	401.6244201660156	10.959116666666667					1	DETECTED	401.6244 m/z @10.96 [CD8313_2.mzXML]	401.6244201660156	10.959116666666667	10.26575	11.008633333333334	0.7428833333333333	2988.304931640625	51028.293279540994	0	1187	0.047383562358339404	0.5357074179126009	0.07141483582520172	401.62322998046875	401.6251525878906
1195	401.8651123046875	1.5253833333333333					1	DETECTED	401.8651 m/z @1.53 [CD8313_2.mzXML]	401.8651123046875	1.5253833333333333	1.4956833333333333	1.5689333333333333	0.07325000000000004	7200.68212890625	18397.958482788064	0	1187	0.1172465585025182	1.2331649831649814	1.4663299663299627	401.86456298828125	401.8662109375
1196	402.07244873046875	10.661983333333334					1	DETECTED	402.0724 m/z @10.66 [CD8313_2.mzXML]	402.07244873046875	10.661983333333334	10.62875	10.908316666666668	0.27956666666666763	2840.298583984375	21584.926385833758	0	1187	0.10049945763584667	4.206118355065196	7.412236710130391	402.07171630859375	402.07550048828125
1197	402.9013366699219	1.5986					1	DETECTED	402.9013 m/z @1.60 [CD8313_2.mzXML]	402.9013366699219	1.5986	1.5689333333333333	1.6293333333333335	0.06040000000000023	49549.328125	117477.21306005876	0	1187	0.04953436441313852	1.0179775280898893	0.9417038968001169	402.9012756347656	402.9015197753906
1198	402.965087890625	9.892016666666667					1	DETECTED	402.9651 m/z @9.89 [CD8313_2.mzXML]	402.965087890625	9.892016666666667	9.841733333333334	10.04065	0.19891666666666552	4897.5029296875	33272.542504516416	0	1187	0.0927901826227977	1.9779582366589425	2.955916473317885	402.9645690917969	402.96551513671875
1199	403.0064697265625	1.6594666666666666					1	DETECTED	403.0065 m/z @1.66 [CD8313_2.mzXML]	403.0064697265625	1.6594666666666666	1.6444666666666667	5.309983333333333	3.6655166666666665	139600.625	2776782.7386843855	1	1187	0.18696956479336047	23.576305758350227	50.57254771087349	403.0020446777344	403.008544921875
1200	404.20574951171875	11.542					1	DETECTED	404.2057 m/z @11.54 [CD8313_2.mzXML]	404.20574951171875	11.542	11.542	11.80725	0.26525	24251.69921875	156932.56037939436	0	1187	0.07493444344233424	null	null	404.2055358886719	404.20672607421875
1201	404.962646484375	9.874833333333333					1	DETECTED	404.9626 m/z @9.87 [CD8313_2.mzXML]	404.962646484375	9.874833333333333	9.841733333333334	10.17175	0.3300166666666655	10309.3095703125	78194.92348403909	0	1187	0.10997588135291281	4.985146022155183	8.970292044310366	404.96258544921875	404.96319580078125
1202	405.41912841796875	12.16035					1	DETECTED	405.4191 m/z @12.16 [CD8313_2.mzXML]	405.41912841796875	12.16035	12.14295	12.314466666666668	0.1715166666666672	7887.1259765625	46422.711760376114	0	1187	0.24200632400608058	4.928639846743727	8.857279693487454	405.4184265136719	405.4197692871094
1203	406.3516540527344	11.358766666666666					1	DETECTED	406.3517 m/z @11.36 [CD8313_2.mzXML]	406.3516540527344	11.358766666666666	9.9748	11.387716666666668	1.4129166666666677	8011.1416015625	384654.44069433585	0	1187	0.06353956222521973	0.510459066933212	0.02091813386642392	406.34332275390625	406.35260009765625
1204	406.7473449707031	12.00895					1	DETECTED	406.7473 m/z @12.01 [CD8313_2.mzXML]	406.7473449707031	12.00895	11.1413	15.453333333333335	4.312033333333336	15757.931640625	1203394.4483713994	0	1187	1.3642851384899934	2.2685178016942826	3.5276199117662608	406.73931884765625	406.7493896484375
1205	406.9609375	9.892016666666667					1	DETECTED	406.9609 m/z @9.89 [CD8313_2.mzXML]	406.9609375	9.892016666666667	2.0839666666666665	10.007516666666668	7.9235500000000005	4296.15087890625	1526876.4987189942	0	1187	0.10000319636563759	0.5073962128828581	0.014792425765716257	406.96044921875	406.9660949707031
1206	408.9183349609375	1.6293333333333335					1	DETECTED	408.9183 m/z @1.63 [CD8313_2.mzXML]	408.9183349609375	1.6293333333333335	1.5834833333333334	1.6594666666666666	0.07598333333333329	64348.4296875	175582.50848535192	0	1187	0.04863422904724457	0.8286077789894549	0.6510841672209906	408.91778564453125	408.9189147949219
1207	409.1612243652344	11.55665					1	DETECTED	409.1612 m/z @11.56 [CD8313_2.mzXML]	409.1612243652344	11.55665	11.511033333333334	12.177733333333332	0.6666999999999987	156110.6875	1278427.6877216757	0	1187	0.0883566168678307	4.813955847542943	5.076427484476072	409.1608581542969	409.16204833984375
1208	409.18670654296875	9.205516666666666					1	DETECTED	409.1867 m/z @9.21 [CD8313_2.mzXML]	409.18670654296875	9.205516666666666	9.130766666666666	9.29325	0.1624833333333342	35377.7734375	168094.387787597	0	1187	0.06922717749368346	1.1237803210201753	1.1504633818425318	409.18658447265625	409.18743896484375
1209	409.8550109863281	1.5399333333333334					1	DETECTED	409.8550 m/z @1.54 [CD8313_2.mzXML]	409.8550109863281	1.5399333333333334	1.4806166666666667	1.5543666666666667	0.07374999999999998	6225.212890625	16030.001446044924	0	1187	0.0524840594308158	0.6216633885923009	0.20359700295392674	409.8530578613281	409.8623352050781
1210	410.0487365722656	9.27795					1	DETECTED	410.0487 m/z @9.28 [CD8313_2.mzXML]	410.0487365722656	9.27795	9.060483333333334	17.620333333333335	8.55985	7690.3251953125	554703.0025604552	0	1187	0.25958362451456374	19.68083231146536	38.36166462293072	410.04803466796875	410.05767822265625
1211	410.16448974609375	11.585550000000001					1	DETECTED	410.1645 m/z @11.59 [CD8313_2.mzXML]	410.16448974609375	11.585550000000001	11.52715	11.773200000000001	0.24605000000000032	34667.13671875	252772.85352123945	0	1187	0.11830630228541139	2.106592465753403	3.3792946152605867	410.1643371582031	410.1649475097656
1212	410.2528381347656	4.196633333333334					1	DETECTED	410.2528 m/z @4.20 [CD8313_2.mzXML]	410.2528381347656	4.196633333333334	3.4484500000000002	4.7279	1.2794499999999998	2501.0654296875	101953.7432516784	0	1187	0.4124637735310168	0.8550377581252364	0.7100755162504728	410.2503662109375	410.2565002441406
1213	410.76611328125	1.7592					1	DETECTED	410.7661 m/z @1.76 [CD8313_2.mzXML]	410.76611328125	1.7592	1.7435	15.238216666666666	13.494716666666665	10278.537109375	2480750.4770665895	0	1187	11.316762949643044	429.76804670912816	769.1374574791349	410.7582092285156	410.76654052734375
1214	410.8556213378906	1.6752833333333332					1	DETECTED	410.8556 m/z @1.68 [CD8313_2.mzXML]	410.8556213378906	1.6752833333333332	1.6752833333333332	1.7742	0.09891666666666676	13700.1396484375	38473.58170605471	0	1187	0.03082934086097544	null	null	410.85418701171875	410.8556213378906
1215	412.2835388183594	11.962233333333334					1	DETECTED	412.2835 m/z @11.96 [CD8313_2.mzXML]	412.2835388183594	11.962233333333334	11.691783333333332	18.189666666666668	6.497883333333336	21434.353515625	522018.94151330553	0	1187	0.07286167647340136	12.013095458186886	0.4805691645492819	412.28240966796875	412.2852783203125
1216	412.30548095703125	11.542					1	DETECTED	412.3055 m/z @11.54 [CD8313_2.mzXML]	412.30548095703125	11.542	3.9293166666666663	11.6296	7.700283333333333	9699.1650390625	2668743.6656956794	0	1187	7.670640979235955	0.5057535560172607	0.011507112034521353	412.2986755371094	412.30572509765625
1217	412.7757568359375	13.414					1	DETECTED	412.7758 m/z @13.41 [CD8313_2.mzXML]	412.7757568359375	13.414	12.177733333333332	14.201799999999999	2.0240666666666662	7135.88525390625	330611.11130670155	0	1187	0.33833073622522924	0.818620578084555	0.6372411561691101	412.77032470703125	412.7854919433594
1218	412.97418212890625	1.88835					1	DETECTED	412.9742 m/z @1.89 [CD8313_2.mzXML]	412.97418212890625	1.88835	1.6752833333333332	2.3481	0.6728166666666668	17043.966796875	385203.7867636718	0	1187	0.24530116448391004	1.5788876720901126	2.157775344180225	412.97216796875	412.97418212890625
1219	413.14154052734375	9.356333333333334					1	DETECTED	413.1415 m/z @9.36 [CD8313_2.mzXML]	413.14154052734375	9.356333333333334	9.29325	15.097366666666666	5.8041166666666655	12025.126953125	665356.5215838929	0	1187	0.09847343758051075	44.96535437168316	83.90241506115017	413.1346435546875	413.1423034667969
1220	413.26544189453125	13.013833333333334					1	DETECTED	413.2654 m/z @13.01 [CD8313_2.mzXML]	413.26544189453125	13.013833333333334	0.30263333333333337	19.979833333333332	19.6772	11458.27734375	1892172.985278869	0	1187	11.471196749788403	1.0371883812822194	0.8983156352495999	413.2624816894531	413.27398681640625
1221	413.3400573730469	14.701816666666668					1	DETECTED	413.3401 m/z @14.70 [CD8313_2.mzXML]	413.3400573730469	14.701816666666668	11.054766666666666	17.34466666666667	6.289900000000003	12796.8388671875	1397091.2494604802	0	1187	0.8856050047076938	0.7468141711787539	1.6377132902582128	413.33831787109375	413.344482421875
1222	414.2994384765625	12.229666666666667					1	DETECTED	414.2994 m/z @12.23 [CD8313_2.mzXML]	414.2994384765625	12.229666666666667	11.644483333333334	16.941666666666666	5.297183333333333	81190.4296875	1783664.1659534897	1	1187	0.16497485306870807	0.8264036843581364	0.48683501800655404	414.29864501953125	414.3017883300781
1223	414.9511413574219	9.762916666666666					1	DETECTED	414.9511 m/z @9.76 [CD8313_2.mzXML]	414.9511413574219	9.762916666666666	9.57075	9.892016666666667	0.32126666666666637	1918.0579833984375	28942.200322204513	0	1187	0.12832837764686644	0.8359063313096324	0.6718126626192648	414.9483337402344	414.9512023925781
1224	415.2107238769531	11.8732					1	DETECTED	415.2107 m/z @11.87 [CD8313_2.mzXML]	415.2107238769531	11.8732	6.592433333333333	15.327866666666667	8.735433333333333	612584.9375	5292031.534901478	1	1187	0.09082737248745687	4.0736729227151205	4.802800450565794	415.2071838378906	415.2137145996094
1225	415.2803039550781	12.681533333333334					1	DETECTED	415.2803 m/z @12.68 [CD8313_2.mzXML]	415.2803039550781	12.681533333333334	12.665066666666666	13.295466666666666	0.6303999999999998	14359.2705078125	144222.8299733886	0	1187	0.10067924004079387	19.14170040485679	15.520715765602729	415.2801513671875	415.2835998535156
1226	415.3026428222656	12.229666666666667					1	DETECTED	415.3026 m/z @12.23 [CD8313_2.mzXML]	415.3026428222656	12.229666666666667	11.660083333333334	15.238216666666666	3.578133333333332	23310.38671875	619190.9239271849	0	1187	0.1571256311157221	3.7854288438713177	6.175643531193215	415.3016662597656	415.3042907714844
1227	416.21441650390625	11.85865					1	DETECTED	416.2144 m/z @11.86 [CD8313_2.mzXML]	416.21441650390625	11.85865	11.825033333333332	12.531966666666667	0.7069333333333354	100845.1171875	997295.3189465348	0	1187	0.15168086468077213	5.239736770750295	8.253580307566704	416.21270751953125	416.2146911621094
1228	417.0018310546875	1.8600833333333333					1	DETECTED	417.0018 m/z @1.86 [CD8313_2.mzXML]	417.0018310546875	1.8600833333333333	1.6752833333333332	2.9000333333333335	1.2247500000000002	47622.15625	1134707.12711792	0	1187	0.24261762710905188	3.313717532467532	2.789274526290635	417.00018310546875	417.00726318359375
1229	418.0736999511719	10.202850000000002					1	DETECTED	418.0737 m/z @10.20 [CD8313_2.mzXML]	418.0736999511719	10.202850000000002	9.095516666666667	10.26575	1.170233333333334	3105.158935546875	89133.55054693615	0	1187	0.0786891216708483	0.5284015653220947	0.05680313064418933	418.07232666015625	418.0744323730469
1230	418.87884521484375	1.5986					1	DETECTED	418.8788 m/z @1.60 [CD8313_2.mzXML]	418.87884521484375	1.5986	1.5689333333333333	6.821783333333333	5.2528500000000005	42824.0	1971529.0391860353	0	1187	0.035546940185022136	88.53117977528072	176.0623595505614	418.8773498535156	418.87957763671875
1231	418.9804992675781	1.6594666666666666					1	DETECTED	418.9805 m/z @1.66 [CD8313_2.mzXML]	418.9804992675781	1.6594666666666666	1.6444666666666667	2.2798666666666665	0.6353999999999997	37938.62890625	721530.5698709714	0	1187	0.41886577278028825	21.180000000000128	41.360000000000255	418.9792785644531	418.9827880859375
1232	419.04388427734375	11.55665					1	DETECTED	419.0439 m/z @11.56 [CD8313_2.mzXML]	419.04388427734375	11.55665	11.55665	11.72335	0.16670000000000051	4342.11279296875	32117.95253088362	0	1187	0.08782567416950293	null	null	419.0438232421875	419.0452880859375
1233	419.3149108886719	12.381499999999999					1	DETECTED	419.3149 m/z @12.38 [CD8313_2.mzXML]	419.3149108886719	12.381499999999999	0.10126666666666666	19.99816666666667	19.896900000000002	13233.7138671875	1735113.6483899537	0	1187	0.41853339432911696	1.0599507608893817	0.4892096076478715	419.3112487792969	419.3182373046875
1234	420.76220703125	13.059233333333333					1	DETECTED	420.7622 m/z @13.06 [CD8313_2.mzXML]	420.76220703125	13.059233333333333	11.707416666666667	15.471266666666667	3.7638499999999997	7110.3232421875	547231.5939434809	0	1187	0.9783704116652938	1.3921451380241407	1.7842902760482815	420.76031494140625	420.76507568359375
1235	421.1095886230469	10.873683333333334					1	DETECTED	421.1096 m/z @10.87 [CD8313_2.mzXML]	421.1095886230469	10.873683333333334	10.856316666666666	10.942383333333334	0.0860666666666674	1687.0816650390625	7017.0293643798595	0	1187	0.13109308059262226	2.4779270633396133	3.955854126679227	421.1095886230469	421.10986328125
1236	421.781494140625	14.152616666666667					1	DETECTED	421.7815 m/z @14.15 [CD8313_2.mzXML]	421.781494140625	14.152616666666667	11.790316666666666	15.185216666666667	3.3949000000000016	11220.5634765625	529526.0698666384	0	1187	0.31611354635115596	0.7185581848198789	0.21180609387101768	421.7801818847656	421.7841796875
1237	422.3247985839844	11.790316666666666					1	DETECTED	422.3248 m/z @11.79 [CD8313_2.mzXML]	422.3247985839844	11.790316666666666	11.773200000000001	13.846583333333333	2.0733833333333322	7384.35107421875	233549.80259320044	0	1187	0.09351302764732594	60.566212268750945	120.13242453750189	422.3247985839844	422.33453369140625
1238	424.0623779296875	10.26575					1	DETECTED	424.0624 m/z @10.27 [CD8313_2.mzXML]	424.0623779296875	10.26575	5.519316666666667	10.399116666666666	4.8797999999999995	1573.7099609375	247118.1861445312	0	1187	0.17048398077174554	0.5140491456742957	0.02809829134859133	424.06231689453125	424.06689453125
1239	424.3415222167969	11.902133333333333					1	DETECTED	424.3415 m/z @11.90 [CD8313_2.mzXML]	424.3415222167969	11.902133333333333	11.85865	12.76505	0.9063999999999997	92401.5625	907295.0808228744	0	1187	0.12351425323328158	5.810336814627828	5.574321277283475	424.339111328125	424.3432922363281
1240	424.89556884765625	1.6136666666666666					1	DETECTED	424.8956 m/z @1.61 [CD8313_2.mzXML]	424.89556884765625	1.6136666666666666	1.5689333333333333	4.58025	3.011316666666667	63614.93359375	555597.1117149661	0	1187	0.05286127448589917	1.200215001035727	1.150319319872072	424.8930358886719	424.904052734375
1241	426.3570251464844	12.00895					1	DETECTED	426.3570 m/z @12.01 [CD8313_2.mzXML]	426.3570251464844	12.00895	11.902133333333333	12.54905	0.6469166666666659	170017.234375	1223341.1395504107	1	1187	0.07778022454181865	6.2137591204710745	8.630556656060403	426.34765625	426.35772705078125
1242	426.8284606933594	1.7093333333333334					1	DETECTED	426.8285 m/z @1.71 [CD8313_2.mzXML]	426.8284606933594	1.7093333333333334	1.6752833333333332	1.7435	0.06821666666666681	12930.7607421875	42717.23212353521	0	1187	0.07773628718331715	1.001713166911403	1.003426333822806	426.82830810546875	426.829345703125
1243	427.054443359375	9.420116666666667					1	DETECTED	427.0544 m/z @9.42 [CD8313_2.mzXML]	427.054443359375	9.420116666666667	8.084616666666667	10.074583333333333	1.9899666666666658	19563.8671875	286896.2436213688	0	1187	0.08633059203653914	0.7440935519094859	6.726925811596688	427.0527038574219	427.06396484375
1244	427.4324645996094	12.61595					1	DETECTED	427.4325 m/z @12.62 [CD8313_2.mzXML]	427.4324645996094	12.61595	12.531966666666667	14.6851	2.153133333333333	5671.53125	307285.4386339722	0	1187	0.440956366702526	12.81881325659867	24.63762651319734	427.43017578125	427.43408203125
1245	428.372314453125	12.14295					1	DETECTED	428.3723 m/z @12.14 [CD8313_2.mzXML]	428.372314453125	12.14295	12.00895	12.464933333333333	0.4559833333333323	33709.4609375	295141.42712475656	0	1187	0.1026450886119985	1.5865858589787614	3.28828864061205	428.3631286621094	428.37359619140625
1246	429.05120849609375	9.404166666666667					1	DETECTED	429.0512 m/z @9.40 [CD8313_2.mzXML]	429.05120849609375	9.404166666666667	2.9434833333333335	10.187166666666666	7.243683333333333	7685.67236328125	944466.5348965152	0	1187	0.09307462905957209	0.5123822133070168	0.022702318556233704	429.0418395996094	429.0602722167969
1247	429.1563415527344	11.054766666666666					1	DETECTED	429.1563 m/z @11.05 [CD8313_2.mzXML]	429.1563415527344	11.054766666666666	11.008633333333334	11.264966666666668	0.25633333333333397	12650.255859375	86226.68211468497	0	1187	0.12884273132079116	2.778179190751544	4.462382259000017	429.1542663574219	429.15716552734375
1248	429.3758544921875	12.14295					1	DETECTED	429.3759 m/z @12.14 [CD8313_2.mzXML]	429.3758544921875	12.14295	12.125833333333333	14.855533333333334	2.729700000000001	8788.1640625	469461.45095715375	0	1187	1.9037699330907358	79.73807205452053	110.84007017704423	429.369873046875	429.3766784667969
1249	429.767822265625	14.1689					1	DETECTED	429.7678 m/z @14.17 [CD8313_2.mzXML]	429.767822265625	14.1689	11.707416666666667	14.87215	3.1647333333333325	9722.9580078125	443046.6006264646	0	1187	2.567934075810946	0.6428508555139514	0.12234181919533574	429.76531982421875	429.770263671875
1250	430.24383544921875	9.63825					1	DETECTED	430.2438 m/z @9.64 [CD8313_2.mzXML]	430.24383544921875	9.63825	8.939766666666666	9.717033333333335	0.7772666666666694	3384.43115234375	88163.96410714726	0	1187	0.20391147192957249	0.5563960008590056	0.1127920017180113	430.24200439453125	430.2443542480469
1251	430.2943420410156	11.962233333333334					1	DETECTED	430.2943 m/z @11.96 [CD8313_2.mzXML]	430.2943420410156	11.962233333333334	11.7401	12.108466666666667	0.36836666666666673	15782.8876953125	139958.1177340091	0	1187	0.09203362793503445	0.8291566626650647	0.6583133253301293	430.2935791015625	430.2947692871094
1252	430.388916015625	13.36945					1	DETECTED	430.3889 m/z @13.37 [CD8313_2.mzXML]	430.388916015625	13.36945	0.13766666666666666	19.832333333333334	19.694666666666667	8129.6240234375	1160067.4945587462	0	1187	0.3028571087954841	0.6416927778692063	0.4105961079354948	430.3847961425781	430.39093017578125
1253	430.912841796875	1.6293333333333335					1	DETECTED	430.9128 m/z @1.63 [CD8313_2.mzXML]	430.912841796875	1.6293333333333335	1.5986	9.794233333333333	8.195633333333333	109173.9140625	1100210.947470673	0	1187	0.04098364653508546	1.4233175973769605	1.489040905421273	430.91229248046875	430.9217834472656
1254	431.1672058105469	9.24825					1	DETECTED	431.1672 m/z @9.25 [CD8313_2.mzXML]	431.1672058105469	9.24825	9.095516666666667	9.372133333333332	0.2766166666666656	3398.653076171875	28982.32898925783	0	1187	0.2150934607299888	0.9055543430816174	0.8111086861632347	431.1632385253906	431.16729736328125
1255	431.1777038574219	12.61595					1	DETECTED	431.1777 m/z @12.62 [CD8313_2.mzXML]	431.1777038574219	12.61595	9.146749999999999	13.0435	3.896750000000001	30737.5	873629.2700118709	0	1187	0.14456392934631523	0.9449105373436169	0.7224147541204827	431.1682434082031	431.17919921875
1256	431.3143310546875	12.781433333333332					1	DETECTED	431.3143 m/z @12.78 [CD8313_2.mzXML]	431.3143310546875	12.781433333333332	12.681533333333334	12.860383333333335	0.17885000000000062	13482.720703125	93653.53164477562	0	1187	0.10208915888509473	0.8951451451451653	0.7902902902903305	431.31292724609375	431.3160705566406
1257	431.3294982910156	13.881616666666668					1	DETECTED	431.3295 m/z @13.88 [CD8313_2.mzXML]	431.3294982910156	13.881616666666668	13.59095	15.580833333333334	1.989883333333335	2393.76806640625	159066.62435171523	0	1187	1.2300554356877793	3.4229644495412668	5.8459288990825335	431.32659912109375	431.3316345214844
1258	432.180419921875	12.632399999999999					1	DETECTED	432.1804 m/z @12.63 [CD8313_2.mzXML]	432.180419921875	12.632399999999999	12.280650000000001	12.781433333333332	0.5007833333333309	6196.3173828125	139779.53957922332	0	1187	0.33102410873842736	0.7118455342335959	0.42369106846719173	432.1795654296875	432.18231201171875
1259	432.2376403808594	11.8732					1	DETECTED	432.2376 m/z @11.87 [CD8313_2.mzXML]	432.2376403808594	11.8732	11.84205	12.16035	0.3182999999999989	88014.6640625	561913.2331953103	0	1187	0.09695275332717124	5.009635123941359	6.489693801251603	432.2366943359375	432.23773193359375
1260	432.31005859375	12.229666666666667					1	DETECTED	432.3101 m/z @12.23 [CD8313_2.mzXML]	432.31005859375	12.229666666666667	11.660083333333334	15.453333333333335	3.7932500000000005	64442.65234375	1129812.450703459	0	1187	0.17029784720216412	1.0509852381609723	5.443375657912537	432.3092041015625	432.3194274902344
1261	432.9763488769531	1.88835					1	DETECTED	432.9763 m/z @1.89 [CD8313_2.mzXML]	432.9763488769531	1.88835	1.6752833333333332	2.40305	0.7277666666666667	40405.15234375	803575.2219169925	0	1187	0.22509555827166627	1.7078379224030031	2.7162479701462443	432.97528076171875	432.9781188964844
1262	433.06085205078125	11.59995					1	DETECTED	433.0609 m/z @11.60 [CD8313_2.mzXML]	433.06085205078125	11.59995	11.542	18.042666666666666	6.500666666666666	9771.771484375	625570.5799254151	0	1187	0.08537158215217211	56.088582111015285	111.17716422203057	433.0594787597656	433.06085205078125
1263	433.24102783203125	11.8732					1	DETECTED	433.2410 m/z @11.87 [CD8313_2.mzXML]	433.24102783203125	11.8732	10.124933333333333	12.125833333333333	2.0008999999999997	21276.724609375	419998.71151779126	0	1187	0.09073304517105996	0.5722525167785231	0.14450503355704608	433.23358154296875	433.2421569824219
1264	433.3136291503906	12.229666666666667					1	DETECTED	433.3136 m/z @12.23 [CD8313_2.mzXML]	433.3136291503906	12.229666666666667	12.177733333333332	12.531966666666667	0.35423333333333495	20704.416015625	195143.7941445308	0	1187	0.20021895895488662	3.4691837073071543	5.910240003053399	433.3108215332031	433.3150634765625
1265	435.1495666503906	12.00895					1	DETECTED	435.1496 m/z @12.01 [CD8313_2.mzXML]	435.1495666503906	12.00895	11.59995	12.195083333333335	0.5951333333333348	14605.8369140625	284934.38530432136	0	1187	0.5097341343806097	0.7275468622656893	0.4971394671764828	435.1485290527344	435.1589660644531
1266	435.33306884765625	10.520433333333333					1	DETECTED	435.3331 m/z @10.52 [CD8313_2.mzXML]	435.33306884765625	10.520433333333333	10.4627	17.4	6.937299999999999	7623.9404296875	620983.8630133366	0	1187	1.1931875711851205	60.080542725173345	2.434445390727315	435.3308410644531	435.3420715332031
1267	436.8581237792969	1.6594666666666666					1	DETECTED	436.8581 m/z @1.66 [CD8313_2.mzXML]	436.8581237792969	1.6594666666666666	1.6293333333333335	19.575499999999998	17.946166666666663	20104.98046875	2780113.1195837404	0	1187	0.04281762401011968	297.7793141592941	531.1789447237445	436.857177734375	436.8662109375
1268	437.19281005859375	11.8732					1	DETECTED	437.1928 m/z @11.87 [CD8313_2.mzXML]	437.19281005859375	11.8732	3.1467666666666667	12.698016666666666	9.55125	398126.1875	5715094.224903927	1	1187	0.10071617189969118	4.306630055412748	5.636653302514522	437.18902587890625	437.1938171386719
1269	438.2348327636719	10.314833333333333					1	DETECTED	438.2348 m/z @10.31 [CD8313_2.mzXML]	438.2348327636719	10.314833333333333	10.281583333333334	10.382200000000001	0.10061666666666724	3151.718017578125	11595.622430359017	0	1187	0.05563233847389881	1.5130325814536931	2.0260651629073863	438.2344665527344	438.23553466796875
1270	438.9834899902344	1.9165999999999999					1	DETECTED	438.9835 m/z @1.92 [CD8313_2.mzXML]	438.9834899902344	1.9165999999999999	1.6594666666666666	5.2749500000000005	3.6154833333333336	23229.888671875	837561.7237073975	0	1187	0.3380215797861268	7.030366865439465	1.5035854860468927	438.97711181640625	438.98480224609375
1271	441.29620361328125	12.398566666666666					1	DETECTED	441.2962 m/z @12.40 [CD8313_2.mzXML]	441.29620361328125	12.398566666666666	2.7033666666666667	14.99265	12.289283333333334	6846.13671875	1045191.1534098205	0	1187	0.4435345455465285	0.6337818370602635	0.26756367412052706	441.2896423339844	441.30181884765625
1272	442.3160705566406	11.825033333333332					1	DETECTED	442.3161 m/z @11.83 [CD8313_2.mzXML]	442.3160705566406	11.825033333333332	11.773200000000001	12.108466666666667	0.3352666666666657	10251.650390625	92096.96795056148	0	1187	0.06992125687235529	3.234083601286313	5.468167202572626	442.31243896484375	442.3160705566406
1273	442.8785400390625	1.5543666666666667					1	DETECTED	442.8785 m/z @1.55 [CD8313_2.mzXML]	442.8785400390625	1.5543666666666667	1.4656833333333334	17.1795	15.713816666666668	12508.5126953125	777418.1380823364	0	1187	0.1507220074097051	88.59509490697249	176.19018981394498	442.8769836425781	442.8865051269531
1274	443.4195556640625	12.212416666666666					1	DETECTED	443.4196 m/z @12.21 [CD8313_2.mzXML]	443.4195556640625	12.212416666666666	12.091199999999999	12.531966666666667	0.4407666666666685	4634.54248046875	84134.70053027349	0	1187	0.49811616243343515	1.8180943214629448	2.6361886429258896	443.4168395996094	443.422607421875
1275	444.1875	9.233933333333333					1	DETECTED	444.1875 m/z @9.23 [CD8313_2.mzXML]	444.1875	9.233933333333333	9.17665	10.477116666666666	1.300466666666665	3596.074462890625	111344.48182189929	0	1187	0.0927475988959543	11.351178353215172	21.702356706430344	444.1864013671875	444.1880798339844
1276	444.2386474609375	8.387016666666666					1	DETECTED	444.2386 m/z @8.39 [CD8313_2.mzXML]	444.2386474609375	8.387016666666666	7.84895	8.547016666666668	0.6980666666666675	2362.523681640625	53683.96450659187	0	1187	0.30976394348598113	0.6486804609094309	0.2973609218188618	444.23541259765625	444.24053955078125
1277	445.15142822265625	11.112150000000002					1	DETECTED	445.1514 m/z @11.11 [CD8313_2.mzXML]	445.15142822265625	11.112150000000002	11.069133333333333	11.216783333333332	0.14764999999999873	4062.02978515625	22954.083646240008	0	1187	0.03590360540834503	1.7161952731498635	2.432390546299727	445.1506652832031	445.15289306640625
1278	445.3662109375	12.61595					1	DETECTED	445.3662 m/z @12.62 [CD8313_2.mzXML]	445.3662109375	12.61595	12.195083333333335	14.769516666666668	2.5744333333333334	7263.3203125	481535.4182097167	0	1187	1.524669629985837	3.058490416600676	5.116980833201352	445.3644714355469	445.36822509765625
1279	445.39923095703125	12.398566666666666					1	DETECTED	445.3992 m/z @12.40 [CD8313_2.mzXML]	445.39923095703125	12.398566666666666	3.6187	12.515066666666666	8.896366666666665	4696.2314453125	801791.0136469724	0	1187	0.15190922740970336	0.5066344971070176	0.013268994214035174	445.398193359375	445.40875244140625
1280	446.25286865234375	11.55665					1	DETECTED	446.2529 m/z @11.56 [CD8313_2.mzXML]	446.25286865234375	11.55665	11.511033333333334	12.2467	0.7356666666666669	340928.15625	2968039.197071524	1	1187	0.1107109567860789	4.3445097887585185	18.702140949857654	446.25140380859375	446.2539367675781
1281	446.8866882324219	1.6293333333333335					1	DETECTED	446.8867 m/z @1.63 [CD8313_2.mzXML]	446.8866882324219	1.6293333333333335	1.5986	1.6919499999999998	0.09334999999999982	69487.7421875	188386.70077392602	0	1187	0.040859763965167106	1.4607026412087027	1.3686903863242343	446.8863525390625	446.8870544433594
1282	447.34619140625	14.366716666666667					1	DETECTED	447.3462 m/z @14.37 [CD8313_2.mzXML]	447.34619140625	14.366716666666667	3.882433333333333	15.39945	11.517016666666667	6360.5703125	1449256.928055085	0	1187	0.7648611723656966	0.5492514986718214	0.06504515280907475	447.3411865234375	447.3545227050781
1283	448.304931640625	11.962233333333334					1	DETECTED	448.3049 m/z @11.96 [CD8313_2.mzXML]	448.304931640625	11.962233333333334	1.3789333333333333	12.074016666666667	10.695083333333333	20423.23046875	999154.2502330017	0	1187	0.14623373125193062	0.5052811189956503	1.0749840186916455	448.3036193847656	448.3072509765625
1284	448.9506530761719	1.8313					1	DETECTED	448.9507 m/z @1.83 [CD8313_2.mzXML]	448.9506530761719	1.8313	1.7742	2.252483333333333	0.47828333333333317	9498.9833984375	189236.88053601072	0	1187	0.37845506300329257	4.188120256859315	7.3762405137186295	448.9493103027344	448.9508972167969
1285	449.20068359375	12.364833333333333					1	DETECTED	449.2007 m/z @12.36 [CD8313_2.mzXML]	449.20068359375	12.364833333333333	5.257516666666667	12.681533333333334	7.424016666666668	15531.974609375	1060139.989329956	0	1187	0.2295784402717551	0.5222798571425222	0.044559714285044405	449.2002258300781	449.2091979980469
1286	450.03973388671875	10.281583333333334					1	DETECTED	450.0397 m/z @10.28 [CD8313_2.mzXML]	450.03973388671875	10.281583333333334	10.250066666666667	10.661983333333334	0.4119166666666665	17153.576171875	199100.78142865	0	1187	0.27771236074524097	6.682443025765632	11.280371253789895	450.0392150878906	450.0406188964844
1287	450.320556640625	12.314466666666668					1	DETECTED	450.3206 m/z @12.31 [CD8313_2.mzXML]	450.320556640625	12.314466666666668	11.72335	12.566433333333332	0.8430833333333325	61016.58984375	842615.1088730455	0	1187	0.19507262697172933	0.9082371046145379	0.474866770193316	450.32000732421875	450.32086181640625
1288	450.3567810058594	13.013833333333334					1	DETECTED	450.3568 m/z @13.01 [CD8313_2.mzXML]	450.3567810058594	13.013833333333334	0.10126666666666666	19.99816666666667	19.896900000000002	79023.1875	3126661.479922462	0	1187	0.1297845210545372	2.3142306389237692	0.5318893821900709	450.3538818359375	450.3600769042969
1289	451.3246154785156	12.314466666666668					1	DETECTED	451.3246 m/z @12.31 [CD8313_2.mzXML]	451.3246154785156	12.314466666666668	12.195083333333335	12.498349999999999	0.3032666666666639	14879.9287109375	155215.70656664966	0	1187	0.1985489104679452	1.2701382102470908	1.3238863425499008	451.3228759765625	451.3252258300781
[truncated: 161 more rows]
