# Supplementary material for: MSFC: a new feature construction method for accurate diagnosis of mass spectrometry data
Source: Sci Rep. 2023 Sep 21;13:15694. doi: 10.1038/s41598-023-42395-5 (PMC10514077; doi:10.1038/s41598-023-42395-5)
Supplement: Supplementary file 1 — Supplementary Information. [file 41598_2023_42395_MOESM1_ESM.zip › dataset/CHD dataset/2-batch/P/CD8321_2.mzXML_chromatograms.csv]

row ID	row m/z	row retention time	row identity (main ID)	row identity (all IDs)	row identity (main ID + details)	row comment	row number of detected peaks	CD8321_2.mzXML Peak status	CD8321_2.mzXML Peak name	CD8321_2.mzXML Peak m/z	CD8321_2.mzXML Peak RT	CD8321_2.mzXML Peak RT start	CD8321_2.mzXML Peak RT end	CD8321_2.mzXML Peak duration time	CD8321_2.mzXML Peak height	CD8321_2.mzXML Peak area	CD8321_2.mzXML Peak charge	CD8321_2.mzXML Peak # data points	CD8321_2.mzXML Peak FWHM	CD8321_2.mzXML Peak tailing factor	CD8321_2.mzXML Peak asymmetry factor	CD8321_2.mzXML Peak m/z min	CD8321_2.mzXML Peak m/z max
1	55.04926681518555	11.546216666666668					1	DETECTED	55.0493 m/z @11.55 [CD8321_2.mzXML]	55.04926681518555	11.546216666666668	0.10108333333333334	19.967	19.865916666666667	2333.5869140625	1065845.1343994294	0	1176	7.69993255016697	0.8678761569691921	0.735752313938384	55.04009246826172	55.05564880371094
2	57.0754508972168	11.423416666666666					1	DETECTED	57.0755 m/z @11.42 [CD8321_2.mzXML]	57.0754508972168	11.423416666666666	0.11925000000000001	19.546	19.42675	2959.877685546875	1041645.8946824801	0	1176	13.0837115514781	0.8592738665683743	1.5891529135873916	57.06662368774414	57.08317565917969
3	60.08054733276367	12.416					1	DETECTED	60.0805 m/z @12.42 [CD8321_2.mzXML]	60.08054733276367	12.416	0.10108333333333334	20.0035	19.902416666666667	123843.609375	3.278566825701696E7	0	1176	7.839205998127621	0.5332126443993166	0.4259962530985437	60.076194763183594	60.08076858520508
4	61.0394287109375	1.841					1	DETECTED	61.0394 m/z @1.84 [CD8321_2.mzXML]	61.0394287109375	1.841	0.10108333333333334	20.0035	19.902416666666667	218221.21875	2899228.260733399	0	1176	0.049463981778120614	3.4714663799277554	4.564036892748464	61.03915786743164	61.03964614868164
5	61.0839958190918	12.416					1	DETECTED	61.0840 m/z @12.42 [CD8321_2.mzXML]	61.0839958190918	12.416	8.185566666666666	19.838666666666665	11.653099999999998	3838.511474609375	943234.6218905033	0	1176	6.489567520271006	1.3772938942425121	0.8597241995947669	61.083343505859375	61.086368560791016
6	68.98210144042969	1.5255					1	DETECTED	68.9821 m/z @1.53 [CD8321_2.mzXML]	68.98210144042969	1.5255	1.4508666666666667	8.09925	6.648383333333333	10437.796875	1074915.1551272278	0	1176	0.14874687596534142	44.54030817329165	88.0806163465833	68.97904968261719	68.98338317871094
7	69.0333251953125	1.9390166666666666					1	DETECTED	69.0333 m/z @1.94 [CD8321_2.mzXML]	69.0333251953125	1.9390166666666666	1.8830833333333332	16.03515	14.152066666666668	8261.1611328125	1037437.0091867677	0	1176	0.14572433363656656	126.50834326579249	252.01668653158498	69.03179168701172	69.04261779785156
8	69.0696792602539	7.14685					1	DETECTED	69.0697 m/z @7.15 [CD8321_2.mzXML]	69.0696792602539	7.14685	0.10108333333333334	20.0035	19.902416666666667	8801.4814453125	4603153.652754208	0	1176	13.790957056691983	1.412367000515676	1.0978191398729036	69.06949615478516	69.07038879394531
9	70.06497955322266	1.8550499999999999					1	DETECTED	70.0650 m/z @1.86 [CD8321_2.mzXML]	70.06497955322266	1.8550499999999999	1.0692	18.653833333333335	17.584633333333336	18339.24609375	881103.8063065493	0	1176	0.17516727071940985	15.229517297429009	0.15042670797027557	70.05607604980469	70.07341003417969
10	72.04891967773438	13.839550000000001					1	DETECTED	72.0489 m/z @13.84 [CD8321_2.mzXML]	72.04891967773438	13.839550000000001	0.17386666666666667	19.912166666666668	19.738300000000002	3919.37353515625	1522282.2950321361	0	1176	4.107375778600304	0.7221848889127389	1.106719277773291	72.04874420166016	72.05558776855469
11	72.08065032958984	1.9112333333333333					1	DETECTED	72.0807 m/z @1.91 [CD8321_2.mzXML]	72.08065032958984	1.9112333333333333	1.8550499999999999	11.80695	9.9519	60210.25	1586395.0838569326	0	1176	0.1081472238971044	7.39765547949447	11.850615071250482	72.07532501220703	72.08940124511719
12	73.04541778564453	14.642866666666666					1	DETECTED	73.0454 m/z @14.64 [CD8321_2.mzXML]	73.04541778564453	14.642866666666666	0.11925000000000001	20.0035	19.884249999999998	15933.9443359375	5534609.885530598	0	1176	6.395992861395282	0.697200078637531	0.3662473746530914	73.04169464111328	73.04695892333984
13	75.94768524169922	2.4955					1	DETECTED	75.9477 m/z @2.50 [CD8321_2.mzXML]	75.94768524169922	2.4955	2.291116666666667	19.6005	17.309383333333333	4750.30615234375	795678.1419307861	0	1176	0.5514497552459479	42.345388567234856	3.9240766012193413	75.94230651855469	75.94847869873047
14	80.94759368896484	1.7542333333333333					1	DETECTED	80.9476 m/z @1.75 [CD8321_2.mzXML]	80.94759368896484	1.7542333333333333	0.10108333333333334	5.4966333333333335	5.39555	156849.75	3352489.098997682	0	1176	0.13143437017727244	0.6623198195254651	4.755256284717169	80.9468765258789	80.95697784423828
15	81.03326416015625	1.1968500000000002					1	DETECTED	81.0333 m/z @1.20 [CD8321_2.mzXML]	81.03326416015625	1.1968500000000002	0.11925000000000001	20.0035	19.884249999999998	6200.15185546875	2498187.1567161256	0	1176	19.009270846525695	9.226173904974015	8.318838972216824	81.02545166015625	81.0425033569336
16	81.0697250366211	7.092366666666666					1	DETECTED	81.0697 m/z @7.09 [CD8321_2.mzXML]	81.0697250366211	7.092366666666666	0.13733333333333334	19.967	19.829666666666665	4023.537109375	2345404.0320159597	0	1176	5.819482352593706	1.425562302600994	1.270475160647205	81.06925964355469	81.07189178466797
17	83.02127075195312	1.82685					1	DETECTED	83.0213 m/z @1.83 [CD8321_2.mzXML]	83.02127075195312	1.82685	1.5544166666666668	18.96333333333333	17.408916666666663	2105051.25	1.070346157517489E7	0	1176	0.0553045174393183	1.8899404215266138	2.276305229560681	83.02117919921875	83.02168273925781
18	83.08525848388672	11.27045					1	DETECTED	83.0853 m/z @11.27 [CD8321_2.mzXML]	83.08525848388672	11.27045	0.10108333333333334	20.0035	19.902416666666667	17307.87109375	4679203.552061767	0	1176	0.28282588430546873	1.97916006660361	2.968345169041821	83.0850830078125	83.08561706542969
19	84.02479553222656	1.82685					1	DETECTED	84.0248 m/z @1.83 [CD8321_2.mzXML]	84.02479553222656	1.82685	0.3018	15.5048	15.203	16812.166015625	4183096.283581055	0	1176	0.053252413470324944	4.984426740106882	8.968853480213763	84.01607513427734	84.02989959716797
20	84.04429626464844	2.5502166666666666					1	DETECTED	84.0443 m/z @2.55 [CD8321_2.mzXML]	84.04429626464844	2.5502166666666666	0.4110833333333333	19.765	19.353916666666667	21053.169921875	2588279.1733360295	0	1176	0.3600352849323527	2.2184519322944736	2.8716575812867227	84.03755950927734	84.05075073242188
21	84.95929718017578	1.5110333333333335					1	DETECTED	84.9593 m/z @1.51 [CD8321_2.mzXML]	84.95929718017578	1.5110333333333335	0.10108333333333334	20.0035	19.902416666666667	1842544.75	2.6418428733154513E7	0	1176	0.12272052577233228	1.3029640563779619	1.445188059923115	84.95928192138672	84.96856689453125
22	85.0282974243164	1.9530666666666667					1	DETECTED	85.0283 m/z @1.95 [CD8321_2.mzXML]	85.0282974243164	1.9530666666666667	1.6290833333333334	7.273816666666666	5.644733333333333	43849.26171875	2335939.7091059573	0	1176	0.20337483400526768	5.566289986014172	6.178667639417866	85.01924896240234	85.02848052978516
23	85.07120513916016	2.2213333333333334					1	DETECTED	85.0712 m/z @2.22 [CD8321_2.mzXML]	85.07120513916016	2.2213333333333334	0.11925000000000001	19.985333333333333	19.866083333333332	19153.701171875	3269792.1641282635	0	1176	6.399228825190836	3.941631788164817	6.581186583222449	85.06446075439453	85.07120513916016
24	86.05996704101562	2.7156333333333333					1	DETECTED	86.0600 m/z @2.72 [CD8321_2.mzXML]	86.05996704101562	2.7156333333333333	1.8550499999999999	19.655166666666666	17.800116666666668	9680.947265625	1177553.584237213	0	1176	0.3668692134919862	10.34189019076208	19.683780381524155	86.05725860595703	86.06779479980469
25	86.09630584716797	4.03285					1	DETECTED	86.0963 m/z @4.03 [CD8321_2.mzXML]	86.09630584716797	4.03285	1.4959833333333334	19.1275	17.631516666666666	134087.359375	1.0021634739854006E7	1	1176	1.0674426362254326	0.95608468474513	0.7644897987718893	86.08869934082031	86.103271484375
26	87.08020782470703	7.4556000000000004					1	DETECTED	87.0802 m/z @7.46 [CD8321_2.mzXML]	87.08020782470703	7.4556000000000004	0.10108333333333334	20.0035	19.902416666666667	118674.2578125	7.024027572239597E7	1	1176	14.908476750740626	1.6165174950110373	1.0226432347373948	87.08013153076172	87.08049011230469
27	88.0836181640625	7.201266666666667					1	DETECTED	88.0836 m/z @7.20 [CD8321_2.mzXML]	88.0836181640625	7.201266666666667	0.10108333333333334	20.0035	19.902416666666667	6857.029296875	3743627.1473055393	0	1176	15.200552415400328	1.40154244843443	0.6945358029086648	88.07469940185547	88.0936050415039
28	88.9525375366211	1.5399666666666667					1	DETECTED	88.9525 m/z @1.54 [CD8321_2.mzXML]	88.9525375366211	1.5399666666666667	1.43485	14.164133333333332	12.729283333333331	25681.07421875	1174630.7742043762	0	1176	0.13900925724162572	60.548358966227944	0.8673359994878765	88.95226287841797	88.9604721069336
29	88.96810913085938	11.48425					1	DETECTED	88.9681 m/z @11.48 [CD8321_2.mzXML]	88.96810913085938	11.48425	0.22911666666666666	20.0035	19.774383333333333	19202.78125	2647124.2517900704	0	1176	0.47752778051313705	1.5725782359037659	0.48449523707316267	88.96810150146484	88.96855926513672
30	89.03861236572266	9.2259					1	DETECTED	89.0386 m/z @9.23 [CD8321_2.mzXML]	89.03861236572266	9.2259	0.10108333333333334	19.838666666666665	19.737583333333333	14020.693359375	1465520.9869509276	0	1176	0.1197686951653143	1.1717693549179231	2.635110087161714	89.03395080566406	89.03862762451172
31	89.05963897705078	10.211416666666667					1	DETECTED	89.0596 m/z @10.21 [CD8321_2.mzXML]	89.05963897705078	10.211416666666667	0.10108333333333334	20.0035	19.902416666666667	20409.962890625	5034835.645375057	0	1176	1.274314796351021	0.7705900815710102	0.3776527482145905	89.0529556274414	89.05982971191406
32	90.05477905273438	1.841					1	DETECTED	90.0548 m/z @1.84 [CD8321_2.mzXML]	90.05477905273438	1.841	0.10108333333333334	19.967	19.865916666666667	157535.359375	6216235.314775842	0	1176	0.156519257518007	67.05085182635344	8.075604695310155	90.0462646484375	90.05984497070312
33	90.09121704101562	0.4110833333333333					1	DETECTED	90.0912 m/z @0.41 [CD8321_2.mzXML]	90.09121704101562	0.4110833333333333	0.11925000000000001	19.655166666666666	19.535916666666665	2581.790771484375	1549775.066934967	0	1176	0.7133344671792828	33.471016561964596	65.94203312392919	90.09101104736328	90.09152221679688
34	90.97638702392578	1.6445					1	DETECTED	90.9764 m/z @1.64 [CD8321_2.mzXML]	90.97638702392578	1.6445	1.5689166666666667	12.280816666666668	10.711900000000002	393651.625	1.9921362509949222E7	0	1176	0.14043640628064358	72.01994291388509	167.34740996448932	90.97469329833984	90.97660064697266
35	91.03888702392578	10.22925					1	DETECTED	91.0389 m/z @10.23 [CD8321_2.mzXML]	91.03888702392578	10.22925	0.10108333333333334	20.0035	19.902416666666667	49742.80859375	2.2039106047845595E7	0	1176	6.453845133725983	1.0585367651884117	0.33350216136417765	91.03101348876953	91.04058837890625
36	91.05414581298828	9.1977					1	DETECTED	91.0541 m/z @9.20 [CD8321_2.mzXML]	91.05414581298828	9.1977	0.10108333333333334	20.0035	19.902416666666667	153653.796875	1.683010460238921E7	0	1176	0.09907236250652929	7.654456957345257	0.9551563604250386	91.04684448242188	91.0577621459961
37	92.04222869873047	10.408183333333334					1	DETECTED	92.0422 m/z @10.41 [CD8321_2.mzXML]	92.04222869873047	10.408183333333334	0.1921	19.985333333333333	19.793233333333333	2019.4842529296875	1027436.1263429563	0	1176	6.887419340565307	0.968729046519785	0.9374580930395698	92.04039764404297	92.04253387451172
38	92.05760955810547	9.2259					1	DETECTED	92.0576 m/z @9.23 [CD8321_2.mzXML]	92.05760955810547	9.2259	3.2758333333333334	19.1275	15.851666666666668	9625.21484375	930652.1842559512	0	1176	1.0441091993256215	1.0984209033614651	0.02248629120622122	92.0494613647461	92.05951690673828
39	93.06983184814453	8.369233333333334					1	DETECTED	93.0698 m/z @8.37 [CD8321_2.mzXML]	93.06983184814453	8.369233333333334	0.15558333333333335	19.930333333333333	19.77475	7389.0869140625	1218677.6532349088	0	1176	0.3852783684236343	4.376769186083174	1.5696295311253534	93.06764221191406	93.0702133178711
40	94.04135131835938	8.401950000000001					1	DETECTED	94.0414 m/z @8.40 [CD8321_2.mzXML]	94.04135131835938	8.401950000000001	5.303366666666666	16.03515	10.731783333333336	7048.0263671875	812540.351801178	0	1176	0.23865148807444747	1.7317241750262213	2.4634483500524422	94.0396957397461	94.05001831054688
41	95.01607513427734	2.09495					1	DETECTED	95.0161 m/z @2.09 [CD8321_2.mzXML]	95.01607513427734	2.09495	0.21075	18.872833333333332	18.66208333333333	13814.2021484375	1397163.8497899475	0	1176	0.13611757800879243	1.2404260025240224	1.2946144429033115	95.015380859375	95.0259017944336
42	95.04914855957031	8.401950000000001					1	DETECTED	95.0491 m/z @8.40 [CD8321_2.mzXML]	95.04914855957031	8.401950000000001	3.1844166666666665	11.253233333333332	8.068816666666667	5364.30029296875	502230.8017611082	0	1176	0.2922568621040931	0.773240547896196	0.04250030790613624	95.04554748535156	95.0492935180664
43	95.08537292480469	11.051183333333334					1	DETECTED	95.0854 m/z @11.05 [CD8321_2.mzXML]	95.08537292480469	11.051183333333334	0.10108333333333334	20.0035	19.902416666666667	2499.71630859375	1362864.490372285	0	1176	12.914878865525411	0.9087778498217672	0.8175556996435343	95.08447265625	95.08583068847656
44	96.92156219482422	1.7384666666666668					1	DETECTED	96.9216 m/z @1.74 [CD8321_2.mzXML]	96.92156219482422	1.7384666666666668	1.6445	19.4915	17.846999999999998	141228.625	3673652.0686713876	0	1176	0.20834008116551095	3.4513330080785027	5.440037252661801	96.91221618652344	96.92820739746094
45	97.02825927734375	1.9530666666666667					1	DETECTED	97.0283 m/z @1.95 [CD8321_2.mzXML]	97.02825927734375	1.9530666666666667	0.2655	19.838666666666665	19.573166666666665	10434.466796875	2567921.148477327	0	1176	2.798581313089151	5.7992276848322035	3.7479771641326116	97.02804565429688	97.0340347290039
46	97.06459045410156	7.67335					1	DETECTED	97.0646 m/z @7.67 [CD8321_2.mzXML]	97.06459045410156	7.67335	0.11925000000000001	19.985333333333333	19.866083333333332	3329.366455078125	1938430.3174173874	0	1176	15.252578566373936	1.3149205949969773	1.6298411899939549	97.0553970336914	97.06939697265625
47	97.10123443603516	11.48425					1	DETECTED	97.1012 m/z @11.48 [CD8321_2.mzXML]	97.10123443603516	11.48425	0.10108333333333334	19.985333333333333	19.88425	5130.00439453125	2054074.046899597	0	1176	4.4763794851357925	0.8734059063822311	1.7140402896509273	97.09357452392578	97.10537719726562
48	98.91851043701172	1.7693333333333332					1	DETECTED	98.9185 m/z @1.77 [CD8321_2.mzXML]	98.91851043701172	1.7693333333333332	1.1239333333333335	2.2213333333333334	1.0974	40551.7890625	744949.6064318849	0	1176	0.23932757222799728	0.8364228150471306	0.6546318279336861	98.91422271728516	98.9189682006836
49	98.98402404785156	2.0663					1	DETECTED	98.9840 m/z @2.07 [CD8321_2.mzXML]	98.98402404785156	2.0663	0.10108333333333334	19.985333333333333	19.88425	11281.708984375	4566491.996219481	0	1176	5.949739122781704	2.657444875532257	21.824302016779875	98.9752197265625	98.9853515625
50	98.99537658691406	1.841					1	DETECTED	98.9954 m/z @1.84 [CD8321_2.mzXML]	98.99537658691406	1.841	1.7839500000000001	19.291333333333334	17.507383333333333	100869.4375	6686110.490838379	0	1176	0.06025230895650302	153.43894244814538	1.470921099174716	98.99479675292969	99.00238800048828
51	99.04376983642578	1.9390166666666666					1	DETECTED	99.0438 m/z @1.94 [CD8321_2.mzXML]	99.04376983642578	1.9390166666666666	0.28358333333333335	19.820333333333334	19.53675	17120.529296875	4071496.74767621	0	1176	0.9690986743746679	18.47428358905849	13.13472936322422	99.04136657714844	99.04421997070312
52	100.07553100585938	8.85395					1	DETECTED	100.0755 m/z @8.85 [CD8321_2.mzXML]	100.07553100585938	8.85395	0.10108333333333334	19.967	19.865916666666667	33832.1015625	3279644.161601564	0	1176	0.3292180604622299	0.9288544858040071	4.985374269293294	100.07521057128906	100.08106231689453
53	100.96707916259766	13.856583333333333					1	DETECTED	100.9671 m/z @13.86 [CD8321_2.mzXML]	100.96707916259766	13.856583333333333	1.43485	13.856583333333333	12.421733333333332	7729.50634765625	3747427.6919920957	0	1176	12.387336137190713	0.5	null	100.96707916259766	100.97290802001953
54	101.00809478759766	1.5255					1	DETECTED	101.0081 m/z @1.53 [CD8321_2.mzXML]	101.00809478759766	1.5255	0.8867999999999999	19.801666666666666	18.914866666666665	768554.375	1.1923578414329031E7	1	1176	0.13638084397315797	1.2043830963442472	1.3238647278063624	101.0074462890625	101.00858306884766
55	101.05155944824219	10.951633333333332					1	DETECTED	101.0516 m/z @10.95 [CD8321_2.mzXML]	101.05155944824219	10.951633333333332	0.8867999999999999	19.255166666666664	18.368366666666663	7424.66748046875	4431298.049785767	0	1176	10.489325579281804	0.9125022769047342	0.8250045538094686	101.04622650146484	101.05986022949219
56	101.09596252441406	6.9473					1	DETECTED	101.0960 m/z @6.95 [CD8321_2.mzXML]	101.09596252441406	6.9473	0.10108333333333334	20.0035	19.902416666666667	19459.73046875	1.1153123019458864E7	0	1176	13.813063550186673	1.4535339469731459	0.3290923032664042	101.09564208984375	101.0962142944336
57	102.00900268554688	1.4813166666666668					1	DETECTED	102.0090 m/z @1.48 [CD8321_2.mzXML]	102.00900268554688	1.4813166666666668	1.43485	18.140666666666668	16.705816666666667	68952.4453125	4777544.252764098	0	1176	0.15963325511325288	159.48934209291258	325.23540710629777	102.0086898803711	102.00932312011719
58	102.04639434814453	8.401950000000001					1	DETECTED	102.0464 m/z @8.40 [CD8321_2.mzXML]	102.04639434814453	8.401950000000001	1.8830833333333332	10.557616666666666	8.674533333333333	25936.548828125	2377404.7415655213	0	1176	5.617515990620193	0.5692590590085044	0.055782434464157045	102.0461196899414	102.05508422851562
59	102.09105682373047	1.8126					1	DETECTED	102.0911 m/z @1.81 [CD8321_2.mzXML]	102.09105682373047	1.8126	0.10108333333333334	20.0035	19.902416666666667	15491.6337890625	2351198.440628266	0	1176	0.0653494178305376	6.5965007641884155	4.1584446046870225	102.09098815917969	102.09953308105469
60	102.12745666503906	12.629016666666667					1	DETECTED	102.1275 m/z @12.63 [CD8321_2.mzXML]	102.12745666503906	12.629016666666667	0.11925000000000001	20.0035	19.884249999999998	7450.60693359375	2559389.3408842455	0	1176	1.7370046285524943	0.794749036086471	1.3565189449255481	102.12689971923828	102.12798309326172
61	102.97004699707031	1.4959833333333334					1	DETECTED	102.9700 m/z @1.50 [CD8321_2.mzXML]	102.97004699707031	1.4959833333333334	0.4657833333333333	19.363833333333332	18.898049999999998	327658.0	4113949.4670239547	0	1176	0.12707405828459106	2.1591172519058213	2.037137892171137	102.96991729736328	102.97702026367188
62	103.03887939453125	2.0239833333333332					1	DETECTED	103.0389 m/z @2.02 [CD8321_2.mzXML]	103.03887939453125	2.0239833333333332	0.72205	19.1275	18.405450000000002	71026.21875	5426716.959958861	0	1176	0.451711571038355	2.7135086320983937	6.849223686008817	103.03863525390625	103.04232025146484
63	103.0540771484375	8.401950000000001					1	DETECTED	103.0541 m/z @8.40 [CD8321_2.mzXML]	103.0540771484375	8.401950000000001	2.91625	9.476616666666667	6.560366666666667	164408.234375	8876596.215696536	1	1176	0.2061394686680238	0.597951643971295	0.3086060432814197	103.04652404785156	103.06348419189453
64	103.0750732421875	10.93515					1	DETECTED	103.0751 m/z @10.94 [CD8321_2.mzXML]	103.0750732421875	10.93515	0.10108333333333334	20.0035	19.902416666666667	100373.7734375	1.8861664741294447E7	1	1176	0.39543038056000945	0.6165980526519337	0.3413899212882803	103.06643676757812	103.0782470703125
65	104.05757141113281	8.369233333333334					1	DETECTED	104.0576 m/z @8.37 [CD8321_2.mzXML]	104.05757141113281	8.369233333333334	7.819066666666667	9.560849999999999	1.7417833333333315	10542.8515625	290369.3028248291	0	1176	0.3356275447719135	0.8271162638183504	0.46896837982872996	104.04936981201172	104.0577392578125
66	104.0704574584961	1.8689666666666667					1	DETECTED	104.0705 m/z @1.87 [CD8321_2.mzXML]	104.0704574584961	1.8689666666666667	0.17386666666666667	20.0035	19.829633333333334	105493.6328125	6741998.746965915	0	1176	15.161143446366433	4.436125972452863	6.437355995637947	104.06998443603516	104.078857421875
67	104.1067123413086	1.7839500000000001					1	DETECTED	104.1067 m/z @1.78 [CD8321_2.mzXML]	104.1067123413086	1.7839500000000001	1.7384666666666668	14.744366666666668	13.0059	625909.5625	5681706.987595368	1	1176	0.05799083326831567	2.510777035014059	3.018482865819912	104.10640716552734	104.1071548461914
68	104.9631576538086	11.858066666666668					1	DETECTED	104.9632 m/z @11.86 [CD8321_2.mzXML]	104.9631576538086	11.858066666666668	0.11925000000000001	19.967	19.847749999999998	4919.7548828125	2116407.336092743	0	1176	11.454735816238637	0.8453897255401948	1.830829077284298	104.96149444580078	104.9687271118164
69	105.00318908691406	1.4959833333333334					1	DETECTED	105.0032 m/z @1.50 [CD8321_2.mzXML]	105.00318908691406	1.4959833333333334	1.43485	9.032883333333332	7.5980333333333325	21337.513671875	1539656.529561035	0	1176	0.14354889160114026	62.1431297709922	2.677588560033944	104.99494171142578	105.01178741455078
70	105.07149505615234	13.653316666666665					1	DETECTED	105.0715 m/z @13.65 [CD8321_2.mzXML]	105.07149505615234	13.653316666666665	0.10108333333333334	20.0035	19.902416666666667	94390.015625	1.979353965207996E7	1	1176	3.198659707296043	0.9270633704493362	1.2615428407678393	105.07007598876953	105.07322692871094
71	106.0497055053711	1.8970833333333335					1	DETECTED	106.0497 m/z @1.90 [CD8321_2.mzXML]	106.0497055053711	1.8970833333333335	0.15558333333333335	19.8755	19.719916666666666	11250.95703125	1263856.1068190918	0	1176	0.14529762179149008	4.2335826629631175	2.605094594373954	106.04940795898438	106.0545654296875
72	106.07450103759766	13.150599999999999					1	DETECTED	106.0745 m/z @13.15 [CD8321_2.mzXML]	106.07450103759766	13.150599999999999	0.2473	19.801666666666666	19.554366666666667	3620.947265625	1320822.7093240665	0	1176	2.4611424967027844	0.7577273514010628	0.28183599845268686	106.06465148925781	106.0751953125
73	106.95037841796875	1.6445					1	DETECTED	106.9504 m/z @1.64 [CD8321_2.mzXML]	106.95037841796875	1.6445	1.5838166666666667	18.781333333333336	17.19751666666667	48734.47265625	3382205.521764466	0	1176	0.15504891723440917	134.51536240963048	3.107820129324869	106.95027923583984	106.9586410522461
74	106.96316528320312	1.5255					1	DETECTED	106.9632 m/z @1.53 [CD8321_2.mzXML]	106.96316528320312	1.5255	1.43485	12.4806	11.045750000000002	8390.0478515625	2041625.096097351	0	1176	0.11098289485947599	60.925261996690494	120.85052399338099	106.96295166015625	106.9635009765625
75	107.01549530029297	12.613383333333333					1	DETECTED	107.0155 m/z @12.61 [CD8321_2.mzXML]	107.01549530029297	12.613383333333333	11.7561	18.177666666666667	6.421566666666667	3215.968017578125	503405.8326653138	0	1176	2.473865137308218	3.745300075820908	6.490600151641816	107.01158905029297	107.0161361694336
76	108.08056640625	6.710583333333333					1	DETECTED	108.0806 m/z @6.71 [CD8321_2.mzXML]	108.08056640625	6.710583333333333	0.10108333333333334	20.0035	19.902416666666667	2769.125244140625	1564955.8157338558	0	1176	8.61209886936745	1.505591698817359	2.011183397634718	108.0802001953125	108.08113861083984
77	109.06227111816406	1.6595166666666665					1	DETECTED	109.0623 m/z @1.66 [CD8321_2.mzXML]	109.06227111816406	1.6595166666666665	1.5838166666666667	19.1825	17.598683333333334	7003.0341796875	1126101.5478050536	0	1176	7.244644436094679	116.23965213562326	88.44252772975192	109.06085968017578	109.06491088867188
78	109.10107421875	12.613383333333333					1	DETECTED	109.1011 m/z @12.61 [CD8321_2.mzXML]	109.10107421875	12.613383333333333	0.13733333333333334	20.0035	19.866166666666665	2561.609375	1205273.089213348	0	1176	14.674108678084039	0.796172132472484	0.5923442649449678	109.10060119628906	109.10157775878906
79	110.0599136352539	2.3736166666666665					1	DETECTED	110.0599 m/z @2.37 [CD8321_2.mzXML]	110.0599136352539	2.3736166666666665	1.3432	19.985333333333333	18.642133333333334	3397.735595703125	983117.7815994567	0	1176	0.8884230795838173	9.045919935301255	6.878526357412123	110.05217742919922	110.06029510498047
80	111.04397583007812	11.546216666666668					1	DETECTED	111.0440 m/z @11.55 [CD8321_2.mzXML]	111.04397583007812	11.546216666666668	0.13733333333333334	20.0035	19.866166666666665	6806.3583984375	3474112.0980622903	0	1176	10.46995117490383	0.8706446584751939	4.56530047581688	111.04146575927734	111.0442886352539
81	112.03672790527344	1.7839500000000001					1	DETECTED	112.0367 m/z @1.78 [CD8321_2.mzXML]	112.03672790527344	1.7839500000000001	0.6304333333333333	14.080766666666667	13.450333333333335	144226.96875	3762681.8202273254	0	1176	0.0746880410888695	1.4765884809331757	2.14273305460083	112.02861022949219	112.04603576660156
82	112.05040740966797	0.8867999999999999					1	DETECTED	112.0504 m/z @0.89 [CD8321_2.mzXML]	112.05040740966797	0.8867999999999999	0.10108333333333334	20.0035	19.902416666666667	18949.7578125	1.1138726240045592E7	0	1176	3.571908820463605	8.732099900179842	15.04322715295169	112.05001068115234	112.0506820678711
83	112.89545440673828	1.7224499999999998					1	DETECTED	112.8955 m/z @1.72 [CD8321_2.mzXML]	112.89545440673828	1.7224499999999998	1.6595166666666665	2.2213333333333334	0.5618166666666669	114515.3515625	1370070.0944238284	0	1176	0.11267532125702218	4.463585805084751	4.29091404328564	112.89545440673828	112.89572143554688
84	113.02088928222656	2.2213333333333334					1	DETECTED	113.0209 m/z @2.22 [CD8321_2.mzXML]	113.02088928222656	2.2213333333333334	0.4110833333333333	19.985333333333333	19.57425	174146.875	8166215.237629308	0	1176	0.6772840590510203	1.5079320933400389	1.3956417849111153	113.02042388916016	113.02322387695312
85	113.03584289550781	1.43485					1	DETECTED	113.0358 m/z @1.43 [CD8321_2.mzXML]	113.03584289550781	1.43485	0.11925000000000001	19.893666666666665	19.774416666666664	9355.02734375	1645707.1681690959	0	1176	1.3976661034705418	10.130523444672225	11.475228948795062	113.03414154052734	113.03832244873047
86	113.05965423583984	10.211416666666667					1	DETECTED	113.0597 m/z @10.21 [CD8321_2.mzXML]	113.05965423583984	10.211416666666667	0.10108333333333334	20.0035	19.902416666666667	3697.58642578125	1278157.438760742	0	1176	0.19273249919791446	0.984261151956744	2.463180957448934	113.0533447265625	113.05998229980469
87	114.06594848632812	1.82685					1	DETECTED	114.0659 m/z @1.83 [CD8321_2.mzXML]	114.06594848632812	1.82685	0.21075	19.967	19.756249999999998	1038853.0	1.0991604586265376E7	0	1176	0.05276875762914557	0.5088287108250168	5.677558738288534	114.05945587158203	114.0748519897461
88	114.10101318359375	2.6736166666666668					1	DETECTED	114.1010 m/z @2.67 [CD8321_2.mzXML]	114.10101318359375	2.6736166666666668	0.37474999999999997	20.0035	19.62875	20000.62109375	3449698.371493804	0	1176	12.136213574578363	1.9725872184322337	2.7208465765048766	114.09102630615234	114.10101318359375
89	114.8924789428711	1.7693333333333332					1	DETECTED	114.8925 m/z @1.77 [CD8321_2.mzXML]	114.8924789428711	1.7693333333333332	1.6595166666666665	2.09495	0.43543333333333334	32661.400390625	305898.6461203614	0	1176	0.2999309405055748	1.9825466686902413	2.9650933373804826	114.89229583740234	114.89263916015625
90	114.98760986328125	1.5110333333333335					1	DETECTED	114.9876 m/z @1.51 [CD8321_2.mzXML]	114.98760986328125	1.5110333333333335	1.4163	17.737833333333334	16.321533333333335	43388.23828125	1299270.8384877318	0	1176	0.12423402741930412	85.13476457942934	1.5996911765478377	114.97848510742188	114.98774719238281
91	115.03651428222656	1.8550499999999999					1	DETECTED	115.0365 m/z @1.86 [CD8321_2.mzXML]	115.03651428222656	1.8550499999999999	0.2473	19.948833333333333	19.701533333333334	71948.1796875	1933736.675146331	0	1176	null	1.0750663697789395	0.32651424161864817	115.0362548828125	115.03929901123047
92	115.05429077148438	9.2259					1	DETECTED	115.0543 m/z @9.23 [CD8321_2.mzXML]	115.05429077148438	9.2259	9.12105	19.618666666666666	10.497616666666666	85624.7578125	1390433.7964647522	0	1176	0.10096369017726303	1.7460273872825431	2.858504543342834	115.0492935180664	115.05503845214844
93	115.06939697265625	1.82685					1	DETECTED	115.0694 m/z @1.83 [CD8321_2.mzXML]	115.06939697265625	1.82685	1.8126	19.582333333333334	17.769733333333335	39783.921875	1912003.7598681038	0	1176	0.045785087771922806	252.31919706635725	581.1080586736382	115.0655517578125	115.07553100585938
94	115.11148071289062	11.823966666666667					1	DETECTED	115.1115 m/z @11.82 [CD8321_2.mzXML]	115.11148071289062	11.823966666666667	0.10108333333333334	20.0035	19.902416666666667	3416.56787109375	2067700.0634123238	0	1176	18.369585819446883	0.848870371765763	0.6977407435315258	115.10714721679688	115.1121597290039
95	116.04955291748047	9.1977					1	DETECTED	116.0496 m/z @9.20 [CD8321_2.mzXML]	116.04955291748047	9.1977	9.138200000000001	9.329433333333332	0.19123333333333115	6730.6181640625	45931.37712060535	0	1176	0.13394112476816034	1.6070028011204809	2.2140056022409618	116.04955291748047	116.05783081054688
96	116.07017517089844	1.8550499999999999					1	DETECTED	116.0702 m/z @1.86 [CD8321_2.mzXML]	116.07017517089844	1.8550499999999999	0.10108333333333334	19.967	19.865916666666667	4245075.5	2.3417117767129205E7	1	1176	0.03332406108364605	4.266779320149139	4.872879445034147	116.07017517089844	116.07084655761719
97	116.43659973144531	1.4959833333333334					1	DETECTED	116.4366 m/z @1.50 [CD8321_2.mzXML]	116.43659973144531	1.4959833333333334	1.43485	1.5838166666666667	0.1489666666666667	10046.869140625	61953.76241351317	0	1176	0.10842299323383786	1.218375136314065	1.2622469025949499	116.43645477294922	116.43673706054688
98	116.9855728149414	1.5255					1	DETECTED	116.9856 m/z @1.53 [CD8321_2.mzXML]	116.9855728149414	1.5255	0.10108333333333334	20.0035	19.902416666666667	2610885.25	3.996320069095989E7	0	1176	0.12446807357055945	1.1502443082718234	1.0875941325840282	116.98149108886719	116.98615264892578
99	117.0573501586914	9.2259					1	DETECTED	117.0574 m/z @9.23 [CD8321_2.mzXML]	117.0573501586914	9.2259	0.17386666666666667	19.930333333333333	19.756466666666668	187357.09375	8877070.849114869	0	1176	0.10697857350771933	0.5540062533819298	0.021086733100565146	117.0543441772461	117.05758666992188
100	117.07379150390625	1.8550499999999999					1	DETECTED	117.0738 m/z @1.86 [CD8321_2.mzXML]	117.07379150390625	1.8550499999999999	1.841	9.376900000000001	7.535900000000001	137287.953125	4425521.008777191	0	1176	0.039374235532678714	268.1814946619237	14.190590801411567	117.0699234008789	117.0740966796875
101	117.09078216552734	11.4533					1	DETECTED	117.0908 m/z @11.45 [CD8321_2.mzXML]	117.09078216552734	11.4533	0.6491333333333333	19.709999999999997	19.060866666666662	65442.7890625	4115598.9111122433	0	1176	0.22397355579623124	2.471461084532803	4.958807860289012	117.09036254882812	117.09115600585938
102	117.98918151855469	1.5255					1	DETECTED	117.9892 m/z @1.53 [CD8321_2.mzXML]	117.98918151855469	1.5255	1.4508666666666667	15.177516666666666	13.72665	28045.78125	1508912.9459432676	0	1176	0.13454394219926558	91.96058508262617	1.6560621153648505	117.98818969726562	117.99455261230469
103	118.06472778320312	9.2259					1	DETECTED	118.0647 m/z @9.23 [CD8321_2.mzXML]	118.06472778320312	9.2259	2.4007666666666667	10.300666666666666	7.8999	1783425.375	1.545092265204858E7	1	1176	0.09565354832281336	1.2801912205824115	1.2284071919360005	118.05774688720703	118.0741958618164
104	118.08599853515625	1.9112333333333333					1	DETECTED	118.0860 m/z @1.91 [CD8321_2.mzXML]	118.08599853515625	1.9112333333333333	0.10108333333333334	20.0035	19.902416666666667	1723418.75	5.0323626323992655E7	1	1176	0.11081073513082207	3.942169016403324	6.136503032399631	118.08556365966797	118.08643341064453
105	118.62545013427734	9.2259					1	DETECTED	118.6255 m/z @9.23 [CD8321_2.mzXML]	118.62545013427734	9.2259	9.153783333333333	9.314	0.1602166666666669	6425.431640625	33877.99035839855	0	1176	0.07094666918733772	1.1108158077189831	1.2216316154379665	118.62522888183594	118.625732421875
106	118.94237518310547	7.4376500000000005					1	DETECTED	118.9424 m/z @7.44 [CD8321_2.mzXML]	118.94237518310547	7.4376500000000005	0.55745	15.4314	14.87395	4896.7548828125	1084086.895853485	0	1176	0.8971526286200273	1.0809242463881863	1.1618484927763726	118.9421615600586	118.94709777832031
107	118.97854614257812	11.23605					1	DETECTED	118.9785 m/z @11.24 [CD8321_2.mzXML]	118.97854614257812	11.23605	0.15558333333333335	19.912166666666668	19.756583333333335	13077.2978515625	3299207.577748351	0	1176	9.795384627198843	0.7014989725559049	30.355306621460205	118.97606658935547	118.98189544677734
108	119.01876068115234	1.5255					1	DETECTED	119.0188 m/z @1.53 [CD8321_2.mzXML]	119.01876068115234	1.5255	1.4163	19.6005	18.1842	181587.921875	3331014.0802112417	0	1176	0.13251842536502	1.2238115461959873	1.412006378416637	119.01509094238281	119.01920318603516
109	119.04918670654297	3.87805					1	DETECTED	119.0492 m/z @3.88 [CD8321_2.mzXML]	119.04918670654297	3.87805	3.50495	4.28705	0.7820999999999998	3634.179931640625	90074.33091339114	0	1176	0.2350649583757134	1.0481104261592065	1.0962208523184127	119.04901123046875	119.04940032958984
110	119.06842803955078	9.2259					1	DETECTED	119.0684 m/z @9.23 [CD8321_2.mzXML]	119.06842803955078	9.2259	7.94355	18.543499999999998	10.599949999999998	87460.6953125	1377061.8110701293	0	1176	0.0962765346764165	0.6884155083160907	0.1518726202655008	119.06832885742188	119.07322692871094
111	119.08942413330078	1.9390166666666666					1	DETECTED	119.0894 m/z @1.94 [CD8321_2.mzXML]	119.08942413330078	1.9390166666666666	0.55745	19.363833333333332	18.806383333333333	61015.54296875	3227625.4501848747	0	1176	35.04256753588354	0.7620301034598336	0.10699175018924342	119.08516693115234	119.08992004394531
112	119.15410614013672	14.457583333333334					1	DETECTED	119.1541 m/z @14.46 [CD8321_2.mzXML]	119.15410614013672	14.457583333333334	0.10108333333333334	20.0035	19.902416666666667	54649.0703125	1.1301320270458462E7	0	1176	1.092326323899071	0.9618477100833427	1.5757824283729736	119.15377807617188	119.15460968017578
113	120.0654067993164	1.841					1	DETECTED	120.0654 m/z @1.84 [CD8321_2.mzXML]	120.0654067993164	1.841	1.7839500000000001	8.85395	7.069999999999999	81256.515625	1831621.044507506	0	1176	0.12276564038493065	10.328512835499014	15.862013044321952	120.06282043457031	120.06792449951172
114	120.08047485351562	8.401950000000001					1	DETECTED	120.0805 m/z @8.40 [CD8321_2.mzXML]	120.08047485351562	8.401950000000001	3.0049833333333336	19.564166666666665	16.55918333333333	553641.5	1.459605963219092E7	1	1176	0.23765730205448676	0.8012972218875667	0.3456414763310951	120.07182312011719	120.08875274658203
115	120.15743255615234	14.457583333333334					1	DETECTED	120.1574 m/z @14.46 [CD8321_2.mzXML]	120.15743255615234	14.457583333333334	9.829633333333334	18.726166666666664	8.89653333333333	2992.821533203125	782088.5798411866	0	1176	4.723710115013182	0.9611743140411337	0.9223486280822676	120.15632629394531	120.15802001953125
116	121.0282211303711	12.44825					1	DETECTED	121.0282 m/z @12.45 [CD8321_2.mzXML]	121.0282211303711	12.44825	0.10108333333333334	20.0035	19.902416666666667	21948.37109375	6450265.139461978	0	1176	2.0234153689742502	0.8458033145447142	1.1633148660663248	121.02189636230469	121.03763580322266
117	121.0717544555664	1.841					1	DETECTED	121.0718 m/z @1.84 [CD8321_2.mzXML]	121.0717544555664	1.841	0.1921	19.912166666666668	19.720066666666668	784020.625	7890162.520692325	0	1176	0.03955511820049873	0.7129140763316345	5.315032201171473	121.06436157226562	121.07234954833984
118	121.08406829833984	8.401950000000001					1	DETECTED	121.0841 m/z @8.40 [CD8321_2.mzXML]	121.08406829833984	8.401950000000001	7.14685	8.961133333333333	1.814283333333333	35523.01953125	895760.1332465821	0	1176	0.19465174681661068	0.9557956125501261	0.36494122219328157	121.08240509033203	121.08419036865234
119	122.09640502929688	8.659683333333334					1	DETECTED	122.0964 m/z @8.66 [CD8321_2.mzXML]	122.09640502929688	8.659683333333334	0.10108333333333334	20.0035	19.902416666666667	18038.310546875	2546733.330272397	0	1176	4.369454594714506	32.95919239189031	5.305332578739951	122.0873031616211	122.09680938720703
120	122.9241714477539	1.6748333333333332					1	DETECTED	122.9242 m/z @1.67 [CD8321_2.mzXML]	122.9241714477539	1.6748333333333332	0.55745	18.854833333333332	18.297383333333332	35404.81640625	1810494.5363999323	0	1176	0.16279281111478094	26.365389891057717	55.98671001371731	122.91867065429688	122.92961120605469
121	123.04740142822266	8.35305					1	DETECTED	123.0474 m/z @8.35 [CD8321_2.mzXML]	123.04740142822266	8.35305	0.11925000000000001	19.801666666666666	19.682416666666665	6124.4306640625	1738134.5365910344	0	1176	0.1337891255625241	1.8748550703380704	17.341499996529556	123.0410385131836	123.05565643310547
122	124.036865234375	1.9112333333333333					1	DETECTED	124.0369 m/z @1.91 [CD8321_2.mzXML]	124.036865234375	1.9112333333333333	0.9412833333333332	16.54715	15.605866666666666	14092.8271484375	1302072.0722041014	0	1176	0.28131567648564104	8.044675842397373	0.27810262918217593	124.0301513671875	124.03978729248047
123	124.05062866210938	9.376900000000001					1	DETECTED	124.0506 m/z @9.38 [CD8321_2.mzXML]	124.05062866210938	9.376900000000001	0.6491333333333333	15.231733333333333	14.5826	20491.578125	1860125.1982001965	0	1176	0.09720771743891987	0.7695020585482842	46.89004075311457	124.04200744628906	124.05975341796875
124	124.97599029541016	1.5255					1	DETECTED	124.9760 m/z @1.53 [CD8321_2.mzXML]	124.97599029541016	1.5255	1.4661333333333333	16.2173	14.751166666666668	3373.015869140625	1219351.0221660156	0	1176	0.05531041556957983	124.23778775968532	247.47557551937064	124.973388671875	124.97605895996094
125	124.99947357177734	13.032					1	DETECTED	124.9995 m/z @13.03 [CD8321_2.mzXML]	124.99947357177734	13.032	12.787083333333333	13.52015	0.7330666666666659	6888.5966796875	151772.50754278566	0	1176	0.13623390175690275	1.4965634569581474	1.9931269139162948	124.99905395507812	124.99988555908203
126	125.02080535888672	1.7980333333333334					1	DETECTED	125.0208 m/z @1.80 [CD8321_2.mzXML]	125.02080535888672	1.7980333333333334	0.15558333333333335	20.0035	19.847916666666666	16879.103515625	2922131.5500646676	0	1176	13.236102720186468	7.312515138465764	7.365074543650627	125.02043914794922	125.02693939208984
127	125.05717468261719	1.6595166666666665					1	DETECTED	125.0572 m/z @1.66 [CD8321_2.mzXML]	125.05717468261719	1.6595166666666665	1.5838166666666667	10.588633333333332	9.004816666666665	9807.544921875	596114.1083711548	0	1176	0.047308472317844075	59.47699251431096	117.95398502862193	125.05638122558594	125.05999755859375
128	126.05232238769531	1.7980333333333334					1	DETECTED	126.0523 m/z @1.80 [CD8321_2.mzXML]	126.05232238769531	1.7980333333333334	0.13733333333333334	18.708000000000002	18.570666666666668	34770.453125	1739640.2742565922	0	1176	0.12280616793365806	1.6175222976821426	57.83655965820575	126.04613494873047	126.05533599853516
129	127.03888702392578	1.9813333333333332					1	DETECTED	127.0389 m/z @1.98 [CD8321_2.mzXML]	127.03888702392578	1.9813333333333332	1.8689666666666667	19.455166666666667	17.5862	29362.482421875	4263690.813942046	0	1176	0.36154796369137343	78.25363393651747	33.646092146624625	127.03556823730469	127.03900909423828
130	127.05004119873047	0.8867999999999999					1	DETECTED	127.0500 m/z @0.89 [CD8321_2.mzXML]	127.05004119873047	0.8867999999999999	0.10108333333333334	20.0035	19.902416666666667	34294.0859375	1.7252302221161418E7	0	1176	18.52140158278031	7.399856347506711	18.65159019871123	127.04949951171875	127.05377960205078
131	128.01077270507812	1.7839500000000001					1	DETECTED	128.0108 m/z @1.78 [CD8321_2.mzXML]	128.01077270507812	1.7839500000000001	1.7839500000000001	19.746666666666666	17.962716666666665	8231.392578125	3005025.484545989	0	1176	13.441844752281566	null	null	128.01063537597656	128.01824951171875
132	128.05401611328125	15.852016666666666					1	DETECTED	128.0540 m/z @15.85 [CD8321_2.mzXML]	128.05401611328125	15.852016666666666	0.15558333333333335	20.0035	19.847916666666666	8696.0361328125	4280878.382432771	0	1176	9.959894569085947	0.7334817916558656	0.44462014141860196	128.04908752441406	128.05401611328125
133	128.07052612304688	2.1374500000000003					1	DETECTED	128.0705 m/z @2.14 [CD8321_2.mzXML]	128.07052612304688	2.1374500000000003	1.8830833333333332	19.948833333333333	18.06575	17929.341796875	2372972.5470511476	0	1176	1.056401116653154	21.31549767629832	40.14483404752919	128.06114196777344	128.07089233398438
134	129.0136260986328	15.723716666666666					1	DETECTED	129.0136 m/z @15.72 [CD8321_2.mzXML]	129.0136260986328	15.723716666666666	1.4163	19.912166666666668	18.495866666666668	10232.4892578125	5076049.689289247	0	1176	4.101647453293939	0.6463733844334815	0.29271590296181166	129.0069580078125	129.01820373535156
135	129.0544891357422	1.9530666666666667					1	DETECTED	129.0545 m/z @1.95 [CD8321_2.mzXML]	129.0544891357422	1.9530666666666667	0.10108333333333334	20.0035	19.902416666666667	38660.1171875	6359638.760245543	0	1176	0.17285707281629792	3.626854925999101	4.102253210429922	129.04640197753906	129.05508422851562
136	129.0655975341797	1.841					1	DETECTED	129.0656 m/z @1.84 [CD8321_2.mzXML]	129.0655975341797	1.841	1.8126	11.858066666666668	10.045466666666668	232835.046875	3708947.725954957	0	1176	0.03900931352140069	179.98093349093344	2.986793718627814	129.0653533935547	129.0692596435547
137	130.04959106445312	1.9669833333333335					1	DETECTED	130.0496 m/z @1.97 [CD8321_2.mzXML]	130.04959106445312	1.9669833333333335	0.17386666666666667	19.985333333333333	19.811466666666668	20160.228515625	2451367.789035521	0	1176	8.127134692847854	5.930481718785038	3.60618158684225	130.0493621826172	130.0502166748047
138	130.06500244140625	10.542366666666668					1	DETECTED	130.0650 m/z @10.54 [CD8321_2.mzXML]	130.06500244140625	10.542366666666668	0.8867999999999999	19.582333333333334	18.695533333333334	172103.078125	3301374.9377557407	1	1176	0.08438710000720206	2.050762487862412	0.18872962666952073	130.05796813964844	130.07208251953125
139	130.08615112304688	1.8970833333333335					1	DETECTED	130.0862 m/z @1.90 [CD8321_2.mzXML]	130.08615112304688	1.8970833333333335	0.17386666666666667	19.912166666666668	19.738300000000002	83422.1484375	3413299.6280428153	0	1176	0.08556548009932019	1.0678021432188292	3.584373820949624	130.08572387695312	130.08660888671875
140	130.31446838378906	1.4813166666666668					1	DETECTED	130.3145 m/z @1.48 [CD8321_2.mzXML]	130.31446838378906	1.4813166666666668	1.4661333333333333	1.5255	0.05936666666666679	4694.8115234375	15343.913494995106	0	1176	0.10960716759701605	1.954994511525772	2.909989023051544	130.31446838378906	130.31472778320312
141	130.9327850341797	1.5689166666666667					1	DETECTED	130.9328 m/z @1.57 [CD8321_2.mzXML]	130.9327850341797	1.5689166666666667	1.4508666666666667	1.5986	0.14773333333333327	16458.763671875	86908.41719018549	0	1176	0.09768179113301545	0.6257235634618098	0.24645614362351514	130.93263244628906	130.93292236328125
142	130.96470642089844	1.5255					1	DETECTED	130.9647 m/z @1.53 [CD8321_2.mzXML]	130.96470642089844	1.5255	0.11925000000000001	19.985333333333333	19.866083333333332	1369366.5	1.5662461059403121E7	0	1176	0.125474939722503	1.128577652439156	1.0720020615505028	130.96176147460938	130.97354125976562
143	131.01873779296875	1.5110333333333335					1	DETECTED	131.0187 m/z @1.51 [CD8321_2.mzXML]	131.01873779296875	1.5110333333333335	1.43485	16.54715	15.112299999999998	39663.109375	5047462.362512695	0	1176	0.06773005781757657	99.18376722817742	197.36753445635486	131.01734924316406	131.0226593017578
144	131.04901123046875	8.35305					1	DETECTED	131.0490 m/z @8.35 [CD8321_2.mzXML]	131.04901123046875	8.35305	7.564633333333333	19.6915	12.126866666666668	5201.8994140625	1522397.711048706	0	1176	0.1372738063882153	7.69064580911109	14.38129161822218	131.0488739013672	131.05758666992188
145	131.0684356689453	10.542366666666668					1	DETECTED	131.0684 m/z @10.54 [CD8321_2.mzXML]	131.0684356689453	10.542366666666668	0.7769499999999999	19.857000000000003	19.080050000000004	13354.99609375	2113045.286047334	0	1176	0.09402388859076538	4.992535199415807	40.72364953550872	131.0677490234375	131.07315063476562
146	131.44314575195312	4.1120833333333335					1	DETECTED	131.4431 m/z @4.11 [CD8321_2.mzXML]	131.44314575195312	4.1120833333333335	3.0496333333333334	19.345666666666666	16.296033333333334	6344.1181640625	2656154.5338055417	0	1176	1.095861527963275	7.66908246662588	0.6429453219116483	131.4425048828125	131.4470977783203
147	131.74969482421875	4.001733333333333					1	DETECTED	131.7497 m/z @4.00 [CD8321_2.mzXML]	131.74969482421875	4.001733333333333	3.16905	4.704783333333333	1.5357333333333334	5192.1357421875	322196.5908754884	0	1176	1.1518019393342214	0.9221592842417087	0.8443185684834174	131.74949645996094	131.74974060058594
148	131.9501190185547	1.1968500000000002					1	DETECTED	131.9501 m/z @1.20 [CD8321_2.mzXML]	131.9501190185547	1.1968500000000002	0.10108333333333334	20.0035	19.902416666666667	5304.99560546875	2375150.0044292305	0	1176	18.29510098866969	9.08150305722021	7.133557785687598	131.9471893310547	131.95623779296875
149	131.96836853027344	1.5255					1	DETECTED	131.9684 m/z @1.53 [CD8321_2.mzXML]	131.96836853027344	1.5255	1.43485	19.912166666666668	18.477316666666667	18410.755859375	2729388.7850637827	0	1176	0.1183353232162494	50.43339780532273	139.57693112588822	131.96058654785156	131.9722900390625
150	132.04425048828125	9.527616666666667					1	DETECTED	132.0443 m/z @9.53 [CD8321_2.mzXML]	132.04425048828125	9.527616666666667	3.5356333333333336	10.211416666666667	6.675783333333333	31790.62109375	678921.7584010321	0	1176	0.07230962549825115	1.8409935327711406	1.073441521480434	132.03466796875	132.05421447753906
151	132.06529235839844	2.6736166666666668					1	DETECTED	132.0653 m/z @2.67 [CD8321_2.mzXML]	132.06529235839844	2.6736166666666668	1.9813333333333332	10.085716666666666	8.104383333333333	127102.640625	7468091.5689961575	0	1176	0.6257189348459686	1.6764797177721762	0.26301047114897985	132.06370544433594	132.06568908691406
152	132.07644653320312	1.8550499999999999					1	DETECTED	132.0764 m/z @1.86 [CD8321_2.mzXML]	132.07644653320312	1.8550499999999999	1.82685	10.814733333333333	8.987883333333333	350769.5	5681964.215721437	0	1176	0.03882319910543508	132.7233440358898	263.4556905701327	132.07595825195312	132.08624267578125
153	132.10166931152344	4.064683333333333					1	DETECTED	132.1017 m/z @4.06 [CD8321_2.mzXML]	132.10166931152344	4.064683333333333	0.1921	19.728166666666667	19.536066666666667	1786665.5	1.273963446045307E8	1	1176	1.1223072983908646	0.9104704733397401	0.6994350825691338	132.10128784179688	132.1023406982422
154	132.11181640625	4.3671					1	DETECTED	132.1118 m/z @4.37 [CD8321_2.mzXML]	132.11181640625	4.3671	3.428533333333333	19.1275	15.698966666666667	3341.62841796875	1886660.61112558	0	1176	0.5586089456820074	8.363266683240404	15.726533366480806	132.1117401123047	132.12158203125
155	132.12307739257812	3.9554166666666664					1	DETECTED	132.1231 m/z @3.96 [CD8321_2.mzXML]	132.12307739257812	3.9554166666666664	3.489733333333333	4.52645	1.0367166666666665	2382.3564453125	85676.95184518433	0	1176	0.6722401536020381	1.1131133459790272	1.2262266919580547	132.121826171875	132.1310272216797
156	132.45501708984375	4.001733333333333					1	DETECTED	132.4550 m/z @4.00 [CD8321_2.mzXML]	132.45501708984375	4.001733333333333	3.19965	4.704783333333333	1.5051333333333332	5068.09375	313163.73535983276	0	1176	1.2398056611366801	0.9382649350649354	0.8765298701298707	132.4547576904297	132.45516967773438
157	132.76510620117188	4.09635					1	DETECTED	132.7651 m/z @4.10 [CD8321_2.mzXML]	132.76510620117188	4.09635	3.0496333333333334	4.510583333333333	1.4609499999999995	6618.537109375	354983.0825875244	0	1176	1.107132463966912	0.6978727130869542	0.3988954576466284	132.76480102539062	132.76559448242188
158	132.957763671875	11.7729					1	DETECTED	132.9578 m/z @11.77 [CD8321_2.mzXML]	132.957763671875	11.7729	0.10108333333333334	20.0035	19.902416666666667	311349.0	4.7686766821000926E7	0	1176	2.2259483105224565	1.6113672998633122	1.131992134472925	132.9576873779297	132.96092224121094
159	132.99795532226562	1.5110333333333335					1	DETECTED	132.9980 m/z @1.51 [CD8321_2.mzXML]	132.99795532226562	1.5110333333333335	1.43485	9.762216666666665	8.327366666666666	22900.330078125	5201388.388829101	0	1176	0.13736352005975982	54.65346751257919	108.30693502515837	132.9936065673828	132.99807739257812
160	133.0340576171875	1.4959833333333334					1	DETECTED	133.0341 m/z @1.50 [CD8321_2.mzXML]	133.0340576171875	1.4959833333333334	1.4163	20.0035	18.5872	756041.125	1.257852795277407E7	0	1176	0.12497502520908865	1.6396206732961052	2.2311412321333584	133.031494140625	133.03472900390625
161	133.04920959472656	1.9669833333333335					1	DETECTED	133.0492 m/z @1.97 [CD8321_2.mzXML]	133.04920959472656	1.9669833333333335	1.9669833333333335	7.764283333333334	5.797300000000001	8494.8447265625	826273.4527058109	0	1176	0.9944957439657751	null	null	133.04867553710938	133.0568389892578
162	133.0687255859375	2.591266666666667					1	DETECTED	133.0687 m/z @2.59 [CD8321_2.mzXML]	133.0687255859375	2.591266666666667	1.0143666666666666	7.491783333333333	6.477416666666667	6984.47900390625	684718.7102573548	0	1176	0.41428197528781574	2.053845096920117	3.1189600134380924	133.0596160888672	133.06893920898438
163	133.07984924316406	1.841					1	DETECTED	133.0798 m/z @1.84 [CD8321_2.mzXML]	133.07984924316406	1.841	0.5391666666666667	10.01525	9.476083333333333	16402.021484375	5193953.987934509	0	1176	8.643364929916784	3.631915169956233	6.16435980132024	133.07949829101562	133.08628845214844
164	133.10499572753906	4.064683333333333					1	DETECTED	133.1050 m/z @4.06 [CD8321_2.mzXML]	133.10499572753906	4.064683333333333	0.4657833333333333	17.168	16.702216666666665	80013.28125	7473464.411958467	0	1176	1.0959551871912194	0.7762174204955908	0.7105380936247423	133.09661865234375	133.1142120361328
165	133.96128845214844	11.708116666666665					1	DETECTED	133.9613 m/z @11.71 [CD8321_2.mzXML]	133.96128845214844	11.708116666666665	0.10108333333333334	19.893666666666665	19.792583333333333	7932.37646484375	1800715.746058562	0	1176	1.4148438311636014	0.9373912815735712	0.4699555822137138	133.9517364501953	133.96670532226562
166	134.01849365234375	1.7839500000000001					1	DETECTED	134.0185 m/z @1.78 [CD8321_2.mzXML]	134.01849365234375	1.7839500000000001	1.7061166666666667	17.737833333333334	16.031716666666668	19749.435546875	1713978.2651393432	0	1176	0.08517489621008267	102.9874732334046	204.9749464668092	134.0089111328125	134.0227813720703
167	134.03514099121094	1.4959833333333334					1	DETECTED	134.0351 m/z @1.50 [CD8321_2.mzXML]	134.03514099121094	1.4959833333333334	0.6121666666666666	19.455166666666667	18.843	64337.328125	2035612.973977356	0	1176	0.1506397759312228	76.54369406478448	6.041350081743992	134.02774047851562	134.0450439453125
168	134.0599365234375	10.032649999999999					1	DETECTED	134.0599 m/z @10.03 [CD8321_2.mzXML]	134.0599365234375	10.032649999999999	9.12105	19.3275	10.20645	25937.166015625	1093226.740571137	0	1176	0.40379218911642667	1.078932751055051	1.1600638841336028	134.05955505371094	134.06712341308594
169	134.10598754882812	4.064683333333333					1	DETECTED	134.1060 m/z @4.06 [CD8321_2.mzXML]	134.10598754882812	4.064683333333333	2.9608833333333333	4.639383333333333	1.6784999999999997	5357.111328125	301633.5860976563	0	1176	0.9446142569286105	0.7603279579633992	0.5206559159267985	134.10562133789062	134.10653686523438
170	134.95828247070312	11.531433333333332					1	DETECTED	134.9583 m/z @11.53 [CD8321_2.mzXML]	134.95828247070312	11.531433333333332	0.10108333333333334	20.0035	19.902416666666667	55254.53515625	8213427.218725928	0	1176	0.9293756367342016	1.0266367449818472	0.43015113032030816	134.9580078125	134.95909118652344
171	135.00328063964844	1.4959833333333334					1	DETECTED	135.0033 m/z @1.50 [CD8321_2.mzXML]	135.00328063964844	1.4959833333333334	1.4163	3.290916666666667	1.874616666666667	128928.7421875	1583924.062317199	0	1176	0.11433522185380207	1.7020686336416335	11.230073092226526	134.9958953857422	135.00405883789062
172	135.03176879882812	1.5838166666666667					1	DETECTED	135.0318 m/z @1.58 [CD8321_2.mzXML]	135.03176879882812	1.5838166666666667	1.4163	18.92716666666667	17.51086666666667	36098.109375	2825744.605802125	0	1176	0.22459202427577618	31.496765519897465	55.59224251551994	135.03128051757812	135.03231811523438
173	136.0478057861328	1.8126					1	DETECTED	136.0478 m/z @1.81 [CD8321_2.mzXML]	136.0478057861328	1.8126	1.7980333333333334	2.263183333333333	0.46514999999999973	203364.375	1063790.3351015619	0	1176	0.0438697938797834	8.92590732239337	10.61985397706768	136.04766845703125	136.05661010742188
174	136.0615234375	6.7287333333333335					1	DETECTED	136.0615 m/z @6.73 [CD8321_2.mzXML]	136.0615234375	6.7287333333333335	0.10108333333333334	20.0035	19.902416666666667	15747.9990234375	8125479.69444031	0	1176	15.368814575950147	0.9170257426912739	1.3047231044175658	136.06088256835938	136.0618133544922
175	136.95361328125	11.8904					1	DETECTED	136.9536 m/z @11.89 [CD8321_2.mzXML]	136.95361328125	11.8904	0.11925000000000001	19.948833333333333	19.829583333333332	22531.662109375	3395497.294945923	0	1176	0.5985208797876727	1.6688858138826121	0.4257779850217475	136.95301818847656	136.95445251464844
176	136.9691162109375	1.5986					1	DETECTED	136.9691 m/z @1.60 [CD8321_2.mzXML]	136.9691162109375	1.5986	1.5689166666666667	1.6748333333333332	0.10591666666666644	25252.90625	103949.7073696289	0	1176	0.06476531474612357	1.7841100505334073	2.5682201010668146	136.96878051757812	136.96932983398438
177	137.04568481445312	3.3520499999999998					1	DETECTED	137.0457 m/z @3.35 [CD8321_2.mzXML]	137.04568481445312	3.3520499999999998	1.82685	8.695	6.86815	14412.8935546875	897411.2277939452	0	1176	0.30321599191211046	1.1898068857784225	0.7228653532284229	137.04525756835938	137.051513671875
178	137.05978393554688	9.345316666666667					1	DETECTED	137.0598 m/z @9.35 [CD8321_2.mzXML]	137.05978393554688	9.345316666666667	3.924516666666667	17.84783333333333	13.923316666666663	6138.4697265625	1082602.3777565917	0	1176	0.07473103108305956	1.2842492498032267	2.229464330296283	137.05885314941406	137.0599822998047
179	137.13223266601562	5.426					1	DETECTED	137.1322 m/z @5.43 [CD8321_2.mzXML]	137.13223266601562	5.426	0.10108333333333334	20.0035	19.902416666666667	7756.39794921875	3697681.0147553063	0	1176	16.04068281813035	1.8688007637052224	0.7036413211024339	137.13177490234375	137.1326446533203
180	138.05224609375	1.8689666666666667					1	DETECTED	138.0522 m/z @1.87 [CD8321_2.mzXML]	138.05224609375	1.8689666666666667	0.1921	19.967	19.7749	507818.625	4608971.33873485	0	1176	0.058704111515573754	0.5429532429572792	0.05055682430414464	138.04876708984375	138.05526733398438
181	138.0660400390625	9.9137					1	DETECTED	138.0660 m/z @9.91 [CD8321_2.mzXML]	138.0660400390625	9.9137	1.1239333333333335	19.801666666666666	18.677733333333332	9275.1650390625	1297796.2889970094	0	1176	0.09840086393239567	1.062470372744062	10.73606048419122	138.06402587890625	138.06619262695312
182	139.00254821777344	3.3060833333333335					1	DETECTED	139.0025 m/z @3.31 [CD8321_2.mzXML]	139.00254821777344	3.3060833333333335	3.0646166666666668	3.7218999999999998	0.657283333333333	2302.342529296875	53572.11095703123	0	1176	0.23835048803208458	1.3610229155162883	1.7220458310325768	139.0022430419922	139.0028076171875
183	139.04183959960938	14.67685					1	DETECTED	139.0418 m/z @14.68 [CD8321_2.mzXML]	139.04183959960938	14.67685	0.10108333333333334	19.893666666666665	19.792583333333333	145826.53125	2.275805546244939E7	1	1176	3.7637735405236796	0.7572893560154571	0.4134031569316285	139.03416442871094	139.04995727539062
184	140.04127502441406	13.961					1	DETECTED	140.0413 m/z @13.96 [CD8321_2.mzXML]	140.04127502441406	13.961	4.870866666666667	18.5255	13.654633333333333	7436.91552734375	1607305.5231228636	0	1176	6.247649382917471	0.751068924548228	0.2115958181354647	140.03305053710938	140.05044555664062
185	140.0677947998047	1.7839500000000001					1	DETECTED	140.0678 m/z @1.78 [CD8321_2.mzXML]	140.0677947998047	1.7839500000000001	1.5544166666666668	20.0035	18.44908333333333	670549.1875	5796924.320453487	1	1176	0.05294318154108346	0.6653258486652259	0.06495738547798884	140.06777954101562	140.07073974609375
186	140.95216369628906	18.140666666666668					1	DETECTED	140.9522 m/z @18.14 [CD8321_2.mzXML]	140.95216369628906	18.140666666666668	0.13733333333333334	19.967	19.829666666666665	2606.081298828125	1100125.1955073853	0	1176	18.00930096611472	0.5507220885021291	0.10144417700425833	140.95127868652344	140.95281982421875
187	141.0386505126953	14.196766666666667					1	DETECTED	141.0387 m/z @14.20 [CD8321_2.mzXML]	141.0386505126953	14.196766666666667	2.7718166666666666	16.290366666666667	13.518550000000001	4865.24658203125	1882905.2923349608	0	1176	12.202626228405949	0.5916240333655727	0.18324806673114544	141.03799438476562	141.0408935546875
188	141.05213928222656	9.36085					1	DETECTED	141.0521 m/z @9.36 [CD8321_2.mzXML]	141.05213928222656	9.36085	4.415233333333333	9.930200000000001	5.514966666666668	58321.1484375	940701.6729753109	0	1176	0.11827846693735111	0.9000659000719333	0.20046978999318155	141.0515594482422	141.05445861816406
189	141.07122802734375	1.7839500000000001					1	DETECTED	141.0712 m/z @1.78 [CD8321_2.mzXML]	141.07122802734375	1.7839500000000001	0.10108333333333334	19.930333333333333	19.829250000000002	30694.388671875	2051556.4495794375	0	1176	2.0881343260974705	1.5757271429479476	3.7274770718142984	141.06504821777344	141.07159423828125
190	141.09080505371094	6.22065					1	DETECTED	141.0908 m/z @6.22 [CD8321_2.mzXML]	141.09080505371094	6.22065	0.15558333333333335	20.0035	19.847916666666666	2036.4627685546875	1324769.492033814	0	1176	7.442928615083085	1.6362488458494548	2.2724976916989097	141.08840942382812	141.09129333496094
191	142.04714965820312	1.7980333333333334					1	DETECTED	142.0471 m/z @1.80 [CD8321_2.mzXML]	142.04714965820312	1.7980333333333334	1.7224499999999998	8.536333333333333	6.813883333333333	41217.8203125	706717.9136943052	0	1176	0.16390814081096838	3.248795602448151	5.817598562189511	142.04693603515625	142.05026245117188
192	142.06503295898438	9.1977					1	DETECTED	142.0650 m/z @9.20 [CD8321_2.mzXML]	142.06503295898438	9.1977	5.65505	10.408183333333334	4.753133333333333	101089.0859375	1313689.9779594117	0	1176	0.09644413984786127	1.820465875723343	2.033617367064469	142.05511474609375	142.06521606445312
193	142.94769287109375	1.6595166666666665					1	DETECTED	142.9477 m/z @1.66 [CD8321_2.mzXML]	142.94769287109375	1.6595166666666665	0.21075	19.6005	19.38975	29083.28515625	1998747.2036620786	0	1176	0.0742319322183822	1.8538020520621736	3.012708074720153	142.9378204345703	142.9501190185547
194	143.0311279296875	1.7980333333333334					1	DETECTED	143.0311 m/z @1.80 [CD8321_2.mzXML]	143.0311279296875	1.7980333333333334	0.66735	19.091166666666666	18.423816666666667	231304.765625	3674282.38088574	0	1176	null	3.3881085713203563	3.2312023033121196	143.02850341796875	143.03411865234375
195	143.05361938476562	1.82685					1	DETECTED	143.0536 m/z @1.83 [CD8321_2.mzXML]	143.05361938476562	1.82685	1.8126	15.4314	13.6188	645979.0625	1.1139068018579954E7	0	1176	0.05327721414150499	477.85263157894417	954.7052631578883	143.0513916015625	143.0613555908203
196	143.07290649414062	9.2259					1	DETECTED	143.0729 m/z @9.23 [CD8321_2.mzXML]	143.07290649414062	9.2259	0.10108333333333334	20.0035	19.902416666666667	115914.2734375	2824756.397093693	0	1176	0.09571704726855756	1.399736886095695	1.2472160230555684	143.0693817138672	143.0814666748047
197	144.04441833496094	9.2259					1	DETECTED	144.0444 m/z @9.23 [CD8321_2.mzXML]	144.04441833496094	9.2259	1.8126	9.94655	8.13395	28502.537109375	4528365.513071718	0	1176	0.07089808922504837	0.5092770696861632	0.016365498579254286	144.03443908691406	144.04452514648438
198	144.0570831298828	1.8126					1	DETECTED	144.0571 m/z @1.81 [CD8321_2.mzXML]	144.0570831298828	1.8126	0.3382	19.985333333333333	19.647133333333333	8102.62060546875	1434791.152878479	0	1176	6.521266413702592	8.941332098498412	1.8207846502069525	144.0570831298828	144.06591796875
199	144.08045959472656	9.2259					1	DETECTED	144.0805 m/z @9.23 [CD8321_2.mzXML]	144.08045959472656	9.2259	0.35651666666666665	18.140666666666668	17.78415	1148644.0	9476516.593241233	1	1176	0.09545681174768816	1.3262639143539117	1.2408653709352573	144.0803985595703	144.0808563232422
200	144.10171508789062	1.8689666666666667					1	DETECTED	144.1017 m/z @1.87 [CD8321_2.mzXML]	144.10171508789062	1.8689666666666667	1.8550499999999999	19.655166666666666	17.800116666666668	43528.25	1387951.759485809	0	1176	0.3758880820581605	24.10012500899549	20.0299331539853	144.09764099121094	144.1022186279297
201	144.9806365966797	1.5110333333333335					1	DETECTED	144.9806 m/z @1.51 [CD8321_2.mzXML]	144.9806365966797	1.5110333333333335	1.4813166666666668	19.3275	17.846183333333332	50429.58984375	2158414.5676856693	0	1176	0.09694792251680417	205.1575235550387	4.636701845106528	144.97930908203125	144.98171997070312
202	144.9918670654297	1.8126					1	DETECTED	144.9919 m/z @1.81 [CD8321_2.mzXML]	144.9918670654297	1.8126	1.4163	2.2213333333333334	0.8050333333333335	84689.2578125	1319663.2124981699	0	1176	0.1229779614953832	1.013470266090859	1.040008280379728	144.99159240722656	144.9919891357422
203	145.04934692382812	2.0239833333333332					1	DETECTED	145.0493 m/z @2.02 [CD8321_2.mzXML]	145.04934692382812	2.0239833333333332	0.17386666666666667	19.985333333333333	19.811466666666668	165773.5625	1.121783670190696E7	0	1176	0.33221447059199605	2.2265728812998207	2.0390217424632864	145.04867553710938	145.05072021484375
204	145.0646209716797	9.183416666666666					1	DETECTED	145.0646 m/z @9.18 [CD8321_2.mzXML]	145.0646209716797	9.183416666666666	0.9779666666666667	11.574516666666666	10.596549999999999	6226.5400390625	886595.502651764	0	1176	8.260800932781564	0.6457019420019621	0.29140388400392425	145.06436157226562	145.06961059570312
205	145.0841064453125	9.2259					1	DETECTED	145.0841 m/z @9.23 [CD8321_2.mzXML]	145.0841064453125	9.2259	9.12105	19.838666666666665	10.717616666666665	92317.9140625	1210054.3990825799	0	1176	0.0985701056222208	1.4701583981966586	1.3327263272105299	145.08380126953125	145.08627319335938
206	146.0597381591797	9.2259					1	DETECTED	146.0597 m/z @9.23 [CD8321_2.mzXML]	146.0597381591797	9.2259	0.9412833333333332	17.095166666666668	16.153883333333333	1025753.5625	9194243.769260706	0	1176	0.09340615403665176	4.658103116915492	1.2915741352015424	146.05239868164062	146.06024169921875
207	146.0808868408203	1.9390166666666666					1	DETECTED	146.0809 m/z @1.94 [CD8321_2.mzXML]	146.0808868408203	1.9390166666666666	0.22911666666666666	19.967	19.737883333333333	99715.078125	6363217.271295968	0	1176	0.27101380902423466	1.7030094975164292	1.1793715710170027	146.08053588867188	146.08181762695312
208	146.11734008789062	1.82685					1	DETECTED	146.1173 m/z @1.83 [CD8321_2.mzXML]	146.11734008789062	1.82685	1.8126	9.57765	7.7650500000000005	94472.6875	9799471.69242404	0	1176	0.052408707995624804	261.96935596674774	520.3122638078336	146.11703491210938	146.1177215576172
209	146.9373016357422	7.164983333333334					1	DETECTED	146.9373 m/z @7.16 [CD8321_2.mzXML]	146.9373016357422	7.164983333333334	0.15558333333333335	19.6005	19.444916666666668	7238.43994140625	1757635.686908355	0	1176	1.5787381574211201	1.3870599956249228	0.1364401834275013	146.93698120117188	146.94369506835938
210	147.00332641601562	1.5110333333333335					1	DETECTED	147.0033 m/z @1.51 [CD8321_2.mzXML]	147.00332641601562	1.5110333333333335	0.3382	19.291333333333334	18.953133333333334	316556.4375	9954862.09758264	0	1176	0.1066652668552388	55.18013165991514	114.75085035782031	146.99594116210938	147.01332092285156
211	147.02883911132812	3.41335					1	DETECTED	147.0288 m/z @3.41 [CD8321_2.mzXML]	147.02883911132812	3.41335	3.0197833333333337	3.6284666666666667	0.608683333333333	5099.84521484375	99853.998392395	0	1176	0.3302843527258541	0.773291267891929	0.5465825357838582	147.02862548828125	147.0289764404297
212	147.06333923339844	9.2259					1	DETECTED	147.0633 m/z @9.23 [CD8321_2.mzXML]	147.06333923339844	9.2259	0.10108333333333334	20.0035	19.902416666666667	93069.1640625	2889146.9818973406	0	1176	0.08686011332600607	4.562128796386005	1.3121943819982402	147.0554962158203	147.0655517578125
213	147.076171875	1.8550499999999999					1	DETECTED	147.0762 m/z @1.86 [CD8321_2.mzXML]	147.076171875	1.8550499999999999	1.7693333333333332	12.178066666666666	10.408733333333332	234126.6875	7873911.369435485	0	1176	0.17664709425910252	11.867789830312237	9.992462015442266	147.07598876953125	147.07672119140625
214	147.11251831054688	1.5986					1	DETECTED	147.1125 m/z @1.60 [CD8321_2.mzXML]	147.11251831054688	1.5986	1.5110333333333335	15.614383333333334	14.10335	224335.828125	3916252.2021882636	0	1176	0.32753063280732553	4.914034758441627	6.103985825017016	147.11239624023438	147.1206817626953
215	148.0145721435547	1.5110333333333335					1	DETECTED	148.0146 m/z @1.51 [CD8321_2.mzXML]	148.0145721435547	1.5110333333333335	0.9779666666666667	18.158833333333334	17.180866666666667	22853.939453125	3970984.4112578128	0	1176	0.1501574264332386	16.115120060030012	31.23024012006002	148.01434326171875	148.01597595214844
216	148.04257202148438	2.2075					1	DETECTED	148.0426 m/z @2.21 [CD8321_2.mzXML]	148.04257202148438	2.2075	0.66735	10.085716666666666	9.418366666666666	22218.474609375	1857459.9362229004	0	1176	7.83196076424497	2.43697676675161	4.958696216528492	148.0386962890625	148.04940795898438
217	148.06015014648438	1.841					1	DETECTED	148.0602 m/z @1.84 [CD8321_2.mzXML]	148.06015014648438	1.841	1.1423333333333334	9.254150000000001	8.111816666666668	38140.25390625	1193796.914862335	0	1176	0.7359970850898656	5.765182852220754	10.587883640473509	148.05284118652344	148.06663513183594
218	148.07955932617188	1.8689666666666667					1	DETECTED	148.0796 m/z @1.87 [CD8321_2.mzXML]	148.07955932617188	1.8689666666666667	0.22911666666666666	19.912166666666668	19.68305	9517.2998046875	2419054.8646036074	0	1176	17.406307446291997	4.479874725382376	8.050675653512847	148.0748748779297	148.0825958251953
219	148.93490600585938	1.7384666666666668					1	DETECTED	148.9349 m/z @1.74 [CD8321_2.mzXML]	148.93490600585938	1.7384666666666668	1.6595166666666665	14.09785	12.438333333333333	66398.453125	1732556.3780301516	0	1176	0.17770006700014274	78.77348532826653	1.1791356812795297	148.9347381591797	148.93519592285156
220	149.01197814941406	1.5255					1	DETECTED	149.0120 m/z @1.53 [CD8321_2.mzXML]	149.01197814941406	1.5255	0.17386666666666667	18.122666666666664	17.9488	202883.0	6243003.715573548	0	1176	0.11768252717754835	1.1806014207895448	1.0330961659228939	149.00205993652344	149.01219177246094
221	149.0229949951172	12.44825					1	DETECTED	149.0230 m/z @12.45 [CD8321_2.mzXML]	149.0229949951172	12.44825	0.10108333333333334	20.0035	19.902416666666667	163217.984375	3.988807074605318E7	1	1176	0.19820551874401282	0.5355333607020903	0.1025261347806158	149.02284240722656	149.02345275878906
222	149.07852172851562	16.2173					1	DETECTED	149.0785 m/z @16.22 [CD8321_2.mzXML]	149.07852172851562	16.2173	0.13733333333333334	19.948833333333333	19.8115	8845.1044921875	3817701.361937134	0	1176	9.816960348561727	0.6160305058675494	0.2390022312485179	149.07818603515625	149.07879638671875
223	149.96084594726562	6.328833333333334					1	DETECTED	149.9608 m/z @6.33 [CD8321_2.mzXML]	149.96084594726562	6.328833333333334	0.74025	8.536333333333333	7.796083333333334	4365.09619140625	797155.1951202089	0	1176	1.987063635456975	0.6975008574027406	0.3950017148054813	149.9605255126953	149.9613037109375
224	149.99227905273438	1.7839500000000001					1	DETECTED	149.9923 m/z @1.78 [CD8321_2.mzXML]	149.99227905273438	1.7839500000000001	0.13733333333333334	19.985333333333333	19.848	8123.96484375	4461127.789718262	0	1176	12.670513485268268	6.026903650920573	7.347045853048851	149.99057006835938	149.99746704101562
225	150.02626037597656	12.4806					1	DETECTED	150.0263 m/z @12.48 [CD8321_2.mzXML]	150.02626037597656	12.4806	0.10108333333333334	20.0035	19.902416666666667	12712.8955078125	3713675.4814469595	0	1176	11.202353588395312	0.8038446573708451	0.749904496711337	150.02589416503906	150.02694702148438
226	150.05824279785156	2.6598166666666665					1	DETECTED	150.0582 m/z @2.66 [CD8321_2.mzXML]	150.05824279785156	2.6598166666666665	1.7839500000000001	9.680716666666665	7.896766666666665	74117.7890625	2988327.9477390135	0	1176	0.7228048160280531	0.7840129908464418	0.4660088704032245	150.05221557617188	150.05856323242188
227	150.93194580078125	1.7384666666666668					1	DETECTED	150.9319 m/z @1.74 [CD8321_2.mzXML]	150.93194580078125	1.7384666666666668	1.6748333333333332	1.7980333333333334	0.1232000000000002	21134.078125	137477.68217236348	0	1176	0.15402678164728534	0.9680460974332078	0.9360921948664156	150.9318084716797	150.93212890625
228	150.96844482421875	11.36505					1	DETECTED	150.9684 m/z @11.37 [CD8321_2.mzXML]	150.96844482421875	11.36505	0.15558333333333335	19.985333333333333	19.82975	16786.38671875	2480075.631359009	0	1176	0.41136553630171235	0.8732443993020641	0.4959981738353547	150.9678192138672	150.97747802734375
229	151.04730224609375	1.8550499999999999					1	DETECTED	151.0473 m/z @1.86 [CD8321_2.mzXML]	151.04730224609375	1.8550499999999999	1.43485	10.726366666666667	9.291516666666666	9978.7880859375	1775048.020496277	0	1176	9.513545784082737	11.05606457242583	21.051478509772764	151.03860473632812	151.0475311279297
230	151.0613555908203	8.554300000000001					1	DETECTED	151.0614 m/z @8.55 [CD8321_2.mzXML]	151.0613555908203	8.554300000000001	2.6186333333333334	9.085533333333332	6.466899999999999	5710.34765625	367341.256970825	0	1176	0.10673377620580204	0.5447492559105968	4.23832524942008	151.061279296875	151.061767578125
231	152.0218505859375	1.8126					1	DETECTED	152.0219 m/z @1.81 [CD8321_2.mzXML]	152.0218505859375	1.8126	1.7980333333333334	3.7846333333333333	1.9866	131273.328125	705877.2944792781	0	1176	0.12684712038446144	164.5884833213756	10.577403902971582	152.02159118652344	152.03184509277344
232	152.03187561035156	3.3213999999999997					1	DETECTED	152.0319 m/z @3.32 [CD8321_2.mzXML]	152.03187561035156	3.3213999999999997	1.7839500000000001	9.829633333333334	8.045683333333333	3958.118408203125	693682.4214856261	0	1176	6.597065459439389	2.616567476449099	4.236410886160991	152.0318603515625	152.03646850585938
233	152.05401611328125	2.6460333333333335					1	DETECTED	152.0540 m/z @2.65 [CD8321_2.mzXML]	152.05401611328125	2.6460333333333335	0.10108333333333334	19.967	19.865916666666667	5056.607421875	1562881.7284962465	0	1176	5.3702239193615515	3.9030072627491044	5.438351953226564	152.04617309570312	152.05699157714844
234	152.94686889648438	1.5986					1	DETECTED	152.9469 m/z @1.60 [CD8321_2.mzXML]	152.94686889648438	1.5986	1.5399666666666667	2.7718166666666666	1.23185	109711.046875	807719.85053418	0	1176	0.06213613359607484	2.106502032317722	2.0088810982714382	152.94668579101562	152.94866943359375
235	153.05735778808594	13.337					1	DETECTED	153.0574 m/z @13.34 [CD8321_2.mzXML]	153.05735778808594	13.337	2.193566666666667	19.618666666666666	17.4251	79369.6953125	1.270655633151599E7	0	1176	2.1281492750540885	0.7536139610464342	0.4417046449167943	153.05194091796875	153.06626892089844
236	153.12088012695312	11.515966666666666					1	DETECTED	153.1209 m/z @11.52 [CD8321_2.mzXML]	153.12088012695312	11.515966666666666	0.10108333333333334	19.455166666666667	19.354083333333335	7171.64306640625	2624286.6033013607	0	1176	9.317130542314924	3.487249840094904	6.173939515863118	153.12088012695312	153.12783813476562
237	154.02630615234375	1.8689666666666667					1	DETECTED	154.0263 m/z @1.87 [CD8321_2.mzXML]	154.02630615234375	1.8689666666666667	1.4508666666666667	14.490883333333333	13.040016666666666	73034.453125	2131320.5892622075	0	1176	0.05363300709830732	20.03566059709797	null	154.0178680419922	154.0264434814453
238	154.05706787109375	13.062466666666667					1	DETECTED	154.0571 m/z @13.06 [CD8321_2.mzXML]	154.05706787109375	13.062466666666667	2.7718166666666666	15.376916666666666	12.6051	4311.04541015625	1104644.567311248	0	1176	1.6495425548960867	0.6124540237983023	0.5227561990434214	154.04739379882812	154.061279296875
239	154.08377075195312	3.81595					1	DETECTED	154.0838 m/z @3.82 [CD8321_2.mzXML]	154.08377075195312	3.81595	2.946266666666667	10.557616666666666	7.61135	11069.7080078125	1094425.6077347412	0	1176	1.1137245998345664	4.375931852590024	7.99000525710018	154.08360290527344	154.0862579345703
240	154.88009643554688	1.7224499999999998					1	DETECTED	154.8801 m/z @1.72 [CD8321_2.mzXML]	154.88009643554688	1.7224499999999998	1.7224499999999998	2.2075	0.4850500000000002	14323.8505859375	208373.31925451665	0	1176	0.3571604091802545	null	null	154.8798828125	154.8805694580078
241	155.06771850585938	10.318883333333334					1	DETECTED	155.0677 m/z @10.32 [CD8321_2.mzXML]	155.06771850585938	10.318883333333334	9.168650000000001	10.461616666666666	1.2929666666666648	7456.45458984375	209670.83712976094	0	1176	0.44120840302858433	0.5620453820963858	1.2140691711052727	155.06031799316406	155.06826782226562
242	155.0787811279297	1.6595166666666665					1	DETECTED	155.0788 m/z @1.66 [CD8321_2.mzXML]	155.0787811279297	1.6595166666666665	1.5838166666666667	4.383116666666667	2.7993000000000006	15655.6416015625	546188.2084201357	0	1176	0.11871919255656715	18.48943196829594	35.97886393659187	155.07855224609375	155.0815887451172
243	155.13059997558594	14.828833333333334					1	DETECTED	155.1306 m/z @14.83 [CD8321_2.mzXML]	155.13059997558594	14.828833333333334	0.10108333333333334	20.0035	19.902416666666667	440365.21875	1.0889475092218973E8	0	1176	6.684733959354832	0.6794548524263864	2.9015326467113307	155.1304168701172	155.13113403320312
244	156.0418243408203	1.7839500000000001					1	DETECTED	156.0418 m/z @1.78 [CD8321_2.mzXML]	156.0418243408203	1.7839500000000001	1.7384666666666668	10.443883333333334	8.705416666666666	315475.0	2524689.4490759894	1	1176	0.04725089492580814	92.04644014399092	202.24694394624686	156.04141235351562	156.04214477539062
245	156.07669067382812	1.8830833333333332					1	DETECTED	156.0767 m/z @1.88 [CD8321_2.mzXML]	156.07669067382812	1.8830833333333332	1.5399666666666667	15.468133333333332	13.928166666666666	45588.47265625	2250726.8894477226	0	1176	0.6197537103069337	2.7043549977927164	2.304967898785569	156.0677490234375	156.07717895507812
246	156.13418579101562	14.828833333333334					1	DETECTED	156.1342 m/z @14.83 [CD8321_2.mzXML]	156.13418579101562	14.828833333333334	0.10108333333333334	19.985333333333333	19.88425	21413.818359375	6451216.243771663	0	1176	6.779033794890207	0.6897336201844659	0.3551529740745569	156.13340759277344	156.13491821289062
247	157.12777709960938	14.828833333333334					1	DETECTED	157.1278 m/z @14.83 [CD8321_2.mzXML]	157.12777709960938	14.828833333333334	0.10108333333333334	20.0035	19.902416666666667	125408.921875	3.1190479748448797E7	0	1176	4.950580439591501	0.8634437497746338	0.7760010445082902	157.1272735595703	157.1282958984375
248	158.13125610351562	14.828833333333334					1	DETECTED	158.1313 m/z @14.83 [CD8321_2.mzXML]	158.13125610351562	14.828833333333334	0.13733333333333334	19.967	19.829666666666665	6452.83349609375	2397644.603462739	0	1176	3.8312508909964436	0.674868688243769	0.6751373233071007	158.1302947998047	158.13169860839844
249	158.92755126953125	1.5689166666666667					1	DETECTED	158.9276 m/z @1.57 [CD8321_2.mzXML]	158.92755126953125	1.5689166666666667	1.43485	2.10915	0.6743000000000001	34231.77734375	695427.5623402101	0	1176	0.6033715131082134	2.482010641378185	4.210683302879383	158.92164611816406	158.927734375
250	158.96368408203125	1.6290833333333334					1	DETECTED	158.9637 m/z @1.63 [CD8321_2.mzXML]	158.96368408203125	1.6290833333333334	1.5838166666666667	16.710666666666665	15.126849999999997	371941.3125	4455693.217751189	0	1176	0.09575390951875251	3.5472246038452018	3.8501707368798743	158.95794677734375	158.97344970703125
251	159.0650177001953	10.318883333333334					1	DETECTED	159.0650 m/z @10.32 [CD8321_2.mzXML]	159.0650177001953	10.318883333333334	1.5255	17.829	16.3035	20769.845703125	2234049.89385431	0	1176	0.09280698138906729	1.2044892206944535	0.019586620775587708	159.0640411376953	159.06907653808594
252	159.09164428710938	9.1977					1	DETECTED	159.0916 m/z @9.20 [CD8321_2.mzXML]	159.09164428710938	9.1977	0.3929	9.897216666666667	9.504316666666668	89474.546875	1893892.9026063245	0	1176	0.09837959678094066	0.5128820011568893	2.4305213035039475	159.0914306640625	159.1016387939453
253	159.14892578125	8.765433333333334					1	DETECTED	159.1489 m/z @8.77 [CD8321_2.mzXML]	159.14892578125	8.765433333333334	6.383349999999999	16.290366666666667	9.907016666666667	3616.74853515625	606449.9791154175	0	1176	7.292202544233581	2.07948574427147	0.5632844842648045	159.1470489501953	159.15472412109375
254	159.98184204101562	11.168916666666666					1	DETECTED	159.9818 m/z @11.17 [CD8321_2.mzXML]	159.98184204101562	11.168916666666666	0.10108333333333334	20.0035	19.902416666666667	5595.2763671875	1596024.634075317	0	1176	5.428920903379742	0.8991107865134701	0.8406185236453197	159.98094177246094	159.9824676513672
255	160.06031799316406	2.5502166666666666					1	DETECTED	160.0603 m/z @2.55 [CD8321_2.mzXML]	160.06031799316406	2.5502166666666666	1.3978166666666667	19.3275	17.929683333333333	256388.25	1.5240708085856345E7	1	1176	0.6616017726140813	2.1102772591376957	1.885923530744169	160.05984497070312	160.0634765625
256	160.0757598876953	9.2259					1	DETECTED	160.0758 m/z @9.23 [CD8321_2.mzXML]	160.0757598876953	9.2259	0.3929	16.82016666666667	16.427266666666668	48542.2578125	8624196.473287417	0	1176	0.09790572029311484	0.5275976268209397	12.16702180348584	160.0737762451172	160.0852813720703
257	160.14260864257812	1.8689666666666667					1	DETECTED	160.1426 m/z @1.87 [CD8321_2.mzXML]	160.14260864257812	1.8689666666666667	1.8689666666666667	10.246550000000001	8.377583333333334	24738.90234375	4497460.496713133	0	1176	8.262997563691306	null	null	160.13278198242188	160.14959716796875
258	161.0120086669922	1.4959833333333334					1	DETECTED	161.0120 m/z @1.50 [CD8321_2.mzXML]	161.0120086669922	1.4959833333333334	1.4163	3.3367833333333334	1.9204833333333335	14646.8896484375	391941.83378759766	0	1176	0.14373686106468408	12.05072160635847	23.10144321271694	161.00973510742188	161.01348876953125
259	161.02374267578125	12.366116666666667					1	DETECTED	161.0237 m/z @12.37 [CD8321_2.mzXML]	161.02374267578125	12.366116666666667	1.5110333333333335	16.23535	14.724316666666667	53238.25390625	1.0701750245852858E7	0	1176	1.4851441375419778	1.9612547108838152	3.260352073192749	161.01678466796875	161.02745056152344
260	161.06378173828125	2.4411666666666667					1	DETECTED	161.0638 m/z @2.44 [CD8321_2.mzXML]	161.06378173828125	2.4411666666666667	0.3199166666666667	19.893666666666665	19.573749999999997	11386.0849609375	2224188.517521361	0	1176	0.994440185805114	2.4399464346209836	0.6790747464396063	161.0589141845703	161.06430053710938
261	161.98126220703125	0.37474999999999997					1	DETECTED	161.9813 m/z @0.37 [CD8321_2.mzXML]	161.98126220703125	0.37474999999999997	0.10108333333333334	20.0035	19.902416666666667	3773.1484375	1687411.6927165822	0	1176	19.046368178872736	36.36251522533497	71.72503045066993	161.980712890625	161.9882354736328
262	162.0502471923828	2.10915					1	DETECTED	162.0502 m/z @2.11 [CD8321_2.mzXML]	162.0502471923828	2.10915	2.10915	9.829633333333334	7.720483333333334	5826.81884765625	1204110.694748932	0	1176	6.976065054737981	null	null	162.0502471923828	162.05853271484375
263	162.09848022460938	2.5502166666666666					1	DETECTED	162.0985 m/z @2.55 [CD8321_2.mzXML]	162.09848022460938	2.5502166666666666	1.4661333333333333	19.8755	18.409366666666667	28355.029296875	9286890.98953209	0	1176	14.557791182954498	4.917128509264234	10.44852279354693	162.0889434814453	162.09848022460938
264	162.11184692382812	1.82685					1	DETECTED	162.1118 m/z @1.83 [CD8321_2.mzXML]	162.11184692382812	1.82685	1.7693333333333332	9.2686	7.499266666666666	3341822.75	2.209890540890598E7	1	1176	0.06211038366335564	2.613723361064353	3.1358736733219286	162.11175537109375	162.11279296875
265	162.96876525878906	7.0560833333333335					1	DETECTED	162.9688 m/z @7.06 [CD8321_2.mzXML]	162.96876525878906	7.0560833333333335	0.13733333333333334	12.229783333333334	12.09245	6761.505859375	1412515.889810394	0	1176	1.385768006685824	0.8738897922312556	0.18426163503953374	162.96055603027344	162.9690704345703
266	162.9911346435547	1.5255					1	DETECTED	162.9911 m/z @1.53 [CD8321_2.mzXML]	162.9911346435547	1.5255	0.42929999999999996	20.0035	19.574199999999998	445697.09375	7183649.963099788	0	1176	0.12056892971280875	1.1753609707702835	1.1367909138538612	162.98329162597656	163.00001525878906
267	163.03857421875	10.918483333333334					1	DETECTED	163.0386 m/z @10.92 [CD8321_2.mzXML]	163.03857421875	10.918483333333334	0.11925000000000001	19.985333333333333	19.866083333333332	30543.32421875	3708814.840132751	0	1176	0.9374127105752006	0.9100690551446516	0.8667587133696346	163.029296875	163.04518127441406
268	163.06005859375	2.0239833333333332					1	DETECTED	163.0601 m/z @2.02 [CD8321_2.mzXML]	163.06005859375	2.0239833333333332	0.10108333333333334	20.0035	19.902416666666667	45162.734375	5974636.817596979	0	1176	0.2869083186475283	2.897634002115011	4.321505620418956	163.05137634277344	163.0604248046875
269	163.07522583007812	11.546216666666668					1	DETECTED	163.0752 m/z @11.55 [CD8321_2.mzXML]	163.07522583007812	11.546216666666668	6.22065	11.7561	5.53545	37960.3203125	2018478.2524431166	0	1176	0.09955248166304109	0.5197052582823736	0.03136082722119268	163.070556640625	163.0805206298828
270	163.09422302246094	16.38195					1	DETECTED	163.0942 m/z @16.38 [CD8321_2.mzXML]	163.09422302246094	16.38195	0.11925000000000001	19.967	19.847749999999998	21164.173828125	6461702.083203552	0	1176	3.278775480457348	0.6235794334339885	0.41845222545164396	163.08692932128906	163.096923828125
271	163.1156005859375	1.82685					1	DETECTED	163.1156 m/z @1.83 [CD8321_2.mzXML]	163.1156005859375	1.82685	1.7839500000000001	12.3153	10.53135	161262.53125	3351244.6938577876	0	1176	0.0977153638169237	122.74300699300717	244.48601398601434	163.10745239257812	163.1171875
272	163.97645568847656	0.6304333333333333					1	DETECTED	163.9765 m/z @0.63 [CD8321_2.mzXML]	163.97645568847656	0.6304333333333333	0.10108333333333334	20.0035	19.902416666666667	56064.4921875	1.8861177381763496E7	1	1176	7.544099950675888	9.686533740059899	6.727764136294579	163.97608947753906	163.9772186279297
273	164.09127807617188	1.9390166666666666					1	DETECTED	164.0913 m/z @1.94 [CD8321_2.mzXML]	164.09127807617188	1.9390166666666666	1.8970833333333335	17.59016666666667	15.693083333333336	13681.0556640625	1206939.5893188172	0	1176	0.15485663783724113	187.1194356120835	31.276973040461275	164.0911865234375	164.09954833984375
274	164.92953491210938	1.6595166666666665					1	DETECTED	164.9295 m/z @1.66 [CD8321_2.mzXML]	164.92953491210938	1.6595166666666665	1.6445	17.241	15.596499999999999	32130.041015625	1672317.5939894714	0	1176	0.3954585562288986	519.3063263041138	1037.6126526082276	164.9197540283203	164.93006896972656
275	164.9840850830078	11.500066666666667					1	DETECTED	164.9841 m/z @11.50 [CD8321_2.mzXML]	164.9840850830078	11.500066666666667	0.10108333333333334	20.0035	19.902416666666667	86366.453125	1.2680347026481135E7	1	1176	1.1831542966912743	2.042042354366689	1.6459715078082828	164.9794921875	164.98486328125
276	165.02415466308594	1.5255					1	DETECTED	165.0242 m/z @1.53 [CD8321_2.mzXML]	165.02415466308594	1.5255	1.43485	10.01525	8.580400000000001	7591.34619140625	1793841.40059021	0	1176	0.11293405885550567	47.327082184224984	85.15499596188728	165.01771545410156	165.02455139160156
277	165.05467224121094	3.9400166666666667					1	DETECTED	165.0547 m/z @3.94 [CD8321_2.mzXML]	165.05467224121094	3.9400166666666667	1.4508666666666667	10.542366666666668	9.091500000000002	10030.767578125	1179348.2250480962	0	1176	5.563690327772068	1.8262258200590566	0.27576636145319344	165.05429077148438	165.06039428710938
278	165.07565307617188	1.9390166666666666					1	DETECTED	165.0757 m/z @1.94 [CD8321_2.mzXML]	165.07565307617188	1.9390166666666666	1.7384666666666668	19.8755	18.13703333333333	22333.357421875	3541013.6305621946	0	1176	0.03463818849694644	45.21823319205522	89.43646638411045	165.06658935546875	165.07786560058594
279	165.15966796875	16.23535					1	DETECTED	165.1597 m/z @16.24 [CD8321_2.mzXML]	165.15966796875	16.23535	0.13733333333333334	19.967	19.829666666666665	19514.48046875	5447705.806100129	0	1176	2.048749934037197	0.743270820515607	0.7132425029066568	165.15740966796875	165.1622772216797
280	166.0220947265625	11.4533					1	DETECTED	166.0221 m/z @11.45 [CD8321_2.mzXML]	166.0220947265625	11.4533	1.841	11.4533	9.612300000000001	44042.2265625	6454132.051100648	0	1176	8.595635428054884	0.5	null	166.0220947265625	166.03024291992188
281	166.03863525390625	19.30933333333333					1	DETECTED	166.0386 m/z @19.31 [CD8321_2.mzXML]	166.03863525390625	19.30933333333333	8.030416666666666	19.30933333333333	11.278916666666666	7600.2666015625	2716344.3842344056	0	1176	10.284383032811833	0.5	null	166.0363006591797	166.04811096191406
282	166.0623321533203	8.642133333333334					1	DETECTED	166.0623 m/z @8.64 [CD8321_2.mzXML]	166.0623321533203	8.642133333333334	0.70385	19.8755	19.17165	7919.6640625	2532037.9813905335	0	1176	0.2945463908949062	0.5093471677722053	0.008779069596570476	166.05300903320312	166.0723114013672
283	166.0859375	8.401950000000001					1	DETECTED	166.0859 m/z @8.40 [CD8321_2.mzXML]	166.0859375	8.401950000000001	0.55745	19.4915	18.93405	2447714.75	5.6297532605489925E7	1	1176	0.3098531933283937	0.8278614258471377	0.42389515408751566	166.08543395996094	166.08668518066406
284	166.1101837158203	13.193766666666667					1	DETECTED	166.1102 m/z @13.19 [CD8321_2.mzXML]	166.1101837158203	13.193766666666667	8.116783333333334	16.8935	8.776716666666665	16356.78125	5344335.0414102785	0	1176	8.724693217800246	0.8897843676174318	0.7801096322273047	166.10089111328125	166.11778259277344
285	166.5276336669922	2.346033333333333					1	DETECTED	166.5276 m/z @2.35 [CD8321_2.mzXML]	166.5276336669922	2.346033333333333	2.3050333333333333	3.59735	1.2923166666666668	4927.080078125	163964.94998281865	0	1176	0.5745802173182719	15.759959349593526	26.511333769585676	166.52670288085938	166.5281524658203
286	166.58424377441406	8.401950000000001					1	DETECTED	166.5842 m/z @8.40 [CD8321_2.mzXML]	166.58424377441406	8.401950000000001	8.013133333333334	8.501233333333333	0.4880999999999993	6913.30126953125	121793.0811259764	0	1176	0.2856752840609946	0.6276737108320102	0.25534742166402036	166.58395385742188	166.58432006835938
287	166.98463439941406	11.8904					1	DETECTED	166.9846 m/z @11.89 [CD8321_2.mzXML]	166.98463439941406	11.8904	0.10108333333333334	20.0035	19.902416666666667	43848.73828125	7230757.034895297	0	1176	2.23838964854251	1.7312137704849488	0.6378398791653894	166.9838104248047	166.9854278564453
288	167.03134155273438	1.8970833333333335					1	DETECTED	167.0313 m/z @1.90 [CD8321_2.mzXML]	167.03134155273438	1.8970833333333335	1.7839500000000001	9.99795	8.213999999999999	40217.671875	1149929.2216648255	0	1176	0.19090038902333673	27.606133182838178	55.29757315240521	167.02151489257812	167.03416442871094
289	167.05624389648438	8.695					1	DETECTED	167.0562 m/z @8.70 [CD8321_2.mzXML]	167.05624389648438	8.695	8.501233333333333	8.695	0.19376666666666686	4043.4560546875	34304.589543579255	0	1176	0.14698782221479867	0.5	null	167.05596923828125	167.05638122558594
290	167.06800842285156	10.354700000000001					1	DETECTED	167.0680 m/z @10.35 [CD8321_2.mzXML]	167.06800842285156	10.354700000000001	9.846366666666666	10.726366666666667	0.8800000000000008	3989.145263671875	104833.13783734117	0	1176	0.12088005540383762	0.8655737704918018	0.7311475409836037	167.06719970703125	167.07643127441406
291	167.08932495117188	8.35305					1	DETECTED	167.0893 m/z @8.35 [CD8321_2.mzXML]	167.08932495117188	8.35305	7.7097	9.527616666666667	1.817916666666667	169675.609375	3718051.740999572	0	1176	0.2641461112414074	0.9845993920481844	0.6040861134872262	167.0813751220703	167.08970642089844
292	168.093017578125	8.401950000000001					1	DETECTED	168.0930 m/z @8.40 [CD8321_2.mzXML]	168.093017578125	8.401950000000001	3.5202833333333334	10.300666666666666	6.780383333333333	5950.595703125	379946.87631689454	0	1176	0.38415911280250903	0.6944742232843972	5.6341030790321875	168.09002685546875	168.10238647460938
293	168.92474365234375	0.2473					1	DETECTED	168.9247 m/z @0.25 [CD8321_2.mzXML]	168.92474365234375	0.2473	0.2473	20.0035	19.7562	1953.477294921875	1045060.4364830323	0	1176	0.8443689448795147	null	null	168.92388916015625	168.92562866210938
294	168.98008728027344	11.8904					1	DETECTED	168.9801 m/z @11.89 [CD8321_2.mzXML]	168.98008728027344	11.8904	0.10108333333333334	19.893666666666665	19.792583333333333	18579.603515625	2909606.0953913615	0	1176	1.1425160192647361	0.8154512658159204	0.356753038818703	168.97947692871094	168.9893798828125
295	169.03555297851562	3.03465					1	DETECTED	169.0356 m/z @3.03 [CD8321_2.mzXML]	169.03555297851562	3.03465	2.0239833333333332	19.930333333333333	17.90635	118956.2734375	5293706.732258515	1	1176	0.34092307776696185	1.2164430041793806	0.8599141981432004	169.03260803222656	169.0363006591797
296	169.0582275390625	1.8126					1	DETECTED	169.0582 m/z @1.81 [CD8321_2.mzXML]	169.0582275390625	1.8126	1.7224499999999998	10.93515	9.2127	71302.0625	3572684.6953350827	0	1176	0.13128121039109786	51.17431015017595	100.96856517801459	169.04827880859375	169.05848693847656
297	169.0944061279297	1.6748333333333332					1	DETECTED	169.0944 m/z @1.67 [CD8321_2.mzXML]	169.0944061279297	1.6748333333333332	1.5689166666666667	8.889800000000001	7.3208833333333345	29427.818359375	4144750.7251227107	0	1176	0.09433232056221752	33.88374113704904	68.5679731829128	169.09226989746094	169.09713745117188
298	170.0421600341797	1.8126					1	DETECTED	170.0422 m/z @1.81 [CD8321_2.mzXML]	170.0421600341797	1.8126	1.8126	12.771383333333334	10.958783333333335	7443.54345703125	2112514.859069885	0	1176	1.119543733881155	null	null	170.03875732421875	170.04226684570312
299	170.05992126464844	9.1977					1	DETECTED	170.0599 m/z @9.20 [CD8321_2.mzXML]	170.05992126464844	9.1977	3.6596166666666665	10.354700000000001	6.695083333333335	264593.90625	3862670.054358245	0	1176	0.0937287254446364	2.8511563808460476	2.1138925296019844	170.0571746826172	170.06040954589844
300	170.0922088623047	1.8970833333333335					1	DETECTED	170.0922 m/z @1.90 [CD8321_2.mzXML]	170.0922088623047	1.8970833333333335	0.10108333333333334	19.985333333333333	19.88425	8648.96875	5601299.688951423	0	1176	14.249961901333469	5.53570434298441	10.07140868596882	170.09176635742188	170.0968475341797
301	171.0328369140625	1.5110333333333335					1	DETECTED	171.0328 m/z @1.51 [CD8321_2.mzXML]	171.0328369140625	1.5110333333333335	1.4508666666666667	18.104499999999998	16.65363333333333	8950.8486328125	2910304.8636632995	0	1176	0.1210304612296702	138.39584487534617	275.79168975069234	171.02581787109375	171.03297424316406
302	171.0634307861328	9.2259					1	DETECTED	171.0634 m/z @9.23 [CD8321_2.mzXML]	171.0634307861328	9.2259	1.5986	10.300666666666666	8.702066666666667	30512.71875	1311857.642021484	0	1176	0.1339807882899926	2.0485241884529524	4.408908830709477	171.0624542236328	171.0636444091797
303	171.14910888671875	1.1423333333333334					1	DETECTED	171.1491 m/z @1.14 [CD8321_2.mzXML]	171.14910888671875	1.1423333333333334	0.10108333333333334	19.967	19.865916666666667	7506.73046875	4518498.119640258	0	1176	8.856675323321523	9.539455782312926	12.904935535303819	171.14796447753906	171.14999389648438
304	172.0368194580078	9.54405					1	DETECTED	172.0368 m/z @9.54 [CD8321_2.mzXML]	172.0368194580078	9.54405	9.493683333333333	9.57765	0.08396666666666697	7826.1552734375	28351.133411132825	0	1176	0.06561067036932222	0.8335539377895389	0.6671078755790778	172.03675842285156	172.03692626953125
305	172.13316345214844	10.246550000000001					1	DETECTED	172.1332 m/z @10.25 [CD8321_2.mzXML]	172.13316345214844	10.246550000000001	6.364949999999999	11.03445	4.6695	13012.3798828125	793091.1463760992	0	1176	0.08595414588599581	0.601491652926628	0.03445439661617834	172.1329803466797	172.1336212158203
306	172.98687744140625	1.4959833333333334					1	DETECTED	172.9869 m/z @1.50 [CD8321_2.mzXML]	172.98687744140625	1.4959833333333334	1.4163	1.5689166666666667	0.15261666666666684	5345.54443359375	38456.40957061772	0	1176	0.2215119879572789	0.9576448441748573	0.9152896883497147	172.98667907714844	172.98745727539062
307	173.02066040039062	15.65085					1	DETECTED	173.0207 m/z @15.65 [CD8321_2.mzXML]	173.02066040039062	15.65085	0.1921	20.0035	19.8114	5629.845703125	2592232.903743559	0	1176	2.788365263774283	0.6407827282283496	0.2586908636206627	173.01791381835938	173.02915954589844
308	173.9612274169922	11.27045					1	DETECTED	173.9612 m/z @11.27 [CD8321_2.mzXML]	173.9612274169922	11.27045	0.21075	19.985333333333333	19.774583333333332	8687.923828125	1600504.6980881654	0	1176	0.7710548542209921	0.6965716675179272	0.7706917264478722	173.96072387695312	173.9626922607422
309	174.0786590576172	15.4314					1	DETECTED	174.0787 m/z @15.43 [CD8321_2.mzXML]	174.0786590576172	15.4314	9.12105	19.527833333333334	10.406783333333333	11704.9716796875	2568877.990820616	0	1176	2.802289119443584	0.8253637015065688	0.6017914909354348	174.077880859375	174.08474731445312
310	174.12774658203125	8.782916666666667					1	DETECTED	174.1277 m/z @8.78 [CD8321_2.mzXML]	174.12774658203125	8.782916666666667	0.10108333333333334	20.0035	19.902416666666667	2155.037353515625	1397502.3591156628	0	1176	5.460679232867587	1.1462104778176652	1.2924209556353303	174.12648010253906	174.12840270996094
311	174.93772888183594	1.6445					1	DETECTED	174.9377 m/z @1.64 [CD8321_2.mzXML]	174.93772888183594	1.6445	1.5986	3.19965	1.60105	80484.4765625	1425061.084251465	0	1176	0.12057045934788757	17.440631808278848	33.881263616557696	174.93759155273438	174.94252014160156
312	174.99139404296875	1.4959833333333334					1	DETECTED	174.9914 m/z @1.50 [CD8321_2.mzXML]	174.99139404296875	1.4959833333333334	0.3199166666666667	19.930333333333333	19.610416666666666	34186.51171875	2645813.9512741556	0	1176	0.8272942270176344	1.6325669532796427	1.3227618402785215	174.98484802246094	174.99270629882812
313	175.0083465576172	14.4414					1	DETECTED	175.0083 m/z @14.44 [CD8321_2.mzXML]	175.0083465576172	14.4414	9.459666666666667	18.836166666666667	9.3765	5640.578125	1281028.934111267	0	1176	2.1816987842624727	0.9410881085565935	0.8213688785129036	175.00743103027344	175.00888061523438
314	175.02291870117188	2.6049333333333333					1	DETECTED	175.0229 m/z @2.60 [CD8321_2.mzXML]	175.02291870117188	2.6049333333333333	2.0096666666666665	19.419	17.409333333333333	12317.6220703125	1996633.4702232669	0	1176	1.216715409504741	5.757715063085435	1.880913796794853	175.01419067382812	175.03176879882812
315	175.03948974609375	12.850216666666666					1	DETECTED	175.0395 m/z @12.85 [CD8321_2.mzXML]	175.03948974609375	12.850216666666666	9.697583333333334	13.426566666666668	3.7289833333333338	3839.33642578125	462265.82989685057	0	1176	0.6863665706132114	0.5914077120713903	0.18281542414278062	175.0366668701172	175.03997802734375
316	175.0749969482422	15.213866666666666					1	DETECTED	175.0750 m/z @15.21 [CD8321_2.mzXML]	175.0749969482422	15.213866666666666	8.961133333333333	19.967	11.005866666666666	15139.4443359375	3524032.0818385007	0	1176	2.9873507576122957	0.8659226560761255	0.8270733512064705	175.07440185546875	175.07574462890625
317	175.0963592529297	10.797283333333333					1	DETECTED	175.0964 m/z @10.80 [CD8321_2.mzXML]	175.0963592529297	10.797283333333333	0.10108333333333334	19.985333333333333	19.88425	3167.72802734375	1483085.9711337287	0	1176	18.451711114830953	0.9295006637871395	0.8590013275742788	175.0878143310547	175.09716796875
318	175.1188201904297	1.8126					1	DETECTED	175.1188 m/z @1.81 [CD8321_2.mzXML]	175.1188201904297	1.8126	1.5689166666666667	18.781333333333336	17.21241666666667	86633.5546875	2689791.886952667	0	1176	0.14191508673872	1.9613321479072705	2.3145387226047154	175.1156005859375	175.11965942382812
319	176.070556640625	10.542366666666668					1	DETECTED	176.0706 m/z @10.54 [CD8321_2.mzXML]	176.070556640625	10.542366666666668	3.41335	16.271933333333333	12.858583333333334	139483.84375	1665393.1002356592	1	1176	0.08506621910347789	2.446678652969186	6.056169011910258	176.0654754638672	176.0792236328125
320	176.9705810546875	1.5544166666666668					1	DETECTED	176.9706 m/z @1.55 [CD8321_2.mzXML]	176.9705810546875	1.5544166666666668	1.4163	1.7224499999999998	0.3061499999999999	30523.083984375	259167.73141967767	0	1176	0.12001879622834499	1.1083021600096516	1.2166043200193033	176.97015380859375	176.97073364257812
321	176.98489379882812	12.896716666666666					1	DETECTED	176.9849 m/z @12.90 [CD8321_2.mzXML]	176.98489379882812	12.896716666666666	7.546483333333333	14.524283333333333	6.9778	2431.903076171875	750354.0116190795	0	1176	6.429595614070488	0.6521024005183574	0.3042048010367149	176.984130859375	176.9906463623047
322	177.00172424316406	11.617683333333334					1	DETECTED	177.0017 m/z @11.62 [CD8321_2.mzXML]	177.00172424316406	11.617683333333334	4.672033333333333	18.4335	13.761466666666665	4568.0830078125	1143252.2786322949	0	1176	4.9191952378524935	0.9906536225311284	3.152664503711122	176.99850463867188	177.0057373046875
323	177.0605926513672	1.6748333333333332					1	DETECTED	177.0606 m/z @1.67 [CD8321_2.mzXML]	177.0605926513672	1.6748333333333332	1.6139000000000001	16.016933333333334	14.403033333333333	22499.06640625	3352978.142785889	0	1176	0.07912174174109143	118.1868161925607	0.5507338233211218	177.05076599121094	177.06089782714844
324	177.07406616210938	10.527016666666666					1	DETECTED	177.0741 m/z @10.53 [CD8321_2.mzXML]	177.07406616210938	10.527016666666666	1.9250333333333332	15.106050000000002	13.181016666666668	14593.73046875	2301258.4834884643	0	1176	8.572973354613772	0.7661614860138845	0.5877652633009474	177.0738525390625	177.0760040283203
325	177.0908203125	10.8844					1	DETECTED	177.0908 m/z @10.88 [CD8321_2.mzXML]	177.0908203125	10.8844	2.42765	11.647166666666667	9.219516666666667	6429.9501953125	1049518.0051714783	0	1176	1.2827303033483446	0.5450980971807531	0.10025514612811554	177.08547973632812	177.09133911132812
326	177.10211181640625	5.461266666666666					1	DETECTED	177.1021 m/z @5.46 [CD8321_2.mzXML]	177.10211181640625	5.461266666666666	4.73775	8.765433333333334	4.027683333333334	10759.630859375	857605.6892644041	0	1176	1.215774338223107	2.694396023867619	3.996903221282121	177.10166931152344	177.10276794433594
327	177.1634521484375	12.613383333333333					1	DETECTED	177.1635 m/z @12.61 [CD8321_2.mzXML]	177.1634521484375	12.613383333333333	0.13733333333333334	20.0035	19.866166666666665	5299.7705078125	1765222.296972809	0	1176	6.518675032192959	0.796172132472484	2.2046685856634944	177.15887451171875	177.16371154785156
328	177.95579528808594	7.183116666666667					1	DETECTED	177.9558 m/z @7.18 [CD8321_2.mzXML]	177.95579528808594	7.183116666666667	0.13733333333333334	19.930333333333333	19.793	2962.177734375	1323082.45448468	0	1176	7.770443945044283	1.404598968177184	4.342438894462073	177.9550018310547	177.9563446044922
329	178.08631896972656	10.672683333333334					1	DETECTED	178.0863 m/z @10.67 [CD8321_2.mzXML]	178.08631896972656	10.672683333333334	3.23035	12.332383333333333	9.102033333333333	4482.14208984375	565738.6376800538	0	1176	0.160231976831831	0.6115040085994535	44.63242785502075	178.0773162841797	178.0867462158203
330	178.96353149414062	11.320783333333333					1	DETECTED	178.9635 m/z @11.32 [CD8321_2.mzXML]	178.96353149414062	11.320783333333333	0.11925000000000001	19.857000000000003	19.737750000000002	6353.2783203125	1706632.514939789	0	1176	5.604428108505812	0.8810289365146439	2.331572981127825	178.962646484375	178.96405029296875
331	179.0542755126953	14.778366666666667					1	DETECTED	179.0543 m/z @14.78 [CD8321_2.mzXML]	179.0542755126953	14.778366666666667	9.54405	18.872833333333332	9.328783333333332	4337.14892578125	924285.060536866	0	1176	1.4282284690838605	0.8911175925542651	0.39051915650752483	179.0528564453125	179.0553741455078
332	179.07022094726562	10.511783333333334					1	DETECTED	179.0702 m/z @10.51 [CD8321_2.mzXML]	179.07022094726562	10.511783333333334	0.10108333333333334	20.0035	19.902416666666667	70500.9375	1978922.9711330875	0	1176	0.08225077648626389	0.510390848558252	0.013455397972055413	179.06185913085938	179.0707244873047
333	180.0192108154297	1.4661333333333333					1	DETECTED	180.0192 m/z @1.47 [CD8321_2.mzXML]	180.0192108154297	1.4661333333333333	1.4661333333333333	18.580166666666667	17.114033333333335	7475.42236328125	3300258.2460346683	0	1176	10.133320510608206	null	null	180.0150909423828	180.0291748046875
334	180.06541442871094	9.730133333333333					1	DETECTED	180.0654 m/z @9.73 [CD8321_2.mzXML]	180.06541442871094	9.730133333333333	1.5544166666666668	10.672683333333334	9.118266666666667	91147.2890625	1445367.6526300034	0	1176	0.08620893683764308	1.6213783102695065	1.5970798704108813	180.0583953857422	180.07379150390625
335	180.08795166015625	8.889800000000001					1	DETECTED	180.0880 m/z @8.89 [CD8321_2.mzXML]	180.08795166015625	8.889800000000001	0.3929	20.0035	19.610599999999998	4020.697265625	1253328.549458039	0	1176	0.1407776499075002	1.153985571208323	1.109972912633616	180.07936096191406	180.09767150878906
336	180.9033203125	1.7061166666666667					1	DETECTED	180.9033 m/z @1.71 [CD8321_2.mzXML]	180.9033203125	1.7061166666666667	1.6445	2.179333333333333	0.534833333333333	11086.890625	181563.89028906243	0	1176	0.05079264493101454	4.340005409791722	7.680010819583443	180.90248107910156	180.90403747558594
337	180.9476318359375	16.38195					1	DETECTED	180.9476 m/z @16.38 [CD8321_2.mzXML]	180.9476318359375	16.38195	1.4163	19.109333333333332	17.693033333333332	1907.6744384765625	1061652.4889927069	0	1176	1.7278052419202368	0.5911214458888633	0.18224289177772646	180.94671630859375	180.9480743408203
338	181.07159423828125	9.36085					1	DETECTED	181.0716 m/z @9.36 [CD8321_2.mzXML]	181.07159423828125	9.36085	4.09635	17.27766666666667	13.181316666666667	626269.0	6981020.730689181	1	1176	0.08869562005174281	2.680960048498047	0.5865902573440295	181.07020568847656	181.07225036621094
339	181.08523559570312	11.546216666666668					1	DETECTED	181.0852 m/z @11.55 [CD8321_2.mzXML]	181.08523559570312	11.546216666666668	3.3825166666666666	16.38195	12.999433333333332	2114063.25	1.5089357121027714E7	1	1176	0.08295865774787892	3.5199530786880677	5.484849075896095	181.08277893066406	181.0862274169922
340	182.0753936767578	9.36085					1	DETECTED	182.0754 m/z @9.36 [CD8321_2.mzXML]	182.0753936767578	9.36085	8.979366666666666	9.510683333333333	0.5313166666666671	35080.29296875	357189.19277246145	0	1176	0.0921739370842154	0.6923228827298563	0.39621082825361725	182.0750274658203	182.07557678222656
341	182.0889129638672	11.546216666666668					1	DETECTED	182.0889 m/z @11.55 [CD8321_2.mzXML]	182.0889129638672	11.546216666666668	1.9250333333333332	11.7561	9.831066666666667	177727.8125	1.8356357656106148E7	1	1176	7.896764056861967	0.4087529001056987	0.06779955936779745	182.08013916015625	182.0889892578125
342	182.14976501464844	18.012999999999998					1	DETECTED	182.1498 m/z @18.01 [CD8321_2.mzXML]	182.14976501464844	18.012999999999998	0.10108333333333334	20.0035	19.902416666666667	75171.3203125	2.0203893062442116E7	1	1176	3.4046613966449932	0.6002140933290749	0.28186056031482115	182.14894104003906	182.15040588378906
343	183.0489959716797	16.30865					1	DETECTED	183.0490 m/z @16.31 [CD8321_2.mzXML]	183.0489959716797	16.30865	0.28358333333333335	19.838666666666665	19.555083333333332	6919.01318359375	2236911.1199631337	0	1176	1.6614263499258275	0.6101404674343528	0.4117998593927596	183.0482177734375	183.05178833007812
344	183.0800323486328	11.858066666666668					1	DETECTED	183.0800 m/z @11.86 [CD8321_2.mzXML]	183.0800323486328	11.858066666666668	1.9813333333333332	12.416	10.434666666666667	59210.14453125	2117461.8164620954	0	1176	0.10189868592695639	0.5193935301306369	0.020176819502846447	183.0758056640625	183.0892791748047
345	183.15318298339844	16.49181666666667					1	DETECTED	183.1532 m/z @16.49 [CD8321_2.mzXML]	183.15318298339844	16.49181666666667	0.13733333333333334	19.985333333333333	19.848	4908.55419921875	1806267.726577361	0	1176	9.26407870854253	0.6068060847738999	0.22801942505782963	183.14512634277344	183.16268920898438
346	184.0729217529297	12.972466666666666					1	DETECTED	184.0729 m/z @12.97 [CD8321_2.mzXML]	184.0729217529297	12.972466666666666	9.068016666666667	15.213866666666666	6.145849999999999	60806.015625	2960586.670295106	0	1176	0.4287937656478036	2.239529143158303	1.7943093490096624	184.0724639892578	184.0755615234375
347	184.0833740234375	11.874133333333333					1	DETECTED	184.0834 m/z @11.87 [CD8321_2.mzXML]	184.0833740234375	11.874133333333333	11.841066666666668	11.9889	0.14783333333333104	7915.8095703125	40782.833992736276	0	1176	0.09907746648443805	2.2353830645162205	3.327768135468317	184.08323669433594	184.08372497558594
348	185.04188537597656	1.8970833333333335					1	DETECTED	185.0419 m/z @1.90 [CD8321_2.mzXML]	185.04188537597656	1.8970833333333335	1.6290833333333334	10.37215	8.743066666666666	256241.65625	4461240.09293634	0	1176	0.1391995041622145	1.5963320434002555	3.67841170540015	185.0413055419922	185.04476928710938
349	185.1282196044922	9.12105					1	DETECTED	185.1282 m/z @9.12 [CD8321_2.mzXML]	185.1282196044922	9.12105	9.032883333333332	11.971933333333334	2.9390500000000017	45723.6875	525688.1388230589	0	1176	0.08840629092608232	1.936160579698418	1.933563865255504	185.12799072265625	185.13169860839844
350	186.052490234375	10.0679					1	DETECTED	186.0525 m/z @10.07 [CD8321_2.mzXML]	186.052490234375	10.0679	10.032649999999999	16.9665	6.933850000000001	7253.08056640625	352472.7209080202	0	1176	0.08411560513681238	98.35248226949984	195.7049645389997	186.04776000976562	186.06024169921875
351	186.07345581054688	1.9112333333333333					1	DETECTED	186.0735 m/z @1.91 [CD8321_2.mzXML]	186.07345581054688	1.9112333333333333	1.2883166666666668	19.985333333333333	18.697016666666666	50430.484375	1702106.276939331	0	1176	0.1418015592319961	51.870795658905344	108.08742697515699	186.07302856445312	186.07656860351562
352	186.22122192382812	11.438083333333333					1	DETECTED	186.2212 m/z @11.44 [CD8321_2.mzXML]	186.22122192382812	11.438083333333333	10.085716666666666	11.647166666666667	1.5614500000000007	16670.474609375	377472.4966433107	0	1176	0.06182731282450504	0.5773027531980974	0.1583131784772087	186.22071838378906	186.22183227539062
353	186.9224853515625	1.5689166666666667					1	DETECTED	186.9225 m/z @1.57 [CD8321_2.mzXML]	186.9224853515625	1.5689166666666667	1.43485	1.5986	0.16375000000000006	19746.12109375	101053.8900337524	0	1176	0.10606938875212357	0.6087332851275432	0.23131763250450207	186.92210388183594	186.9226531982422
354	186.95191955566406	9.2259					1	DETECTED	186.9519 m/z @9.23 [CD8321_2.mzXML]	186.95191955566406	9.2259	9.168650000000001	9.298466666666666	0.12981666666666491	12378.8017578125	60173.28315527334	0	1176	0.08914029103741683	1.1337700145560645	1.2675400291121293	186.95167541503906	186.95245361328125
355	187.057373046875	1.8689666666666667					1	DETECTED	187.0574 m/z @1.87 [CD8321_2.mzXML]	187.057373046875	1.8689666666666667	1.841	9.28355	7.44255	440764.96875	3131641.105407076	0	1176	0.06320948726859821	7.193316621490513	8.112538370200232	187.05703735351562	187.0588836669922
356	187.12611389160156	11.36505					1	DETECTED	187.1261 m/z @11.37 [CD8321_2.mzXML]	187.12611389160156	11.36505	0.10108333333333334	20.0035	19.902416666666667	5292.39208984375	2534425.6951547535	0	1176	13.816730049988536	0.8834550587566843	1.025233488132721	187.12522888183594	187.13290405273438
357	187.4725799560547	9.2259					1	DETECTED	187.4726 m/z @9.23 [CD8321_2.mzXML]	187.4725799560547	9.2259	9.153783333333333	9.329433333333332	0.1756499999999992	9678.7373046875	58066.44461206061	0	1176	0.09610224567326675	1.2178183498960047	1.9932953143779848	187.47238159179688	187.47279357910156
358	188.05873107910156	9.1977					1	DETECTED	188.0587 m/z @9.20 [CD8321_2.mzXML]	188.05873107910156	9.1977	8.925533333333334	9.409783333333333	0.4842499999999994	11183.1220703125	67637.16797802737	0	1176	0.023852916219722076	0.8896203306797338	0.38921774956302707	188.0496368408203	188.05894470214844
359	188.07029724121094	9.2259					1	DETECTED	188.0703 m/z @9.23 [CD8321_2.mzXML]	188.07029724121094	9.2259	1.8970833333333335	15.0713	13.174216666666668	3536493.5	2.7380192322011888E7	1	1176	0.0935797645967007	1.2988816578814026	1.226600871045354	188.06031799316406	188.07322692871094
360	188.08335876464844	9.1977					1	DETECTED	188.0834 m/z @9.20 [CD8321_2.mzXML]	188.08335876464844	9.1977	1.9955166666666666	9.314	7.318483333333333	10605.4365234375	779854.3477353822	0	1176	0.039459647113183394	0.5080739405411785	0.016147881082357075	188.08164978027344	188.09197998046875
361	188.09475708007812	9.1977					1	DETECTED	188.0948 m/z @9.20 [CD8321_2.mzXML]	188.09475708007812	9.1977	9.153783333333333	18.81833333333333	9.664549999999998	5866.1240234375	867912.0228179317	0	1176	6.2117551925199646	110.03282732447943	184.11745826579778	188.0938720703125	188.10292053222656
362	188.9552764892578	1.4813166666666668					1	DETECTED	188.9553 m/z @1.48 [CD8321_2.mzXML]	188.9552764892578	1.4813166666666668	1.4661333333333333	6.492066666666667	5.025933333333334	3578.88720703125	455912.417058136	0	1176	0.07685904044956038	165.50823271130392	330.01646542260784	188.95516967773438	188.95921325683594
363	189.0238037109375	13.381233333333334					1	DETECTED	189.0238 m/z @13.38 [CD8321_2.mzXML]	189.0238037109375	13.381233333333334	1.4508666666666667	15.632766666666667	14.1819	6005.1005859375	1533729.9199413448	0	1176	0.9650039574231375	0.5943614473989344	0.18872289479786866	189.0216522216797	189.02462768554688
364	189.05203247070312	10.408183333333334					1	DETECTED	189.0520 m/z @10.41 [CD8321_2.mzXML]	189.05203247070312	10.408183333333334	1.4163	10.557616666666666	9.141316666666667	5544.92919921875	787707.246814148	0	1176	0.08401119197123741	0.5083093456506145	0.016618691301228995	189.04632568359375	189.0548553466797
365	189.07374572753906	9.2259					1	DETECTED	189.0737 m/z @9.23 [CD8321_2.mzXML]	189.07374572753906	9.2259	9.12105	10.354700000000001	1.2336500000000008	365902.625	2509756.1110442798	0	1176	0.09026567334937319	1.27880591321757	1.2023620445401302	189.0735321044922	189.07403564453125
366	189.08676147460938	2.522766666666667					1	DETECTED	189.0868 m/z @2.52 [CD8321_2.mzXML]	189.08676147460938	2.522766666666667	2.179333333333333	18.981833333333334	16.802500000000002	13174.296875	2094964.8980515436	0	1176	0.3336491746413177	12.336807659305428	43.28271210885303	189.08612060546875	189.0915069580078
367	189.15916442871094	1.7061166666666667					1	DETECTED	189.1592 m/z @1.71 [CD8321_2.mzXML]	189.15916442871094	1.7061166666666667	1.5838166666666667	14.391666666666667	12.80785	13589.69921875	1711174.438172119	0	1176	0.1652574713228212	52.36242845461975	101.42459953424733	189.158935546875	189.1637420654297
368	190.0498809814453	9.930200000000001					1	DETECTED	190.0499 m/z @9.93 [CD8321_2.mzXML]	190.0498809814453	9.930200000000001	1.4163	19.509833333333333	18.093533333333333	4665.77978515625	1914159.0251972352	0	1176	0.5254595880264326	1.0625878465411462	1.1251756930822925	190.0472869873047	190.05459594726562
369	190.08572387695312	10.814733333333333					1	DETECTED	190.0857 m/z @10.81 [CD8321_2.mzXML]	190.08572387695312	10.814733333333333	9.138200000000001	11.202316666666666	2.0641166666666653	54062.5859375	925650.9453378903	1	1176	0.09025962105904028	0.5682647720555053	0.16607371196092924	190.077392578125	190.0895233154297
370	190.1436309814453	10.37215					1	DETECTED	190.1436 m/z @10.37 [CD8321_2.mzXML]	190.1436309814453	10.37215	0.4657833333333333	19.291333333333334	18.82555	24381.7109375	1148656.3072385562	0	1176	0.2729107245313589	0.8644392533544476	0.6328467669131683	190.14334106445312	190.1439971923828
371	190.9677734375	13.961					1	DETECTED	190.9678 m/z @13.96 [CD8321_2.mzXML]	190.9677734375	13.961	0.11925000000000001	20.0035	19.884249999999998	6563.9404296875	1680310.7739882811	0	1176	7.790469638589581	0.7182708111329852	0.10971401170867247	190.9625701904297	190.96861267089844
372	190.98110961914062	11.219366666666668					1	DETECTED	190.9811 m/z @11.22 [CD8321_2.mzXML]	190.98110961914062	11.219366666666668	1.5399666666666667	18.561833333333333	17.021866666666664	4870.24365234375	2352831.7702215877	0	1176	10.328807688471377	0.879283151159507	0.44752955664901084	190.97805786132812	190.98887634277344
373	191.0174102783203	2.946266666666667					1	DETECTED	191.0174 m/z @2.95 [CD8321_2.mzXML]	191.0174102783203	2.946266666666667	1.43485	16.783666666666665	15.348816666666664	12199.630859375	1671136.3632630312	0	1176	0.23387321778700088	4.632035464007489	8.382098270218963	191.00782775878906	191.02284240722656
374	191.0398406982422	1.7693333333333332					1	DETECTED	191.0398 m/z @1.77 [CD8321_2.mzXML]	191.0398406982422	1.7693333333333332	1.4661333333333333	17.572	16.105866666666667	90745.0234375	2575596.666181427	0	1176	0.09536646357752865	1.2863959683974102	1.121198101367008	191.034423828125	191.0497283935547
375	191.07618713378906	1.6748333333333332					1	DETECTED	191.0762 m/z @1.67 [CD8321_2.mzXML]	191.07618713378906	1.6748333333333332	1.5689166666666667	9.211816666666666	7.642899999999999	112311.25	8963169.851161314	0	1176	0.05328287836920076	41.659199360798524	89.45737723840399	191.07614135742188	191.07876586914062
376	191.97702026367188	1.7693333333333332					1	DETECTED	191.9770 m/z @1.77 [CD8321_2.mzXML]	191.97702026367188	1.7693333333333332	0.11925000000000001	19.564166666666665	19.444916666666664	7160.3837890625	1737328.874885346	0	1176	4.735913289445502	5.892101409019746	35.980327003613546	191.96945190429688	191.98272705078125
377	192.06344604492188	2.1513833333333334					1	DETECTED	192.0634 m/z @2.15 [CD8321_2.mzXML]	192.06344604492188	2.1513833333333334	2.1513833333333334	10.050133333333333	7.89875	9311.3515625	1513460.822573334	0	1176	7.346169928302235	null	null	192.06344604492188	192.06895446777344
378	192.13426208496094	4.064683333333333					1	DETECTED	192.1343 m/z @4.06 [CD8321_2.mzXML]	192.13426208496094	4.064683333333333	3.6441999999999997	4.803883333333333	1.1596833333333336	1987.8565673828125	94757.71463891602	0	1176	0.78863077721876	1.3789884656546043	1.7579769313092084	192.1328582763672	192.1349639892578
379	193.001708984375	1.5110333333333335					1	DETECTED	193.0017 m/z @1.51 [CD8321_2.mzXML]	193.001708984375	1.5110333333333335	1.4163	16.180733333333333	14.764433333333333	11622.224609375	1676909.8519160456	0	1176	10.943027311077225	70.17333536505735	138.06316309492706	193.0001220703125	193.01058959960938
380	193.0555419921875	1.5399666666666667					1	DETECTED	193.0555 m/z @1.54 [CD8321_2.mzXML]	193.0555419921875	1.5399666666666667	1.4163	15.28635	13.87005	11821.328125	1825937.5182077028	0	1176	0.16977717703699535	56.07836927223713	108.59271792890095	193.05007934570312	193.05679321289062
381	193.08584594726562	10.511783333333334					1	DETECTED	193.0858 m/z @10.51 [CD8321_2.mzXML]	193.08584594726562	10.511783333333334	10.479083333333334	11.051183333333334	0.5721000000000007	61223.640625	402263.2928631601	0	1176	0.08906612562018701	3.5161683466247937	4.467575794608483	193.0852813720703	193.08596801757812
382	194.0321502685547	1.841					1	DETECTED	194.0322 m/z @1.84 [CD8321_2.mzXML]	194.0321502685547	1.841	0.10108333333333334	19.985333333333333	19.88425	5989.7529296875	2148159.1501135547	0	1176	17.013056704858467	5.71413860817089	4.137134904982921	194.0320281982422	194.03382873535156
383	194.0891876220703	10.511783333333334					1	DETECTED	194.0892 m/z @10.51 [CD8321_2.mzXML]	194.0891876220703	10.511783333333334	3.19965	10.672683333333334	7.473033333333333	7449.740234375	611515.4140963744	0	1176	0.11607322925998886	0.5119895339782412	0.02146225066977578	194.08062744140625	194.08929443359375
384	194.45606994628906	9.9137					1	DETECTED	194.4561 m/z @9.91 [CD8321_2.mzXML]	194.45606994628906	9.9137	9.897216666666667	9.963133333333333	0.0659166666666664	2083.64208984375	7236.790786621173	0	1176	0.11583844373429208	1.9994944388270812	2.9989888776541624	194.4556121826172	194.45606994628906
385	194.9626007080078	10.9848					1	DETECTED	194.9626 m/z @10.98 [CD8321_2.mzXML]	194.9626007080078	10.9848	10.744183333333332	15.65085	4.906666666666668	4255.28173828125	742238.430128907	0	1176	3.9444757181797474	10.196024104730855	19.39204820946171	194.96224975585938	194.96340942382812
386	194.97691345214844	11.692649999999999					1	DETECTED	194.9769 m/z @11.69 [CD8321_2.mzXML]	194.97691345214844	11.692649999999999	11.603033333333334	14.147566666666668	2.5445333333333338	6626.65087890625	381724.14451074204	0	1176	0.1495859407566993	14.196763994792988	27.393527989585976	194.97567749023438	194.97702026367188
387	195.0296173095703	16.253566666666668					1	DETECTED	195.0296 m/z @16.25 [CD8321_2.mzXML]	195.0296173095703	16.253566666666668	0.13733333333333334	20.0035	19.866166666666665	7422.77392578125	2769945.3967111805	0	1176	8.393149119029491	0.6163402532022577	0.23238929059364005	195.0285186767578	195.03042602539062
388	195.08721923828125	9.930200000000001					1	DETECTED	195.0872 m/z @9.93 [CD8321_2.mzXML]	195.08721923828125	9.930200000000001	0.10108333333333334	20.0035	19.902416666666667	716253.5625	2.0636219602401715E7	1	1176	0.10192174693609601	0.5153933843776194	1.7662306940556578	195.08636474609375	195.0912322998047
389	195.10125732421875	11.546216666666668					1	DETECTED	195.1013 m/z @11.55 [CD8321_2.mzXML]	195.10125732421875	11.546216666666668	1.7224499999999998	12.3491	10.62665	69259.4609375	2130240.6995510883	0	1176	0.08921607406814935	0.6243297729332418	2.0870075751614667	195.09727478027344	195.10137939453125
390	196.00254821777344	19.967					1	DETECTED	196.0025 m/z @19.97 [CD8321_2.mzXML]	196.00254821777344	19.967	0.13733333333333334	20.0035	19.866166666666665	5145.5927734375	2126033.9212717596	0	1176	11.991396325345416	0.5009203382137875	0.0026131850510313433	196.0018768310547	196.00448608398438
391	196.06021118164062	9.12105					1	DETECTED	196.0602 m/z @9.12 [CD8321_2.mzXML]	196.06021118164062	9.12105	8.729999999999999	18.214166666666664	9.484166666666665	13544.9140625	1098831.2227288214	0	1176	5.887954243072084	12.782103068909123	17.616966939969245	196.05996704101562	196.068603515625
392	196.09091186523438	9.930200000000001					1	DETECTED	196.0909 m/z @9.93 [CD8321_2.mzXML]	196.09091186523438	9.930200000000001	0.1921	19.6005	19.4084	48034.52734375	2285513.581719454	0	1176	0.09961222855344509	0.7996856017081322	2.5224940490603527	196.0902099609375	196.0994110107422
393	196.86497497558594	1.9530666666666667					1	DETECTED	196.8650 m/z @1.95 [CD8321_2.mzXML]	196.86497497558594	1.9530666666666667	1.7061166666666667	2.3050333333333333	0.5989166666666665	23201.373046875	404252.69645727536	0	1176	0.2211065579689313	1.2126273874603493	1.4252547749206987	196.86431884765625	196.86538696289062
394	196.95614624023438	11.8904					1	DETECTED	196.9561 m/z @11.89 [CD8321_2.mzXML]	196.95614624023438	11.8904	11.15235	16.674666666666667	5.522316666666667	5009.0625	558818.254064026	0	1176	0.33076050072660834	3.741153490052619	6.482306980105238	196.95542907714844	196.9563446044922
395	197.0645751953125	15.559566666666665					1	DETECTED	197.0646 m/z @15.56 [CD8321_2.mzXML]	197.0645751953125	15.559566666666665	8.765433333333334	19.8755	11.110066666666665	11430.9501953125	2650671.3826812413	0	1176	1.867464206596848	0.7786726589090014	0.6840920234824069	197.06361389160156	197.0677032470703
396	197.1005096435547	1.7542333333333333					1	DETECTED	197.1005 m/z @1.75 [CD8321_2.mzXML]	197.1005096435547	1.7542333333333333	1.6903166666666667	13.092916666666667	11.402600000000001	34213.6953125	1321157.3681239623	0	1176	0.06256422126824113	64.56444155649137	127.63977513597173	197.09141540527344	197.1072998046875
397	197.12840270996094	9.7461					1	DETECTED	197.1284 m/z @9.75 [CD8321_2.mzXML]	197.12840270996094	9.7461	9.697583333333334	9.930200000000001	0.23261666666666692	17650.6640625	106912.52516113217	0	1176	0.08588699048487314	null	3.044148569964817	197.1282196044922	197.12867736816406
398	198.05259704589844	10.542366666666668					1	DETECTED	198.0526 m/z @10.54 [CD8321_2.mzXML]	198.05259704589844	10.542366666666668	0.4657833333333333	10.8495	10.383716666666668	31229.298828125	1211462.006485291	0	1176	0.08512947989796693	2.157064689463597	2.607359287272874	198.04957580566406	198.0526580810547
399	198.08450317382812	1.841					1	DETECTED	198.0845 m/z @1.84 [CD8321_2.mzXML]	198.08450317382812	1.841	1.7980333333333334	9.314	7.5159666666666665	25571.302734375	978148.8868536986	0	1176	0.1102764951080506	87.46276183087679	173.92552366175357	198.075439453125	198.08482360839844
400	198.0972900390625	8.589566666666666					1	DETECTED	198.0973 m/z @8.59 [CD8321_2.mzXML]	198.0972900390625	8.589566666666666	2.85785	10.33675	7.4789	2126.466796875	455527.5939871522	0	1176	0.6316289813212617	0.6524136166302708	0.3048272332605416	198.09591674804688	198.09793090820312
401	198.8617401123047	1.7542333333333333					1	DETECTED	198.8617 m/z @1.75 [CD8321_2.mzXML]	198.8617401123047	1.7542333333333333	1.6903166666666667	2.2075	0.5171833333333333	22027.03125	386128.25925244135	0	1176	0.018730141411021695	4.04576271186441	6.485566584877221	198.86160278320312	198.86241149902344
402	198.93984985351562	1.5544166666666668					1	DETECTED	198.9398 m/z @1.55 [CD8321_2.mzXML]	198.93984985351562	1.5544166666666668	1.43485	1.6595166666666665	0.22466666666666657	254483.0625	1711473.4767033686	0	1176	0.11730755392449366	0.8125344016798463	0.5308287046647533	198.93951416015625	198.94007873535156
403	199.01353454589844	13.251299999999999					1	DETECTED	199.0135 m/z @13.25 [CD8321_2.mzXML]	199.01353454589844	13.251299999999999	9.138200000000001	18.981833333333334	9.843633333333333	3112.2841796875	878856.8030048829	0	1176	7.840029167046605	1.1966197434214265	1.393239486842853	199.0060577392578	199.01805114746094
404	199.0964813232422	10.557616666666666					1	DETECTED	199.0965 m/z @10.56 [CD8321_2.mzXML]	199.0964813232422	10.557616666666666	2.346033333333333	12.213266666666668	9.867233333333335	6619.17919921875	1102810.6323639527	0	1176	0.09486712527878538	0.6008118612934981	0.20162372258699618	199.08685302734375	199.09811401367188
405	199.1688995361328	12.787083333333333					1	DETECTED	199.1689 m/z @12.79 [CD8321_2.mzXML]	199.1688995361328	12.787083333333333	0.15558333333333335	18.4885	18.332916666666666	12604.5986328125	1165988.9776356507	0	1176	0.11685940012019103	0.5746198615618737	0.06994520127388541	199.16807556152344	199.16978454589844
406	200.0402069091797	1.6748333333333332					1	DETECTED	200.0402 m/z @1.67 [CD8321_2.mzXML]	200.0402069091797	1.6748333333333332	1.6139000000000001	7.872483333333333	6.258583333333333	35146.953125	643535.714501587	0	1176	0.06453500249272048	51.355990153173096	75.9828861396936	200.03660583496094	200.04420471191406
407	200.1278076171875	1.9669833333333335					1	DETECTED	200.1278 m/z @1.97 [CD8321_2.mzXML]	200.1278076171875	1.9669833333333335	1.9112333333333333	3.81595	1.9047166666666666	12072.5029296875	376597.6829768676	0	1176	0.24654047578958704	17.082660687593364	33.16532137518673	200.12754821777344	200.1286163330078
408	200.20074462890625	10.408183333333334					1	DETECTED	200.2007 m/z @10.41 [CD8321_2.mzXML]	200.20074462890625	10.408183333333334	0.11925000000000001	20.0035	19.884249999999998	41427.484375	3343339.539234559	0	1176	0.1040702247309877	2.771263783278264	51.23436596628446	200.20001220703125	200.20191955566406
409	200.93748474121094	1.5544166666666668					1	DETECTED	200.9375 m/z @1.55 [CD8321_2.mzXML]	200.93748474121094	1.5544166666666668	1.4508666666666667	1.5986	0.14773333333333327	31319.66015625	205283.0086440428	0	1176	0.1212455675104851	0.7133429905037819	0.4266859810075638	200.93728637695312	200.9376983642578
410	200.9728240966797	1.4813166666666668					1	DETECTED	200.9728 m/z @1.48 [CD8321_2.mzXML]	200.9728240966797	1.4813166666666668	1.43485	1.6139000000000001	0.17905000000000015	35249.03515625	246594.53745166017	0	1176	0.11725272575350365	1.813711617622065	2.9219310888953713	200.9728240966797	200.9730224609375
411	201.0158233642578	1.8830833333333332					1	DETECTED	201.0158 m/z @1.88 [CD8321_2.mzXML]	201.0158233642578	1.8830833333333332	1.7693333333333332	2.5637833333333333	0.7944500000000001	43865.671875	508866.28718725557	0	1176	0.12843522737543234	3.492087912087912	5.731090632003095	201.01548767089844	201.01641845703125
412	201.11183166503906	1.2154500000000001					1	DETECTED	201.1118 m/z @1.22 [CD8321_2.mzXML]	201.11183166503906	1.2154500000000001	0.10108333333333334	20.0035	19.902416666666667	40412.9921875	2.8746421053996693E7	0	1176	2.8781398018318	0.7015170329387387	0.37456707454990734	201.111083984375	201.11245727539062
413	202.11537170410156	19.509833333333333					1	DETECTED	202.1154 m/z @19.51 [CD8321_2.mzXML]	202.11537170410156	19.509833333333333	0.11925000000000001	19.985333333333333	19.866083333333332	5128.54150390625	3045933.7899761344	0	1176	16.16432270341749	0.5122611061210983	0.024522212242196615	202.11444091796875	202.11593627929688
414	202.97067260742188	1.4959833333333334					1	DETECTED	202.9707 m/z @1.50 [CD8321_2.mzXML]	202.97067260742188	1.4959833333333334	1.4508666666666667	1.5838166666666667	0.1329499999999999	12489.904296875	66225.99007495111	0	1176	0.10520468083166512	1.4734022903583284	1.9468045807166565	202.97042846679688	202.9707489013672
415	203.05198669433594	1.7980333333333334					1	DETECTED	203.0520 m/z @1.80 [CD8321_2.mzXML]	203.05198669433594	1.7980333333333334	1.6748333333333332	12.44825	10.773416666666666	2212077.0	3.0482417095094047E7	1	1176	0.12223314328882418	4.95504609814289	7.376053339054981	203.05075073242188	203.0536346435547
416	203.10618591308594	12.178066666666666					1	DETECTED	203.1062 m/z @12.18 [CD8321_2.mzXML]	203.10618591308594	12.178066666666666	1.3978166666666667	12.332383333333333	10.934566666666665	7425.37841796875	1357070.0180491337	0	1176	0.11104875864296027	0.5071573788486662	null	203.10580444335938	203.11610412597656
417	203.1498565673828	1.8550499999999999					1	DETECTED	203.1499 m/z @1.86 [CD8321_2.mzXML]	203.1498565673828	1.8550499999999999	1.8550499999999999	18.451833333333333	16.596783333333335	67800.765625	1779099.1234634095	0	1176	0.03840284033290242	null	null	203.14328002929688	203.15057373046875
418	203.82363891601562	9.2259					1	DETECTED	203.8236 m/z @9.23 [CD8321_2.mzXML]	203.82363891601562	9.2259	9.153783333333333	9.426133333333333	0.2723499999999994	16417.107421875	112186.09708099374	0	1176	0.09866676526491425	1.9609696844694375	1.5499775195127279	203.8232879638672	203.8242950439453
419	204.05555725097656	1.7980333333333334					1	DETECTED	204.0556 m/z @1.80 [CD8321_2.mzXML]	204.05555725097656	1.7980333333333334	1.7542333333333333	18.232666666666667	16.478433333333335	123081.5546875	3737566.105053039	0	1176	0.18476009110569303	98.84925355384306	11.549851296173049	204.05397033691406	204.06552124023438
420	204.1226806640625	1.8830833333333332					1	DETECTED	204.1227 m/z @1.88 [CD8321_2.mzXML]	204.1226806640625	1.8830833333333332	1.7061166666666667	8.659683333333334	6.953566666666667	1418383.875	1.2335457608007604E7	1	1176	0.048593804928730666	1.8408441863552045	1.1899281775787423	204.1220703125	204.1234130859375
421	204.41612243652344	9.211816666666666					1	DETECTED	204.4161 m/z @9.21 [CD8321_2.mzXML]	204.41612243652344	9.211816666666666	9.138200000000001	9.329433333333332	0.19123333333333115	13952.033203125	90487.93591473377	0	1176	0.10319527847154042	1.298845370160767	1.4415674076758809	204.41598510742188	204.4164581298828
422	204.95654296875	1.6290833333333334					1	DETECTED	204.9565 m/z @1.63 [CD8321_2.mzXML]	204.95654296875	1.6290833333333334	1.5689166666666667	1.7224499999999998	0.15353333333333308	47397.0	206719.9513540039	0	1176	0.06622953109775431	1.2759002770083074	1.098474005272675	204.95652770996094	204.95681762695312
423	204.9959716796875	11.7561					1	DETECTED	204.9960 m/z @11.76 [CD8321_2.mzXML]	204.9959716796875	11.7561	11.1855	14.983333333333333	3.797833333333333	4224.6162109375	485547.3318049012	0	1176	0.5878229268726276	3.3279296646804495	5.655859329360899	204.9952392578125	204.9968719482422
424	205.02410888671875	1.841					1	DETECTED	205.0241 m/z @1.84 [CD8321_2.mzXML]	205.02410888671875	1.841	1.43485	14.828833333333334	13.393983333333335	28655.46875	4493271.082450683	0	1176	1.3202476799724912	16.488961385366654	37.83493025174031	205.02381896972656	205.03089904785156
425	205.05648803710938	1.8126					1	DETECTED	205.0565 m/z @1.81 [CD8321_2.mzXML]	205.05648803710938	1.8126	1.7542333333333333	18.94516666666667	17.190933333333337	25896.8671875	3688763.800075438	0	1176	7.610022281766852	147.2667047401485	131.02805217049945	205.04653930664062	205.0663604736328
426	205.0856475830078	12.416					1	DETECTED	205.0856 m/z @12.42 [CD8321_2.mzXML]	205.0856475830078	12.416	0.10108333333333334	20.0035	19.902416666666667	21017.8359375	4419978.17225372	0	1176	0.11287436621579694	0.5825878927615593	0.21983425154707098	205.07736206054688	205.0863800048828
427	205.09681701660156	9.1977					1	DETECTED	205.0968 m/z @9.20 [CD8321_2.mzXML]	205.09681701660156	9.1977	8.467416666666667	11.168916666666666	2.7014999999999993	5048927.5	3.9915267870377526E7	1	1176	0.09845162806112207	2.7588523034100856	2.2351967517419844	205.09637451171875	205.10423278808594
428	205.12615966796875	1.8830833333333332					1	DETECTED	205.1262 m/z @1.88 [CD8321_2.mzXML]	205.12615966796875	1.8830833333333332	1.841	10.797283333333333	8.956283333333333	122656.0	1762782.2348403938	0	1176	0.05125686622756409	87.149135633359	6.6136674794273	205.1165313720703	205.13381958007812
429	205.78115844726562	9.2686					1	DETECTED	205.7812 m/z @9.27 [CD8321_2.mzXML]	205.78115844726562	9.2686	9.138200000000001	9.36085	0.22264999999999802	5902.455078125	58449.254600402724	0	1176	0.16025264347131696	0.8537193251533792	0.7074386503067585	205.78065490722656	205.78115844726562
430	205.9871826171875	11.253233333333332					1	DETECTED	205.9872 m/z @11.25 [CD8321_2.mzXML]	205.9871826171875	11.253233333333332	0.11925000000000001	19.930333333333333	19.811083333333332	16288.80078125	3559453.594134427	0	1176	0.7607652607048667	1.0520920874068784	2.4224168681050777	205.98651123046875	205.99510192871094
431	206.08087158203125	10.318883333333334					1	DETECTED	206.0809 m/z @10.32 [CD8321_2.mzXML]	206.08087158203125	10.318883333333334	1.0692	18.506833333333336	17.437633333333338	86511.28125	2328531.043051057	1	1176	0.0924615955572552	0.5086598231858628	2.585241785564943	206.0804901123047	206.08949279785156
432	206.1001434326172	9.211816666666666					1	DETECTED	206.1001 m/z @9.21 [CD8321_2.mzXML]	206.1001434326172	9.211816666666666	9.12105	10.103516666666668	0.9824666666666673	508031.46875	4008901.35372595	0	1176	0.09989997229925152	1.770014293026094	1.6205737891616085	206.10009765625	206.10055541992188
433	206.38214111328125	9.2259					1	DETECTED	206.3821 m/z @9.23 [CD8321_2.mzXML]	206.38214111328125	9.2259	9.153783333333333	9.314	0.1602166666666669	16656.623046875	99212.45117041047	0	1176	0.09845533880391955	1.1108158077189831	1.2216316154379665	206.38165283203125	206.38253784179688
434	206.89340209960938	1.7224499999999998					1	DETECTED	206.8934 m/z @1.72 [CD8321_2.mzXML]	206.89340209960938	1.7224499999999998	1.6748333333333332	2.814783333333333	1.13995	82710.328125	779055.3427971803	0	1176	0.10714964013962991	3.465909628406218	2.878164530225604	206.8885498046875	206.89398193359375
435	206.9908905029297	16.363683333333334					1	DETECTED	206.9909 m/z @16.36 [CD8321_2.mzXML]	206.9908905029297	16.363683333333334	0.2473	19.985333333333333	19.738033333333334	6673.89892578125	2181968.360026915	0	1176	8.261058389436524	0.6123592658816132	0.4865064771266697	206.9867401123047	206.9915008544922
436	207.01666259765625	13.322916666666666					1	DETECTED	207.0167 m/z @13.32 [CD8321_2.mzXML]	207.01666259765625	13.322916666666666	1.4163	15.123433333333333	13.707133333333333	8553.154296875	2188970.9888960263	0	1176	1.9215476171753636	0.5755870090527346	0.15122037880123432	207.01589965820312	207.0261993408203
437	207.08428955078125	10.318883333333334					1	DETECTED	207.0843 m/z @10.32 [CD8321_2.mzXML]	207.08428955078125	10.318883333333334	0.21075	10.443883333333334	10.233133333333335	8886.2802734375	572735.0744335942	0	1176	0.1618445527326351	0.5117144038889904	2.3825614797115167	207.07568359375	207.08450317382812
438	207.104248046875	9.1977					1	DETECTED	207.1042 m/z @9.20 [CD8321_2.mzXML]	207.104248046875	9.1977	9.050316666666667	9.99795	0.9476333333333322	22819.84765625	218534.21536450184	0	1176	0.09368528923613795	1.2274768108889922	0.9356500392969404	207.10398864746094	207.11282348632812
439	208.04904174804688	15.943633333333334					1	DETECTED	208.0490 m/z @15.94 [CD8321_2.mzXML]	208.04904174804688	15.943633333333334	8.889800000000001	20.0035	11.113699999999998	15702.3017578125	3575325.522595217	0	1176	2.302405889672876	0.791094150551396	0.503228288506405	208.0480194091797	208.04922485351562
440	208.8905792236328	1.7542333333333333					1	DETECTED	208.8906 m/z @1.75 [CD8321_2.mzXML]	208.8905792236328	1.7542333333333333	1.6903166666666667	2.0807166666666665	0.39039999999999986	49502.609375	407397.45150512713	0	1176	0.12740908207362867	3.053976531942635	5.10795306388527	208.8903045654297	208.8909454345703
441	208.9783935546875	14.04735					1	DETECTED	208.9784 m/z @14.05 [CD8321_2.mzXML]	208.9783935546875	14.04735	11.647166666666667	15.92515	4.277983333333333	6006.4619140625	807345.0348734132	0	1176	1.98254234851907	0.891178451646055	0.78235690329211	208.97750854492188	208.9793701171875
442	209.03311157226562	1.5110333333333335					1	DETECTED	209.0331 m/z @1.51 [CD8321_2.mzXML]	209.03311157226562	1.5110333333333335	1.4163	9.7461	8.3298	73324.640625	1866661.3907251894	0	1176	0.17909895509389018	0.9926504644503359	0.9112115812176858	209.03173828125	209.0412139892578
443	209.04534912109375	16.23535					1	DETECTED	209.0453 m/z @16.24 [CD8321_2.mzXML]	209.04534912109375	16.23535	0.10108333333333334	19.985333333333333	19.88425	31817.474609375	7271201.779676607	0	1176	2.483930744544759	0.7498401825268679	0.4609599632111947	209.0446319580078	209.0458221435547
444	209.09181213378906	7.764283333333334					1	DETECTED	209.0918 m/z @7.76 [CD8321_2.mzXML]	209.09181213378906	7.764283333333334	5.5497000000000005	9.846366666666666	4.296666666666666	20617.287109375	1753500.7150092772	0	1176	1.1219582802052743	0.6794218416984061	0.22685039694014117	209.09124755859375	209.10044860839844
445	209.1168670654297	12.039283333333334					1	DETECTED	209.1169 m/z @12.04 [CD8321_2.mzXML]	209.1168670654297	12.039283333333334	4.688366666666667	18.909	14.220633333333332	150754.859375	3328548.828584234	1	1176	0.08979792998763614	0.7993661984146069	3.826897748398996	209.11245727539062	209.11798095703125
446	210.0399932861328	18.63566666666667					1	DETECTED	210.0400 m/z @18.64 [CD8321_2.mzXML]	210.0399932861328	18.63566666666667	0.2655	18.63566666666667	18.37016666666667	6913.63720703125	985765.5796773994	0	1176	2.031088574801636	0.5	null	210.0399932861328	210.0496368408203
447	210.12030029296875	12.07325					1	DETECTED	210.1203 m/z @12.07 [CD8321_2.mzXML]	210.12030029296875	12.07325	2.8000333333333334	12.229783333333334	9.42975	14530.0712890625	1121880.7411013495	0	1176	0.14517896242917772	0.5084400774272861	0.021280969477796303	210.11048889160156	210.1204071044922
448	210.93521118164062	11.647166666666667					1	DETECTED	210.9352 m/z @11.65 [CD8321_2.mzXML]	210.93521118164062	11.647166666666667	1.6445	18.140666666666668	16.496166666666667	10435.1904296875	2804569.958872193	0	1176	0.8283493771305697	0.8225445414001148	0.43565777695018176	210.9320068359375	210.93626403808594
449	211.00363159179688	10.57305					1	DETECTED	211.0036 m/z @10.57 [CD8321_2.mzXML]	211.00363159179688	10.57305	10.495766666666666	10.96805	0.4722833333333334	9191.17578125	166883.74061535636	0	1176	0.42094988344257445	3.0555315937028062	5.1110631874056125	211.0028076171875	211.00369262695312
450	211.04177856445312	2.7013499999999997					1	DETECTED	211.0418 m/z @2.70 [CD8321_2.mzXML]	211.04177856445312	2.7013499999999997	2.1374500000000003	17.517	15.379549999999998	16566.583984375	1934098.1721559141	0	1176	0.4151154379620605	0.8824970400048556	0.7438013919596492	211.0404815673828	211.0467071533203
451	211.0713653564453	19.30933333333333					1	DETECTED	211.0714 m/z @19.31 [CD8321_2.mzXML]	211.0713653564453	19.30933333333333	10.443883333333334	19.30933333333333	8.865449999999997	4928.36572265625	1419288.5111853636	0	1176	5.415972206198193	0.5	null	211.0713653564453	211.08059692382812
452	211.12245178222656	12.866116666666667					1	DETECTED	211.1225 m/z @12.87 [CD8321_2.mzXML]	211.12245178222656	12.866116666666667	0.10108333333333334	19.801666666666666	19.700583333333334	8249.8427734375	3647788.360980102	0	1176	0.032002371443597966	0.7716620403132516	20.610624488331148	211.11477661132812	211.1324462890625
453	211.13247680664062	0.7950833333333333					1	DETECTED	211.1325 m/z @0.80 [CD8321_2.mzXML]	211.13247680664062	0.7950833333333333	0.11925000000000001	20.0035	19.884249999999998	4988.1513671875	3278730.56353076	0	1176	16.68657362334337	14.71091245376079	28.42182490752158	211.13246154785156	211.13357543945312
454	211.1439666748047	10.282433333333334					1	DETECTED	211.1440 m/z @10.28 [CD8321_2.mzXML]	211.1439666748047	10.282433333333334	10.22925	14.4083	4.17905	11263.1640625	1005286.988464722	0	1176	0.1344871198429427	39.28909432779707	69.10928127976865	211.1340789794922	211.1441192626953
455	212.01953125	11.36505					1	DETECTED	212.0195 m/z @11.37 [CD8321_2.mzXML]	212.01953125	11.36505	11.335749999999999	11.4533	0.11755000000000138	20756.6875	87937.38292797862	0	1176	0.07567662642171058	2.0059726962456894	3.011945392491379	212.0192413330078	212.0198974609375
456	212.06784057617188	10.8495					1	DETECTED	212.0678 m/z @10.85 [CD8321_2.mzXML]	212.06784057617188	10.8495	10.814733333333333	13.062466666666667	2.2477333333333345	8587.005859375	483239.2016546631	0	1176	0.21113602564971856	32.325982742088954	63.65196548417791	212.06748962402344	212.0758514404297
457	212.8387908935547	1.7693333333333332					1	DETECTED	212.8388 m/z @1.77 [CD8321_2.mzXML]	212.8387908935547	1.7693333333333332	1.7061166666666667	2.193566666666667	0.48745000000000016	22413.927734375	371432.34414648433	0	1176	0.26790840702241003	3.8553915106775767	6.347342836085737	212.8382110595703	212.8393096923828
458	213.0328826904297	14.457583333333334					1	DETECTED	213.0329 m/z @14.46 [CD8321_2.mzXML]	213.0328826904297	14.457583333333334	5.936283333333334	17.627166666666668	11.690883333333334	1946.043212890625	580248.5733727113	0	1176	8.756771058636202	0.6859800343453073	0.37196006869061454	213.02386474609375	213.0335235595703
459	213.11154174804688	11.531433333333332					1	DETECTED	213.1115 m/z @11.53 [CD8321_2.mzXML]	213.11154174804688	11.531433333333332	10.557616666666666	17.424833333333332	6.867216666666666	4071.00244140625	1020132.0301816405	0	1176	6.824456036830343	3.5259289051669565	6.051857810333913	213.11154174804688	213.1171112060547
460	213.1638641357422	13.891566666666668					1	DETECTED	213.1639 m/z @13.89 [CD8321_2.mzXML]	213.1638641357422	13.891566666666668	11.80695	14.474166666666667	2.6672166666666666	2225.85107421875	289826.8699843751	0	1176	2.231663145387783	0.6397379214403925	0.27947584288078503	213.16281127929688	213.16392517089844
461	213.17791748046875	10.511783333333334					1	DETECTED	213.1779 m/z @10.51 [CD8321_2.mzXML]	213.17791748046875	10.511783333333334	4.064683333333333	12.580466666666666	8.515783333333333	3837.00146484375	545320.8005145263	0	1176	0.07551700047112853	0.6604351827436624	0.3208703654873249	213.1777801513672	213.18634033203125
462	213.95901489257812	18.762999999999998					1	DETECTED	213.9590 m/z @18.76 [CD8321_2.mzXML]	213.95901489257812	18.762999999999998	0.11925000000000001	19.985333333333333	19.866083333333332	3223.460693359375	1335409.516926605	0	1176	2.214281037778406	0.5327813163481954	0.06725429671292892	213.95814514160156	213.96011352539062
463	214.02662658691406	10.527016666666666					1	DETECTED	214.0266 m/z @10.53 [CD8321_2.mzXML]	214.02662658691406	10.527016666666666	9.81275	10.588633333333332	0.7758833333333328	3594.13427734375	59123.897443969734	0	1176	0.07922033644684667	0.543132816875116	0.08626563375023204	214.01686096191406	214.0266571044922
464	214.91709899902344	1.5544166666666668					1	DETECTED	214.9171 m/z @1.55 [CD8321_2.mzXML]	214.91709899902344	1.5544166666666668	1.43485	1.6903166666666667	0.25546666666666673	1059820.5	6481170.418322509	0	1176	0.14235942607764662	0.8012363596660479	0.5286537791182515	214.9161376953125	214.91749572753906
465	214.9886016845703	1.5110333333333335					1	DETECTED	214.9886 m/z @1.51 [CD8321_2.mzXML]	214.9886016845703	1.5110333333333335	1.43485	1.5838166666666667	0.1489666666666667	37634.265625	237078.17722448724	0	1176	0.10941170244178866	0.9776854080069988	0.9553708160139975	214.98838806152344	214.98880004882812
466	215.0159912109375	1.9390166666666666					1	DETECTED	215.0160 m/z @1.94 [CD8321_2.mzXML]	215.0159912109375	1.9390166666666666	1.8830833333333332	16.016933333333334	14.13385	60472.7890625	3540959.9856079705	0	1176	1.5400227647973852	16.99925854429125	12.40322494708398	215.00816345214844	215.0228271484375
467	215.92074584960938	1.5544166666666668					1	DETECTED	215.9207 m/z @1.55 [CD8321_2.mzXML]	215.92074584960938	1.5544166666666668	1.43485	4.672033333333333	3.2371833333333333	32339.509765625	501168.3367797242	0	1176	0.09625118267689547	13.53714803456926	26.074296069138523	215.9110107421875	215.9209747314453
468	216.922119140625	1.6748333333333332					1	DETECTED	216.9221 m/z @1.67 [CD8321_2.mzXML]	216.922119140625	1.6748333333333332	1.4661333333333333	1.9112333333333333	0.44510000000000005	199000.390625	1557276.487148194	0	1176	0.12290918995645739	0.864053483776258	5.15683876276739	216.91357421875	216.9227752685547
469	216.95042419433594	1.5544166666666668					1	DETECTED	216.9504 m/z @1.55 [CD8321_2.mzXML]	216.95042419433594	1.5544166666666668	1.43485	7.836983333333333	6.4021333333333335	121394.0390625	2550191.412971374	0	1176	0.12352745345228078	0.8423511556159369	0.5916848988444198	216.94581604003906	216.95057678222656
470	217.06961059570312	9.9137					1	DETECTED	217.0696 m/z @9.91 [CD8321_2.mzXML]	217.06961059570312	9.9137	9.863499999999998	10.050133333333333	0.18663333333333476	12303.4697265625	81798.15908105514	0	1176	0.11218227368264522	1.858897742363817	2.717795484727634	217.0694122314453	217.06964111328125
471	217.08160400390625	1.8689666666666667					1	DETECTED	217.0816 m/z @1.87 [CD8321_2.mzXML]	217.08160400390625	1.8689666666666667	1.841	18.909	17.067999999999998	33899.33203125	1639565.2089089665	0	1176	0.09796209732209116	22.71765798615544	25.735748121350635	217.0808563232422	217.0894012451172
472	217.12156677246094	18.104499999999998					1	DETECTED	217.1216 m/z @18.10 [CD8321_2.mzXML]	217.12156677246094	18.104499999999998	0.1921	20.0035	19.8114	11054.486328125	2826968.4474764713	0	1176	2.2659977066304577	0.6233487968785347	0.251155974081863	217.11868286132812	217.12274169921875
473	218.0816192626953	3.215116666666667					1	DETECTED	218.0816 m/z @3.22 [CD8321_2.mzXML]	218.0816192626953	3.215116666666667	3.215116666666667	18.726166666666664	15.511049999999997	3995.8564453125	1984600.0245744926	0	1176	11.629969474486815	null	null	218.08102416992188	218.08596801757812
474	218.13864135742188	1.9112333333333333					1	DETECTED	218.1386 m/z @1.91 [CD8321_2.mzXML]	218.13864135742188	1.9112333333333333	0.10108333333333334	19.985333333333333	19.88425	32508.41015625	3930872.1533176	0	1176	2.0599197478628968	2.2977335134087737	4.216779587160523	218.1373748779297	218.13912963867188
475	218.2113494873047	10.408183333333334					1	DETECTED	218.2113 m/z @10.41 [CD8321_2.mzXML]	218.2113494873047	10.408183333333334	0.11925000000000001	10.527016666666666	10.407766666666667	8966.2314453125	2272075.5288312994	0	1176	0.09377090741046068	0.5057748130677621	0.01154962613552421	218.211181640625	218.22129821777344
476	218.91921997070312	1.6748333333333332					1	DETECTED	218.9192 m/z @1.67 [CD8321_2.mzXML]	218.91921997070312	1.6748333333333332	1.43485	4.65565	3.2207999999999997	66372.6171875	2367774.438922974	0	1176	0.15001675061980713	6.8001640660964515	13.227081132426902	218.91018676757812	218.91944885253906
477	218.96971130371094	9.714066666666668					1	DETECTED	218.9697 m/z @9.71 [CD8321_2.mzXML]	218.96971130371094	9.714066666666668	9.476616666666667	9.897216666666667	0.4206000000000003	4266.80517578125	72571.09269885249	0	1176	0.2869401304696364	0.8856601389766242	0.7713202779532484	218.96945190429688	218.97007751464844
478	218.99508666992188	9.345316666666667					1	DETECTED	218.9951 m/z @9.35 [CD8321_2.mzXML]	218.99508666992188	9.345316666666667	9.2686	9.36085	0.09224999999999994	2367.342529296875	9819.090157592698	0	1176	0.15258581571929142	0.6012383228329252	0.20247664566585039	218.99488830566406	218.99530029296875
479	219.02586364746094	1.7693333333333332					1	DETECTED	219.0259 m/z @1.77 [CD8321_2.mzXML]	219.02586364746094	1.7693333333333332	1.7061166666666667	5.95415	4.248033333333334	1686890.75	1.5569675192607364E7	1	1176	0.06356943065525145	4.377898961596469	7.980087548474448	219.02586364746094	219.02688598632812
480	219.04319763183594	8.712449999999999					1	DETECTED	219.0432 m/z @8.71 [CD8321_2.mzXML]	219.04319763183594	8.712449999999999	8.659683333333334	11.0851	2.425416666666667	3609.725830078125	395816.66964880365	0	1176	0.5967423148940707	22.982469993683576	44.96493998736715	219.0430145263672	219.0467987060547
481	219.11734008789062	14.744366666666668					1	DETECTED	219.1173 m/z @14.74 [CD8321_2.mzXML]	219.11734008789062	14.744366666666668	9.59445	19.255166666666664	9.660716666666664	12935.1376953125	1566224.3716179207	0	1176	0.6761076508323196	0.8839182858947222	0.8757368888203061	219.11061096191406	219.1178436279297
482	219.174072265625	10.708316666666667					1	DETECTED	219.1741 m/z @10.71 [CD8321_2.mzXML]	219.174072265625	10.708316666666667	0.13733333333333334	19.985333333333333	19.848	24304.15234375	2508173.7290308834	0	1176	0.7438444418864254	1.6259877818818158	0.30996411625565945	219.17034912109375	219.17568969726562
483	219.21022033691406	13.736633333333334					1	DETECTED	219.2102 m/z @13.74 [CD8321_2.mzXML]	219.21022033691406	13.736633333333334	4.542599999999999	14.4083	9.8657	4289.2939453125	834178.7514259951	0	1176	0.24428927492497365	0.5365273130037235	0.07305462600744687	219.20985412597656	219.21078491210938
484	220.02938842773438	1.7693333333333332					1	DETECTED	220.0294 m/z @1.77 [CD8321_2.mzXML]	220.02938842773438	1.7693333333333332	1.7384666666666668	4.9726	3.2341333333333333	95979.375	1165443.2560495597	0	1176	0.06578212016623564	35.96530232679381	12.5079612156363	220.02938842773438	220.03750610351562
485	220.1175994873047	8.907616666666666					1	DETECTED	220.1176 m/z @8.91 [CD8321_2.mzXML]	220.1175994873047	8.907616666666666	2.0239833333333332	9.050316666666667	7.0263333333333335	15728.9365234375	680542.3871556395	0	1176	0.12811240398968948	0.5103651656828517	0.5435288490297083	220.1169891357422	220.1179962158203
486	220.9342498779297	1.5986					1	DETECTED	220.9342 m/z @1.60 [CD8321_2.mzXML]	220.9342498779297	1.5986	1.4661333333333333	1.7224499999999998	0.2563166666666665	118527.3203125	563355.9147493897	0	1176	0.06779605296403957	2.430973584623636	2.2052619511644815	220.93392944335938	220.943359375
487	221.00648498535156	15.596433333333332					1	DETECTED	221.0065 m/z @15.60 [CD8321_2.mzXML]	221.00648498535156	15.596433333333332	1.43485	17.645666666666667	16.210816666666666	2664.495361328125	1367750.6215985105	0	1176	1.1142864963647057	0.5723518438969277	0.1447036877938556	220.99658203125	221.00726318359375
488	221.0243377685547	1.7693333333333332					1	DETECTED	221.0243 m/z @1.77 [CD8321_2.mzXML]	221.0243377685547	1.7693333333333332	1.7384666666666668	18.92716666666667	17.1887	109781.3046875	2362111.9192869263	0	1176	0.06547071208748045	170.01775335051138	11.485732433254734	221.02133178710938	221.02877807617188
489	221.0530548095703	11.546216666666668					1	DETECTED	221.0531 m/z @11.55 [CD8321_2.mzXML]	221.0530548095703	11.546216666666668	11.531433333333332	11.739683333333334	0.20825000000000138	14156.755859375	110631.64130395516	0	1176	0.13978335805115805	7.043404735060978	13.086809470121956	221.05259704589844	221.0531005859375
490	221.08114624023438	10.527016666666666					1	DETECTED	221.0811 m/z @10.53 [CD8321_2.mzXML]	221.08114624023438	10.527016666666666	10.479083333333334	10.655083333333332	0.17599999999999838	20794.955078125	102632.37660278342	0	1176	0.07938257213628397	1.9840727969934586	2.3309684323096165	221.07754516601562	221.08187866210938
491	221.09202575683594	8.589566666666666					1	DETECTED	221.0920 m/z @8.59 [CD8321_2.mzXML]	221.09202575683594	8.589566666666666	4.606966666666667	9.314	4.707033333333333	5568.580078125	557340.0610749512	0	1176	0.7110814247881923	0.5909497982892249	0.24820433972984182	221.09156799316406	221.092529296875
492	222.0646514892578	15.81535					1	DETECTED	222.0647 m/z @15.82 [CD8321_2.mzXML]	222.0646514892578	15.81535	8.925533333333334	19.728166666666667	10.802633333333333	12840.0849609375	2694659.8560227677	0	1176	2.0808395744028907	0.8165802629222614	0.5442370198274289	222.06407165527344	222.06509399414062
493	222.86740112304688	1.7384666666666668					1	DETECTED	222.8674 m/z @1.74 [CD8321_2.mzXML]	222.86740112304688	1.7384666666666668	1.6903166666666667	2.05225	0.3619333333333332	72651.3125	706256.4131260988	0	1176	0.375936212971439	3.670495204733544	6.87541703743145	222.86672973632812	222.86778259277344
494	222.99404907226562	13.636766666666666					1	DETECTED	222.9940 m/z @13.64 [CD8321_2.mzXML]	222.99404907226562	13.636766666666666	11.379983333333334	14.490883333333333	3.110899999999999	24300.306640625	2128742.703875976	0	1176	1.1857710385462923	0.6892332006469384	0.4124237670216086	222.99368286132812	222.99488830566406
495	223.0610809326172	15.596433333333332					1	DETECTED	223.0611 m/z @15.60 [CD8321_2.mzXML]	223.0610809326172	15.596433333333332	9.12105	19.930333333333333	10.809283333333333	26016.521484375	5923903.678537965	0	1176	2.5735308945633584	0.7831438952469838	0.5704071308947498	223.06044006347656	223.0611572265625
496	223.0959930419922	11.546216666666668					1	DETECTED	223.0960 m/z @11.55 [CD8321_2.mzXML]	223.0959930419922	11.546216666666668	0.10108333333333334	20.0035	19.902416666666667	1158881.5	1.3419375841848359E7	1	1176	0.1045219213536992	0.513689148597262	6.2747726830350015	223.09188842773438	223.09788513183594
497	223.16896057128906	14.4414					1	DETECTED	223.1690 m/z @14.44 [CD8321_2.mzXML]	223.16896057128906	14.4414	0.6856166666666667	15.28635	14.600733333333334	7449.10546875	1723967.4961249987	0	1176	0.4015008724381648	0.5307125366663961	0.05195321910273002	223.1680908203125	223.16944885253906
498	224.0994415283203	11.574516666666666					1	DETECTED	224.0994 m/z @11.57 [CD8321_2.mzXML]	224.0994415283203	11.574516666666666	3.2758333333333334	12.0226	8.746766666666668	123157.359375	5434705.612120181	0	1176	0.11438751786648993	0.5269972545845627	0.05399450916912539	224.0958709716797	224.09963989257812
499	224.8644561767578	1.7224499999999998					1	DETECTED	224.8645 m/z @1.72 [CD8321_2.mzXML]	224.8644561767578	1.7224499999999998	1.6748333333333332	2.0239833333333332	0.34915000000000007	49326.76171875	565646.1127705078	0	1176	0.08871587001036918	3.6662583129156485	6.332516625831297	224.86431884765625	224.8647918701172
500	224.9508819580078	11.823966666666667					1	DETECTED	224.9509 m/z @11.82 [CD8321_2.mzXML]	224.9508819580078	11.823966666666667	10.01525	16.253566666666668	6.238316666666668	28544.8984375	2030455.596076691	0	1176	0.5576128581332878	2.79159086004766	3.6383013360985994	224.95018005371094	224.95144653320312
501	225.0055389404297	7.092366666666666					1	DETECTED	225.0055 m/z @7.09 [CD8321_2.mzXML]	225.0055389404297	7.092366666666666	1.1058	18.781333333333336	17.675533333333338	4269.2607421875	965085.4158314818	0	1176	1.325669559050028	1.4762663073436642	1.952532614687328	225.0048065185547	225.01382446289062
502	225.03421020507812	1.7980333333333334					1	DETECTED	225.0342 m/z @1.80 [CD8321_2.mzXML]	225.03421020507812	1.7980333333333334	1.7839500000000001	18.81833333333333	17.03438333333333	64517.48046875	8774983.45731079	0	1176	0.06382319353184496	426.8104035009861	842.9361162201484	225.02638244628906	225.0441436767578
503	225.07577514648438	10.22925					1	DETECTED	225.0758 m/z @10.23 [CD8321_2.mzXML]	225.07577514648438	10.22925	1.3432	10.282433333333334	8.939233333333334	2399.590576171875	704837.9155905459	0	1176	0.09278482759915718	0.5029925182355115	0.005985036471022911	225.075439453125	225.0857696533203
504	226.0448760986328	2.03805					1	DETECTED	226.0449 m/z @2.04 [CD8321_2.mzXML]	226.0448760986328	2.03805	1.9669833333333335	10.527016666666666	8.560033333333333	16982.55078125	726889.1542882994	0	1176	0.09689105344823412	14.523983198787082	24.546080125071136	226.0443878173828	226.0478057861328
505	226.95098876953125	1.6290833333333334					1	DETECTED	226.9510 m/z @1.63 [CD8321_2.mzXML]	226.95098876953125	1.6290833333333334	1.1423333333333334	19.985333333333333	18.843	616323.375	9901818.2900307	0	1176	0.06400235512728947	2.24112223218849	8.10298537184521	226.9461669921875	226.9523162841797
506	227.07916259765625	9.2259					1	DETECTED	227.0792 m/z @9.23 [CD8321_2.mzXML]	227.07916259765625	9.2259	9.138200000000001	11.8904	2.7521999999999984	35562.75	569722.7387908935	0	1176	0.12873396708085316	15.61490794539284	1.9266090544094918	227.0789031982422	227.0827178955078
507	227.1248016357422	1.82685					1	DETECTED	227.1248 m/z @1.83 [CD8321_2.mzXML]	227.1248016357422	1.82685	1.8126	2.1513833333333334	0.33878333333333344	121092.3125	469547.53740576125	0	1176	0.03468117718226549	11.8871345029239	5.270304975717816	227.12440490722656	227.12503051757812
508	227.17535400390625	9.829633333333334					1	DETECTED	227.1754 m/z @9.83 [CD8321_2.mzXML]	227.17535400390625	9.829633333333334	3.0944999999999996	19.893666666666665	16.799166666666665	82921.8125	2480766.186872986	1	1176	0.7788241275438246	1.7027238343245945	0.9265024046899987	227.17344665527344	227.17617797851562
509	228.06288146972656	10.318883333333334					1	DETECTED	228.0629 m/z @10.32 [CD8321_2.mzXML]	228.06288146972656	10.318883333333334	10.282433333333334	10.461616666666666	0.17918333333333258	28531.30859375	155835.98741394034	0	1176	0.09207918788007596	2.697101927249922	3.67860173554139	228.06288146972656	228.063232421875
510	228.1953125	11.531433333333332					1	DETECTED	228.1953 m/z @11.53 [CD8321_2.mzXML]	228.1953125	11.531433333333332	11.468449999999999	12.70665	1.2382000000000009	77541.640625	673277.1475333284	0	1176	0.7187804359671901	9.550326107387905	14.080190427110884	228.1947784423828	228.19613647460938
511	229.1431121826172	1.0509833333333334					1	DETECTED	229.1431 m/z @1.05 [CD8321_2.mzXML]	229.1431121826172	1.0509833333333334	0.10108333333333334	20.0035	19.902416666666667	77139.0546875	5.9107589690133855E7	1	1176	4.164526009333248	10.476058883391234	19.952117766782465	229.1426544189453	229.1437225341797
512	229.15443420410156	1.8830833333333332					1	DETECTED	229.1544 m/z @1.88 [CD8321_2.mzXML]	229.15443420410156	1.8830833333333332	1.8550499999999999	2.0663	0.21125000000000016	143014.78125	887716.6480449223	0	1176	0.1126574201218613	3.7678359096313914	6.535671819262783	229.15431213378906	229.15452575683594
513	230.1461639404297	1.3796833333333334					1	DETECTED	230.1462 m/z @1.38 [CD8321_2.mzXML]	230.1461639404297	1.3796833333333334	0.13733333333333334	20.0035	19.866166666666665	11148.4111328125	7242261.7453951435	0	1176	3.8580200008016714	7.995398505520451	8.988158160505565	230.14590454101562	230.1470184326172
514	230.24729919433594	11.40905					1	DETECTED	230.2473 m/z @11.41 [CD8321_2.mzXML]	230.24729919433594	11.40905	11.3504	12.039283333333334	0.6888833333333331	386695.90625	2583230.104970273	1	1176	0.08695765690247192	2.410108978672031	3.6028063393098546	230.24710083007812	230.24783325195312
515	230.9660186767578	1.5544166666666668					1	DETECTED	230.9660 m/z @1.55 [CD8321_2.mzXML]	230.9660186767578	1.5544166666666668	1.43485	1.6445	0.20965000000000011	143786.5	1047422.8732006834	0	1176	0.12265918089451655	0.8711088818495535	0.525534357261646	230.9658660888672	230.96629333496094
516	230.9898681640625	1.9669833333333335					1	DETECTED	230.9899 m/z @1.97 [CD8321_2.mzXML]	230.9898681640625	1.9669833333333335	1.9112333333333333	3.6284666666666667	1.7172333333333334	12543.263671875	342935.1295184937	0	1176	1.420561174194485	15.401195814648679	28.108033972493136	230.9894561767578	230.99038696289062
517	231.136962890625	14.828833333333334					1	DETECTED	231.1370 m/z @14.83 [CD8321_2.mzXML]	231.136962890625	14.828833333333334	0.10108333333333334	20.0035	19.902416666666667	234129.1875	2.0905891305994544E7	1	1176	0.7714937817908627	0.8636236536205819	3.5055995068250083	231.135986328125	231.14515686035156
518	232.14051818847656	14.828833333333334					1	DETECTED	232.1405 m/z @14.83 [CD8321_2.mzXML]	232.14051818847656	14.828833333333334	9.443016666666667	19.673333333333336	10.230316666666669	15472.873046875	1485736.672470215	0	1176	0.6875936044856239	0.8091657488060716	0.8590887958543826	232.1361846923828	232.14102172851562
519	232.1542510986328	8.467416666666667					1	DETECTED	232.1543 m/z @8.47 [CD8321_2.mzXML]	232.1542510986328	8.467416666666667	7.872483333333333	9.527616666666667	1.6551333333333336	77709.34375	1226242.6021765135	1	1176	0.1692212137206166	0.9164018972131742	0.6230973294176154	232.15338134765625	232.15447998046875
520	232.89598083496094	1.6903166666666667					1	DETECTED	232.8960 m/z @1.69 [CD8321_2.mzXML]	232.89598083496094	1.6903166666666667	1.6445	1.9112333333333333	0.26673333333333327	126101.2890625	964052.8246948246	0	1176	0.12756589729526024	2.5615348002387717	5.812912832741962	232.89593505859375	232.89645385742188
521	232.92794799804688	1.5689166666666667					1	DETECTED	232.9279 m/z @1.57 [CD8321_2.mzXML]	232.92794799804688	1.5689166666666667	1.43485	11.531433333333332	10.096583333333331	82314.3046875	4755068.017029541	0	1176	0.11503938217921972	37.33908257001439	0.36120894622589234	232.92247009277344	232.9281768798828
522	232.9855194091797	10.588633333333332					1	DETECTED	232.9855 m/z @10.59 [CD8321_2.mzXML]	232.9855194091797	10.588633333333332	9.54405	17.627166666666668	8.083116666666667	25441.21875	1275065.0782427967	0	1176	0.1896885569712481	18.6627877470642	3.055432554860926	232.98435974121094	232.9877166748047
523	233.06988525390625	10.26435					1	DETECTED	233.0699 m/z @10.26 [CD8321_2.mzXML]	233.06988525390625	10.26435	10.139016666666667	10.37215	0.23313333333333297	2125.734130859375	18513.619219055076	0	1176	0.045451868043555166	0.9300531914893573	0.8601063829787144	233.0687255859375	233.0700225830078
524	233.1470184326172	14.710633333333334					1	DETECTED	233.1470 m/z @14.71 [CD8321_2.mzXML]	233.1470184326172	14.710633333333334	6.238666666666666	19.985333333333333	13.746666666666666	9803.685546875	1616807.5731442561	0	1176	0.922380595161858	0.9137072492401712	0.6730688137483503	233.13706970214844	233.15362548828125
525	234.07899475097656	9.560849999999999					1	DETECTED	234.0790 m/z @9.56 [CD8321_2.mzXML]	234.07899475097656	9.560849999999999	9.493683333333333	10.157116666666667	0.6634333333333338	2261.249755859375	48119.04319531258	0	1176	0.14681462413142476	4.938709677419461	8.877419354838922	234.07899475097656	234.07981872558594
526	234.8931427001953	1.6903166666666667					1	DETECTED	234.8931 m/z @1.69 [CD8321_2.mzXML]	234.8931427001953	1.6903166666666667	1.6595166666666665	18.4335	16.773983333333334	40319.1875	3092584.086571167	0	1176	0.12322551874116328	272.3049242424228	3.9833285317015634	234.89305114746094	234.9010467529297
527	235.06858825683594	11.874133333333333					1	DETECTED	235.0686 m/z @11.87 [CD8321_2.mzXML]	235.06858825683594	11.874133333333333	11.546216666666668	12.056133333333333	0.5099166666666655	20501.4609375	194713.31155041445	0	1176	0.06382868990765189	0.7775095298602307	0.7544488840456178	235.0633087158203	235.06968688964844
528	235.0923309326172	2.3736166666666665					1	DETECTED	235.0923 m/z @2.37 [CD8321_2.mzXML]	235.0923309326172	2.3736166666666665	1.8550499999999999	15.28635	13.4313	20971.283203125	2187150.3482342833	0	1176	0.7261431452758047	6.765639872922662	9.548450899914371	235.0833740234375	235.09683227539062
529	235.14418029785156	10.527016666666666					1	DETECTED	235.1442 m/z @10.53 [CD8321_2.mzXML]	235.14418029785156	10.527016666666666	6.67425	10.604466666666667	3.9302166666666674	4341.513671875	507260.66173651133	0	1176	0.075110282580372	0.5100512186048122	0.02010243720962443	235.14404296875	235.15065002441406
530	235.1686553955078	12.280816666666668					1	DETECTED	235.1687 m/z @12.28 [CD8321_2.mzXML]	235.1686553955078	12.280816666666668	0.10108333333333334	20.0035	19.902416666666667	12671.890625	1633414.7609961845	0	1176	0.165769872308978	0.7776314399812696	0.605633871291404	235.16783142089844	235.16983032226562
531	236.08018493652344	14.761283333333333					1	DETECTED	236.0802 m/z @14.76 [CD8321_2.mzXML]	236.08018493652344	14.761283333333333	10.211416666666667	18.2505	8.039083333333332	4458.40625	855056.7873261415	0	1176	0.9805888867188717	0.8834416393154377	0.45865190983223025	236.0772705078125	236.08737182617188
532	236.1126708984375	10.318883333333334					1	DETECTED	236.1127 m/z @10.32 [CD8321_2.mzXML]	236.1126708984375	10.318883333333334	10.300666666666666	17.90266666666667	7.602000000000002	5927.10498046875	696042.5805645142	0	1176	0.09258473732124983	208.65507776760333	413.9326521263975	236.11231994628906	236.11477661132812
533	236.90838623046875	1.6290833333333334					1	DETECTED	236.9084 m/z @1.63 [CD8321_2.mzXML]	236.90838623046875	1.6290833333333334	1.5838166666666667	1.6748333333333332	0.09101666666666652	10956.970703125	37986.403147216806	0	1176	0.05620286888204595	1.0053387334315127	1.0106774668630254	236.9077606201172	236.90838623046875
534	236.99778747558594	1.9530666666666667					1	DETECTED	236.9978 m/z @1.95 [CD8321_2.mzXML]	236.99778747558594	1.9530666666666667	1.9112333333333333	15.358666666666666	13.447433333333333	22407.4609375	869073.7510320435	0	1176	0.23734420039061588	13.094597690985017	36.16828492815278	236.99754333496094	237.00743103027344
535	237.07656860351562	15.035716666666668					1	DETECTED	237.0766 m/z @15.04 [CD8321_2.mzXML]	237.07656860351562	15.035716666666668	9.57765	17.90266666666667	8.325016666666668	7470.013671875	1745615.6366816408	0	1176	4.277662974482299	0.7626342050298641	0.6182126564849736	237.07395935058594	237.08609008789062
536	237.1115264892578	11.823966666666667					1	DETECTED	237.1115 m/z @11.82 [CD8321_2.mzXML]	237.1115264892578	11.823966666666667	0.11925000000000001	19.985333333333333	19.866083333333332	19491.51953125	2572075.1337716994	0	1176	0.10998464646774586	0.8387710501075087	4.743268815100091	237.10348510742188	237.11285400390625
537	238.10662841796875	14.425016666666666					1	DETECTED	238.1066 m/z @14.43 [CD8321_2.mzXML]	238.10662841796875	14.425016666666666	3.98625	20.0035	16.017249999999997	10822.2138671875	2733586.3023338	0	1176	1.0948474938832504	0.9905939899948688	1.03963368030836	238.10592651367188	238.10850524902344
538	238.84120178222656	1.7224499999999998					1	DETECTED	238.8412 m/z @1.72 [CD8321_2.mzXML]	238.84120178222656	1.7224499999999998	1.6748333333333332	2.4682166666666663	0.7933833333333331	24681.544921875	361985.972631958	0	1176	0.40484877559231847	8.330941547077357	15.661883094154712	238.8408966064453	238.8483428955078
539	238.96658325195312	12.005799999999999					1	DETECTED	238.9666 m/z @12.01 [CD8321_2.mzXML]	238.96658325195312	12.005799999999999	9.476616666666667	19.000166666666665	9.523549999999998	56863.828125	4964091.1870621	0	1176	0.6850822580193263	1.1796543701798528	4.219705508801765	238.96546936035156	238.97132873535156
540	239.0635528564453	1.8550499999999999					1	DETECTED	239.0636 m/z @1.86 [CD8321_2.mzXML]	239.0635528564453	1.8550499999999999	1.1968500000000002	10.542366666666668	9.345516666666668	113374.1328125	1072630.0220195013	0	1176	0.034590030580213815	3.6782042881293	7.669941118038326	239.0626220703125	239.0695037841797
541	239.09088134765625	10.511783333333334					1	DETECTED	239.0909 m/z @10.51 [CD8321_2.mzXML]	239.09088134765625	10.511783333333334	0.5940166666666666	11.15235	10.558333333333334	1025252.1875	7109260.50059895	1	1176	0.08959013690219564	2.5795612271154735	3.382907967306633	239.08905029296875	239.09423828125
542	239.138916015625	9.730133333333333					1	DETECTED	239.1389 m/z @9.73 [CD8321_2.mzXML]	239.138916015625	9.730133333333333	9.663516666666668	10.26435	0.6008333333333322	6664.13623046875	86859.3560812072	0	1176	0.36056923561413257	4.5096322241682465	6.392780760815952	239.13882446289062	239.14306640625
543	240.09457397460938	10.511783333333334					1	DETECTED	240.0946 m/z @10.51 [CD8321_2.mzXML]	240.09457397460938	10.511783333333334	10.495766666666666	14.965633333333333	4.469866666666666	103086.8671875	1331169.9348855615	0	1176	0.09103268580569512	93.05917153700845	163.14731564578693	240.09417724609375	240.09979248046875
544	240.83856201171875	1.7224499999999998					1	DETECTED	240.8386 m/z @1.72 [CD8321_2.mzXML]	240.83856201171875	1.7224499999999998	1.7061166666666667	1.7693333333333332	0.06321666666666648	14862.32421875	53561.998689941305	0	1176	0.22655093532571557	1.9352040816326763	2.8704081632653526	240.83831787109375	240.83865356445312
545	240.96710205078125	12.178066666666666					1	DETECTED	240.9671 m/z @12.18 [CD8321_2.mzXML]	240.96710205078125	12.178066666666666	9.032883333333332	19.783333333333335	10.750450000000003	7250.69921875	1036494.6588615424	0	1176	2.334423035580146	0.9255135434260022	1.552285227586739	240.9612579345703	240.96861267089844
546	241.03128051757812	1.9250333333333332					1	DETECTED	241.0313 m/z @1.93 [CD8321_2.mzXML]	241.03128051757812	1.9250333333333332	1.9112333333333333	17.314666666666668	15.403433333333334	7541.66259765625	1177816.2463960873	0	1176	0.6670746806651127	558.0954106280269	137.19041951666327	241.0244598388672	241.0410614013672
547	241.0682373046875	10.354700000000001					1	DETECTED	241.0682 m/z @10.35 [CD8321_2.mzXML]	241.0682373046875	10.354700000000001	10.282433333333334	10.461616666666666	0.17918333333333258	10701.7705078125	60259.23319537348	0	1176	0.13801185656692283	1.2397370848708278	1.3349798600888807	241.0676727294922	241.06825256347656
548	241.09539794921875	10.527016666666666					1	DETECTED	241.0954 m/z @10.53 [CD8321_2.mzXML]	241.09539794921875	10.527016666666666	8.253716666666667	10.62105	2.367333333333333	5961.142578125	187468.95566519175	0	1176	0.08255294526864354	0.5206821214387309	0.04136424287746179	241.09239196777344	241.09539794921875
549	241.10670471191406	11.546216666666668					1	DETECTED	241.1067 m/z @11.55 [CD8321_2.mzXML]	241.10670471191406	11.546216666666668	1.82685	13.995633333333334	12.168783333333334	304326.9375	1.8233246209645092E7	1	1176	0.10803862674330489	0.5152421784999377	6.579860365524132	241.10150146484375	241.1114501953125
550	242.01913452148438	2.03805					1	DETECTED	242.0191 m/z @2.04 [CD8321_2.mzXML]	242.01913452148438	2.03805	2.03805	18.836166666666667	16.798116666666665	5878.8662109375	2199797.707727966	0	1176	13.682016695652804	null	null	242.01913452148438	242.028564453125
551	242.2108612060547	11.500066666666667					1	DETECTED	242.2109 m/z @11.50 [CD8321_2.mzXML]	242.2108612060547	11.500066666666667	11.500066666666667	12.834033333333334	1.333966666666667	29511.390625	707261.1569566644	0	1176	1.1461864064686864	null	null	242.2102813720703	242.21127319335938
552	242.92494201660156	1.6445					1	DETECTED	242.9249 m/z @1.64 [CD8321_2.mzXML]	242.92494201660156	1.6445	1.5838166666666667	1.7693333333333332	0.18551666666666655	222789.71875	1020336.3712822259	0	1176	0.06212306426943481	1.5644983112695368	1.66672967683487	242.9247283935547	242.925048828125
553	242.96192932128906	11.72405					1	DETECTED	242.9619 m/z @11.72 [CD8321_2.mzXML]	242.96192932128906	11.72405	11.708116666666665	14.913766666666668	3.205650000000002	4901.6953125	326701.9286636353	0	1176	0.02960462399320285	100.59571129706265	200.1914225941253	242.961181640625	242.96377563476562
554	243.0238800048828	16.071783333333332					1	DETECTED	243.0239 m/z @16.07 [CD8321_2.mzXML]	243.0238800048828	16.071783333333332	10.37215	18.122666666666664	7.750516666666664	1772.5057373046875	529835.5425138245	0	1176	0.9241793409022314	0.679913620174397	0.35982724034879404	243.01483154296875	243.02479553222656
555	243.09719848632812	7.491783333333333					1	DETECTED	243.0972 m/z @7.49 [CD8321_2.mzXML]	243.09719848632812	7.491783333333333	0.10108333333333334	20.0035	19.902416666666667	9664.6220703125	4495148.525418759	0	1176	4.543115074735212	1.1437669598296802	1.2823748895178095	243.09552001953125	243.10592651367188
556	244.11764526367188	9.527616666666667					1	DETECTED	244.1176 m/z @9.53 [CD8321_2.mzXML]	244.11764526367188	9.527616666666667	9.510683333333333	9.629183333333334	0.11850000000000094	6166.61865234375	26533.669085083133	0	1176	0.07362013797163236	3.4990157480313586	6.944057088496556	244.1172332763672	244.11781311035156
557	244.18995666503906	11.500066666666667					1	DETECTED	244.1900 m/z @11.50 [CD8321_2.mzXML]	244.18995666503906	11.500066666666667	11.423416666666666	12.691266666666667	1.267850000000001	22337.87890625	346256.82241742	0	1176	0.07216809879381714	7.959541509744471	13.363207615932813	244.18960571289062	244.19117736816406
558	244.2017364501953	9.12105					1	DETECTED	244.2017 m/z @9.12 [CD8321_2.mzXML]	244.2017364501953	9.12105	9.032883333333332	9.94655	0.9136666666666677	50008.0703125	413028.73082879646	0	1176	0.09327667446960142	2.530021782563876	2.2875839557435977	244.2013397216797	244.20225524902344
559	244.9232940673828	1.6445					1	DETECTED	244.9233 m/z @1.64 [CD8321_2.mzXML]	244.9232940673828	1.6445	1.5986	6.765516666666667	5.166916666666666	15087.8935546875	648941.7451677552	0	1176	0.0653496452910991	56.28449527959325	111.56899055918652	244.92308044433594	244.92849731445312
560	245.22593688964844	14.375850000000002					1	DETECTED	245.2259 m/z @14.38 [CD8321_2.mzXML]	245.22593688964844	14.375850000000002	0.7950833333333333	18.81833333333333	18.023249999999997	29448.455078125	2237766.076887299	0	1176	0.6419858110515051	3.0143677456200972	3.1878464142506506	245.22506713867188	245.22715759277344
561	246.13333129882812	1.9112333333333333					1	DETECTED	246.1333 m/z @1.91 [CD8321_2.mzXML]	246.13333129882812	1.9112333333333333	1.841	4.207566666666667	2.3665666666666665	16585.486328125	400662.79546496586	0	1176	0.24141344541547682	16.847887992406253	7.075037082240284	246.13259887695312	246.13424682617188
562	246.15219116210938	11.8904					1	DETECTED	246.1522 m/z @11.89 [CD8321_2.mzXML]	246.15219116210938	11.8904	11.823966666666667	12.0226	0.19863333333333344	4273.939453125	33092.35593676762	0	1176	0.1094559769077943	1.4949824385348927	1.989964877069785	246.1513214111328	246.15219116210938
563	246.17002868652344	9.254150000000001					1	DETECTED	246.1700 m/z @9.25 [CD8321_2.mzXML]	246.17002868652344	9.254150000000001	0.10108333333333334	20.0035	19.902416666666667	87970.1953125	4433559.937827612	0	1176	0.10493286710149263	1.1302997682130236	0.016302534954046904	246.16856384277344	246.1705322265625
564	246.22967529296875	14.262716666666668					1	DETECTED	246.2297 m/z @14.26 [CD8321_2.mzXML]	246.22967529296875	14.262716666666668	14.09785	14.845616666666666	0.7477666666666671	5658.84716796875	148458.66726544185	0	1176	0.47092208593004514	2.2677921552769678	3.5355843105539355	246.2288055419922	246.22979736328125
565	246.2421112060547	10.951633333333332					1	DETECTED	246.2421 m/z @10.95 [CD8321_2.mzXML]	246.2421112060547	10.951633333333332	10.918483333333334	11.0851	0.1666166666666662	18804.12109375	98742.19347192318	0	1176	0.09152221671957328	2.5130718954250306	4.026143790850061	246.24191284179688	246.2426300048828
566	246.94369506835938	1.5544166666666668					1	DETECTED	246.9437 m/z @1.55 [CD8321_2.mzXML]	246.94369506835938	1.5544166666666668	1.43485	1.6139000000000001	0.17905000000000015	77176.9375	497476.0108652342	0	1176	0.11844975434571037	0.7495458137471779	0.5319944362031849	246.9433135986328	246.9439239501953
567	247.0924072265625	2.48205					1	DETECTED	247.0924 m/z @2.48 [CD8321_2.mzXML]	247.0924072265625	2.48205	1.8550499999999999	10.26435	8.4093	53484.6875	3358805.12019006	0	1176	0.6783456099493073	2.2951178726233628	2.4233924803455826	247.08938598632812	247.0979461669922
568	247.10745239257812	10.33675					1	DETECTED	247.1075 m/z @10.34 [CD8321_2.mzXML]	247.10745239257812	10.33675	9.680716666666665	10.37215	0.6914333333333342	2855.78759765625	67161.68550927735	0	1176	0.07255651154794052	0.5269803363650214	0.05396067273004286	247.107177734375	247.10781860351562
569	247.144287109375	9.2259					1	DETECTED	247.1443 m/z @9.23 [CD8321_2.mzXML]	247.144287109375	9.2259	9.168650000000001	9.329433333333332	0.16078333333333106	18935.017578125	115303.50776586896	0	1176	0.16799255997695717	1.4042212518195336	1.8084425036390674	247.14389038085938	247.14437866210938
570	247.24139404296875	12.644883333333333					1	DETECTED	247.2414 m/z @12.64 [CD8321_2.mzXML]	247.24139404296875	12.644883333333333	0.70385	14.642866666666666	13.939016666666667	19221.74609375	3592097.6924051507	0	1176	0.1350468472169446	0.583660403482669	0.030572388629479755	247.24093627929688	247.24237060546875
571	248.06068420410156	15.833566666666666					1	DETECTED	248.0607 m/z @15.83 [CD8321_2.mzXML]	248.06068420410156	15.833566666666666	10.37215	18.360666666666667	7.988516666666667	2173.01025390625	467647.9949354251	0	1176	0.512176647803928	0.7313593847750126	0.46271876955002533	248.05975341796875	248.061767578125
572	248.87002563476562	1.7061166666666667					1	DETECTED	248.8700 m/z @1.71 [CD8321_2.mzXML]	248.87002563476562	1.7061166666666667	1.6445	12.787083333333333	11.142583333333333	34177.0859375	3688677.6980766603	0	1176	0.07798500945068909	90.41858263456858	172.42579590405666	248.8606414794922	248.8701934814453
573	248.9761199951172	1.9112333333333333					1	DETECTED	248.9761 m/z @1.91 [CD8321_2.mzXML]	248.9761199951172	1.9112333333333333	1.43485	10.37215	8.9373	10596.951171875	844827.8176252746	0	1176	8.869184938704631	9.380365951789525	17.760731903579046	248.9756622314453	248.9806671142578
574	248.9989013671875	1.7980333333333334					1	DETECTED	248.9989 m/z @1.80 [CD8321_2.mzXML]	248.9989013671875	1.7980333333333334	1.7980333333333334	18.781333333333336	16.983300000000003	7666.67822265625	3808038.996353334	0	1176	10.192355996113584	null	null	248.9989013671875	249.00418090820312
575	249.05747985839844	15.268033333333333					1	DETECTED	249.0575 m/z @15.27 [CD8321_2.mzXML]	249.05747985839844	15.268033333333333	9.183416666666666	18.92716666666667	9.743750000000002	2705.412841796875	746462.8255640569	0	1176	0.15892023396429877	0.8006872522782866	0.6013745045565732	249.0559844970703	249.064453125
576	249.07566833496094	10.121233333333333					1	DETECTED	249.0757 m/z @10.12 [CD8321_2.mzXML]	249.07566833496094	10.121233333333333	1.43485	10.22925	8.7944	3726.43505859375	779854.7521929931	0	1176	0.0841636962425234	0.5062175857616231	0.012435171523246281	249.0750732421875	249.07891845703125
577	249.10804748535156	1.8550499999999999					1	DETECTED	249.1080 m/z @1.86 [CD8321_2.mzXML]	249.10804748535156	1.8550499999999999	1.841	3.7218999999999998	1.8808999999999998	37371.3359375	331206.959196808	0	1176	0.021700710297436476	34.901722727629966	10.332430460895457	249.10711669921875	249.1090545654297
578	249.15737915039062	9.81275					1	DETECTED	249.1574 m/z @9.81 [CD8321_2.mzXML]	249.15737915039062	9.81275	9.527616666666667	10.032649999999999	0.5050333333333317	15123.7646484375	177048.0539725341	0	1176	0.1419857851135795	0.8856090717792839	0.7632734312546032	249.15696716308594	249.15760803222656
579	249.17770385742188	10.814733333333333					1	DETECTED	249.1777 m/z @10.81 [CD8321_2.mzXML]	249.17770385742188	10.814733333333333	10.814733333333333	14.507733333333334	3.6930000000000014	5385.45849609375	489365.35532312	0	1176	1.5860986332796987	null	null	249.17770385742188	249.185302734375
580	249.21713256835938	10.37215					1	DETECTED	249.2171 m/z @10.37 [CD8321_2.mzXML]	249.21713256835938	10.37215	10.050133333333333	11.202316666666666	1.1521833333333333	14249.568359375	273054.71026171884	0	1176	0.29092167030291627	1.7890119559029052	0.5429920791713371	249.2164306640625	249.2200927734375
581	251.12496948242188	1.6445					1	DETECTED	251.1250 m/z @1.64 [CD8321_2.mzXML]	251.12496948242188	1.6445	0.10108333333333334	19.985333333333333	19.88425	66501.40625	1.0521515959536495E7	0	1176	10.497845973667776	4.678891127945209	123.2472659208044	251.12371826171875	251.12852478027344
582	252.10887145996094	7.328216666666666					1	DETECTED	252.1089 m/z @7.33 [CD8321_2.mzXML]	252.10887145996094	7.328216666666666	0.10108333333333334	19.985333333333333	19.88425	9007.71875	4401297.3144741235	0	1176	18.0784182171073	1.3756664698774066	0.44935048374544656	252.10800170898438	252.10987854003906
583	252.1282958984375	1.7384666666666668					1	DETECTED	252.1283 m/z @1.74 [CD8321_2.mzXML]	252.1282958984375	1.7384666666666668	1.5689166666666667	17.975833333333334	16.406916666666667	6803.51025390625	2214297.674267914	0	1176	10.441250333456253	48.38371178610044	77.70129154721826	252.12156677246094	252.13128662109375
584	252.98802185058594	1.9112333333333333					1	DETECTED	252.9880 m/z @1.91 [CD8321_2.mzXML]	252.98802185058594	1.9112333333333333	1.8689666666666667	17.27766666666667	15.408700000000001	7297.134765625	1242091.0285523378	0	1176	1.2185567966161166	182.2795741324921	311.77470114746717	252.9806671142578	252.98854064941406
585	253.03677368164062	11.574516666666666					1	DETECTED	253.0368 m/z @11.57 [CD8321_2.mzXML]	253.03677368164062	11.574516666666666	11.531433333333332	11.7561	0.22466666666666768	12766.6171875	92523.38414294459	0	1176	0.16058397060877816	2.6073500967117953	4.214700193423591	253.0354461669922	253.03700256347656
586	253.0471649169922	1.5986					1	DETECTED	253.0472 m/z @1.60 [CD8321_2.mzXML]	253.0471649169922	1.5986	0.42929999999999996	19.967	19.537699999999997	6673.3720703125	2952352.7142912606	0	1176	14.913693479789256	8.354442829043016	7.535528503281465	253.04705810546875	253.05320739746094
587	254.13783264160156	10.918483333333334					1	DETECTED	254.1378 m/z @10.92 [CD8321_2.mzXML]	254.13783264160156	10.918483333333334	10.918483333333334	11.03445	0.11596666666666522	3915.3349609375	15805.900716796777	0	1176	0.017448339096093335	null	null	254.137451171875	254.1383819580078
588	254.1753692626953	14.375850000000002					1	DETECTED	254.1754 m/z @14.38 [CD8321_2.mzXML]	254.1753692626953	14.375850000000002	10.22925	18.744500000000002	8.515250000000002	6420.2314453125	1189898.1280123903	0	1176	1.0254288963677496	1.0267749481502917	1.0535498963005834	254.17434692382812	254.17645263671875
589	254.8236846923828	1.9669833333333335					1	DETECTED	254.8237 m/z @1.97 [CD8321_2.mzXML]	254.8236846923828	1.9669833333333335	1.6903166666666667	2.179333333333333	0.48901666666666643	16305.673828125	201844.57804077148	0	1176	16.669633410853123	0.8837650602409629	0.43410481199269724	254.81509399414062	254.82400512695312
590	254.94187927246094	11.168916666666666					1	DETECTED	254.9419 m/z @11.17 [CD8321_2.mzXML]	254.94187927246094	11.168916666666666	0.6856166666666667	19.967	19.28138333333333	6537.75146484375	1354990.1352655026	0	1176	0.14668688528795748	0.9196237507909404	0.38980141138778723	254.9342803955078	254.94383239746094
591	255.12237548828125	11.546216666666668					1	DETECTED	255.1224 m/z @11.55 [CD8321_2.mzXML]	255.12237548828125	11.546216666666668	11.23605	13.703233333333333	2.467183333333333	113053.5390625	2540954.9977480504	0	1176	0.3641166052358322	0.9244917350146639	0.5275253157603783	255.1219482421875	255.13229370117188
592	255.17201232910156	14.457583333333334					1	DETECTED	255.1720 m/z @14.46 [CD8321_2.mzXML]	255.17201232910156	14.457583333333334	8.434283333333333	19.728166666666667	11.293883333333333	30145.826171875	4489300.113508605	0	1176	1.5081031899932071	0.983665074754677	0.9447672237862031	255.16848754882812	255.17300415039062
593	255.23141479492188	13.8048					1	DETECTED	255.2314 m/z @13.80 [CD8321_2.mzXML]	255.23141479492188	13.8048	0.3382	19.8755	19.5373	11092.5712890625	1733167.5817924195	0	1176	0.15807370035097001	0.5468775065009194	0.08962959905559041	255.23080444335938	255.23301696777344
594	256.057861328125	2.3050333333333333					1	DETECTED	256.0579 m/z @2.31 [CD8321_2.mzXML]	256.057861328125	2.3050333333333333	1.8689666666666667	8.09925	6.2302833333333325	9121.7900390625	561296.1986791075	0	1176	0.102604272712842	1.7492204467269226	2.4680414631426424	256.05609130859375	256.05902099609375
595	256.2629699707031	11.394566666666666					1	DETECTED	256.2630 m/z @11.39 [CD8321_2.mzXML]	256.2629699707031	11.394566666666666	0.10108333333333334	19.709999999999997	19.608916666666666	105222.4296875	3431319.1034632237	0	1176	0.08408792224112638	0.783768644672256	0.5089295340789691	256.261962890625	256.26483154296875
596	256.8207702636719	1.9669833333333335					1	DETECTED	256.8208 m/z @1.97 [CD8321_2.mzXML]	256.8207702636719	1.9669833333333335	1.6748333333333332	2.1513833333333334	0.47655000000000025	19743.982421875	279262.74112536624	0	1176	0.28046856254170227	0.8155913058360426	0.6311826116720851	256.81256103515625	256.8209228515625
597	257.2259521484375	12.005799999999999					1	DETECTED	257.2260 m/z @12.01 [CD8321_2.mzXML]	257.2259521484375	12.005799999999999	11.971933333333334	15.796666666666665	3.824733333333331	16413.388671875	624288.0366865235	0	1176	0.1074873615645977	56.46751968504259	5.3405792518042885	257.22540283203125	257.2276916503906
598	257.2474670410156	5.760283333333334					1	DETECTED	257.2475 m/z @5.76 [CD8321_2.mzXML]	257.2474670410156	5.760283333333334	0.13733333333333334	20.0035	19.866166666666665	5997.0615234375	2349370.573772093	0	1176	1.5768868810418555	1.7665252818064061	0.4581224310395318	257.24591064453125	257.2489013671875
599	257.9809265136719	10.0679					1	DETECTED	257.9809 m/z @10.07 [CD8321_2.mzXML]	257.9809265136719	10.0679	9.730133333333333	10.588633333333332	0.8584999999999994	7464.3623046875	165969.36992401132	0	1176	0.36881646441536375	1.2708477252541182	1.056091534424114	257.9801025390625	257.9815979003906
600	258.8989562988281	1.6445					1	DETECTED	258.8990 m/z @1.64 [CD8321_2.mzXML]	258.8989562988281	1.6445	1.6139000000000001	1.7384666666666668	0.12456666666666671	43891.24609375	150907.93017675763	0	1176	0.05782611298814744	2.0354030501089357	3.8120419377538286	258.898681640625	258.8990478515625
601	258.9433288574219	1.4813166666666668					1	DETECTED	258.9433 m/z @1.48 [CD8321_2.mzXML]	258.9433288574219	1.4813166666666668	1.43485	1.5838166666666667	0.1489666666666667	7944.119140625	53599.37999377444	0	1176	0.054918985514882834	1.6029411764705812	2.2058823529411624	258.9433288574219	258.9439392089844
602	258.9725036621094	1.4813166666666668					1	DETECTED	258.9725 m/z @1.48 [CD8321_2.mzXML]	258.9725036621094	1.4813166666666668	1.43485	1.9112333333333333	0.4763833333333334	12133.00390625	153421.14141821297	0	1176	0.06497153980210846	5.126076040172143	9.252152080344286	258.9723815917969	258.97991943359375
603	258.9949951171875	10.588633333333332					1	DETECTED	258.9950 m/z @10.59 [CD8321_2.mzXML]	258.9949951171875	10.588633333333332	10.461616666666666	11.051183333333334	0.5895666666666681	5114.46337890625	94555.54648974609	0	1176	0.21415613717223358	2.320824038840063	3.6416480776801263	258.9927673339844	258.9951477050781
604	259.0265808105469	1.7542333333333333					1	DETECTED	259.0266 m/z @1.75 [CD8321_2.mzXML]	259.0265808105469	1.7542333333333333	1.7542333333333333	18.342166666666667	16.587933333333336	3479.166259765625	1864272.384557191	0	1176	14.40808223947357	null	null	259.0262145996094	259.0285339355469
605	259.09356689453125	11.841066666666668					1	DETECTED	259.0936 m/z @11.84 [CD8321_2.mzXML]	259.09356689453125	11.841066666666668	11.79005	12.005799999999999	0.2157499999999981	8789.8037109375	60917.334188720546	0	1176	0.2644588008723616	2.1145050637046237	3.2290101274092473	259.0930480957031	259.0943298339844
606	259.24481201171875	14.359716666666666					1	DETECTED	259.2448 m/z @14.36 [CD8321_2.mzXML]	259.24481201171875	14.359716666666666	0.28358333333333335	18.287666666666667	18.004083333333334	5058.23291015625	1388803.0505954896	0	1176	0.28169563058355074	0.639525177368785	0.27905035473757006	259.2445983886719	259.2460021972656
607	259.6578674316406	13.136316666666666					1	DETECTED	259.6579 m/z @13.14 [CD8321_2.mzXML]	259.6578674316406	13.136316666666666	8.28725	14.01295	5.7257	10311.5693359375	579358.9108164366	0	1176	0.22738236844005755	0.5903919654641444	3.4946493651208557	259.6485290527344	259.65924072265625
608	260.1856384277344	9.880366666666667					1	DETECTED	260.1856 m/z @9.88 [CD8321_2.mzXML]	260.1856384277344	9.880366666666667	0.4476333333333333	19.27316666666667	18.825533333333336	51789.828125	1518399.569326111	0	1176	0.08651226662002287	3.5051090426611395	2.7994115849234724	260.1846923828125	260.1885986328125
609	261.01080322265625	1.7980333333333334					1	DETECTED	261.0108 m/z @1.80 [CD8321_2.mzXML]	261.01080322265625	1.7980333333333334	1.4508666666666667	3.5819833333333335	2.1311166666666668	60403.1171875	1135636.5255547178	0	1176	0.07932667681400596	null	1.2627100466597145	261.005126953125	261.0118713378906
610	261.07366943359375	10.527016666666666					1	DETECTED	261.0737 m/z @10.53 [CD8321_2.mzXML]	261.07366943359375	10.527016666666666	5.8835	10.637833333333333	4.754333333333333	7426.3017578125	435902.12125259417	0	1176	0.1039135381952434	0.5119324075503121	2.232741936111075	261.0730285644531	261.0785827636719
611	261.14422607421875	9.560849999999999					1	DETECTED	261.1442 m/z @9.56 [CD8321_2.mzXML]	261.14422607421875	9.560849999999999	0.66735	12.563933333333333	11.896583333333332	83140.3046875	1683386.7904646916	1	1176	0.08735666150765731	1.276736201066186	0.6218098546401467	261.1433410644531	261.14556884765625
612	261.189208984375	9.880366666666667					1	DETECTED	261.1892 m/z @9.88 [CD8321_2.mzXML]	261.189208984375	9.880366666666667	0.10108333333333334	19.985333333333333	19.88425	7054.2939453125	1780750.0659563604	0	1176	9.394335405465839	1.1599347080215812	7.095087593910657	261.1827697753906	261.1895446777344
613	262.0397644042969	3.215116666666667					1	DETECTED	262.0398 m/z @3.22 [CD8321_2.mzXML]	262.0397644042969	3.215116666666667	2.9904333333333333	4.870866666666667	1.8804333333333338	2351.447265625	140350.06410906985	0	1176	0.048418836048044867	4.184630220310063	7.369260440620126	262.0370178222656	262.0406799316406
614	262.1476745605469	9.560849999999999					1	DETECTED	262.1477 m/z @9.56 [CD8321_2.mzXML]	262.1476745605469	9.560849999999999	9.493683333333333	9.629183333333334	0.1355000000000004	9796.5830078125	50908.42142846668	0	1176	0.07422267628229484	1.0086848635235972	0.9761435613606321	262.14752197265625	262.1478271484375
615	263.0082702636719	1.9813333333333332					1	DETECTED	263.0083 m/z @1.98 [CD8321_2.mzXML]	263.0082702636719	1.9813333333333332	1.4813166666666668	17.369666666666667	15.88835	15331.75390625	2361183.489465331	0	1176	0.5723256109274488	15.887820405986478	30.775640811972956	263.0016784667969	263.0182189941406
616	263.0884704589844	11.560383333333334					1	DETECTED	263.0885 m/z @11.56 [CD8321_2.mzXML]	263.0884704589844	11.560383333333334	1.7839500000000001	12.4806	10.69665	433097.34375	6717259.855196543	1	1176	0.1191536878268682	0.5191129636160936	0.027602635769847228	263.08447265625	263.0972900390625
617	263.138916015625	9.663516666666668					1	DETECTED	263.1389 m/z @9.66 [CD8321_2.mzXML]	263.138916015625	9.663516666666668	9.629183333333334	9.7461	0.11691666666666656	19482.03125	82010.22223046907	0	1176	0.07114341976883054	1.7026699029125651	2.4053398058251303	263.1387939453125	263.1390380859375
618	263.1972961425781	4.3671					1	DETECTED	263.1973 m/z @4.37 [CD8321_2.mzXML]	263.1972961425781	4.3671	3.8624666666666667	18.671833333333332	14.809366666666666	1442.5367431640625	760879.9077854003	0	1176	14.479735293855043	14.673393222802043	28.34678644560408	263.1955261230469	263.1991271972656
619	263.23663330078125	14.262716666666668					1	DETECTED	263.2366 m/z @14.26 [CD8321_2.mzXML]	263.23663330078125	14.262716666666668	0.15558333333333335	19.582333333333334	19.426750000000002	68877.96875	4654746.7341120625	0	1176	0.44265056022414484	0.7081111501165963	6.590447587951252	263.2317810058594	263.2377624511719
620	264.0919189453125	11.574516666666666					1	DETECTED	264.0919 m/z @11.57 [CD8321_2.mzXML]	264.0919189453125	11.574516666666666	11.531433333333332	11.955216666666667	0.4237833333333345	57767.140625	431570.63030957076	0	1176	0.09674791996256893	4.918181818181803	4.926126960892693	264.0917053222656	264.09210205078125
621	264.170654296875	9.211816666666666					1	DETECTED	264.1707 m/z @9.21 [CD8321_2.mzXML]	264.170654296875	9.211816666666666	0.6304333333333333	9.59445	8.964016666666668	31266.009765625	998739.5588521727	0	1176	0.09158633416186035	1.8463952744913439	1.2939058519003381	264.16766357421875	264.17138671875
622	264.239990234375	14.326799999999999					1	DETECTED	264.2400 m/z @14.33 [CD8321_2.mzXML]	264.239990234375	14.326799999999999	10.672683333333334	15.907016666666667	5.234333333333334	11061.9423828125	1864217.42041159	0	1176	4.215434825732444	0.6757829451905856	0.36265915661145554	264.2315979003906	264.24066162109375
623	265.0227966308594	1.7980333333333334					1	DETECTED	265.0228 m/z @1.80 [CD8321_2.mzXML]	265.0227966308594	1.7980333333333334	1.7693333333333332	18.19633333333333	16.427	39202.96484375	1442138.632709351	0	1176	0.06155199611682893	20.63858739327203	9.84828026763617	265.01300048828125	265.03277587890625
624	265.0787353515625	1.6748333333333332					1	DETECTED	265.0787 m/z @1.67 [CD8321_2.mzXML]	265.0787353515625	1.6748333333333332	0.10108333333333334	19.967	19.865916666666667	24133.08984375	2039889.110893708	0	1176	0.15028106620095194	7.608313628518474	11.85745132979741	265.0737609863281	265.08575439453125
625	265.1177673339844	9.730133333333333					1	DETECTED	265.1178 m/z @9.73 [CD8321_2.mzXML]	265.1177673339844	9.730133333333333	9.646416666666665	10.604466666666667	0.9580500000000018	311110.46875	2100187.6137622017	1	1176	0.0908111982793951	1.41459313249855	1.629145170353482	265.11749267578125	265.1188659667969
626	265.25213623046875	12.613383333333333					1	DETECTED	265.2521 m/z @12.61 [CD8321_2.mzXML]	265.25213623046875	12.613383333333333	0.2473	19.419	19.1717	34246.79296875	1597961.352424805	0	1176	0.1735137681765906	0.5474481942017178	21.538590532423623	265.25146484375	265.2545471191406
627	265.9810485839844	10.246550000000001					1	DETECTED	265.9810 m/z @10.25 [CD8321_2.mzXML]	265.9810485839844	10.246550000000001	10.19395	10.300666666666666	0.10671666666666724	16225.322265625	75032.49754541076	0	1176	0.08981443907054398	1.014416983523419	1.0288339670468378	265.98089599609375	265.9811706542969
628	266.0714416503906	16.948333333333334					1	DETECTED	266.0714 m/z @16.95 [CD8321_2.mzXML]	266.0714416503906	16.948333333333334	0.21075	19.857000000000003	19.646250000000002	6919.64599609375	1871809.1347044369	0	1176	1.5878126057637871	0.5868902818507252	0.39456128111333233	266.0699462890625	266.07244873046875
629	266.1214294433594	9.714066666666668					1	DETECTED	266.1214 m/z @9.71 [CD8321_2.mzXML]	266.1214294433594	9.714066666666668	5.8835	10.050133333333333	4.166633333333333	37228.1875	529156.1860036616	0	1176	0.09793039630888067	1.869572959546118	2.1465212549351222	266.121337890625	266.12457275390625
630	266.6386413574219	12.881283333333332					1	DETECTED	266.6386 m/z @12.88 [CD8321_2.mzXML]	266.6386413574219	12.881283333333332	12.75505	13.294466666666667	0.539416666666666	9923.5322265625	142905.90762902825	0	1176	0.511298355393162	2.136585687879614	3.273171375759228	266.62884521484375	266.6387939453125
631	266.8488464355469	1.7693333333333332					1	DETECTED	266.8488 m/z @1.77 [CD8321_2.mzXML]	266.8488464355469	1.7693333333333332	1.7061166666666667	1.7839500000000001	0.07783333333333342	18788.28125	76106.1369489746	0	1176	0.5001155606996701	0.6156076983917769	0.23121539678355374	266.84869384765625	266.8494873046875
632	266.9271240234375	1.5986					1	DETECTED	266.9271 m/z @1.60 [CD8321_2.mzXML]	266.9271240234375	1.5986	1.5544166666666668	1.6139000000000001	0.05948333333333333	34787.59765625	75341.89712402351	0	1176	0.048333495609554245	0.668335307922879	0.36674649904403656	266.92694091796875	266.9276428222656
633	267.0585632324219	1.8830833333333332					1	DETECTED	267.0586 m/z @1.88 [CD8321_2.mzXML]	267.0585632324219	1.8830833333333332	1.8830833333333332	19.967	18.083916666666667	10084.4697265625	2439892.1105894474	0	1176	15.818405431595997	null	null	267.0578918457031	267.06854248046875
634	267.17010498046875	8.642133333333334					1	DETECTED	267.1701 m/z @8.64 [CD8321_2.mzXML]	267.17010498046875	8.642133333333334	2.8000333333333334	13.619916666666667	10.819883333333333	24309.484375	2207777.496334412	0	1176	0.08252809765824765	0.9264807133332172	2.334147553846495	267.1601257324219	267.17071533203125
635	267.6464538574219	13.208333333333334					1	DETECTED	267.6465 m/z @13.21 [CD8321_2.mzXML]	267.6464538574219	13.208333333333334	12.9278	15.0181	2.090300000000001	193819.890625	3962627.183574762	2	1176	0.24965520988941847	1.6859212179415237	2.0512975741620068	267.6459045410156	267.6473693847656
636	267.9789733886719	10.22925					1	DETECTED	267.9790 m/z @10.23 [CD8321_2.mzXML]	267.9789733886719	10.22925	10.19395	10.33675	0.14280000000000115	15773.484375	81148.5167160654	0	1176	0.08680048355832426	2.02266288951836	3.04532577903672	267.978759765625	267.9793395996094
637	268.95751953125	11.253233333333332					1	DETECTED	268.9575 m/z @11.25 [CD8321_2.mzXML]	268.95751953125	11.253233333333332	10.918483333333334	18.122666666666664	7.204183333333329	9575.03515625	848322.1841406242	0	1176	0.5959472391218821	8.775862785273267	14.992570518085252	268.95654296875	268.95892333984375
638	269.0480041503906	1.8126					1	DETECTED	269.0480 m/z @1.81 [CD8321_2.mzXML]	269.0480041503906	1.8126	1.8126	2.346033333333333	0.5334333333333332	6907.7001953125	154496.51715100094	0	1176	0.37966946822406	null	null	269.04718017578125	269.0491943359375
639	269.1380310058594	12.039283333333334					1	DETECTED	269.1380 m/z @12.04 [CD8321_2.mzXML]	269.1380310058594	12.039283333333334	11.515966666666666	12.213266666666668	0.697300000000002	15970.6767578125	257735.15749194357	0	1176	0.12762207130264258	0.6662314086435877	0.33246281728717525	269.1366271972656	269.13818359375
640	269.2256774902344	13.961					1	DETECTED	269.2257 m/z @13.96 [CD8321_2.mzXML]	269.2256774902344	13.961	13.821983333333332	15.523	1.7010166666666677	78999.8359375	2078708.0156453878	1	1176	0.33424450769065395	4.187410207279779	6.3428959833341425	269.2255859375	269.2267150878906
641	269.2835693359375	12.644883333333333					1	DETECTED	269.2836 m/z @12.64 [CD8321_2.mzXML]	269.2835693359375	12.644883333333333	0.11925000000000001	19.967	19.847749999999998	24357.3515625	2484746.8113859263	0	1176	0.19187337425152506	0.7110130537616967	8.313915474430408	269.2816162109375	269.2852478027344
642	270.2293395996094	14.04735					1	DETECTED	270.2293 m/z @14.05 [CD8321_2.mzXML]	270.2293395996094	14.04735	13.891566666666668	15.231733333333333	1.340166666666665	18472.37890625	415402.7172984925	0	1176	0.27454104345524044	4.301380121964296	3.691394899081622	270.22894287109375	270.22979736328125
643	270.797607421875	1.9669833333333335					1	DETECTED	270.7976 m/z @1.97 [CD8321_2.mzXML]	270.797607421875	1.9669833333333335	1.7224499999999998	2.179333333333333	0.4568833333333333	10715.3251953125	201364.88539758296	0	1176	0.33223634199735885	0.9341943838604129	0.8683887677208257	270.7965087890625	270.7984924316406
644	271.03961181640625	1.7839500000000001					1	DETECTED	271.0396 m/z @1.78 [CD8321_2.mzXML]	271.03961181640625	1.7839500000000001	1.7384666666666668	2.33235	0.5938833333333331	65219.265625	475410.4797833861	0	1176	0.05784315173704657	6.528581898131183	5.055915519773133	271.0392150878906	271.04150390625
645	271.143798828125	12.896716666666666					1	DETECTED	271.1438 m/z @12.90 [CD8321_2.mzXML]	271.143798828125	12.896716666666666	11.135516666666666	13.4419	2.3063833333333346	10196.5234375	534909.3339162598	0	1176	0.6646158012373835	0.6547760996290409	0.2884023292575737	271.1429748535156	271.14495849609375
646	271.205322265625	14.457583333333334					1	DETECTED	271.2053 m/z @14.46 [CD8321_2.mzXML]	271.205322265625	14.457583333333334	11.1855	14.879533333333335	3.6940333333333353	10729.2099609375	880494.7096286616	0	1176	0.4321850004280048	0.5644772698331848	1.029097510063928	271.2048645019531	271.2149353027344
647	271.2624816894531	12.629016666666667					1	DETECTED	271.2625 m/z @12.63 [CD8321_2.mzXML]	271.2624816894531	12.629016666666667	0.10108333333333334	20.0035	19.902416666666667	17360.21875	5520178.229102718	0	1176	0.1935998301695534	0.7147199943953503	0.1316531777632284	271.2615966796875	271.2643127441406
648	271.65771484375	12.972466666666666					1	DETECTED	271.6577 m/z @12.97 [CD8321_2.mzXML]	271.65771484375	12.972466666666666	12.866116666666667	13.53665	0.6705333333333332	24048.3125	311052.2302623903	0	1176	0.14831580214428186	3.152483936687067	5.102354675016354	271.65679931640625	271.6579284667969
649	272.6653747558594	13.322916666666666					1	DETECTED	272.6654 m/z @13.32 [CD8321_2.mzXML]	272.6653747558594	13.322916666666666	13.237066666666667	13.995633333333334	0.7585666666666668	13124.1552734375	177608.3724632567	0	1176	0.2502859584170771	4.417977091826889	7.835954183653778	272.6638488769531	272.6662292480469
650	272.79486083984375	1.9530666666666667					1	DETECTED	272.7949 m/z @1.95 [CD8321_2.mzXML]	272.79486083984375	1.9530666666666667	1.7839500000000001	12.496783333333333	10.712833333333332	14413.7861328125	4233523.151923462	0	1176	0.3443381700141033	31.672908248743482	62.34581649748697	272.7906494140625	272.7950744628906
651	272.9441223144531	1.6139000000000001					1	DETECTED	272.9441 m/z @1.61 [CD8321_2.mzXML]	272.9441223144531	1.6139000000000001	1.5689166666666667	1.6903166666666667	0.12139999999999995	50422.375	225895.14941699227	0	1176	0.09693523747190746	1.3082006092879963	1.774904694280021	272.9436950683594	272.9447326660156
652	274.00250244140625	11.168916666666666					1	DETECTED	274.0025 m/z @11.17 [CD8321_2.mzXML]	274.00250244140625	11.168916666666666	10.26435	18.762999999999998	8.498649999999998	8625.88671875	1100968.819131714	0	1176	2.9641211924641855	4.2766907552569196	7.605686162921059	274.00177001953125	274.00433349609375
653	274.2727355957031	11.3504					1	DETECTED	274.2727 m/z @11.35 [CD8321_2.mzXML]	274.2727355957031	11.3504	11.304499999999999	14.09785	2.79335	5121182.0	3.2754750098696567E7	1	1176	0.08265792143077988	2.8229179057539904	3.3968254824661415	274.2723083496094	274.2742004394531
654	274.6243896484375	12.834033333333334					1	DETECTED	274.6244 m/z @12.83 [CD8321_2.mzXML]	274.6243896484375	12.834033333333334	9.527616666666667	13.366299999999999	3.838683333333332	6240.46630859375	689667.9433852535	0	1176	0.25384947230107535	0.5804899563979129	0.16097991279582574	274.624267578125	274.6341552734375
655	274.8805236816406	1.7061166666666667					1	DETECTED	274.8805 m/z @1.71 [CD8321_2.mzXML]	274.8805236816406	1.7061166666666667	1.6445	1.7839500000000001	0.13945000000000007	24327.7734375	140805.56606933603	0	1176	0.10937229141532256	1.1315931836624298	1.2631863673248598	274.87225341796875	274.8808288574219
656	274.9410400390625	1.6290833333333334					1	DETECTED	274.9410 m/z @1.63 [CD8321_2.mzXML]	274.9410400390625	1.6290833333333334	1.43485	1.6290833333333334	0.19423333333333348	5875.466796875	45039.6405490723	0	1176	0.1728048719895403	0.5	null	274.9410400390625	274.9505920410156
657	274.9983215332031	11.23605					1	DETECTED	274.9983 m/z @11.24 [CD8321_2.mzXML]	274.9983215332031	11.23605	2.7295166666666666	19.912166666666668	17.182650000000002	12797.1552734375	1958353.6500459588	0	1176	3.0516392460199295	0.9215568523576392	0.7711371875506741	274.998046875	275.0046081542969
658	275.276611328125	11.3504					1	DETECTED	275.2766 m/z @11.35 [CD8321_2.mzXML]	275.276611328125	11.3504	11.304499999999999	14.04735	2.7428500000000007	636017.375	4761036.356593271	0	1176	0.09331341830737294	3.1389349009727545	3.85798077162763	275.2677917480469	275.27728271484375
659	275.6325378417969	13.308733333333333					1	DETECTED	275.6325 m/z @13.31 [CD8321_2.mzXML]	275.6325378417969	13.308733333333333	12.563933333333333	14.180766666666667	1.616833333333334	91115.7109375	1429581.4091054662	0	1176	0.22267369685788552	1.1150415841962578	0.713116709904578	275.6313171386719	275.6330261230469
660	276.1341247558594	13.308733333333333					1	DETECTED	276.1341 m/z @13.31 [CD8321_2.mzXML]	276.1341247558594	13.308733333333333	4.494383333333333	13.6701	9.175716666666666	22255.546875	1897746.904586182	0	1176	0.04107379248729082	0.5204987699981659	0.009780198325893852	276.1331787109375	276.14404296875
661	276.2796630859375	11.335749999999999					1	DETECTED	276.2797 m/z @11.34 [CD8321_2.mzXML]	276.2796630859375	11.335749999999999	11.335749999999999	11.423416666666666	0.08766666666666723	45743.36328125	182735.90013867192	0	1176	0.05182512824006302	null	null	276.2796630859375	276.2802734375
662	276.65155029296875	13.16505					1	DETECTED	276.6516 m/z @13.17 [CD8321_2.mzXML]	276.65155029296875	13.16505	4.048866666666666	14.34335	10.294483333333332	26429.251953125	1945625.5221109004	0	1176	0.20340849039608955	0.5646268266507729	3.466369371038026	276.64727783203125	276.65203857421875
663	276.9847412109375	1.7839500000000001					1	DETECTED	276.9847 m/z @1.78 [CD8321_2.mzXML]	276.9847412109375	1.7839500000000001	1.7542333333333333	19.509833333333333	17.7556	19921.390625	1380641.624188018	0	1176	0.272374065607375	237.80557395420684	477.3858094637657	276.9832458496094	276.9946594238281
664	277.0380859375	10.511783333333334					1	DETECTED	277.0381 m/z @10.51 [CD8321_2.mzXML]	277.0380859375	10.511783333333334	10.479083333333334	15.28635	4.807266666666667	7396.34423828125	337917.77302526863	0	1176	0.06512262954235659	73.50560652395477	7.376155557702419	277.0379943847656	277.03912353515625
665	277.1534423828125	13.179566666666666					1	DETECTED	277.1534 m/z @13.18 [CD8321_2.mzXML]	277.1534423828125	13.179566666666666	5.12785	17.921166666666668	12.79331666666667	7491.2294921875	1440826.196250275	0	1176	2.5364187095350363	0.7944465258961341	0.4901954636107362	277.1478271484375	277.158935546875
666	277.17926025390625	12.178066666666666					1	DETECTED	277.1793 m/z @12.18 [CD8321_2.mzXML]	277.17926025390625	12.178066666666666	0.42929999999999996	19.857000000000003	19.4277	7763.53564453125	1769166.5785044867	0	1176	0.20014998628775693	0.8267974227081992	0.6535948454163986	277.1693115234375	277.18035888671875
667	277.212890625	13.703233333333333					1	DETECTED	277.2129 m/z @13.70 [CD8321_2.mzXML]	277.212890625	13.703233333333333	5.338416666666666	14.375850000000002	9.037433333333336	14860.130859375	1314301.059122131	0	1176	1.385068578102544	0.5402051051128838	0.35033260281935313	277.2046813964844	277.2165832519531
668	278.05230712890625	16.583283333333334					1	DETECTED	278.0523 m/z @16.58 [CD8321_2.mzXML]	278.05230712890625	16.583283333333334	9.392933333333334	19.8755	10.482566666666665	3265.796630859375	795542.5687124638	0	1176	0.6044895670520027	0.7289329912081237	0.45786598241624743	278.04998779296875	278.0537414550781
669	278.6271057128906	12.9278					1	DETECTED	278.6271 m/z @12.93 [CD8321_2.mzXML]	278.6271057128906	12.9278	12.802766666666667	13.092916666666667	0.2901500000000006	25127.990234375	213415.13154492195	0	1176	0.14909107531567578	1.1602905891762283	1.3205811783524564	278.6261291503906	278.6273498535156
670	278.8922424316406	1.6748333333333332					1	DETECTED	278.8922 m/z @1.67 [CD8321_2.mzXML]	278.8922424316406	1.6748333333333332	1.6445	1.7061166666666667	0.06161666666666665	16067.4248046875	46273.07058959964	0	1176	0.08060267824861533	1.0156593406593482	1.0313186813186963	278.8922424316406	278.8929138183594
671	278.9822692871094	1.9669833333333335					1	DETECTED	278.9823 m/z @1.97 [CD8321_2.mzXML]	278.9822692871094	1.9669833333333335	1.9669833333333335	19.27316666666667	17.306183333333333	4950.8369140625	1621438.1641551203	0	1176	13.556214944747698	null	null	278.980712890625	278.9832458496094
672	279.05352783203125	11.588683333333334					1	DETECTED	279.0535 m/z @11.59 [CD8321_2.mzXML]	279.05352783203125	11.588683333333334	2.1653666666666664	19.527833333333334	17.362466666666666	8881.1474609375	2213778.101248139	0	1176	9.241304826149154	0.8636780705292123	4.410389780945119	279.04754638671875	279.05670166015625
673	279.0836486816406	10.511783333333334					1	DETECTED	279.0836 m/z @10.51 [CD8321_2.mzXML]	279.0836486816406	10.511783333333334	0.9779666666666667	17.884666666666664	16.906699999999997	185214.875	2467613.415374575	1	1176	0.08627665138748064	0.5075582474298678	0.002326693998779598	279.082275390625	279.0936279296875
674	279.1583557128906	12.44825					1	DETECTED	279.1584 m/z @12.45 [CD8321_2.mzXML]	279.1583557128906	12.44825	0.10108333333333334	20.0035	19.902416666666667	161955.375	3.429764043581174E7	1	1176	0.1597266240555033	0.5389682443664235	1.2247107321450885	279.1575927734375	279.1594543457031
675	279.2310485839844	13.473083333333333					1	DETECTED	279.2310 m/z @13.47 [CD8321_2.mzXML]	279.2310485839844	13.473083333333333	12.056133333333333	15.34045	3.284316666666667	25817.34375	1515581.6750216368	0	1176	0.22802550436414215	0.9782002488385984	0.9347224689473314	279.2267761230469	279.2323913574219
676	279.6462097167969	12.9429					1	DETECTED	279.6462 m/z @12.94 [CD8321_2.mzXML]	279.6462097167969	12.9429	12.771383333333334	14.06385	1.292466666666666	155812.625	2102526.2672138675	2	1176	0.18465591649669122	2.0064828998023874	1.8024786423465238	279.64581298828125	279.6466064453125
677	280.0915222167969	1.7693333333333332					1	DETECTED	280.0915 m/z @1.77 [CD8321_2.mzXML]	280.0915222167969	1.7693333333333332	1.7061166666666667	19.509833333333333	17.803716666666666	26459.857421875	4266233.522479616	0	1176	14.920844166742544	131.35538656271527	200.65460135093926	280.08489990234375	280.0919189453125
678	280.14813232421875	12.9278					1	DETECTED	280.1481 m/z @12.93 [CD8321_2.mzXML]	280.14813232421875	12.9278	9.36085	13.411016666666665	4.050166666666666	40411.01171875	6260844.253276247	0	1176	3.6840876717379434	0.5677352733661343	0.1562610850713467	280.1476745605469	280.1543884277344
679	280.1617126464844	12.44825					1	DETECTED	280.1617 m/z @12.45 [CD8321_2.mzXML]	280.1617126464844	12.44825	0.11925000000000001	19.967	19.847749999999998	25697.275390625	5844950.066435909	0	1176	0.13529806726554305	3.6231250628594904	2.8098196707307808	280.16094970703125	280.1632080078125
680	280.23419189453125	13.473083333333333					1	DETECTED	280.2342 m/z @13.47 [CD8321_2.mzXML]	280.23419189453125	13.473083333333333	13.473083333333333	13.6701	0.1970166666666664	7271.4833984375	42210.877116455216	0	1176	0.06060998879355495	null	null	280.2338562011719	280.2349853515625
681	280.654052734375	13.322916666666666					1	DETECTED	280.6541 m/z @13.32 [CD8321_2.mzXML]	280.654052734375	13.322916666666666	5.110366666666667	14.507733333333334	9.397366666666667	88433.0859375	2836321.9929969767	0	1176	0.23849662713159603	1.6213143061840043	53.600449235680074	280.64605712890625	280.65496826171875
682	281.0101013183594	11.560383333333334					1	DETECTED	281.0101 m/z @11.56 [CD8321_2.mzXML]	281.0101013183594	11.560383333333334	10.085716666666666	11.692649999999999	1.6069333333333322	20113.515625	870481.3986450188	0	1176	0.0877337482943954	0.544846292947558	0.08969258589511603	281.0090026855469	281.0104675292969
683	281.0835266113281	15.5048					1	DETECTED	281.0835 m/z @15.50 [CD8321_2.mzXML]	281.0835266113281	15.5048	9.730133333333333	19.546	9.815866666666667	14072.4365234375	2984030.813985901	0	1176	6.4297957988636405	0.8499076425767721	3.416988405219772	281.08221435546875	281.0838623046875
684	281.11309814453125	9.560849999999999					1	DETECTED	281.1131 m/z @9.56 [CD8321_2.mzXML]	281.11309814453125	9.560849999999999	8.67765	18.69	10.012350000000001	4520.7509765625	1010618.5407302856	0	1176	1.5174267619294497	5.668223505434792	9.691463992750805	281.11224365234375	281.1188659667969
685	281.1553039550781	13.457483333333332					1	DETECTED	281.1553 m/z @13.46 [CD8321_2.mzXML]	281.1553039550781	13.457483333333332	0.3018	18.981833333333334	18.680033333333334	16311.9306640625	4651240.988206391	0	1176	9.687800982426232	1.169249246056909	1.340263418266509	281.1490478515625	281.1650695800781
686	281.2468566894531	14.311116666666667					1	DETECTED	281.2469 m/z @14.31 [CD8321_2.mzXML]	281.2468566894531	14.311116666666667	0.2655	20.0035	19.738	149925.640625	7672046.811404602	0	1176	0.49009589607238446	0.8533280044537861	0.37527770653195175	281.24591064453125	281.2484130859375
687	281.66217041015625	14.04735					1	DETECTED	281.6622 m/z @14.05 [CD8321_2.mzXML]	281.66217041015625	14.04735	11.906183333333333	15.159366666666667	3.253183333333334	24346.7890625	1360736.1294545291	0	1176	0.8040509214177867	1.618756267557274	1.6275036617964387	281.6561584472656	281.6706848144531
688	282.22100830078125	1.0876833333333333					1	DETECTED	282.2210 m/z @1.09 [CD8321_2.mzXML]	282.22100830078125	1.0876833333333333	0.10108333333333334	20.0035	19.902416666666667	3816.70849609375	2403526.534994842	0	1176	4.904460138265518	10.086365632813028	19.17273126562605	282.2157897949219	282.2226257324219
689	282.259033203125	11.335749999999999					1	DETECTED	282.2590 m/z @11.34 [CD8321_2.mzXML]	282.259033203125	11.335749999999999	11.15235	15.778500000000001	4.626150000000001	37876.84765625	2821402.285136599	0	1176	3.018643951393228	12.033542122362114	22.22454822160481	282.25	282.25921630859375
690	282.2785339355469	13.9263					1	DETECTED	282.2785 m/z @13.93 [CD8321_2.mzXML]	282.2785339355469	13.9263	11.841066666666668	15.980216666666667	4.139149999999999	43358.08984375	1959201.8981818235	0	1176	0.2874369688436751	1.2177479392557766	5.495450304449716	282.27618408203125	282.2798156738281
691	282.82269287109375	1.7384666666666668					1	DETECTED	282.8227 m/z @1.74 [CD8321_2.mzXML]	282.82269287109375	1.7384666666666668	1.6903166666666667	1.7980333333333334	0.10771666666666668	16323.001953125	84427.1864592286	0	1176	0.13342471538599132	1.1185531325718212	1.2371062651436422	282.822265625	282.8231201171875
692	282.9044494628906	1.5986					1	DETECTED	282.9044 m/z @1.60 [CD8321_2.mzXML]	282.9044494628906	1.5986	1.5544166666666668	1.6445	0.0900833333333333	68289.109375	212494.87610302743	0	1176	0.05082098911556532	1.0194266314598281	1.0113252011515124	282.9043273925781	282.9050598144531
693	282.9734191894531	11.7561					1	DETECTED	282.9734 m/z @11.76 [CD8321_2.mzXML]	282.9734191894531	11.7561	11.051183333333334	18.5255	7.474316666666667	7091.3623046875	895303.9158632508	0	1176	0.7271966696996728	5.301560468140449	4.425596608684101	282.97222900390625	282.9751281738281
694	283.00738525390625	10.22925					1	DETECTED	283.0074 m/z @10.23 [CD8321_2.mzXML]	283.00738525390625	10.22925	10.19395	10.426033333333333	0.23208333333333364	14800.52734375	78940.27615670854	0	1176	0.08482573313406405	3.2872993389989467	2.809084878807295	283.0066833496094	283.0075988769531
695	283.0274353027344	1.8830833333333332					1	DETECTED	283.0274 m/z @1.88 [CD8321_2.mzXML]	283.0274353027344	1.8830833333333332	1.8550499999999999	18.506833333333336	16.651783333333338	7569.7744140625	1607228.390173889	0	1176	14.649732696156876	265.4783831654735	529.5113786325644	283.0265197753906	283.032470703125
696	283.241943359375	14.828833333333334					1	DETECTED	283.2419 m/z @14.83 [CD8321_2.mzXML]	283.241943359375	14.828833333333334	14.524283333333333	15.268033333333333	0.7437500000000004	4777.689453125	121910.70419354235	0	1176	0.5395669937867389	1.2210638647184346	1.442127729436869	283.2409973144531	283.2424011230469
697	283.2623596191406	12.644883333333333					1	DETECTED	283.2624 m/z @12.64 [CD8321_2.mzXML]	283.2623596191406	12.644883333333333	0.11925000000000001	19.985333333333333	19.866083333333332	89395.0	3161871.8942086776	1	1176	0.2266428245176808	0.9172653824088857	3.2315304948392307	283.2608947753906	283.2650146484375
698	283.2817687988281	13.9263					1	DETECTED	283.2818 m/z @13.93 [CD8321_2.mzXML]	283.2817687988281	13.9263	13.821983333333332	15.106050000000002	1.2840666666666696	9214.7861328125	280026.387695679	0	1176	0.19331446498548743	6.154657293497329	11.309314586994658	283.2731018066406	283.2822570800781
699	283.62982177734375	11.971933333333334					1	DETECTED	283.6298 m/z @11.97 [CD8321_2.mzXML]	283.62982177734375	11.971933333333334	11.971933333333334	14.196766666666667	2.2248333333333328	8370.1357421875	397571.43038964825	0	1176	0.029644297300565725	null	null	283.62957763671875	283.6321105957031
700	284.1075134277344	11.8904					1	DETECTED	284.1075 m/z @11.89 [CD8321_2.mzXML]	284.1075134277344	11.8904	11.841066666666668	11.9889	0.14783333333333104	13178.9033203125	76229.06143432528	0	1176	0.1034788553069923	1.4983108108108447	1.9966216216216894	284.10748291015625	284.107666015625
701	284.2939453125	12.613383333333333					1	DETECTED	284.2939 m/z @12.61 [CD8321_2.mzXML]	284.2939453125	12.613383333333333	0.22911666666666666	19.618666666666666	19.38955	34933.2421875	1917559.196150451	0	1176	1.012996994569784	18.790549319773795	0.899540279867714	284.28631591796875	284.295654296875
702	284.3304138183594	11.8904					1	DETECTED	284.3304 m/z @11.89 [CD8321_2.mzXML]	284.3304138183594	11.8904	11.874133333333333	12.213266666666668	0.3391333333333346	11784.921875	101177.52363085959	0	1176	0.17021031778551787	10.424180327868902	22.503559403195137	284.3301086425781	284.3327331542969
703	284.6761169433594	13.179566666666666					1	DETECTED	284.6761 m/z @13.18 [CD8321_2.mzXML]	284.6761169433594	13.179566666666666	13.16505	13.569516666666667	0.4044666666666661	7288.2294921875	87932.94906286614	0	1176	0.0856997838199085	13.931113662458142	26.862227324916283	284.67535400390625	284.6763916015625
704	284.9093322753906	1.6748333333333332					1	DETECTED	284.9093 m/z @1.67 [CD8321_2.mzXML]	284.9093322753906	1.6748333333333332	1.6595166666666665	1.7980333333333334	0.13851666666666684	32964.40234375	140010.74235693368	0	1176	0.05509518842711536	4.521762785636573	8.043525571273147	284.9084777832031	284.90972900390625
705	285.0054626464844	10.22925					1	DETECTED	285.0055 m/z @10.23 [CD8321_2.mzXML]	285.0054626464844	10.22925	10.19395	10.390116666666668	0.19616666666666838	15750.068359375	74224.490869874	0	1176	0.08383147785258771	2.340614037915493	3.405706479703089	285.0041809082031	285.0057373046875
706	285.064453125	1.4813166666666668					1	DETECTED	285.0645 m/z @1.48 [CD8321_2.mzXML]	285.064453125	1.4813166666666668	1.4163	11.588683333333334	10.172383333333334	14197.45703125	1702010.600406006	0	1176	0.24871606249959188	78.2290438349138	1.631177338861271	285.06256103515625	285.0648498535156
707	285.2784423828125	6.131033333333334					1	DETECTED	285.2784 m/z @6.13 [CD8321_2.mzXML]	285.2784423828125	6.131033333333334	0.1921	19.967	19.7749	3131.451904296875	1377634.9677322977	0	1176	8.990062749659609	1.6648528355260201	2.3297056710520403	285.276123046875	285.2803039550781
708	286.1033020019531	8.765433333333334					1	DETECTED	286.1033 m/z @8.77 [CD8321_2.mzXML]	286.1033020019531	8.765433333333334	0.2473	8.782916666666667	8.535616666666668	3040.8037109375	495429.0778099976	0	1176	0.14398695070235767	0.5010262420561625	0.002052484112325022	286.1025695800781	286.1077575683594
709	286.200927734375	10.354700000000001					1	DETECTED	286.2009 m/z @10.35 [CD8321_2.mzXML]	286.200927734375	10.354700000000001	10.282433333333334	11.1855	0.9030666666666658	167071.265625	1351912.1596385485	1	1176	0.1173651987050306	1.990945119432422	2.3138375566850726	286.1990966796875	286.201416015625
710	286.24871826171875	9.829633333333334					1	DETECTED	286.2487 m/z @9.83 [CD8321_2.mzXML]	286.24871826171875	9.829633333333334	9.12105	18.909	9.787949999999999	88070.234375	1817487.1423949574	1	1176	0.13170407096223968	1.0008982879873747	1.408687388405201	286.24664306640625	286.249755859375
711	287.0132751464844	1.7839500000000001					1	DETECTED	287.0133 m/z @1.78 [CD8321_2.mzXML]	287.0132751464844	1.7839500000000001	1.7542333333333333	1.8970833333333335	0.14285000000000014	29960.07421875	117831.92338452155	0	1176	0.050438686012705514	2.4035333707234883	2.565532905600791	287.01226806640625	287.013671875
712	287.09979248046875	9.714066666666668					1	DETECTED	287.0998 m/z @9.71 [CD8321_2.mzXML]	287.09979248046875	9.714066666666668	9.646416666666665	9.963133333333333	0.3167166666666681	192948.59375	1248009.3449138117	1	1176	0.09076793040645192	2.1871299445845884	2.6115781334539063	287.09979248046875	287.1001281738281
713	287.20440673828125	10.354700000000001					1	DETECTED	287.2044 m/z @10.35 [CD8321_2.mzXML]	287.20440673828125	10.354700000000001	10.282433333333334	12.280816666666668	1.9983833333333347	24310.3984375	594446.5572980953	0	1176	0.11549080782138077	11.686226097821544	23.617975631075343	287.1993713378906	287.2051086425781
714	287.23651123046875	13.9263					1	DETECTED	287.2365 m/z @13.93 [CD8321_2.mzXML]	287.23651123046875	13.9263	4.09635	14.5917	10.495349999999998	7785.0771484375	1414139.0971776426	0	1176	0.21822552594735534	0.5338455434666503	0.06769108693330078	287.23565673828125	287.2372131347656
715	287.2685546875	11.560383333333334					1	DETECTED	287.2686 m/z @11.56 [CD8321_2.mzXML]	287.2685546875	11.560383333333334	11.531433333333332	11.632233333333334	0.10080000000000133	6271.52685546875	28022.17812976085	0	1176	0.055811958081450896	1.740932642486961	2.481865284973922	287.26806640625	287.2694396972656
716	287.6323547363281	12.9429					1	DETECTED	287.6324 m/z @12.94 [CD8321_2.mzXML]	287.6323547363281	12.9429	12.771383333333334	13.787666666666667	1.016283333333332	90814.5859375	1137416.4312822262	0	1176	0.17690155702872445	1.6343915642700653	1.881006454176746	287.6305847167969	287.6393127441406
717	288.10321044921875	9.714066666666668					1	DETECTED	288.1032 m/z @9.71 [CD8321_2.mzXML]	288.10321044921875	9.714066666666668	9.663516666666668	9.9137	0.2501833333333323	26114.728515625	172228.7543524164	0	1176	0.08688506610739388	2.474612594790654	3.603846736515067	288.1031188964844	288.1036682128906
718	288.2165222167969	10.655083333333332					1	DETECTED	288.2165 m/z @10.66 [CD8321_2.mzXML]	288.2165222167969	10.655083333333332	0.9779666666666667	19.912166666666668	18.9342	141747.203125	2519664.8018865655	1	1176	0.10125794831232326	1.5017149243706702	0.7685166427708581	288.206787109375	288.2180480957031
719	288.27105712890625	11.632233333333334					1	DETECTED	288.2711 m/z @11.63 [CD8321_2.mzXML]	288.27105712890625	11.632233333333334	11.546216666666668	12.005799999999999	0.459583333333331	10202.16015625	106232.07607800275	0	1176	0.10889526578389486	2.671478395659771	1.769617598311978	288.2704162597656	288.271484375
720	288.64013671875	13.308733333333333					1	DETECTED	288.6401 m/z @13.31 [CD8321_2.mzXML]	288.64013671875	13.308733333333333	12.896716666666666	18.708000000000002	5.811283333333336	54614.796875	1083345.9770198362	0	1176	0.05974427143045524	2.216985530939765	2.488236036212583	288.6316223144531	288.6428527832031
721	288.7681884765625	1.9669833333333335					1	DETECTED	288.7682 m/z @1.97 [CD8321_2.mzXML]	288.7681884765625	1.9669833333333335	1.7542333333333333	2.05225	0.2980166666666666	10654.9658203125	107682.35344836416	0	1176	0.08098960534835586	0.7003916960438691	0.40078339208773817	288.76708984375	288.76873779296875
722	288.92138671875	1.5986					1	DETECTED	288.9214 m/z @1.60 [CD8321_2.mzXML]	288.92138671875	1.5986	1.5689166666666667	1.7542333333333333	0.18531666666666657	281625.03125	1092207.8174299323	0	1176	0.056677827748830234	2.6086976542561597	2.8147005668838885	288.92120361328125	288.92254638671875
723	289.17510986328125	1.0692					1	DETECTED	289.1751 m/z @1.07 [CD8321_2.mzXML]	289.17510986328125	1.0692	0.10108333333333334	20.0035	19.902416666666667	4561.46337890625	1590691.362771698	0	1176	4.9423844143566456	10.278935045707302	7.854586991891897	289.1737365722656	289.1764831542969
724	289.22003173828125	10.655083333333332					1	DETECTED	289.2200 m/z @10.66 [CD8321_2.mzXML]	289.22003173828125	10.655083333333332	4.127816666666667	16.82016666666667	12.692350000000001	23061.6875	2331912.240273712	0	1176	8.523720508981246	0.6476524347110977	0.24129492576990702	289.2145080566406	289.2270812988281
725	289.630615234375	12.957600000000001					1	DETECTED	289.6306 m/z @12.96 [CD8321_2.mzXML]	289.630615234375	12.957600000000001	12.881283333333332	13.032	0.15071666666666772	8276.7763671875	41331.15293823239	0	1176	0.10465020073201714	0.9874426730727025	0.974885346145405	289.62969970703125	289.630615234375
726	289.64801025390625	11.80695					1	DETECTED	289.6480 m/z @11.81 [CD8321_2.mzXML]	289.64801025390625	11.80695	11.018033333333333	15.559566666666665	4.541533333333332	15372.4140625	1081867.7667439573	0	1176	2.5161282302354646	2.6146411615099168	2.751388007797643	289.6401672363281	289.6491394042969
727	290.2682189941406	11.40905					1	DETECTED	290.2682 m/z @11.41 [CD8321_2.mzXML]	290.2682189941406	11.40905	7.90815	11.858066666666668	3.9499166666666676	48156.08984375	936670.6013540034	0	1176	0.06921845205212485	0.5425767835384651	0.09271292958221272	290.2669982910156	290.2757568359375
728	290.667724609375	14.06385					1	DETECTED	290.6677 m/z @14.06 [CD8321_2.mzXML]	290.667724609375	14.06385	13.995633333333334	15.34045	1.3448166666666665	2617.129150390625	108768.2173513183	0	1176	0.5352753735490694	9.856950891766472	18.713901783532943	290.6658935546875	290.6683044433594
729	290.9250183105469	2.591266666666667					1	DETECTED	290.9250 m/z @2.59 [CD8321_2.mzXML]	290.9250183105469	2.591266666666667	1.8550499999999999	17.387999999999998	15.532949999999998	32160.974609375	2510278.5684959106	0	1176	0.6433951824490229	2.059429965382459	2.1882568697825455	290.9225769042969	290.9262390136719
730	291.11956787109375	12.039283333333334					1	DETECTED	291.1196 m/z @12.04 [CD8321_2.mzXML]	291.11956787109375	12.039283333333334	11.9889	12.896716666666666	0.9078166666666672	60741.61328125	636071.8125068385	0	1176	0.10533379306564505	4.150530117855793	10.466418193062088	291.11199951171875	291.1293029785156
731	291.1682434082031	3.4745500000000002					1	DETECTED	291.1682 m/z @3.47 [CD8321_2.mzXML]	291.1682434082031	3.4745500000000002	3.4745500000000002	10.032649999999999	6.558099999999998	6252.0146484375	1482730.7811613774	0	1176	6.291220516475947	null	null	291.1682434082031	291.17413330078125
732	291.26483154296875	12.70665					1	DETECTED	291.2648 m/z @12.71 [CD8321_2.mzXML]	291.26483154296875	12.70665	4.048866666666666	15.0181	10.969233333333335	5985.5126953125	1929016.5540404674	0	1176	1.477420074242339	0.6334897115697437	0.26697942313948725	291.2615661621094	291.2715148925781
733	291.6460266113281	12.866116666666667					1	DETECTED	291.6460 m/z @12.87 [CD8321_2.mzXML]	291.6460266113281	12.866116666666667	12.787083333333333	13.077833333333333	0.2907499999999992	25394.18359375	272484.4149248036	0	1176	0.1643087989710974	1.839413749472792	2.678827498945584	291.6457214355469	291.6465148925781
734	291.934814453125	2.4955					1	DETECTED	291.9348 m/z @2.50 [CD8321_2.mzXML]	291.934814453125	2.4955	2.10915	7.4376500000000005	5.3285	25525.224609375	1482610.594994293	0	1176	0.6661013619726615	3.3136270963485104	3.911232548985653	291.93426513671875	291.9405822753906
735	292.06781005859375	16.290366666666667					1	DETECTED	292.0678 m/z @16.29 [CD8321_2.mzXML]	292.06781005859375	16.290366666666667	9.476616666666667	19.582333333333334	10.105716666666668	4844.52685546875	989237.9565507201	0	1176	2.009261098691839	0.7415679080291078	0.48848929844776273	292.0660095214844	292.0692138671875
736	292.122802734375	12.0226					1	DETECTED	292.1228 m/z @12.02 [CD8321_2.mzXML]	292.122802734375	12.0226	12.005799999999999	16.765333333333334	4.759533333333335	8908.4365234375	894810.2915739751	0	1176	0.10264971119121036	141.65277777776348	282.30555555552695	292.12237548828125	292.1263427734375
737	292.9319763183594	2.591266666666667					1	DETECTED	292.9320 m/z @2.59 [CD8321_2.mzXML]	292.9319763183594	2.591266666666667	2.50915	14.147566666666668	11.638416666666668	4565.83642578125	834826.9628964539	0	1176	0.3486330773624422	70.86513091130492	140.7302618226098	292.92315673828125	292.9395751953125
738	292.96197509765625	2.4007666666666667					1	DETECTED	292.9620 m/z @2.40 [CD8321_2.mzXML]	292.96197509765625	2.4007666666666667	2.4007666666666667	17.480166666666666	15.0794	3777.739501953125	976158.4243223264	0	1176	0.33861912843942665	null	null	292.9544982910156	292.9703063964844
739	292.9814453125	2.6460333333333335					1	DETECTED	292.9814 m/z @2.65 [CD8321_2.mzXML]	292.9814453125	2.6460333333333335	2.5502166666666666	3.3213999999999997	0.7711833333333331	4088.879150390625	90180.29565264884	0	1176	0.29667108302043355	4.024265089580786	7.048530179161573	292.9734802246094	292.98516845703125
740	292.99658203125	2.4546833333333336					1	DETECTED	292.9966 m/z @2.45 [CD8321_2.mzXML]	292.99658203125	2.4546833333333336	2.3736166666666665	16.363683333333334	13.990066666666667	5132.47314453125	1006914.8966584778	0	1176	0.23532120801460366	86.28741776315748	13.579517090686824	292.98870849609375	293.0043029785156
741	293.0155029296875	2.42765					1	DETECTED	293.0155 m/z @2.43 [CD8321_2.mzXML]	293.0155029296875	2.42765	1.8126	11.6773	9.864700000000001	6535.103515625	1169047.7977249145	0	1176	0.3654179504956887	8.019429314689866	1.5555452410701902	293.0074157714844	293.0232849121094
742	293.041748046875	2.5363333333333333					1	DETECTED	293.0417 m/z @2.54 [CD8321_2.mzXML]	293.041748046875	2.5363333333333333	2.291116666666667	3.8004499999999997	1.5093333333333327	9379.7470703125	331744.81978085317	0	1176	0.30577335432531916	3.0775504655746637	3.6328317199648352	293.03363037109375	293.0458068847656
743	293.0568542480469	2.6736166666666668					1	DETECTED	293.0569 m/z @2.67 [CD8321_2.mzXML]	293.0568542480469	2.6736166666666668	2.235266666666667	4.65565	2.4203833333333327	13498.15625	492255.98354132083	0	1176	0.3425925913655954	1.5088969645900456	1.9282526782968878	293.04864501953125	293.0572204589844
744	293.06781005859375	2.3736166666666665					1	DETECTED	293.0678 m/z @2.37 [CD8321_2.mzXML]	293.06781005859375	2.3736166666666665	2.235266666666667	19.3275	17.092233333333333	16391.107421875	1961498.423722504	0	1176	0.5352622907240301	59.92778206882601	112.98717142379621	293.059814453125	293.07196044921875
745	293.0970764160156	2.4955					1	DETECTED	293.0971 m/z @2.50 [CD8321_2.mzXML]	293.0970764160156	2.4955	0.10108333333333334	19.985333333333333	19.88425	8941308.0	5.405270044349029E8	1	1176	0.7067277343862752	2.40657967558367	2.36976366478541	293.0963439941406	293.1068420410156
746	293.1155090332031	2.4546833333333336					1	DETECTED	293.1155 m/z @2.45 [CD8321_2.mzXML]	293.1155090332031	2.4546833333333336	2.0096666666666665	10.495766666666666	8.4861	36501.68359375	2431055.933736023	0	1176	0.159730516456968	1.8385665660194943	2.589040925193585	293.1152038574219	293.12335205078125
747	293.1387023925781	10.37215					1	DETECTED	293.1387 m/z @10.37 [CD8321_2.mzXML]	293.1387023925781	10.37215	2.09495	15.5048	13.409849999999999	34750.0625	8074110.996799136	0	1176	7.699888050232186	0.5489529256283519	0.27603936848917815	293.1302490234375	293.1419982910156
748	293.1521301269531	9.697583333333334					1	DETECTED	293.1521 m/z @9.70 [CD8321_2.mzXML]	293.1521301269531	9.697583333333334	2.235266666666667	11.068150000000001	8.832883333333335	275342.5625	1.986353544330067E7	0	1176	0.3209699087885074	0.5402607774638726	0.06806458565691961	293.14471435546875	293.1606750488281
749	293.1778869628906	13.720166666666668					1	DETECTED	293.1779 m/z @13.72 [CD8321_2.mzXML]	293.1778869628906	13.720166666666668	2.318566666666667	14.948033333333333	12.629466666666666	31665.462890625	5536284.835649015	0	1176	0.2136372733080698	0.5204318098855618	0.07001789757923227	293.16802978515625	293.18780517578125
750	293.20257568359375	2.6186333333333334					1	DETECTED	293.2026 m/z @2.62 [CD8321_2.mzXML]	293.20257568359375	2.6186333333333334	2.318566666666667	12.530533333333333	10.211966666666665	4753.19091796875	1198639.4445109253	0	1176	0.4397945713037692	17.01616307487226	33.03232614974452	293.19384765625	293.2110595703125
751	293.22149658203125	9.459666666666667					1	DETECTED	293.2215 m/z @9.46 [CD8321_2.mzXML]	293.22149658203125	9.459666666666667	2.4955	9.459666666666667	6.964166666666667	69171.5078125	1.2876366968931947E7	0	1176	7.476306811800126	0.5	null	293.2128601074219	293.2297668457031
752	293.2468566894531	2.6736166666666668					1	DETECTED	293.2469 m/z @2.67 [CD8321_2.mzXML]	293.2468566894531	2.6736166666666668	1.6595166666666665	12.787083333333333	11.127566666666667	3529.44482421875	984802.129899231	0	1176	0.31969596847116	5.486424744436774	9.972849488873548	293.239990234375	293.25555419921875
753	293.32122802734375	10.426033333333333					1	DETECTED	293.3212 m/z @10.43 [CD8321_2.mzXML]	293.32122802734375	10.426033333333333	2.3050333333333333	10.426033333333333	8.120999999999999	15818.7861328125	3659034.254465332	0	1176	7.896986841879724	0.5	null	293.311767578125	293.32122802734375
754	294.1004943847656	2.5502166666666666					1	DETECTED	294.1005 m/z @2.55 [CD8321_2.mzXML]	294.1004943847656	2.5502166666666666	1.8689666666666667	18.067833333333333	16.198866666666667	832170.75	4.955914108126393E7	0	1176	0.729365128639627	1.8928901302288597	0.8507832100186135	294.1003112792969	294.10357666015625
755	294.1561279296875	9.762216666666665					1	DETECTED	294.1561 m/z @9.76 [CD8321_2.mzXML]	294.1561279296875	9.762216666666665	9.493683333333333	10.354700000000001	0.8610166666666679	29716.4453125	615279.4176839609	0	1176	0.31743498097197786	1.485036075382903	1.6070997055259812	294.1556701660156	294.1565856933594
756	294.91888427734375	13.337					1	DETECTED	294.9189 m/z @13.34 [CD8321_2.mzXML]	294.91888427734375	13.337	11.531433333333332	20.0035	8.472066666666667	12755.791015625	1719393.0140153805	0	1176	0.4380152805784707	2.2052578785292507	3.126519672231778	294.917724609375	294.9205627441406
757	294.9380798339844	1.6445					1	DETECTED	294.9381 m/z @1.64 [CD8321_2.mzXML]	294.9380798339844	1.6445	1.5986	12.5968	10.9982	101532.875	1.0180465385002442E7	0	1176	0.06569546537690951	119.8061002178648	238.61220043572956	294.9378662109375	294.94244384765625
758	295.10137939453125	2.5363333333333333					1	DETECTED	295.1014 m/z @2.54 [CD8321_2.mzXML]	295.10137939453125	2.5363333333333333	1.8550499999999999	18.836166666666667	16.98111666666667	98602.03125	7388054.281569996	0	1176	0.6537177640188885	10.648039791077696	2.216931868716385	295.0952453613281	295.10430908203125
759	295.12835693359375	9.646416666666665					1	DETECTED	295.1284 m/z @9.65 [CD8321_2.mzXML]	295.12835693359375	9.646416666666665	9.611766666666666	9.714066666666668	0.10230000000000139	40628.42578125	180199.24064355568	0	1176	0.08764371244005531	1.4761904761905311	1.9523809523810622	295.1282653808594	295.1284484863281
760	295.14825439453125	9.59445					1	DETECTED	295.1483 m/z @9.59 [CD8321_2.mzXML]	295.14825439453125	9.59445	9.426133333333333	10.121233333333333	0.6951	9638.2626953125	212706.83937490845	0	1176	0.3529449574142127	2.0648579067234274	3.115993094338089	295.1475524902344	295.14971923828125
761	295.1939697265625	12.332383333333333					1	DETECTED	295.1940 m/z @12.33 [CD8321_2.mzXML]	295.1939697265625	12.332383333333333	1.43485	15.106050000000002	13.671200000000002	36078.76171875	2740743.647108673	0	1176	0.28530484954120006	0.5694889289298334	0.1451690629635736	295.1874084472656	295.2021789550781
762	295.29412841796875	2.591266666666667					1	DETECTED	295.2941 m/z @2.59 [CD8321_2.mzXML]	295.29412841796875	2.591266666666667	2.0807166666666665	5.567266666666667	3.4865500000000003	31789.16796875	1669080.9100821528	0	1176	0.7399786222875409	2.240105951620432	3.0100959215418914	295.2930908203125	295.2955627441406
763	295.9084167480469	1.5544166666666668					1	DETECTED	295.9084 m/z @1.55 [CD8321_2.mzXML]	295.9084167480469	1.5544166666666668	1.4813166666666668	1.5689166666666667	0.0875999999999999	9775.7431640625	36450.04380273438	0	1176	0.05915631074368455	0.5991792065663473	0.1983584131326945	295.9084167480469	295.9096374511719
764	296.0651550292969	1.7384666666666668					1	DETECTED	296.0652 m/z @1.74 [CD8321_2.mzXML]	296.0651550292969	1.7384666666666668	1.6903166666666667	17.003333333333334	15.313016666666668	21493.056640625	3794030.567520905	0	1176	0.08227691947742954	159.0136725510553	317.02734510211053	296.0604553222656	296.0653381347656
765	296.131591796875	9.646416666666665					1	DETECTED	296.1316 m/z @9.65 [CD8321_2.mzXML]	296.131591796875	9.646416666666665	9.59445	9.714066666666668	0.11961666666666737	5207.37939453125	27188.08521240246	0	1176	0.1194242452755141	1.1508980115459029	1.3017960230918058	296.1313171386719	296.13238525390625
766	296.1484680175781	8.943283333333333					1	DETECTED	296.1485 m/z @8.94 [CD8321_2.mzXML]	296.1484680175781	8.943283333333333	8.818483333333335	9.77925	0.9607666666666645	5454.0693359375	108061.46986767557	0	1176	0.0920747725429063	3.849225427350459	6.7658299593456945	296.1480712890625	296.15264892578125
767	296.1847229003906	11.823966666666667					1	DETECTED	296.1847 m/z @11.82 [CD8321_2.mzXML]	296.1847229003906	11.823966666666667	9.59445	19.8755	10.281049999999999	24023.220703125	1958822.529317811	0	1176	0.11772281938408824	3.007740683443655	3.3230019322113606	296.1827392578125	296.18524169921875
768	296.19708251953125	12.332383333333333					1	DETECTED	296.1971 m/z @12.33 [CD8321_2.mzXML]	296.19708251953125	12.332383333333333	12.29785	12.513433333333333	0.21558333333333302	6342.4638671875	54681.497576416215	0	1176	0.10112632140356759	3.1213803088804073	5.242760617760815	296.19635009765625	296.1976318359375
769	296.2574462890625	13.488566666666665					1	DETECTED	296.2574 m/z @13.49 [CD8321_2.mzXML]	296.2574462890625	13.488566666666665	12.563933333333333	13.686666666666667	1.1227333333333345	13660.498046875	243216.7576876834	0	1176	0.18734411113043414	0.6071235444680786	2.0653227808072727	296.2569274902344	296.2587890625
770	296.9885559082031	11.858066666666668					1	DETECTED	296.9886 m/z @11.86 [CD8321_2.mzXML]	296.9885559082031	11.858066666666668	11.379983333333334	14.642866666666666	3.262883333333333	6239.44189453125	328306.0053815919	0	1176	0.3690104021693905	3.4124629597350475	5.824925919470095	296.98724365234375	296.99078369140625
771	297.11773681640625	1.4813166666666668					1	DETECTED	297.1177 m/z @1.48 [CD8321_2.mzXML]	297.11773681640625	1.4813166666666668	1.4163	9.560849999999999	8.144549999999999	6111.77978515625	1312835.971989868	0	1176	0.12112212964477465	62.634324532170965	124.26864906434193	297.1176452636719	297.12725830078125
772	297.1803283691406	15.596433333333332					1	DETECTED	297.1803 m/z @15.60 [CD8321_2.mzXML]	297.1803283691406	15.596433333333332	9.329433333333332	19.728166666666667	10.398733333333334	11164.3681640625	2301845.275826325	0	1176	2.5693675567949246	0.7603222260111879	0.5724784907976974	297.1781921386719	297.1881103515625
773	298.2153625488281	10.01525					1	DETECTED	298.2154 m/z @10.02 [CD8321_2.mzXML]	298.2153625488281	10.01525	9.9137	10.26435	0.3506499999999999	4776.1162109375	56785.50113476558	0	1176	0.2646153230289947	1.7264894140817397	2.4529788281634795	298.21441650390625	298.2167053222656
774	298.2733154296875	14.311116666666667					1	DETECTED	298.2733 m/z @14.31 [CD8321_2.mzXML]	298.2733154296875	14.311116666666667	11.119083333333332	16.656466666666667	5.537383333333334	104379.1015625	4124344.3443713384	0	1176	0.40098086662077215	0.8018640503784608	0.3954097760203873	298.2728576660156	298.2742919921875
775	299.1380920410156	12.802766666666667					1	DETECTED	299.1381 m/z @12.80 [CD8321_2.mzXML]	299.1380920410156	12.802766666666667	10.33675	14.164133333333332	3.827383333333332	83073.46875	3823205.2971647303	1	1176	0.22089818817367401	0.673346012512889	0.31206686832920555	299.13714599609375	299.1393127441406
776	299.276611328125	14.311116666666667					1	DETECTED	299.2766 m/z @14.31 [CD8321_2.mzXML]	299.276611328125	14.311116666666667	14.114583333333334	15.888633333333333	1.774049999999999	20956.96875	607391.6847436522	0	1176	0.31734041182549433	4.412098634575298	4.760094317210147	299.2763671875	299.2781677246094
777	299.2992858886719	14.948033333333333					1	DETECTED	299.2993 m/z @14.95 [CD8321_2.mzXML]	299.2992858886719	14.948033333333333	0.13733333333333334	19.967	19.829666666666665	3684.8037109375	1553542.4532335517	0	1176	6.2958444625595416	0.669437186178461	0.24306696237105885	299.2925109863281	299.2992858886719
778	300.14154052734375	12.81825					1	DETECTED	300.1415 m/z @12.82 [CD8321_2.mzXML]	300.14154052734375	12.81825	10.511783333333334	13.092916666666667	2.5811333333333337	11608.6708984375	741131.7543132019	0	1176	0.780669162912762	0.5595427349192126	0.11908546983842525	300.14080810546875	300.1419982910156
779	300.1796569824219	11.574516666666666					1	DETECTED	300.1797 m/z @11.57 [CD8321_2.mzXML]	300.1796569824219	11.574516666666666	9.28355	15.870166666666668	6.586616666666668	110160.2265625	3310276.4640250234	0	1176	0.10838705180553632	0.581189920965789	0.11949790458282454	300.17901611328125	300.18414306640625
780	300.216796875	10.588633333333332					1	DETECTED	300.2168 m/z @10.59 [CD8321_2.mzXML]	300.216796875	10.588633333333332	10.527016666666666	10.708316666666667	0.18130000000000024	13685.81640625	96838.16558728041	0	1176	0.12424476752088509	1.471192859074949	1.9423857181498982	300.21636962890625	300.2171936035156
781	301.140380859375	12.431816666666666					1	DETECTED	301.1404 m/z @12.43 [CD8321_2.mzXML]	301.140380859375	12.431816666666666	0.10108333333333334	20.0035	19.902416666666667	149880.21875	1.2949892563164162E7	1	1176	10.903199153568556	0.826961574077195	0.03965098380993579	301.1385803222656	301.14141845703125
782	301.2127380371094	13.488566666666665					1	DETECTED	301.2127 m/z @13.49 [CD8321_2.mzXML]	301.2127380371094	13.488566666666665	12.691266666666667	13.8048	1.1135333333333328	32432.7890625	638773.2050704341	0	1176	0.19120864045331487	0.6757192735858478	0.39110647913478364	301.2124328613281	301.2158203125
783	302.1230163574219	10.121233333333333					1	DETECTED	302.1230 m/z @10.12 [CD8321_2.mzXML]	302.1230163574219	10.121233333333333	10.103516666666668	10.814733333333333	0.7112166666666653	6449.6142578125	86136.84942773439	0	1176	0.08455138768681181	20.07196613358599	39.14393226717198	302.11968994140625	302.1231689453125
784	302.1435852050781	12.416					1	DETECTED	302.1436 m/z @12.42 [CD8321_2.mzXML]	302.1435852050781	12.416	0.13733333333333334	19.985333333333333	19.848	25073.345703125	2786753.5643371283	0	1176	0.14801395916088644	1.0804445279347616	0.8923258223773927	302.1426086425781	302.1451721191406
785	302.2315979003906	10.831883333333334					1	DETECTED	302.2316 m/z @10.83 [CD8321_2.mzXML]	302.2315979003906	10.831883333333334	10.761750000000001	11.03445	0.2726999999999986	10463.701171875	92494.1215883789	0	1176	0.13487026336959396	1.9441539923954445	2.888307984790889	302.2313537597656	302.2323913574219
786	302.2864990234375	11.603033333333334					1	DETECTED	302.2865 m/z @11.60 [CD8321_2.mzXML]	302.2864990234375	11.603033333333334	11.468449999999999	15.632766666666667	4.164316666666668	376063.875	4126332.7533690776	1	1176	0.10950722255964607	1.4001699206399354	2.9603518002614266	302.2780456542969	302.2880859375
787	303.07366943359375	9.730133333333333					1	DETECTED	303.0737 m/z @9.73 [CD8321_2.mzXML]	303.07366943359375	9.730133333333333	9.663516666666668	9.846366666666666	0.1828499999999984	17031.962890625	96629.42353015083	0	1176	0.09117388883703015	1.3724043032274476	1.5398305947765132	303.07354736328125	303.0743713378906
788	303.1327819824219	10.726366666666667					1	DETECTED	303.1328 m/z @10.73 [CD8321_2.mzXML]	303.1327819824219	10.726366666666667	10.121233333333333	10.726366666666667	0.6051333333333346	2894.892333984375	59474.62932727046	0	1176	0.5503530093904558	0.5	null	303.12652587890625	303.1340026855469
789	303.2286376953125	14.262716666666668					1	DETECTED	303.2286 m/z @14.26 [CD8321_2.mzXML]	303.2286376953125	14.262716666666668	4.672033333333333	16.62015	11.948116666666666	282241.96875	1.0751178663223386E7	1	1176	0.3400320538426769	0.7775662111914067	0.3427878400922604	303.2277526855469	303.2303771972656
790	303.2903137207031	11.603033333333334					1	DETECTED	303.2903 m/z @11.60 [CD8321_2.mzXML]	303.2903137207031	11.603033333333334	11.546216666666668	11.708116666666665	0.1618999999999975	53967.34375	356074.4900634751	0	1176	0.13885093240035928	1.4247579935464818	1.8495159870929636	303.2900695800781	303.2906494140625
791	303.6460876464844	12.850216666666666					1	DETECTED	303.6461 m/z @12.85 [CD8321_2.mzXML]	303.6460876464844	12.850216666666666	6.8018	12.912483333333334	6.110683333333334	8799.1533203125	1174098.7321832278	0	1176	1.609547113963206	0.5051473526129429	0.01029470522588575	303.6456604003906	303.64764404296875
792	304.04833984375	17.259					1	DETECTED	304.0483 m/z @17.26 [CD8321_2.mzXML]	304.04833984375	17.259	0.22911666666666666	19.967	19.737883333333333	4173.10546875	1855912.0740812372	0	1176	1.5818794157368572	0.5795072974663165	0.30094878284144855	304.04693603515625	304.0500183105469
793	304.12872314453125	9.77925					1	DETECTED	304.1287 m/z @9.78 [CD8321_2.mzXML]	304.12872314453125	9.77925	9.7461	9.829633333333334	0.08353333333333346	3485.70166015625	13770.778939026033	0	1176	0.0838761884898176	1.2599296128708246	1.519859225741649	304.1283874511719	304.12921142578125
794	304.1505432128906	9.329433333333332					1	DETECTED	304.1505 m/z @9.33 [CD8321_2.mzXML]	304.1505432128906	9.329433333333332	9.183416666666666	17.369666666666667	8.186250000000001	6674.75	1170754.749074707	0	1176	0.09275439002841601	28.031902750827616	0.8559354072594942	304.14080810546875	304.1507568359375
795	304.1746520996094	8.907616666666666					1	DETECTED	304.1747 m/z @8.91 [CD8321_2.mzXML]	304.1746520996094	8.907616666666666	8.85395	9.103333333333333	0.24938333333333418	3746.00732421875	29115.677223755025	0	1176	0.09999993759321946	2.323447204968958	3.6468944099379157	304.17425537109375	304.1753845214844
796	304.2115783691406	10.085716666666666					1	DETECTED	304.2116 m/z @10.09 [CD8321_2.mzXML]	304.2115783691406	10.085716666666666	9.085533333333332	16.8935	7.807966666666667	22565.73046875	1153917.4444656374	0	1176	0.09860736715951113	0.641076704011504	4.737225838622839	304.2035217285156	304.2144470214844
797	304.23199462890625	14.295033333333333					1	DETECTED	304.2320 m/z @14.30 [CD8321_2.mzXML]	304.23199462890625	14.295033333333333	11.739683333333334	15.70565	3.9659666666666666	47581.5	2516778.3664172366	0	1176	0.4356238516875415	0.7917486337649681	0.4008745008814837	304.2315979003906	304.2331848144531
798	304.28363037109375	11.603033333333334					1	DETECTED	304.2836 m/z @11.60 [CD8321_2.mzXML]	304.28363037109375	11.603033333333334	11.603033333333334	12.332383333333333	0.7293499999999984	12024.7822265625	148238.22153564438	0	1176	0.06134863195698337	null	null	304.28143310546875	304.28369140625
799	304.83636474609375	10.588633333333332					1	DETECTED	304.8364 m/z @10.59 [CD8321_2.mzXML]	304.83636474609375	10.588633333333332	10.443883333333334	11.03445	0.5905666666666658	5507.9580078125	81035.30159967042	0	1176	0.14076886741057315	2.0399539435809064	3.079907887161813	304.8358154296875	304.838623046875
800	304.89520263671875	1.6290833333333334					1	DETECTED	304.8952 m/z @1.63 [CD8321_2.mzXML]	304.89520263671875	1.6290833333333334	1.1423333333333334	19.746666666666666	18.604333333333333	61714.4921875	1774661.7639334716	0	1176	0.0714346321256012	19.11076870398904	0.13073804191299682	304.8856201171875	304.9046325683594
801	304.9140319824219	1.5544166666666668					1	DETECTED	304.9140 m/z @1.55 [CD8321_2.mzXML]	304.9140319824219	1.5544166666666668	0.66735	1.5689166666666667	0.9015666666666667	8571.8642578125	132031.59038797	0	1176	0.030592424519006345	0.5081730046595521	0.016346009319104113	304.9066162109375	304.9151916503906
802	305.0448303222656	16.418833333333332					1	DETECTED	305.0448 m/z @16.42 [CD8321_2.mzXML]	305.0448303222656	16.418833333333332	1.0325333333333333	19.801666666666666	18.769133333333333	3933.820068359375	1383739.1676292422	0	1176	2.0153808076417867	0.6099300459932971	0.22122481658976495	305.04278564453125	305.0466613769531
803	305.21490478515625	10.0679					1	DETECTED	305.2149 m/z @10.07 [CD8321_2.mzXML]	305.21490478515625	10.0679	8.642133333333334	14.625883333333332	5.983749999999999	4047.07470703125	682665.8619732056	0	1176	0.08427270509520923	2.0984324223224933	3.196864844644987	305.2092590332031	305.21539306640625
804	305.244140625	12.644883333333333					1	DETECTED	305.2441 m/z @12.64 [CD8321_2.mzXML]	305.244140625	12.644883333333333	4.22335	15.541216666666665	11.317866666666665	195573.28125	3894231.4916226217	1	1176	0.1941805548620259	6.58150014004076	12.410473280083258	305.23443603515625	305.2480163574219
805	305.92120361328125	10.588633333333332					1	DETECTED	305.9212 m/z @10.59 [CD8321_2.mzXML]	305.92120361328125	10.588633333333332	10.479083333333334	10.62105	0.1419666666666668	4597.68994140625	29862.038726013292	0	1176	0.12748193909269645	0.6479537501901802	0.29590750038036034	305.9207763671875	305.9213562011719
806	306.08319091796875	15.6875					1	DETECTED	306.0832 m/z @15.69 [CD8321_2.mzXML]	306.08319091796875	15.6875	9.329433333333332	18.81833333333333	9.4889	6191.57666015625	1322632.906224183	0	1176	1.4901517135597508	0.7462095395875055	0.4300290367502631	306.08209228515625	306.084716796875
807	306.2476501464844	12.644883333333333					1	DETECTED	306.2477 m/z @12.64 [CD8321_2.mzXML]	306.2476501464844	12.644883333333333	12.563933333333333	14.507733333333334	1.9438000000000013	36695.78125	686382.7762796633	0	1176	0.15831136998921558	11.22911554182289	16.04313749285284	306.2471923828125	306.2514953613281
808	307.0786437988281	10.121233333333333					1	DETECTED	307.0786 m/z @10.12 [CD8321_2.mzXML]	307.0786437988281	10.121233333333333	9.2686	18.891000000000002	9.622400000000003	21261.771484375	1547188.5386781918	0	1176	0.12217541543188126	20.650352085891576	71.65601267962192	307.07611083984375	307.08392333984375
809	307.16790771484375	10.588633333333332					1	DETECTED	307.1679 m/z @10.59 [CD8321_2.mzXML]	307.16790771484375	10.588633333333332	9.54405	18.4885	8.944449999999998	1609844.125	2.6200462978986967E7	1	1176	0.41741985319804975	0.8202430895720184	0.9892100275738821	307.1667175292969	307.1690673828125
810	307.2624206542969	12.125333333333334					1	DETECTED	307.2624 m/z @12.13 [CD8321_2.mzXML]	307.2624206542969	12.125333333333334	6.328833333333334	14.6936	8.364766666666666	9038.431640625	797157.9350708316	0	1176	6.102501520219198	0.7215359843583772	0.4430719687167543	307.25921630859375	307.263916015625
811	308.1716003417969	10.57305					1	DETECTED	308.1716 m/z @10.57 [CD8321_2.mzXML]	308.1716003417969	10.57305	10.354700000000001	17.84783333333333	7.493133333333329	183806.96875	3800146.9908745443	0	1176	0.12594232135811723	3.7041922263212275	3.8979072096854575	308.1706237792969	308.1732482910156
812	309.1501159667969	13.736633333333334					1	DETECTED	309.1501 m/z @13.74 [CD8321_2.mzXML]	309.1501159667969	13.736633333333334	9.032883333333332	14.229783333333334	5.196900000000001	14091.25	802557.1836787104	0	1176	0.20738130650063447	0.4261796045125233	0.14492083852520443	309.1470031738281	309.151611328125
813	309.16412353515625	10.588633333333332					1	DETECTED	309.1641 m/z @10.59 [CD8321_2.mzXML]	309.16412353515625	10.588633333333332	10.426033333333333	14.710633333333334	4.284600000000001	57343.90234375	1341485.3573238214	0	1176	0.4182661114296522	6.142597500570411	3.663173216451352	309.16253662109375	309.1710510253906
814	309.2028503417969	12.787083333333333					1	DETECTED	309.2029 m/z @12.79 [CD8321_2.mzXML]	309.2028503417969	12.787083333333333	11.7561	14.457583333333334	2.701483333333334	20229.9140625	419835.75048205594	0	1176	0.11730172944016637	1.686813892917124	0.3970261777495607	309.2012023925781	309.20654296875
815	310.2008056640625	10.62105					1	DETECTED	310.2008 m/z @10.62 [CD8321_2.mzXML]	310.2008056640625	10.62105	10.408183333333334	18.086166666666667	7.677983333333334	67660.3203125	1167094.7757438645	1	1176	0.08960281111284374	2.020068418894257	null	310.19793701171875	310.20172119140625
816	310.3101501464844	12.802766666666667					1	DETECTED	310.3102 m/z @12.80 [CD8321_2.mzXML]	310.3101501464844	12.802766666666667	12.70665	14.06385	1.3572000000000006	10765.8681640625	250696.50903283712	0	1176	0.1491272473423244	7.0601699323738245	13.120339864747649	310.3085632324219	310.3102722167969
817	310.91204833984375	1.6445					1	DETECTED	310.9120 m/z @1.64 [CD8321_2.mzXML]	310.91204833984375	1.6445	1.5986	1.7693333333333332	0.17073333333333318	63165.95703125	260127.20737890605	0	1176	0.06225304043996416	1.7162733201944917	2.5046454183735025	310.9108581542969	310.9122009277344
818	311.12322998046875	8.765433333333334					1	DETECTED	311.1232 m/z @8.77 [CD8321_2.mzXML]	311.12322998046875	8.765433333333334	8.450933333333333	10.032649999999999	1.581716666666665	23350.78125	271588.7549379274	0	1176	0.07609173505835187	0.9327440807460958	5.774494000294424	311.1209411621094	311.1239013671875
819	311.16595458984375	12.3153					1	DETECTED	311.1660 m/z @12.32 [CD8321_2.mzXML]	311.16595458984375	12.3153	12.213266666666668	16.674666666666667	4.461399999999999	47571.9375	1011731.405959593	0	1176	0.23488944678076962	2.635535538308229	3.351635446980385	311.1643981933594	311.1758117675781
820	311.1885681152344	13.720166666666668					1	DETECTED	311.1886 m/z @13.72 [CD8321_2.mzXML]	311.1885681152344	13.720166666666668	13.653316666666665	15.0713	1.4179833333333356	4157.59228515625	104692.80403680426	0	1176	0.2764315337710954	10.605709299426229	20.211418598852458	311.187744140625	311.1933288574219
821	311.20404052734375	10.604466666666667					1	DETECTED	311.2040 m/z @10.60 [CD8321_2.mzXML]	311.20404052734375	10.604466666666667	10.511783333333334	16.5652	6.053416666666667	8322.5244140625	665418.2260180668	0	1176	4.231487792066263	32.65644668225136	52.17668346219589	311.19488525390625	311.2043151855469
822	311.9930725097656	18.122666666666664					1	DETECTED	311.9931 m/z @18.12 [CD8321_2.mzXML]	311.9930725097656	18.122666666666664	14.507733333333334	20.0035	5.495766666666665	2202.154296875	361301.23348168924	0	1176	0.4947506897291625	0.7601477205665393	0.5202954411330787	311.99188232421875	311.9952697753906
823	312.02880859375	13.122083333333334					1	DETECTED	312.0288 m/z @13.12 [CD8321_2.mzXML]	312.02880859375	13.122083333333334	11.632233333333334	16.583283333333334	4.95105	26727.125	924394.2310764161	0	1176	0.26858452466901817	0.9293862285035805	0.7868748746888425	312.0210876464844	312.03076171875
824	312.1296691894531	8.87195					1	DETECTED	312.1297 m/z @8.87 [CD8321_2.mzXML]	312.1296691894531	8.87195	2.05225	12.850216666666666	10.797966666666667	6472.5576171875	1885227.76076471	0	1176	0.09519184692977056	0.791674609342542	0.5833492186850838	312.1271057128906	312.13372802734375
825	312.1693420410156	12.366116666666667					1	DETECTED	312.1693 m/z @12.37 [CD8321_2.mzXML]	312.1693420410156	12.366116666666667	3.4594	12.563933333333333	9.104533333333332	8674.19921875	1123039.5461534422	0	1176	0.40301988619538953	0.5111049152044431	0.023159666137617118	312.1645202636719	312.1698913574219
826	312.2160949707031	10.761750000000001					1	DETECTED	312.2161 m/z @10.76 [CD8321_2.mzXML]	312.2160949707031	10.761750000000001	10.17565	10.96805	0.7924000000000007	16637.01171875	213151.4099172361	0	1176	0.21738842511400058	0.675993857703462	0.35198771540692403	312.2155456542969	312.21746826171875
827	312.36163330078125	12.07325					1	DETECTED	312.3616 m/z @12.07 [CD8321_2.mzXML]	312.36163330078125	12.07325	12.039283333333334	12.229783333333334	0.1905000000000001	13166.6103515625	90417.22612707544	0	1176	0.12279909363162922	2.804219823356267	4.608439646712534	312.3615417480469	312.3621826171875
828	312.6571350097656	2.4007666666666667					1	DETECTED	312.6571 m/z @2.40 [CD8321_2.mzXML]	312.6571350097656	2.4007666666666667	1.8550499999999999	4.175833333333333	2.3207833333333334	24293.404296875	946546.2008098753	0	1176	0.5663615063557965	1.6392713841995974	1.544358556305344	312.6558837890625	312.6600036621094
829	313.0955810546875	1.4661333333333333					1	DETECTED	313.0956 m/z @1.47 [CD8321_2.mzXML]	313.0955810546875	1.4661333333333333	1.4163	16.071783333333332	14.655483333333333	19867.865234375	1943784.2103167113	0	1176	0.1615735618725027	147.04498327759177	276.94295935780065	313.0936279296875	313.097900390625
830	313.1543273925781	10.050133333333333					1	DETECTED	313.1543 m/z @10.05 [CD8321_2.mzXML]	313.1543273925781	10.050133333333333	10.01525	10.121233333333333	0.10598333333333265	5167.37939453125	24915.40560931417	0	1176	0.09589494557114087	1.5191113234591476	2.038222646918295	313.1537780761719	313.15484619140625
831	313.1664733886719	12.399566666666667					1	DETECTED	313.1665 m/z @12.40 [CD8321_2.mzXML]	313.1664733886719	12.399566666666667	3.0197833333333337	12.691266666666667	9.671483333333335	9457.7080078125	1408858.4609974974	0	1176	0.24399625481656528	0.5155493996840724	0.031098799368144667	313.1649169921875	313.1760559082031
832	313.2760009765625	2.7013499999999997					1	DETECTED	313.2760 m/z @2.70 [CD8321_2.mzXML]	313.2760009765625	2.7013499999999997	0.13733333333333334	20.0035	19.866166666666665	10905.2802734375	2213920.066541962	0	1176	12.880739990749777	0.8283483155744157	10.311153538481589	313.2708435058594	313.2760009765625
833	313.7838439941406	2.4007666666666667					1	DETECTED	313.7838 m/z @2.40 [CD8321_2.mzXML]	313.7838439941406	2.4007666666666667	1.9955166666666666	3.7846333333333333	1.7891166666666667	19998.177734375	720523.9475992738	0	1176	0.5847497548813241	1.7378556880208396	2.3414873277007486	313.7831115722656	313.7843322753906
834	314.0282287597656	13.193766666666667					1	DETECTED	314.0282 m/z @13.19 [CD8321_2.mzXML]	314.0282287597656	13.193766666666667	12.691266666666667	14.474166666666667	1.7828999999999997	5806.31689453125	255394.32407058726	0	1176	0.23887182925853168	1.7740298507462702	2.5480597014925404	314.02545166015625	314.0301818847656
835	314.2314147949219	10.951633333333332					1	DETECTED	314.2314 m/z @10.95 [CD8321_2.mzXML]	314.2314147949219	10.951633333333332	10.797283333333333	11.906183333333333	1.1089000000000002	191543.734375	1909139.640391602	1	1176	0.12943005972791433	1.7055988184442785	2.3745868560331016	314.2309875488281	314.2320861816406
836	315.0790100097656	2.4007666666666667					1	DETECTED	315.0790 m/z @2.40 [CD8321_2.mzXML]	315.0790100097656	2.4007666666666667	1.6445	19.055	17.4105	7239540.5	3.020722954005854E8	1	1176	0.9183207870539132	1.6138258765464066	1.5751810659366876	315.0783996582031	315.0802001953125
837	315.1365966796875	2.318566666666667					1	DETECTED	315.1366 m/z @2.32 [CD8321_2.mzXML]	315.1365966796875	2.318566666666667	2.235266666666667	12.866116666666667	10.630849999999999	7363.24609375	1079713.6678230593	0	1176	9.638682093543284	63.81062424969993	6.469728177541276	315.1318664550781	315.14501953125
838	315.1665954589844	2.42765					1	DETECTED	315.1666 m/z @2.43 [CD8321_2.mzXML]	315.1665954589844	2.42765	2.291116666666667	13.553116666666666	11.261999999999999	5235.49609375	1835149.2225812983	0	1176	10.17687251911625	41.242675781250114	81.48535156250023	315.1611328125	315.1751403808594
839	315.2348327636719	10.93515					1	DETECTED	315.2348 m/z @10.94 [CD8321_2.mzXML]	315.2348327636719	10.93515	10.866733333333334	14.965633333333333	4.098899999999999	35805.5703125	793806.9557913201	0	1176	0.13357023138909696	27.911966461796183	64.63320335572381	315.22900390625	315.2354431152344
840	316.0823669433594	2.4007666666666667					1	DETECTED	316.0824 m/z @2.40 [CD8321_2.mzXML]	316.0823669433594	2.4007666666666667	1.82685	9.7461	7.91925	668780.6875	2.6619299045509327E7	0	1176	0.37810683922357313	1.6286962858996137	1.6169104741443452	316.0821228027344	316.083740234375
841	316.1752014160156	10.527016666666666					1	DETECTED	316.1752 m/z @10.53 [CD8321_2.mzXML]	316.1752014160156	10.527016666666666	9.050316666666667	10.62105	1.570733333333333	7899.58837890625	209747.26918408222	0	1176	0.0855421983004625	0.5318390104060858	0.007157871900797361	316.1746826171875	316.1755676269531
842	316.2471923828125	11.119083333333332					1	DETECTED	316.2472 m/z @11.12 [CD8321_2.mzXML]	316.2471923828125	11.119083333333332	10.93515	12.0226	1.0874500000000005	194231.875	1511122.4483056588	1	1176	0.10362335945742629	1.104593373795945	4.4004489531069035	316.2373046875	316.248291015625
843	317.0837097167969	2.4007666666666667					1	DETECTED	317.0837 m/z @2.40 [CD8321_2.mzXML]	317.0837097167969	2.4007666666666667	1.82685	6.22065	4.3938	86202.8515625	3466879.2744490947	0	1176	0.4785631345543879	1.690113360014953	1.5957141499387737	317.0809020996094	317.0846862792969
844	317.1138610839844	1.6290833333333334					1	DETECTED	317.1139 m/z @1.63 [CD8321_2.mzXML]	317.1138610839844	1.6290833333333334	1.5544166666666668	12.513433333333333	10.959016666666667	17221.09765625	2162596.698109222	0	1176	0.20180204720329753	30.997132998284194	54.22123592548814	317.1126708984375	317.1153259277344
845	317.17767333984375	13.426566666666668					1	DETECTED	317.1777 m/z @13.43 [CD8321_2.mzXML]	317.17767333984375	13.426566666666668	8.765433333333334	13.961	5.195566666666666	18184.060546875	678555.4933985595	0	1176	0.1571148860468501	0.5398855324559351	0.17356475081532743	317.1710510253906	317.1806945800781
846	317.5285949707031	2.3870333333333336					1	DETECTED	317.5286 m/z @2.39 [CD8321_2.mzXML]	317.5285949707031	2.3870333333333336	1.841	4.462683333333334	2.6216833333333334	24228.431640625	985424.6406227112	0	1176	0.4512605942782937	1.7590385101513852	1.4860639258966393	317.5270080566406	317.5301818847656
847	318.0640869140625	15.9985					1	DETECTED	318.0641 m/z @16.00 [CD8321_2.mzXML]	318.0640869140625	15.9985	9.79585	19.6005	9.80465	5102.21337890625	995306.1023811034	0	1176	0.9148643100509322	0.7903597655840648	0.551161723852635	318.06207275390625	318.0659484863281
848	318.1875915527344	1.6139000000000001					1	DETECTED	318.1876 m/z @1.61 [CD8321_2.mzXML]	318.1875915527344	1.6139000000000001	1.6139000000000001	16.783666666666665	15.169766666666664	14653.927734375	4529554.31138272	0	1176	7.748785806492372	null	null	318.18023681640625	318.1929626464844
849	318.29925537109375	11.3504					1	DETECTED	318.2993 m/z @11.35 [CD8321_2.mzXML]	318.29925537109375	11.3504	11.320783333333333	17.8105	6.489716666666668	332526.28125	3054245.5203802576	1	1176	0.08755205725526771	5.103873245999991	6.337405757809025	318.2955322265625	318.30462646484375
850	318.9696044921875	1.9530666666666667					1	DETECTED	318.9696 m/z @1.95 [CD8321_2.mzXML]	318.9696044921875	1.9530666666666667	1.7693333333333332	17.608833333333333	15.8395	21170.263671875	3944632.9386440427	0	1176	0.12751323057711672	43.104589985486164	0.9584830251443013	318.9685974121094	318.9751281738281
851	319.0037841796875	1.4508666666666667					1	DETECTED	319.0038 m/z @1.45 [CD8321_2.mzXML]	319.0037841796875	1.4508666666666667	1.43485	18.708000000000002	17.27315	3480.646484375	1709541.9790885926	0	1176	0.058212084370847794	539.2242455775192	1077.4484911550387	319.00372314453125	319.0079345703125
852	319.0602722167969	16.363683333333334					1	DETECTED	319.0603 m/z @16.36 [CD8321_2.mzXML]	319.0602722167969	16.363683333333334	9.963133333333333	19.219	9.255866666666668	4207.19287109375	1196051.1209615485	0	1176	1.3391322786020865	0.7230524460137541	0.45441858486174946	319.0589599609375	319.0614318847656
853	319.1286315917969	10.690433333333335					1	DETECTED	319.1286 m/z @10.69 [CD8321_2.mzXML]	319.1286315917969	10.690433333333335	8.168333333333333	16.985	8.816666666666666	4880.947265625	1085801.4976596374	0	1176	0.10665608336785048	1.7478820559586574	2.495764111917315	319.12310791015625	319.135986328125
854	319.16455078125	9.57765					1	DETECTED	319.1646 m/z @9.58 [CD8321_2.mzXML]	319.16455078125	9.57765	9.527616666666667	11.168916666666666	1.6412999999999993	11937.3037109375	280268.88949316397	0	1176	1.492015704129555	1.5676986712186705	2.070265654803211	319.16455078125	319.1683654785156
855	319.19366455078125	14.262716666666668					1	DETECTED	319.1937 m/z @14.26 [CD8321_2.mzXML]	319.19366455078125	14.262716666666668	9.329433333333332	16.144066666666667	6.814633333333335	93403.4609375	4125753.689950927	0	1176	0.39790912398264844	0.7733254013976151	0.3852301769670235	319.18505859375	319.19573974609375
856	319.30255126953125	11.3504					1	DETECTED	319.3026 m/z @11.35 [CD8321_2.mzXML]	319.30255126953125	11.3504	5.0583833333333335	12.125333333333334	7.06695	63090.76171875	3846336.6162833874	0	1176	0.09189156879830485	0.5524361853624402	0.026649549328577056	319.294677734375	319.3042907714844
857	320.197021484375	14.375850000000002					1	DETECTED	320.1970 m/z @14.38 [CD8321_2.mzXML]	320.197021484375	14.375850000000002	11.119083333333332	15.541216666666665	4.422133333333333	16889.384765625	785932.0985098873	0	1176	2.88650976801698	0.6160825558726011	0.32393859372569567	320.1964416503906	320.19805908203125
858	320.9661865234375	1.7980333333333334					1	DETECTED	320.9662 m/z @1.80 [CD8321_2.mzXML]	320.9661865234375	1.7980333333333334	1.7542333333333333	2.0807166666666665	0.32648333333333324	13544.5048828125	174207.0929418945	0	1176	0.23549020894176165	3.7269786910197804	6.453957382039561	320.9652404785156	320.96685791015625
859	321.18408203125	10.527016666666666					1	DETECTED	321.1841 m/z @10.53 [CD8321_2.mzXML]	321.18408203125	10.527016666666666	10.408183333333334	14.828833333333334	4.42065	9486.7900390625	409952.3765393983	0	1176	0.1216595655565218	18.600210378681695	2.798074124348099	321.18206787109375	321.193115234375
860	321.20916748046875	12.644883333333333					1	DETECTED	321.2092 m/z @12.64 [CD8321_2.mzXML]	321.20916748046875	12.644883333333333	12.416	15.833566666666666	3.4175666666666658	65093.88671875	1487613.559456238	0	1176	0.30439325470057277	4.425204657179545	6.29912450809398	321.1998596191406	321.21112060546875
861	321.257080078125	12.332383333333333					1	DETECTED	321.2571 m/z @12.33 [CD8321_2.mzXML]	321.257080078125	12.332383333333333	11.922283333333333	12.366116666666667	0.44383333333333397	7087.9873046875	72595.57543066384	0	1176	0.12529062503379151	0.5411281801186711	0.08225636023734227	321.2560119628906	321.2576599121094
862	322.2127685546875	12.660283333333332					1	DETECTED	322.2128 m/z @12.66 [CD8321_2.mzXML]	322.2127685546875	12.660283333333332	0.5758166666666666	20.0035	19.42768333333333	12428.18359375	3987062.1836000676	0	1176	0.21511283830986905	0.803828744338462	0.6076574886769242	322.2082214355469	322.2154541015625
863	323.1630859375	10.408183333333334					1	DETECTED	323.1631 m/z @10.41 [CD8321_2.mzXML]	323.1630859375	10.408183333333334	9.646416666666665	10.604466666666667	0.9580500000000018	15671.94921875	250314.9616851197	0	1176	0.16138484993847335	0.6649030185066075	0.4864125552550935	323.1626892089844	323.163818359375
864	323.1827087402344	16.23535					1	DETECTED	323.1827 m/z @16.24 [CD8321_2.mzXML]	323.1827087402344	16.23535	9.527616666666667	19.3275	9.799883333333334	2818.591552734375	926536.4891388548	0	1176	1.9656244801418605	0.7304914228353343	0.4609828456706687	323.1811828613281	323.1836242675781
865	323.2248229980469	13.9263					1	DETECTED	323.2248 m/z @13.93 [CD8321_2.mzXML]	323.2248229980469	13.9263	1.43485	15.376916666666666	13.942066666666665	17051.94921875	4363519.251016968	0	1176	2.444586273617869	0.5587273437291097	3.725580735031007	323.21917724609375	323.2266845703125
866	323.2548522949219	12.6759					1	DETECTED	323.2549 m/z @12.68 [CD8321_2.mzXML]	323.2548522949219	12.6759	11.858066666666668	13.703233333333333	1.8451666666666657	12024.7412109375	547909.5669669794	0	1176	0.3759106889794772	1.1280823313633588	1.0364707172840404	323.253662109375	323.2558898925781
867	324.0010986328125	3.3060833333333335					1	DETECTED	324.0011 m/z @3.31 [CD8321_2.mzXML]	324.0010986328125	3.3060833333333335	2.6874666666666664	10.57305	7.885583333333334	2589.54736328125	459426.4484964598	0	1176	5.934625604736095	6.373561979685855	11.74712395937171	323.99920654296875	324.0029602050781
868	324.17877197265625	16.071783333333332					1	DETECTED	324.1788 m/z @16.07 [CD8321_2.mzXML]	324.17877197265625	16.071783333333332	0.11925000000000001	20.0035	19.884249999999998	8994.197265625	3114613.166777255	0	1176	8.496536211009701	0.6232317333088161	0.5819480245165632	324.1773376464844	324.17950439453125
869	324.19146728515625	9.730133333333333					1	DETECTED	324.1915 m/z @9.73 [CD8321_2.mzXML]	324.19146728515625	9.730133333333333	0.6491333333333333	9.863499999999998	9.214366666666665	52081.67578125	3852525.5483901366	0	1176	0.09052382633180933	0.5073431707227544	1.8880540286705592	324.1912841796875	324.1914978027344
870	324.2889709472656	12.143					1	DETECTED	324.2890 m/z @12.14 [CD8321_2.mzXML]	324.2889709472656	12.143	12.056133333333333	12.44825	0.39211666666666645	4885.14794921875	62092.86442810044	0	1176	0.18944222336720884	2.2570030698388153	3.514006139677631	324.28741455078125	324.2895202636719
871	324.80645751953125	1.7384666666666668					1	DETECTED	324.8065 m/z @1.74 [CD8321_2.mzXML]	324.80645751953125	1.7384666666666668	1.7061166666666667	1.7980333333333334	0.09191666666666665	9323.14453125	38157.74417053222	0	1176	0.06739914899593358	1.4206594538897428	1.8413189077794856	324.80645751953125	324.8074951171875
872	325.1422424316406	8.979366666666666					1	DETECTED	325.1422 m/z @8.98 [CD8321_2.mzXML]	325.1422424316406	8.979366666666666	8.836166666666665	9.12105	0.28488333333333493	3349.8974609375	28045.45312518319	0	1176	0.12065085202702441	0.9947043761638774	0.9894087523277549	325.14154052734375	325.142333984375
873	325.1751708984375	16.23535					1	DETECTED	325.1752 m/z @16.24 [CD8321_2.mzXML]	325.1751708984375	16.23535	0.15558333333333335	19.985333333333333	19.82975	13846.375	4772126.940150973	0	1176	2.9381818580848282	0.6074001904292583	0.6037605855590007	325.16815185546875	325.17974853515625
874	325.1949157714844	9.730133333333333					1	DETECTED	325.1949 m/z @9.73 [CD8321_2.mzXML]	325.1949157714844	9.730133333333333	9.680716666666665	13.720166666666668	4.039450000000002	9457.826171875	648309.814090149	0	1176	0.08578577156838918	40.87133220910553	80.74266441821106	325.1944274902344	325.2044677734375
875	326.17767333984375	16.693					1	DETECTED	326.1777 m/z @16.69 [CD8321_2.mzXML]	326.17767333984375	16.693	10.246550000000001	19.6005	9.35395	4165.5361328125	963497.9486368408	0	1176	2.6478200576863085	0.7255117157505293	0.4510234315010585	326.1758728027344	326.1782531738281
876	327.0074157714844	7.600933333333333					1	DETECTED	327.0074 m/z @7.60 [CD8321_2.mzXML]	327.0074157714844	7.600933333333333	0.13733333333333334	19.985333333333333	19.848	6724.20166015625	4068117.6288737184	0	1176	5.9770889709732415	1.3296532504421459	0.8351738212831726	327.00604248046875	327.01312255859375
877	327.0517578125	11.574516666666666					1	DETECTED	327.0518 m/z @11.57 [CD8321_2.mzXML]	327.0517578125	11.574516666666666	1.4661333333333333	11.971933333333334	10.5058	49365.01953125	5794599.648435425	0	1176	10.054910945828015	0.520385510318631	9.617690877867126	327.0496520996094	327.05255126953125
878	327.1734313964844	15.852016666666666					1	DETECTED	327.1734 m/z @15.85 [CD8321_2.mzXML]	327.1734313964844	15.852016666666666	0.37474999999999997	18.708000000000002	18.333250000000003	5802.9990234375	3156662.710169005	0	1176	0.4933392696582324	0.5922638148854881	0.18452762977097614	327.16375732421875	327.17462158203125
879	327.2285461425781	13.891566666666668					1	DETECTED	327.2285 m/z @13.89 [CD8321_2.mzXML]	327.2285461425781	13.891566666666668	12.263516666666668	14.608749999999999	2.345233333333331	27885.7109375	942191.096324219	0	1176	1.2239781292212673	0.7560423593784947	0.3012333165602969	327.21923828125	327.22930908203125
880	328.2110900878906	12.039283333333334					1	DETECTED	328.2111 m/z @12.04 [CD8321_2.mzXML]	328.2110900878906	12.039283333333334	12.005799999999999	12.178066666666666	0.17226666666666723	10319.982421875	61563.50921142605	0	1176	0.15932092398669084	2.5724240915877625	4.144848183175525	328.21051025390625	328.21142578125
881	328.2473449707031	11.135516666666666					1	DETECTED	328.2473 m/z @11.14 [CD8321_2.mzXML]	328.2473449707031	11.135516666666666	11.068150000000001	12.513433333333333	1.4452833333333324	23124.744140625	390079.8062001949	0	1176	1.1486790681765786	10.726991588322903	20.04237581533258	328.2470703125	328.2493896484375
882	328.6749267578125	13.237066666666667					1	DETECTED	328.6749 m/z @13.24 [CD8321_2.mzXML]	328.6749267578125	13.237066666666667	13.062466666666667	13.53665	0.4741833333333325	11300.13671875	134091.1659506219	0	1176	0.17162454678724615	1.3579133256968294	1.715826651393659	328.6727600097656	328.6758728027344
883	328.8974304199219	1.5544166666666668					1	DETECTED	328.8974 m/z @1.55 [CD8321_2.mzXML]	328.8974304199219	1.5544166666666668	1.4508666666666667	1.6139000000000001	0.16303333333333336	75721.65625	410853.3415761718	0	1176	0.09761269947956519	0.7872203444390793	0.6100959075961218	328.8973388671875	328.89788818359375
884	328.9981689453125	1.7839500000000001					1	DETECTED	328.9982 m/z @1.78 [CD8321_2.mzXML]	328.9981689453125	1.7839500000000001	0.11925000000000001	20.0035	19.884249999999998	23842.529296875	4101813.3960548122	0	1176	0.04247080788979707	4.362756815815408	14.21403110518614	328.9975280761719	329.0060729980469
885	329.24627685546875	13.720166666666668					1	DETECTED	329.2463 m/z @13.72 [CD8321_2.mzXML]	329.24627685546875	13.720166666666668	11.119083333333332	14.54105	3.421966666666668	26007.298828125	1094878.5777340701	0	1176	0.17131559772495208	3.319292241444795	0.20099563608457302	329.2437744140625	329.25128173828125
886	330.3357238769531	11.8904					1	DETECTED	330.3357 m/z @11.89 [CD8321_2.mzXML]	330.3357238769531	11.8904	11.841066666666668	12.366116666666667	0.5250499999999985	17002.708984375	148133.45935375895	0	1176	0.11525689388600568	5.32145270270289	9.257157440485333	330.3354797363281	330.33673095703125
887	330.8945617675781	1.5689166666666667					1	DETECTED	330.8946 m/z @1.57 [CD8321_2.mzXML]	330.8945617675781	1.5689166666666667	1.4661333333333333	1.5838166666666667	0.11768333333333336	12660.9609375	52974.85394287105	0	1176	0.051622604144880846	0.5724825685098098	0.14496513701961955	330.8944396972656	330.89569091796875
888	331.0021667480469	11.574516666666666					1	DETECTED	331.0022 m/z @11.57 [CD8321_2.mzXML]	331.0021667480469	11.574516666666666	0.11925000000000001	19.985333333333333	19.866083333333332	3690.248291015625	1541528.7752730097	0	1176	12.230724717951176	0.8671157080585931	6.184876055939897	330.99468994140625	331.00335693359375
889	331.0528869628906	2.4007666666666667					1	DETECTED	331.0529 m/z @2.40 [CD8321_2.mzXML]	331.0528869628906	2.4007666666666667	1.6595166666666665	11.632233333333334	9.972716666666667	1007068.1875	3.6599168682908714E7	1	1176	0.3539472948529241	1.406343395754324	1.2798251801481488	331.044677734375	331.0555114746094
890	331.1650695800781	8.401950000000001					1	DETECTED	331.1651 m/z @8.40 [CD8321_2.mzXML]	331.1650695800781	8.401950000000001	8.082	8.467416666666667	0.3854166666666661	6785.24951171875	69197.18586590551	0	1176	0.14215295039006293	0.6023076522373271	3.3506327264110096	331.16387939453125	331.1654052734375
891	331.1873474121094	12.125333333333334					1	DETECTED	331.1873 m/z @12.13 [CD8321_2.mzXML]	331.1873474121094	12.125333333333334	12.107833333333334	12.431816666666666	0.3239833333333326	9344.814453125	80679.20765808104	0	1176	0.11240514877553487	9.256666666666609	13.009717043139343	331.1856689453125	331.1882019042969
892	331.2255859375	11.018033333333333					1	DETECTED	331.2256 m/z @11.02 [CD8321_2.mzXML]	331.2255859375	11.018033333333333	10.9848	14.180766666666667	3.195966666666667	15510.3486328125	477859.2773504033	0	1176	0.09040888864524987	48.08375125376112	4.354645594918995	331.2251892089844	331.2268981933594
893	331.2625732421875	12.07325					1	DETECTED	331.2626 m/z @12.07 [CD8321_2.mzXML]	331.2625732421875	12.07325	11.906183333333333	15.852016666666666	3.945833333333333	5992.22412109375	559482.1383294369	0	1176	2.8061973089828562	11.80915802075018	21.75808505537085	331.25885009765625	331.26397705078125
894	332.05670166015625	2.4007666666666667					1	DETECTED	332.0567 m/z @2.40 [CD8321_2.mzXML]	332.05670166015625	2.4007666666666667	2.2492333333333336	5.233366666666667	2.9841333333333333	97516.3203125	2752524.301044342	0	1176	1.2785321999204107	6.976893719620816	16.972114778796847	332.0555725097656	332.05841064453125
895	332.1633605957031	10.032649999999999					1	DETECTED	332.1634 m/z @10.03 [CD8321_2.mzXML]	332.1633605957031	10.032649999999999	8.401950000000001	11.119083333333332	2.717133333333331	237945.984375	5571178.965887702	1	1176	0.2922596975246705	1.0791209918613311	1.2913115369659114	332.16290283203125	332.167724609375
896	332.2423400878906	10.761750000000001					1	DETECTED	332.2423 m/z @10.76 [CD8321_2.mzXML]	332.2423400878906	10.761750000000001	10.139016666666667	10.9848	0.8457833333333333	16915.076171875	282421.8924924317	0	1176	0.127855548901616	0.6790894979124278	0.3581789958248557	332.24151611328125	332.2425537109375
897	332.2953796386719	11.335749999999999					1	DETECTED	332.2954 m/z @11.34 [CD8321_2.mzXML]	332.2953796386719	11.335749999999999	11.304499999999999	11.40905	0.10455000000000148	19927.857421875	81430.99512524456	0	1176	0.07556783333159345	1.6728000000000236	2.345600000000047	332.29461669921875	332.296142578125
898	333.0509948730469	2.3870333333333336					1	DETECTED	333.0510 m/z @2.39 [CD8321_2.mzXML]	333.0509948730469	2.3870333333333336	1.8126	4.3351	2.5225	55161.98046875	2227880.518189453	0	1176	0.5989851654416931	1.7834882765143256	1.142176800890184	333.05072021484375	333.052734375
899	333.115966796875	11.603033333333334					1	DETECTED	333.1160 m/z @11.60 [CD8321_2.mzXML]	333.115966796875	11.603033333333334	11.588683333333334	11.647166666666667	0.05848333333333322	6530.6572265625	14827.551593627933	0	1176	0.06509857360195603	2.0377468060394412	3.075493612078883	333.1153564453125	333.1175537109375
900	333.1502380371094	13.426566666666668					1	DETECTED	333.1502 m/z @13.43 [CD8321_2.mzXML]	333.1502380371094	13.426566666666668	10.8495	15.213866666666666	4.364366666666665	11354.65625	718401.6020576172	0	1176	0.19729084786365547	0.8467702297185427	0.7263503913244204	333.1403503417969	333.15155029296875
901	333.16705322265625	10.032649999999999					1	DETECTED	333.1671 m/z @10.03 [CD8321_2.mzXML]	333.16705322265625	10.032649999999999	9.611766666666666	15.053633333333332	5.441866666666666	31592.275390625	1394629.133072999	0	1176	0.18447211259354468	1.092750907987456	3.1220363498869665	333.16583251953125	333.1721496582031
902	333.20245361328125	12.431816666666666					1	DETECTED	333.2025 m/z @12.43 [CD8321_2.mzXML]	333.20245361328125	12.431816666666666	9.12105	12.563933333333333	3.4428833333333326	6416.41357421875	553148.5020484007	0	1176	0.13466514664433227	0.5199525789595562	0.03980715893941538	333.2015075683594	333.20672607421875
903	334.1395263671875	9.7461					1	DETECTED	334.1395 m/z @9.75 [CD8321_2.mzXML]	334.1395263671875	9.7461	7.14685	9.829633333333334	2.682783333333334	10664.5625	433275.14155490097	0	1176	0.07824619613473693	0.5160687377769229	0.032137475553845704	334.1358947753906	334.1396789550781
904	334.1594543457031	10.0679					1	DETECTED	334.1595 m/z @10.07 [CD8321_2.mzXML]	334.1594543457031	10.0679	9.697583333333334	14.660183333333332	4.962599999999998	10590.240234375	1381942.6973853756	0	1176	4.405952003974107	6.700481569827639	12.400963139655278	334.1579895019531	334.1691589355469
905	334.9142761230469	1.5986					1	DETECTED	334.9143 m/z @1.60 [CD8321_2.mzXML]	334.9142761230469	1.5986	1.5689166666666667	1.6595166666666665	0.09059999999999979	59872.77734375	181247.9357570802	0	1176	0.04903787714267649	1.5621106605009045	1.8302520290077662	334.9134521484375	334.91461181640625
906	335.1236267089844	9.81275					1	DETECTED	335.1236 m/z @9.81 [CD8321_2.mzXML]	335.1236267089844	9.81275	6.638	10.655083333333332	4.017083333333332	3645.568115234375	402378.0105310975	0	1176	0.6115731936951327	0.6326613644118958	0.26532272882379165	335.1221923828125	335.125732421875
907	335.16595458984375	14.180766666666667					1	DETECTED	335.1660 m/z @14.18 [CD8321_2.mzXML]	335.16595458984375	14.180766666666667	9.829633333333334	16.053283333333333	6.223649999999999	80045.1796875	4221235.074896639	0	1176	2.573077876954004	0.8457888045193532	0.7680191799862823	335.16168212890625	335.167724609375
908	335.2188720703125	12.613383333333333					1	DETECTED	335.2189 m/z @12.61 [CD8321_2.mzXML]	335.2188720703125	12.613383333333333	12.416	16.693	4.277000000000001	11983.052734375	855811.1155162352	0	1176	0.11462047195133174	10.83424807903406	13.059355168406325	335.2171325683594	335.2198791503906
909	336.0745544433594	16.62015					1	DETECTED	336.0746 m/z @16.62 [CD8321_2.mzXML]	336.0745544433594	16.62015	9.560849999999999	19.618666666666666	10.057816666666668	4124.2626953125	863697.4677812499	0	1176	0.6828799310169451	0.7123805948654022	0.4527929445250825	336.0732727050781	336.07611083984375
910	336.16925048828125	14.262716666666668					1	DETECTED	336.1693 m/z @14.26 [CD8321_2.mzXML]	336.16925048828125	14.262716666666668	11.202316666666666	15.231733333333333	4.029416666666666	13160.6484375	1334715.0658114625	0	1176	2.804699988846407	0.6473613421448213	0.2698463858186758	336.1682434082031	336.1709289550781
911	336.2527160644531	12.16035					1	DETECTED	336.2527 m/z @12.16 [CD8321_2.mzXML]	336.2527160644531	12.16035	12.090399999999999	17.424833333333332	5.334433333333333	9633.0283203125	648273.2942088012	0	1176	0.14288641339448382	38.13033118894426	75.26066237788852	336.2483215332031	336.2530517578125
912	336.6636047363281	13.208333333333334					1	DETECTED	336.6636 m/z @13.21 [CD8321_2.mzXML]	336.6636047363281	13.208333333333334	13.032	14.879533333333335	1.8475333333333346	28251.919921875	584111.2310748898	0	1176	0.2187284477153213	2.342251649238745	2.6164320325967174	336.662841796875	336.6644287109375
913	337.0611877441406	1.8550499999999999					1	DETECTED	337.0612 m/z @1.86 [CD8321_2.mzXML]	337.0611877441406	1.8550499999999999	1.6445	19.255166666666664	17.610666666666663	905116.75	2.4791410488036238E7	1	1176	0.5200641816985934	3.7867445331610283	13.015017604289675	337.05267333984375	337.0711669921875
914	337.1663818359375	14.180766666666667					1	DETECTED	337.1664 m/z @14.18 [CD8321_2.mzXML]	337.1663818359375	14.180766666666667	11.068150000000001	15.358666666666666	4.290516666666665	25991.587890625	1240618.1723219615	0	1176	0.2638004929409483	1.9149379617053603	6.6951090705951275	337.1646423339844	337.167236328125
915	337.181396484375	12.613383333333333					1	DETECTED	337.1814 m/z @12.61 [CD8321_2.mzXML]	337.181396484375	12.613383333333333	12.107833333333334	14.030266666666668	1.922433333333334	81742.75	1359201.9200757456	0	1176	0.19877628672453618	2.646121598935631	5.387930870009513	337.1767578125	337.1828308105469
916	337.2044982910156	14.262716666666668					1	DETECTED	337.2045 m/z @14.26 [CD8321_2.mzXML]	337.2044982910156	14.262716666666668	14.080766666666667	18.2505	4.1697333333333315	5594.4873046875	418131.4415689698	0	1176	0.4451668995542786	11.458459283685958	21.916918567371916	337.19573974609375	337.2047119140625
917	338.0648193359375	1.841					1	DETECTED	338.0648 m/z @1.84 [CD8321_2.mzXML]	338.0648193359375	1.841	1.841	13.092916666666667	11.251916666666668	79296.8984375	8381234.505074158	0	1176	0.5649129965893189	null	null	338.0628967285156	338.06549072265625
918	338.2314758300781	12.44825					1	DETECTED	338.2315 m/z @12.45 [CD8321_2.mzXML]	338.2314758300781	12.44825	0.10108333333333334	20.0035	19.902416666666667	646446.375	1.995843320004986E7	0	1176	0.14845445674389524	1.4043089578839218	1.5903424803820139	338.2308044433594	338.23822021484375
919	338.3407287597656	12.613383333333333					1	DETECTED	338.3407 m/z @12.61 [CD8321_2.mzXML]	338.3407287597656	12.613383333333333	4.3351	17.572	13.236899999999999	410030.96875	1.5648631114547819E7	0	1176	0.26465830052138273	0.5240787660776078	0.9285549565698042	338.3398132324219	338.341552734375
920	339.161865234375	14.180766666666667					1	DETECTED	339.1619 m/z @14.18 [CD8321_2.mzXML]	339.161865234375	14.180766666666667	8.467416666666667	14.660183333333332	6.192766666666666	10013.08984375	1418510.1742810055	0	1176	0.11377580510558793	0.5419558286002665	0.08391165720053305	339.15771484375	339.1629638671875
921	339.1975402832031	11.841066666666668					1	DETECTED	339.1975 m/z @11.84 [CD8321_2.mzXML]	339.1975402832031	11.841066666666668	11.603033333333334	14.246433333333332	2.643399999999998	7795.56787109375	704845.6769368893	0	1176	2.2411936397555046	5.552583671754637	10.105167343509274	339.19598388671875	339.197998046875
922	339.2350158691406	12.44825					1	DETECTED	339.2350 m/z @12.45 [CD8321_2.mzXML]	339.2350158691406	12.44825	0.17386666666666667	19.985333333333333	19.811466666666668	121579.6015625	4192715.3280383	0	1176	null	5.092598518942302	null	339.2282409667969	339.23681640625
923	339.2673034667969	12.280816666666668					1	DETECTED	339.2673 m/z @12.28 [CD8321_2.mzXML]	339.2673034667969	12.280816666666668	11.692649999999999	12.280816666666668	0.5881666666666696	10466.568359375	130849.49579687533	0	1176	0.08356598990028452	0.5	null	339.2656555175781	339.2679443359375
924	339.343994140625	12.613383333333333					1	DETECTED	339.3440 m/z @12.61 [CD8321_2.mzXML]	339.343994140625	12.613383333333333	12.125333333333334	14.457583333333334	2.33225	96307.5546875	1797437.0105338746	0	1176	0.16245192764578675	0.9257414488390209	0.8401203562226324	339.3428039550781	339.3448181152344
925	340.2472839355469	11.1855					1	DETECTED	340.2473 m/z @11.19 [CD8321_2.mzXML]	340.2472839355469	11.1855	11.0851	15.92515	4.84005	15843.6923828125	1920411.503718201	0	1176	1.4132432064903533	24.103834661354888	47.207669322709776	340.2376708984375	340.2472839355469
926	340.9309997558594	1.6290833333333334					1	DETECTED	340.9310 m/z @1.63 [CD8321_2.mzXML]	340.9309997558594	1.6290833333333334	1.5838166666666667	1.6595166666666665	0.07569999999999988	36909.546875	108769.78443066413	0	1176	0.05966024095472022	0.8361561119293042	0.6478509764964102	340.9306335449219	340.93133544921875
927	341.03106689453125	11.560383333333334					1	DETECTED	341.0311 m/z @11.56 [CD8321_2.mzXML]	341.03106689453125	11.560383333333334	11.515966666666666	12.195566666666668	0.6796000000000024	108796.9453125	1009754.7077310809	0	1176	0.12237421309362162	4.778730137514869	6.646536013894638	341.0302734375	341.0318298339844
928	341.1768798828125	13.720166666666668					1	DETECTED	341.1769 m/z @13.72 [CD8321_2.mzXML]	341.1768798828125	13.720166666666668	12.629016666666667	18.104499999999998	5.475483333333331	5214.123046875	451823.7001067505	0	1176	0.07219211033879347	2.5090424475706032	4.0180848951412065	341.1748962402344	341.1868591308594
929	341.1985168457031	12.332383333333333					1	DETECTED	341.1985 m/z @12.33 [CD8321_2.mzXML]	341.1985168457031	12.332383333333333	1.4508666666666667	15.778500000000001	14.327633333333335	6419.55078125	1845164.0323460696	0	1176	0.03530752689215966	0.6583472585776187	0.18388691259949513	341.1885986328125	341.19989013671875
930	341.3518371582031	13.9263					1	DETECTED	341.3518 m/z @13.93 [CD8321_2.mzXML]	341.3518371582031	13.9263	12.660283333333332	14.862216666666665	2.201933333333333	13293.904296875	439022.7886944275	0	1176	0.2689956452748188	0.855781817883263	3.6589288308027905	341.3509826660156	341.358642578125
931	342.01434326171875	8.67765					1	DETECTED	342.0143 m/z @8.68 [CD8321_2.mzXML]	342.01434326171875	8.67765	2.8000333333333334	19.637	16.83696666666667	4405.05224609375	1551710.6071647345	0	1176	2.211866654743809	1.4322954031821291	1.8645908063642578	342.0119323730469	342.0161437988281
932	342.0340270996094	11.574516666666666					1	DETECTED	342.0340 m/z @11.57 [CD8321_2.mzXML]	342.0340270996094	11.574516666666666	11.531433333333332	11.692649999999999	0.16121666666666634	16212.5537109375	98171.28034155273	0	1176	0.10631706516834605	1.8709864603481479	2.7419729206962957	342.0338439941406	342.0352783203125
933	342.26251220703125	11.394566666666666					1	DETECTED	342.2625 m/z @11.39 [CD8321_2.mzXML]	342.26251220703125	11.394566666666666	10.19395	11.72405	1.530100000000001	46216.62890625	985899.7207358407	0	1176	0.10043118933935702	0.6372142093646324	0.27442841872926466	342.25897216796875	342.26300048828125
934	342.8675842285156	1.6903166666666667					1	DETECTED	342.8676 m/z @1.69 [CD8321_2.mzXML]	342.8675842285156	1.6903166666666667	1.6748333333333332	1.7839500000000001	0.10911666666666697	21619.435546875	109058.29159228536	0	1176	0.14824289795436263	3.5236813778255875	6.047362755651175	342.8673095703125	342.8684997558594
935	343.1923522949219	12.332383333333333					1	DETECTED	343.1924 m/z @12.33 [CD8321_2.mzXML]	343.1923522949219	12.332383333333333	12.229783333333334	17.369666666666667	5.139883333333334	29203.923828125	813754.6967218011	0	1176	0.15091953101016564	9.021385538110865	15.196084847762082	343.1839904785156	343.1947326660156
936	343.2947692871094	12.056133333333333					1	DETECTED	343.2948 m/z @12.06 [CD8321_2.mzXML]	343.2947692871094	12.056133333333333	12.0226	13.703233333333333	1.6806333333333328	7951.90673828125	260809.62623999015	0	1176	0.08591865542989119	25.05914512922508	49.11829025845016	343.284912109375	343.2950744628906
937	343.33880615234375	12.613383333333333					1	DETECTED	343.3388 m/z @12.61 [CD8321_2.mzXML]	343.33880615234375	12.613383333333333	0.28358333333333335	19.673333333333336	19.389750000000003	8012.2802734375	1635019.792574188	0	1176	0.11333315872077954	0.7862962091842529	0.5725924183685057	343.3370666503906	343.34027099609375
938	344.1947937011719	12.431816666666666					1	DETECTED	344.1948 m/z @12.43 [CD8321_2.mzXML]	344.1947937011719	12.431816666666666	12.263516666666668	14.09785	1.8343333333333316	4993.30224609375	235723.87250396702	0	1176	0.11619459231249074	5.449593979005785	9.89918795801157	344.19476318359375	344.19775390625
939	344.2783203125	11.48425					1	DETECTED	344.2783 m/z @11.48 [CD8321_2.mzXML]	344.2783203125	11.48425	11.48425	12.771383333333334	1.287133333333335	29780.09765625	370758.46062298794	0	1176	0.07786886268617899	null	null	344.2780456542969	344.27947998046875
940	344.6495056152344	13.237066666666667					1	DETECTED	344.6495 m/z @13.24 [CD8321_2.mzXML]	344.6495056152344	13.237066666666667	13.002133333333335	13.52015	0.5180166666666643	13677.306640625	191950.84235729976	0	1176	0.1667281223836472	1.1024758796821792	0.8960737166773612	344.6484375	344.65032958984375
941	344.8751525878906	1.5544166666666668					1	DETECTED	344.8752 m/z @1.55 [CD8321_2.mzXML]	344.8751525878906	1.5544166666666668	1.43485	1.7224499999999998	0.28759999999999986	178837.609375	1011227.567823608	0	1176	0.07124243883374892	0.7852324725141783	0.558881294949169	344.8654479980469	344.8754577636719
942	345.1918640136719	12.332383333333333					1	DETECTED	345.1919 m/z @12.33 [CD8321_2.mzXML]	345.1918640136719	12.332383333333333	12.229783333333334	12.530533333333333	0.30074999999999896	3653.588134765625	40795.79793841542	0	1176	0.11044755124149752	1.4656432748538115	1.9312865497076233	345.19091796875	345.19317626953125
943	345.8785400390625	1.5689166666666667					1	DETECTED	345.8785 m/z @1.57 [CD8321_2.mzXML]	345.8785400390625	1.5689166666666667	1.4508666666666667	1.5838166666666667	0.1329499999999999	9305.671875	40965.75700573726	0	1176	0.0792281203414007	0.5631088521812787	0.12621770436255753	345.8770446777344	345.8794860839844
944	346.00872802734375	8.943283333333333					1	DETECTED	346.0087 m/z @8.94 [CD8321_2.mzXML]	346.00872802734375	8.943283333333333	0.10108333333333334	20.0035	19.902416666666667	31409.58984375	1.088642020942812E7	0	1176	6.795043009376641	1.1368458030836062	1.590493600838676	346.0074768066406	346.0098876953125
945	346.1787414550781	11.10205					1	DETECTED	346.1787 m/z @11.10 [CD8321_2.mzXML]	346.1787414550781	11.10205	10.19395	11.202316666666666	1.0083666666666673	9400.5107421875	269059.8896152347	0	1176	null	0.5552068421245822	0.11041368424916438	346.1783142089844	346.1789245605469
946	346.2725830078125	13.736633333333334					1	DETECTED	346.2726 m/z @13.74 [CD8321_2.mzXML]	346.2725830078125	13.736633333333334	13.619916666666667	14.246433333333332	0.6265166666666655	11383.271484375	164634.39889614828	0	1176	0.14744148231033982	2.665916582706867	4.25360728085458	346.2712707519531	346.27459716796875
947	346.2945556640625	12.787083333333333					1	DETECTED	346.2946 m/z @12.79 [CD8321_2.mzXML]	346.2945556640625	12.787083333333333	11.36505	12.9429	1.5778499999999998	18939.021484375	481694.5751013183	0	1176	1.4837806260598612	0.5547865732167553	2.1688679192403595	346.2932434082031	346.2950439453125
948	346.9083557128906	1.5689166666666667					1	DETECTED	346.9084 m/z @1.57 [CD8321_2.mzXML]	346.9083557128906	1.5689166666666667	1.4661333333333333	1.5838166666666667	0.11768333333333336	11483.201171875	51050.22387866206	0	1176	0.09586526511479909	0.5724825685098098	0.14496513701961955	346.9075012207031	346.9088134765625
949	347.0119934082031	8.484483333333333					1	DETECTED	347.0120 m/z @8.48 [CD8321_2.mzXML]	347.0119934082031	8.484483333333333	2.6322833333333335	18.397166666666667	15.764883333333334	2746.41845703125	1130007.8448067626	0	1176	3.483178275936292	1.3469193921374298	1.6938387842748597	347.00927734375	347.01959228515625
950	348.81304931640625	1.7542333333333333					1	DETECTED	348.8130 m/z @1.75 [CD8321_2.mzXML]	348.81304931640625	1.7542333333333333	1.6903166666666667	1.7980333333333334	0.10771666666666668	17938.91796875	84599.52519580082	0	1176	0.4028238518086176	0.8426336375488925	0.685267275097785	348.8122253417969	348.8130798339844
951	348.8684997558594	1.5544166666666668					1	DETECTED	348.8685 m/z @1.55 [CD8321_2.mzXML]	348.8684997558594	1.5544166666666668	1.4813166666666668	1.5544166666666668	0.07309999999999994	9975.99609375	29045.337884277327	0	1176	0.054852514682371956	0.5	null	348.86767578125	348.8685607910156
952	348.9892578125	1.6748333333333332					1	DETECTED	348.9893 m/z @1.67 [CD8321_2.mzXML]	348.9892578125	1.6748333333333332	1.5544166666666668	16.43691666666667	14.882500000000002	5452.25439453125	935506.1908569336	0	1176	4.01933848730448	61.7958477508652	35.637037045192976	348.9876403808594	348.9915771484375
953	349.01739501953125	2.8869333333333334					1	DETECTED	349.0174 m/z @2.89 [CD8321_2.mzXML]	349.01739501953125	2.8869333333333334	2.7156333333333333	19.985333333333333	17.2697	3408.40869140625	950346.6918191832	0	1176	0.5148349164868753	50.40776415645067	8.024996769831443	349.01458740234375	349.0195007324219
954	349.2337951660156	12.7226					1	DETECTED	349.2338 m/z @12.72 [CD8321_2.mzXML]	349.2337951660156	12.7226	10.211416666666667	12.866116666666667	2.6547	12166.986328125	495858.03756286635	0	1176	0.14081768349896606	0.5285755055717424	0.05715101114348484	349.227294921875	349.2366027832031
955	350.09063720703125	15.9985					1	DETECTED	350.0906 m/z @16.00 [CD8321_2.mzXML]	350.09063720703125	15.9985	9.98075	19.3275	9.34675	3659.82861328125	730483.892544922	0	1176	1.9530775281219643	0.7765983964106187	0.3362434526456166	350.0883483886719	350.0917663574219
956	350.81024169921875	1.7224499999999998					1	DETECTED	350.8102 m/z @1.72 [CD8321_2.mzXML]	350.81024169921875	1.7224499999999998	1.6903166666666667	1.7542333333333333	0.06391666666666662	15136.1484375	48869.44445996102	0	1176	0.8884599640960771	0.9945539419087195	0.9891078838174389	350.8095397949219	350.81024169921875
957	350.8917541503906	1.5986					1	DETECTED	350.8918 m/z @1.60 [CD8321_2.mzXML]	350.8917541503906	1.5986	1.5544166666666668	16.053283333333333	14.498866666666666	98311.921875	7910313.395637086	0	1176	0.036868039421790844	162.70124122036785	1.27667396810369	350.8914489746094	350.89715576171875
958	351.0867919921875	16.10781666666667					1	DETECTED	351.0868 m/z @16.11 [CD8321_2.mzXML]	351.0867919921875	16.10781666666667	9.846366666666666	18.140666666666668	8.294300000000002	2890.233154296875	674433.1974659731	0	1176	1.7407056469265179	0.6623306103218902	0.3246612206437805	351.0845031738281	351.0887145996094
959	351.2134704589844	12.44825					1	DETECTED	351.2135 m/z @12.45 [CD8321_2.mzXML]	351.2134704589844	12.44825	11.938466666666667	12.660283333333332	0.7218166666666654	8053.1083984375	101273.37877435278	0	1176	0.15679837814981212	0.7079641677836982	2.822406381747763	351.21173095703125	351.2156066894531
960	351.22821044921875	13.6701					1	DETECTED	351.2282 m/z @13.67 [CD8321_2.mzXML]	351.22821044921875	13.6701	12.629016666666667	14.930916666666667	2.3019	24644.10546875	603476.145478973	0	1176	0.2724584505073082	0.9329997089470736	8.363342060724738	351.2196350097656	351.2362976074219
961	352.1653137207031	9.99795					1	DETECTED	352.1653 m/z @10.00 [CD8321_2.mzXML]	352.1653137207031	9.99795	9.963133333333333	10.26435	0.3012166666666669	17482.865234375	147201.77377813653	0	1176	0.1101670869068343	4.325753949258098	7.651507898516196	352.1643371582031	352.1653137207031
962	353.0350341796875	1.8550499999999999					1	DETECTED	353.0350 m/z @1.86 [CD8321_2.mzXML]	353.0350341796875	1.8550499999999999	1.6445	19.145666666666667	17.501166666666666	363622.84375	9288576.511416925	0	1176	0.36811016344437175	5.924468998020626	11.11793700658425	353.0263977050781	353.0370178222656
963	353.174560546875	10.032649999999999					1	DETECTED	353.1746 m/z @10.03 [CD8321_2.mzXML]	353.174560546875	10.032649999999999	1.2516833333333333	17.84783333333333	16.596149999999998	10060.513671875	1014093.7646482243	0	1176	0.31459137581828145	0.8156035882213739	0.5939855080182577	353.17303466796875	353.17950439453125
964	353.23516845703125	12.644883333333333					1	DETECTED	353.2352 m/z @12.64 [CD8321_2.mzXML]	353.23516845703125	12.644883333333333	7.9610666666666665	14.879533333333335	6.918466666666668	6364.8583984375	738304.4707928775	0	1176	0.5803915364231464	0.73855011404517	0.39227103164256566	353.2268371582031	353.24505615234375
965	355.2624206542969	12.143					1	DETECTED	355.2624 m/z @12.14 [CD8321_2.mzXML]	355.2624206542969	12.143	11.72405	14.574716666666665	2.8506666666666653	6784.86376953125	401919.6993993833	0	1176	0.8055271889328477	3.402156184111065	5.80431236822213	355.2525634765625	355.2635498046875
966	356.908935546875	1.6139000000000001					1	DETECTED	356.9089 m/z @1.61 [CD8321_2.mzXML]	356.908935546875	1.6139000000000001	1.5689166666666667	1.6595166666666665	0.09059999999999979	61344.71875	220041.83282812516	0	1176	0.05905820315645616	1.0014583190182726	1.0736635781993071	356.9083251953125	356.90924072265625
967	357.2152099609375	9.329433333333332					1	DETECTED	357.2152 m/z @9.33 [CD8321_2.mzXML]	357.2152099609375	9.329433333333332	9.28355	9.426133333333333	0.14258333333333262	3045.67041015625	13796.281409179617	0	1176	0.055471591009796484	1.553759535052694	2.107519070105388	357.2135009765625	357.2153015136719
968	357.2779541015625	12.691266666666667					1	DETECTED	357.2780 m/z @12.69 [CD8321_2.mzXML]	357.2779541015625	12.691266666666667	11.7729	16.875166666666665	5.102266666666665	97197.7578125	1782819.5273498262	0	1176	0.08153006734262114	1.1687453575003168	0.5795644667160498	357.27679443359375	357.2800598144531
969	357.2989196777344	14.131233333333334					1	DETECTED	357.2989 m/z @14.13 [CD8321_2.mzXML]	357.2989196777344	14.131233333333334	7.219316666666667	14.710633333333334	7.491316666666667	4042.60400390625	618681.4136289062	0	1176	0.3120862107130069	0.5419131210590405	0.08382624211808104	357.29852294921875	357.30035400390625
970	358.23876953125	15.70565					1	DETECTED	358.2388 m/z @15.71 [CD8321_2.mzXML]	358.23876953125	15.70565	14.375850000000002	17.351333333333333	2.9754833333333313	2789.767333984375	208075.3621417238	0	1176	0.5073755837910952	1.1187709931317995	1.237541986263599	358.23675537109375	358.2412414550781
971	358.25726318359375	11.051183333333334					1	DETECTED	358.2573 m/z @11.05 [CD8321_2.mzXML]	358.25726318359375	11.051183333333334	10.672683333333334	11.202316666666666	0.529633333333333	6475.80322265625	86297.86981430068	0	1176	0.11597600433610467	0.6996477322765283	0.34672375684624696	358.2569274902344	358.2585754394531
972	358.29412841796875	11.603033333333334					1	DETECTED	358.2941 m/z @11.60 [CD8321_2.mzXML]	358.29412841796875	11.603033333333334	7.564633333333333	11.841066666666668	4.276433333333335	14055.314453125	728936.1807703249	0	1176	0.10724930424356316	0.5294712427363973	0.05894248547279465	358.2938537597656	358.2976379394531
973	358.36700439453125	12.07325					1	DETECTED	358.3670 m/z @12.07 [CD8321_2.mzXML]	358.36700439453125	12.07325	12.0226	12.125333333333334	0.10273333333333312	12316.912109375	56001.63835961897	0	1176	0.08233239257810432	1.0141493912471349	1.0040575621363426	358.36700439453125	358.36749267578125
974	359.043212890625	1.8550499999999999					1	DETECTED	359.0432 m/z @1.86 [CD8321_2.mzXML]	359.043212890625	1.8550499999999999	1.6445	17.75583333333333	16.11133333333333	424298.78125	1.0008784833329685E7	0	1176	0.38458812781505025	2.2523433733828875	4.090563353527833	359.03955078125	359.0452575683594
975	360.0681457519531	9.77925					1	DETECTED	360.0681 m/z @9.78 [CD8321_2.mzXML]	360.0681457519531	9.77925	9.77925	17.8105	8.031250000000002	2122.802978515625	352991.59271624766	0	1176	0.06710952642014156	null	null	360.0680847167969	360.0716247558594
976	360.2377624511719	4.001733333333333					1	DETECTED	360.2378 m/z @4.00 [CD8321_2.mzXML]	360.2377624511719	4.001733333333333	3.3520499999999998	10.01525	6.6632	3997.18359375	437190.67569631955	0	1176	0.9197735824889031	5.128036735845668	9.256073471691336	360.2366638183594	360.24444580078125
977	360.32281494140625	12.613383333333333					1	DETECTED	360.3228 m/z @12.61 [CD8321_2.mzXML]	360.32281494140625	12.613383333333333	12.29785	19.219	6.921150000000001	19506.2265625	961188.4529731444	0	1176	0.41511434606466047	10.967383266427234	0.8909129659052604	360.32232666015625	360.3266296386719
978	360.83856201171875	1.7061166666666667					1	DETECTED	360.8386 m/z @1.71 [CD8321_2.mzXML]	360.83856201171875	1.7061166666666667	1.6903166666666667	1.7542333333333333	0.06391666666666662	14963.3857421875	48839.780644043065	0	1176	0.12500716502676834	2.0226793248945087	3.0453586497890175	360.83856201171875	360.8390197753906
979	360.92364501953125	1.5544166666666668					1	DETECTED	360.9236 m/z @1.55 [CD8321_2.mzXML]	360.92364501953125	1.5544166666666668	1.4813166666666668	1.5986	0.11728333333333318	6066.48681640625	29547.5095698242	0	1176	0.09587774450877817	0.8022115823073411	0.6044231646146823	360.92303466796875	360.9248046875
980	361.1998291015625	11.168916666666666					1	DETECTED	361.1998 m/z @11.17 [CD8321_2.mzXML]	361.1998291015625	11.168916666666666	11.135516666666666	11.253233333333332	0.11771666666666647	14806.78515625	67758.51211279313	0	1176	0.0961113086183385	1.7622255489021759	2.5244510978043517	361.1996154785156	361.2002258300781
981	361.3122253417969	12.613383333333333					1	DETECTED	361.3122 m/z @12.61 [CD8321_2.mzXML]	361.3122253417969	12.613383333333333	11.7561	15.25005	3.49395	38250.71875	1161354.9708899534	0	1176	0.05107560145266454	1.6992145414578845	2.6895512356158577	361.31103515625	361.3144226074219
982	362.2869567871094	11.335749999999999					1	DETECTED	362.2870 m/z @11.34 [CD8321_2.mzXML]	362.2869567871094	11.335749999999999	11.335749999999999	11.48425	0.1485000000000003	24546.53515625	123192.36889990218	0	1176	0.04898613706297539	null	null	362.28662109375	362.28778076171875
983	362.92547607421875	1.6290833333333334					1	DETECTED	362.9255 m/z @1.63 [CD8321_2.mzXML]	362.92547607421875	1.6290833333333334	1.5986	1.6903166666666667	0.09171666666666667	118565.2265625	377312.2906015622	0	1176	0.05010979563542617	1.5043739748496405	2.019005288072912	362.9251403808594	362.92578125
984	363.11163330078125	1.4813166666666668					1	DETECTED	363.1116 m/z @1.48 [CD8321_2.mzXML]	363.11163330078125	1.4813166666666668	1.4163	18.140666666666668	16.72436666666667	11284.166015625	3783477.807571839	0	1176	11.025747036512916	128.61599589848703	248.03416393529022	363.10882568359375	363.1116638183594
985	363.2156677246094	11.335749999999999					1	DETECTED	363.2157 m/z @11.34 [CD8321_2.mzXML]	363.2156677246094	11.335749999999999	11.03445	12.2468	1.2123500000000007	80444.0078125	877164.5432116708	0	1176	0.11016511475776625	0.8111222197512176	0.39926808870600106	363.21343994140625	363.21673583984375
986	365.1990051269531	14.359716666666666					1	DETECTED	365.1990 m/z @14.36 [CD8321_2.mzXML]	365.1990051269531	14.359716666666666	14.229783333333334	15.088866666666666	0.8590833333333325	5937.89697265625	144591.759125183	0	1176	0.27961720046475236	3.3058619805028555	5.654574191226158	365.1982727050781	365.2002868652344
987	366.1839904785156	14.180766666666667					1	DETECTED	366.1840 m/z @14.18 [CD8321_2.mzXML]	366.1839904785156	14.180766666666667	11.79005	15.376916666666666	3.5868666666666655	6498.83642578125	382351.62200515735	0	1176	0.39102626547969876	0.7501655709933561	0.2528622925148542	366.1837463378906	366.18658447265625
988	367.1498107910156	8.168333333333333					1	DETECTED	367.1498 m/z @8.17 [CD8321_2.mzXML]	367.1498107910156	8.168333333333333	6.292833333333333	8.418	2.125166666666666	7926.14794921875	246347.2378062746	0	1176	0.20204245495837014	0.5665600284368612	0.10867324846994665	367.149169921875	367.15093994140625
989	367.19354248046875	13.6701					1	DETECTED	367.1935 m/z @13.67 [CD8321_2.mzXML]	367.19354248046875	13.6701	13.636766666666666	14.660183333333332	1.023416666666666	7481.98876953125	150606.5946109008	0	1176	0.17290088447378338	15.351250000000045	29.70250000000009	367.1872253417969	367.1943054199219
990	367.21466064453125	12.7226					1	DETECTED	367.2147 m/z @12.72 [CD8321_2.mzXML]	367.21466064453125	12.7226	12.5968	13.002133333333335	0.4053333333333349	6287.08203125	109627.13094140639	0	1176	0.15967426377514649	1.611022787493383	2.222045574986766	367.2134094238281	367.2165832519531
991	367.618896484375	10.62105					1	DETECTED	367.6189 m/z @10.62 [CD8321_2.mzXML]	367.618896484375	10.62105	10.57305	10.708316666666667	0.13526666666666642	3419.922119140625	18888.427093566817	0	1176	0.15118965669090478	1.409027777777774	1.818055555555548	367.61865234375	367.6191711425781
992	367.99127197265625	3.3825166666666666					1	DETECTED	367.9913 m/z @3.38 [CD8321_2.mzXML]	367.99127197265625	3.3825166666666666	2.57755	17.535500000000003	14.957950000000002	5634.39404296875	1572230.5401436465	0	1176	6.43083992187114	9.291036895937722	17.497995901709896	367.9881896972656	367.9931335449219
993	368.2780456542969	11.500066666666667					1	DETECTED	368.2780 m/z @11.50 [CD8321_2.mzXML]	368.2780456542969	11.500066666666667	11.48425	12.195566666666668	0.7113166666666686	42054.3515625	340184.15234045667	0	1176	0.162090204294147	22.187640658733365	12.082342591002783	368.2780456542969	368.2799377441406
994	368.6262512207031	12.263516666666668					1	DETECTED	368.6263 m/z @12.26 [CD8321_2.mzXML]	368.6262512207031	12.263516666666668	10.01525	12.366116666666667	2.3508666666666667	11504.833984375	751216.337352783	0	1176	1.1691260779378894	0.5228175779860038	0.04563515597200756	368.6250915527344	368.6268615722656
995	368.8703308105469	1.6748333333333332					1	DETECTED	368.8703 m/z @1.67 [CD8321_2.mzXML]	368.8703308105469	1.6748333333333332	1.6595166666666665	1.7542333333333333	0.09471666666666678	25709.9765625	78265.9695656739	0	1176	0.06233490636170602	3.0919477693144803	5.183895538628961	368.8699645996094	368.8706970214844
996	369.0084228515625	1.8550499999999999					1	DETECTED	369.0084 m/z @1.86 [CD8321_2.mzXML]	369.0084228515625	1.8550499999999999	1.7839500000000001	5.040983333333333	3.2570333333333332	29403.205078125	772013.5310886535	0	1176	0.22571676028618315	22.904594467885698	8.655734552726901	369.0003356933594	369.0100402832031
997	369.2076721191406	12.7226					1	DETECTED	369.2077 m/z @12.72 [CD8321_2.mzXML]	369.2076721191406	12.7226	12.513433333333333	12.912483333333334	0.3990500000000008	13435.703125	195064.6164492189	0	1176	0.23466798806037836	0.9539043824701222	0.9078087649402443	369.201416015625	369.210205078125
998	369.3504638671875	12.613383333333333					1	DETECTED	369.3505 m/z @12.61 [CD8321_2.mzXML]	369.3504638671875	12.613383333333333	10.390116666666668	19.930333333333333	9.540216666666666	349922.0	1.2803758803253366E7	1	1176	0.14158505180593117	1.4359050602706713	1.263586043762136	369.3492126464844	369.3520812988281
999	370.29443359375	11.632233333333334					1	DETECTED	370.2944 m/z @11.63 [CD8321_2.mzXML]	370.29443359375	11.632233333333334	11.603033333333334	11.858066666666668	0.25503333333333345	67074.5703125	475526.7372932119	0	1176	0.10224881592344381	4.367009132420176	7.734018264840351	370.2937316894531	370.2945251464844
1000	370.35382080078125	12.613383333333333					1	DETECTED	370.3538 m/z @12.61 [CD8321_2.mzXML]	370.35382080078125	12.613383333333333	10.779833333333332	17.535500000000003	6.75566666666667	95124.1640625	3521237.086787291	0	1176	0.37403124839202917	1.6568280358354428	1.4052981467219725	370.35284423828125	370.35498046875
1001	371.3147277832031	1.0692					1	DETECTED	371.3147 m/z @1.07 [CD8321_2.mzXML]	371.3147277832031	1.0692	0.10108333333333334	20.0035	19.902416666666667	19121.599609375	1.2101894366691398E7	0	1176	7.919432401211241	0.7400308082183329	0.4699859781598694	371.3130187988281	371.31695556640625
1002	372.30987548828125	11.80695					1	DETECTED	372.3099 m/z @11.81 [CD8321_2.mzXML]	372.30987548828125	11.80695	0.2655	20.0035	19.738	16432.607421875	3200025.9224348143	0	1176	0.12375511500804137	0.5926452920349798	0.23771132065865483	372.3075866699219	372.3198547363281
1003	372.8824768066406	1.6290833333333334					1	DETECTED	372.8825 m/z @1.63 [CD8321_2.mzXML]	372.8824768066406	1.6290833333333334	1.5986	1.6595166666666665	0.06091666666666651	17561.849609375	53704.12470263676	0	1176	0.13284887632206854	0.9991798797156862	0.9983597594313726	372.8823547363281	372.8829650878906
1004	373.2723388671875	11.922283333333333					1	DETECTED	373.2723 m/z @11.92 [CD8321_2.mzXML]	373.2723388671875	11.922283333333333	11.708116666666665	13.107766666666667	1.3996500000000012	6928.06494140625	251168.89071697995	0	1176	0.04579424965251988	3.267665369649799	5.535330739299598	373.271728515625	373.27410888671875
1005	374.32537841796875	12.280816666666668					1	DETECTED	374.3254 m/z @12.28 [CD8321_2.mzXML]	374.32537841796875	12.280816666666668	11.6773	14.080766666666667	2.4034666666666666	5919.16845703125	418553.5029742735	0	1176	0.5570271581087045	1.9912181381348177	2.9824362762696355	374.3247375488281	374.32659912109375
1006	375.0169982910156	1.8550499999999999					1	DETECTED	375.0170 m/z @1.86 [CD8321_2.mzXML]	375.0169982910156	1.8550499999999999	1.6595166666666665	4.09635	2.4368333333333334	206375.4375	4375051.736819215	0	1176	0.13299369077692913	2.243406902459527	2.9894055728775366	375.0158996582031	375.0190124511719
1007	375.32781982421875	12.691266666666667					1	DETECTED	375.3278 m/z @12.69 [CD8321_2.mzXML]	375.32781982421875	12.691266666666667	11.971933333333334	14.727466666666666	2.7555333333333323	11694.0712890625	469940.3191744994	0	1176	0.1926346154808236	1.8965860743230316	1.5240455419302912	375.3263854980469	375.3301086425781
1008	376.6241760253906	10.62105					1	DETECTED	376.6242 m/z @10.62 [CD8321_2.mzXML]	376.6241760253906	10.62105	10.17565	19.912166666666668	9.736516666666668	59532.78515625	1231216.9946968677	0	1176	0.09221364251430586	3.046868044688565	2.6662944304690597	376.62139892578125	376.6275939941406
1009	376.81317138671875	1.6903166666666667					1	DETECTED	376.8132 m/z @1.69 [CD8321_2.mzXML]	376.81317138671875	1.6903166666666667	1.6903166666666667	1.7542333333333333	0.06391666666666662	5596.25927734375	18605.903538696322	0	1176	0.05127454064900938	null	null	376.8122863769531	376.81317138671875
1010	377.1448669433594	9.846366666666666					1	DETECTED	377.1449 m/z @9.85 [CD8321_2.mzXML]	377.1448669433594	9.846366666666666	6.5834	9.94655	3.36315	2897.251708984375	228441.99416986076	0	1176	0.06843396080919284	0.5153515716781253	0.030703143356250573	377.1448669433594	377.1541442871094
1011	377.6314392089844	12.332383333333333					1	DETECTED	377.6314 m/z @12.33 [CD8321_2.mzXML]	377.6314392089844	12.332383333333333	9.663516666666668	12.366116666666667	2.7025999999999986	8450.2919921875	407855.9583696895	0	1176	1.7477712078023817	0.5063197861764046	0.014650818543763777	377.62744140625	377.63323974609375
1012	378.2395935058594	12.416					1	DETECTED	378.2396 m/z @12.42 [CD8321_2.mzXML]	378.2395935058594	12.416	12.16035	13.237066666666667	1.0767166666666679	23389.716796875	313734.1456001588	0	1176	0.15387696074244417	2.105841319512348	2.043111606024826	378.2387390136719	378.2421569824219
1013	379.28076171875	13.978299999999999					1	DETECTED	379.2808 m/z @13.98 [CD8321_2.mzXML]	379.28076171875	13.978299999999999	13.251299999999999	14.642866666666666	1.3915666666666677	5000.36474609375	205348.79015731838	0	1176	0.19869741781214323	0.9570609812012841	0.9141219624025683	379.27984619140625	379.28875732421875
1014	380.2550964355469	12.644883333333333					1	DETECTED	380.2551 m/z @12.64 [CD8321_2.mzXML]	380.2550964355469	12.644883333333333	11.36505	12.987266666666667	1.6222166666666666	45635.44921875	573370.331682251	0	1176	1.3476987872805388	2.4604763693234757	0.17841169426750153	380.25469970703125	380.2641906738281
1015	381.0251159667969	1.82685					1	DETECTED	381.0251 m/z @1.83 [CD8321_2.mzXML]	381.0251159667969	1.82685	1.6445	3.8469166666666665	2.2024166666666662	144799.984375	2825043.4246013802	0	1176	0.46366940920559907	2.041137843631926	2.957386883617178	381.02392578125	381.02740478515625
1016	383.11517333984375	1.7839500000000001					1	DETECTED	383.1152 m/z @1.78 [CD8321_2.mzXML]	383.11517333984375	1.7839500000000001	1.7384666666666668	5.62	3.8815333333333335	242440.75	2599304.90124469	0	1176	0.06300765077330595	5.3819133955626315	8.616212374066341	383.10894775390625	383.1163330078125
1017	383.96533203125	3.489733333333333					1	DETECTED	383.9653 m/z @3.49 [CD8321_2.mzXML]	383.96533203125	3.489733333333333	2.9758166666666668	6.819916666666667	3.8441	1440.634033203125	200517.87009371948	0	1176	1.4498067979155342	3.7400032430679446	6.480006486135889	383.9629211425781	383.9665832519531
1018	384.11419677734375	9.032883333333332					1	DETECTED	384.1142 m/z @9.03 [CD8321_2.mzXML]	384.11419677734375	9.032883333333332	1.9669833333333335	9.138200000000001	7.171216666666668	16617.31640625	1446856.0568244627	0	1176	0.1823212498479858	0.5077591017879253	0.5069586177431529	384.1138000488281	384.1181945800781
1019	385.244140625	12.613383333333333					1	DETECTED	385.2441 m/z @12.61 [CD8321_2.mzXML]	385.244140625	12.613383333333333	11.531433333333332	13.092916666666667	1.561483333333335	22757.634765625	732890.4426806029	0	1176	0.36978419604679935	0.7216060508033337	0.3643610262630656	385.2427062988281	385.245849609375
1020	385.3088073730469	14.457583333333334					1	DETECTED	385.3088 m/z @14.46 [CD8321_2.mzXML]	385.3088073730469	14.457583333333334	10.461616666666666	16.875166666666665	6.413549999999999	39481.5	2785260.390487123	0	1176	0.4817527410527749	1.4543534559197886	2.1259029259541236	385.3025817871094	385.31097412109375
1021	386.0794982910156	13.223					1	DETECTED	386.0795 m/z @13.22 [CD8321_2.mzXML]	386.0794982910156	13.223	0.10108333333333334	19.967	19.865916666666667	4471.978515625	1561639.4708838817	0	1176	6.8822623721541785	0.7569746543632472	2.0788373638050746	386.0783996582031	386.0834045410156
1022	386.247314453125	12.660283333333332					1	DETECTED	386.2473 m/z @12.66 [CD8321_2.mzXML]	386.247314453125	12.660283333333332	1.4813166666666668	12.660283333333332	11.178966666666666	3933.1455078125	1065659.7152548216	0	1176	0.15682904121188024	0.5	null	386.2455139160156	386.2492980957031
1023	386.31201171875	14.425016666666666					1	DETECTED	386.3120 m/z @14.43 [CD8321_2.mzXML]	386.31201171875	14.425016666666666	7.364733333333334	15.870166666666668	8.505433333333334	7426.3994140625	863878.3897554934	0	1176	0.6033437922098788	0.6023436264361441	0.2046872528722882	386.3089294433594	386.3135681152344
1024	386.325439453125	12.7226					1	DETECTED	386.3254 m/z @12.72 [CD8321_2.mzXML]	386.325439453125	12.7226	11.906183333333333	12.912483333333334	1.0063000000000013	19719.623046875	310296.86297778366	0	1176	0.23231752901728164	0.6162907012350725	3.359314322734643	386.32427978515625	386.3260498046875
1025	387.1790771484375	11.560383333333334					1	DETECTED	387.1791 m/z @11.56 [CD8321_2.mzXML]	387.1790771484375	11.560383333333334	5.180616666666666	12.513433333333333	7.332816666666667	263339.4375	8169956.389168767	0	1176	0.08828630063444365	0.5282815882223584	5.440165600162546	387.17279052734375	387.18072509765625
1026	387.3290710449219	12.787083333333333					1	DETECTED	387.3291 m/z @12.79 [CD8321_2.mzXML]	387.3290710449219	12.787083333333333	12.496783333333333	14.608749999999999	2.1119666666666657	4723.06201171875	224584.33890716566	0	1176	0.09229996922031525	3.6375588471695903	6.275117694339181	387.3230895996094	387.32965087890625
1027	389.26531982421875	12.866116666666667					1	DETECTED	389.2653 m/z @12.87 [CD8321_2.mzXML]	389.26531982421875	12.866116666666667	12.16035	12.896716666666666	0.7363666666666671	8880.1552734375	123651.323641052	0	1176	0.8690364370281252	0.521678552873943	0.04335710574788605	389.2642517089844	389.2685546875
1028	390.99102783203125	1.8689666666666667					1	DETECTED	390.9910 m/z @1.87 [CD8321_2.mzXML]	390.99102783203125	1.8689666666666667	1.6903166666666667	2.6322833333333335	0.9419666666666668	30122.41015625	685312.6504467777	0	1176	0.1843830611199908	2.63634667413005	3.211658888042112	390.9895935058594	390.9925842285156
1029	391.283203125	11.320783333333333					1	DETECTED	391.2832 m/z @11.32 [CD8321_2.mzXML]	391.283203125	11.320783333333333	0.10108333333333334	20.0035	19.902416666666667	12232.4033203125	6369049.262024782	0	1176	10.360905878442196	0.8869406787466094	0.29535945161326826	391.28045654296875	391.2853088378906
1030	393.1149597167969	10.37215					1	DETECTED	393.1150 m/z @10.37 [CD8321_2.mzXML]	393.1149597167969	10.37215	10.33675	10.408183333333334	0.07143333333333324	3984.877197265625	13257.318314391916	0	1176	0.09162268116609162	1.0089453860640514	1.0178907721281025	393.1144104003906	393.1152648925781
1031	393.29681396484375	1.5986					1	DETECTED	393.2968 m/z @1.60 [CD8321_2.mzXML]	393.29681396484375	1.5986	0.10108333333333334	20.0035	19.902416666666667	21518.837890625	5265594.847498837	0	1176	11.909870801545365	14.332616520259664	13.54153392565315	393.2951354980469	393.3013000488281
1032	394.29425048828125	11.617683333333334					1	DETECTED	394.2943 m/z @11.62 [CD8321_2.mzXML]	394.29425048828125	11.617683333333334	3.0496333333333334	19.893666666666665	16.844033333333332	12043.390625	1675072.5629919735	0	1176	5.332396685976673	2.036310974306021	2.297101736649572	394.2923583984375	394.3027648925781
1033	396.30987548828125	11.72405					1	DETECTED	396.3099 m/z @11.72 [CD8321_2.mzXML]	396.30987548828125	11.72405	11.692649999999999	11.823966666666667	0.13131666666666852	9925.7578125	59527.41923022476	0	1176	0.19008647605217455	2.091029723991442	3.182059447982884	396.3082580566406	396.30999755859375
1034	396.9996337890625	1.8126					1	DETECTED	396.9996 m/z @1.81 [CD8321_2.mzXML]	396.9996337890625	1.8126	1.6595166666666665	2.4141666666666666	0.75465	49632.02734375	994457.2907807616	0	1176	0.35585386654919104	2.464833968426781	3.19419870635243	396.9980773925781	397.0007019042969
1035	397.4144287109375	12.366116666666667					1	DETECTED	397.4144 m/z @12.37 [CD8321_2.mzXML]	397.4144287109375	12.366116666666667	12.143	18.781333333333336	6.638333333333335	33444.3984375	1194402.037497589	0	1176	0.4718890919125567	2.778002167524232	3.3757239664445935	397.4086608886719	397.41571044921875
1036	398.32562255859375	11.841066666666668					1	DETECTED	398.3256 m/z @11.84 [CD8321_2.mzXML]	398.32562255859375	11.841066666666668	11.80695	12.125333333333334	0.31838333333333324	36065.1953125	235579.26353832937	0	1176	0.06616818476640063	4.715958939410285	6.814108991868543	398.3248596191406	398.32696533203125
1037	399.32470703125	14.04735					1	DETECTED	399.3247 m/z @14.05 [CD8321_2.mzXML]	399.32470703125	14.04735	1.17875	15.000583333333333	13.821833333333334	4605.69873046875	1108551.610141785	0	1176	0.3815686709343282	0.5370371809417238	0.07395926052423321	399.3191223144531	399.3267517089844
1038	400.3412170410156	11.9889					1	DETECTED	400.3412 m/z @11.99 [CD8321_2.mzXML]	400.3412170410156	11.9889	3.5356333333333336	12.787083333333333	9.25145	148619.515625	9601788.348650081	1	1176	0.11359335317807862	0.5219108271713084	0.035866778561953194	400.33966064453125	400.3417053222656
1039	400.82611083984375	1.7061166666666667					1	DETECTED	400.8261 m/z @1.71 [CD8321_2.mzXML]	400.82611083984375	1.7061166666666667	1.6748333333333332	1.7839500000000001	0.10911666666666697	21014.19140625	113359.55622656262	0	1176	0.10425566157884059	1.7440063931806	2.4880127863612	400.8260192871094	400.8269958496094
1040	401.3447570800781	11.971933333333334					1	DETECTED	401.3448 m/z @11.97 [CD8321_2.mzXML]	401.3447570800781	11.971933333333334	11.955216666666667	14.474166666666667	2.5189500000000002	35034.140625	512770.7888258059	0	1176	1.7672321027226552	50.772681459478555	93.94670427508	401.3374328613281	401.34490966796875
1041	401.86614990234375	1.5110333333333335					1	DETECTED	401.8661 m/z @1.51 [CD8321_2.mzXML]	401.86614990234375	1.5110333333333335	1.4508666666666667	1.5689166666666667	0.11804999999999999	6537.15185546875	25524.652044311533	0	1176	0.027734092629023044	0.9810249307479217	0.9620498614958436	401.8648376464844	401.868408203125
1042	402.9015197753906	1.5986					1	DETECTED	402.9015 m/z @1.60 [CD8321_2.mzXML]	402.9015197753906	1.5986	1.5689166666666667	1.6290833333333334	0.0601666666666667	57947.26953125	130665.93135058618	0	1176	0.03911273979929408	1.0134755755193734	0.9671896609562738	402.9013671875	402.9021911621094
1043	403.007080078125	1.82685					1	DETECTED	403.0071 m/z @1.83 [CD8321_2.mzXML]	403.007080078125	1.82685	1.6445	2.48205	0.83755	176822.65625	3041625.3202435295	0	1176	0.17676551772457572	1.926211662027427	2.677808638113718	403.0063171386719	403.0080871582031
1044	404.2056884765625	11.588683333333334					1	DETECTED	404.2057 m/z @11.59 [CD8321_2.mzXML]	404.2056884765625	11.588683333333334	11.531433333333332	11.858066666666668	0.32663333333333533	22253.958984375	192292.5485545659	0	1176	0.1107944888301109	2.852692867539968	2.955458775697209	404.2049865722656	404.2071228027344
1045	405.1351318359375	10.57305					1	DETECTED	405.1351 m/z @10.57 [CD8321_2.mzXML]	405.1351318359375	10.57305	0.15558333333333335	10.708316666666667	10.552733333333334	6351.84130859375	389013.0987507326	0	1176	0.058392997888782716	0.5064923013912531	0.011977983427373199	405.1265869140625	405.144775390625
1046	405.4197082519531	12.16035					1	DETECTED	405.4197 m/z @12.16 [CD8321_2.mzXML]	405.4197082519531	12.16035	9.12105	12.280816666666668	3.159766666666668	7723.77978515625	716788.0474137268	0	1176	0.13449260563467647	0.5198181598833068	0.039636319766613685	405.4184875488281	405.4198913574219
1047	406.20135498046875	11.018033333333333					1	DETECTED	406.2014 m/z @11.02 [CD8321_2.mzXML]	406.20135498046875	11.018033333333333	10.96805	11.119083333333332	0.15103333333333246	10383.4921875	49447.73632122835	0	1176	0.1246201510755629	1.510836945648536	2.021673891297072	406.2006530761719	406.2025451660156
1048	406.7588806152344	13.411016666666665					1	DETECTED	406.7589 m/z @13.41 [CD8321_2.mzXML]	406.7588806152344	13.411016666666665	13.396083333333333	13.603033333333334	0.20695000000000086	6186.51416015625	43306.3208321534	0	1176	0.09117594079147295	6.929129464286506	12.858258928573012	406.75701904296875	406.75909423828125
1049	407.76611328125	14.278783333333333					1	DETECTED	407.7661 m/z @14.28 [CD8321_2.mzXML]	407.76611328125	14.278783333333333	12.81825	14.660183333333332	1.8419333333333316	3743.98828125	185145.29914178466	0	1176	1.6231739721441034	0.6305687420120503	0.2611374840241005	407.76483154296875	407.76763916015625
1050	408.7686462402344	1.7542333333333333					1	DETECTED	408.7686 m/z @1.75 [CD8321_2.mzXML]	408.7686462402344	1.7542333333333333	1.6903166666666667	13.995633333333334	12.305316666666668	26173.609375	6376166.4503359385	0	1176	11.428302616153784	90.85340722826128	180.50599297324456	408.7674865722656	408.7757873535156
1051	408.9183044433594	1.6290833333333334					1	DETECTED	408.9183 m/z @1.63 [CD8321_2.mzXML]	408.9183044433594	1.6290833333333334	1.5838166666666667	7.782733333333334	6.198916666666667	61980.2734375	2466151.675990357	0	1176	0.052290054749597914	68.47109720176712	0.7395648199040967	408.91680908203125	408.9187927246094
1052	409.1612548828125	11.560383333333334					1	DETECTED	409.1613 m/z @11.56 [CD8321_2.mzXML]	409.1612548828125	11.560383333333334	11.515966666666666	19.728166666666667	8.212200000000001	185790.1875	2165916.7393246517	0	1176	0.24571718360089	4.41996634535649	4.908991594226488	409.151611328125	409.1630554199219
1053	409.18695068359375	9.1977					1	DETECTED	409.1870 m/z @9.20 [CD8321_2.mzXML]	409.18695068359375	9.1977	9.138200000000001	15.578149999999999	6.439949999999998	62964.546875	716350.0238300167	0	1176	0.08184028808324406	1.4077149186835898	1.8256256893139582	409.17779541015625	409.1940002441406
1054	409.8544006347656	1.5544166666666668					1	DETECTED	409.8544 m/z @1.55 [CD8321_2.mzXML]	409.8544006347656	1.5544166666666668	1.4813166666666668	1.5689166666666667	0.0875999999999999	11136.275390625	24407.444958496144	0	1176	0.02856601636995726	0.5991792065663473	0.44808202000191016	409.852783203125	409.8550720214844
1055	410.1645812988281	11.560383333333334					1	DETECTED	410.1646 m/z @11.56 [CD8321_2.mzXML]	410.1645812988281	11.560383333333334	11.531433333333332	12.382883333333332	0.8514499999999998	47419.76171875	414941.95107617305	0	1176	0.08165577605673491	14.705526770292689	6.247436070947727	410.1585693359375	410.1652526855469
1056	410.25439453125	4.255183333333333					1	DETECTED	410.2544 m/z @4.26 [CD8321_2.mzXML]	410.25439453125	4.255183333333333	3.2604666666666664	13.839550000000001	10.579083333333335	2505.72509765625	739081.6240147096	0	1176	1.095768905197	5.317636512909875	9.635273025819748	410.2514953613281	410.25518798828125
1057	410.3253173828125	12.691266666666667					1	DETECTED	410.3253 m/z @12.69 [CD8321_2.mzXML]	410.3253173828125	12.691266666666667	12.263516666666668	12.834033333333334	0.5705166666666663	8074.21142578125	143049.37793554695	0	1176	0.45164632122991044	0.666880966296513	0.3337619325930259	410.32281494140625	410.32568359375
1058	410.85504150390625	1.6748333333333332					1	DETECTED	410.8550 m/z @1.67 [CD8321_2.mzXML]	410.85504150390625	1.6748333333333332	1.6595166666666665	1.7839500000000001	0.12443333333333362	23683.9921875	122237.12035961928	0	1176	0.06788511798767582	4.062023939064216	7.12404787812843	410.85498046875	410.8558654785156
1059	412.2840270996094	11.955216666666667					1	DETECTED	412.2840 m/z @11.96 [CD8321_2.mzXML]	412.2840270996094	11.955216666666667	10.901233333333332	12.143	1.2417666666666687	11967.1103515625	347148.4344934082	0	1176	0.3599033040217616	0.589082686316988	0.19710581969850788	412.283203125	412.2855224609375
1060	412.8621520996094	1.5986					1	DETECTED	412.8622 m/z @1.60 [CD8321_2.mzXML]	412.8621520996094	1.5986	1.5544166666666668	1.7693333333333332	0.21491666666666642	21050.224609375	149997.12707885733	0	1176	0.04599932745408908	2.432101093926822	3.615329208552707	412.8522033691406	412.8628234863281
1061	412.97430419921875	1.8689666666666667					1	DETECTED	412.9743 m/z @1.87 [CD8321_2.mzXML]	412.97430419921875	1.8689666666666667	1.7839500000000001	4.09635	2.3124000000000002	11502.7861328125	451649.86353015143	0	1176	0.39596891292195324	13.59968633601257	26.19937267202514	412.96954345703125	412.97430419921875
1062	413.14166259765625	9.376900000000001					1	DETECTED	413.1417 m/z @9.38 [CD8321_2.mzXML]	413.14166259765625	9.376900000000001	9.298466666666666	14.490883333333333	5.1924166666666665	7881.70361328125	586956.6979700926	0	1176	0.09232756189859259	33.1008287292812	63.081401738167486	413.134765625	413.15118408203125
1063	413.2654724121094	1.6445					1	DETECTED	413.2655 m/z @1.64 [CD8321_2.mzXML]	413.2654724121094	1.6445	0.10108333333333334	19.912166666666668	19.811083333333336	9754.4384765625	1942849.690852694	0	1176	11.51716730912092	5.293426980859703	5.389717532176835	413.2621154785156	413.26983642578125
1064	413.28753662109375	11.9889					1	DETECTED	413.2875 m/z @11.99 [CD8321_2.mzXML]	413.28753662109375	11.9889	11.922283333333333	12.9429	1.0206166666666672	4527.888671875	161260.98126928686	0	1176	0.11214234521683153	7.6603702777082985	14.320740555416597	413.28515625	413.28753662109375
1065	413.3398742675781	14.262716666666668					1	DETECTED	413.3399 m/z @14.26 [CD8321_2.mzXML]	413.3398742675781	14.262716666666668	11.906183333333333	16.5652	4.659016666666668	7730.01806640625	805933.9188108218	0	1176	2.2221224729292945	0.915458743236553	0.8605663527986483	413.33831787109375	413.3425598144531
1066	414.2993469238281	12.213266666666668					1	DETECTED	414.2993 m/z @12.21 [CD8321_2.mzXML]	414.2993469238281	12.213266666666668	11.617683333333334	14.794816666666666	3.177133333333332	203137.453125	3010816.9882760565	1	1176	0.17278576331158213	0.9412013186016353	0.6414294345528776	414.2987976074219	414.3009033203125
1067	415.2105712890625	11.8904					1	DETECTED	415.2106 m/z @11.89 [CD8321_2.mzXML]	415.2105712890625	11.8904	11.841066666666668	17.387999999999998	5.54693333333333	188836.921875	2253425.858009635	1	1176	0.2729322881893417	3.533876113578591	4.038215602961558	415.2081298828125	415.21087646484375
1068	415.2807312011719	12.691266666666667					1	DETECTED	415.2807 m/z @12.69 [CD8321_2.mzXML]	415.2807312011719	12.691266666666667	12.629016666666667	13.603033333333334	0.9740166666666674	25189.94921875	287907.88510003715	0	1176	0.08454249397665414	7.679924515520521	6.221780828624672	415.27777099609375	415.2830810546875
1069	415.3026123046875	12.229783333333334					1	DETECTED	415.3026 m/z @12.23 [CD8321_2.mzXML]	415.3026123046875	12.229783333333334	5.0068166666666665	15.000583333333333	9.993766666666666	53395.703125	3915403.3939232477	0	1176	0.16603539329004668	0.7964998930702203	0.9893754675621144	415.30230712890625	415.3049621582031
1070	416.21380615234375	11.8904					1	DETECTED	416.2138 m/z @11.89 [CD8321_2.mzXML]	416.21380615234375	11.8904	11.841066666666668	12.229783333333334	0.3887166666666655	49498.62109375	363465.628803953	0	1176	0.07481384475778796	2.8977583562081564	4.268583094644591	416.2132263183594	416.21490478515625
1071	416.3152160644531	12.644883333333333					1	DETECTED	416.3152 m/z @12.64 [CD8321_2.mzXML]	416.3152160644531	12.644883333333333	12.195566666666668	14.913766666666668	2.7181999999999995	13612.84375	389354.3717818296	0	1176	0.4752283249660838	3.0248154605141275	5.049630921028255	416.3054504394531	416.31549072265625
1072	416.76092529296875	13.122083333333334					1	DETECTED	416.7609 m/z @13.12 [CD8321_2.mzXML]	416.76092529296875	13.122083333333334	12.972466666666666	13.7538	0.7813333333333343	12416.0595703125	157114.67941955573	0	1176	0.18707473169456712	2.61111729976604	4.22223459953208	416.7586364746094	416.7617492675781
1073	417.00177001953125	1.841					1	DETECTED	417.0018 m/z @1.84 [CD8321_2.mzXML]	417.00177001953125	1.841	1.6903166666666667	3.03465	1.3443333333333334	74769.015625	1513981.7384927974	0	1176	0.21985191750203192	2.3171628005746525	3.3488536263239244	416.99188232421875	417.0028076171875
1074	417.2626037597656	13.107766666666667					1	DETECTED	417.2626 m/z @13.11 [CD8321_2.mzXML]	417.2626037597656	13.107766666666667	12.3153	13.703233333333333	1.3879333333333328	5771.74609375	262664.9926894531	0	1176	0.6630398941160642	0.8757045511903765	0.7514091023807529	417.25323486328125	417.2646789550781
1075	418.8791809082031	1.5986					1	DETECTED	418.8792 m/z @1.60 [CD8321_2.mzXML]	418.8791809082031	1.5986	1.5689166666666667	11.692649999999999	10.123733333333332	61312.9140625	3739102.5105765993	0	1176	0.04019457746493349	170.52891633913558	1.6593131246487782	418.8776550292969	418.880126953125
1076	418.9815673828125	1.7980333333333334					1	DETECTED	418.9816 m/z @1.80 [CD8321_2.mzXML]	418.9815673828125	1.7980333333333334	1.6748333333333332	2.263183333333333	0.5883499999999999	34196.44921875	633227.0336245117	0	1176	0.24994438682401965	2.387784090909087	4.007957631653529	418.98046875	418.9819641113281
1077	419.27569580078125	13.002133333333335					1	DETECTED	419.2757 m/z @13.00 [CD8321_2.mzXML]	419.27569580078125	13.002133333333335	12.9429	13.136316666666666	0.1934166666666659	10852.8701171875	70192.1442226564	0	1176	0.13083437960478683	1.6326674169948823	2.2653348339897645	419.27410888671875	419.2765197753906
1078	419.3144226074219	12.613383333333333					1	DETECTED	419.3144 m/z @12.61 [CD8321_2.mzXML]	419.3144226074219	12.613383333333333	0.10108333333333334	19.8755	19.774416666666667	8286.4873046875	1546671.720499726	0	1176	0.07985424230701454	0.6812053433479466	0.5409361511267503	419.31109619140625	419.3186950683594
1079	420.15777587890625	11.135516666666666					1	DETECTED	420.1578 m/z @11.14 [CD8321_2.mzXML]	420.15777587890625	11.135516666666666	10.479083333333334	11.1855	0.7064166666666658	4677.91748046875	82993.61937033074	0	1176	0.08808220422595348	0.538071903722135	0.07548624050286157	420.1560974121094	420.1600341796875
1080	420.88385009765625	1.6748333333333332					1	DETECTED	420.8839 m/z @1.67 [CD8321_2.mzXML]	420.88385009765625	1.6748333333333332	1.6445	1.7384666666666668	0.09396666666666675	47534.00390625	133367.60696044916	0	1176	0.04095787148325014	1.5489010989011123	2.0978021978022245	420.8836364746094	420.88543701171875
1081	421.78179931640625	14.180766666666667					1	DETECTED	421.7818 m/z @14.18 [CD8321_2.mzXML]	421.78179931640625	14.180766666666667	10.797283333333333	14.948033333333333	4.15075	12113.6123046875	604418.112733795	0	1176	0.31333619753204367	0.5737795504723806	0.1816614349805307	421.77960205078125	421.7837219238281
1082	422.326171875	11.80695					1	DETECTED	422.3262 m/z @11.81 [CD8321_2.mzXML]	422.326171875	11.80695	11.7729	11.8904	0.11749999999999972	10642.3447265625	47337.988956054396	0	1176	0.10533517284205729	1.7254038179147975	2.450807635829595	422.3243713378906	422.326171875
1083	424.3414306640625	11.922283333333333					1	DETECTED	424.3414 m/z @11.92 [CD8321_2.mzXML]	424.3414306640625	11.922283333333333	11.858066666666668	12.644883333333333	0.7868166666666649	141551.625	1173454.7969185791	1	1176	0.09370876284631713	3.508096175498927	3.3106550088016733	424.3402099609375	424.34228515625
1084	424.7427062988281	1.7384666666666668					1	DETECTED	424.7427 m/z @1.74 [CD8321_2.mzXML]	424.7427062988281	1.7384666666666668	1.6903166666666667	1.7980333333333334	0.10771666666666668	14316.2041015625	66465.25646093758	0	1176	0.09562524113724846	1.1185531325718212	1.2371062651436422	424.74237060546875	424.74365234375
1085	424.89593505859375	1.6139000000000001					1	DETECTED	424.8959 m/z @1.61 [CD8321_2.mzXML]	424.89593505859375	1.6139000000000001	1.5689166666666667	9.376900000000001	7.807983333333334	96027.7421875	4902293.880977539	0	1176	0.057327631056528494	88.19393114458677	1.247833776966289	424.8952941894531	424.90313720703125
1086	426.35693359375	12.0226					1	DETECTED	426.3569 m/z @12.02 [CD8321_2.mzXML]	426.35693359375	12.0226	11.971933333333334	12.834033333333334	0.8620999999999999	194313.71875	1617419.2798082933	1	1176	0.10726284197682823	4.614537404506618	5.937059200971585	426.35589599609375	426.3590393066406
1087	426.829345703125	1.6903166666666667					1	DETECTED	426.8293 m/z @1.69 [CD8321_2.mzXML]	426.829345703125	1.6903166666666667	1.6748333333333332	1.7693333333333332	0.09450000000000003	22782.857421875	90926.183951172	0	1176	0.11505412277773575	3.0516684607104065	5.103336921420813	426.8281555175781	426.829345703125
1088	427.4312744140625	12.613383333333333					1	DETECTED	427.4313 m/z @12.61 [CD8321_2.mzXML]	427.4312744140625	12.613383333333333	12.366116666666667	14.812016666666667	2.4459	16990.939453125	487666.92774359166	0	1176	0.13425605625306147	4.334670920368204	9.8617135728258	427.4302978515625	427.43341064453125
1089	428.373046875	12.143					1	DETECTED	428.3730 m/z @12.14 [CD8321_2.mzXML]	428.373046875	12.143	2.843433333333333	12.464183333333333	9.62075	45621.27734375	2292810.2066817638	0	1176	0.10546145536981832	0.5172134886175304	4.503849920529392	428.36309814453125	428.3734436035156
1090	428.8257751464844	1.6903166666666667					1	DETECTED	428.8258 m/z @1.69 [CD8321_2.mzXML]	428.8257751464844	1.6903166666666667	1.6748333333333332	1.7542333333333333	0.07940000000000014	13050.4482421875	47758.89110791026	0	1176	0.07704648533540981	2.5640473627556255	4.128094725511251	428.82525634765625	428.8265686035156
1091	429.3720397949219	12.644883333333333					1	DETECTED	429.3720 m/z @12.64 [CD8321_2.mzXML]	429.3720397949219	12.644883333333333	5.514466666666666	15.035716666666668	9.521250000000002	23638.974609375	2005202.832489716	0	1176	0.49461407722294126	0.650434079409716	0.29520598648943364	429.3660583496094	429.3766784667969
1092	430.2944641113281	11.971933333333334					1	DETECTED	430.2945 m/z @11.97 [CD8321_2.mzXML]	430.2944641113281	11.971933333333334	11.938466666666667	12.056133333333333	0.11766666666666659	12838.8515625	66883.3986938479	0	1176	0.10108756050546752	1.757968127489999	2.515936254979998	430.2936706542969	430.2947998046875
1093	430.38934326171875	13.337					1	DETECTED	430.3893 m/z @13.34 [CD8321_2.mzXML]	430.38934326171875	13.337	0.10108333333333334	20.0035	19.902416666666667	24608.416015625	2844316.7322644964	0	1176	0.3842182084248478	1.2745788292391527	1.326832774815452	430.381103515625	430.3914489746094
1094	430.9129333496094	1.6445					1	DETECTED	430.9129 m/z @1.64 [CD8321_2.mzXML]	430.9129333496094	1.6445	1.5838166666666667	1.6903166666666667	0.10650000000000004	154237.59375	487245.60367382783	0	1176	0.04821327117538132	0.8854446938136096	0.7270537322828333	430.9124755859375	430.913818359375
1095	431.1775817871094	12.613383333333333					1	DETECTED	431.1776 m/z @12.61 [CD8321_2.mzXML]	431.1775817871094	12.613383333333333	9.168650000000001	13.04745	3.8787999999999982	61381.2421875	2135159.202681945	0	1176	0.24252741105413556	0.5630043931799268	0.832925659426032	431.16839599609375	431.1788330078125
1096	431.351318359375	12.866116666666667					1	DETECTED	431.3513 m/z @12.87 [CD8321_2.mzXML]	431.351318359375	12.866116666666667	12.263516666666668	14.574716666666665	2.3111999999999977	7469.62646484375	429138.36538220185	0	1176	0.7125044527280284	1.9176900099568552	1.6022894812386421	431.3470764160156	431.35296630859375
1097	431.3929443359375	13.223					1	DETECTED	431.3929 m/z @13.22 [CD8321_2.mzXML]	431.3929443359375	13.223	9.254150000000001	17.884666666666664	8.630516666666663	6964.89013671875	1231103.36517163	0	1176	4.125834441467633	1.0872817902751004	0.4695773636853458	431.3897705078125	431.39569091796875
1098	432.1808166503906	12.580466666666666					1	DETECTED	432.1808 m/z @12.58 [CD8321_2.mzXML]	432.1808166503906	12.580466666666666	1.0692	14.828833333333334	13.759633333333333	17983.095703125	4893538.6357401125	0	1176	11.718798715486162	0.5976593945641662	0.02715961695796077	432.1803283691406	432.18603515625
1099	432.3099060058594	12.213266666666668					1	DETECTED	432.3099 m/z @12.21 [CD8321_2.mzXML]	432.3099060058594	12.213266666666668	11.647166666666667	12.7226	1.0754333333333328	152653.421875	2186792.043310298	1	1176	0.15979356347675733	0.9275971028317945	0.732722628648521	432.3093566894531	432.3193664550781
1100	432.97589111328125	1.8830833333333332					1	DETECTED	432.9759 m/z @1.88 [CD8321_2.mzXML]	432.97589111328125	1.8830833333333332	1.6903166666666667	2.50915	0.8188333333333333	40143.62109375	856948.5889373777	0	1176	0.4048039291822476	1.778384893077709	2.4017557386880304	432.97509765625	432.9781799316406
1101	433.3134460449219	12.332383333333333					1	DETECTED	433.3134 m/z @12.33 [CD8321_2.mzXML]	433.3134460449219	12.332383333333333	11.661983333333334	12.660283333333332	0.9982999999999986	40469.8671875	869877.762064574	0	1176	0.12974967470494292	0.7521341484078699	0.3011660215733975	433.3122253417969	433.31463623046875
1102	435.3336181640625	10.511783333333334					1	DETECTED	435.3336 m/z @10.51 [CD8321_2.mzXML]	435.3336181640625	10.511783333333334	10.479083333333334	11.6773	1.1982166666666672	5514.3310546875	238214.99660803247	0	1176	0.08054967864679163	18.321355759429064	35.64271151885813	435.33160400390625	435.3338317871094
1103	436.8579406738281	1.6748333333333332					1	DETECTED	436.8579 m/z @1.67 [CD8321_2.mzXML]	436.8579406738281	1.6748333333333332	1.6445	1.7224499999999998	0.07794999999999974	31065.330078125	84115.92379736318	0	1176	0.04268002901823187	1.2848901098901155	2.1243679059924836	436.85699462890625	436.8582763671875
1104	437.1927185058594	11.8904					1	DETECTED	437.1927 m/z @11.89 [CD8321_2.mzXML]	437.1927185058594	11.8904	11.823966666666667	12.464183333333333	0.6402166666666655	129556.4765625	994044.3856103474	0	1176	0.14288675901148196	3.1267798926786075	4.052496294327948	437.1918640136719	437.1933898925781
1105	437.3725891113281	12.580466666666666					1	DETECTED	437.3726 m/z @12.58 [CD8321_2.mzXML]	437.3725891113281	12.580466666666666	12.496783333333333	12.7226	0.22581666666666678	7265.18505859375	57148.627962768405	0	1176	0.08154757476723518	1.3492332204740134	1.6984664409480268	437.37109375	437.37420654296875
1106	438.2344665527344	10.300666666666666					1	DETECTED	438.2345 m/z @10.30 [CD8321_2.mzXML]	438.2344665527344	10.300666666666666	10.282433333333334	10.390116666666668	0.10768333333333402	2690.040283203125	11875.74713433842	0	1176	0.08379110121694033	2.9529250457039313	4.905850091407863	438.2342834472656	438.2352294921875
1107	438.98406982421875	1.8830833333333332					1	DETECTED	438.9841 m/z @1.88 [CD8321_2.mzXML]	438.98406982421875	1.8830833333333332	1.6748333333333332	2.346033333333333	0.6712	39359.33203125	734765.1923540038	0	1176	0.28682433872898794	1.5088007471648177	3.1570113761362073	438.9825134277344	438.9847717285156
1108	441.35614013671875	13.473083333333333					1	DETECTED	441.3561 m/z @13.47 [CD8321_2.mzXML]	441.35614013671875	13.473083333333333	13.473083333333333	14.34335	0.8702666666666659	2520.39404296875	56725.870921386755	0	1176	0.18239815225247646	null	null	441.3551330566406	441.358642578125
1109	442.8030090332031	1.6903166666666667					1	DETECTED	442.8030 m/z @1.69 [CD8321_2.mzXML]	442.8030090332031	1.6903166666666667	1.6748333333333332	18.543499999999998	16.868666666666666	8215.2724609375	2493329.5101244505	0	1176	0.07088660603492869	544.7362755651174	1088.4725511302345	442.8017578125	442.80755615234375
1110	442.8786315917969	1.5689166666666667					1	DETECTED	442.8786 m/z @1.57 [CD8321_2.mzXML]	442.8786315917969	1.5689166666666667	1.4661333333333333	1.5838166666666667	0.11768333333333336	11070.0224609375	47767.62528723139	0	1176	0.08381759935953603	0.5724825685098098	0.07295227590279915	442.8747253417969	442.8791809082031
1111	443.1890869140625	12.691266666666667					1	DETECTED	443.1891 m/z @12.69 [CD8321_2.mzXML]	443.1890869140625	12.691266666666667	8.401950000000001	12.834033333333334	4.432083333333333	3309.945068359375	424853.428911499	0	1176	0.15406472119372516	0.5166421224826021	0.03328424496520426	443.18408203125	443.1913757324219
1112	443.4200439453125	12.332383333333333					1	DETECTED	443.4200 m/z @12.33 [CD8321_2.mzXML]	443.4200439453125	12.332383333333333	9.2259	12.613383333333333	3.387483333333334	6888.53564453125	657058.7719314578	0	1176	0.16639891391905515	0.5452279909222112	0.09045598184442234	443.4190979003906	443.424560546875
1113	444.2386474609375	8.369233333333334					1	DETECTED	444.2386 m/z @8.37 [CD8321_2.mzXML]	444.2386474609375	8.369233333333334	7.925966666666667	8.571983333333332	0.6460166666666654	2187.18310546875	44015.484485473644	0	1176	0.11769014727322791	0.7286998044818747	0.4573996089637494	444.2359619140625	444.24005126953125
1114	445.3668212890625	12.644883333333333					1	DETECTED	445.3668 m/z @12.64 [CD8321_2.mzXML]	445.3668212890625	12.644883333333333	12.2468	14.896316666666667	2.649516666666667	21601.765625	1150454.748560974	0	1176	0.2837655184950272	3.3246972427535004	4.887244393300003	445.36517333984375	445.3686828613281
1115	445.3993835449219	12.332383333333333					1	DETECTED	445.3994 m/z @12.33 [CD8321_2.mzXML]	445.3993835449219	12.332383333333333	2.5637833333333333	12.44825	9.884466666666667	16896.2265625	3509101.336015991	0	1176	0.1790607674698741	0.5059305666455105	0.011861133291020948	445.3979797363281	445.39984130859375
1116	446.2528076171875	11.574516666666666					1	DETECTED	446.2528 m/z @11.57 [CD8321_2.mzXML]	446.2528076171875	11.574516666666666	11.515966666666666	12.3491	0.8331333333333344	358948.9375	3104548.7901709042	1	1176	0.10740710074890814	3.4564052623691177	4.422609917079126	446.2516174316406	446.25323486328125
1117	446.3692626953125	12.6759					1	DETECTED	446.3693 m/z @12.68 [CD8321_2.mzXML]	446.3692626953125	12.6759	12.332383333333333	14.727466666666666	2.395083333333334	6684.20751953125	425431.8221090394	0	1176	0.13075003417813313	3.4861239144146223	5.972247828829245	446.3684387207031	446.3714294433594
1118	446.8869323730469	1.6445					1	DETECTED	446.8869 m/z @1.64 [CD8321_2.mzXML]	446.8869323730469	1.6445	1.5986	6.113333333333333	4.514733333333333	70870.359375	943928.5007960204	0	1176	0.05101936408514951	1.0135655964476993	0.8690822394494754	446.8846130371094	446.89599609375
1119	447.3460693359375	14.457583333333334					1	DETECTED	447.3461 m/z @14.46 [CD8321_2.mzXML]	447.3460693359375	14.457583333333334	12.44825	15.376916666666666	2.9286666666666665	7513.7734375	575357.0429963988	0	1176	0.5715767425413105	0.7287657597876573	0.386756961153467	447.343994140625	447.3479309082031
1120	448.3050537109375	11.955216666666667					1	DETECTED	448.3051 m/z @11.96 [CD8321_2.mzXML]	448.3050537109375	11.955216666666667	11.874133333333333	12.195566666666668	0.321433333333335	20415.279296875	186248.76192431655	0	1176	0.1452268557504972	1.9821171634121255	2.964234326824251	448.3038024902344	448.3061218261719
1121	449.20098876953125	12.332383333333333					1	DETECTED	449.2010 m/z @12.33 [CD8321_2.mzXML]	449.20098876953125	12.332383333333333	12.263516666666668	12.5968	0.33328333333333227	12449.1640625	150850.11517468223	0	1176	0.22846513571000493	2.4197725072604626	3.839545014520925	449.20025634765625	449.2015686035156
1122	450.32073974609375	12.332383333333333					1	DETECTED	450.3207 m/z @12.33 [CD8321_2.mzXML]	450.32073974609375	12.332383333333333	11.661983333333334	12.75505	1.093066666666667	148732.9375	1797665.2236146198	1	1176	0.1840083806652757	0.761916843234885	0.28910185074278755	450.31939697265625	450.32122802734375
1123	450.3567810058594	13.062466666666667					1	DETECTED	450.3568 m/z @13.06 [CD8321_2.mzXML]	450.3567810058594	13.062466666666667	0.10108333333333334	20.0035	19.902416666666667	54941.015625	2943349.998698883	0	1176	0.16086922784350044	1.4284390566090859	1.7695527606059862	450.35296630859375	450.3621520996094
1124	451.32415771484375	12.332383333333333					1	DETECTED	451.3242 m/z @12.33 [CD8321_2.mzXML]	451.32415771484375	12.332383333333333	11.4533	12.644883333333333	1.191583333333332	43681.4609375	660332.4989219957	0	1176	0.14165115881712076	0.6132467267761961	0.1887675340448141	451.3162536621094	451.3254699707031
1125	452.3730773925781	12.07325					1	DETECTED	452.3731 m/z @12.07 [CD8321_2.mzXML]	452.3730773925781	12.07325	12.056133333333333	12.16035	0.10421666666666596	10511.3203125	43541.45747692822	0	1176	0.085284295837047	3.044303797468373	5.088607594936746	452.37237548828125	452.3731689453125
1126	453.343994140625	10.527016666666666					1	DETECTED	453.3440 m/z @10.53 [CD8321_2.mzXML]	453.343994140625	10.527016666666666	0.9049499999999999	17.222666666666665	16.317716666666666	94309.859375	1836822.9725514536	0	1176	0.10390081437184762	2.260199721791564	2.93355148825589	453.339111328125	453.3538513183594
1127	454.29205322265625	13.077833333333333					1	DETECTED	454.2921 m/z @13.08 [CD8321_2.mzXML]	454.29205322265625	13.077833333333333	12.75505	14.812016666666667	2.056966666666666	36919.69140625	517081.86782489024	0	1176	0.48312260408514973	1.3124889558294262	4.4004931173966755	454.29046630859375	454.3006591796875
1128	454.3882141113281	12.213266666666668					1	DETECTED	454.3882 m/z @12.21 [CD8321_2.mzXML]	454.3882141113281	12.213266666666668	12.143	12.431816666666666	0.2888166666666656	7598.0654296875	70867.65214611814	0	1176	0.14601037699580388	2.0551470588235143	3.1102941176470287	454.3869323730469	454.3900146484375
1129	454.95819091796875	1.8126					1	DETECTED	454.9582 m/z @1.81 [CD8321_2.mzXML]	454.95819091796875	1.8126	1.6748333333333332	2.5502166666666666	0.8753833333333334	26001.94140625	498263.21936511237	0	1176	0.10229371153570899	3.1770505685942383	5.354101137188477	454.9502258300781	454.9593505859375
1130	455.3121032714844	12.691266666666667					1	DETECTED	455.3121 m/z @12.69 [CD8321_2.mzXML]	455.3121032714844	12.691266666666667	12.5968	12.75505	0.15825000000000067	5776.314453125	30892.441731750536	0	1176	0.1801717276904249	0.8375970359915288	0.6751940719830575	455.3112487792969	455.3135070800781
1131	458.3468933105469	11.617683333333334					1	DETECTED	458.3469 m/z @11.62 [CD8321_2.mzXML]	458.3468933105469	11.617683333333334	11.574516666666666	13.092916666666667	1.5184000000000015	12313.6103515625	326940.62885845994	0	1176	0.09639281487701368	17.5876447876443	3.5999597890858896	458.343505859375	458.3480529785156
1132	458.85601806640625	1.5544166666666668					1	DETECTED	458.8560 m/z @1.55 [CD8321_2.mzXML]	458.85601806640625	1.5544166666666668	1.4661333333333333	1.5986	0.13246666666666673	43172.5390625	173237.74030419913	0	1176	0.054780116535305234	0.7502359826316773	0.4923491023718487	458.8553161621094	458.856689453125
1133	459.24774169921875	13.179566666666666					1	DETECTED	459.2477 m/z @13.18 [CD8321_2.mzXML]	459.24774169921875	13.179566666666666	12.629016666666667	13.787666666666667	1.1586499999999997	29245.73046875	466571.6786991568	0	1176	0.15768845007855425	0.8110555657204744	0.5578870491953186	459.24420166015625	459.2494201660156
1134	460.9655456542969	1.7839500000000001					1	DETECTED	460.9655 m/z @1.78 [CD8321_2.mzXML]	460.9655456542969	1.7839500000000001	1.6748333333333332	5.95415	4.279316666666667	22716.08203125	767549.2405671082	0	1176	0.08452310016401166	19.608904841912274	3.327986026468323	460.9639892578125	460.9723815917969
1135	461.3235778808594	12.81825					1	DETECTED	461.3236 m/z @12.82 [CD8321_2.mzXML]	461.3235778808594	12.81825	7.836983333333333	19.655166666666666	11.818183333333334	3891.4306640625	936437.2765270997	0	1176	0.705201195973979	1.186262864867035	1.3725257297340698	461.31396484375	461.3334045410156
1136	463.3024597167969	13.062466666666667					1	DETECTED	463.3025 m/z @13.06 [CD8321_2.mzXML]	463.3024597167969	13.062466666666667	12.366116666666667	13.280033333333334	0.9139166666666672	15635.3193359375	279775.23684973136	0	1176	0.15073386258889698	0.6562193341471001	0.28642537148479585	463.3003234863281	463.3049621582031
1137	463.3396911621094	12.6759					1	DETECTED	463.3397 m/z @12.68 [CD8321_2.mzXML]	463.3396911621094	12.6759	12.332383333333333	15.25005	2.9176666666666673	5993.3564453125	357532.6561113283	0	1176	1.1068155876524504	4.246761438067039	7.493522876134077	463.3367614746094	463.3423156738281
1138	464.21807861328125	10.62105					1	DETECTED	464.2181 m/z @10.62 [CD8321_2.mzXML]	464.21807861328125	10.62105	10.57305	10.708316666666667	0.13526666666666642	14508.62109375	69129.23133984343	0	1176	0.07721238945442899	1.409027777777774	1.818055555555548	464.2176513671875	464.2186584472656
1139	464.3721923828125	14.131233333333334					1	DETECTED	464.3722 m/z @14.13 [CD8321_2.mzXML]	464.3721923828125	14.131233333333334	14.030266666666668	15.0181	0.9878333333333327	2009.2611083984375	78985.4099035034	0	1176	0.5110013288240367	4.891878507758345	8.78375701551669	464.3709716796875	464.37432861328125
1140	465.35601806640625	12.866116666666667					1	DETECTED	465.3560 m/z @12.87 [CD8321_2.mzXML]	465.35601806640625	12.866116666666667	2.1513833333333334	14.375850000000002	12.224466666666668	5171.2001953125	1044963.6174285584	0	1176	0.3010157303004135	0.5704512789243472	0.12862582599789318	465.3544921875	465.3655700683594
1141	466.3157653808594	11.971933333333334					1	DETECTED	466.3158 m/z @11.97 [CD8321_2.mzXML]	466.3157653808594	11.971933333333334	11.468449999999999	12.3491	0.880650000000001	25554.837890625	432740.9203999023	0	1176	0.14622122077930477	0.8745572511503171	0.41499888589183975	466.315185546875	466.3231506347656
1142	468.2186584472656	12.213266666666668					1	DETECTED	468.2187 m/z @12.21 [CD8321_2.mzXML]	468.2186584472656	12.213266666666668	11.6773	12.431816666666666	0.7545166666666656	15767.37890625	224466.15062744086	0	1176	0.09327699373710274	0.7038839480067155	4.878363417546446	468.2179870605469	468.2198791503906
1143	468.3074645996094	12.691266666666667					1	DETECTED	468.3075 m/z @12.69 [CD8321_2.mzXML]	468.3074645996094	12.691266666666667	12.496783333333333	13.603033333333334	1.106250000000001	315582.0625	2649717.491214604	1	1176	0.10288200364749223	1.1550486313668606	1.6366276656767003	468.3052062988281	468.30975341796875
1144	469.3283386230469	14.326799999999999					1	DETECTED	469.3283 m/z @14.33 [CD8321_2.mzXML]	469.3283386230469	14.326799999999999	12.090399999999999	15.468133333333332	3.3777333333333335	6757.81982421875	408485.7212016294	0	1176	0.49298599755893946	0.7551720026232637	0.3825589501436191	469.3257141113281	469.3297119140625
1145	469.3888854980469	12.547149999999998					1	DETECTED	469.3889 m/z @12.55 [CD8321_2.mzXML]	469.3888854980469	12.547149999999998	12.195566666666668	12.5968	0.401233333333332	4570.4833984375	62144.24882000729	0	1176	0.12206751471983246	0.5706091490874642	0.14121829817492845	469.38531494140625	469.3888854980469
1146	470.3121337890625	12.6759					1	DETECTED	470.3121 m/z @12.68 [CD8321_2.mzXML]	470.3121337890625	12.6759	12.629016666666667	12.802766666666667	0.17375000000000007	11751.5947265625	76038.53751489305	0	1176	0.10387857034283954	1.853003910415916	2.706007820831832	470.3121337890625	470.3138732910156
1147	472.2492980957031	11.560383333333334					1	DETECTED	472.2493 m/z @11.56 [CD8321_2.mzXML]	472.2492980957031	11.560383333333334	11.531433333333332	17.663833333333333	6.1324000000000005	20996.568359375	2732654.34744873	0	1176	0.13955458975542	105.91364421415574	210.82728842831148	472.24835205078125	472.25079345703125
1148	472.30230712890625	12.213266666666668					1	DETECTED	472.3023 m/z @12.21 [CD8321_2.mzXML]	472.30230712890625	12.213266666666668	11.661983333333334	12.850216666666666	1.1882333333333328	137622.953125	1764297.764446651	1	1176	0.15578713645284026	0.9462132091910336	0.5703883753196008	472.30029296875	472.30401611328125
1149	473.34454345703125	13.308733333333333					1	DETECTED	473.3445 m/z @13.31 [CD8321_2.mzXML]	473.34454345703125	13.308733333333333	13.265333333333333	13.4419	0.17656666666666787	5583.423828125	29659.959285766752	0	1176	0.051654166933683854	2.034178187404003	3.0683563748080056	473.3408508300781	473.3473205566406
1150	473.3612060546875	12.81825					1	DETECTED	473.3612 m/z @12.82 [CD8321_2.mzXML]	473.3612060546875	12.81825	0.42929999999999996	14.557983333333334	14.128683333333335	4338.6162109375	1541080.4515575864	0	1176	0.8754634840447189	0.5702131065721201	0.14042621314424011	473.35723876953125	473.36993408203125
1151	474.2838439941406	11.8904					1	DETECTED	474.2838 m/z @11.89 [CD8321_2.mzXML]	474.2838439941406	11.8904	7.546483333333333	12.834033333333334	5.287550000000001	437319.125	5096182.290032424	1	1176	1.4083821439229478	2.8803957779828564	3.3306789451560297	474.2811279296875	474.2848815917969
1152	474.8333435058594	1.5544166666666668					1	DETECTED	474.8333 m/z @1.55 [CD8321_2.mzXML]	474.8333435058594	1.5544166666666668	1.4508666666666667	1.5986	0.14773333333333327	43286.26171875	188386.39110620107	0	1176	0.06237682488412655	0.7170198897152797	0.5093958256416323	474.8316955566406	474.8337707519531
1153	475.0133056640625	8.87195					1	DETECTED	475.0133 m/z @8.87 [CD8321_2.mzXML]	475.0133056640625	8.87195	8.87195	19.01833333333333	10.14638333333333	7787.42626953125	491613.48350778193	0	1176	0.04983629688064184	null	null	475.0115966796875	475.01513671875
1154	475.325439453125	10.511783333333334					1	DETECTED	475.3254 m/z @10.51 [CD8321_2.mzXML]	475.325439453125	10.511783333333334	10.103516666666668	11.135516666666666	1.0319999999999983	31907.1796875	288872.3361659854	0	1176	0.07433396170717188	1.9076052608916967	0.8901032093563614	475.32275390625	475.3262939453125
1155	476.93939208984375	1.7980333333333334					1	DETECTED	476.9394 m/z @1.80 [CD8321_2.mzXML]	476.93939208984375	1.7980333333333334	1.6903166666666667	2.2492333333333336	0.558916666666667	17911.3359375	249308.0037143555	0	1176	0.17774006877061543	2.5943834132755694	3.716670466670708	476.93804931640625	476.9410095214844
1156	478.2917175292969	12.866116666666667					1	DETECTED	478.2917 m/z @12.87 [CD8321_2.mzXML]	478.2917175292969	12.866116666666667	12.7226	15.106050000000002	2.3834500000000016	140839.5625	1557412.5459762537	1	1176	0.11429320914363394	18.95270186419593	1.4480581096443035	478.2911071777344	478.29486083984375
1157	478.32861328125	13.179566666666666					1	DETECTED	478.3286 m/z @13.18 [CD8321_2.mzXML]	478.32861328125	13.179566666666666	13.092916666666667	14.744366666666668	1.6514500000000005	77523.0078125	1013742.5731272568	0	1176	0.1095250278590516	3.966784863823117	3.5645621497067435	478.32513427734375	478.33148193359375
1158	478.3876647949219	12.399566666666667					1	DETECTED	478.3877 m/z @12.40 [CD8321_2.mzXML]	478.3876647949219	12.399566666666667	0.1921	19.4005	19.2084	8634.5673828125	1356352.814450867	0	1176	0.35454115483711135	0.6207131458936299	0.21869961887591097	478.3841857910156	478.3933410644531
1159	479.2951965332031	12.866116666666667					1	DETECTED	479.2952 m/z @12.87 [CD8321_2.mzXML]	479.2951965332031	12.866116666666667	11.858066666666668	13.062466666666667	1.2043999999999997	35709.73046875	504841.9871051015	0	1176	0.1253826630921644	0.5973910024304354	2.3584381692849137	479.29412841796875	479.2995300292969
1160	480.2120056152344	11.10205					1	DETECTED	480.2120 m/z @11.10 [CD8321_2.mzXML]	480.2120056152344	11.10205	10.918483333333334	11.938466666666667	1.0199833333333324	5355.39990234375	186349.74055059798	0	1176	0.6748706129290216	2.7782367895405957	4.556473579081191	480.2095031738281	480.2129211425781
1161	480.30718994140625	13.251299999999999					1	DETECTED	480.3072 m/z @13.25 [CD8321_2.mzXML]	480.30718994140625	13.251299999999999	12.972466666666666	13.337	0.36453333333333404	24935.052734375	268236.2010432132	0	1176	0.1450143518473297	0.6536760310818908	0.3073520621637815	480.2991638183594	480.30810546875
1162	480.3435363769531	13.473083333333333					1	DETECTED	480.3435 m/z @13.47 [CD8321_2.mzXML]	480.3435363769531	13.473083333333333	13.3516	14.67685	1.3252500000000005	72804.046875	1248646.5016748959	0	1176	0.25337853741521243	3.0550015192231776	4.07971737087116	480.3429260253906	480.3480529785156
1163	481.3669128417969	12.691266666666667					1	DETECTED	481.3669 m/z @12.69 [CD8321_2.mzXML]	481.3669128417969	12.691266666666667	12.090399999999999	14.131233333333334	2.0408333333333353	8657.9404296875	403270.97423406993	0	1176	0.0973319416702001	1.6982414290469288	2.3964828580938575	481.3627014160156	481.3695373535156
1164	482.3232727050781	12.9278					1	DETECTED	482.3233 m/z @12.93 [CD8321_2.mzXML]	482.3232727050781	12.9278	12.7226	15.159366666666667	2.436766666666667	46750.671875	843551.8998255915	0	1176	0.13914673384529053	5.693675511949619	1.0059770813678384	482.3212585449219	482.3252258300781
1165	482.359130859375	13.720166666666668					1	DETECTED	482.3591 m/z @13.72 [CD8321_2.mzXML]	482.359130859375	13.720166666666668	12.613383333333333	14.965633333333333	2.3522499999999997	66855.3984375	1624567.0114610586	0	1176	0.2824616094275676	5.111055299977789	6.161798636136661	482.34942626953125	482.3612060546875
1166	482.99664306640625	4.001733333333333					1	DETECTED	482.9966 m/z @4.00 [CD8321_2.mzXML]	482.99664306640625	4.001733333333333	0.4476333333333333	9.01515	8.567516666666666	2898.389404296875	600451.1553208925	0	1176	1.18081927753612	1.205300451122178	1.4106009022443564	482.9932556152344	483.0001525878906
1167	483.24755859375	13.016983333333334					1	DETECTED	483.2476 m/z @13.02 [CD8321_2.mzXML]	483.24755859375	13.016983333333334	9.168650000000001	13.092916666666667	3.924266666666666	6188.0947265625	855291.2082176515	0	1176	2.770656167470774	0.5098657427457775	0.019521483846509088	483.2469482421875	483.25238037109375
1168	483.36297607421875	13.770616666666665					1	DETECTED	483.3630 m/z @13.77 [CD8321_2.mzXML]	483.36297607421875	13.770616666666665	13.636766666666666	19.1825	5.5457333333333345	17147.697265625	670520.1472619933	0	1176	0.23733710127886987	20.716224629560624	3.1858934493387747	483.36004638671875	483.3641052246094
1169	487.1036376953125	11.560383333333334					1	DETECTED	487.1036 m/z @11.56 [CD8321_2.mzXML]	487.1036376953125	11.560383333333334	9.36085	11.647166666666667	2.286316666666668	10221.0380859375	381332.22749829123	0	1176	2.4016255841581824	0.5196618407195331	0.03954270684595228	487.0964660644531	487.1052551269531
1170	487.3193054199219	14.425016666666666					1	DETECTED	487.3193 m/z @14.43 [CD8321_2.mzXML]	487.3193054199219	14.425016666666666	13.839550000000001	16.54715	2.7075999999999976	61740.2578125	1810603.199357484	0	1176	0.26041074345484994	0.9721265205022781	0.9435012344904363	487.31573486328125	487.3226013183594
1171	487.3393249511719	12.834033333333334					1	DETECTED	487.3393 m/z @12.83 [CD8321_2.mzXML]	487.3393249511719	12.834033333333334	12.5968	13.821983333333332	1.225183333333332	4971.23095703125	231123.05097772225	0	1176	0.952886374586658	2.582232682309951	4.164465364619902	487.3367919921875	487.3407287597656
1172	488.2672119140625	12.213266666666668					1	DETECTED	488.2672 m/z @12.21 [CD8321_2.mzXML]	488.2672119140625	12.213266666666668	12.195566666666668	12.496783333333333	0.30121666666666513	11778.669921875	98673.25263568075	0	1176	0.0762292155408879	8.508945386064177	16.017890772128354	488.2654113769531	488.2672119140625
1173	488.29736328125	11.9889					1	DETECTED	488.2974 m/z @11.99 [CD8321_2.mzXML]	488.29736328125	11.9889	11.922283333333333	12.178066666666666	0.2557833333333335	15971.80859375	128733.65643078608	0	1176	0.12169144823992006	1.9198148611458639	3.1585635979752382	488.2956237792969	488.29876708984375
1174	489.3358459472656	15.5048					1	DETECTED	489.3358 m/z @15.50 [CD8321_2.mzXML]	489.3358459472656	15.5048	6.364949999999999	16.948333333333334	10.583383333333334	7305.8447265625	880619.5394604501	0	1176	0.8509433422749666	0.5512631209857151	0.78956294967356	489.3265686035156	489.3394470214844
1175	490.28955078125	12.644883333333333					1	DETECTED	490.2896 m/z @12.64 [CD8321_2.mzXML]	490.28955078125	12.644883333333333	12.644883333333333	12.81825	0.17336666666666822	15887.4091796875	89823.00135156269	0	1176	0.12586275048768947	null	null	490.2889404296875	490.28985595703125
1176	490.4245910644531	12.866116666666667					1	DETECTED	490.4246 m/z @12.87 [CD8321_2.mzXML]	490.4245910644531	12.866116666666667	12.07325	13.891566666666668	1.818316666666668	18670.44921875	800718.4278605954	0	1176	0.6377280303775361	1.1323635507451548	1.4884906413124	490.4228210449219	490.42706298828125
1177	491.5559997558594	13.179566666666666					1	DETECTED	491.5560 m/z @13.18 [CD8321_2.mzXML]	491.5559997558594	13.179566666666666	13.092916666666667	13.619916666666667	0.5269999999999992	21488.212890625	279846.3142617177	0	1176	0.17688181762200017	1.5073787957322777	3.9947079188947296	491.55450439453125	491.55975341796875
1178	492.3079528808594	12.613383333333333					1	DETECTED	492.3080 m/z @12.61 [CD8321_2.mzXML]	492.3079528808594	12.613383333333333	12.563933333333333	12.7388	0.1748666666666665	7209.48828125	58759.0850087889	0	1176	0.09000500357126562	1.768115942028976	2.536231884057952	492.30670166015625	492.3084716796875
1179	492.88336181640625	1.6139000000000001					1	DETECTED	492.8834 m/z @1.61 [CD8321_2.mzXML]	492.88336181640625	1.6139000000000001	1.5838166666666667	1.6595166666666665	0.07569999999999988	38821.1796875	118263.46864355484	0	1176	0.057780187524442805	1.258171745152347	1.4556616314346706	492.8826599121094	492.8843994140625
1180	494.32293701171875	12.802766666666667					1	DETECTED	494.3229 m/z @12.80 [CD8321_2.mzXML]	494.32293701171875	12.802766666666667	12.5968	14.574716666666665	1.9779166666666654	543458.125	5002558.928446992	1	1176	0.09422548966542443	1.1838576014898587	4.473236695764731	494.32110595703125	494.3261413574219
1181	495.3265380859375	12.802766666666667					1	DETECTED	495.3265 m/z @12.80 [CD8321_2.mzXML]	495.3265380859375	12.802766666666667	12.75505	13.237066666666667	0.48201666666666654	128217.484375	1018727.8686564952	0	1176	0.10059306979260185	5.050820817324534	9.101641634649068	495.326171875	495.329833984375
1182	496.33770751953125	13.179566666666666					1	DETECTED	496.3377 m/z @13.18 [CD8321_2.mzXML]	496.33770751953125	13.179566666666666	0.9231333333333333	18.323833333333333	17.4007	6602092.5	1.0884942339338906E8	1	1176	0.21861436361588815	1.7343158261659828	1.7222313916556138	496.3350524902344	496.34234619140625
1183	497.34185791015625	13.179566666666666					1	DETECTED	497.3419 m/z @13.18 [CD8321_2.mzXML]	497.34185791015625	13.179566666666666	11.661983333333334	15.888633333333333	4.226649999999999	1426228.25	2.4472737329905722E7	0	1176	0.2177698527393641	1.07098502423174	2.9818952841326767	497.341552734375	497.3438415527344
1184	498.89984130859375	1.6290833333333334					1	DETECTED	498.8998 m/z @1.63 [CD8321_2.mzXML]	498.89984130859375	1.6290833333333334	1.5986	1.6748333333333332	0.07623333333333315	46616.0	130436.99348193352	0	1176	0.04778118921723973	1.2504100601421477	1.6139636466703897	498.89910888671875	498.900390625
1185	499.3472595214844	13.179566666666666					1	DETECTED	499.3473 m/z @13.18 [CD8321_2.mzXML]	499.3472595214844	13.179566666666666	13.077833333333333	14.09785	1.0200166666666668	33931.7421875	425324.18385562056	0	1176	0.22402609524718464	2.674249784650845	3.32511660702011	499.3453369140625	499.349609375
1186	500.273681640625	12.866116666666667					1	DETECTED	500.2737 m/z @12.87 [CD8321_2.mzXML]	500.273681640625	12.866116666666667	11.841066666666668	13.062466666666667	1.2213999999999992	25351.0390625	527027.3018433823	0	1176	0.9754544627616042	0.5957758158138632	3.2423848856673407	500.2727966308594	500.2811279296875
1187	500.4302673339844	13.619916666666667					1	DETECTED	500.4303 m/z @13.62 [CD8321_2.mzXML]	500.4302673339844	13.619916666666667	13.53665	14.507733333333334	0.9710833333333344	4524.5517578125	112259.42057632463	0	1176	0.15296490266324803	5.831164931945552	10.662329863891104	500.42681884765625	500.4329528808594
1188	501.18890380859375	13.179566666666666					1	DETECTED	501.1889 m/z @13.18 [CD8321_2.mzXML]	501.18890380859375	13.179566666666666	13.002133333333335	13.8048	0.8026666666666653	21449.439453125	329405.1350825185	0	1176	0.2075093542097477	2.2618823971444892	2.125067689300238	501.1848449707031	501.1895751953125
1189	502.291259765625	12.834033333333334					1	DETECTED	502.2913 m/z @12.83 [CD8321_2.mzXML]	502.291259765625	12.834033333333334	12.691266666666667	13.3516	0.6603333333333321	62373.5625	609899.1952998023	0	1176	0.096720954896659	2.3126313331776744	3.0375319430064773	502.28948974609375	502.3012390136719
1190	502.40948486328125	3.7846333333333333					1	DETECTED	502.4095 m/z @3.78 [CD8321_2.mzXML]	502.40948486328125	3.7846333333333333	3.397666666666667	4.9726	1.574933333333333	2338.02392578125	128545.7817936401	0	1176	0.3006270891805163	2.0349728658799213	3.069945731759843	502.4073181152344	502.41204833984375
1191	503.2948913574219	12.834033333333334					1	DETECTED	503.2949 m/z @12.83 [CD8321_2.mzXML]	503.2948913574219	12.834033333333334	12.7388	13.016983333333334	0.27818333333333456	18018.4765625	152868.12923107858	0	1176	0.11317147684375684	1.4605355267763256	1.9210710535526512	503.2940368652344	503.2960510253906
1192	503.3135986328125	11.841066666666668					1	DETECTED	503.3136 m/z @11.84 [CD8321_2.mzXML]	503.3135986328125	11.841066666666668	11.6773	12.178066666666666	0.5007666666666655	5953.6796875	87512.6048601074	0	1176	0.3016563896844495	1.5289029106452154	2.2207761345930495	503.31182861328125	503.31512451171875
1193	503.3314208984375	12.9278					1	DETECTED	503.3314 m/z @12.93 [CD8321_2.mzXML]	503.3314208984375	12.9278	12.431816666666666	13.092916666666667	0.6611000000000011	9008.220703125	162125.7425039062	0	1176	0.2444779107065962	0.6664538458953607	0.3329076917907214	503.32928466796875	503.3338623046875
1194	503.4077453613281	13.636766666666666					1	DETECTED	503.4077 m/z @13.64 [CD8321_2.mzXML]	503.4077453613281	13.636766666666666	5.09315	14.879533333333335	9.786383333333335	4712.63720703125	1101320.8394095153	0	1176	0.425552166808691	0.572730713183527	0.14546142636705392	503.4068908691406	503.4152526855469
1195	504.23931884765625	12.213266666666668					1	DETECTED	504.2393 m/z @12.21 [CD8321_2.mzXML]	504.23931884765625	12.213266666666668	2.0807166666666665	12.496783333333333	10.416066666666666	18886.60546875	1748600.9237542723	0	1176	0.19300548615503388	0.5139903907045444	7.799343882810759	504.2321472167969	504.2405090332031
1196	504.3420104980469	13.3516					1	DETECTED	504.3420 m/z @13.35 [CD8321_2.mzXML]	504.3420104980469	13.3516	13.223	14.04735	0.824349999999999	9045.9990234375	179547.35714178463	0	1176	0.09968035173648104	3.2050933125972287	3.519614032596207	504.3401184082031	504.3453369140625
1197	504.9773864746094	3.290916666666667					1	DETECTED	504.9774 m/z @3.29 [CD8321_2.mzXML]	504.9773864746094	3.290916666666667	2.5637833333333333	7.528016666666667	4.9642333333333335	2436.1201171875	302137.50197955326	0	1176	0.21204419253317885	3.4135646832309514	5.827129366461903	504.97479248046875	504.98236083984375
1198	505.3498229980469	12.464183333333333					1	DETECTED	505.3498 m/z @12.46 [CD8321_2.mzXML]	505.3498229980469	12.464183333333333	12.431816666666666	13.636766666666666	1.2049500000000002	5821.55419921875	257563.66919226074	0	1176	0.38412538788819184	18.614057672502714	36.22811534500543	505.343505859375	505.35040283203125
1199	506.3580017089844	13.686666666666667					1	DETECTED	506.3580 m/z @13.69 [CD8321_2.mzXML]	506.3580017089844	13.686666666666667	11.10205	15.5048	4.402749999999999	7833.6708984375	656125.5726131585	0	1176	0.6619928571070375	0.8517220477569204	0.41865760859188444	506.3517150878906	506.36480712890625
1200	506.9528503417969	19.255166666666664					1	DETECTED	506.9529 m/z @19.26 [CD8321_2.mzXML]	506.9528503417969	19.255166666666664	0.10108333333333334	19.985333333333333	19.88425	1446.016357421875	852193.4848522334	0	1176	1.5108312480162134	0.5190603396142686	0.038120679228537124	506.94830322265625	506.9569091796875
1201	507.3237609863281	13.122083333333334					1	DETECTED	507.3238 m/z @13.12 [CD8321_2.mzXML]	507.3237609863281	13.122083333333334	7.110616666666667	13.411016666666665	6.300399999999998	16702.416015625	805493.0265123597	0	1176	0.19206567227872284	0.52403185024176	0.04806370048351996	507.3154602050781	507.3310241699219
1202	508.3396911621094	13.062466666666667					1	DETECTED	508.3397 m/z @13.06 [CD8321_2.mzXML]	508.3396911621094	13.062466666666667	7.995833333333334	13.553116666666666	5.5572833333333325	11443.07421875	620252.3459826962	0	1176	0.05829403814225387	0.5484197264455686	0.09683945289113717	508.3373718261719	508.34417724609375
1203	508.37518310546875	14.04735					1	DETECTED	508.3752 m/z @14.05 [CD8321_2.mzXML]	508.37518310546875	14.04735	2.591266666666667	15.92515	13.333883333333333	29071.06640625	2813229.8266333006	0	1176	1.5330819871319328	0.9826831439933051	3.3862707852153537	508.3731384277344	508.3775329589844
1204	509.3935546875	12.332383333333333					1	DETECTED	509.3936 m/z @12.33 [CD8321_2.mzXML]	509.3935546875	12.332383333333333	11.72405	12.464183333333333	0.7401333333333326	19205.92578125	332422.85095996055	0	1176	0.15086562895271705	0.608328767123288	0.21665753424657586	509.3892517089844	509.393798828125
1205	510.35382080078125	13.488566666666665					1	DETECTED	510.3538 m/z @13.49 [CD8321_2.mzXML]	510.35382080078125	13.488566666666665	13.193766666666667	14.375850000000002	1.1820833333333347	44759.921875	944700.5451461188	0	1176	0.21875962986985797	2.004890321121676	2.0626307012130582	510.3532409667969	510.3552551269531
1206	510.390380859375	12.691266666666667					1	DETECTED	510.3904 m/z @12.69 [CD8321_2.mzXML]	510.390380859375	12.691266666666667	12.29785	15.159366666666667	2.8615166666666667	20928.73046875	500082.8609498904	0	1176	0.13461396989353425	12.698470722917364	2.8293034260773666	510.3884582519531	510.3983154296875
1207	512.3335571289062	11.9889					1	DETECTED	512.3336 m/z @11.99 [CD8321_2.mzXML]	512.3335571289062	11.9889	3.98625	19.765	15.77875	64965.625	3128393.3853871142	0	1176	0.7707789435805754	1.7662520434810538	2.5027907140484076	512.326904296875	512.3407592773438
1208	513.33642578125	11.955216666666667					1	DETECTED	513.3364 m/z @11.96 [CD8321_2.mzXML]	513.33642578125	11.955216666666667	11.955216666666667	12.7388	0.7835833333333326	12632.125	358430.0483222656	0	1176	0.7757991932036035	null	null	513.33642578125	513.3386840820312
1209	515.2064819335938	12.9429					1	DETECTED	515.2065 m/z @12.94 [CD8321_2.mzXML]	515.2064819335938	12.9429	12.787083333333333	13.077833333333333	0.2907499999999992	10649.81640625	98324.91638940411	0	1176	0.13974989791243075	0.932987485292543	0.8659749705850861	515.2056274414062	515.208984375
1210	515.3120727539062	13.223					1	DETECTED	515.3121 m/z @13.22 [CD8321_2.mzXML]	515.3120727539062	13.223	1.2154500000000001	13.653316666666665	12.437866666666665	65630.7578125	3935373.191065855	0	1176	0.13589487886913965	0.5100172957453645	0.018701514361202	515.306884765625	515.319091796875
1211	515.4115600585938	12.613383333333333					1	DETECTED	515.4116 m/z @12.61 [CD8321_2.mzXML]	515.4115600585938	12.613383333333333	11.971933333333334	12.9429	0.9709666666666656	25180.2890625	385810.63816088863	0	1176	0.16526759389695123	0.7568529633382705	1.2627895250013688	515.4103393554688	515.4122924804688
1212	516.27978515625	11.6773					1	DETECTED	516.2798 m/z @11.68 [CD8321_2.mzXML]	516.27978515625	11.6773	11.632233333333334	11.692649999999999	0.06041666666666501	7620.05078125	20545.346469726366	0	1176	0.05368257065230431	0.670303254437846	0.340606508875692	516.2789916992188	516.27978515625
1213	516.3046264648438	12.802766666666667					1	DETECTED	516.3046 m/z @12.80 [CD8321_2.mzXML]	516.3046264648438	12.802766666666667	12.75505	14.642866666666666	1.8878166666666658	38603.90625	564533.8349316407	0	1176	0.09872370038886125	19.781522878100084	3.652264188228687	516.3036499023438	516.3099365234375
1214	517.3662719726562	14.828833333333334					1	DETECTED	517.3663 m/z @14.83 [CD8321_2.mzXML]	517.3662719726562	14.828833333333334	13.294466666666667	15.760349999999999	2.4658833333333323	9429.9580078125	455666.966391571	0	1176	0.35248314898844235	0.6982530666939701	1.3003906707057902	517.3637084960938	517.369873046875
1215	518.320556640625	13.179566666666666					1	DETECTED	518.3206 m/z @13.18 [CD8321_2.mzXML]	518.320556640625	13.179566666666666	12.660283333333332	14.660183333333332	1.9999000000000002	410415.90625	8265578.427036489	1	1176	0.23787405911805592	null	2.2084292653411937	518.3200073242188	518.32275390625
1216	518.452392578125	13.002133333333335					1	DETECTED	518.4524 m/z @13.00 [CD8321_2.mzXML]	518.452392578125	13.002133333333335	11.739683333333334	14.761283333333333	3.0215999999999994	97389.796875	6131170.271759763	0	1176	1.0534917543760614	1.0733124893261636	1.1691197062962972	518.452392578125	518.4603271484375
1217	519.32373046875	13.223					1	DETECTED	519.3237 m/z @13.22 [CD8321_2.mzXML]	519.32373046875	13.223	6.8380833333333335	14.625883333333332	7.787799999999999	117621.796875	1.7224665784136496E7	0	1176	0.12870015847795813	0.6098591733121026	0.046304319737047336	519.3224487304688	519.33056640625
1218	519.4614868164062	13.062466666666667					1	DETECTED	519.4615 m/z @13.06 [CD8321_2.mzXML]	519.4614868164062	13.062466666666667	12.125333333333334	14.359716666666666	2.234383333333332	26006.486328125	1647642.2777282717	0	1176	1.784903204767124	1.192137369282207	1.384274738564414	519.461181640625	519.4638671875
1219	520.2355346679688	11.955216666666667					1	DETECTED	520.2355 m/z @11.96 [CD8321_2.mzXML]	520.2355346679688	11.955216666666667	1.30635	12.005799999999999	10.699449999999999	6826.857421875	2441600.0594861447	0	1176	0.11071345172203095	0.5023750571265799	0.004750114253159844	520.2332153320312	520.239501953125
1220	520.3369140625	12.9429					1	DETECTED	520.3369 m/z @12.94 [CD8321_2.mzXML]	520.3369140625	12.9429	11.922283333333333	17.608833333333333	5.68655	3235921.5	3.63162715694372E7	1	1176	0.12084681994529056	1.2803079963803927	1.0890651498479424	520.3369140625	520.3447265625
1221	521.2340698242188	11.661983333333334					1	DETECTED	521.2341 m/z @11.66 [CD8321_2.mzXML]	521.2340698242188	11.661983333333334	11.632233333333334	19.564166666666665	7.9319333333333315	11474.2021484375	886586.5952139893	0	1176	0.11640681304761102	133.30980392156886	5.231472473382645	521.2288208007812	521.237060546875
1222	521.3417358398438	12.9429					1	DETECTED	521.3417 m/z @12.94 [CD8321_2.mzXML]	521.3417358398438	12.9429	12.382883333333332	15.632766666666667	3.249883333333335	793040.9375	1.0028277483121589E7	0	1176	0.27565985831589046	0.9436454465353188	3.031058257976315	521.3413696289062	521.3435668945312
1223	522.3538818359375	13.322916666666666					1	DETECTED	522.3539 m/z @13.32 [CD8321_2.mzXML]	522.3538818359375	13.322916666666666	11.468449999999999	15.614383333333334	4.1459333333333355	1101192.25	1.869647156880094E7	1	1176	0.16740131801097746	1.4822301221016159	1.9693417597839533	522.3441772460938	522.3576049804688
1224	523.34619140625	12.9429					1	DETECTED	523.3462 m/z @12.94 [CD8321_2.mzXML]	523.34619140625	12.9429	12.787083333333333	13.04745	0.2603666666666662	16612.34765625	151134.49012084922	0	1176	0.12325529230968968	0.8354904267836126	0.6709808535672253	523.3445434570312	523.34716796875
1225	523.3574829101562	13.322916666666666					1	DETECTED	523.3575 m/z @13.32 [CD8321_2.mzXML]	523.3574829101562	13.322916666666666	6.184349999999999	14.727466666666666	8.543116666666666	312222.6875	1.0819212936721094E7	0	1176	0.16564359208811652	3.7107862774046874	2.280182612544659	523.357177734375	523.36474609375
1226	524.359619140625	13.251299999999999					1	DETECTED	524.3596 m/z @13.25 [CD8321_2.mzXML]	524.359619140625	13.251299999999999	13.223	13.411016666666665	0.18801666666666428	53174.18359375	381147.0893183569	0	1176	0.2011857910272976	3.3218492343935972	5.6436984687871945	524.3572387695312	524.359619140625
1227	524.3696899414062	14.131233333333334					1	DETECTED	524.3697 m/z @14.13 [CD8321_2.mzXML]	524.3696899414062	14.131233333333334	2.0663	18.909	16.8427	578913.875	4.020120162957248E7	1	1176	0.5128934111462478	1.1063404597072106	0.7346452608388371	524.3598022460938	524.3770141601562
1228	525.3733520507812	14.180766666666667					1	DETECTED	525.3734 m/z @14.18 [CD8321_2.mzXML]	525.3733520507812	14.180766666666667	9.94655	17.04	7.093449999999999	157275.125	1.136021041114746E7	0	1176	0.3521410414112083	2.7946981097570194	9.083003646410475	525.36962890625	525.37744140625
1229	525.5457153320312	12.912483333333334					1	DETECTED	525.5457 m/z @12.91 [CD8321_2.mzXML]	525.5457153320312	12.912483333333334	12.912483333333334	13.062466666666667	0.14998333333333314	8531.6015625	59145.42450354007	0	1176	0.10460958106618001	null	null	525.5426025390625	525.5457153320312
1230	526.2913818359375	12.802766666666667					1	DETECTED	526.2914 m/z @12.80 [CD8321_2.mzXML]	526.2913818359375	12.802766666666667	12.75505	13.092916666666667	0.33786666666666676	46425.828125	322382.5456284182	0	1176	0.09650274649880863	3.5403422982885453	2.093477913350666	526.2908325195312	526.2915649414062
1231	526.9591674804688	2.0663					1	DETECTED	526.9592 m/z @2.07 [CD8321_2.mzXML]	526.9591674804688	2.0663	1.9530666666666667	5.233366666666667	3.2803000000000004	5411.970703125	259233.51847006218	0	1176	2.095583841296751	14.484692375625558	8.11911891079311	526.9575805664062	526.9629516601562
1232	527.311279296875	13.002133333333335					1	DETECTED	527.3113 m/z @13.00 [CD8321_2.mzXML]	527.311279296875	13.002133333333335	12.9429	13.411016666666665	0.4681166666666652	11425.5859375	148765.7651996461	0	1176	0.1115839499254303	3.951463140123679	6.902926280247358	527.3085327148438	527.312255859375
1233	527.3790283203125	14.295033333333333					1	DETECTED	527.3790 m/z @14.30 [CD8321_2.mzXML]	527.3790283203125	14.295033333333333	14.01295	15.035716666666668	1.0227666666666675	3531.400146484375	107778.00488485725	0	1176	0.4601049056803177	1.8128803545051762	2.6257607090103523	527.3770751953125	527.3822631835938
1234	528.3196411132812	13.308733333333333					1	DETECTED	528.3196 m/z @13.31 [CD8321_2.mzXML]	528.3196411132812	13.308733333333333	13.122083333333334	13.504333333333333	0.3822499999999991	25978.775390625	238286.71150158666	0	1176	0.11985302704448486	1.075365115291757	1.0463121649486464	528.3167114257812	528.3201293945312
1235	532.3365478515625	13.53665					1	DETECTED	532.3365 m/z @13.54 [CD8321_2.mzXML]	532.3365478515625	13.53665	13.411016666666665	13.653316666666665	0.24230000000000018	3457.469482421875	37108.00663317877	0	1176	0.27287119040780183	0.9643141416821331	0.9286282833642663	532.3343505859375	532.3375854492188
1236	532.4384155273438	12.644883333333333					1	DETECTED	532.4384 m/z @12.64 [CD8321_2.mzXML]	532.4384155273438	12.644883333333333	12.0226	13.473083333333333	1.4504833333333327	8745.5595703125	238038.7959483643	0	1176	0.33104751060425563	1.165452500200875	2.33364657512459	532.4337158203125	532.4403076171875
1237	533.3606567382812	14.131233333333334					1	DETECTED	533.3607 m/z @14.13 [CD8321_2.mzXML]	533.3606567382812	14.131233333333334	13.6701	18.287666666666667	4.617566666666667	6822.74072265625	313721.4220978397	0	1176	0.19714935891884977	5.006758710423582	1.2560511925150553	533.3563232421875	533.3689575195312
1238	534.2937622070312	13.223					1	DETECTED	534.2938 m/z @13.22 [CD8321_2.mzXML]	534.2937622070312	13.223	13.016983333333334	13.504333333333333	0.4873499999999993	13440.015625	194355.36960394235	0	1176	0.23672594514806455	1.1827926543159917	1.1082837800507497	534.292236328125	534.2973022460938
1239	534.8959350585938	1.7693333333333332					1	DETECTED	534.8959 m/z @1.77 [CD8321_2.mzXML]	534.8959350585938	1.7693333333333332	1.7224499999999998	2.1233	0.40085000000000015	6806.8125	100730.98672521973	0	1176	0.07659556655670952	4.274973338073228	7.549946676146456	534.8945922851562	534.8995361328125
1240	535.125	11.560383333333334					1	DETECTED	535.1250 m/z @11.56 [CD8321_2.mzXML]	535.125	11.560383333333334	3.6441999999999997	11.632233333333334	7.988033333333334	20835.7265625	3692616.8968663937	0	1176	0.08146576050166132	0.5045381718041733	0.009076343608346554	535.1168212890625	535.12646484375
1241	535.9058837890625	19.219					1	DETECTED	535.9059 m/z @19.22 [CD8321_2.mzXML]	535.9058837890625	19.219	0.10108333333333334	20.0035	19.902416666666667	1589.7587890625	895544.9856387329	0	1176	18.918184678569332	0.5205174029597018	0.041034805919403575	535.9022216796875	535.9136352539062
1242	537.3931274414062	12.613383333333333					1	DETECTED	537.3931 m/z @12.61 [CD8321_2.mzXML]	537.3931274414062	12.613383333333333	11.79005	12.9429	1.152849999999999	18351.119140625	349725.67238781747	0	1176	0.4003958761047901	0.700111336032389	0.5901138136405475	537.3914794921875	537.3956298828125
1243	539.1063232421875	1.841					1	DETECTED	539.1063 m/z @1.84 [CD8321_2.mzXML]	539.1063232421875	1.841	1.8126	2.2213333333333334	0.4087333333333334	10309.169921875	98427.66929675292	0	1176	0.08916148652617828	7.196009389671367	13.392018779342735	539.10498046875	539.1143188476562
1244	540.3650512695312	12.332383333333333					1	DETECTED	540.3651 m/z @12.33 [CD8321_2.mzXML]	540.3650512695312	12.332383333333333	12.263516666666668	13.381233333333334	1.1177166666666665	6975.18359375	175477.39218939198	0	1176	0.13503048549137375	8.115077444337095	15.230154888674189	540.3623046875	540.3684692382812
1245	542.3202514648438	12.9429					1	DETECTED	542.3203 m/z @12.94 [CD8321_2.mzXML]	542.3202514648438	12.9429	12.513433333333333	14.278783333333333	1.7653499999999998	230639.453125	2919173.5353850108	1	1176	0.13574458958670554	0.9855944309947868	1.035634468063893	542.3187255859375	542.3231811523438
1246	544.3382568359375	12.866116666666667					1	DETECTED	544.3383 m/z @12.87 [CD8321_2.mzXML]	544.3382568359375	12.866116666666667	12.3153	14.744366666666668	2.4290666666666674	457271.4375	5494633.421759572	1	1176	0.10692928624070852	1.6008329942787185	3.969060419290181	544.3355712890625	544.3409423828125
1247	546.3541259765625	13.107766666666667					1	DETECTED	546.3541 m/z @13.11 [CD8321_2.mzXML]	546.3541259765625	13.107766666666667	0.10108333333333334	15.796666666666665	15.695583333333332	98599.8125	3136639.618439115	0	1176	0.10056770067994947	0.8459192490888349	1.0311249336904094	546.3477172851562	546.3621215820312
1248	547.3572998046875	13.107766666666667					1	DETECTED	547.3573 m/z @13.11 [CD8321_2.mzXML]	547.3572998046875	13.107766666666667	10.951633333333332	18.4335	7.481866666666667	35993.64453125	1507024.7029925839	0	1176	0.07811717339779456	28.694493083172183	59.908096347837386	547.3533325195312	547.3585815429688
1249	548.3701171875	13.473083333333333					1	DETECTED	548.3701 m/z @13.47 [CD8321_2.mzXML]	548.3701171875	13.473083333333333	13.077833333333333	13.943299999999999	0.8654666666666664	16687.763671875	358070.55383483914	0	1176	0.20823811823597538	1.0948344929369573	1.0979933596557392	548.3604125976562	548.3716430664062
1250	550.3838500976562	11.8904					1	DETECTED	550.3839 m/z @11.89 [CD8321_2.mzXML]	550.3838500976562	11.8904	11.661983333333334	15.961833333333335	4.299850000000001	5875.42529296875	523861.5129652099	0	1176	0.18733104007910661	9.412294782925967	14.275178849257692	550.3829345703125	550.389404296875
1251	550.4476928710938	12.7226					1	DETECTED	550.4477 m/z @12.72 [CD8321_2.mzXML]	550.4476928710938	12.7226	12.107833333333334	14.710633333333334	2.6028000000000002	12248.96484375	648105.586891388	0	1176	0.359015238588853	2.116900721140814	2.060885331345977	550.4463500976562	550.450927734375
1252	558.2940673828125	12.957600000000001					1	DETECTED	558.2941 m/z @12.96 [CD8321_2.mzXML]	558.2940673828125	12.957600000000001	12.912483333333334	13.077833333333333	0.16534999999999833	10761.9033203125	51827.38315417451	0	1176	0.029377622478991228	1.8324713705208433	2.6649427410416866	558.2929077148438	558.297119140625
1253	563.4282836914062	13.856583333333333					1	DETECTED	563.4283 m/z @13.86 [CD8321_2.mzXML]	563.4282836914062	13.856583333333333	2.5502166666666666	15.106050000000002	12.555833333333336	5491.40625	1280195.3931136776	0	1176	0.11315470666381167	0.555255003817908	0.05852878780735309	563.4224243164062	563.4331665039062
1254	565.2601928710938	11.03445					1	DETECTED	565.2602 m/z @11.03 [CD8321_2.mzXML]	565.2601928710938	11.03445	10.9848	11.119083333333332	0.13428333333333242	5923.87255859375	32535.92845324721	0	1176	0.07023048307911495	1.3522994293387018	1.704598858677404	565.2587280273438	565.2623901367188
1255	566.3203125	12.866116666666667					1	DETECTED	566.3203 m/z @12.87 [CD8321_2.mzXML]	566.3203125	12.866116666666667	12.7388	13.107766666666667	0.3689666666666671	33193.5234375	283475.0277286369	0	1176	0.2386065147894918	1.4490116507396213	1.7856509370831035	566.31884765625	566.3206787109375
1256	567.93115234375	18.5985					1	DETECTED	567.9312 m/z @18.60 [CD8321_2.mzXML]	567.93115234375	18.5985	0.10108333333333334	20.0035	19.902416666666667	1700.6724853515625	911822.8479525754	0	1176	0.6231316459001945	0.537978276245782	0.075956552491564	567.9276123046875	567.9384765625
1257	568.33837890625	12.834033333333334					1	DETECTED	568.3384 m/z @12.83 [CD8321_2.mzXML]	568.33837890625	12.834033333333334	12.691266666666667	13.6701	0.9788333333333323	92050.3359375	1010507.086506344	0	1176	2.3285034118107557	2.1356690789748107	1.8701262764262248	568.3350830078125	568.34033203125
1258	569.292236328125	15.596433333333332					1	DETECTED	569.2922 m/z @15.60 [CD8321_2.mzXML]	569.292236328125	15.596433333333332	10.726366666666667	17.222666666666665	6.496299999999998	1544.9189453125	414586.04469424416	0	1176	0.3534622712641493	0.6669621223528769	0.33392424470575366	569.288818359375	569.2984619140625
1259	570.354736328125	13.002133333333335					1	DETECTED	570.3547 m/z @13.00 [CD8321_2.mzXML]	570.354736328125	13.002133333333335	12.972466666666666	13.586466666666666	0.6140000000000008	10441.466796875	228212.2063442388	0	1176	0.08129438347991069	10.348314606740711	19.696629213481422	570.351318359375	570.3551025390625
1260	574.4845581054688	12.866116666666667					1	DETECTED	574.4846 m/z @12.87 [CD8321_2.mzXML]	574.4845581054688	12.866116666666667	11.72405	14.06385	2.3398000000000003	15187.3720703125	839870.6621851189	0	1176	0.6259431874674188	0.9452867342617124	1.2515844277018957	574.4807739257812	574.4898071289062
1261	583.2471313476562	11.287616666666667					1	DETECTED	583.2471 m/z @11.29 [CD8321_2.mzXML]	583.2471313476562	11.287616666666667	10.62105	12.056133333333333	1.435083333333333	9394.455078125	325919.70855590806	0	1176	1.1720918530923754	1.0764739710956648	1.2005605266030734	583.2471313476562	583.2559814453125
1262	585.2689208984375	10.9848					1	DETECTED	585.2689 m/z @10.98 [CD8321_2.mzXML]	585.2689208984375	10.9848	10.33675	14.524283333333333	4.187533333333333	53303.44921875	1888984.7970165708	0	1176	2.503684399951096	3.1924889542089954	3.301321066148421	585.2672119140625	585.2738037109375
1263	589.3958740234375	12.691266666666667					1	DETECTED	589.3959 m/z @12.69 [CD8321_2.mzXML]	589.3958740234375	12.691266666666667	3.3213999999999997	13.891566666666668	10.570166666666669	25781.826171875	1114016.276361328	0	1176	0.3710070637918115	0.5537453206137222	2.6116965209042924	589.3922729492188	589.4031372070312
1264	595.3471069335938	11.858066666666668					1	DETECTED	595.3471 m/z @11.86 [CD8321_2.mzXML]	595.3471069335938	11.858066666666668	11.79005	11.971933333333334	0.1818833333333334	6105.77685546875	36776.27972839355	0	1176	0.11618274184963973	1.3370497427101171	1.6740994854202345	595.344970703125	595.3500366210938
1265	607.1689453125	2.50915					1	DETECTED	607.1689 m/z @2.51 [CD8321_2.mzXML]	607.1689453125	2.50915	2.193566666666667	2.7295166666666666	0.5359499999999997	4783.2626953125	96748.25370135496	0	1176	0.1242439957010042	0.8491418008978084	0.6982836017956169	607.1661987304688	607.1741333007812
1266	619.4368896484375	12.644883333333333					1	DETECTED	619.4369 m/z @12.64 [CD8321_2.mzXML]	619.4368896484375	12.644883333333333	12.580466666666666	13.251299999999999	0.6708333333333325	6717.43212890625	120275.61956042482	0	1176	0.1819471197266722	5.206985769728351	9.413971539456702	619.4340209960938	619.4392700195312
1267	629.1517333984375	2.3736166666666665					1	DETECTED	629.1517 m/z @2.37 [CD8321_2.mzXML]	629.1517333984375	2.3736166666666665	1.8550499999999999	4.887783333333333	3.0327333333333333	22022.595703125	664496.9384163821	0	1176	0.7768875273670652	1.4369830625431452	2.12011550650754	629.1439819335938	629.1565551757812
1268	651.1334228515625	1.8550499999999999					1	DETECTED	651.1334 m/z @1.86 [CD8321_2.mzXML]	651.1334228515625	1.8550499999999999	0.9412833333333332	3.50495	2.5636666666666668	18039.21875	531047.6061637574	0	1176	0.5177253685003196	0.9220694722540559	0.8345549869503887	651.1271362304688	651.1390991210938
1269	663.451416015625	13.426566666666668					1	DETECTED	663.4514 m/z @13.43 [CD8321_2.mzXML]	663.451416015625	13.426566666666668	13.294466666666667	14.727466666666666	1.4329999999999998	2881.546142578125	121282.75604562378	0	1176	0.08445243598878882	5.423921271763764	9.847842543527529	663.4444580078125	663.456298828125
1270	673.114013671875	1.8550499999999999					1	DETECTED	673.1140 m/z @1.86 [CD8321_2.mzXML]	673.114013671875	1.8550499999999999	1.82685	6.656133333333333	4.829283333333333	8355.720703125	369317.8330407409	0	1176	0.5462761512994048	85.62559101654912	170.25118203309822	673.1066284179688	673.1187744140625
1271	675.5413818359375	12.644883333333333					1	DETECTED	675.5414 m/z @12.64 [CD8321_2.mzXML]	675.5413818359375	12.644883333333333	12.16035	14.5917	2.43135	7098.02392578125	413196.51063153084	0	1176	0.9721920083053597	2.508960511832692	9.410944912910177	675.5325927734375	675.5452270507812
1272	701.5572509765625	12.644883333333333					1	DETECTED	701.5573 m/z @12.64 [CD8321_2.mzXML]	701.5572509765625	12.644883333333333	11.955216666666667	13.636766666666666	1.6815499999999997	57539.71484375	1225783.0924414056	0	1176	0.3641466124397166	1.4323282954726426	0.5559721497002023	701.5546875	701.560302734375
1273	703.5724487304688	12.613383333333333					1	DETECTED	703.5724 m/z @12.61 [CD8321_2.mzXML]	703.5724487304688	12.613383333333333	10.62105	15.523	4.901949999999999	78677.4453125	3206245.3582943683	0	1176	0.8638900118344406	1.676788765675123	0.7380378708146826	703.5681762695312	703.5767211914062
1274	722.5250244140625	13.322916666666666					1	DETECTED	722.5250 m/z @13.32 [CD8321_2.mzXML]	722.5250244140625	13.322916666666666	12.143	15.141383333333332	2.998383333333331	62029.63671875	1926312.5749148251	0	1176	0.213639350016944	1.288638955069911	1.4184466865674894	722.5210571289062	722.5284423828125
1275	730.5331420898438	12.613383333333333					1	DETECTED	730.5331 m/z @12.61 [CD8321_2.mzXML]	730.5331420898438	12.613383333333333	12.3153	13.553116666666666	1.2378166666666655	11696.1572265625	229655.64323010258	0	1176	0.04550694660929544	2.0762929829466064	3.5531574558872556	730.5293579101562	730.5409545898438
1276	737.61669921875	10.831883333333334					1	DETECTED	737.6167 m/z @10.83 [CD8321_2.mzXML]	737.61669921875	10.831883333333334	10.744183333333332	17.774	7.029816666666669	4952.857421875	506860.0787066348	0	1176	0.6618956625853674	40.078772329911835	79.15754465982367	737.6134033203125	737.6216430664062
1277	756.5513305664062	12.644883333333333					1	DETECTED	756.5513 m/z @12.64 [CD8321_2.mzXML]	756.5513305664062	12.644883333333333	11.739683333333334	14.54105	2.8013666666666666	15548.59375	539607.2668430482	0	1176	0.07451868847009457	1.4672215709747922	9.030573617931262	756.546142578125	756.5556030273438
1278	780.5512084960938	12.644883333333333					1	DETECTED	780.5512 m/z @12.64 [CD8321_2.mzXML]	780.5512084960938	12.644883333333333	11.9889	14.794816666666666	2.8059166666666666	19528.185546875	880907.2640960386	0	1176	1.0415191963221009	2.7400893780622395	2.5545142314988585	780.5484008789062	780.5565795898438
1279	782.5670166015625	13.504333333333333					1	DETECTED	782.5670 m/z @13.50 [CD8321_2.mzXML]	782.5670166015625	13.504333333333333	10.831883333333334	14.625883333333332	3.7939999999999987	6915.1982421875	642382.1182540583	0	1176	0.7899179625263848	0.7098355441635951	0.41322733429301406	782.55859375	782.5709838867188
1280	806.5648803710938	12.613383333333333					1	DETECTED	806.5649 m/z @12.61 [CD8321_2.mzXML]	806.5648803710938	12.613383333333333	11.617683333333334	14.660183333333332	3.0424999999999986	7348.94580078125	481199.2799130557	0	1176	1.3019197793321435	1.5278196243848552	2.0235637297393323	806.5624389648438	806.5715942382812
1281	991.6698608398438	13.223					1	DETECTED	991.6699 m/z @13.22 [CD8321_2.mzXML]	991.6698608398438	13.223	13.002133333333335	13.411016666666665	0.40888333333333016	25369.09375	287815.9385026237	0	1176	0.11317988631198794	0.9256338665861717	0.8784969929877785	991.6676635742188	991.678466796875
1282	1017.6859130859375	13.308733333333333					1	DETECTED	1017.6859 m/z @13.31 [CD8321_2.mzXML]	1017.6859130859375	13.308733333333333	13.223	13.52015	0.29714999999999847	10069.1015625	88917.55522979729	0	1176	0.17695926161588815	1.7329898911353236	2.4659797822706473	1017.6797485351562	1017.6890258789062
