# Supplementary material for: MSFC: a new feature construction method for accurate diagnosis of mass spectrometry data
Source: Sci Rep. 2023 Sep 21;13:15694. doi: 10.1038/s41598-023-42395-5 (PMC10514077; doi:10.1038/s41598-023-42395-5)
Supplement: Supplementary file 1 — Supplementary Information. [file 41598_2023_42395_MOESM1_ESM.zip › dataset/CHD dataset/2-batch/P/CD8330_2.mzXML_chromatograms.csv]

row ID	row m/z	row retention time	row identity (main ID)	row identity (all IDs)	row identity (main ID + details)	row comment	row number of detected peaks	CD8330_2.mzXML Peak status	CD8330_2.mzXML Peak name	CD8330_2.mzXML Peak m/z	CD8330_2.mzXML Peak RT	CD8330_2.mzXML Peak RT start	CD8330_2.mzXML Peak RT end	CD8330_2.mzXML Peak duration time	CD8330_2.mzXML Peak height	CD8330_2.mzXML Peak area	CD8330_2.mzXML Peak charge	CD8330_2.mzXML Peak # data points	CD8330_2.mzXML Peak FWHM	CD8330_2.mzXML Peak tailing factor	CD8330_2.mzXML Peak asymmetry factor	CD8330_2.mzXML Peak m/z min	CD8330_2.mzXML Peak m/z max
1	55.05402374267578	11.199616666666666					1	DETECTED	55.0540 m/z @11.20 [CD8330_2.mzXML]	55.05402374267578	11.199616666666666	0.11956666666666667	19.968166666666665	19.848599999999998	1755.48046875	1151054.5298011922	0	1192	9.296294200161912	0.8956909039219138	0.7913818078438275	55.044105529785156	55.06394958496094
2	59.04891586303711	4.908566666666667					1	DETECTED	59.0489 m/z @4.91 [CD8330_2.mzXML]	59.04891586303711	4.908566666666667	0.1013	19.455166666666667	19.35386666666667	1319.2666015625	692538.6653178253	0	1192	0.5569970632401233	2.012980349193582	3.0259606983871636	59.043643951416016	59.04904556274414
3	60.08055114746094	10.305116666666667					1	DETECTED	60.0806 m/z @10.31 [CD8330_2.mzXML]	60.08055114746094	10.305116666666667	0.1013	20.004833333333334	19.903533333333336	105256.40625	2.9993347660086926E7	0	1192	5.1733598851660485	0.5999196107960267	0.1102141627628583	60.080345153808594	60.0825309753418
4	61.03943634033203	1.8484166666666666					1	DETECTED	61.0394 m/z @1.85 [CD8330_2.mzXML]	61.03943634033203	1.8484166666666666	0.1013	19.968166666666665	19.866866666666667	119608.7265625	3640209.205527587	0	1192	0.18449670606212965	0.8445569384040493	0.7371956419015095	61.0335578918457	61.04206848144531
5	61.08388137817383	12.4322					1	DETECTED	61.0839 m/z @12.43 [CD8330_2.mzXML]	61.08388137817383	12.4322	7.813233333333333	19.565	11.751766666666668	3461.755859375	891232.8738973405	0	1192	6.945038816811783	1.2721207485079635	2.3117742087652147	61.08246612548828	61.09385299682617
6	68.98197174072266	1.5684833333333332					1	DETECTED	68.9820 m/z @1.57 [CD8330_2.mzXML]	68.98197174072266	1.5684833333333332	0.81485	2.299583333333333	1.4847333333333332	10830.056640625	280734.17233636475	0	1192	0.18153698251885886	0.9850502012472909	0.9701004024945817	68.97228240966797	68.98284149169922
7	69.03328704833984	2.0895333333333332					1	DETECTED	69.0333 m/z @2.09 [CD8330_2.mzXML]	69.03328704833984	2.0895333333333332	1.9202833333333333	7.848033333333333	5.92775	6751.76611328125	447018.50158099376	0	1192	0.4011691061698448	17.51181683899558	15.051207808138397	69.0331039428711	69.03433227539062
8	69.06963348388672	7.093050000000001					1	DETECTED	69.0696 m/z @7.09 [CD8330_2.mzXML]	69.06963348388672	7.093050000000001	0.1013	20.004833333333334	19.903533333333336	7703.86376953125	4251880.2469881885	0	1192	6.451935995397393	1.4233584820204765	1.0410393642337261	69.06555938720703	69.07328033447266
9	70.98037719726562	1.5097333333333334					1	DETECTED	70.9804 m/z @1.51 [CD8330_2.mzXML]	70.98037719726562	1.5097333333333334	0.6688500000000001	18.851333333333333	18.182483333333334	6880.58984375	905856.0508427275	0	1192	0.07886087725834745	10.811537470517115	20.62307494103423	70.97602081298828	70.98094940185547
10	72.04883575439453	12.907866666666667					1	DETECTED	72.0488 m/z @12.91 [CD8330_2.mzXML]	72.04883575439453	12.907866666666667	0.30265	19.89466666666667	19.59201666666667	4035.515625	1365936.126180755	0	1192	3.0663168811391	0.7771392267487139	1.8977754898229682	72.04875946044922	72.05813598632812
11	72.08055114746094	1.9345333333333334					1	DETECTED	72.0806 m/z @1.93 [CD8330_2.mzXML]	72.08055114746094	1.9345333333333334	0.19245	16.892666666666667	16.700216666666666	64063.4765625	2481067.59922586	0	1192	0.1996257909736947	0.75823075482505	0.3968884849333538	72.08040618896484	72.08995056152344
12	73.04531860351562	14.004199999999999					1	DETECTED	73.0453 m/z @14.00 [CD8330_2.mzXML]	73.04531860351562	14.004199999999999	0.1013	20.004833333333334	19.903533333333336	14262.53125	4051478.825850312	0	1192	3.863895745544159	0.8646605442722538	1.1377285127843952	73.03759002685547	73.05266571044922
13	75.94771575927734	2.4787666666666666					1	DETECTED	75.9477 m/z @2.48 [CD8330_2.mzXML]	75.94771575927734	2.4787666666666666	0.2107166666666667	14.330666666666668	14.119950000000001	5205.41162109375	723559.7131025542	0	1192	0.38073550746994833	3.112795132382444	0.31052451332312087	75.94163513183594	75.95460510253906
14	77.03768920898438	2.5059166666666663					1	DETECTED	77.0377 m/z @2.51 [CD8330_2.mzXML]	77.03768920898438	2.5059166666666663	2.5059166666666663	15.735983333333333	13.230066666666668	2850.7109375	1008814.4729171749	0	1192	5.786418363222335	null	null	77.02981567382812	77.03861236572266
15	80.94755554199219	1.76135					1	DETECTED	80.9476 m/z @1.76 [CD8330_2.mzXML]	80.94755554199219	1.76135	1.3068	15.644316666666667	14.337516666666666	109551.359375	3360687.269155854	0	1192	0.33390841671257676	3.124706266216874	4.709047707292653	80.9381332397461	80.95710754394531
16	81.0696792602539	6.370900000000001					1	DETECTED	81.0697 m/z @6.37 [CD8330_2.mzXML]	81.0696792602539	6.370900000000001	0.1013	20.004833333333334	19.903533333333336	3854.60009765625	1973410.427810973	0	1192	17.326269217912277	1.587304878567479	1.87865861798896	81.0600357055664	81.07001495361328
17	83.02117919921875	1.8342500000000002					1	DETECTED	83.0212 m/z @1.83 [CD8330_2.mzXML]	83.02117919921875	1.8342500000000002	0.2476	20.004833333333334	19.757233333333335	5151069.0	2.4384524675406694E7	0	1192	0.05310774964191345	1.8331319295229123	2.3448662511810845	83.02108764648438	83.02168273925781
18	83.04886627197266	6.476483333333333					1	DETECTED	83.0489 m/z @6.48 [CD8330_2.mzXML]	83.04886627197266	6.476483333333333	0.1013	19.949333333333335	19.848033333333337	2891.541259765625	1595161.5440598452	0	1192	14.463651596596245	1.55666372993195	2.1133274598638994	83.0484619140625	83.04917907714844
19	83.08524322509766	11.298633333333333					1	DETECTED	83.0852 m/z @11.30 [CD8330_2.mzXML]	83.08524322509766	11.298633333333333	0.1013	20.004833333333334	19.903533333333336	12807.224609375	4509889.415574766	0	1192	0.35345383011552123	0.8887622052869733	0.13201674240019431	83.08509063720703	83.08576202392578
20	84.02482604980469	1.8342500000000002					1	DETECTED	84.0248 m/z @1.83 [CD8330_2.mzXML]	84.02482604980469	1.8342500000000002	0.39430000000000004	17.241833333333332	16.84753333333333	26522.46875	3761932.104803864	0	1192	0.06791396409047912	5.850041089389677	10.700082178779354	84.01846313476562	84.02730560302734
21	84.04427337646484	2.6551					1	DETECTED	84.0443 m/z @2.66 [CD8330_2.mzXML]	84.04427337646484	2.6551	0.15585000000000002	20.004833333333334	19.848983333333333	33652.828125	5887866.39638562	0	1192	1.1380304531706678	2.4592188939611876	1.7857752564023373	84.04108428955078	84.04854583740234
22	84.08055114746094	1.9485666666666668					1	DETECTED	84.0806 m/z @1.95 [CD8330_2.mzXML]	84.08055114746094	1.9485666666666668	0.1013	19.601666666666667	19.500366666666668	5719.31689453125	1592932.7042777406	0	1192	17.983303694873186	5.278167743332491	9.556335486664981	84.0804443359375	84.08887481689453
23	84.95933532714844	1.5247					1	DETECTED	84.9593 m/z @1.52 [CD8330_2.mzXML]	84.95933532714844	1.5247	0.1013	20.004833333333334	19.903533333333336	1484298.0	2.172910401128509E7	0	1192	0.11711474699135405	0.9893431573289265	0.8949650255453173	84.95929718017578	84.95975494384766
24	85.02826690673828	1.9911666666666668					1	DETECTED	85.0283 m/z @1.99 [CD8330_2.mzXML]	85.02826690673828	1.9911666666666668	1.8484166666666666	8.607833333333334	6.759416666666667	54164.12890625	3616472.2725886838	0	1192	0.6532692666605358	19.68673734125	23.32087832896178	85.02814483642578	85.03772735595703
25	85.0606918334961	5.268033333333333					1	DETECTED	85.0607 m/z @5.27 [CD8330_2.mzXML]	85.0606918334961	5.268033333333333	0.1013	20.004833333333334	19.903533333333336	5293.13671875	2546904.4792782306	0	1192	17.780560355792264	1.9261235338898857	0.8193898828762275	85.0606918334961	85.06488037109375
26	85.9630126953125	1.5247					1	DETECTED	85.9630 m/z @1.52 [CD8330_2.mzXML]	85.9630126953125	1.5247	1.416	16.1214	14.705400000000001	8830.9775390625	1408114.3319577638	0	1192	0.09609524164488481	67.64213431462741	132.75418745357206	85.95874786376953	85.96855926513672
27	86.0599594116211	2.5869666666666666					1	DETECTED	86.0600 m/z @2.59 [CD8330_2.mzXML]	86.0599594116211	2.5869666666666666	0.1013	19.949333333333335	19.848033333333337	8116.3408203125	1427958.6665312806	0	1192	0.2730575562114419	1.1808072298320118	0.9215874828937476	86.05175018310547	86.06011962890625
28	86.09626007080078	4.0605166666666666					1	DETECTED	86.0963 m/z @4.06 [CD8330_2.mzXML]	86.09626007080078	4.0605166666666666	1.3978166666666667	20.004833333333334	18.607016666666667	151557.40625	1.1433999016107602E7	1	1192	1.0962717326738822	0.9406368677730431	0.6436477398336311	86.09602355957031	86.09649658203125
29	86.99261474609375	1.5247					1	DETECTED	86.9926 m/z @1.52 [CD8330_2.mzXML]	86.99261474609375	1.5247	1.416	4.185583333333333	2.769583333333333	45130.9921875	548868.3139054871	0	1192	0.273030636447422	1.174562461607032	1.238592799953003	86.98744201660156	86.99266815185547
30	87.04397583007812	4.264216666666667					1	DETECTED	87.0440 m/z @4.26 [CD8330_2.mzXML]	87.04397583007812	4.264216666666667	0.1013	19.89466666666667	19.79336666666667	10652.7705078125	2260352.274747161	0	1192	2.4486807407407176	2.377343609248324	1.0116566264036513	87.04369354248047	87.04411315917969
31	87.08019256591797	6.952016666666666					1	DETECTED	87.0802 m/z @6.95 [CD8330_2.mzXML]	87.08019256591797	6.952016666666666	0.1013	20.004833333333334	19.903533333333336	109910.1640625	6.138691429771854E7	1	1192	14.88484360937959	1.7967444053039936	1.0844192060962017	87.08013153076172	87.0804214477539
32	87.99949645996094	11.481266666666667					1	DETECTED	87.9995 m/z @11.48 [CD8330_2.mzXML]	87.99949645996094	11.481266666666667	1.4656833333333334	12.2008	10.735116666666666	31771.4921875	6767212.561743897	0	1192	0.7389569422919369	0.5359206902576817	0.07224914968035594	87.99336242675781	88.00767517089844
33	88.03921508789062	2.533					1	DETECTED	88.0392 m/z @2.53 [CD8330_2.mzXML]	88.03921508789062	2.533	2.299583333333333	15.699483333333335	13.399900000000002	4684.22021484375	797601.5840202026	0	1192	0.532028431055203	28.70382006426275	8.760090632529565	88.03900146484375	88.04734802246094
34	88.08358001708984	6.529416666666666					1	DETECTED	88.0836 m/z @6.53 [CD8330_2.mzXML]	88.08358001708984	6.529416666666666	0.1013	20.004833333333334	19.903533333333336	6041.61669921875	3344495.824607971	0	1192	7.271227592900497	1.5481621107270924	0.6525946231703277	88.07430267333984	88.08390808105469
35	88.9524917602539	1.4951666666666665					1	DETECTED	88.9525 m/z @1.50 [CD8330_2.mzXML]	88.9524917602539	1.4951666666666665	1.4346666666666665	14.1232	12.688533333333334	17548.994140625	3168738.4928103033	0	1192	0.12954371406932141	104.86391184573003	208.7278236914601	88.94729614257812	88.95448303222656
36	88.9681167602539	11.38725					1	DETECTED	88.9681 m/z @11.39 [CD8330_2.mzXML]	88.9681167602539	11.38725	0.6870666666666666	19.9865	19.299433333333333	21668.96875	3067789.1019048193	0	1192	0.7541034298275644	0.8471029670341329	14.490929407392546	88.96797943115234	88.9688949584961
37	89.03844451904297	9.202499999999999					1	DETECTED	89.0384 m/z @9.20 [CD8330_2.mzXML]	89.03844451904297	9.202499999999999	0.39430000000000004	19.949333333333335	19.555033333333334	15286.8681640625	3349859.474777129	0	1192	0.05324694321612178	1.1100470773445956	0.010969581873804535	89.03047943115234	89.03865051269531
38	89.05961608886719	10.166283333333332					1	DETECTED	89.0596 m/z @10.17 [CD8330_2.mzXML]	89.05961608886719	10.166283333333332	0.1013	20.004833333333334	19.903533333333336	18947.376953125	4428971.325226254	0	1192	0.7445068366613228	1.335424770572628	1.712848880441409	89.05902862548828	89.05980682373047
39	90.05476379394531	1.9485666666666668					1	DETECTED	90.0548 m/z @1.95 [CD8330_2.mzXML]	90.05476379394531	1.9485666666666668	0.13763333333333333	19.968166666666665	19.83053333333333	90212.8984375	5557440.615914358	0	1192	0.27786187967996634	4.773508009727091	4.985624416579981	90.04615020751953	90.05990600585938
40	90.97637176513672	1.6439333333333332					1	DETECTED	90.9764 m/z @1.64 [CD8330_2.mzXML]	90.97637176513672	1.6439333333333332	1.5537666666666667	15.735983333333333	14.182216666666667	336891.96875	1.053448191520862E7	0	1192	0.3721026835495074	91.7220250036055	4.333929205349559	90.97003936767578	90.98299407958984
41	91.03890228271484	10.063583333333334					1	DETECTED	91.0389 m/z @10.06 [CD8330_2.mzXML]	91.03890228271484	10.063583333333334	0.1013	20.004833333333334	19.903533333333336	44624.515625	2.145843118621045E7	0	1192	6.588584245561339	1.1744550967841159	0.38016972861243753	91.02920532226562	91.03900146484375
42	91.05416107177734	9.188583333333334					1	DETECTED	91.0542 m/z @9.19 [CD8330_2.mzXML]	91.05416107177734	9.188583333333334	0.1013	20.004833333333334	19.903533333333336	147051.234375	1.3181951418848386E7	0	1192	0.09631502263291303	27.93300571624504	6.555593584429831	91.05397033691406	91.06227111816406
43	92.0575180053711	9.202499999999999					1	DETECTED	92.0575 m/z @9.20 [CD8330_2.mzXML]	92.0575180053711	9.202499999999999	2.87715	18.175333333333334	15.298183333333334	11255.3623046875	978165.5691487428	0	1192	0.05079888756220008	0.517585983309007	0.4847840834937482	92.05709838867188	92.05941009521484
44	93.06987762451172	8.36655					1	DETECTED	93.0699 m/z @8.37 [CD8330_2.mzXML]	93.06987762451172	8.36655	0.22945	19.91283333333333	19.68338333333333	13232.8720703125	1312665.6741163933	0	1192	0.311137870290386	3.2383192888107386	9.418358715863784	93.06608581542969	93.07841491699219
45	94.0412826538086	8.305066666666667					1	DETECTED	94.0413 m/z @8.31 [CD8330_2.mzXML]	94.0412826538086	8.305066666666667	6.21325	19.693166666666666	13.479916666666666	15384.162109375	999832.7409078674	0	1192	0.15667545611990086	0.8455145313999445	0.6985314291383202	94.04000091552734	94.04997253417969
46	95.01599884033203	2.0614					1	DETECTED	95.0160 m/z @2.06 [CD8330_2.mzXML]	95.01599884033203	2.0614	1.9628833333333333	16.15835	14.195466666666665	9955.34375	1242207.4552957152	0	1192	0.4626229340510237	6.084321521181976	10.860662186077054	95.0155258178711	95.02376556396484
47	95.04914093017578	8.179983333333332					1	DETECTED	95.0491 m/z @8.18 [CD8330_2.mzXML]	95.04914093017578	8.179983333333332	3.01995	10.218183333333334	7.198233333333334	11249.998046875	633391.7929297178	0	1192	0.3264879281634059	0.5916470438962199	0.8794683513755703	95.04869842529297	95.04936981201172
48	95.08536529541016	13.9867					1	DETECTED	95.0854 m/z @13.99 [CD8330_2.mzXML]	95.08536529541016	13.9867	0.11956666666666667	19.9865	19.866933333333332	3952.102783203125	1325921.8055802616	0	1192	3.669939127140969	0.7163316619152239	0.4442630518209574	95.08455657958984	95.0857925415039
49	96.92155456542969	1.76135					1	DETECTED	96.9216 m/z @1.76 [CD8330_2.mzXML]	96.92155456542969	1.76135	1.6588833333333333	5.3725000000000005	3.7136166666666672	91495.1640625	2088263.864282074	0	1192	0.5177367479289279	18.1210962914769	5.316176934216266	96.92152404785156	96.9218521118164
50	97.02836608886719	2.4516					1	DETECTED	97.0284 m/z @2.45 [CD8330_2.mzXML]	97.02836608886719	2.4516	0.1013	20.004833333333334	19.903533333333336	19842.654296875	2897166.7140978384	0	1192	0.5713217144755873	5.753930784773582	3.649294081173571	97.01937103271484	97.03620147705078
51	97.0645523071289	7.128150000000001					1	DETECTED	97.0646 m/z @7.13 [CD8330_2.mzXML]	97.0645523071289	7.128150000000001	0.1013	19.9865	19.8852	2908.55859375	1952711.991915193	0	1192	15.705229811042052	1.4149441072457787	1.829888214491557	97.06403350830078	97.06995391845703
52	97.10111236572266	11.739516666666667					1	DETECTED	97.1011 m/z @11.74 [CD8330_2.mzXML]	97.10111236572266	11.739516666666667	0.13763333333333333	20.004833333333334	19.8672	4738.361328125	2033099.3874126284	0	1192	10.85791737834467	0.8562058171589958	2.286843309856745	97.09236907958984	97.10137939453125
53	98.91854858398438	1.76135					1	DETECTED	98.9185 m/z @1.76 [CD8330_2.mzXML]	98.91854858398438	1.76135	1.6588833333333333	6.476483333333333	4.8176000000000005	25897.392578125	1608271.6408013916	0	1192	0.2581412388724049	23.50813272608978	4.347765560830402	98.90986633300781	98.91975402832031
54	98.98402404785156	5.844333333333334					1	DETECTED	98.9840 m/z @5.84 [CD8330_2.mzXML]	98.98402404785156	5.844333333333334	0.1013	20.004833333333334	19.903533333333336	8222.654296875	4582700.991799498	0	1192	13.127578353167664	1.3177180700543933	1.6340407794513212	98.97561645507812	98.98429107666016
55	98.99532318115234	1.8342500000000002					1	DETECTED	98.9953 m/z @1.83 [CD8330_2.mzXML]	98.99532318115234	1.8342500000000002	1.61385	6.7225	5.10865	197090.375	3656509.092935547	0	1192	0.12228812450245985	11.589496370235926	0.7435393903598935	98.9902114868164	99.00433349609375
56	99.0438461303711	2.0754333333333332					1	DETECTED	99.0438 m/z @2.08 [CD8330_2.mzXML]	99.0438461303711	2.0754333333333332	1.1611666666666667	18.978833333333334	17.817666666666668	22886.65625	3818307.967755887	0	1192	0.5837580089089451	9.744239463322154	3.8473674138806366	99.04122924804688	99.04415893554688
57	99.07188415527344	6.952016666666666					1	DETECTED	99.0719 m/z @6.95 [CD8330_2.mzXML]	99.07188415527344	6.952016666666666	0.6502666666666667	19.6385	18.988233333333334	5319.60302734375	1161906.2433070072	0	1192	9.795043046554312	1.5065841499054498	0.533715577705651	99.07188415527344	99.0805435180664
58	100.07562255859375	8.843533333333333					1	DETECTED	100.0756 m/z @8.84 [CD8330_2.mzXML]	100.07562255859375	8.843533333333333	0.19245	20.004833333333334	19.812383333333333	26791.31640625	1553165.1381263728	0	1192	0.15680382557355266	0.5372781894974942	2.653181211398508	100.0665512084961	100.07601165771484
59	101.0080337524414	1.5247					1	DETECTED	101.0080 m/z @1.52 [CD8330_2.mzXML]	101.0080337524414	1.5247	0.7416833333333333	19.931166666666666	19.18948333333333	961258.5625	1.3607447565089941E7	1	1192	0.14513149579893003	1.1263482842336787	1.2523319211575572	101.00276184082031	101.01560974121094
60	101.05054473876953	11.930033333333334					1	DETECTED	101.0505 m/z @11.93 [CD8330_2.mzXML]	101.05054473876953	11.930033333333334	0.11956666666666667	14.635950000000001	14.516383333333334	7524.35400390625	3460555.5998302605	0	1192	13.399130187426355	0.6145558741681107	0.22911174833622158	101.04255676269531	101.05972290039062
61	101.09589385986328	7.374716666666667					1	DETECTED	101.0959 m/z @7.37 [CD8330_2.mzXML]	101.09589385986328	7.374716666666667	0.1013	20.004833333333334	19.903533333333336	18163.09765625	1.0096414428979987E7	0	1192	12.979828528537148	1.3682382190854827	0.8014552324280197	101.09558868408203	101.09616088867188
62	102.00907897949219	1.5097333333333334					1	DETECTED	102.0091 m/z @1.51 [CD8330_2.mzXML]	102.00907897949219	1.5097333333333334	1.416	16.764666666666667	15.348666666666666	81749.328125	7570307.039727786	0	1192	0.1446784103123242	77.04121375071982	159.89102266784613	102.00890350341797	102.00934600830078
63	102.05470275878906	2.0754333333333332					1	DETECTED	102.0547 m/z @2.08 [CD8330_2.mzXML]	102.05470275878906	2.0754333333333332	0.15585000000000002	19.89466666666667	19.73881666666667	41461.46875	5204087.429334928	0	1192	0.8409344314384382	1.9946309983670583	12.338625088297894	102.04618072509766	102.05521392822266
64	102.0910415649414	1.8059333333333332					1	DETECTED	102.0910 m/z @1.81 [CD8330_2.mzXML]	102.0910415649414	1.8059333333333332	0.17426666666666665	20.004833333333334	19.830566666666666	10090.8935546875	2455019.3121816083	0	1192	1.605985339917385	4.884476880769805	9.546711889612812	102.09090423583984	102.09941864013672
65	102.12744903564453	13.21625					1	DETECTED	102.1274 m/z @13.22 [CD8330_2.mzXML]	102.12744903564453	13.21625	0.1013	19.9865	19.8852	7029.9384765625	2221244.164302399	0	1192	1.5866145349326075	0.7581119257031098	0.9307183670841823	102.12590789794922	102.12808990478516
66	102.97003173828125	1.5097333333333334					1	DETECTED	102.9700 m/z @1.51 [CD8330_2.mzXML]	102.97003173828125	1.5097333333333334	0.6320833333333333	20.004833333333334	19.37275	384007.84375	4113741.1569330147	0	1192	0.09769642240527854	6.88290612387306	1.4584899791633819	102.96821594238281	102.97039031982422
67	103.03877258300781	2.0471166666666667					1	DETECTED	103.0388 m/z @2.05 [CD8330_2.mzXML]	103.03877258300781	2.0471166666666667	0.17426666666666665	19.949333333333335	19.775066666666667	136325.546875	8224054.329487616	0	1192	0.30485880664184695	12.356943442710657	8.599730971550603	103.0385971069336	103.0427474975586
68	103.05403900146484	8.36655					1	DETECTED	103.0540 m/z @8.37 [CD8330_2.mzXML]	103.05403900146484	8.36655	3.3573	9.4443	6.087	301272.84375	1.1028401146388547E7	1	1192	0.24931150555549308	0.8311925366362211	0.5302671612251693	103.04704284667969	103.06047821044922
69	103.07505798339844	10.940499999999998					1	DETECTED	103.0751 m/z @10.94 [CD8330_2.mzXML]	103.07505798339844	10.940499999999998	0.1013	20.004833333333334	19.903533333333336	101070.2578125	1.6715725209126825E7	1	1192	0.45700290151539136	0.8974447275776696	1.4513285863295033	103.06513214111328	103.0757827758789
70	104.05750274658203	8.335866666666666					1	DETECTED	104.0575 m/z @8.34 [CD8330_2.mzXML]	104.05750274658203	8.335866666666666	7.848033333333333	9.575349999999998	1.727316666666665	19068.708984375	503218.53443237254	0	1192	0.3053988045828877	0.9345726501384823	2.463247760836972	104.0493392944336	104.05764770507812
71	104.07035064697266	2.0614					1	DETECTED	104.0704 m/z @2.06 [CD8330_2.mzXML]	104.07035064697266	2.0614	0.11956666666666667	19.876166666666666	19.7566	25561.021484375	4869281.1448305985	0	1192	1.5205817797010455	5.892231367575686	13.824931697620123	104.06145477294922	104.0787124633789
72	104.10668182373047	1.7915833333333333					1	DETECTED	104.1067 m/z @1.79 [CD8330_2.mzXML]	104.10668182373047	1.7915833333333333	1.7439333333333333	14.7665	13.022566666666668	392547.28125	5789189.221749943	1	1192	0.07436337533575288	120.3859121816534	3.8389229323487015	104.10055541992188	104.11665344238281
73	104.96305847167969	12.1837					1	DETECTED	104.9631 m/z @12.18 [CD8330_2.mzXML]	104.96305847167969	12.1837	0.15585000000000002	20.004833333333334	19.848983333333333	6006.07421875	2431803.709280579	0	1192	18.76250416763255	0.8251259923150577	0.716241739119826	104.9629898071289	104.96614074707031
74	105.00318908691406	1.5391833333333333					1	DETECTED	105.0032 m/z @1.54 [CD8330_2.mzXML]	105.00318908691406	1.5391833333333333	1.4346666666666665	1.6894	0.2547333333333335	32732.689453125	309302.0154497071	0	1192	0.1347014850994135	1.2186254185935248	1.4372508371870494	105.00289916992188	105.00320434570312
75	105.03341674804688	9.720583333333334					1	DETECTED	105.0334 m/z @9.72 [CD8330_2.mzXML]	105.03341674804688	9.720583333333334	1.1065166666666668	9.799433333333333	8.692916666666665	19549.431640625	1725306.9135303958	0	1192	0.09702704342315016	0.5045768162153377	0.009153632430675315	105.02437591552734	105.03349304199219
76	105.0544204711914	4.694266666666667					1	DETECTED	105.0544 m/z @4.69 [CD8330_2.mzXML]	105.0544204711914	4.694266666666667	3.6603333333333334	8.4602	4.7998666666666665	3881.611572265625	357969.6714903261	0	1192	0.26392253681826183	2.3211683538590497	0.5308945644947295	105.0445327758789	105.05734252929688
77	105.0714111328125	13.6282					1	DETECTED	105.0714 m/z @13.63 [CD8330_2.mzXML]	105.0714111328125	13.6282	0.1013	20.004833333333334	19.903533333333336	89805.3671875	1.6198268219727932E7	1	1192	2.68784363659344	1.1385617914485893	1.2681458490049684	105.06983184814453	105.07376098632812
78	106.04973602294922	1.9769166666666667					1	DETECTED	106.0497 m/z @1.98 [CD8330_2.mzXML]	106.04973602294922	1.9769166666666667	0.13763333333333333	17.49866666666667	17.361033333333335	9315.6611328125	1314803.490362091	0	1192	0.15390449595580913	1.3967655101623448	1.3378744305645485	106.04939270019531	106.0562515258789
79	106.06485748291016	12.845433333333334					1	DETECTED	106.0649 m/z @12.85 [CD8330_2.mzXML]	106.06485748291016	12.845433333333334	0.5404833333333333	19.89466666666667	19.354183333333335	4723.0390625	1388046.2502830212	0	1192	4.051009475501493	0.7864389263399417	1.707100673336137	106.0645523071289	106.0748519897461
80	106.9503173828125	1.6439333333333332					1	DETECTED	106.9503 m/z @1.64 [CD8330_2.mzXML]	106.9503173828125	1.6439333333333332	1.5832000000000002	1.9485666666666668	0.3653666666666666	43214.00390625	476402.5818718264	0	1192	0.164463293208561	3.00795828759606	5.407337694242246	106.95018768310547	106.95053100585938
81	106.96311950683594	1.5097333333333334					1	DETECTED	106.9631 m/z @1.51 [CD8330_2.mzXML]	106.96311950683594	1.5097333333333334	1.4346666666666665	14.155766666666667	12.7211	6696.7431640625	2282539.3073163456	0	1192	0.16970877471994839	84.73201598579021	168.46403197158043	106.96294403076172	106.96479034423828
82	107.04873657226562	11.449216666666667					1	DETECTED	107.0487 m/z @11.45 [CD8330_2.mzXML]	107.04873657226562	11.449216666666667	0.28445	19.949333333333335	19.664883333333336	6189.6630859375	1235977.0988385316	0	1192	11.725795513308555	1.3612461331209744	6.015031833325128	107.04859924316406	107.05247497558594
83	107.08518981933594	11.8717					1	DETECTED	107.0852 m/z @11.87 [CD8330_2.mzXML]	107.08518981933594	11.8717	0.26608333333333334	19.381833333333336	19.115750000000002	5169.021484375	1076395.60555249	0	1192	0.11274303304040245	0.8235559793605682	0.6471119587211366	107.07564544677734	107.08557891845703
84	108.08128356933594	11.282116666666667					1	DETECTED	108.0813 m/z @11.28 [CD8330_2.mzXML]	108.08128356933594	11.282116666666667	0.11956666666666667	19.9865	19.866933333333332	3525.30859375	1620159.8619562676	0	1192	12.737042536642452	0.8898922438570637	1.046478883633641	108.08007049560547	108.08129119873047
85	109.06481170654297	8.351166666666666					1	DETECTED	109.0648 m/z @8.35 [CD8330_2.mzXML]	109.06481170654297	8.351166666666666	1.5985166666666666	18.65083333333333	17.052316666666666	7173.5732421875	1086715.7659198302	0	1192	0.18581586207010936	1.2626388652356237	0.034317852435817524	109.06182098388672	109.07301330566406
86	110.06002807617188	2.5059166666666663					1	DETECTED	110.0600 m/z @2.51 [CD8330_2.mzXML]	110.06002807617188	2.5059166666666663	0.19245	20.004833333333334	19.812383333333333	5522.06103515625	1516028.7230046387	0	1192	1.414582463655536	4.281968618523429	9.050582836795318	110.05597686767578	110.06031036376953
87	111.04393005371094	2.0895333333333332					1	DETECTED	111.0439 m/z @2.09 [CD8330_2.mzXML]	111.04393005371094	2.0895333333333332	0.1013	20.004833333333334	19.903533333333336	9945.7666015625	3503356.4809292904	0	1192	4.868351760983712	3.8531916163670354	19.90344967811898	111.04052734375	111.05296325683594
88	111.11634063720703	12.780866666666666					1	DETECTED	111.1163 m/z @12.78 [CD8330_2.mzXML]	111.11634063720703	12.780866666666666	0.26608333333333334	19.839499999999997	19.573416666666663	4505.78955078125	1443985.6037668455	0	1192	12.209734642158555	0.7820118073691512	1.166384696226159	111.11634063720703	111.11711120605469
89	112.03660583496094	1.7765666666666666					1	DETECTED	112.0366 m/z @1.78 [CD8330_2.mzXML]	112.03660583496094	1.7765666666666666	1.4346666666666665	18.267666666666667	16.833000000000002	185210.84375	2585754.4636768186	0	1192	0.13840053922339957	1.049691668458891	0.593988139374106	112.02806854248047	112.0394058227539
90	112.8955307006836	1.7256833333333332					1	DETECTED	112.8955 m/z @1.73 [CD8330_2.mzXML]	112.8955307006836	1.7256833333333332	1.6588833333333333	2.019016666666667	0.36013333333333364	61834.70703125	803669.9260957036	0	1192	0.14413537964981438	2.695608782435133	4.391217564870266	112.89546966552734	112.89555358886719
91	113.02076721191406	2.216					1	DETECTED	113.0208 m/z @2.22 [CD8330_2.mzXML]	113.02076721191406	2.216	0.13763333333333333	19.803	19.665366666666667	229735.3125	9099922.631256318	0	1192	0.5695082573281534	1.428642484008341	1.320461505040546	113.01483917236328	113.02323150634766
92	113.03580474853516	1.5247					1	DETECTED	113.0358 m/z @1.52 [CD8330_2.mzXML]	113.03580474853516	1.5247	1.416	18.431833333333334	17.015833333333333	4574.4208984375	2134372.345807097	0	1192	12.58746649626746	78.26970254523151	130.43592234487912	113.03548431396484	113.03828430175781
93	113.05962371826172	10.166283333333332					1	DETECTED	113.0596 m/z @10.17 [CD8330_2.mzXML]	113.05962371826172	10.166283333333332	0.1013	20.004833333333334	19.903533333333336	5186.95361328125	1430665.978126892	0	1192	0.9233119019162146	0.9887514302888399	0.7998689629847535	113.05408477783203	113.05996704101562
94	114.06592559814453	1.8342500000000002					1	DETECTED	114.0659 m/z @1.83 [CD8330_2.mzXML]	114.06592559814453	1.8342500000000002	0.11956666666666667	20.004833333333334	19.885266666666666	1010057.875	1.4483148146535076E7	1	1192	0.047984359229405804	0.637315931526695	0.08954674594751824	114.06570434570312	114.07078552246094
95	114.09130859375	9.705383333333334					1	DETECTED	114.0913 m/z @9.71 [CD8330_2.mzXML]	114.09130859375	9.705383333333334	0.1013	19.803	19.701700000000002	13204.3662109375	1103567.5253168028	0	1192	0.11957252307984767	0.9025486527346305	1.0927357564855689	114.08595275878906	114.09664154052734
96	114.89234924316406	1.76135					1	DETECTED	114.8923 m/z @1.76 [CD8330_2.mzXML]	114.89234924316406	1.76135	1.6737333333333335	19.7665	18.092766666666666	17634.591796875	2444123.418645508	0	1192	0.10594988779387604	103.24957199923935	205.49914399847873	114.88455200195312	114.89254760742188
97	114.98763275146484	1.5247					1	DETECTED	114.9876 m/z @1.52 [CD8330_2.mzXML]	114.98763275146484	1.5247	1.416	18.669333333333334	17.253333333333334	50630.3828125	6414160.8526568	0	1192	0.12128215430878342	79.63685810507117	168.015647752816	114.98735046386719	114.98768615722656
98	115.03641510009766	1.8630666666666669					1	DETECTED	115.0364 m/z @1.86 [CD8330_2.mzXML]	115.03641510009766	1.8630666666666669	0.15585000000000002	19.968166666666665	19.812316666666664	78291.8671875	3255679.442605837	0	1192	2.4633529909580436	0.7966401094143851	0.20253925447616936	115.03539276123047	115.03935241699219
99	115.05416870117188	9.202499999999999					1	DETECTED	115.0542 m/z @9.20 [CD8330_2.mzXML]	115.05416870117188	9.202499999999999	0.8695	19.289833333333334	18.420333333333335	80307.234375	2252437.555492094	0	1192	0.10130479819264693	15.583718119972419	1.6241467054542809	115.0500259399414	115.06290435791016
100	115.06939697265625	1.8200166666666666					1	DETECTED	115.0694 m/z @1.82 [CD8330_2.mzXML]	115.06939697265625	1.8200166666666666	0.26608333333333334	19.89466666666667	19.628583333333335	32013.5234375	2037318.692310181	0	1192	8.190278803083775	3.251832636205749	5.328081579133002	115.0693130493164	115.07786560058594
101	115.11161041259766	11.357833333333334					1	DETECTED	115.1116 m/z @11.36 [CD8330_2.mzXML]	115.11161041259766	11.357833333333334	0.1013	19.9865	19.8852	4237.82958984375	2129330.325386689	0	1192	17.907906024818104	0.883273713635933	0.3789966227164794	115.10819244384766	115.1121597290039
102	116.05750274658203	9.202499999999999					1	DETECTED	116.0575 m/z @9.20 [CD8330_2.mzXML]	116.05750274658203	9.202499999999999	9.13135	9.365833333333335	0.23448333333333515	7890.4189453125	56330.997983154375	0	1192	0.20394070956704446	1.6478097915202894	2.295619583040579	116.04937744140625	116.05763244628906
103	116.07025146484375	1.8630666666666669					1	DETECTED	116.0703 m/z @1.86 [CD8330_2.mzXML]	116.07025146484375	1.8630666666666669	0.3392666666666667	19.931166666666666	19.5919	1546483.25	1.8905504752565913E7	1	1192	0.03835887555009543	0.8409227939410637	15.337582707557088	116.06995391845703	116.07310485839844
104	116.43632507324219	1.5247					1	DETECTED	116.4363 m/z @1.52 [CD8330_2.mzXML]	116.43632507324219	1.5247	1.4346666666666665	1.5684833333333332	0.1338166666666667	8745.177734375	48607.055807617166	0	1192	0.10471699552517344	0.7431506849315064	0.48630136986301276	116.43617248535156	116.43650817871094
105	116.692138671875	1.5097333333333334					1	DETECTED	116.6921 m/z @1.51 [CD8330_2.mzXML]	116.692138671875	1.5097333333333334	0.19245	1.5097333333333334	1.3172833333333334	6964.546875	398456.44607373053	0	1192	0.06067936578578714	0.5	null	116.68254852294922	116.692138671875
106	116.9854507446289	1.5247					1	DETECTED	116.9855 m/z @1.52 [CD8330_2.mzXML]	116.9854507446289	1.5247	0.1013	20.004833333333334	19.903533333333336	2709052.5	4.0020705415125184E7	0	1192	0.11422196133633644	1.0004974287836192	0.858170992973883	116.98541259765625	116.98602294921875
107	117.0572738647461	9.188583333333334					1	DETECTED	117.0573 m/z @9.19 [CD8330_2.mzXML]	117.0572738647461	9.188583333333334	0.6502666666666667	19.656833333333335	19.006566666666668	185781.09375	1.0473162578512017E7	0	1192	0.09926224588048882	0.5592004798690869	0.024682689678109437	117.05437469482422	117.05744934082031
108	117.0907211303711	11.401833333333334					1	DETECTED	117.0907 m/z @11.40 [CD8330_2.mzXML]	117.0907211303711	11.401833333333334	0.37561666666666665	20.004833333333334	19.629216666666668	87444.9921875	4235188.56695694	0	1192	0.3372485727869936	3.092581598369859	1.189027572593413	117.08704376220703	117.0913314819336
109	117.98912048339844	1.5247					1	DETECTED	117.9891 m/z @1.52 [CD8330_2.mzXML]	117.98912048339844	1.5247	1.416	18.45	17.034	30465.49609375	2308467.2896080627	0	1192	0.11230136862763818	78.3532658693652	0.8609402979211169	117.98883056640625	117.98919677734375
110	118.06465911865234	9.188583333333334					1	DETECTED	118.0647 m/z @9.19 [CD8330_2.mzXML]	118.06465911865234	9.188583333333334	1.8484166666666666	17.608333333333334	15.759916666666667	2064686.625	2.053931304395549E7	1	1192	0.10089323796895577	1.6408053700390142	1.7290339056017054	118.05774688720703	118.06544494628906
111	118.08584594726562	1.9485666666666668					1	DETECTED	118.0858 m/z @1.95 [CD8330_2.mzXML]	118.08584594726562	1.9485666666666668	0.1013	20.004833333333334	19.903533333333336	1978176.5	5.7980083196984686E7	1	1192	0.14504608579687006	3.0526521325953926	6.586900517767755	118.08435821533203	118.09429168701172
112	118.6252212524414	9.188583333333334					1	DETECTED	118.6252 m/z @9.19 [CD8330_2.mzXML]	118.6252212524414	9.188583333333334	7.1632	9.259616666666666	2.0964166666666664	7295.49560546875	198230.00787393187	0	1192	0.08280079780486105	0.5175357751207588	0.03507155024151759	118.6251220703125	118.63082885742188
113	118.9786605834961	11.38725					1	DETECTED	118.9787 m/z @11.39 [CD8330_2.mzXML]	118.9786605834961	11.38725	0.13763333333333333	20.004833333333334	19.8672	24685.54296875	3143905.4310913985	0	1192	0.8908709584197041	0.8213873175509037	10.917889321837999	118.97806549072266	118.9819107055664
114	119.01874542236328	1.5247					1	DETECTED	119.0187 m/z @1.52 [CD8330_2.mzXML]	119.01874542236328	1.5247	1.416	16.6165	15.200499999999998	239839.765625	3223207.5514375307	0	1192	0.16980084012468089	3.085039339012602	3.062464575226994	119.01597595214844	119.0234603881836
115	119.04913330078125	3.9222333333333332					1	DETECTED	119.0491 m/z @3.92 [CD8330_2.mzXML]	119.04913330078125	3.9222333333333332	2.019016666666667	4.40605	2.3870333333333327	6945.65087890625	365522.2965325012	0	1192	0.29106132428016274	0.6271049889222631	0.22883572373439268	119.04862976074219	119.04930114746094
116	119.06837463378906	9.188583333333334					1	DETECTED	119.0684 m/z @9.19 [CD8330_2.mzXML]	119.06837463378906	9.188583333333334	4.248366666666667	10.356316666666666	6.10795	102984.734375	1483401.326729612	0	1192	0.10429608478985664	0.6265083785470725	0.2126643624286236	119.06830596923828	119.0731201171875
117	119.08929443359375	1.9202833333333333					1	DETECTED	119.0893 m/z @1.92 [CD8330_2.mzXML]	119.08929443359375	1.9202833333333333	0.22945	17.846166666666665	17.616716666666665	69750.703125	4179385.2139555053	0	1192	0.10844225174461308	3.649660153852576	6.993849102281847	119.08454132080078	119.08983612060547
118	119.1540298461914	14.800366666666667					1	DETECTED	119.1540 m/z @14.80 [CD8330_2.mzXML]	119.1540298461914	14.800366666666667	0.1013	20.004833333333334	19.903533333333336	51747.47265625	1.173739692847241E7	0	1192	2.070707820931796	2.279465476424804	0.8710210858216912	119.15364074707031	119.15463256835938
119	119.5096435546875	8.335866666666666					1	DETECTED	119.5096 m/z @8.34 [CD8330_2.mzXML]	119.5096435546875	8.335866666666666	8.1155	8.444383333333333	0.32888333333333186	4082.79296875	49119.03773608381	0	1192	0.22969268743953464	0.7462184238390576	0.492436847678115	119.5092544555664	119.50975799560547
120	120.00313568115234	1.6737333333333335					1	DETECTED	120.0031 m/z @1.67 [CD8330_2.mzXML]	120.00313568115234	1.6737333333333335	1.6737333333333335	10.8032	9.129466666666668	6266.24072265625	1592874.9615273436	0	1192	0.06927417715377127	null	null	120.00178527832031	120.00313568115234
121	120.06529235839844	1.9061166666666667					1	DETECTED	120.0653 m/z @1.91 [CD8330_2.mzXML]	120.06529235839844	1.9061166666666667	0.81485	8.809833333333334	7.994983333333334	46754.0078125	2507559.6084306333	0	1192	0.12499654188279852	15.755334482101143	13.575778121331243	120.05565643310547	120.07019805908203
122	120.0804214477539	8.335866666666666					1	DETECTED	120.0804 m/z @8.34 [CD8330_2.mzXML]	120.0804214477539	8.335866666666666	1.2341333333333333	11.91485	10.680716666666665	1105153.75	2.3888030410354402E7	1	1192	0.23229950836754476	0.8828397936420104	0.5335722761163179	120.08039855957031	120.09016418457031
123	120.1576156616211	15.481183333333332					1	DETECTED	120.1576 m/z @15.48 [CD8330_2.mzXML]	120.1576156616211	15.481183333333332	10.2008	18.212	8.0112	2936.5537109375	756983.0517711185	0	1192	1.3144790061351088	0.7585812898684755	0.5171625797369511	120.15716552734375	120.15782928466797
124	121.0163803100586	1.5391833333333333					1	DETECTED	121.0164 m/z @1.54 [CD8330_2.mzXML]	121.0163803100586	1.5391833333333333	1.5391833333333333	13.172683333333334	11.6335	28471.310546875	1729801.6645528565	0	1192	0.06368614235850467	null	null	121.01617431640625	121.02571105957031
125	121.02816009521484	12.4322					1	DETECTED	121.0282 m/z @12.43 [CD8330_2.mzXML]	121.02816009521484	12.4322	0.1013	20.004833333333334	19.903533333333336	18811.509765625	6378856.524151125	0	1192	2.0435457643543664	0.8070592306049573	0.3881946977010313	121.02700805664062	121.0315933227539
126	121.07177734375	1.8342500000000002					1	DETECTED	121.0718 m/z @1.83 [CD8330_2.mzXML]	121.07177734375	1.8342500000000002	0.1013	20.004833333333334	19.903533333333336	379918.375	1.1020447515879985E7	0	1192	0.13853676193521225	0.9444997121501444	0.75651810607497	121.0644760131836	121.0722427368164
127	121.083984375	8.335866666666666					1	DETECTED	121.0840 m/z @8.34 [CD8330_2.mzXML]	121.083984375	8.335866666666666	0.6137	9.030433333333333	8.416733333333333	57170.01171875	2459824.768570677	0	1192	0.3024547236099355	0.5382638185016954	1.0558949177149881	121.08380126953125	121.08746337890625
128	122.09635925292969	8.62465					1	DETECTED	122.0964 m/z @8.62 [CD8330_2.mzXML]	122.09635925292969	8.62465	0.1013	19.949333333333335	19.848033333333337	42049.9375	2583253.286686588	0	1192	0.07030388986577663	16.567252746989258	35.05551979245625	122.08729553222656	122.09668731689453
129	122.92427825927734	1.6588833333333333					1	DETECTED	122.9243 m/z @1.66 [CD8330_2.mzXML]	122.92427825927734	1.6588833333333333	1.5832000000000002	19.9865	18.403299999999998	35438.0546875	1917165.5668744813	0	1192	0.06456909474373274	87.44144254511885	193.00405447899726	122.92408752441406	122.92958068847656
130	123.04425811767578	3.9678833333333334					1	DETECTED	123.0443 m/z @3.97 [CD8330_2.mzXML]	123.04425811767578	3.9678833333333334	0.15585000000000002	19.931166666666666	19.775316666666665	3453.75390625	1265051.3306329644	0	1192	1.1020645752049103	2.593801645665917	0.586519734547336	123.0416259765625	123.04448699951172
131	123.055419921875	3.327383333333333					1	DETECTED	123.0554 m/z @3.33 [CD8330_2.mzXML]	123.055419921875	3.327383333333333	0.7052833333333334	18.833166666666667	18.127883333333333	3564.844970703125	976994.1122557984	0	1192	0.313649394073924	3.456749043387616	5.913498086775232	123.04656219482422	123.05545043945312
132	124.03660583496094	1.8918833333333334					1	DETECTED	124.0366 m/z @1.89 [CD8330_2.mzXML]	124.03660583496094	1.8918833333333334	0.1013	20.004833333333334	19.903533333333336	62927.64453125	2304779.033302795	0	1192	0.11371968814608557	2.872119467879391	4.9285361053779315	124.036376953125	124.04267120361328
133	124.050537109375	9.350066666666667					1	DETECTED	124.0505 m/z @9.35 [CD8330_2.mzXML]	124.050537109375	9.350066666666667	6.143016666666667	9.608183333333333	3.465166666666666	16266.8330078125	456007.6036091917	0	1192	0.08986467469248538	0.5364452203545544	3.9775280632119805	124.05036163330078	124.05516815185547
134	124.97560119628906	1.5097333333333334					1	DETECTED	124.9756 m/z @1.51 [CD8330_2.mzXML]	124.97560119628906	1.5097333333333334	1.4346666666666665	17.2605	15.825833333333334	4113.83544921875	2129194.6553470762	0	1192	0.10907573249557223	105.41185612788608	209.82371225577216	124.97356414794922	124.97586822509766
135	124.9994125366211	13.20185					1	DETECTED	124.9994 m/z @13.20 [CD8330_2.mzXML]	124.9994125366211	13.20185	10.097333333333333	14.49075	4.393416666666667	6833.60986328125	543100.0798048705	0	1192	0.316444567068201	0.7075846481738971	0.41516929634779426	124.99893188476562	125.0029525756836
136	125.02058410644531	1.9061166666666667					1	DETECTED	125.0206 m/z @1.91 [CD8330_2.mzXML]	125.02058410644531	1.9061166666666667	0.28445	19.9865	19.70205	26771.6796875	3670926.4251399864	0	1192	0.7838428206583623	5.828481797784335	6.293063756773706	125.01477813720703	125.02669525146484
137	125.05695343017578	1.6588833333333333					1	DETECTED	125.0570 m/z @1.66 [CD8330_2.mzXML]	125.05695343017578	1.6588833333333333	0.6870666666666666	16.250383333333335	15.563316666666669	6166.93359375	826357.4357760316	0	1192	0.07325768586806847	8.007331629765561	15.01466325953112	125.05691528320312	125.06450653076172
138	126.05231475830078	1.8630666666666669					1	DETECTED	126.0523 m/z @1.86 [CD8330_2.mzXML]	126.05231475830078	1.8630666666666669	0.1013	19.9865	19.8852	73498.7421875	1729270.244439057	0	1192	0.07783980034822413	4.967107923722044	1.3135687451975102	126.048828125	126.05532836914062
139	127.03872680664062	2.0614					1	DETECTED	127.0387 m/z @2.06 [CD8330_2.mzXML]	127.03872680664062	2.0614	0.3209666666666667	19.931166666666666	19.6102	47383.37109375	8226792.780198276	0	1192	2.1633274346917495	3.2695854792164125	4.588189562886084	127.03618621826172	127.04822540283203
140	127.0541763305664	9.1746					1	DETECTED	127.0542 m/z @9.17 [CD8330_2.mzXML]	127.0541763305664	9.1746	0.1013	20.004833333333334	19.903533333333336	9607.837890625	2007818.6363017883	0	1192	8.54192223380091	0.9594177791469345	1.210739177683977	127.04895782470703	127.0544204711914
141	128.01046752929688	1.76135					1	DETECTED	128.0105 m/z @1.76 [CD8330_2.mzXML]	128.01046752929688	1.76135	1.7256833333333332	19.74816666666667	18.022483333333337	11072.1767578125	3644212.816506288	0	1192	14.010907919626451	235.9773181827415	177.55909468971433	128.01046752929688	128.01766967773438
142	128.04957580566406	10.063583333333334					1	DETECTED	128.0496 m/z @10.06 [CD8330_2.mzXML]	128.04957580566406	10.063583333333334	3.7676666666666665	10.131833333333333	6.364166666666666	7986.4892578125	538470.7241005859	0	1192	0.07957506041586448	0.5054201797461316	0.013315645282410856	128.03961181640625	128.04959106445312
143	128.07052612304688	2.327633333333333					1	DETECTED	128.0705 m/z @2.33 [CD8330_2.mzXML]	128.07052612304688	2.327633333333333	0.13763333333333333	20.004833333333334	19.8672	33824.8828125	3771225.1245213007	0	1192	0.7894225754295836	1.47957111995074	5.456538175904399	128.06137084960938	128.07106018066406
144	129.013671875	16.2135					1	DETECTED	129.0137 m/z @16.21 [CD8330_2.mzXML]	129.013671875	16.2135	1.4346666666666665	19.675	18.240333333333336	8432.2568359375	3070581.038294037	0	1192	2.872208697848327	0.6171100560486282	0.4679817227801501	129.01312255859375	129.01840209960938
145	129.0543975830078	1.9911666666666668					1	DETECTED	129.0544 m/z @1.99 [CD8330_2.mzXML]	129.0543975830078	1.9911666666666668	0.1013	20.004833333333334	19.903533333333336	40759.015625	6946922.527271913	0	1192	0.3675453768687511	3.211134747809832	5.368591226107854	129.0498809814453	129.05496215820312
146	130.0497589111328	9.705383333333334					1	DETECTED	130.0498 m/z @9.71 [CD8330_2.mzXML]	130.0497589111328	9.705383333333334	0.19245	19.9865	19.79405	25544.666015625	2638052.8748897095	0	1192	6.349026350007533	0.9769407889065629	0.40722416797804395	130.04920959472656	130.05014038085938
147	130.06491088867188	10.51915					1	DETECTED	130.0649 m/z @10.52 [CD8330_2.mzXML]	130.06491088867188	10.51915	0.1013	19.400166666666667	19.29886666666667	140262.609375	3429061.6893701777	1	1192	1.4102167565937123	5.478160502613714	0.20340259061794913	130.05662536621094	130.072021484375
148	130.0859375	1.9061166666666667					1	DETECTED	130.0859 m/z @1.91 [CD8330_2.mzXML]	130.0859375	1.9061166666666667	0.15585000000000002	20.004833333333334	19.848983333333333	59136.40234375	4133666.474867399	0	1192	0.5434574220487101	2.130194465045386	4.9308182903834625	130.0854949951172	130.0867156982422
149	130.9326934814453	1.5391833333333333					1	DETECTED	130.9327 m/z @1.54 [CD8330_2.mzXML]	130.9326934814453	1.5391833333333333	1.4346666666666665	1.5832000000000002	0.14853333333333363	11014.728515625	65326.52744390872	0	1192	0.14363845776952977	0.7105724764790309	0.3974945447394613	130.93258666992188	130.9329376220703
150	130.96466064453125	1.5247					1	DETECTED	130.9647 m/z @1.52 [CD8330_2.mzXML]	130.96466064453125	1.5247	0.11956666666666667	20.004833333333334	19.885266666666666	1210424.25	1.4215399316231173E7	0	1192	0.12256869711687024	1.0200740844255691	0.8929196278474357	130.9620361328125	130.9654541015625
151	131.01878356933594	1.4951666666666665					1	DETECTED	131.0188 m/z @1.50 [CD8330_2.mzXML]	131.01878356933594	1.4951666666666665	1.4346666666666665	1.5537666666666667	0.1191000000000002	27301.541015625	152993.64883544925	0	1192	0.16515637910434577	0.9842975206611587	0.9685950413223176	131.0186309814453	131.018798828125
152	131.04898071289062	8.335866666666666					1	DETECTED	131.0490 m/z @8.34 [CD8330_2.mzXML]	131.04898071289062	8.335866666666666	3.4932333333333334	15.571516666666668	12.078283333333335	7507.9306640625	1231295.5108767701	0	1192	0.15764333291997978	1.247078036054764	1.4941560721095277	131.0467529296875	131.05308532714844
153	131.06832885742188	10.533866666666666					1	DETECTED	131.0683 m/z @10.53 [CD8330_2.mzXML]	131.06832885742188	10.533866666666666	2.5059166666666663	18.997666666666664	16.491749999999996	11476.5625	1425548.9546585379	0	1192	1.4019360539556995	1.0271457844156973	112.5945812016521	131.0676727294922	131.07107543945312
154	131.08123779296875	2.5464333333333333					1	DETECTED	131.0812 m/z @2.55 [CD8330_2.mzXML]	131.08123779296875	2.5464333333333333	2.299583333333333	19.034166666666668	16.734583333333333	5610.3056640625	1867664.266739136	0	1192	0.6349599747789161	33.8962595368307	66.79251907366141	131.0808563232422	131.08261108398438
155	131.44317626953125	4.2011666666666665					1	DETECTED	131.4432 m/z @4.20 [CD8330_2.mzXML]	131.44317626953125	4.2011666666666665	3.0486	4.792816666666667	1.744216666666667	7093.09619140625	470627.1528650818	0	1192	0.8885856628070452	0.75666628105388	0.4785941294941682	131.44236755371094	131.44326782226562
156	131.74966430664062	4.0605166666666666					1	DETECTED	131.7497 m/z @4.06 [CD8330_2.mzXML]	131.74966430664062	4.0605166666666666	3.09205	4.743399999999999	1.6513499999999994	5440.08447265625	358295.15751251223	0	1192	1.1899284061439062	0.8525590280167961	0.7051180560335921	131.7493438720703	131.749755859375
157	131.9541778564453	2.271866666666667					1	DETECTED	131.9542 m/z @2.27 [CD8330_2.mzXML]	131.9541778564453	2.271866666666667	0.11956666666666667	20.004833333333334	19.885266666666666	27106.306640625	5092905.880009728	0	1192	11.266317232994412	1.4434694800399486	14.093574719642183	131.94642639160156	131.9615478515625
158	131.96839904785156	1.5097333333333334					1	DETECTED	131.9684 m/z @1.51 [CD8330_2.mzXML]	131.96839904785156	1.5097333333333334	1.4346666666666665	14.7006	13.265933333333333	16863.6875	1823387.8588261716	0	1192	0.12680091934818383	88.36101243339233	163.94604158601652	131.96795654296875	131.97476196289062
159	132.04428100585938	9.50975					1	DETECTED	132.0443 m/z @9.51 [CD8330_2.mzXML]	132.04428100585938	9.50975	3.6447	19.675	16.0303	30004.06640625	1941041.3386408682	0	1192	0.0885622519546665	0.589714256090167	2.4673775945892347	132.03463745117188	132.0528564453125
160	132.0652313232422	2.6005					1	DETECTED	132.0652 m/z @2.60 [CD8330_2.mzXML]	132.0652313232422	2.6005	2.1176666666666666	18.560166666666664	16.442499999999995	102759.0078125	8047530.464730598	0	1192	0.7043241508199176	3.61746537270793	4.203698274003656	132.05859375	132.0657501220703
161	132.07644653320312	1.8484166666666666					1	DETECTED	132.0764 m/z @1.85 [CD8330_2.mzXML]	132.07644653320312	1.8484166666666666	1.8200166666666666	14.266816666666667	12.4468	358827.71875	7135197.532510315	0	1192	7.405839316665017	127.5568544755375	261.7255238907126	132.0746307373047	132.0862274169922
162	132.08961486816406	3.9678833333333334					1	DETECTED	132.0896 m/z @3.97 [CD8330_2.mzXML]	132.08961486816406	3.9678833333333334	3.3874833333333334	4.597300000000001	1.2098166666666672	3857.778564453125	162365.15673681634	0	1192	0.4538512098724947	1.0422266253158745	1.084453250631749	132.0870819091797	132.09161376953125
163	132.1016387939453	4.0605166666666666					1	DETECTED	132.1016 m/z @4.06 [CD8330_2.mzXML]	132.1016387939453	4.0605166666666666	0.11956666666666667	20.004833333333334	19.885266666666666	2043825.25	1.49735814624171E8	1	1192	1.2496727556126457	0.9015093505861874	0.7107480589437638	132.10107421875	132.10836791992188
164	132.11280822753906	3.9678833333333334					1	DETECTED	132.1128 m/z @3.97 [CD8330_2.mzXML]	132.11280822753906	3.9678833333333334	3.3573	16.579816666666666	13.222516666666666	4686.107421875	1968007.2095089415	0	1192	0.951915968141102	10.827773986624809	20.655547973249618	132.11172485351562	132.12278747558594
165	132.1324462890625	15.626266666666668					1	DETECTED	132.1324 m/z @15.63 [CD8330_2.mzXML]	132.1324462890625	15.626266666666668	3.52335	15.626266666666668	12.102916666666667	3540.85791015625	1553803.7614580994	0	1192	11.170149181107876	0.5	null	132.1229248046875	132.13827514648438
166	132.45498657226562	4.0605166666666666					1	DETECTED	132.4550 m/z @4.06 [CD8330_2.mzXML]	132.45498657226562	4.0605166666666666	3.1649499999999997	4.613333333333333	1.4483833333333336	5775.3330078125	334664.54219171137	0	1192	1.1074876137499534	0.8086407116537015	0.6172814233074031	132.45472717285156	132.45510864257812
167	132.5177459716797	6.880816666666666					1	DETECTED	132.5177 m/z @6.88 [CD8330_2.mzXML]	132.5177459716797	6.880816666666666	6.880816666666666	10.339	3.4581833333333343	13796.9443359375	1894666.4353381356	0	1192	1.2025802471032296	null	null	132.516357421875	132.52774047851562
168	132.7678985595703	10.714633333333333					1	DETECTED	132.7679 m/z @10.71 [CD8330_2.mzXML]	132.7678985595703	10.714633333333333	3.09205	10.714633333333333	7.622583333333333	10135.07421875	2542757.8687929083	0	1192	7.2373652615039665	0.5	null	132.7647705078125	132.7678985595703
169	132.95777893066406	11.675716666666666					1	DETECTED	132.9578 m/z @11.68 [CD8330_2.mzXML]	132.95777893066406	11.675716666666666	0.1013	20.004833333333334	19.903533333333336	445825.15625	5.389872004869986E7	0	1192	1.198632374554613	4.156917365374735	2.895656593790944	132.95767211914062	132.96107482910156
170	132.99790954589844	1.5247					1	DETECTED	132.9979 m/z @1.52 [CD8330_2.mzXML]	132.99790954589844	1.5247	1.4346666666666665	8.826833333333333	7.392166666666666	30249.591796875	5328255.483603516	0	1192	0.1463802228122595	41.05238800444276	81.10477600888552	132.99769592285156	132.9979705810547
171	133.03407287597656	1.5247					1	DETECTED	133.0341 m/z @1.52 [CD8330_2.mzXML]	133.03407287597656	1.5247	0.2107166666666667	19.180166666666665	18.96945	912889.0	1.5988517765805285E7	1	1192	0.1443185512813887	1.1628827541180258	1.2536240003982722	133.03134155273438	133.04002380371094
172	133.04930114746094	2.4650499999999997					1	DETECTED	133.0493 m/z @2.47 [CD8330_2.mzXML]	133.04930114746094	2.4650499999999997	1.9769166666666667	10.305116666666667	8.3282	19558.509765625	1850955.9983977966	0	1192	0.624230132102678	4.159350378363392	5.281081817933701	133.04888916015625	133.05238342285156
173	133.08392333984375	9.202499999999999					1	DETECTED	133.0839 m/z @9.20 [CD8330_2.mzXML]	133.08392333984375	9.202499999999999	1.8630666666666669	9.49355	7.630483333333334	17123.330078125	2441366.0564607233	0	1192	0.05277237160355064	0.5112093970290488	0.022466755731636236	133.0797576904297	133.08583068847656
174	133.10494995117188	4.40605					1	DETECTED	133.1049 m/z @4.41 [CD8330_2.mzXML]	133.10494995117188	4.40605	1.5391833333333333	14.750499999999999	13.211316666666665	94244.2734375	7861569.724181275	0	1192	1.1461821871332445	0.7132990097068074	0.3260911289528287	133.0966033935547	133.10549926757812
175	133.9582977294922	11.513433333333333					1	DETECTED	133.9583 m/z @11.51 [CD8330_2.mzXML]	133.9582977294922	11.513433333333333	0.19245	20.004833333333334	19.812383333333333	10651.9990234375	1869393.3455211502	0	1192	0.8980398051900682	1.1480579355925362	0.69014457826799	133.95761108398438	133.96630859375
176	134.01844787597656	1.7915833333333333					1	DETECTED	134.0184 m/z @1.79 [CD8330_2.mzXML]	134.01844787597656	1.7915833333333333	1.7069	14.425566666666667	12.718666666666667	17566.75390625	2615633.4261311037	0	1192	0.1490919621350455	75.09545365085623	140.56685142108165	134.01832580566406	134.02178955078125
177	134.03512573242188	1.5097333333333334					1	DETECTED	134.0351 m/z @1.51 [CD8330_2.mzXML]	134.03512573242188	1.5097333333333334	1.416	18.505	17.089	84709.8359375	2107867.270854462	0	1192	0.14910568725153506	1.3700892459110763	1.691744750207056	134.03468322753906	134.04510498046875
178	134.05990600585938	10.097333333333333					1	DETECTED	134.0599 m/z @10.10 [CD8330_2.mzXML]	134.05990600585938	10.097333333333333	4.9419	19.235166666666665	14.293266666666664	27510.22265625	1566370.5931345823	0	1192	0.46721487399094386	0.9902265179355477	0.9973208043212831	134.05935668945312	134.06651306152344
179	134.10592651367188	4.0605166666666666					1	DETECTED	134.1059 m/z @4.06 [CD8330_2.mzXML]	134.10592651367188	4.0605166666666666	3.0056166666666666	15.336683333333333	12.331066666666667	6296.955078125	740076.8737775574	0	1192	0.9281400427303805	5.8446614213037575	0.6836726494660826	134.1005096435547	134.10789489746094
180	134.95822143554688	11.82475					1	DETECTED	134.9582 m/z @11.82 [CD8330_2.mzXML]	134.95822143554688	11.82475	0.1013	20.004833333333334	19.903533333333336	62019.94140625	9411414.060979292	0	1192	1.6970235319865843	0.8142246611190787	4.52055030657602	134.94854736328125	134.958984375
181	134.99620056152344	1.5097333333333334					1	DETECTED	134.9962 m/z @1.51 [CD8330_2.mzXML]	134.99620056152344	1.5097333333333334	1.416	18.851333333333333	17.435333333333332	141141.921875	3005260.0904281302	0	1192	0.28259234018165635	5.3553688680134615	5.5822653310316115	134.99398803710938	135.00442504882812
182	135.0318145751953	1.5097333333333334					1	DETECTED	135.0318 m/z @1.51 [CD8330_2.mzXML]	135.0318145751953	1.5097333333333334	1.4951666666666665	18.778833333333335	17.28366666666667	96255.2421875	2447955.232622407	0	1192	0.15515228244972	5.952553015053331	9.59886783005271	135.03103637695312	135.03231811523438
183	135.0439453125	10.166283333333332					1	DETECTED	135.0439 m/z @10.17 [CD8330_2.mzXML]	135.0439453125	10.166283333333332	0.2476	14.155766666666667	13.908166666666666	5576.6904296875	1172311.4719617919	0	1192	1.8878364999957782	0.70110952226522	0.40221904453044016	135.04319763183594	135.04408264160156
184	135.06320190429688	10.046233333333333					1	DETECTED	135.0632 m/z @10.05 [CD8330_2.mzXML]	135.06320190429688	10.046233333333333	0.8876333333333334	19.968166666666665	19.08053333333333	3596.32275390625	1233912.2360419624	0	1192	0.2774575920108937	1.0416730359079627	1.0833460718159251	135.05471801757812	135.063720703125
185	135.08016967773438	11.886050000000001					1	DETECTED	135.0802 m/z @11.89 [CD8330_2.mzXML]	135.08016967773438	11.886050000000001	5.3028666666666675	11.991833333333334	6.6889666666666665	13322.3466796875	805498.6894992073	0	1192	0.31242207585789394	0.5409818579395699	0.07604603664893728	135.07907104492188	135.08045959472656
186	136.04776000976562	1.8342500000000002					1	DETECTED	136.0478 m/z @1.83 [CD8330_2.mzXML]	136.04776000976562	1.8342500000000002	1.8059333333333332	18.61466666666667	16.808733333333336	551210.8125	4933854.476804141	0	1192	0.08894208090427735	4.520869647612945	5.897983736385989	136.04757690429688	136.05201721191406
187	136.07546997070312	3.9986166666666665					1	DETECTED	136.0755 m/z @4.00 [CD8330_2.mzXML]	136.07546997070312	3.9986166666666665	0.22945	19.784666666666666	19.555216666666666	15272.22265625	1902746.7987142338	0	1192	0.33883725219165584	0.5688536595003125	0.9863548478315032	136.0749969482422	136.0760040283203
188	136.95350646972656	11.465399999999999					1	DETECTED	136.9535 m/z @11.47 [CD8330_2.mzXML]	136.95350646972656	11.465399999999999	0.19245	19.91283333333333	19.72038333333333	25731.30078125	4652398.21375619	0	1192	1.542080162808313	0.742549565029238	6.632795215027538	136.94786071777344	136.9542999267578
189	136.96917724609375	1.61385					1	DETECTED	136.9692 m/z @1.61 [CD8330_2.mzXML]	136.96917724609375	1.61385	1.5537666666666667	16.287066666666668	14.733300000000002	37252.1953125	4668713.302615235	0	1192	0.08782383666369165	122.60721220527061	0.7968768642321844	136.9691162109375	136.9774169921875
190	137.0455780029297	3.327383333333333					1	DETECTED	137.0456 m/z @3.33 [CD8330_2.mzXML]	137.0455780029297	3.327383333333333	1.8484166666666666	15.88245	14.034033333333333	20683.03515625	2026537.778232666	0	1192	0.6355786957920331	0.6880259581514783	0.758003372297991	137.03968811035156	137.0513153076172
191	137.05960083007812	9.3194					1	DETECTED	137.0596 m/z @9.32 [CD8330_2.mzXML]	137.05960083007812	9.3194	0.22945	16.41465	16.185200000000002	6330.14892578125	1521888.5870185248	0	1192	5.209215593344169	0.509950942701354	0.017099307761067904	137.05804443359375	137.0600128173828
192	137.1321258544922	7.075483333333334					1	DETECTED	137.1321 m/z @7.08 [CD8330_2.mzXML]	137.1321258544922	7.075483333333334	0.1013	20.004833333333334	19.903533333333336	7938.77978515625	3330366.716493524	0	1192	7.363603646990546	1.4269436564854667	0.4661969198991927	137.13172912597656	137.13258361816406
193	138.05213928222656	1.8630666666666669					1	DETECTED	138.0521 m/z @1.86 [CD8330_2.mzXML]	138.05213928222656	1.8630666666666669	0.15585000000000002	19.89466666666667	19.73881666666667	755969.4375	5744730.172377901	1	1192	0.07055151750140087	0.3583536253983212	4.901815986325685	138.04904174804688	138.0554962158203
194	138.06605529785156	9.898133333333334					1	DETECTED	138.0661 m/z @9.90 [CD8330_2.mzXML]	138.06605529785156	9.898133333333334	0.9057833333333334	16.965666666666667	16.059883333333335	9257.8271484375	859643.8867722476	0	1192	0.09111803620289116	0.8919840697345355	0.7867014718487154	138.06304931640625	138.0662078857422
195	138.90609741210938	1.9911666666666668					1	DETECTED	138.9061 m/z @1.99 [CD8330_2.mzXML]	138.90609741210938	1.9911666666666668	1.6737333333333335	2.299583333333333	0.6258499999999996	27696.138671875	620823.7323745115	0	1192	0.5708581861842177	0.9857975427911368	0.9148242889572223	138.90586853027344	138.9061737060547
196	139.002685546875	3.3124666666666664					1	DETECTED	139.0027 m/z @3.31 [CD8330_2.mzXML]	139.002685546875	3.3124666666666664	3.1945166666666664	3.4932333333333334	0.29871666666666696	1807.7161865234375	22251.933221588133	0	1192	0.14173374427681118	1.2662851490744678	1.5325702981489358	139.002197265625	139.0028076171875
197	139.0416717529297	14.41025					1	DETECTED	139.0417 m/z @14.41 [CD8330_2.mzXML]	139.0416717529297	14.41025	0.13763333333333333	20.004833333333334	19.8672	129997.390625	1.8597036493062153E7	1	1192	3.37446192066089	0.8579237997250702	0.5451302007978488	139.03578186035156	139.0504913330078
198	139.0555419921875	1.8630666666666669					1	DETECTED	139.0555 m/z @1.86 [CD8330_2.mzXML]	139.0555419921875	1.8630666666666669	1.8484166666666666	6.23115	4.382733333333334	35316.0703125	678989.6669863588	0	1192	0.06641025009572643	149.58134243458198	298.16268486916397	139.05322265625	139.05612182617188
199	139.07278442382812	9.365833333333335					1	DETECTED	139.0728 m/z @9.37 [CD8330_2.mzXML]	139.07278442382812	9.365833333333335	5.02635	19.32633333333333	14.29998333333333	4947.35302734375	965928.4459707944	0	1192	0.2050417875447259	1.6476596676255613	2.295319335251123	139.07260131835938	139.07565307617188
200	140.04910278320312	9.202499999999999					1	DETECTED	140.0491 m/z @9.20 [CD8330_2.mzXML]	140.04910278320312	9.202499999999999	9.115833333333335	16.41465	7.298816666666667	6321.1396484375	997189.6063516545	0	1192	5.8790877416033425	42.10855769230888	83.21711538461776	140.03961181640625	140.04974365234375
201	140.06773376464844	1.8918833333333334					1	DETECTED	140.0677 m/z @1.89 [CD8330_2.mzXML]	140.06773376464844	1.8918833333333334	0.46768333333333334	19.89466666666667	19.426983333333336	651561.125	8552205.781880159	1	1192	0.10788261755647488	2.22942952113379	2.4186119821411483	140.06715393066406	140.0711212158203
202	140.95216369628906	18.193833333333334					1	DETECTED	140.9522 m/z @18.19 [CD8330_2.mzXML]	140.95216369628906	18.193833333333334	11.13505	19.509999999999998	8.374949999999998	2099.75146484375	404477.53685406497	0	1192	0.4741132098457328	0.5932290031096008	0.1864580062192017	140.95098876953125	140.95286560058594
203	141.03854370117188	14.394716666666666					1	DETECTED	141.0385 m/z @14.39 [CD8330_2.mzXML]	141.03854370117188	14.394716666666666	2.8487500000000003	15.993150000000002	13.144400000000001	4053.3095703125	1175325.1850494382	0	1192	12.197209450489506	0.5692204204065491	0.13844084081309804	141.03817749023438	141.0408172607422
204	141.05206298828125	9.3194					1	DETECTED	141.0521 m/z @9.32 [CD8330_2.mzXML]	141.05206298828125	9.3194	2.1877833333333334	14.7337	12.545916666666667	30797.2890625	1308116.3841936642	0	1192	0.49313820459709845	0.5687810697668689	0.19802393975415788	141.0463104248047	141.06100463867188
205	141.07113647460938	1.8918833333333334					1	DETECTED	141.0711 m/z @1.89 [CD8330_2.mzXML]	141.07113647460938	1.8918833333333334	0.2476	19.052500000000002	18.804900000000004	32097.28515625	2080983.5868979802	0	1192	0.07243880463146768	3.7424705816266965	0.19016745282855013	141.0650177001953	141.07138061523438
206	141.0910186767578	9.720583333333334					1	DETECTED	141.0910 m/z @9.72 [CD8330_2.mzXML]	141.0910186767578	9.720583333333334	0.13763333333333333	20.004833333333334	19.8672	2290.81884765625	1187019.632949585	0	1192	8.786332893133444	1.0365910288585456	1.0731820577170912	141.09024047851562	141.09124755859375
207	142.0470428466797	1.8059333333333332					1	DETECTED	142.0470 m/z @1.81 [CD8330_2.mzXML]	142.0470428466797	1.8059333333333332	0.3209666666666667	18.70583333333333	18.384866666666664	43390.61328125	1751638.7354694516	0	1192	0.17952871562963213	0.7077450834065824	3.9300221276829266	142.04689025878906	142.05050659179688
208	142.0650177001953	9.188583333333334					1	DETECTED	142.0650 m/z @9.19 [CD8330_2.mzXML]	142.0650177001953	9.188583333333334	1.3068	10.39105	9.08425	111776.75	1593115.4461628706	0	1192	0.10770692101849555	1.811960883854063	1.7893182563826306	142.06480407714844	142.06536865234375
209	142.9475860595703	1.6439333333333332					1	DETECTED	142.9476 m/z @1.64 [CD8330_2.mzXML]	142.9475860595703	1.6439333333333332	1.4656833333333334	19.235166666666665	17.76948333333333	30427.794921875	3045186.3873457033	0	1192	0.054005979072670574	47.38085770489528	0.28268846804639136	142.9380645751953	142.95008850097656
210	143.00135803222656	1.5097333333333334					1	DETECTED	143.0014 m/z @1.51 [CD8330_2.mzXML]	143.00135803222656	1.5097333333333334	1.4505833333333333	13.362266666666667	11.911683333333333	2754.614990234375	1197472.2414432678	0	1192	2.747970515184684	100.69047619047612	200.38095238095227	143.00135803222656	143.01063537597656
211	143.0312042236328	1.8484166666666666					1	DETECTED	143.0312 m/z @1.85 [CD8330_2.mzXML]	143.0312042236328	1.8484166666666666	0.17426666666666665	19.491666666666667	19.3174	145241.171875	4047855.985518276	0	1192	0.19249248811796615	1.7560338429492797	4.678161187229718	143.02615356445312	143.03982543945312
212	143.05345153808594	1.8342500000000002					1	DETECTED	143.0535 m/z @1.83 [CD8330_2.mzXML]	143.05345153808594	1.8342500000000002	1.8059333333333332	10.2533	8.447366666666666	1912719.875	1.5487808328265274E7	0	1192	0.045937353945573856	2.290267684812742	2.41163148631565	143.05343627929688	143.05673217773438
213	143.0728759765625	9.188583333333334					1	DETECTED	143.0729 m/z @9.19 [CD8330_2.mzXML]	143.0728759765625	9.188583333333334	0.1013	20.004833333333334	19.903533333333336	118661.8828125	3374212.840396427	0	1192	0.10085728448203746	0.5159182797391844	0.026150791813368834	143.06907653808594	143.08163452148438
214	143.09759521484375	1.9769166666666667					1	DETECTED	143.0976 m/z @1.98 [CD8330_2.mzXML]	143.09759521484375	1.9769166666666667	0.4859	19.455166666666667	18.969266666666666	69024.8046875	1.374721324821585E7	0	1192	10.933295484834215	3.5645436550634546	6.124335673878205	143.0968780517578	143.10740661621094
215	144.0442657470703	9.188583333333334					1	DETECTED	144.0443 m/z @9.19 [CD8330_2.mzXML]	144.0442657470703	9.188583333333334	1.87745	11.005566666666665	9.128116666666665	34288.72265625	1844462.9967224721	0	1192	0.07725813101073697	0.512735773259205	1.726582780188131	144.03448486328125	144.04446411132812
216	144.05699157714844	1.8342500000000002					1	DETECTED	144.0570 m/z @1.83 [CD8330_2.mzXML]	144.05699157714844	1.8342500000000002	0.15585000000000002	20.004833333333334	19.848983333333333	40003.671875	2003694.4425993655	0	1192	6.27804846874887	1.7131954230741513	3.385002957387483	144.05694580078125	144.0657958984375
217	144.08038330078125	9.188583333333334					1	DETECTED	144.0804 m/z @9.19 [CD8330_2.mzXML]	144.08038330078125	9.188583333333334	0.3574333333333334	19.968166666666665	19.610733333333332	1359020.75	1.12785023861861E7	0	1192	0.1047095222410217	1.7073147146108585	1.7783601574783487	144.08013916015625	144.0810089111328
218	144.10157775878906	1.8630666666666669					1	DETECTED	144.1016 m/z @1.86 [CD8330_2.mzXML]	144.10157775878906	1.8630666666666669	0.26608333333333334	20.004833333333334	19.73875	116296.9921875	4315473.89923401	0	1192	1.732054672195781	0.6755211228656481	0.216631627275561	144.0938720703125	144.1078643798828
219	144.13784790039062	10.940499999999998					1	DETECTED	144.1378 m/z @10.94 [CD8330_2.mzXML]	144.13784790039062	10.940499999999998	10.873233333333333	11.05465	0.18141666666666723	4322.05615234375	33749.79823876936	0	1192	0.1342087145988362	1.3484886025768457	1.6969772051536913	144.13771057128906	144.13796997070312
220	144.99176025390625	1.8342500000000002					1	DETECTED	144.9918 m/z @1.83 [CD8330_2.mzXML]	144.99176025390625	1.8342500000000002	1.416	18.65083333333333	17.23483333333333	137079.078125	2.5068068984281983E7	0	1192	0.4600604851705279	20.600813669110867	68.407355303269	144.99142456054688	144.99215698242188
221	145.04917907714844	2.0471166666666667					1	DETECTED	145.0492 m/z @2.05 [CD8330_2.mzXML]	145.04917907714844	2.0471166666666667	0.11956666666666667	20.004833333333334	19.885266666666666	322837.75	2.0786374858562235E7	0	1192	0.4303981489649449	1.5264158932422012	0.8601290774000546	145.0467071533203	145.05641174316406
222	145.06475830078125	9.188583333333334					1	DETECTED	145.0648 m/z @9.19 [CD8330_2.mzXML]	145.06475830078125	9.188583333333334	9.13135	17.846166666666665	8.714816666666666	6093.09619140625	458778.1265044859	0	1192	0.08137860962023069	76.13410017472198	151.26820034944396	145.06430053710938	145.07081604003906
223	145.08395385742188	9.202499999999999					1	DETECTED	145.0840 m/z @9.20 [CD8330_2.mzXML]	145.08395385742188	9.202499999999999	9.099233333333332	10.408766666666667	1.3095333333333343	118955.46875	949611.2341729711	0	1192	0.09984764022358483	1.6296208497829883	1.3831116255832416	145.0838165283203	145.08587646484375
224	146.0596466064453	9.188583333333334					1	DETECTED	146.0596 m/z @9.19 [CD8330_2.mzXML]	146.0596466064453	9.188583333333334	0.1013	19.711333333333336	19.610033333333337	1518707.25	1.34375518875326E7	1	1192	0.0984048246754714	5.640209238821857	1.747904246321502	146.05006408691406	146.0601806640625
225	146.08084106445312	2.0614					1	DETECTED	146.0808 m/z @2.06 [CD8330_2.mzXML]	146.08084106445312	2.0614	0.46768333333333334	20.004833333333334	19.53715	137281.71875	9648158.144728642	0	1192	0.8682945264855477	1.609684031692872	0.7844258842944991	146.07241821289062	146.0875701904297
226	146.11729431152344	1.8342500000000002					1	DETECTED	146.1173 m/z @1.83 [CD8330_2.mzXML]	146.11729431152344	1.8342500000000002	1.8342500000000002	9.365833333333335	7.531583333333335	46317.203125	8152158.206884643	0	1192	0.05692759980991169	null	null	146.11721801757812	146.11764526367188
227	147.01364135742188	1.5247					1	DETECTED	147.0136 m/z @1.52 [CD8330_2.mzXML]	147.01364135742188	1.5247	1.4505833333333333	17.112833333333334	15.66225	249484.484375	4527267.64354898	0	1192	0.1328114125344606	71.58610220980812	142.85432029769487	147.0076141357422	147.01412963867188
228	147.02874755859375	3.3124666666666664					1	DETECTED	147.0287 m/z @3.31 [CD8330_2.mzXML]	147.02874755859375	3.3124666666666664	3.09205	3.462883333333333	0.3708333333333331	4080.261474609375	65348.425046508804	0	1192	0.23955448399911727	0.8412098298676751	0.6824196597353501	147.02853393554688	147.0289764404297
229	147.063232421875	9.188583333333334					1	DETECTED	147.0632 m/z @9.19 [CD8330_2.mzXML]	147.063232421875	9.188583333333334	0.11956666666666667	20.004833333333334	19.885266666666666	121017.28125	3941629.825354124	0	1192	0.09718556059843664	0.5125824278075868	1.8022606475705023	147.05860900878906	147.06549072265625
230	147.0761260986328	1.9911666666666668					1	DETECTED	147.0761 m/z @1.99 [CD8330_2.mzXML]	147.0761260986328	1.9911666666666668	1.8059333333333332	11.183116666666667	9.377183333333333	156655.078125	7734941.812228855	0	1192	0.5151556762455989	10.806995395594434	8.26902795188425	147.0758056640625	147.0819854736328
231	147.11257934570312	1.5832000000000002					1	DETECTED	147.1126 m/z @1.58 [CD8330_2.mzXML]	147.11257934570312	1.5832000000000002	1.5097333333333334	15.481183333333332	13.971449999999999	207892.40625	4296069.752387937	0	1192	0.12083544068108654	1.6176431740466308	5.844448949828644	147.1122283935547	147.1168670654297
232	148.03919982910156	9.947083333333333					1	DETECTED	148.0392 m/z @9.95 [CD8330_2.mzXML]	148.03919982910156	9.947083333333333	0.5040666666666667	11.05465	10.550583333333334	48975.03515625	3264901.6967211897	0	1192	7.571416170108334	0.5183691746919964	1.4972845617518173	148.03871154785156	148.04278564453125
233	148.07948303222656	2.10355					1	DETECTED	148.0795 m/z @2.10 [CD8330_2.mzXML]	148.07948303222656	2.10355	0.17426666666666665	19.9865	19.81223333333333	5205.69873046875	2111557.4325362546	0	1192	19.031234714337753	5.1346095700475995	3.590753653356808	148.074951171875	148.0824737548828
234	148.0965576171875	1.9202833333333333					1	DETECTED	148.0966 m/z @1.92 [CD8330_2.mzXML]	148.0965576171875	1.9202833333333333	1.9202833333333333	7.58605	5.665766666666666	15649.734375	601897.7833624268	0	1192	0.22557901170726602	null	null	148.09632873535156	148.0972900390625
235	148.9348602294922	1.76135					1	DETECTED	148.9349 m/z @1.76 [CD8330_2.mzXML]	148.9348602294922	1.76135	1.6588833333333333	14.021866666666666	12.362983333333332	34436.94921875	2129133.0176653443	0	1192	0.2830473455969873	60.32685426154844	119.65370852309688	148.9344024658203	148.93527221679688
236	149.0118865966797	1.5247					1	DETECTED	149.0119 m/z @1.52 [CD8330_2.mzXML]	149.0118865966797	1.5247	0.22945	19.89466666666667	19.66521666666667	224485.203125	6421886.150371551	0	1192	0.1100076757132411	0.4736406980037898	null	149.00196838378906	149.01206970214844
237	149.0230255126953	12.448216666666667					1	DETECTED	149.0230 m/z @12.45 [CD8330_2.mzXML]	149.0230255126953	12.448216666666667	0.1013	20.004833333333334	19.903533333333336	168777.171875	4.587848584865724E7	1	1192	0.1503907980633361	0.5239185790627384	0.0639202157476563	149.02281188964844	149.02334594726562
238	149.07855224609375	17.241833333333332					1	DETECTED	149.0786 m/z @17.24 [CD8330_2.mzXML]	149.07855224609375	17.241833333333332	0.11956666666666667	19.931166666666666	19.8116	6710.69921875	3087237.9197906796	0	1192	9.723686446231829	0.5785332160072265	0.32120773109433104	149.0779266357422	149.07876586914062
239	149.99705505371094	11.8717					1	DETECTED	149.9971 m/z @11.87 [CD8330_2.mzXML]	149.99705505371094	11.8717	0.11956666666666667	20.004833333333334	19.885266666666666	10481.603515625	5037361.781009396	0	1192	2.4767095069802796	0.8460279552081325	0.6920559104162649	149.99234008789062	150.0063018798828
240	150.0151824951172	1.5247					1	DETECTED	150.0152 m/z @1.52 [CD8330_2.mzXML]	150.0151824951172	1.5247	0.19245	19.82133333333333	19.62888333333333	7418.2939453125	4623526.2044906	0	1192	0.3402261977785137	7.36681678864077	13.733633577281541	150.00799560546875	150.01602172851562
241	150.0262451171875	12.4322					1	DETECTED	150.0262 m/z @12.43 [CD8330_2.mzXML]	150.0262451171875	12.4322	0.1013	19.9865	19.8852	14557.052734375	4460983.981029968	0	1192	0.18767126032959958	0.8063158406928935	0.3884120688433069	150.0259246826172	150.02955627441406
242	150.05810546875	2.737816666666667					1	DETECTED	150.0581 m/z @2.74 [CD8330_2.mzXML]	150.05810546875	2.737816666666667	1.7915833333333333	9.640716666666666	7.849133333333333	128327.890625	4963647.781107328	0	1192	0.6759608438162288	4.278895636051956	0.3914036211276869	150.0521240234375	150.0584259033203
243	150.93197631835938	1.7915833333333333					1	DETECTED	150.9320 m/z @1.79 [CD8330_2.mzXML]	150.93197631835938	1.7915833333333333	1.6588833333333333	1.7915833333333333	0.13270000000000004	14531.0263671875	70149.42610693362	0	1192	0.013954771026163382	0.5	null	150.93157958984375	150.9320831298828
244	150.9766082763672	2.229966666666667					1	DETECTED	150.9766 m/z @2.23 [CD8330_2.mzXML]	150.9766082763672	2.229966666666667	0.15585000000000002	19.949333333333335	19.793483333333334	17273.3984375	2681733.3302128296	0	1192	11.071014257009828	6.275689626434611	8.937872859058963	150.96795654296875	150.97671508789062
245	151.00877380371094	1.8342500000000002					1	DETECTED	151.0088 m/z @1.83 [CD8330_2.mzXML]	151.00877380371094	1.8342500000000002	1.5097333333333334	6.898700000000001	5.388966666666668	53109.50390625	2511679.078612763	0	1192	0.04271574420981117	8.303066098300034	15.606132196600068	151.00831604003906	151.01382446289062
246	151.0449676513672	1.4805166666666667					1	DETECTED	151.0450 m/z @1.48 [CD8330_2.mzXML]	151.0449676513672	1.4805166666666667	1.4346666666666665	11.945	10.510333333333334	10920.3349609375	797538.829282318	0	1192	0.08535977129862093	114.61650308978511	228.23300617957022	151.03916931152344	151.05418395996094
247	151.0614471435547	8.5254					1	DETECTED	151.0614 m/z @8.53 [CD8330_2.mzXML]	151.0614471435547	8.5254	2.4650499999999997	8.742099999999999	6.277049999999999	7500.8701171875	640451.1763701783	0	1192	0.08525133367302828	0.5178785053668518	1.854542415506282	151.05868530273438	151.0618438720703
248	151.07489013671875	11.265383333333334					1	DETECTED	151.0749 m/z @11.27 [CD8330_2.mzXML]	151.07489013671875	11.265383333333334	1.0336666666666667	18.578500000000002	17.544833333333337	27831.162109375	2324730.3604083257	0	1192	0.3813670043510058	0.85737486215249	0.7147497243049798	151.07481384277344	151.07554626464844
249	151.11123657226562	10.8032					1	DETECTED	151.1112 m/z @10.80 [CD8330_2.mzXML]	151.11123657226562	10.8032	0.4492333333333333	19.74816666666667	19.298933333333338	6364.29150390625	1005686.0010587465	0	1192	0.14879315621113243	0.9319584442677366	0.8788457219251427	151.1107635498047	151.11219787597656
250	152.02171325683594	1.8342500000000002					1	DETECTED	152.0217 m/z @1.83 [CD8330_2.mzXML]	152.02171325683594	1.8342500000000002	1.7915833333333333	10.459866666666667	8.668283333333333	278954.4375	2302474.144724428	0	1192	0.04698670481657663	4.015338785034655	5.862282011202351	152.0166015625	152.03170776367188
251	152.0463104248047	11.571866666666667					1	DETECTED	152.0463 m/z @11.57 [CD8330_2.mzXML]	152.0463104248047	11.571866666666667	0.11956666666666667	20.004833333333334	19.885266666666666	7080.37109375	2470161.892151425	0	1192	15.378148978891227	1.1018315913918435	2.883066158818562	152.03631591796875	152.05430603027344
252	152.9468536376953	1.5985166666666666					1	DETECTED	152.9469 m/z @1.60 [CD8330_2.mzXML]	152.9468536376953	1.5985166666666666	1.5537666666666667	17.1495	15.595733333333333	62621.375	3969983.3859172976	0	1192	0.06385416705069114	174.25400372439537	3.532920840749499	152.93821716308594	152.94703674316406
253	153.05731201171875	13.711633333333333					1	DETECTED	153.0573 m/z @13.71 [CD8330_2.mzXML]	153.05731201171875	13.711633333333333	0.26608333333333334	20.004833333333334	19.73875	73858.125	1.5196753044266762E7	0	1192	4.457543044315047	0.7519289355142387	0.2782809113628687	153.0517578125	153.0663604736328
254	153.12693786621094	10.750183333333332					1	DETECTED	153.1269 m/z @10.75 [CD8330_2.mzXML]	153.12693786621094	10.750183333333332	0.2107166666666667	19.858	19.647283333333334	5086.0	1660939.6633287657	0	1192	0.8061759909875938	0.9320814778736433	0.8641629557472866	153.1196746826172	153.12744140625
255	154.02618408203125	1.87745					1	DETECTED	154.0262 m/z @1.88 [CD8330_2.mzXML]	154.02618408203125	1.87745	1.8200166666666666	2.4650499999999997	0.6450333333333331	107005.8359375	687735.4849100346	0	1192	0.08894437603822736	3.515208350279669	2.3482654418509457	154.01968383789062	154.0267333984375
256	154.05836486816406	1.8342500000000002					1	DETECTED	154.0584 m/z @1.83 [CD8330_2.mzXML]	154.05836486816406	1.8342500000000002	1.8342500000000002	18.230833333333333	16.396583333333332	38535.80859375	3183156.8552812194	0	1192	0.03281833445585969	null	null	154.0494842529297	154.06414794921875
257	154.083740234375	3.8607333333333336					1	DETECTED	154.0837 m/z @3.86 [CD8330_2.mzXML]	154.083740234375	3.8607333333333336	1.1794833333333334	18.687666666666665	17.50818333333333	17829.298828125	2538427.2923953547	0	1192	1.0985662151881677	0.8341063488177356	0.9394713202669807	154.0830535888672	154.09132385253906
258	155.0311279296875	1.9911666666666668					1	DETECTED	155.0311 m/z @1.99 [CD8330_2.mzXML]	155.0311279296875	1.9911666666666668	1.8484166666666666	16.874333333333333	15.025916666666665	8138.8095703125	1206905.3848703613	0	1192	0.24044372872240327	52.63018096906007	47.58416535384838	155.0279083251953	155.0316619873047
259	155.06776428222656	9.9963					1	DETECTED	155.0678 m/z @10.00 [CD8330_2.mzXML]	155.06776428222656	9.9963	9.230983333333334	10.4428	1.2118166666666657	11793.9658203125	192944.68834680167	0	1192	0.29774922464105025	0.9364641444399966	0.1670432247896024	155.05995178222656	155.0682373046875
260	155.07867431640625	1.6588833333333333					1	DETECTED	155.0787 m/z @1.66 [CD8330_2.mzXML]	155.07867431640625	1.6588833333333333	1.5985166666666666	4.9755666666666665	3.3770499999999997	31662.369140625	638441.6475179445	0	1192	0.06334683302091904	27.971148536720037	0.9892583297572197	155.07008361816406	155.08724975585938
261	155.10641479492188	7.3217333333333325					1	DETECTED	155.1064 m/z @7.32 [CD8330_2.mzXML]	155.10641479492188	7.3217333333333325	0.39430000000000004	19.693166666666666	19.298866666666665	3177.866943359375	1995144.5861516725	0	1192	18.293433495794947	1.3929305226081812	1.7858610452163624	155.1057891845703	155.10733032226562
262	155.13040161132812	14.800366666666667					1	DETECTED	155.1304 m/z @14.80 [CD8330_2.mzXML]	155.13040161132812	14.800366666666667	0.1013	20.004833333333334	19.903533333333336	516909.5625	9.745985847958905E7	0	1192	0.08264664531664678	0.8742984331512915	0.7489761449830061	155.13014221191406	155.1310272216797
263	156.04171752929688	1.7915833333333333					1	DETECTED	156.0417 m/z @1.79 [CD8330_2.mzXML]	156.04171752929688	1.7915833333333333	1.7439333333333333	10.459866666666667	8.715933333333334	250313.921875	3130016.1415723274	0	1192	0.14943341047961956	87.72170311767783	175.32225589415256	156.04151916503906	156.04876708984375
264	156.07638549804688	1.9485666666666668					1	DETECTED	156.0764 m/z @1.95 [CD8330_2.mzXML]	156.07638549804688	1.9485666666666668	1.5391833333333333	14.7665	13.227316666666667	35735.75	2153998.4159616684	0	1192	0.4618919918604232	5.965086121991276	1.6856671377241248	156.06796264648438	156.08155822753906
265	156.13394165039062	14.800366666666667					1	DETECTED	156.1339 m/z @14.80 [CD8330_2.mzXML]	156.13394165039062	14.800366666666667	0.15585000000000002	19.9865	19.83065	25716.2890625	5647433.857821929	0	1192	5.248981137606805	0.8711383493011248	0.329510656064192	156.1334991455078	156.13499450683594
266	157.12757873535156	14.800366666666667					1	DETECTED	157.1276 m/z @14.80 [CD8330_2.mzXML]	157.12757873535156	14.800366666666667	0.1013	20.004833333333334	19.903533333333336	142612.875	2.8016356902524415E7	0	1192	0.42267911315884454	0.6875452209257001	0.7570211748635582	157.12716674804688	157.12823486328125
267	158.1310577392578	14.800366666666667					1	DETECTED	158.1311 m/z @14.80 [CD8330_2.mzXML]	158.1310577392578	14.800366666666667	0.15585000000000002	19.949333333333335	19.793483333333334	6496.56298828125	2064776.0484906922	0	1192	8.178961194727934	0.6757984501593884	0.7225654460920184	158.13035583496094	158.1320343017578
268	158.15362548828125	11.756383333333334					1	DETECTED	158.1536 m/z @11.76 [CD8330_2.mzXML]	158.15362548828125	11.756383333333334	11.675716666666666	12.022416666666667	0.34670000000000023	8037.07958984375	77778.98658166493	0	1192	0.1376426535557389	2.1489669421487383	3.297933884297476	158.15345764160156	158.15377807617188
269	158.9277801513672	1.5537666666666667					1	DETECTED	158.9278 m/z @1.55 [CD8330_2.mzXML]	158.9277801513672	1.5537666666666667	1.4505833333333333	17.05816666666667	15.607583333333334	22250.76953125	3446673.7207009285	0	1192	0.27738143879607025	75.63035050880305	5.245924766975993	158.9215545654297	158.93690490722656
270	158.96368408203125	1.6290666666666667					1	DETECTED	158.9637 m/z @1.63 [CD8330_2.mzXML]	158.96368408203125	1.6290666666666667	1.5832000000000002	12.41605	10.83285	319958.4375	4319658.047184082	0	1192	0.08114609836695119	3.9405143866750425	5.645948817163211	158.96360778808594	158.96690368652344
271	159.06491088867188	2.5059166666666663					1	DETECTED	159.0649 m/z @2.51 [CD8330_2.mzXML]	159.06491088867188	2.5059166666666663	1.9345333333333334	18.669333333333334	16.7348	17427.599609375	2384599.3445742787	0	1192	0.5146377369993509	5.219692555330395	2.6671314721718504	159.0588836669922	159.07254028320312
272	159.0915985107422	9.188583333333334					1	DETECTED	159.0916 m/z @9.19 [CD8330_2.mzXML]	159.0915985107422	9.188583333333334	0.2476	17.039333333333335	16.791733333333337	145702.15625	4223054.462408933	0	1192	0.09163931583328022	0.51222495335212	1.85971616986911	159.08473205566406	159.10159301757812
273	159.98159790039062	11.342883333333333					1	DETECTED	159.9816 m/z @11.34 [CD8330_2.mzXML]	159.98159790039062	11.342883333333333	0.1013	20.004833333333334	19.903533333333336	7884.29541015625	2061046.3465391228	0	1192	8.343620631490358	0.6873264599120847	0.3985503369371853	159.981201171875	159.98558044433594
274	160.03427124023438	1.8484166666666666					1	DETECTED	160.0343 m/z @1.85 [CD8330_2.mzXML]	160.03427124023438	1.8484166666666666	1.8342500000000002	1.9202833333333333	0.08603333333333318	43954.43359375	143766.1640966796	0	1192	0.07428112714401713	3.0364705882353378	5.0729411764706756	160.0341033935547	160.03433227539062
275	160.06027221679688	2.4787666666666666					1	DETECTED	160.0603 m/z @2.48 [CD8330_2.mzXML]	160.06027221679688	2.4787666666666666	1.9485666666666668	18.724	16.775433333333332	192559.546875	1.411699443197416E7	0	1192	0.7840439101378416	3.1158335119259872	3.7600616754800433	160.05877685546875	160.0633544921875
276	160.07565307617188	9.188583333333334					1	DETECTED	160.0757 m/z @9.19 [CD8330_2.mzXML]	160.07565307617188	9.188583333333334	0.15585000000000002	19.9865	19.83065	63420.546875	3861181.714200592	0	1192	0.10582610776935653	0.5729889605965272	15.118257038437694	160.07485961914062	160.07586669921875
277	160.13287353515625	1.8918833333333334					1	DETECTED	160.1329 m/z @1.89 [CD8330_2.mzXML]	160.13287353515625	1.8918833333333334	1.8918833333333334	10.183116666666667	8.291233333333334	19747.955078125	2502390.6808298337	0	1192	8.242312954065458	null	null	160.1324005126953	160.1333465576172
278	161.01210021972656	1.4805166666666667					1	DETECTED	161.0121 m/z @1.48 [CD8330_2.mzXML]	161.01210021972656	1.4805166666666667	1.416	15.105500000000001	13.6895	17187.755859375	1294370.1168403625	0	1192	0.09032206818056521	106.0927408938257	201.31850392449732	161.00657653808594	161.01210021972656
279	161.02365112304688	12.349716666666666					1	DETECTED	161.0237 m/z @12.35 [CD8330_2.mzXML]	161.02365112304688	12.349716666666666	1.5391833333333333	16.34165	14.802466666666668	60691.62109375	8511090.974983823	0	1192	1.1513391926765948	0.6696518156382325	3.157015564112232	161.01718139648438	161.0293426513672
280	161.06375122070312	2.5464333333333333					1	DETECTED	161.0638 m/z @2.55 [CD8330_2.mzXML]	161.06375122070312	2.5464333333333333	0.6870666666666666	20.004833333333334	19.317766666666667	11987.1103515625	1777688.8625119012	0	1192	0.6140591612397106	5.0613960266118205	8.376281474243358	161.05870056152344	161.07095336914062
281	161.9811248779297	0.26608333333333334					1	DETECTED	161.9811 m/z @0.27 [CD8330_2.mzXML]	161.9811248779297	0.26608333333333334	0.1013	20.004833333333334	19.903533333333336	3781.87744140625	1715411.971347199	0	1192	0.8717237807542115	60.39304136745221	119.78608273490441	161.98065185546875	161.98764038085938
282	162.04981994628906	1.9911666666666668					1	DETECTED	162.0498 m/z @1.99 [CD8330_2.mzXML]	162.04981994628906	1.9911666666666668	1.9911666666666668	10.408766666666667	8.4176	13304.115234375	965562.4370299377	0	1192	0.1729368538113929	null	null	162.04974365234375	162.058837890625
283	162.09791564941406	16.2135					1	DETECTED	162.0979 m/z @16.21 [CD8330_2.mzXML]	162.09791564941406	16.2135	8.826833333333333	19.32633333333333	10.499499999999998	8801.681640625	1990226.0122356873	0	1192	3.01133677921462	0.7347400267635819	0.47876530025706227	162.0970001220703	162.09861755371094
284	162.11190795898438	1.8059333333333332					1	DETECTED	162.1119 m/z @1.81 [CD8330_2.mzXML]	162.11190795898438	1.8059333333333332	1.7765666666666666	8.809833333333334	7.033266666666667	1450473.375	1.5976137103730803E7	1	1192	0.14468064444499107	9.7234197994397	15.965257654725429	162.1118927001953	162.1129913330078
285	162.9910888671875	1.5247					1	DETECTED	162.9911 m/z @1.52 [CD8330_2.mzXML]	162.9910888671875	1.5247	0.6502666666666667	20.004833333333334	19.354566666666667	449948.6875	6454408.907339638	0	1192	0.11210656018186826	1.0249723342310337	0.9419458665448263	162.98338317871094	162.99984741210938
286	163.0386199951172	10.907816666666667					1	DETECTED	163.0386 m/z @10.91 [CD8330_2.mzXML]	163.0386199951172	10.907816666666667	0.1013	19.9865	19.8852	34959.265625	4080358.4980005473	0	1192	0.9953454554212708	0.5959110632754994	0.8680598645330402	163.0289306640625	163.0467071533203
287	163.0598907470703	2.0895333333333332					1	DETECTED	163.0599 m/z @2.09 [CD8330_2.mzXML]	163.0598907470703	2.0895333333333332	0.6137	19.858	19.2443	71916.859375	8361530.659868225	0	1192	0.6940940567125846	3.5845830644703844	7.425205619958116	163.05947875976562	163.06809997558594
288	163.07505798339844	11.528666666666668					1	DETECTED	163.0751 m/z @11.53 [CD8330_2.mzXML]	163.07505798339844	11.528666666666668	11.513433333333333	11.675716666666666	0.1622833333333329	26566.326171875	159867.00724658126	0	1192	0.13254620260071803	5.326586433259957	9.653172866519913	163.0749969482422	163.0751953125
289	163.09426879882812	16.2135					1	DETECTED	163.0943 m/z @16.21 [CD8330_2.mzXML]	163.09426879882812	16.2135	1.1065166666666668	19.583166666666667	18.47665	17088.1640625	4845774.843501465	0	1192	2.3785832912156675	0.6115267883837386	0.5757349025089749	163.093017578125	163.09693908691406
290	163.1155242919922	1.8200166666666666					1	DETECTED	163.1155 m/z @1.82 [CD8330_2.mzXML]	163.1155242919922	1.8200166666666666	1.7915833333333333	12.267	10.475416666666666	87836.328125	2241250.246487671	0	1192	0.13743006614616093	184.21014067995324	367.4202813599065	163.11094665527344	163.11614990234375
291	163.9763946533203	0.26608333333333334					1	DETECTED	163.9764 m/z @0.27 [CD8330_2.mzXML]	163.9763946533203	0.26608333333333334	0.1013	20.004833333333334	19.903533333333336	55874.2578125	1.7776507716204423E7	1	1192	18.181895590559957	12.863506560211047	27.56952460544184	163.97579956054688	163.9769287109375
292	163.99453735351562	1.5247					1	DETECTED	163.9945 m/z @1.52 [CD8330_2.mzXML]	163.99453735351562	1.5247	1.4951666666666665	17.297166666666666	15.802	11804.5693359375	2494961.7851953125	0	1192	0.547736041820764	267.52821670428824	534.0564334085765	163.987548828125	163.99476623535156
293	164.0915069580078	1.9628833333333333					1	DETECTED	164.0915 m/z @1.96 [CD8330_2.mzXML]	164.0915069580078	1.9628833333333333	1.9061166666666667	18.011166666666668	16.105050000000002	18164.08984375	1461833.824903809	0	1192	0.33833513148618843	23.700368666799815	41.17793246663101	164.09088134765625	164.09796142578125
294	164.92977905273438	1.6588833333333333					1	DETECTED	164.9298 m/z @1.66 [CD8330_2.mzXML]	164.92977905273438	1.6588833333333333	1.61385	2.2020166666666667	0.5881666666666667	35166.2578125	392570.20789257827	0	1192	0.35427066958914133	6.530347890451529	1.0676036311893726	164.92010498046875	164.93020629882812
295	164.9840850830078	11.38725					1	DETECTED	164.9841 m/z @11.39 [CD8330_2.mzXML]	164.9840850830078	11.38725	0.1013	20.004833333333334	19.903533333333336	126910.484375	1.5434250509534452E7	1	1192	1.2608417434489052	0.8212974298708222	5.257846002170936	164.9763946533203	164.98756408691406
296	165.0243682861328	1.5684833333333332					1	DETECTED	165.0244 m/z @1.57 [CD8330_2.mzXML]	165.0243682861328	1.5684833333333332	1.4346666666666665	1.61385	0.17918333333333347	8767.0634765625	69969.46919268803	0	1192	0.14983382570833248	0.6695105243492344	0.33902104869846883	165.02407836914062	165.0245361328125
297	165.0547637939453	3.9222333333333332					1	DETECTED	165.0548 m/z @3.92 [CD8330_2.mzXML]	165.0547637939453	3.9222333333333332	2.79315	10.579450000000001	7.7863000000000016	10535.3759765625	1007819.1754568483	0	1192	5.632125621329261	3.448062587644845	4.679700286465888	165.0506591796875	165.05517578125
298	165.07553100585938	1.9485666666666668					1	DETECTED	165.0755 m/z @1.95 [CD8330_2.mzXML]	165.07553100585938	1.9485666666666668	1.8918833333333334	19.62	17.72811666666667	20459.12109375	3146481.9720209963	0	1192	0.1968887997945601	156.37856512790333	311.75713025580666	165.0658721923828	165.08538818359375
299	165.15966796875	16.067050000000002					1	DETECTED	165.1597 m/z @16.07 [CD8330_2.mzXML]	165.15966796875	16.067050000000002	7.848033333333333	19.968166666666665	12.120133333333332	15115.1865234375	3672029.224341918	0	1192	2.7134745123374238	0.7654548392176537	0.5622249560252001	165.15733337402344	165.16004943847656
300	165.8746337890625	12.996450000000001					1	DETECTED	165.8746 m/z @13.00 [CD8330_2.mzXML]	165.8746337890625	12.996450000000001	8.14785	12.996450000000001	4.848600000000001	22781.64453125	2261081.044013367	0	1192	7.451519141142601	0.5	null	165.86801147460938	165.87989807128906
301	166.02601623535156	2.3827166666666666					1	DETECTED	166.0260 m/z @2.38 [CD8330_2.mzXML]	166.02601623535156	2.3827166666666666	1.6439333333333332	17.186500000000002	15.54256666666667	41677.92578125	3253282.2276674514	0	1192	0.6470452031740539	2.358928862476052	2.5465024339018396	166.0171661376953	166.03176879882812
302	166.03985595703125	2.4787666666666666					1	DETECTED	166.0399 m/z @2.48 [CD8330_2.mzXML]	166.03985595703125	2.4787666666666666	2.4787666666666666	8.428733333333334	5.949966666666667	26527.36328125	4766473.035795074	0	1192	6.151083815310342	null	null	166.03659057617188	166.04647827148438
303	166.05291748046875	2.10355					1	DETECTED	166.0529 m/z @2.10 [CD8330_2.mzXML]	166.05291748046875	2.10355	1.9769166666666667	13.025183333333333	11.048266666666667	12100.33984375	1377760.0778606567	0	1192	6.348269240929703	8.062693244392666	48.36280759095387	166.0512237548828	166.06239318847656
304	166.07347106933594	8.351166666666666					1	DETECTED	166.0735 m/z @8.35 [CD8330_2.mzXML]	166.07347106933594	8.351166666666666	3.1355166666666667	8.607833333333334	5.472316666666667	8831.78125	500918.589711914	0	1192	0.20333466902681252	0.5246054342859152	0.35736806911336244	166.0636444091797	166.07501220703125
305	166.08590698242188	8.351166666666666					1	DETECTED	166.0859 m/z @8.35 [CD8330_2.mzXML]	166.08590698242188	8.351166666666666	0.4492333333333333	19.7665	19.31726666666667	3551416.0	8.336175788453713E7	1	1192	0.29384886391375353	0.917091229175969	0.5729453789848818	166.08352661132812	166.0867156982422
306	166.09869384765625	12.597716666666667					1	DETECTED	166.0987 m/z @12.60 [CD8330_2.mzXML]	166.09869384765625	12.597716666666667	3.267733333333333	12.597716666666667	9.329983333333335	34747.33203125	4824611.6957237255	0	1192	5.376188802205631	0.5	null	166.09671020507812	166.10794067382812
307	166.11471557617188	13.436666666666667					1	DETECTED	166.1147 m/z @13.44 [CD8330_2.mzXML]	166.11471557617188	13.436666666666667	8.0161	13.452116666666665	5.436016666666665	24528.21484375	2823225.193900024	0	1192	5.205963339084118	0.5014861089095061	0.0029795603339028602	166.10951232910156	166.1208953857422
308	166.1338653564453	16.635483333333333					1	DETECTED	166.1339 m/z @16.64 [CD8330_2.mzXML]	166.1338653564453	16.635483333333333	8.1155	16.635483333333333	8.519983333333332	7444.150390625	2183866.5321461796	0	1192	8.330994803786897	0.5	null	166.12567138671875	166.138671875
309	166.584228515625	8.351166666666666					1	DETECTED	166.5842 m/z @8.35 [CD8330_2.mzXML]	166.584228515625	8.351166666666666	7.865233333333333	8.67505	0.8098166666666673	9957.43359375	193283.3002434082	0	1192	0.2574628093547737	0.8801098524385016	0.6387029287378256	166.58401489257812	166.58438110351562
310	166.98471069335938	11.615083333333333					1	DETECTED	166.9847 m/z @11.62 [CD8330_2.mzXML]	166.98471069335938	11.615083333333333	0.1013	20.004833333333334	19.903533333333336	56348.96875	8757338.819603628	0	1192	1.363225324852385	0.8825728232811765	5.555379938499887	166.9837646484375	166.9852294921875
311	167.03125	1.9202833333333333					1	DETECTED	167.0312 m/z @1.92 [CD8330_2.mzXML]	167.03125	1.9202833333333333	1.76135	9.608183333333333	7.846833333333333	134079.03125	2383103.9045558153	0	1192	0.45969915299319064	20.384612180483	3.5520560821919656	167.0212860107422	167.03395080566406
312	167.0562744140625	8.742099999999999					1	DETECTED	167.0563 m/z @8.74 [CD8330_2.mzXML]	167.0562744140625	8.742099999999999	8.541599999999999	14.883233333333333	6.341633333333334	11443.9345703125	1561230.5727988891	0	1192	6.197394836125564	15.814546965918547	31.221066673128366	167.05609130859375	167.06600952148438
313	167.0677032470703	10.305116666666667					1	DETECTED	167.0677 m/z @10.31 [CD8330_2.mzXML]	167.0677032470703	10.305116666666667	6.5821499999999995	10.533866666666666	3.951716666666667	7808.94091796875	291909.94126098626	0	1192	0.274258638653631	0.5307214676467691	1.0711387180748408	167.06735229492188	167.06964111328125
314	167.08920288085938	8.351166666666666					1	DETECTED	167.0892 m/z @8.35 [CD8330_2.mzXML]	167.08920288085938	8.351166666666666	3.6603333333333334	9.657616666666666	5.997283333333332	274378.59375	5736818.228386013	0	1192	0.22547529242580566	0.9128045282952784	0.6508957845475034	167.08071899414062	167.08998107910156
315	168.09298706054688	8.36655					1	DETECTED	168.0930 m/z @8.37 [CD8330_2.mzXML]	168.09298706054688	8.36655	3.09205	8.843533333333333	5.751483333333333	9235.33203125	433755.6743734437	0	1192	0.23363278077350635	0.5435366997040225	0.0737142611418361	168.09007263183594	168.10182189941406
316	168.97991943359375	11.401833333333334					1	DETECTED	168.9799 m/z @11.40 [CD8330_2.mzXML]	168.97991943359375	11.401833333333334	0.11956666666666667	19.9865	19.866933333333332	26095.0234375	3601178.9677142007	0	1192	1.002968816313798	0.8530307075167732	9.803612576358534	168.97958374023438	168.98092651367188
317	169.03538513183594	3.01995					1	DETECTED	169.0354 m/z @3.02 [CD8330_2.mzXML]	169.03538513183594	3.01995	1.9628833333333333	20.004833333333334	18.04195	107915.171875	4846367.706214846	0	1192	0.3947180898454099	1.204727070474039	1.2941838658453373	169.03323364257812	169.03610229492188
318	169.05812072753906	1.8342500000000002					1	DETECTED	169.0581 m/z @1.83 [CD8330_2.mzXML]	169.05812072753906	1.8342500000000002	1.7439333333333333	3.4174833333333337	1.6735500000000003	51493.8046875	918124.8874942628	0	1192	0.39054741894245626	3.385929778549752	5.204574976592021	169.05775451660156	169.0589141845703
319	169.0945281982422	1.6737333333333335					1	DETECTED	169.0945 m/z @1.67 [CD8330_2.mzXML]	169.0945281982422	1.6737333333333335	1.5832000000000002	10.046233333333333	8.463033333333334	52269.17578125	4312238.628300843	0	1192	0.05418091060994823	39.57257792612458	76.3037403375291	169.08575439453125	169.09747314453125
320	170.02134704589844	9.930366666666666					1	DETECTED	170.0213 m/z @9.93 [CD8330_2.mzXML]	170.02134704589844	9.930366666666666	9.882033333333334	10.080350000000001	0.19831666666666692	5664.341796875	39941.854926635686	0	1192	0.11836450873681059	2.05155172413799	3.10310344827598	170.0210418701172	170.02142333984375
321	170.03245544433594	1.8484166666666666					1	DETECTED	170.0325 m/z @1.85 [CD8330_2.mzXML]	170.03245544433594	1.8484166666666666	1.8342500000000002	3.2975333333333334	1.4632833333333333	9050.48046875	323887.6294971313	0	1192	1.1603725326606962	51.645294117647886	102.59057607226174	170.03224182128906	170.04205322265625
322	170.0599365234375	9.188583333333334					1	DETECTED	170.0599 m/z @9.19 [CD8330_2.mzXML]	170.0599365234375	9.188583333333334	3.4932333333333334	10.768266666666667	7.275033333333334	321617.59375	8401131.711088767	0	1192	0.09721285057299234	0.5066861807066153	1.7754125430463004	170.05169677734375	170.06027221679688
323	170.0919189453125	1.9345333333333334					1	DETECTED	170.0919 m/z @1.93 [CD8330_2.mzXML]	170.0919189453125	1.9345333333333334	0.11956666666666667	20.004833333333334	19.885266666666666	9611.9248046875	5598929.781730834	0	1192	5.658252274670815	5.478135502947712	0.40634552483161995	170.0919189453125	170.09677124023438
324	170.8541259765625	2.0895333333333332					1	DETECTED	170.8541 m/z @2.09 [CD8330_2.mzXML]	170.8541259765625	2.0895333333333332	1.7069	6.283516666666667	4.576616666666667	6335.54443359375	1254013.7164777834	0	1192	4.558731768271957	5.9804207683596164	10.960841536719233	170.85386657714844	170.8629608154297
325	171.06332397460938	9.188583333333334					1	DETECTED	171.0633 m/z @9.19 [CD8330_2.mzXML]	171.06332397460938	9.188583333333334	9.115833333333335	10.321783333333334	1.2059499999999996	37568.7578125	281906.8623096912	0	1192	0.08877119731776162	6.118726998150631	1.650898012029515	171.06263732910156	171.0635223388672
326	171.14913940429688	0.30265					1	DETECTED	171.1491 m/z @0.30 [CD8330_2.mzXML]	171.14913940429688	0.30265	0.1013	20.004833333333334	19.903533333333336	7414.865234375	4744389.4487535395	0	1192	9.539754612315626	49.42521314460725	65.5947336139722	171.14816284179688	171.14968872070312
327	172.03695678710938	9.526083333333334					1	DETECTED	172.0370 m/z @9.53 [CD8330_2.mzXML]	172.03695678710938	9.526083333333334	1.9061166666666667	14.58755	12.681433333333334	7120.65576171875	1573404.3895048825	0	1192	7.354765421306627	0.8321186881832379	0.6642373763664756	172.03604125976562	172.04054260253906
328	172.06907653808594	1.8342500000000002					1	DETECTED	172.0691 m/z @1.83 [CD8330_2.mzXML]	172.06907653808594	1.8342500000000002	1.7915833333333333	16.2135	14.421916666666666	15785.9423828125	5268316.913672547	0	1192	0.0541431548838871	169.00683593749926	207.18107725910545	172.06887817382812	172.0780792236328
329	172.1331024169922	10.2533					1	DETECTED	172.1331 m/z @10.25 [CD8330_2.mzXML]	172.1331024169922	10.2533	6.969516666666666	10.907816666666667	3.938300000000001	14633.6201171875	331383.8444018253	0	1192	0.13553175797844652	0.5996589299943664	0.19931785998873286	172.1328582763672	172.1332244873047
330	172.97811889648438	1.5097333333333334					1	DETECTED	172.9781 m/z @1.51 [CD8330_2.mzXML]	172.97811889648438	1.5097333333333334	1.4346666666666665	12.41605	10.981383333333333	5390.646484375	1309916.8819493407	0	1192	0.0691621399289597	73.14420515097675	145.2884103019535	172.97705078125	172.98704528808594
331	173.0204620361328	15.845783333333333					1	DETECTED	173.0205 m/z @15.85 [CD8330_2.mzXML]	173.0204620361328	15.845783333333333	0.17426666666666665	19.89466666666667	19.7204	4835.7978515625	1854992.1471875603	0	1192	4.976673309458921	0.6291796901172084	0.5676598000184709	173.01980590820312	173.0299530029297
332	173.0417022705078	1.8918833333333334					1	DETECTED	173.0417 m/z @1.89 [CD8330_2.mzXML]	173.0417022705078	1.8918833333333334	1.8918833333333334	8.742099999999999	6.8502166666666655	11322.1572265625	487856.4706405945	0	1192	0.05070116154545601	null	null	173.03756713867188	173.05010986328125
333	173.11985778808594	18.924500000000002					1	DETECTED	173.1199 m/z @18.92 [CD8330_2.mzXML]	173.11985778808594	18.924500000000002	0.2476	19.74816666666667	19.50056666666667	2225.36865234375	1543513.239021271	0	1192	14.73812772886403	0.522050411649328	0.04410082329865597	173.11607360839844	173.11985778808594
334	173.16485595703125	9.705383333333334					1	DETECTED	173.1649 m/z @9.71 [CD8330_2.mzXML]	173.16485595703125	9.705383333333334	9.67425	10.890983333333333	1.2167333333333321	2777.60498046875	167111.46414154037	0	1192	0.05892103784037772	19.54068522483958	38.08137044967916	173.16458129882812	173.16677856445312
335	173.96078491210938	11.465399999999999					1	DETECTED	173.9608 m/z @11.47 [CD8330_2.mzXML]	173.96078491210938	11.465399999999999	0.1013	20.004833333333334	19.903533333333336	9232.9658203125	1864469.1475812981	0	1192	0.23678011126594356	0.875719737301385	0.7140593221921077	173.95887756347656	173.9617919921875
336	174.07862854003906	16.35995					1	DETECTED	174.0786 m/z @16.36 [CD8330_2.mzXML]	174.07862854003906	16.35995	0.7783166666666667	19.052500000000002	18.274183333333337	9250.3662109375	2693483.47003055	0	1192	2.9216899854675304	0.5864014042173585	0.3524135536036905	174.0699462890625	174.0791778564453
337	174.1275634765625	6.21325					1	DETECTED	174.1276 m/z @6.21 [CD8330_2.mzXML]	174.1275634765625	6.21325	0.1013	19.968166666666665	19.866866666666667	2253.693603515625	1673429.4885422369	0	1192	5.326059040385789	1.625247806891963	2.250495613783926	174.11764526367188	174.128173828125
338	174.937744140625	1.6439333333333332					1	DETECTED	174.9377 m/z @1.64 [CD8330_2.mzXML]	174.937744140625	1.6439333333333332	1.5832000000000002	1.8918833333333334	0.3086833333333332	74411.9921875	438267.52946459973	0	1192	0.27343115941300833	2.4396802481976	1.2365325333178385	174.93768310546875	174.9379425048828
339	174.99131774902344	1.4656833333333334					1	DETECTED	174.9913 m/z @1.47 [CD8330_2.mzXML]	174.99131774902344	1.4656833333333334	0.1013	19.949333333333335	19.848033333333337	42770.890625	3031300.6791586895	0	1192	0.7944510242930558	1.285389153294993	1.1785389752109103	174.9906005859375	174.99217224121094
340	175.01588439941406	3.327383333333333					1	DETECTED	175.0159 m/z @3.33 [CD8330_2.mzXML]	175.01588439941406	3.327383333333333	3.327383333333333	18.468833333333336	15.141450000000003	5945.22412109375	2445876.707341859	0	1192	12.17361768697009	null	null	175.00784301757812	175.01942443847656
341	175.03123474121094	2.5599166666666666					1	DETECTED	175.0312 m/z @2.56 [CD8330_2.mzXML]	175.03123474121094	2.5599166666666666	2.5599166666666666	13.362266666666667	10.80235	10639.767578125	1308771.4527315672	0	1192	0.5765284969112932	null	null	175.0218048095703	175.03961181640625
342	175.05337524414062	9.082083333333333					1	DETECTED	175.0534 m/z @9.08 [CD8330_2.mzXML]	175.05337524414062	9.082083333333333	8.894233333333334	10.321783333333334	1.42755	3468.12646484375	220427.68449481198	0	1192	0.10119147747923307	3.7997072132020397	6.5994144264040795	175.05221557617188	175.05380249023438
343	175.07496643066406	15.90105					1	DETECTED	175.0750 m/z @15.90 [CD8330_2.mzXML]	175.07496643066406	15.90105	9.3973	19.949333333333335	10.552033333333336	13482.662109375	2677284.149518493	0	1192	2.934427489414798	0.8172326514920397	0.5015659175584853	175.07420349121094	175.07554626464844
344	175.08673095703125	8.62465					1	DETECTED	175.0867 m/z @8.62 [CD8330_2.mzXML]	175.08673095703125	8.62465	0.13763333333333333	20.004833333333334	19.8672	4523.5390625	1496768.384259613	0	1192	0.11735604236006303	1.1704466233717776	7.201130219202876	175.08645629882812	175.09666442871094
345	175.11859130859375	1.7915833333333333					1	DETECTED	175.1186 m/z @1.79 [CD8330_2.mzXML]	175.11859130859375	1.7915833333333333	1.5832000000000002	18.724	17.1408	79114.5546875	4699740.561281436	0	1192	0.36913815574611153	4.743054433634038	4.602701678034604	175.11163330078125	175.127685546875
346	176.07044982910156	10.533866666666666					1	DETECTED	176.0704 m/z @10.53 [CD8330_2.mzXML]	176.07044982910156	10.533866666666666	3.2975333333333334	11.975866666666667	8.678333333333333	108825.515625	1284086.0521610396	0	1192	0.09086600100117614	0.6129058436686194	0.184756388386919	176.06182861328125	176.07456970214844
347	176.10269165039062	1.8630666666666669					1	DETECTED	176.1027 m/z @1.86 [CD8330_2.mzXML]	176.10269165039062	1.8630666666666669	1.7915833333333333	6.143016666666667	4.3514333333333335	26230.841796875	549214.5851551209	0	1192	0.03623592323253022	30.43669853112604	59.87339706225208	176.1023406982422	176.10336303710938
348	176.97047424316406	1.4805166666666667					1	DETECTED	176.9705 m/z @1.48 [CD8330_2.mzXML]	176.97047424316406	1.4805166666666667	1.4346666666666665	1.61385	0.17918333333333347	27120.4765625	185429.17026635743	0	1192	0.20720558939245093	1.954016721192288	2.908033442384576	176.97035217285156	176.97071838378906
349	177.00155639648438	11.232433333333335					1	DETECTED	177.0016 m/z @11.23 [CD8330_2.mzXML]	177.00155639648438	11.232433333333335	1.1429833333333332	18.102833333333333	16.95985	6642.82568359375	2079837.7184672232	0	1192	0.6955582562039879	0.840474455991159	4.898878189288769	176.99256896972656	177.0095672607422
350	177.06076049804688	1.6588833333333333					1	DETECTED	177.0608 m/z @1.66 [CD8330_2.mzXML]	177.06076049804688	1.6588833333333333	0.8695	11.513433333333333	10.643933333333333	23759.876953125	1854888.7287611086	0	1192	0.0669966965036235	0.5338097470205981	0.06032121724686378	177.05419921875	177.0635223388672
351	177.07553100585938	1.9911666666666668					1	DETECTED	177.0755 m/z @1.99 [CD8330_2.mzXML]	177.07553100585938	1.9911666666666668	1.9061166666666667	10.820316666666667	8.914200000000001	13477.9404296875	1188582.13017929	0	1192	8.682168319416782	52.405643738977034	102.35868123562167	177.07376098632812	177.07635498046875
352	177.0869903564453	7.982633333333334					1	DETECTED	177.0870 m/z @7.98 [CD8330_2.mzXML]	177.0869903564453	7.982633333333334	2.5734500000000002	12.037716666666666	9.464266666666667	11349.2734375	1030374.6729048766	0	1192	5.34095597485458	0.6989172101602352	0.10335974760149791	177.08602905273438	177.091552734375
353	177.10211181640625	5.861816666666667					1	DETECTED	177.1021 m/z @5.86 [CD8330_2.mzXML]	177.10211181640625	5.861816666666667	5.250683333333333	8.5254	3.2747166666666665	2792.79638671875	231724.6803512267	0	1192	0.48407482338934305	2.679216210319622	4.358432420639244	177.10147094726562	177.10256958007812
354	177.16336059570312	12.663616666666666					1	DETECTED	177.1634 m/z @12.66 [CD8330_2.mzXML]	177.16336059570312	12.663616666666666	0.1013	19.9865	19.8852	3959.37158203125	1462510.4560276193	0	1192	6.5516829720169305	0.7914622966305314	2.3640478870553117	177.15904235839844	177.16378784179688
355	177.95584106445312	7.392266666666667					1	DETECTED	177.9558 m/z @7.39 [CD8330_2.mzXML]	177.95584106445312	7.392266666666667	0.13763333333333333	20.004833333333334	19.8672	2726.37353515625	1312185.063259613	0	1192	7.121660786816699	1.369276646189332	1.7385532923786635	177.9552459716797	177.9564208984375
356	178.0585174560547	1.6737333333333335					1	DETECTED	178.0585 m/z @1.67 [CD8330_2.mzXML]	178.0585174560547	1.6737333333333335	1.6439333333333332	18.304333333333332	16.6604	7646.6845703125	1297793.3729766847	0	1192	0.10492971153101727	279.5369127516753	249.24113479801193	178.05215454101562	178.06214904785156
357	178.0772247314453	11.9604					1	DETECTED	178.0772 m/z @11.96 [CD8330_2.mzXML]	178.0772247314453	11.9604	0.2107166666666667	19.784666666666666	19.57395	5021.43701171875	1293525.2013063359	0	1192	0.049857477360173874	0.8329564910259992	2.3396367651032035	178.06985473632812	178.08700561523438
358	178.11822509765625	1.9202833333333333					1	DETECTED	178.1182 m/z @1.92 [CD8330_2.mzXML]	178.11822509765625	1.9202833333333333	1.8630666666666669	2.0895333333333332	0.22646666666666637	15001.94921875	102165.72977661125	0	1192	0.09708639617310921	1.979027090008743	2.958054180017486	178.1179962158203	178.11883544921875
359	179.0399627685547	1.5247					1	DETECTED	179.0400 m/z @1.52 [CD8330_2.mzXML]	179.0399627685547	1.5247	1.4346666666666665	17.846166666666665	16.4115	17489.294921875	3734890.5959265134	0	1192	0.11705470140386431	91.14124398370966	181.2824879674193	179.0347442626953	179.04006958007812
360	179.05398559570312	15.105500000000001					1	DETECTED	179.0540 m/z @15.11 [CD8330_2.mzXML]	179.05398559570312	15.105500000000001	9.575349999999998	18.978833333333334	9.403483333333336	3785.218505859375	943137.090545838	0	1192	2.5227437620529916	0.8502014713283845	0.7004029426567691	179.0523681640625	179.05484008789062
361	179.07012939453125	10.489749999999999					1	DETECTED	179.0701 m/z @10.49 [CD8330_2.mzXML]	179.07012939453125	10.489749999999999	0.15585000000000002	20.004833333333334	19.848983333333333	156745.5	2735651.545991851	1	1192	0.0867322395043324	0.8128444567068085	4.319179374508276	179.0628204345703	179.0784912109375
362	180.01527404785156	9.365833333333335					1	DETECTED	180.0153 m/z @9.37 [CD8330_2.mzXML]	180.01527404785156	9.365833333333335	9.334766666666667	17.388666666666666	8.053899999999999	2002.9132080078125	414951.9142326049	0	1192	0.10539122987752769	129.62285407724895	258.2457081544979	180.0151824951172	180.01776123046875
363	180.06521606445312	9.705383333333334					1	DETECTED	180.0652 m/z @9.71 [CD8330_2.mzXML]	180.06521606445312	9.705383333333334	3.629566666666667	10.629366666666666	6.999799999999999	211565.78125	2051779.3610464463	1	1192	0.10882261754928102	0.5132710861513865	0.02156357240710662	180.0644989013672	180.07374572753906
364	180.087890625	8.843533333333333					1	DETECTED	180.0879 m/z @8.84 [CD8330_2.mzXML]	180.087890625	8.843533333333333	0.15585000000000002	20.004833333333334	19.848983333333333	5506.087890625	1279634.5421042787	0	1192	0.08392288387023328	1.1423634225464785	0.02225720210808812	180.07891845703125	180.0883331298828
365	180.9034881591797	1.9202833333333333					1	DETECTED	180.9035 m/z @1.92 [CD8330_2.mzXML]	180.9034881591797	1.9202833333333333	1.61385	2.159783333333333	0.5459333333333329	12063.953125	214940.2147583008	0	1192	0.24481358102118755	0.8907864679647551	0.7815729359295103	180.89483642578125	180.90403747558594
366	181.00169372558594	1.5247					1	DETECTED	181.0017 m/z @1.52 [CD8330_2.mzXML]	181.00169372558594	1.5247	1.4346666666666665	1.5832000000000002	0.14853333333333363	10697.4365234375	47722.37846813965	0	1192	0.06772178490724468	0.8248796741947436	0.6497593483894872	181.0015869140625	181.00196838378906
367	181.04908752441406	12.497233333333332					1	DETECTED	181.0491 m/z @12.50 [CD8330_2.mzXML]	181.04908752441406	12.497233333333332	0.1013	19.9865	19.8852	3450.325927734375	1402375.6094148248	0	1192	9.340773074724712	0.8020856302335714	0.5660886555135537	181.04591369628906	181.0501708984375
368	181.07159423828125	9.350066666666667					1	DETECTED	181.0716 m/z @9.35 [CD8330_2.mzXML]	181.07159423828125	9.350066666666667	0.431	19.7665	19.3355	525583.8125	5637346.452861877	0	1192	0.08976328953778001	0.8499951832741015	0.6295246935954469	181.0682373046875	181.0722198486328
369	181.0851593017578	11.542966666666667					1	DETECTED	181.0852 m/z @11.54 [CD8330_2.mzXML]	181.0851593017578	11.542966666666667	1.3615	15.193966666666666	13.832466666666667	1873945.25	1.382111255100936E7	1	1192	0.08767048558272172	7.543409220201794	3.875028685131566	181.08045959472656	181.08642578125
370	182.0810089111328	3.9678833333333334					1	DETECTED	182.0810 m/z @3.97 [CD8330_2.mzXML]	182.0810089111328	3.9678833333333334	1.9345333333333334	11.723166666666666	9.788633333333333	210196.453125	1.2251004373882506E7	1	1192	0.3848150036499458	0.6882928352455354	0.2173518495543428	182.07504272460938	182.08900451660156
371	182.14974975585938	17.59016666666667					1	DETECTED	182.1497 m/z @17.59 [CD8330_2.mzXML]	182.14974975585938	17.59016666666667	0.1013	20.004833333333334	19.903533333333336	75125.84375	1.8789490470097043E7	1	1192	1.0426083787307832	0.6334284554356903	0.36312643943611994	182.14898681640625	182.15016174316406
372	182.9622344970703	1.4951666666666665					1	DETECTED	182.9622 m/z @1.50 [CD8330_2.mzXML]	182.9622344970703	1.4951666666666665	1.4346666666666665	1.5985166666666666	0.16385000000000005	17553.341796875	91944.75896194461	0	1192	0.08376229118302159	1.3588866642604018	1.92035677001408	182.96168518066406	182.96238708496094
373	183.04896545410156	16.451583333333335					1	DETECTED	183.0490 m/z @16.45 [CD8330_2.mzXML]	183.04896545410156	16.451583333333335	7.69135	19.931166666666666	12.239816666666666	5531.775390625	1501591.6574427802	0	1192	7.565782839804944	0.6986010646596169	0.519605957114507	183.0482635498047	183.05152893066406
374	183.08453369140625	3.9678833333333334					1	DETECTED	183.0845 m/z @3.97 [CD8330_2.mzXML]	183.08453369140625	3.9678833333333334	1.9628833333333333	11.975866666666667	10.012983333333333	18175.8515625	1513419.6762104793	0	1192	9.788865317580717	1.0163306224740434	0.3031369951895416	183.07534790039062	183.09271240234375
375	183.15306091308594	16.067050000000002					1	DETECTED	183.1531 m/z @16.07 [CD8330_2.mzXML]	183.15306091308594	16.067050000000002	0.2107166666666667	19.9865	19.775783333333333	4999.1650390625	1694986.9014207155	0	1192	2.677036825118776	0.6235925707919022	0.23731147422863225	183.1525115966797	183.15469360351562
376	184.07281494140625	12.996450000000001					1	DETECTED	184.0728 m/z @13.00 [CD8330_2.mzXML]	184.07281494140625	12.996450000000001	0.4125	15.49905	15.08655	89557.515625	3165228.4960277095	0	1192	0.2244326898034661	1.5632656844832882	3.356152007961899	184.0696563720703	184.07562255859375
377	184.0940704345703	1.8342500000000002					1	DETECTED	184.0941 m/z @1.83 [CD8330_2.mzXML]	184.0940704345703	1.8342500000000002	1.7765666666666666	19.82133333333333	18.044766666666664	247253.625	2406275.07114847	0	1192	0.06822955277048037	null	1.4931306532563466	184.08456420898438	184.0973663330078
378	185.04150390625	1.8918833333333334					1	DETECTED	185.0415 m/z @1.89 [CD8330_2.mzXML]	185.04150390625	1.8918833333333334	0.39430000000000004	16.984166666666667	16.589866666666666	872025.9375	1.4302905379898926E7	0	1192	0.10528663729195831	3.2098623875498173	4.375159464745175	185.0315704345703	185.04461669921875
379	185.06822204589844	1.6588833333333333					1	DETECTED	185.0682 m/z @1.66 [CD8330_2.mzXML]	185.06822204589844	1.6588833333333333	1.6588833333333333	13.611600000000001	11.952716666666667	15157.8623046875	1487541.350912323	0	1192	0.025332731498258765	null	null	185.0592041015625	185.07810974121094
380	185.1282196044922	9.099233333333332					1	DETECTED	185.1282 m/z @9.10 [CD8330_2.mzXML]	185.1282196044922	9.099233333333332	9.013316666666666	11.886050000000001	2.8727333333333345	26224.484375	424280.73613821424	0	1192	0.11473151853018848	2.342661867688654	2.980733973386031	185.1278533935547	185.1320037841797
381	186.0524139404297	10.063583333333334					1	DETECTED	186.0524 m/z @10.06 [CD8330_2.mzXML]	186.0524139404297	10.063583333333334	9.476883333333335	15.408783333333334	5.931899999999999	9682.5048828125	421286.22066571045	0	1192	0.11061478728130858	5.0553093574228845	0.21154715818060887	186.0522003173828	186.05789184570312
382	186.0732421875	1.9202833333333333					1	DETECTED	186.0732 m/z @1.92 [CD8330_2.mzXML]	186.0732421875	1.9202833333333333	0.15585000000000002	19.968166666666665	19.812316666666664	129317.296875	3134213.3588379216	0	1192	0.1252554286134837	2.60623058942147	3.351888509022272	186.0730743408203	186.07713317871094
383	186.2217254638672	11.38725					1	DETECTED	186.2217 m/z @11.39 [CD8330_2.mzXML]	186.2217254638672	11.38725	6.21325	11.465399999999999	5.2521499999999985	9901.88671875	974711.4031325376	0	1192	5.220281494246654	0.5075521839969075	0.015104367993815048	186.2119903564453	186.2217254638672
384	186.92259216308594	1.5537666666666667					1	DETECTED	186.9226 m/z @1.55 [CD8330_2.mzXML]	186.92259216308594	1.5537666666666667	1.4346666666666665	5.47785	4.043183333333333	14812.81640625	1051684.6169302978	0	1192	0.10174697110869979	16.973901483347298	32.827297782388214	186.9221954345703	186.930908203125
385	186.95193481445312	9.188583333333334					1	DETECTED	186.9519 m/z @9.19 [CD8330_2.mzXML]	186.95193481445312	9.188583333333334	9.13135	9.428633333333332	0.2972833333333327	19766.1640625	116041.32421667453	0	1192	0.08806690692047248	1.7836620906050988	2.1603949441288854	186.95152282714844	186.95245361328125
386	187.05723571777344	1.87745					1	DETECTED	187.0572 m/z @1.88 [CD8330_2.mzXML]	187.05723571777344	1.87745	1.2341333333333333	9.334766666666667	8.100633333333334	539252.875	9602341.692665342	0	1192	0.0947284158108912	0.8396958097054702	0.41869236182803077	187.05715942382812	187.0630340576172
387	187.07107543945312	2.737816666666667					1	DETECTED	187.0711 m/z @2.74 [CD8330_2.mzXML]	187.07107543945312	2.737816666666667	1.4805166666666667	8.541599999999999	7.0610833333333325	13746.8486328125	1500267.567632842	0	1192	0.614773378869303	2.8080344123651204	1.6371286319766487	187.0707550048828	187.08096313476562
388	187.12619018554688	18.778833333333335					1	DETECTED	187.1262 m/z @18.78 [CD8330_2.mzXML]	187.12619018554688	18.778833333333335	0.1013	20.004833333333334	19.903533333333336	3900.530029296875	2637864.5791909774	0	1192	13.079430609001191	0.5328201796811142	0.06564035936222835	187.12274169921875	187.13250732421875
389	187.4725341796875	9.188583333333334					1	DETECTED	187.4725 m/z @9.19 [CD8330_2.mzXML]	187.4725341796875	9.188583333333334	9.115833333333335	9.2889	0.17306666666666537	14769.630859375	85725.74554193071	0	1192	0.09665173690896722	1.1894616265750326	2.0128404936255535	187.4722442626953	187.47256469726562
390	188.04368591308594	9.188583333333334					1	DETECTED	188.0437 m/z @9.19 [CD8330_2.mzXML]	188.04368591308594	9.188583333333334	2.0754333333333332	9.2889	7.213466666666667	7713.09033203125	1473253.5021741637	0	1192	7.10052084072034	0.5070514938295035	0.014102987659007072	188.03372192382812	188.04368591308594
391	188.05848693847656	9.202499999999999					1	DETECTED	188.0585 m/z @9.20 [CD8330_2.mzXML]	188.05848693847656	9.202499999999999	5.547816666666667	9.304	3.7561833333333334	10887.921875	684695.4691477049	0	1192	0.05954316657920877	0.5138862920180045	0.027772584036009008	188.04953002929688	188.05848693847656
392	188.07020568847656	9.188583333333334					1	DETECTED	188.0702 m/z @9.19 [CD8330_2.mzXML]	188.07020568847656	9.188583333333334	1.8484166666666666	18.851333333333333	17.002916666666668	5551262.0	4.158551330848537E7	1	1192	0.099998246631678	1.6361032396434303	1.7654619385953314	188.0602569580078	188.07925415039062
393	188.0832977294922	9.202499999999999					1	DETECTED	188.0833 m/z @9.20 [CD8330_2.mzXML]	188.0832977294922	9.202499999999999	1.7439333333333333	9.259616666666666	7.515683333333333	13888.2568359375	856292.0426773988	0	1192	0.024302422511647492	0.5038289304915601	0.007657860983120177	188.08140563964844	188.09202575683594
394	188.09510803222656	9.188583333333334					1	DETECTED	188.0951 m/z @9.19 [CD8330_2.mzXML]	188.09510803222656	9.188583333333334	9.146116666666668	17.572	8.425883333333331	5830.7529296875	803907.2182302857	0	1192	0.09087414623177281	99.20584772370643	159.45478068289768	188.0936737060547	188.10272216796875
395	189.0234375	13.5948					1	DETECTED	189.0234 m/z @13.59 [CD8330_2.mzXML]	189.0234375	13.5948	11.199616666666666	15.956533333333335	4.756916666666669	5311.63525390625	653591.8309375308	0	1192	1.6516050041775152	0.9930172359805446	0.9860344719610893	189.02291870117188	189.0250244140625
396	189.0467987060547	1.4346666666666665					1	DETECTED	189.0468 m/z @1.43 [CD8330_2.mzXML]	189.0467987060547	1.4346666666666665	1.416	10.4428	9.0268	8909.6513671875	1858135.8198314211	0	1192	0.09725580013522617	241.78928571428645	482.5785714285729	189.046630859375	189.0520477294922
397	189.07357788085938	9.188583333333334					1	DETECTED	189.0736 m/z @9.19 [CD8330_2.mzXML]	189.07357788085938	9.188583333333334	9.099233333333332	10.54875	1.4495166666666677	540018.75	3903609.6077880473	0	1192	0.10417647494825566	1.6411710989201735	1.731988081178777	189.07330322265625	189.0740203857422
398	189.08673095703125	2.5059166666666663					1	DETECTED	189.0867 m/z @2.51 [CD8330_2.mzXML]	189.08673095703125	2.5059166666666663	1.8918833333333334	18.61466666666667	16.722783333333336	44172.0859375	5419306.554971865	0	1192	1.0390410404542525	11.273148407221921	6.9945842102579245	189.08619689941406	189.09104919433594
399	189.15924072265625	1.6737333333333335					1	DETECTED	189.1592 m/z @1.67 [CD8330_2.mzXML]	189.15924072265625	1.6737333333333335	1.5832000000000002	15.158150000000001	13.574950000000001	14625.416015625	2573988.919395416	0	1192	0.15921207480023658	74.97210972017672	138.9579995335214	189.15911865234375	189.163818359375
400	189.1985626220703	9.188583333333334					1	DETECTED	189.1986 m/z @9.19 [CD8330_2.mzXML]	189.1985626220703	9.188583333333334	9.115833333333335	9.365833333333335	0.25	17741.7890625	109745.40599291935	0	1192	0.08350374984042297	null	1.6245582342286082	189.19775390625	189.19882202148438
401	190.04978942871094	9.930366666666666					1	DETECTED	190.0498 m/z @9.93 [CD8330_2.mzXML]	190.04978942871094	9.930366666666666	9.799433333333333	10.2008	0.4013666666666662	5505.57861328125	77034.68794342034	0	1192	0.2503248070409363	1.5327138492871697	2.320244345401902	190.04928588867188	190.05029296875
402	190.08567810058594	10.8032					1	DETECTED	190.0857 m/z @10.80 [CD8330_2.mzXML]	190.08567810058594	10.8032	2.424183333333333	11.151033333333334	8.72685	37341.00390625	1240809.1195050043	0	1192	1.6589448144172803	0.6082740525314366	0.1685217185400055	190.07720947265625	190.0904998779297
403	190.1436004638672	10.305116666666667					1	DETECTED	190.1436 m/z @10.31 [CD8330_2.mzXML]	190.1436004638672	10.305116666666667	0.46768333333333334	19.162	18.694316666666666	36151.37890625	1879127.0720574034	0	1192	0.1879053945949778	0.9578662068811592	1.047728439485567	190.14303588867188	190.1498565673828
404	190.9677734375	13.933983333333334					1	DETECTED	190.9678 m/z @13.93 [CD8330_2.mzXML]	190.9677734375	13.933983333333334	0.1013	19.931166666666666	19.829866666666668	4707.02685546875	1443313.486312195	0	1192	3.0213556262321077	0.7167758485037249	0.8234345746118766	190.96258544921875	190.96861267089844
405	190.98095703125	11.43305					1	DETECTED	190.9810 m/z @11.43 [CD8330_2.mzXML]	190.98095703125	11.43305	1.5247	16.525199999999998	15.000499999999999	7605.2373046875	2106140.2107203356	0	1192	0.34946456490229494	0.7569625618796267	0.4225290549854687	190.97164916992188	190.98953247070312
406	191.0172119140625	3.01995					1	DETECTED	191.0172 m/z @3.02 [CD8330_2.mzXML]	191.0172119140625	3.01995	2.327633333333333	16.32336666666667	13.995733333333336	10972.6904296875	1315905.1627406618	0	1192	0.34633825733360757	9.3457330520504	17.355499777170134	191.0079803466797	191.01808166503906
407	191.0397491455078	1.7915833333333333					1	DETECTED	191.0397 m/z @1.79 [CD8330_2.mzXML]	191.0397491455078	1.7915833333333333	1.4346666666666665	11.151033333333334	9.716366666666667	67045.796875	2023250.811029481	0	1192	0.21000439741608568	8.543360104862197	0.7977170641699362	191.0341796875	191.04843139648438
408	191.07620239257812	1.6588833333333333					1	DETECTED	191.0762 m/z @1.66 [CD8330_2.mzXML]	191.07620239257812	1.6588833333333333	1.5832000000000002	9.428633333333332	7.845433333333332	100663.1015625	3148999.488324097	0	1192	0.058731720862661874	40.930079137454996	0.6584753671574035	191.07618713378906	191.0814208984375
409	191.97142028808594	1.3068					1	DETECTED	191.9714 m/z @1.31 [CD8330_2.mzXML]	191.97142028808594	1.3068	0.11956666666666667	19.949333333333335	19.829766666666668	1632.973388671875	1183139.401064545	0	1192	0.126093016002371	8.35125080719881	15.70250161439762	191.9706268310547	191.97244262695312
410	192.00784301757812	11.071483333333333					1	DETECTED	192.0078 m/z @11.07 [CD8330_2.mzXML]	192.00784301757812	11.071483333333333	0.13763333333333333	20.004833333333334	19.8672	2937.158203125	1493710.3094083252	0	1192	18.634439706025052	0.9085180425924995	0.8170360851849989	192.00726318359375	192.00938415527344
411	192.06541442871094	7.726299999999999					1	DETECTED	192.0654 m/z @7.73 [CD8330_2.mzXML]	192.06541442871094	7.726299999999999	1.7439333333333333	18.5415	16.797566666666665	4115.97509765625	1079133.4581716915	0	1192	0.40111306771081345	1.403923196505285	8.981086558350622	192.0643768310547	192.0740966796875
412	192.1342010498047	4.453033333333334					1	DETECTED	192.1342 m/z @4.45 [CD8330_2.mzXML]	192.1342010498047	4.453033333333334	3.52335	4.727033333333334	1.2036833333333337	2146.1416015625	101511.94442852784	0	1192	0.2979882745293807	0.6473620049837758	0.2947240099675516	192.13331604003906	192.1348114013672
413	192.96127319335938	2.1176666666666666					1	DETECTED	192.9613 m/z @2.12 [CD8330_2.mzXML]	192.96127319335938	2.1176666666666666	1.9911666666666668	17.205	15.213833333333332	11698.6875	1326872.95044516	0	1192	0.21253361786157887	53.42912365830523	108.93698129179704	192.96083068847656	192.965087890625
414	193.00161743164062	1.5247					1	DETECTED	193.0016 m/z @1.52 [CD8330_2.mzXML]	193.00161743164062	1.5247	1.416	15.66295	14.24695	10004.8046875	1102596.8571789549	0	1192	0.026165298841573925	63.45837005305095	74.22060384666915	192.9986572265625	193.01072692871094
415	193.0345916748047	1.6737333333333335					1	DETECTED	193.0346 m/z @1.67 [CD8330_2.mzXML]	193.0345916748047	1.6737333333333335	1.4346666666666665	17.315333333333335	15.880666666666668	6646.44287109375	1255560.1129691773	0	1192	1.8260720986390724	4.316519907483784	7.607794614489836	193.03382873535156	193.03955078125
416	193.08578491210938	10.489749999999999					1	DETECTED	193.0858 m/z @10.49 [CD8330_2.mzXML]	193.08578491210938	10.489749999999999	0.52235	11.416816666666668	10.894466666666668	134791.4375	7501220.768088683	0	1192	0.08858286894089673	0.5119822723473575	4.595971086735538	193.08221435546875	193.09300231933594
417	193.90638732910156	9.898133333333334					1	DETECTED	193.9064 m/z @9.90 [CD8330_2.mzXML]	193.90638732910156	9.898133333333334	9.8662	13.31875	3.4525500000000005	2609.483154296875	316467.2845740357	0	1192	0.09829641160025204	54.058716075154265	107.11743215030853	193.8994140625	193.9064178466797
418	194.0325469970703	1.6737333333333335					1	DETECTED	194.0325 m/z @1.67 [CD8330_2.mzXML]	194.0325469970703	1.6737333333333335	1.6588833333333333	19.931166666666666	18.272283333333334	5338.22314453125	1926381.262943146	0	1192	15.532011370039195	615.228395061718	10.26520235201779	194.03192138671875	194.03390502929688
419	194.08921813964844	10.489749999999999					1	DETECTED	194.0892 m/z @10.49 [CD8330_2.mzXML]	194.08921813964844	10.489749999999999	2.7790666666666666	10.6626	7.883533333333332	13842.7041015625	498387.99126855447	0	1192	0.08873190082989701	0.5136608535549803	1.7066294310383714	194.0795440673828	194.0894012451172
420	194.11740112304688	8.1155					1	DETECTED	194.1174 m/z @8.12 [CD8330_2.mzXML]	194.11740112304688	8.1155	0.1013	19.9865	19.8852	4364.21435546875	1425736.0447913513	0	1192	1.2614755967351243	1.2406228943625066	0.8362549278352461	194.11444091796875	194.11767578125
421	194.96255493164062	11.232433333333335					1	DETECTED	194.9626 m/z @11.23 [CD8330_2.mzXML]	194.96255493164062	11.232433333333335	2.0471166666666667	17.241833333333332	15.194716666666665	4398.25390625	2524440.7614022237	0	1192	4.043055287919319	0.8271199142109051	0.6542398284218105	194.95887756347656	194.9635467529297
422	194.97659301757812	11.675716666666666					1	DETECTED	194.9766 m/z @11.68 [CD8330_2.mzXML]	194.97659301757812	11.675716666666666	11.465399999999999	15.122716666666667	3.6573166666666683	10204.888671875	714912.6788685304	0	1192	0.7316358693864302	8.694785640700506	10.690182819351142	194.9757537841797	194.9775390625
423	195.02967834472656	16.910833333333333					1	DETECTED	195.0297 m/z @16.91 [CD8330_2.mzXML]	195.02967834472656	16.910833333333333	0.13763333333333333	19.968166666666665	19.83053333333333	6940.69970703125	2313854.356578309	0	1192	2.4277957120713634	0.5911374494232863	0.37462113936673835	195.02883911132812	195.03916931152344
424	195.0872039794922	9.898133333333334					1	DETECTED	195.0872 m/z @9.90 [CD8330_2.mzXML]	195.0872039794922	9.898133333333334	0.1013	20.004833333333334	19.903533333333336	732360.5	1.3910323239647673E7	1	1192	0.1186199906331229	0.51711862506859	2.6071149594025274	195.0799560546875	195.0879364013672
425	195.10122680664062	11.542966666666667					1	DETECTED	195.1012 m/z @11.54 [CD8330_2.mzXML]	195.10122680664062	11.542966666666667	6.10785	16.269016666666666	10.161166666666666	61294.0	2050892.0693992896	0	1192	0.08721397456589841	0.5408218564861232	7.521541300710457	195.09866333007812	195.10964965820312
426	195.11279296875	9.304					1	DETECTED	195.1128 m/z @9.30 [CD8330_2.mzXML]	195.11279296875	9.304	9.245116666666666	10.873233333333333	1.628116666666667	35524.9921875	704406.3013129891	0	1192	0.1020013711092691	0.515923517257312	4.310210523383938	195.11146545410156	195.11373901367188
427	195.17373657226562	12.581733333333334					1	DETECTED	195.1737 m/z @12.58 [CD8330_2.mzXML]	195.17373657226562	12.581733333333334	12.548183333333332	12.86125	0.3130666666666677	6786.66064453125	45371.5647303468	0	1192	0.054437250242413526	4.665673124689291	8.331346249378582	195.17369079589844	195.1743927001953
428	196.00245666503906	18.978833333333334					1	DETECTED	196.0025 m/z @18.98 [CD8330_2.mzXML]	196.00245666503906	18.978833333333334	0.19245	19.968166666666665	19.775716666666664	5076.41455078125	2209160.6743016965	0	1192	0.6860759552758608	0.5263311281309245	0.0893569005193089	196.00144958496094	196.00326538085938
429	196.06871032714844	11.43305					1	DETECTED	196.0687 m/z @11.43 [CD8330_2.mzXML]	196.06871032714844	11.43305	8.877366666666667	18.121	9.243633333333332	3561.92529296875	1130940.9623244626	0	1192	9.167985813809096	1.8084465341950295	2.616893068390059	196.05960083007812	196.06875610351562
430	196.08018493652344	1.8342500000000002					1	DETECTED	196.0802 m/z @1.83 [CD8330_2.mzXML]	196.08018493652344	1.8342500000000002	1.8200166666666666	1.87745	0.05743333333333345	21117.04296875	50483.72821972676	0	1192	0.07966176854619955	2.017564402810279	3.0351288056205576	196.08018493652344	196.08055114746094
431	196.09085083007812	9.898133333333334					1	DETECTED	196.0909 m/z @9.90 [CD8330_2.mzXML]	196.09085083007812	9.898133333333334	0.2476	18.63266666666667	18.38506666666667	52536.359375	2238327.5798631595	0	1192	0.11341624499453395	0.8943986780978183	0.5828327163965039	196.09017944335938	196.09893798828125
432	196.1160430908203	9.350066666666667					1	DETECTED	196.1160 m/z @9.35 [CD8330_2.mzXML]	196.1160430908203	9.350066666666667	9.350066666666667	9.4127	0.06263333333333243	2095.590576171875	6561.993811767461	0	1192	0.06108606753940471	null	null	196.11544799804688	196.1160888671875
433	196.8648223876953	1.9769166666666667					1	DETECTED	196.8648 m/z @1.98 [CD8330_2.mzXML]	196.8648223876953	1.9769166666666667	1.7069	2.257966666666667	0.5510666666666668	18088.0078125	335954.4648831789	0	1192	0.3814373952546708	1.0204308376026177	0.9679305935692487	196.86428833007812	196.86500549316406
434	196.95584106445312	11.232433333333335					1	DETECTED	196.9558 m/z @11.23 [CD8330_2.mzXML]	196.95584106445312	11.232433333333335	11.038133333333333	16.34165	5.303516666666669	8045.6884765625	656093.7401287233	0	1192	1.0803145913933392	13.513155533804056	26.32950887636089	196.9552764892578	196.95701599121094
435	196.98779296875	9.6901					1	DETECTED	196.9878 m/z @9.69 [CD8330_2.mzXML]	196.98779296875	9.6901	9.542466666666666	9.84965	0.3071833333333345	3126.74072265625	42741.19332983408	0	1192	0.23777688914652373	1.0403589975163736	1.0807179950327472	196.9873809814453	196.9882049560547
436	197.06463623046875	15.481183333333332					1	DETECTED	197.0646 m/z @15.48 [CD8330_2.mzXML]	197.06463623046875	15.481183333333332	0.3574333333333334	19.9865	19.629066666666667	9652.76953125	2686103.3952875673	0	1192	2.3879593976717057	0.8051471046927319	0.6166021374658598	197.05471801757812	197.06736755371094
437	197.08047485351562	11.038133333333333					1	DETECTED	197.0805 m/z @11.04 [CD8330_2.mzXML]	197.08047485351562	11.038133333333333	10.42595	11.103583333333335	0.6776333333333344	7167.37939453125	204371.53457495116	0	1192	2.090970362587738	0.553456208652094	0.10691241730418792	197.0803985595703	197.08102416992188
438	197.10040283203125	1.76135					1	DETECTED	197.1004 m/z @1.76 [CD8330_2.mzXML]	197.10040283203125	1.76135	1.61385	12.548183333333332	10.934333333333333	34424.67578125	1440154.411775543	0	1192	0.039623548166013434	28.163251456969284	101.69440260840773	197.0908966064453	197.1062469482422
439	197.12841796875	9.735933333333332					1	DETECTED	197.1284 m/z @9.74 [CD8330_2.mzXML]	197.12841796875	9.735933333333332	2.751516666666667	10.131833333333333	7.3803166666666655	26498.62890625	687200.0625663456	0	1192	0.09300304665120152	0.40468307248121377	0.4555605452820204	197.12789916992188	197.12889099121094
440	198.0524139404297	10.51915					1	DETECTED	198.0524 m/z @10.52 [CD8330_2.mzXML]	198.0524139404297	10.51915	10.489749999999999	10.8032	0.31345000000000134	28465.107421875	165616.975072937	0	1192	0.09075901311924284	3.090552905375734	4.112104723235692	198.051513671875	198.05255126953125
441	198.08448791503906	1.87745					1	DETECTED	198.0845 m/z @1.88 [CD8330_2.mzXML]	198.08448791503906	1.87745	1.8059333333333332	2.299583333333333	0.4936499999999999	27988.134765625	250342.71597619643	0	1192	0.08284208285661698	3.451293404800734	5.902586809601468	198.08421325683594	198.0854034423828
442	198.09739685058594	10.131833333333333					1	DETECTED	198.0974 m/z @10.13 [CD8330_2.mzXML]	198.09739685058594	10.131833333333333	3.2975333333333334	10.321783333333334	7.02425	1955.7110595703125	434319.95780938707	0	1192	1.5202113219951165	0.5138968145969596	0.027793629193919117	198.0958709716797	198.097900390625
443	198.86183166503906	2.0331					1	DETECTED	198.8618 m/z @2.03 [CD8330_2.mzXML]	198.86183166503906	2.0331	1.6894	14.49075	12.80135	17370.982421875	3032653.9799431153	0	1192	0.4073194041483801	18.622854233343023	36.245708466686054	198.85482788085938	198.8621368408203
444	198.9398193359375	1.5391833333333333					1	DETECTED	198.9398 m/z @1.54 [CD8330_2.mzXML]	198.9398193359375	1.5391833333333333	1.4346666666666665	4.2011666666666665	2.7664999999999997	286865.0625	2918750.8847828982	0	1192	0.12240616721307207	0.9055633755957777	0.7501094785065825	198.9354248046875	198.94004821777344
445	199.0057373046875	9.013316666666666					1	DETECTED	199.0057 m/z @9.01 [CD8330_2.mzXML]	199.0057373046875	9.013316666666666	8.911083333333332	16.746	7.8349166666666665	2529.43310546875	379987.95330303954	0	1192	0.15347133938384339	38.318796869905086	75.63759373981017	199.00535583496094	199.01083374023438
446	200.04014587402344	1.6737333333333335					1	DETECTED	200.0401 m/z @1.67 [CD8330_2.mzXML]	200.04014587402344	1.6737333333333335	1.61385	9.065050000000001	7.451200000000001	35314.91015625	1156309.5752708437	0	1192	0.04309686335417062	62.21430559421079	0.9659078008449594	200.03504943847656	200.0435333251953
447	200.0679473876953	1.8200166666666666					1	DETECTED	200.0679 m/z @1.82 [CD8330_2.mzXML]	200.0679473876953	1.8200166666666666	1.7915833333333333	3.7520333333333338	1.9604500000000005	95136.140625	2045710.5308551635	0	1192	0.13157677634178255	34.47450175849945	67.9490035169989	200.06788635253906	200.075927734375
448	200.12783813476562	2.0614					1	DETECTED	200.1278 m/z @2.06 [CD8330_2.mzXML]	200.12783813476562	2.0614	1.9628833333333333	8.62465	6.661766666666668	22413.310546875	820315.0629218748	0	1192	0.26204954006797077	7.161039496046608	10.952010169187215	200.12696838378906	200.12860107421875
449	200.93748474121094	1.5537666666666667					1	DETECTED	200.9375 m/z @1.55 [CD8330_2.mzXML]	200.93748474121094	1.5537666666666667	1.4656833333333334	1.5832000000000002	0.11751666666666671	36530.703125	215523.40663183594	0	1192	0.12791127962936533	0.6670766319772948	0.3341532639545896	200.93727111816406	200.93760681152344
450	200.972900390625	1.5247					1	DETECTED	200.9729 m/z @1.52 [CD8330_2.mzXML]	200.972900390625	1.5247	1.4505833333333333	2.341416666666667	0.8908333333333336	65121.703125	1128847.1421884769	0	1192	0.1270376849099586	6.009669440071965	11.01933888014393	200.96786499023438	200.97300720214844
451	201.01556396484375	1.8918833333333334					1	DETECTED	201.0156 m/z @1.89 [CD8330_2.mzXML]	201.01556396484375	1.8918833333333334	1.76135	3.52335	1.7620000000000002	142215.0625	2079754.8733718873	0	1192	0.0986672118163503	2.7657890151123325	4.906582240728125	201.0154571533203	201.01651000976562
452	201.1117706298828	0.9789833333333333					1	DETECTED	201.1118 m/z @0.98 [CD8330_2.mzXML]	201.1117706298828	0.9789833333333333	0.1013	20.004833333333334	19.903533333333336	39875.26953125	2.8245752825527605E7	0	1192	13.854446993763336	0.8817379385076489	0.7399558852712557	201.11138916015625	201.11227416992188
453	202.0473175048828	9.705383333333334					1	DETECTED	202.0473 m/z @9.71 [CD8330_2.mzXML]	202.0473175048828	9.705383333333334	1.7439333333333333	10.288216666666667	8.544283333333334	57514.73828125	6192935.2873692615	0	1192	7.888756215193979	0.5153372489201367	0.01843517375425225	202.04690551757812	202.05337524414062
454	202.089599609375	10.063583333333334					1	DETECTED	202.0896 m/z @10.06 [CD8330_2.mzXML]	202.089599609375	10.063583333333334	9.047483333333334	10.149000000000001	1.101516666666667	8271.896484375	390684.0885090333	0	1192	1.0401024016467737	0.5420316241839717	0.08406324836794327	202.08575439453125	202.08975219726562
455	202.10699462890625	2.28575					1	DETECTED	202.1070 m/z @2.29 [CD8330_2.mzXML]	202.10699462890625	2.28575	0.1013	19.968166666666665	19.866866666666667	8987.2041015625	3426240.7787572634	0	1192	18.401929387154738	4.5473383841851875	15.173148067242362	202.1066131591797	202.11581420898438
456	202.97036743164062	1.5247					1	DETECTED	202.9704 m/z @1.52 [CD8330_2.mzXML]	202.97036743164062	1.5247	1.4346666666666665	1.61385	0.17918333333333347	19849.599609375	134471.36267712404	0	1192	0.11474794126469567	0.995094409477971	0.9716759175625095	202.97006225585938	202.9709014892578
457	203.05181884765625	1.7915833333333333					1	DETECTED	203.0518 m/z @1.79 [CD8330_2.mzXML]	203.05181884765625	1.7915833333333333	1.6894	15.354733333333334	13.665333333333333	1530512.625	3.666939828778505E7	1	1192	0.2842736108672188	6.11760249225025	10.97187854696947	203.0500030517578	203.05349731445312
458	203.14988708496094	1.8630666666666669					1	DETECTED	203.1499 m/z @1.86 [CD8330_2.mzXML]	203.14988708496094	1.8630666666666669	1.2341333333333333	8.5254	7.291266666666666	57074.765625	1309597.3903713077	0	1192	0.0859359556596615	0.4220757719434808	0.7930294262873623	203.14273071289062	203.1503448486328
459	203.82357788085938	9.188583333333334					1	DETECTED	203.8236 m/z @9.19 [CD8330_2.mzXML]	203.82357788085938	9.188583333333334	9.13135	9.460666666666667	0.32931666666666715	23383.875	156695.69238336166	0	1192	0.09407623425943257	2.8769656377401973	4.753931275480395	203.82330322265625	203.8241424560547
460	204.05543518066406	1.8059333333333332					1	DETECTED	204.0554 m/z @1.81 [CD8330_2.mzXML]	204.05543518066406	1.8059333333333332	1.76135	10.714633333333333	8.953283333333333	88387.328125	2438789.261506012	0	1192	0.49183435390205665	21.892496800133813	47.827299341037	204.05499267578125	204.06539916992188
461	204.12258911132812	1.87745					1	DETECTED	204.1226 m/z @1.88 [CD8330_2.mzXML]	204.12258911132812	1.87745	1.8484166666666666	10.4428	8.594383333333333	550103.9375	8304450.894802584	0	1192	0.12787852612913153	12.6553657171134	18.121764760675205	204.12222290039062	204.1236114501953
462	204.4162139892578	9.188583333333334					1	DETECTED	204.4162 m/z @9.19 [CD8330_2.mzXML]	204.4162139892578	9.188583333333334	9.13135	9.304	0.17265000000000086	17151.998046875	100850.26997595202	0	1192	0.012356936944389219	1.50829935934768	2.402813966463663	204.41595458984375	204.41629028320312
463	204.9565887451172	1.61385					1	DETECTED	204.9566 m/z @1.61 [CD8330_2.mzXML]	204.9565887451172	1.61385	1.5684833333333332	1.7069	0.13841666666666685	80699.3828125	266938.2588147582	0	1192	0.045882705856078676	1.2238255498067407	1.3160287299836493	204.9563446044922	204.9568634033203
464	204.99607849121094	11.8717					1	DETECTED	204.9961 m/z @11.87 [CD8330_2.mzXML]	204.99607849121094	11.8717	1.5537666666666667	15.827316666666666	14.27355	5483.1650390625	2577847.016144714	0	1192	2.5199668019740624	0.6916864811428645	0.3459033082074192	204.9954376220703	205.00416564941406
465	205.04714965820312	9.3194					1	DETECTED	205.0471 m/z @9.32 [CD8330_2.mzXML]	205.04714965820312	9.3194	1.76135	9.9963	8.23495	22414.60546875	2077924.365756012	0	1192	7.482184524221523	0.5447800689331243	1.2209692118558144	205.04469299316406	205.05670166015625
466	205.066650390625	9.188583333333334					1	DETECTED	205.0667 m/z @9.19 [CD8330_2.mzXML]	205.066650390625	9.188583333333334	3.3874833333333334	16.6165	13.229016666666665	7890.39501953125	826223.4119792479	0	1192	0.034791010725072624	1.1402162233599373	1.3181355956771874	205.0598907470703	205.07534790039062
467	205.0856170654297	12.448216666666667					1	DETECTED	205.0856 m/z @12.45 [CD8330_2.mzXML]	205.0856170654297	12.448216666666667	0.1013	20.004833333333334	19.903533333333336	17509.443359375	4498990.834416742	0	1192	3.350181441927825	0.6063591117184554	0.28908934958026256	205.07716369628906	205.08636474609375
468	205.09678649902344	9.188583333333334					1	DETECTED	205.0968 m/z @9.19 [CD8330_2.mzXML]	205.09678649902344	9.188583333333334	9.082083333333333	11.707066666666666	2.624983333333333	6514644.5	4.844818809727844E7	1	1192	0.09970468137661115	1.8628223483060338	1.7470581707151407	205.09640502929688	205.09747314453125
469	205.12603759765625	1.8630666666666669					1	DETECTED	205.1260 m/z @1.86 [CD8330_2.mzXML]	205.12603759765625	1.8630666666666669	1.8484166666666666	9.304	7.455583333333333	57623.546875	1323631.4796018987	0	1192	0.17025211536738705	252.03689598038696	31.76889823059628	205.11618041992188	205.12945556640625
470	205.98703002929688	11.38725					1	DETECTED	205.9870 m/z @11.39 [CD8330_2.mzXML]	205.98703002929688	11.38725	0.1013	19.9865	19.8852	18604.560546875	3966662.824924867	0	1192	0.42469706129383944	1.1656758724256178	2.2609471604205416	205.98667907714844	205.9947509765625
471	206.08096313476562	10.288216666666667					1	DETECTED	206.0810 m/z @10.29 [CD8330_2.mzXML]	206.08096313476562	10.288216666666667	0.11956666666666667	19.363333333333333	19.243766666666666	86004.875	1748269.965445832	0	1192	0.08703110531851088	2.3432896736485853	3.2133720062759776	206.08071899414062	206.08949279785156
472	206.10008239746094	9.188583333333334					1	DETECTED	206.1001 m/z @9.19 [CD8330_2.mzXML]	206.10008239746094	9.188583333333334	9.082083333333333	10.235433333333333	1.1533499999999997	687996.375	5038334.068105729	0	1192	0.09825340306113262	3.1012122930668147	1.7450747249359106	206.09994506835938	206.1005859375
473	206.38198852539062	9.188583333333334					1	DETECTED	206.3820 m/z @9.19 [CD8330_2.mzXML]	206.38198852539062	9.188583333333334	9.13135	9.365833333333335	0.23448333333333515	22901.796875	132306.7697297361	0	1192	0.08997439320857481	2.3788370676272006	2.2955766606567645	206.38143920898438	206.38233947753906
474	206.8933563232422	1.76135					1	DETECTED	206.8934 m/z @1.76 [CD8330_2.mzXML]	206.8933563232422	1.76135	1.6894	2.2439833333333334	0.5545833333333334	42064.01171875	541727.382697998	0	1192	0.14151178122204722	3.853949501968963	4.188649526803647	206.8931427001953	206.8939666748047
475	206.9907684326172	16.067050000000002					1	DETECTED	206.9908 m/z @16.07 [CD8330_2.mzXML]	206.9907684326172	16.067050000000002	0.2476	19.949333333333335	19.701733333333337	6227.08642578125	2077586.0601568602	0	1192	8.469528235401183	0.6227060148530238	0.25185143926372205	206.98709106445312	206.99722290039062
476	207.0164794921875	12.630683333333334					1	DETECTED	207.0165 m/z @12.63 [CD8330_2.mzXML]	207.0164794921875	12.630683333333334	1.4346666666666665	15.282533333333333	13.847866666666667	8174.3671875	2225705.2532100207	0	1192	1.5486461486888796	0.6184282802961172	0.2368565605922344	207.01194763183594	207.01773071289062
477	207.08436584472656	10.305116666666667					1	DETECTED	207.0844 m/z @10.31 [CD8330_2.mzXML]	207.08436584472656	10.305116666666667	9.334766666666667	10.37375	1.0389833333333325	10838.5927734375	254152.91398767073	0	1192	0.08511790062660296	0.5353652462170004	0.0707304924340008	207.07626342773438	207.08436584472656
478	207.10426330566406	9.188583333333334					1	DETECTED	207.1043 m/z @9.19 [CD8330_2.mzXML]	207.10426330566406	9.188583333333334	3.58375	10.579450000000001	6.995700000000001	25415.771484375	660696.5887976075	0	1192	0.09622711145432739	1.1762785140337984	0.9884837784156727	207.10159301757812	207.1132049560547
479	208.0489959716797	16.231983333333332					1	DETECTED	208.0490 m/z @16.23 [CD8330_2.mzXML]	208.0489959716797	16.231983333333332	9.013316666666666	20.004833333333334	10.991516666666667	12447.4892578125	3150912.670176026	0	1192	2.3548991772085763	0.7789175329226272	0.4857592587114064	208.04824829101562	208.0491943359375
480	208.13302612304688	8.793133333333333					1	DETECTED	208.1330 m/z @8.79 [CD8330_2.mzXML]	208.13302612304688	8.793133333333333	8.274	11.857149999999999	3.58315	11321.474609375	578179.3049289552	0	1192	0.15538352534537836	0.6732342328293381	1.3595227883132592	208.13258361816406	208.13742065429688
481	208.8904571533203	1.76135					1	DETECTED	208.8905 m/z @1.76 [CD8330_2.mzXML]	208.8904571533203	1.76135	1.6894	9.799433333333333	8.110033333333334	25636.2890625	2911620.911747803	0	1192	0.1611798909907427	56.35881399119763	111.71762798239524	208.89035034179688	208.8932342529297
482	208.93478393554688	2.1317					1	DETECTED	208.9348 m/z @2.13 [CD8330_2.mzXML]	208.93478393554688	2.1317	2.0471166666666667	2.2020166666666667	0.15490000000000004	8556.22265625	52018.3358206788	0	1192	0.03820171647427362	0.9156650246305432	0.8313300492610863	208.93478393554688	208.9355926513672
483	208.97833251953125	13.711633333333333					1	DETECTED	208.9783 m/z @13.71 [CD8330_2.mzXML]	208.97833251953125	13.711633333333333	9.216533333333333	15.264833333333334	6.048300000000001	6901.462890625	1171976.4599102172	0	1192	2.421605624612546	0.6727659006473716	0.3455318012947432	208.97775268554688	208.98338317871094
484	209.03311157226562	1.4951666666666665					1	DETECTED	209.0331 m/z @1.50 [CD8330_2.mzXML]	209.03311157226562	1.4951666666666665	1.416	5.233483333333334	3.817483333333334	29962.533203125	874884.0197170714	0	1192	0.09856865508379298	11.827561314865097	17.637445700159912	209.0321807861328	209.03392028808594
485	209.0453338623047	16.4883					1	DETECTED	209.0453 m/z @16.49 [CD8330_2.mzXML]	209.0453338623047	16.4883	0.1013	20.004833333333334	19.903533333333336	27355.568359375	6830031.830637	0	1192	2.669406002642557	0.7302196055697979	0.45918722766947867	209.04397583007812	209.04891967773438
486	209.09190368652344	7.761766666666667					1	DETECTED	209.0919 m/z @7.76 [CD8330_2.mzXML]	209.09190368652344	7.761766666666667	5.669783333333333	12.2008	6.531016666666666	22323.630859375	1563344.0989447634	0	1192	0.6595294977289079	0.6995210579645827	2.2930317035570575	209.0843048095703	209.0991973876953
487	209.1166534423828	12.037716666666666					1	DETECTED	209.1167 m/z @12.04 [CD8330_2.mzXML]	209.1166534423828	12.037716666666666	2.6278333333333332	13.040099999999999	10.412266666666666	524387.8125	5836447.764611142	1	1192	0.10191281841534305	3.070539134704062	3.4180547515245197	209.11309814453125	209.12167358398438
488	209.16488647460938	9.783033333333332					1	DETECTED	209.1649 m/z @9.78 [CD8330_2.mzXML]	209.16488647460938	9.783033333333332	9.640716666666666	16.984166666666667	7.343450000000001	7756.35205078125	700348.2378767397	0	1192	4.3972490050139665	25.799683803724218	29.565585331976823	209.16458129882812	209.16690063476562
489	210.05015563964844	8.412866666666666					1	DETECTED	210.0502 m/z @8.41 [CD8330_2.mzXML]	210.05015563964844	8.412866666666666	3.447583333333333	17.186500000000002	13.738916666666668	2282.671630859375	749085.8071865541	0	1192	7.875486710340915	1.3834977527297874	1.7669955054595752	210.04454040527344	210.0599365234375
490	210.93528747558594	11.372433333333333					1	DETECTED	210.9353 m/z @11.37 [CD8330_2.mzXML]	210.93528747558594	11.372433333333333	2.10355	19.803	17.699450000000002	12336.9462890625	2539911.251012451	0	1192	0.5200240568120797	0.7825150510202143	0.5321320176827652	210.93231201171875	210.93585205078125
491	211.00282287597656	10.837983333333334					1	DETECTED	211.0028 m/z @10.84 [CD8330_2.mzXML]	211.00282287597656	10.837983333333334	10.474983333333334	19.32633333333333	8.851349999999996	4184.27490234375	1603285.2136961666	0	1192	0.3663815052392003	12.191942148760342	23.383884297520684	211.0027618408203	211.00535583496094
492	211.04176330566406	2.6551					1	DETECTED	211.0418 m/z @2.66 [CD8330_2.mzXML]	211.04176330566406	2.6551	2.0895333333333332	17.938333333333333	15.848799999999999	15689.1650390625	1515973.2166433104	0	1192	0.4774785370122099	1.2139854018389282	0.7794501778746387	211.04103088378906	211.0425567626953
493	211.05752563476562	9.381233333333334					1	DETECTED	211.0575 m/z @9.38 [CD8330_2.mzXML]	211.05752563476562	9.381233333333334	9.304	9.49355	0.18955000000000055	7191.77197265625	50279.0450499877	0	1192	0.10883687030310618	1.2271255934397869	1.4542511868795738	211.05738830566406	211.05767822265625
494	211.0797119140625	14.314516666666666					1	DETECTED	211.0797 m/z @14.31 [CD8330_2.mzXML]	211.0797119140625	14.314516666666666	11.82475	16.801166666666667	4.976416666666667	4879.931640625	630945.8339036863	0	1192	1.0811563899470027	0.9993741046684431	0.9987482093368862	211.07931518554688	211.08065795898438
495	211.10763549804688	8.59135					1	DETECTED	211.1076 m/z @8.59 [CD8330_2.mzXML]	211.10763549804688	8.59135	8.508583333333332	8.911083333333332	0.40249999999999986	7926.49609375	101139.860748627	0	1192	0.10402750508168168	2.4315344341521956	3.8630688683043912	211.10736083984375	211.10772705078125
496	211.13259887695312	12.166599999999999					1	DETECTED	211.1326 m/z @12.17 [CD8330_2.mzXML]	211.13259887695312	12.166599999999999	0.1013	20.004833333333334	19.903533333333336	5794.55712890625	3169491.790890745	0	1192	6.745918516446347	0.8248254636574862	0.9038327673281922	211.12266540527344	211.1337432861328
497	211.1439666748047	10.2706					1	DETECTED	211.1440 m/z @10.27 [CD8330_2.mzXML]	211.1439666748047	10.2706	2.43795	10.42595	7.988	13718.595703125	1535531.6170152589	0	1192	0.1455160937990172	0.5099168225313272	0.01983364506265444	211.13417053222656	211.1441650390625
498	212.01922607421875	11.38725					1	DETECTED	212.0192 m/z @11.39 [CD8330_2.mzXML]	212.01922607421875	11.38725	11.31325	11.807166666666665	0.49391666666666545	74976.9765625	545582.6903857455	0	1192	0.10015318501118742	1.6385938723858042	1.6716559837026066	212.0190887451172	212.01968383789062
499	212.0674591064453	10.837983333333334					1	DETECTED	212.0675 m/z @10.84 [CD8330_2.mzXML]	212.0674591064453	10.837983333333334	2.10355	11.05465	8.9511	5335.25927734375	1754147.3565474856	0	1192	0.11465138395858077	0.5124030179404884	0.024806035880976837	212.0668487548828	212.06787109375
500	212.83871459960938	2.0754333333333332					1	DETECTED	212.8387 m/z @2.08 [CD8330_2.mzXML]	212.83871459960938	2.0754333333333332	1.6894	17.535166666666665	15.845766666666666	16176.169921875	4438821.439314331	0	1192	0.41115579945874803	20.523832138848118	39.582111991666714	212.8384246826172	212.842041015625
501	212.99868774414062	1.8918833333333334					1	DETECTED	212.9987 m/z @1.89 [CD8330_2.mzXML]	212.99868774414062	1.8918833333333334	1.8630666666666669	3.17965	1.3165833333333332	20457.15234375	305983.57244976796	0	1192	0.08302615752446996	20.970408534584454	39.91984279475092	212.99868774414062	212.99990844726562
502	213.15924072265625	10.768266666666667					1	DETECTED	213.1592 m/z @10.77 [CD8330_2.mzXML]	213.15924072265625	10.768266666666667	0.4125	16.139666666666667	15.727166666666667	3540.4970703125	1132874.6851153567	0	1192	13.726732106636897	0.7593434254022718	0.5186868508045436	213.15887451171875	213.16456604003906
503	213.1778564453125	10.489749999999999					1	DETECTED	213.1779 m/z @10.49 [CD8330_2.mzXML]	213.1778564453125	10.489749999999999	10.474983333333334	10.595866666666666	0.12088333333333168	5033.02685546875	26785.714746276724	0	1192	0.09904589966649091	4.093115124153955	7.18623024830791	213.17770385742188	213.17820739746094
504	213.95867919921875	19.400166666666667					1	DETECTED	213.9587 m/z @19.40 [CD8330_2.mzXML]	213.95867919921875	19.400166666666667	0.1013	19.9865	19.8852	3410.366455078125	1360643.9772358397	0	1192	2.4481611618659755	0.5151908747663938	0.030783293562791414	213.9579315185547	213.95968627929688
505	214.01512145996094	11.342883333333333					1	DETECTED	214.0151 m/z @11.34 [CD8330_2.mzXML]	214.01512145996094	11.342883333333333	1.7915833333333333	11.416816666666668	9.625233333333334	7811.248046875	1911368.085570191	0	1192	0.0886192635382077	0.5038703282973697	0.04590829721931859	214.00607299804688	214.01666259765625
506	214.91720581054688	1.5247					1	DETECTED	214.9172 m/z @1.52 [CD8330_2.mzXML]	214.91720581054688	1.5247	1.4346666666666665	13.95165	12.516983333333334	763457.8125	6528790.5617799675	0	1192	0.11320412316390316	0.9958126611703106	0.9521944211036624	214.9150390625	214.9174041748047
507	214.9887237548828	1.5537666666666667					1	DETECTED	214.9887 m/z @1.55 [CD8330_2.mzXML]	214.9887237548828	1.5537666666666667	1.4505833333333333	1.6290666666666667	0.17848333333333333	76958.03125	473871.85017529293	0	1192	0.09504540114569515	0.8648845097722494	0.6770895749200675	214.98846435546875	214.9887237548828
508	215.01588439941406	1.9769166666666667					1	DETECTED	215.0159 m/z @1.98 [CD8330_2.mzXML]	215.01588439941406	1.9769166666666667	1.87745	10.6626	8.78515	70023.0	2659338.807839508	0	1192	1.5146639226815806	9.651103751664646	82.50219236554841	215.01544189453125	215.02345275878906
509	215.12759399414062	11.199616666666666					1	DETECTED	215.1276 m/z @11.20 [CD8330_2.mzXML]	215.12759399414062	11.199616666666666	0.46768333333333334	19.9865	19.518816666666666	3466.204833984375	1094515.273207062	0	1192	0.1546625088522937	0.9093802607793564	0.8187605215587127	215.1270294189453	215.12802124023438
510	216.06881713867188	8.476099999999999					1	DETECTED	216.0688 m/z @8.48 [CD8330_2.mzXML]	216.06881713867188	8.476099999999999	8.397416666666667	10.2533	1.8558833333333329	5542.64013671875	146818.16410089104	0	1192	0.12540656693341212	11.79337004871864	22.58674009743728	216.06651306152344	216.06944274902344
511	216.12269592285156	1.9911666666666668					1	DETECTED	216.1227 m/z @1.99 [CD8330_2.mzXML]	216.12269592285156	1.9911666666666668	1.9345333333333334	19.491666666666667	17.557133333333333	14702.3662109375	1224151.9245524292	0	1192	0.54418562104942	155.00706297822254	309.01412595644507	216.12205505371094	216.12319946289062
512	216.92222595214844	1.6737333333333335					1	DETECTED	216.9222 m/z @1.67 [CD8330_2.mzXML]	216.92222595214844	1.6737333333333335	1.5247	1.9628833333333333	0.43818333333333337	101750.6796875	1010488.3664138186	0	1192	0.17715257534355722	1.5318624347073035	2.1841086093354853	216.91348266601562	216.92254638671875
513	216.9504852294922	1.5097333333333334					1	DETECTED	216.9505 m/z @1.51 [CD8330_2.mzXML]	216.9504852294922	1.5097333333333334	1.4346666666666665	1.61385	0.17918333333333347	171709.453125	1171308.2796645511	0	1192	0.12119661113775893	1.1591061581192024	1.5142664438360676	216.9501495361328	216.95053100585938
514	217.04664611816406	10.907816666666667					1	DETECTED	217.0466 m/z @10.91 [CD8330_2.mzXML]	217.04664611816406	10.907816666666667	9.065050000000001	16.37816666666667	7.313116666666668	6741.84130859375	490076.9774643251	0	1192	0.08532802333066591	1.9842763598212843	9.45109818410999	217.03695678710938	217.0550537109375
515	217.0694580078125	9.898133333333334					1	DETECTED	217.0695 m/z @9.90 [CD8330_2.mzXML]	217.0694580078125	9.898133333333334	9.84965	10.131833333333333	0.28218333333333234	12736.4931640625	92396.17634750358	0	1192	0.11216245214592391	3.6078500753447797	3.043445449274239	217.06944274902344	217.07005310058594
516	217.08164978027344	2.0754333333333332					1	DETECTED	217.0816 m/z @2.08 [CD8330_2.mzXML]	217.08164978027344	2.0754333333333332	1.6290666666666667	15.827316666666666	14.19825	13158.7802734375	1493287.9341947648	0	1192	1.0461342032841756	6.833486630815273	5.009324643681438	217.07630920410156	217.08990478515625
517	217.09207153320312	10.321783333333334					1	DETECTED	217.0921 m/z @10.32 [CD8330_2.mzXML]	217.09207153320312	10.321783333333334	9.2889	10.4428	1.1539000000000001	2976.135009765625	125048.93127948011	0	1192	1.144549237788878	0.5585819631129681	0.11716392622593624	217.09169006347656	217.09512329101562
518	217.1213836669922	18.63266666666667					1	DETECTED	217.1214 m/z @18.63 [CD8330_2.mzXML]	217.1213836669922	18.63266666666667	0.1013	20.004833333333334	19.903533333333336	8330.9189453125	2361650.229474243	0	1192	0.9874658870702646	0.7229800057250383	0.5502678514589346	217.11788940429688	217.12255859375
519	217.9509735107422	1.5684833333333332					1	DETECTED	217.9510 m/z @1.57 [CD8330_2.mzXML]	217.9509735107422	1.5684833333333332	1.4346666666666665	1.5832000000000002	0.14853333333333363	20882.98046875	117202.73561920169	0	1192	0.05154606266382111	0.5543714396439652	0.11451845616652907	217.95077514648438	217.9512939453125
520	218.02142333984375	9.720583333333334					1	DETECTED	218.0214 m/z @9.72 [CD8330_2.mzXML]	218.02142333984375	9.720583333333334	9.575349999999998	14.314516666666666	4.739166666666668	7091.4697265625	772059.1454678345	0	1192	0.07770702929931339	16.315698875372743	31.631397750745485	218.0188751220703	218.02169799804688
521	218.08082580566406	9.1746					1	DETECTED	218.0808 m/z @9.17 [CD8330_2.mzXML]	218.08082580566406	9.1746	5.02635	18.340500000000002	13.314150000000001	5000.21484375	1091024.8372230222	0	1192	4.243763312774628	1.6047911770023506	1.4497177414677618	218.08070373535156	218.0862274169922
522	218.1383514404297	2.019016666666667					1	DETECTED	218.1384 m/z @2.02 [CD8330_2.mzXML]	218.1383514404297	2.019016666666667	0.13763333333333333	20.004833333333334	19.8672	60664.15234375	4092256.717970125	0	1192	0.28248135374174876	5.578472757859827	2.2092821359903536	218.13771057128906	218.1393280029297
523	218.21136474609375	10.39105					1	DETECTED	218.2114 m/z @10.39 [CD8330_2.mzXML]	218.21136474609375	10.39105	6.6522	10.51915	3.86695	6891.5595703125	868765.6497650757	0	1192	0.1195225783846734	0.5171309359829894	0.03426187196597881	218.2109375	218.2120361328125
524	218.96981811523438	9.735933333333332					1	DETECTED	218.9698 m/z @9.74 [CD8330_2.mzXML]	218.96981811523438	9.735933333333332	9.381233333333334	10.459866666666667	1.0786333333333324	17826.5078125	475318.7171225588	0	1192	0.46498944679593635	1.4717634474260992	1.6520129825953715	218.96888732910156	218.97010803222656
525	218.98345947265625	1.5247					1	DETECTED	218.9835 m/z @1.52 [CD8330_2.mzXML]	218.98345947265625	1.5247	1.4505833333333333	10.579450000000001	9.128866666666667	37108.48828125	5692063.466483216	0	1192	0.1360144629692519	61.58443894760518	112.71668696072092	218.98268127441406	218.98361206054688
526	219.0258026123047	1.7915833333333333					1	DETECTED	219.0258 m/z @1.79 [CD8330_2.mzXML]	219.0258026123047	1.7915833333333333	1.7069	18.121	16.414099999999998	973027.75	1.7813518462120693E7	1	1192	0.2758156819661075	3.8834952580611932	7.6725765290840835	219.01612854003906	219.0272674560547
527	219.0432891845703	8.70845					1	DETECTED	219.0433 m/z @8.71 [CD8330_2.mzXML]	219.0432891845703	8.70845	8.574533333333333	11.103583333333335	2.5290500000000016	8126.19091796875	244041.39838571168	0	1192	0.0714484914853557	9.442626011201048	1.0940749238531553	219.04293823242188	219.05319213867188
528	219.11697387695312	14.800366666666667					1	DETECTED	219.1170 m/z @14.80 [CD8330_2.mzXML]	219.11697387695312	14.800366666666667	1.0518333333333334	19.9865	18.934666666666665	12592.1796875	1918413.0655839546	0	1192	0.30676679734018464	1.0506117489527214	0.7646267851875208	219.1160430908203	219.11776733398438
529	219.17388916015625	11.357833333333334					1	DETECTED	219.1739 m/z @11.36 [CD8330_2.mzXML]	219.17388916015625	11.357833333333334	0.17426666666666665	19.9865	19.81223333333333	21939.482421875	1951816.4168502504	0	1192	0.9682653731313238	1.679333999403883	0.2651136782619375	219.17250061035156	219.1751708984375
530	220.0293426513672	1.7915833333333333					1	DETECTED	220.0293 m/z @1.79 [CD8330_2.mzXML]	220.0293426513672	1.7915833333333333	1.7439333333333333	13.530533333333333	11.7866	56397.78125	2206766.071817292	0	1192	0.2577103536842451	22.47986760826343	7.966601391152663	220.02928161621094	220.03793334960938
531	220.1175537109375	8.927950000000001					1	DETECTED	220.1176 m/z @8.93 [CD8330_2.mzXML]	220.1175537109375	8.927950000000001	2.3964333333333334	15.0536	12.657166666666665	14965.0703125	1063520.1301001585	0	1192	0.17635071752424736	1.0425008972230572	1.0878933694810318	220.11753845214844	220.12545776367188
532	220.93429565429688	1.5985166666666666					1	DETECTED	220.9343 m/z @1.60 [CD8330_2.mzXML]	220.93429565429688	1.5985166666666666	1.4656833333333334	11.7903	10.324616666666667	77225.3671875	2080919.0539418946	0	1192	0.05698768288456324	38.863048933500686	76.72609786700137	220.9310760498047	220.94314575195312
533	220.98114013671875	1.5097333333333334					1	DETECTED	220.9811 m/z @1.51 [CD8330_2.mzXML]	220.98114013671875	1.5097333333333334	1.4805166666666667	6.529416666666666	5.0489	8835.81640625	1292728.7421848145	0	1192	0.06181382030175797	86.40444951511694	171.80889903023387	220.9774627685547	220.9815673828125
534	220.99693298339844	1.4346666666666665					1	DETECTED	220.9969 m/z @1.43 [CD8330_2.mzXML]	220.99693298339844	1.4346666666666665	1.416	17.938333333333333	16.522333333333332	3029.235107421875	1505791.4064330142	0	1192	14.101153098235363	442.5625000000013	884.1250000000027	220.99618530273438	221.0069122314453
535	221.02423095703125	1.7765666666666666					1	DETECTED	221.0242 m/z @1.78 [CD8330_2.mzXML]	221.02423095703125	1.7765666666666666	1.7439333333333333	11.945	10.201066666666668	55348.68359375	1940050.185113007	0	1192	0.25713115182313273	116.15413572712997	17.196595057277207	221.0206756591797	221.02598571777344
536	221.05300903320312	11.571866666666667					1	DETECTED	221.0530 m/z @11.57 [CD8330_2.mzXML]	221.05300903320312	11.571866666666667	8.22705	15.735983333333333	7.508933333333333	18938.958984375	2136258.2048796387	0	1192	0.15838635732552042	1.122473080238578	0.057079031540286526	221.0502471923828	221.0540771484375
537	221.0807342529297	10.504333333333333					1	DETECTED	221.0807 m/z @10.50 [CD8330_2.mzXML]	221.0807342529297	10.504333333333333	10.459866666666667	11.05465	0.5947833333333339	42318.421875	300435.0895435788	0	1192	0.09251397210700318	2.738803171073851	5.275376381970856	221.07521057128906	221.0809783935547
538	221.09193420410156	8.62465					1	DETECTED	221.0919 m/z @8.62 [CD8330_2.mzXML]	221.09193420410156	8.62465	4.891883333333333	9.350066666666667	4.458183333333333	27844.67578125	712878.1178886116	0	1192	0.20258734964433422	0.5498008272959428	2.4088178508485933	221.091064453125	221.09278869628906
539	221.1175994873047	11.38725					1	DETECTED	221.1176 m/z @11.39 [CD8330_2.mzXML]	221.1175994873047	11.38725	0.15585000000000002	19.931166666666666	19.775316666666665	5082.70947265625	1600811.4680369261	0	1192	11.173263780709435	0.8803584889981064	1.3378229812257094	221.11607360839844	221.11788940429688
540	221.98193359375	1.3978166666666667					1	DETECTED	221.9819 m/z @1.40 [CD8330_2.mzXML]	221.98193359375	1.3978166666666667	0.19245	19.968166666666665	19.775716666666664	1608.2001953125	1142472.7974987791	0	1192	18.642166385730434	8.203195431542268	15.406390863084535	221.98094177246094	221.98248291015625
541	222.06451416015625	16.067050000000002					1	DETECTED	222.0645 m/z @16.07 [CD8330_2.mzXML]	222.06451416015625	16.067050000000002	9.526083333333334	20.004833333333334	10.47875	12675.720703125	2672880.9989840677	0	1192	2.365260748435764	0.7162936228152147	0.4683659069740663	222.0629425048828	222.06529235839844
542	222.86734008789062	1.76135					1	DETECTED	222.8673 m/z @1.76 [CD8330_2.mzXML]	222.86734008789062	1.76135	1.6894	2.0050166666666667	0.31561666666666666	40270.31640625	432735.78708593734	0	1192	0.30546776076115667	2.193305536252028	3.3866110725040564	222.86727905273438	222.86741638183594
543	222.9990692138672	1.8342500000000002					1	DETECTED	222.9991 m/z @1.83 [CD8330_2.mzXML]	222.9990692138672	1.8342500000000002	1.8342500000000002	14.60365	12.7694	24878.037109375	1.0844654583401114E7	0	1192	10.97948081443925	null	null	222.99195861816406	222.9990692138672
544	223.0609130859375	15.717766666666668					1	DETECTED	223.0609 m/z @15.72 [CD8330_2.mzXML]	223.0609130859375	15.717766666666668	9.082083333333333	19.675	10.592916666666667	23503.814453125	5763085.435664457	0	1192	2.445645785539895	0.7584096216759806	0.6722891718575477	223.06027221679688	223.06707763671875
545	223.09591674804688	11.542966666666667					1	DETECTED	223.0959 m/z @11.54 [CD8330_2.mzXML]	223.09591674804688	11.542966666666667	0.1013	20.004833333333334	19.903533333333336	1037185.8125	1.3029460973376077E7	1	1192	0.08337135826868014	0.5161207956933347	4.2132895372701995	223.09178161621094	223.0974578857422
546	223.13232421875	12.349716666666666					1	DETECTED	223.1323 m/z @12.35 [CD8330_2.mzXML]	223.13232421875	12.349716666666666	10.768266666666667	12.69695	1.928683333333332	83352.171875	1408285.0085687249	0	1192	0.0908128188796482	3.0766821481279965	0.9275920113403294	223.1238555908203	223.13284301757812
547	223.16873168945312	14.314516666666666					1	DETECTED	223.1687 m/z @14.31 [CD8330_2.mzXML]	223.16873168945312	14.314516666666666	11.465399999999999	15.535033333333333	4.069633333333334	8106.9951171875	906978.6798431394	0	1192	0.8471639508252338	0.7141921180248849	0.3319798572344021	223.16842651367188	223.1695098876953
548	224.86447143554688	1.76135					1	DETECTED	224.8645 m/z @1.76 [CD8330_2.mzXML]	224.86447143554688	1.76135	1.6737333333333335	2.1176666666666666	0.44393333333333307	25561.693359375	385597.2652382812	0	1192	0.4235341932745622	2.5333840593494434	4.066768118698887	224.8644256591797	224.864501953125
549	224.9507598876953	11.773349999999999					1	DETECTED	224.9508 m/z @11.77 [CD8330_2.mzXML]	224.9507598876953	11.773349999999999	10.890983333333333	16.801166666666667	5.910183333333334	36931.51171875	2556424.143687286	0	1192	0.4643816649945727	2.7237705600026816	2.0628644887273264	224.94960021972656	224.9519500732422
550	225.03424072265625	1.8342500000000002					1	DETECTED	225.0342 m/z @1.83 [CD8330_2.mzXML]	225.03424072265625	1.8342500000000002	1.7765666666666666	13.5948	11.818233333333332	47414.37109375	1947315.8057015382	0	1192	0.12768747284572335	102.44062409708141	203.88124819416282	225.0272674560547	225.03518676757812
551	225.07562255859375	10.166283333333332					1	DETECTED	225.0756 m/z @10.17 [CD8330_2.mzXML]	225.07562255859375	10.166283333333332	10.149000000000001	10.339	0.1899999999999995	8557.2958984375	53856.52087939424	0	1192	0.08453486013940115	5.496624879460536	10.702247434742244	225.07542419433594	225.0758514404297
552	225.14784240722656	12.365883333333333					1	DETECTED	225.1478 m/z @12.37 [CD8330_2.mzXML]	225.14784240722656	12.365883333333333	12.349716666666666	12.480500000000001	0.13078333333333525	8709.1796875	46428.63742224166	0	1192	0.10778382976165801	4.044845360824747	7.089690721649494	225.14779663085938	225.14837646484375
553	225.99871826171875	11.298633333333333					1	DETECTED	225.9987 m/z @11.30 [CD8330_2.mzXML]	225.99871826171875	11.298633333333333	11.265383333333334	11.416816666666668	0.1514333333333333	45210.734375	250228.70145458955	0	1192	0.06756047358238959	2.277192982456216	3.5543859649124316	225.99830627441406	225.998779296875
554	226.04470825195312	2.0471166666666667					1	DETECTED	226.0447 m/z @2.05 [CD8330_2.mzXML]	226.04470825195312	2.0471166666666667	1.9628833333333333	10.408766666666667	8.445883333333333	22720.056640625	893942.1884407962	0	1192	0.18247575834609897	10.61759035209964	19.699601091955603	226.044189453125	226.04698181152344
555	226.11871337890625	8.305066666666667					1	DETECTED	226.1187 m/z @8.31 [CD8330_2.mzXML]	226.11871337890625	8.305066666666667	7.882016666666667	8.826833333333333	0.9448166666666662	3848.64208984375	81529.97579193128	0	1192	0.1500005344184121	1.1166725761336325	1.2333451522672647	226.1177978515625	226.11886596679688
556	226.14132690429688	10.218183333333334					1	DETECTED	226.1413 m/z @10.22 [CD8330_2.mzXML]	226.14132690429688	10.218183333333334	10.166283333333332	14.55505	4.388766666666667	2998.171875	289157.381234314	0	1192	0.5804539950352652	42.28098908156581	83.56197816313161	226.13381958007812	226.141357421875
557	226.9510040283203	1.6290666666666667					1	DETECTED	226.9510 m/z @1.63 [CD8330_2.mzXML]	226.9510040283203	1.6290666666666667	1.5832000000000002	19.271666666666665	17.688466666666663	518145.84375	6135841.794953516	0	1192	0.052691720924907814	2.364946539553313	1.2098473023264245	226.9464874267578	226.95706176757812
558	227.07916259765625	9.188583333333334					1	DETECTED	227.0792 m/z @9.19 [CD8330_2.mzXML]	227.07916259765625	9.188583333333334	2.533	12.037716666666666	9.504716666666667	57695.234375	6604513.015771056	0	1192	0.1171859350225013	15.810387602575524	2.373755132315146	227.07882690429688	227.08270263671875
559	227.12466430664062	1.9345333333333334					1	DETECTED	227.1247 m/z @1.93 [CD8330_2.mzXML]	227.12466430664062	1.9345333333333334	1.8484166666666666	10.305116666666667	8.4567	31816.23828125	2645766.3312257384	0	1192	0.15055949348220388	2.522177729912432	3.908641872463599	227.12435913085938	227.1321258544922
560	227.17539978027344	9.783033333333332					1	DETECTED	227.1754 m/z @9.78 [CD8330_2.mzXML]	227.17539978027344	9.783033333333332	0.37561666666666665	20.004833333333334	19.629216666666668	99800.0859375	2657071.4539809586	1	1192	0.13854262237674497	1.1027711952165478	3.6195848674213074	227.17391967773438	227.1760711669922
561	227.9734649658203	12.132383333333333					1	DETECTED	227.9735 m/z @12.13 [CD8330_2.mzXML]	227.9734649658203	12.132383333333333	0.2476	19.601666666666667	19.354066666666668	2161.6279296875	1383315.8337330327	0	1192	15.470490244734352	0.814237252957914	0.628474505915828	227.9734649658203	227.97511291503906
562	228.06295776367188	10.288216666666667					1	DETECTED	228.0630 m/z @10.29 [CD8330_2.mzXML]	228.06295776367188	10.288216666666667	10.2533	10.51915	0.26585000000000036	33866.7265625	204499.06267395066	0	1192	0.0803848694744076	3.8069212410500235	6.613842482100047	228.0628662109375	228.06307983398438
563	228.1951141357422	11.513433333333333					1	DETECTED	228.1951 m/z @11.51 [CD8330_2.mzXML]	228.1951141357422	11.513433333333333	11.465399999999999	12.497233333333332	1.0318333333333332	88027.78125	684805.3200908217	0	1192	0.09372597737206867	11.582961802145268	3.8883601345285426	228.19482421875	228.19577026367188
564	229.1429443359375	1.3249833333333332					1	DETECTED	229.1429 m/z @1.32 [CD8330_2.mzXML]	229.1429443359375	1.3249833333333332	0.1013	20.004833333333334	19.903533333333336	81297.4140625	5.7829466046926245E7	1	1192	10.299189252385938	8.132632353141473	0.2606555976792545	229.1423797607422	229.1435546875
565	229.15423583984375	1.9485666666666668					1	DETECTED	229.1542 m/z @1.95 [CD8330_2.mzXML]	229.15423583984375	1.9485666666666668	1.8484166666666666	2.216	0.3675833333333336	96604.4921875	978639.6053002928	0	1192	0.08480538513763825	1.8351639207854864	2.6550541914606476	229.15415954589844	229.15444946289062
566	230.14639282226562	0.8513333333333333					1	DETECTED	230.1464 m/z @0.85 [CD8330_2.mzXML]	230.14639282226562	0.8513333333333333	0.13763333333333333	19.949333333333335	19.811700000000002	11675.47265625	7202128.060603148	0	1192	4.184130069983235	13.879571248423709	26.759142496847417	230.1455078125	230.14735412597656
567	230.24710083007812	11.38725					1	DETECTED	230.2471 m/z @11.39 [CD8330_2.mzXML]	230.24710083007812	11.38725	11.342883333333333	11.930033333333334	0.5871500000000012	239820.90625	1326909.446407532	1	1192	0.12086943577726572	2.711983286951892	3.1157791468799556	230.24696350097656	230.24795532226562
568	230.96600341796875	1.5247					1	DETECTED	230.9660 m/z @1.52 [CD8330_2.mzXML]	230.96600341796875	1.5247	1.4346666666666665	1.61385	0.17918333333333347	185857.78125	1239224.2128671878	0	1192	0.12128848282923932	0.9802884403311137	1.0164532647878128	230.96578979492188	230.9661407470703
569	230.98959350585938	1.9769166666666667					1	DETECTED	230.9896 m/z @1.98 [CD8330_2.mzXML]	230.98959350585938	1.9769166666666667	1.9485666666666668	3.6141666666666667	1.6656	15307.2158203125	363688.78429705807	0	1192	1.3505009253493376	29.251986908015095	37.404912857435114	230.98867797851562	230.99069213867188
570	231.13674926757812	14.800366666666667					1	DETECTED	231.1367 m/z @14.80 [CD8330_2.mzXML]	231.13674926757812	14.800366666666667	0.1013	20.004833333333334	19.903533333333336	238079.671875	2.0880177356845666E7	1	1192	1.017772077077403	1.3702081534763704	6.2969310996958265	231.13490295410156	231.1466522216797
571	232.14015197753906	14.800366666666667					1	DETECTED	232.1402 m/z @14.80 [CD8330_2.mzXML]	232.14015197753906	14.800366666666667	9.930366666666666	19.7665	9.836133333333335	16497.931640625	1623764.3597521356	0	1192	0.36103792563203285	1.0326782053540404	0.717165329570238	232.13587951660156	232.14132690429688
572	232.15420532226562	8.444383333333333					1	DETECTED	232.1542 m/z @8.44 [CD8330_2.mzXML]	232.15420532226562	8.444383333333333	4.1386666666666665	9.898133333333334	5.759466666666667	75910.453125	1610459.275867737	0	1192	0.19311514787049866	0.8480487166654338	0.5273440196584687	232.15354919433594	232.15548706054688
573	232.89608764648438	1.6737333333333335					1	DETECTED	232.8961 m/z @1.67 [CD8330_2.mzXML]	232.89608764648438	1.6737333333333335	1.6439333333333332	1.9628833333333333	0.31895000000000007	63899.23828125	585050.9683757327	0	1192	0.1347639910076146	5.492951006360262	9.237819758925594	232.8956298828125	232.89645385742188
574	232.92779541015625	1.5247					1	DETECTED	232.9278 m/z @1.52 [CD8330_2.mzXML]	232.92779541015625	1.5247	1.4346666666666665	1.61385	0.17918333333333347	66944.46875	459590.91820825206	0	1192	0.12322389468033323	0.9862562951602081	0.9420601698656366	232.92767333984375	232.92808532714844
575	232.98550415039062	10.563883333333333					1	DETECTED	232.9855 m/z @10.56 [CD8330_2.mzXML]	232.98550415039062	10.563883333333333	10.42595	11.167033333333334	0.741083333333334	14598.939453125	384170.4703199463	0	1192	0.18791837285261792	2.639356930831449	4.801030915595686	232.98464965820312	232.98568725585938
576	232.99899291992188	1.5247					1	DETECTED	232.9990 m/z @1.52 [CD8330_2.mzXML]	232.99899291992188	1.5247	1.4505833333333333	1.61385	0.16326666666666667	29844.2734375	176954.96026708992	0	1192	0.1171669221134437	1.1014166854058924	1.299890460043448	232.99827575683594	232.99920654296875
577	233.0694580078125	10.305116666666667					1	DETECTED	233.0695 m/z @10.31 [CD8330_2.mzXML]	233.0694580078125	10.305116666666667	10.097333333333333	10.42595	0.328616666666667	4056.869140625	39155.38952551271	0	1192	0.08228956118476738	0.7907676265340503	0.5815352530681006	233.06918334960938	233.06985473632812
578	233.14659118652344	14.800366666666667					1	DETECTED	233.1466 m/z @14.80 [CD8330_2.mzXML]	233.14659118652344	14.800366666666667	1.0336666666666667	19.82133333333333	18.787666666666667	12489.9189453125	1791115.660492128	0	1192	0.41900591757139516	0.8430697292533348	0.7360452449147501	233.14578247070312	233.15280151367188
579	234.07347106933594	13.436666666666667					1	DETECTED	234.0735 m/z @13.44 [CD8330_2.mzXML]	234.07347106933594	13.436666666666667	9.350066666666667	13.436666666666667	4.086600000000001	27655.802734375	1872901.7585329595	0	1192	1.570795799332135	0.5	null	234.07058715820312	234.07984924316406
580	234.89317321777344	1.6737333333333335					1	DETECTED	234.8932 m/z @1.67 [CD8330_2.mzXML]	234.89317321777344	1.6737333333333335	1.6588833333333333	1.9202833333333333	0.2614000000000001	20821.458984375	202733.56346191405	0	1192	0.07643415254998653	8.801346801346655	16.60269360269331	234.89288330078125	234.89361572265625
581	234.94630432128906	11.807166666666665					1	DETECTED	234.9463 m/z @11.81 [CD8330_2.mzXML]	234.94630432128906	11.807166666666665	11.660466666666668	14.1232	2.4627333333333326	3628.109130859375	288434.23512445064	0	1192	2.3865967133227883	8.393774142240547	15.787548284481094	234.94528198242188	234.94671630859375
582	235.0685272216797	11.8717					1	DETECTED	235.0685 m/z @11.87 [CD8330_2.mzXML]	235.0685272216797	11.8717	11.542966666666667	12.166599999999999	0.6236333333333324	61680.171875	575700.679870118	0	1192	0.10369162434320778	0.9806174775982361	1.2048702198114642	235.06346130371094	235.06907653808594
583	235.09230041503906	2.668766666666667					1	DETECTED	235.0923 m/z @2.67 [CD8330_2.mzXML]	235.09230041503906	2.668766666666667	0.2476	19.968166666666665	19.720566666666667	55314.19921875	8480997.80670041	0	1192	1.0535952517375708	2.006394829803183	8.57723846093794	235.09104919433594	235.09632873535156
584	235.14393615722656	10.51915					1	DETECTED	235.1439 m/z @10.52 [CD8330_2.mzXML]	235.14393615722656	10.51915	10.504333333333333	10.579450000000001	0.07511666666666805	3277.41455078125	12040.564737426877	0	1192	0.07766208561432286	2.534870641169933	4.069741282339866	235.14373779296875	235.14437866210938
585	235.1686248779297	12.30015					1	DETECTED	235.1686 m/z @12.30 [CD8330_2.mzXML]	235.1686248779297	12.30015	0.11956666666666667	20.004833333333334	19.885266666666666	15496.25390625	1478956.824801056	0	1192	0.19845936908710016	0.7311517228407086	0.5700935785618133	235.16738891601562	235.16995239257812
586	236.08030700683594	15.46315					1	DETECTED	236.0803 m/z @15.46 [CD8330_2.mzXML]	236.08030700683594	15.46315	10.097333333333333	17.883333333333333	7.786	3943.8125	865823.5476000062	0	1192	1.6262710168471806	0.725518638045156	0.4510372760903122	236.0792236328125	236.0807342529297
587	236.0955352783203	2.7239833333333334					1	DETECTED	236.0955 m/z @2.72 [CD8330_2.mzXML]	236.0955352783203	2.7239833333333334	2.355166666666667	11.82475	9.469583333333333	4227.23291015625	845716.5675729676	0	1192	1.9356716289071119	12.837792037597724	6.6696022363499665	236.0874786376953	236.09933471679688
588	236.9711151123047	11.675716666666666					1	DETECTED	236.9711 m/z @11.68 [CD8330_2.mzXML]	236.9711151123047	11.675716666666666	11.63025	15.372666666666667	3.742416666666667	5288.5927734375	473816.2605614012	0	1192	0.09181047259670017	41.155608504399346	81.31121700879869	236.9644012451172	236.97190856933594
589	236.99771118164062	1.9485666666666668					1	DETECTED	236.9977 m/z @1.95 [CD8330_2.mzXML]	236.99771118164062	1.9485666666666668	0.9057833333333334	14.815966666666666	13.910183333333332	36824.56640625	1562564.664475311	0	1192	0.08930663904011205	1.2606505940695825	1.2040537011007006	236.98904418945312	237.00758361816406
590	237.0765838623047	15.158150000000001					1	DETECTED	237.0766 m/z @15.16 [CD8330_2.mzXML]	237.0765838623047	15.158150000000001	1.5832000000000002	18.340500000000002	16.7573	6218.18017578125	3204003.123367127	0	1192	4.645926593860887	0.6172140597202936	0.23442811944058733	237.06671142578125	237.07669067382812
591	237.1116485595703	11.807166666666665					1	DETECTED	237.1116 m/z @11.81 [CD8330_2.mzXML]	237.1116485595703	11.807166666666665	0.3392666666666667	19.949333333333335	19.61006666666667	16363.6982421875	2475274.0775460503	0	1192	2.3442840187968255	0.8432513329794448	0.6307809610883085	237.10934448242188	237.113037109375
592	237.14797973632812	11.91485					1	DETECTED	237.1480 m/z @11.91 [CD8330_2.mzXML]	237.14797973632812	11.91485	11.6914	12.382399999999999	0.690999999999999	13483.7646484375	205029.66654876684	0	1192	0.297349365901324	1.5462072051913176	1.0470592626541968	237.14451599121094	237.1490020751953
593	237.48931884765625	10.51915					1	DETECTED	237.4893 m/z @10.52 [CD8330_2.mzXML]	237.48931884765625	10.51915	10.474983333333334	10.645783333333332	0.17079999999999806	8558.328125	49673.723976379166	0	1192	0.09962706601341509	1.933584905660403	2.867169811320806	237.48855590820312	237.48988342285156
594	238.1070098876953	15.517249999999999					1	DETECTED	238.1070 m/z @15.52 [CD8330_2.mzXML]	238.1070098876953	15.517249999999999	0.2107166666666667	19.9865	19.775783333333333	11338.1904296875	2851139.645743715	0	1192	2.2728514074557093	0.8088844079592069	0.7084557160935073	238.10601806640625	238.10792541503906
595	238.23435974121094	10.489749999999999					1	DETECTED	238.2344 m/z @10.49 [CD8330_2.mzXML]	238.23435974121094	10.489749999999999	10.474983333333334	10.612583333333333	0.13759999999999906	6418.59814453125	34052.84446264643	0	1192	0.09720325322360956	4.659142212190168	8.318284424380336	238.2341766357422	238.2344970703125
596	238.8412322998047	1.76135					1	DETECTED	238.8412 m/z @1.76 [CD8330_2.mzXML]	238.8412322998047	1.76135	1.6894	1.8200166666666666	0.1306166666666666	11730.0498046875	68759.89919677729	0	1192	0.09956164876326334	0.9076905258281215	0.815381051656243	238.84103393554688	238.84161376953125
597	238.96644592285156	11.7903					1	DETECTED	238.9664 m/z @11.79 [CD8330_2.mzXML]	238.96644592285156	11.7903	9.6901	18.45	8.7599	81537.796875	6927282.904275727	1	1192	0.9739363379537131	1.3723939627800428	6.384902532588657	238.9656219482422	238.97056579589844
598	239.0050048828125	12.646933333333333					1	DETECTED	239.0050 m/z @12.65 [CD8330_2.mzXML]	239.0050048828125	12.646933333333333	6.934383333333333	12.646933333333333	5.71255	22127.462890625	1755532.7598013002	0	1192	3.425830385382884	0.5	null	238.9977569580078	239.0144500732422
599	239.0635528564453	1.8484166666666666					1	DETECTED	239.0636 m/z @1.85 [CD8330_2.mzXML]	239.0635528564453	1.8484166666666666	1.5684833333333332	10.579450000000001	9.010966666666668	51313.69921875	1186895.6585389713	0	1192	0.1223571166418631	16.05827261800303	2.1328539727928	239.05572509765625	239.072265625
600	239.09097290039062	10.489749999999999					1	DETECTED	239.0910 m/z @10.49 [CD8330_2.mzXML]	239.09097290039062	10.489749999999999	10.166283333333332	18.76066666666667	8.594383333333337	2492291.25	1.814395538859403E7	1	1192	0.09175321889510712	2.6509572022959893	3.8312517584043535	239.0838165283203	239.09130859375
601	239.1389923095703	9.705383333333334					1	DETECTED	239.1390 m/z @9.71 [CD8330_2.mzXML]	239.1389923095703	9.705383333333334	9.640716666666666	10.533866666666666	0.8931500000000003	11802.4326171875	118008.87896658335	0	1192	0.08119568128274324	6.567101239858116	2.0101607845088463	239.1318359375	239.13931274414062
602	240.09434509277344	10.489749999999999					1	DETECTED	240.0943 m/z @10.49 [CD8330_2.mzXML]	240.09434509277344	10.489749999999999	10.459866666666667	14.7665	4.306633333333334	283589.15625	2857902.2420696993	0	1192	0.08333170939472012	40.452569480396924	74.64210547588192	240.09384155273438	240.09974670410156
603	240.12025451660156	1.9202833333333333					1	DETECTED	240.1203 m/z @1.92 [CD8330_2.mzXML]	240.12025451660156	1.9202833333333333	1.87745	8.082583333333334	6.205133333333334	17201.271484375	1345495.4597313537	0	1192	0.041940628551547565	72.43346303501956	143.86692607003909	240.119873046875	240.12232971191406
604	240.96543884277344	10.489749999999999					1	DETECTED	240.9654 m/z @10.49 [CD8330_2.mzXML]	240.96543884277344	10.489749999999999	10.489749999999999	19.363333333333333	8.873583333333334	12570.287109375	1334408.3128018505	0	1192	1.4521242985834917	null	null	240.96047973632812	240.96807861328125
605	241.02545166015625	8.70845					1	DETECTED	241.0255 m/z @8.71 [CD8330_2.mzXML]	241.02545166015625	8.70845	2.6278333333333332	16.6165	13.988666666666665	4267.17041015625	826650.1430453187	0	1192	0.13048621290379891	1.1502671055841376	1.5144500361793127	241.0249786376953	241.03273010253906
606	241.04290771484375	10.39105					1	DETECTED	241.0429 m/z @10.39 [CD8330_2.mzXML]	241.04290771484375	10.39105	3.0342	10.42595	7.39175	3268.253173828125	368257.62186474615	0	1192	0.0782381708213773	0.5023719390771866	0.004743878154373186	241.04156494140625	241.05242919921875
607	241.09458923339844	10.504333333333333					1	DETECTED	241.0946 m/z @10.50 [CD8330_2.mzXML]	241.09458923339844	10.504333333333333	10.459866666666667	10.629366666666666	0.16949999999999932	11790.8076171875	73081.04380786099	0	1192	0.09720002775336489	1.9059220389805025	2.811844077961005	241.09414672851562	241.09503173828125
608	241.10667419433594	11.542966666666667					1	DETECTED	241.1067 m/z @11.54 [CD8330_2.mzXML]	241.10667419433594	11.542966666666667	1.8630666666666669	13.661383333333333	11.798316666666667	281905.78125	4.392585642950469E7	0	1192	0.08617427473981998	0.5136163616829778	0.022401715750970122	241.10189819335938	241.10693359375
609	241.15431213378906	1.9485666666666668					1	DETECTED	241.1543 m/z @1.95 [CD8330_2.mzXML]	241.15431213378906	1.9485666666666668	1.9345333333333334	10.288216666666667	8.353683333333333	10899.1083984375	554607.3870196226	0	1192	1.3757115593855218	60.78833853032766	124.1183856850539	241.15318298339844	241.15579223632812
610	242.0992431640625	1.9769166666666667					1	DETECTED	242.0992 m/z @1.98 [CD8330_2.mzXML]	242.0992431640625	1.9769166666666667	1.87745	10.563883333333333	8.686433333333333	13673.962890625	1790350.8223283084	0	1192	0.12727651679098972	43.66504691689011	872.0281117387424	242.09703063964844	242.0996856689453
611	242.1096954345703	11.571866666666667					1	DETECTED	242.1097 m/z @11.57 [CD8330_2.mzXML]	242.1096954345703	11.571866666666667	1.8918833333333334	11.857149999999999	9.965266666666665	23892.671875	3263989.633484253	0	1192	2.605559351029788	0.5147357347378352	0.10122812764116845	242.09970092773438	242.1100616455078
612	242.21095275878906	11.497483333333333					1	DETECTED	242.2110 m/z @11.50 [CD8330_2.mzXML]	242.21095275878906	11.497483333333333	11.481266666666667	12.581733333333334	1.1004666666666676	27367.623046875	477328.9898618169	0	1192	0.6510793549299887	33.930113052415024	44.50893005206253	242.21055603027344	242.21139526367188
613	242.92495727539062	1.6290666666666667					1	DETECTED	242.9250 m/z @1.63 [CD8330_2.mzXML]	242.92495727539062	1.6290666666666667	1.5832000000000002	1.87745	0.2942499999999999	159413.5	670843.2746567383	0	1192	0.05507705675846153	1.655718745373223	7.307433543284521	242.9244842529297	242.92520141601562
614	242.9622039794922	11.739516666666667					1	DETECTED	242.9622 m/z @11.74 [CD8330_2.mzXML]	242.9622039794922	11.739516666666667	1.4505833333333333	15.49905	14.048466666666666	4859.6552734375	2488534.3335368643	0	1192	0.22597903166171562	0.6826979149118146	0.2950996567756128	242.9613037109375	242.96630859375
615	242.9946746826172	1.4805166666666667					1	DETECTED	242.9947 m/z @1.48 [CD8330_2.mzXML]	242.9946746826172	1.4805166666666667	1.4346666666666665	1.5684833333333332	0.1338166666666667	23358.78125	92766.19261096191	0	1192	0.04654197137748106	1.4592875318066107	1.9185750636132215	242.99452209472656	242.99554443359375
616	244.07406616210938	11.8717					1	DETECTED	244.0741 m/z @11.87 [CD8330_2.mzXML]	244.07406616210938	11.8717	4.075983333333333	11.9604	7.884416666666667	8432.5029296875	712731.1190984498	0	1192	0.047339952282179354	0.5056890215353302	0.011378043070660511	244.07347106933594	244.0753631591797
617	244.11752319335938	9.542466666666666					1	DETECTED	244.1175 m/z @9.54 [CD8330_2.mzXML]	244.11752319335938	9.542466666666666	9.460666666666667	15.408783333333334	5.948116666666667	6391.26318359375	500317.51702307106	0	1192	0.10284696508725233	36.35768133659357	71.71536267318714	244.1136474609375	244.1180877685547
618	244.20172119140625	9.099233333333332					1	DETECTED	244.2017 m/z @9.10 [CD8330_2.mzXML]	244.20172119140625	9.099233333333332	9.047483333333334	9.640716666666666	0.5932333333333322	28797.775390625	229095.2839343565	0	1192	0.4099417871903217	3.7598136279124588	6.089958930504286	244.20127868652344	244.2021484375
619	244.92315673828125	1.6290666666666667					1	DETECTED	244.9232 m/z @1.63 [CD8330_2.mzXML]	244.92315673828125	1.6290666666666667	1.61385	1.6737333333333335	0.05988333333333351	10606.0390625	28463.511661621087	0	1192	0.06693788905292197	1.9676889375684627	2.9353778751369255	244.92306518554688	244.92361450195312
620	244.99232482910156	1.4805166666666667					1	DETECTED	244.9923 m/z @1.48 [CD8330_2.mzXML]	244.99232482910156	1.4805166666666667	1.4346666666666665	1.5391833333333333	0.10451666666666681	4939.53076171875	22754.299179748537	0	1192	0.4151865403609458	1.1397673573246065	1.2795347146492133	244.99195861816406	244.9990692138672
621	245.073974609375	1.8342500000000002					1	DETECTED	245.0740 m/z @1.83 [CD8330_2.mzXML]	245.073974609375	1.8342500000000002	1.8200166666666666	4.891883333333333	3.0718666666666667	26480.341796875	592066.0662285769	0	1192	0.14108462767071228	77.91798912585142	161.77686757023335	245.0731964111328	245.0773162841797
622	245.2258758544922	14.41025					1	DETECTED	245.2259 m/z @14.41 [CD8330_2.mzXML]	245.2258758544922	14.41025	10.837983333333334	19.198500000000003	8.360516666666669	38979.5	2289246.7300843797	0	1192	0.5086808894122292	3.1154194145563854	1.287797263045485	245.22459411621094	245.22677612304688
623	246.1331787109375	1.9769166666666667					1	DETECTED	246.1332 m/z @1.98 [CD8330_2.mzXML]	246.1331787109375	1.9769166666666667	1.8342500000000002	5.354983333333333	3.5207333333333333	24697.693359375	710509.0105529171	0	1192	0.2368001587865327	3.4389942666854996	5.893008695302405	246.13272094726562	246.13406372070312
624	246.15185546875	11.8717					1	DETECTED	246.1519 m/z @11.87 [CD8330_2.mzXML]	246.15185546875	11.8717	10.51915	12.0679	1.54875	13604.6015625	357671.0351636965	0	1192	0.15478527890648586	0.5725296661860926	0.14505933237218524	246.14907836914062	246.152099609375
625	246.16983032226562	9.245116666666666					1	DETECTED	246.1698 m/z @9.25 [CD8330_2.mzXML]	246.16983032226562	9.245116666666666	0.1013	20.004833333333334	19.903533333333336	120999.1796875	4099236.234711306	0	1192	0.13382178097443465	1.1413669108486466	0.8646077133403447	246.1675262451172	246.1708221435547
626	246.22915649414062	14.330666666666668					1	DETECTED	246.2292 m/z @14.33 [CD8330_2.mzXML]	246.22915649414062	14.330666666666668	14.171850000000001	15.158150000000001	0.9863	7414.42919921875	228640.52923181152	0	1192	0.40151538646153284	3.1051526917829793	5.2103053835659585	246.22837829589844	246.22976684570312
627	246.24215698242188	10.924366666666666					1	DETECTED	246.2422 m/z @10.92 [CD8330_2.mzXML]	246.24215698242188	10.924366666666666	10.890983333333333	11.05465	0.16366666666666774	10473.5185546875	59040.36177172843	0	1192	0.09142570929520488	2.451323015476818	3.9026460309536364	246.2420654296875	246.24240112304688
628	246.943603515625	1.5247					1	DETECTED	246.9436 m/z @1.52 [CD8330_2.mzXML]	246.943603515625	1.5247	1.4346666666666665	1.5985166666666666	0.16385000000000005	76084.703125	411027.2706557617	0	1192	0.07184130271780087	0.9013110440869485	0.8726895082460474	246.94345092773438	246.94381713867188
629	247.0897216796875	1.8630666666666669					1	DETECTED	247.0897 m/z @1.86 [CD8330_2.mzXML]	247.0897216796875	1.8630666666666669	1.8484166666666666	17.315333333333335	15.466916666666668	78806.1640625	5764200.926183594	0	1192	1.242389050587666	137.9279261834621	169.22443456083974	247.08950805664062	247.09725952148438
630	247.10777282714844	9.6901					1	DETECTED	247.1078 m/z @9.69 [CD8330_2.mzXML]	247.10777282714844	9.6901	9.67425	10.339	0.6647499999999997	4017.9462890625	71944.49563604723	0	1192	0.8523467571924819	20.970031545743186	40.94006309148637	247.1072540283203	247.10816955566406
631	247.13165283203125	11.265383333333334					1	DETECTED	247.1317 m/z @11.27 [CD8330_2.mzXML]	247.13165283203125	11.265383333333334	7.568433333333333	12.966800000000001	5.398366666666668	8975.611328125	1092055.7640661316	0	1192	2.0156327119236632	0.7301108571480094	0.4602217142960187	247.12847900390625	247.13710021972656
632	247.17343139648438	9.216533333333333					1	DETECTED	247.1734 m/z @9.22 [CD8330_2.mzXML]	247.17343139648438	9.216533333333333	7.05785	19.784666666666666	12.726816666666666	15570.6865234375	1078411.4030281673	0	1192	0.11413699817649992	2.9463626182231266	0.09356462906566887	247.1675262451172	247.17489624023438
633	247.24142456054688	12.630683333333334					1	DETECTED	247.2414 m/z @12.63 [CD8330_2.mzXML]	247.24142456054688	12.630683333333334	10.907816666666667	15.122716666666667	4.2149	12265.037109375	557252.311586243	0	1192	0.290145700042741	1.2232229230352514	1.1456012145428183	247.24024963378906	247.24610900878906
634	248.09144592285156	9.705383333333334					1	DETECTED	248.0914 m/z @9.71 [CD8330_2.mzXML]	248.09144592285156	9.705383333333334	2.424183333333333	10.54875	8.124566666666666	5982.90869140625	689058.9669669494	0	1192	0.9074614967573211	0.557913988536688	4.156812855548008	248.09144592285156	248.09619140625
635	248.8701171875	1.6737333333333335					1	DETECTED	248.8701 m/z @1.67 [CD8330_2.mzXML]	248.8701171875	1.6737333333333335	1.6439333333333332	1.87745	0.23351666666666682	16404.79296875	121501.81706054698	0	1192	0.12451875817528735	3.9180648769574615	6.836129753914923	248.8695068359375	248.87046813964844
636	248.976806640625	1.5247					1	DETECTED	248.9768 m/z @1.52 [CD8330_2.mzXML]	248.976806640625	1.5247	1.4505833333333333	3.1500666666666666	1.6994833333333332	11454.9052734375	341114.261342163	0	1192	0.10300318373093376	11.46492017090174	1.0246022692205425	248.97543334960938	248.97720336914062
637	249.00682067871094	14.220149999999999					1	DETECTED	249.0068 m/z @14.22 [CD8330_2.mzXML]	249.00682067871094	14.220149999999999	1.4951666666666665	18.63266666666667	17.137500000000003	8028.3662109375	3032348.8683635877	0	1192	3.6296178038395226	0.615504136498982	0.5353577195179411	249.00209045410156	249.0126190185547
638	249.07901000976562	1.4346666666666665					1	DETECTED	249.0790 m/z @1.43 [CD8330_2.mzXML]	249.07901000976562	1.4346666666666665	1.416	10.8032	9.3872	3240.884521484375	1097753.024535736	0	1192	8.776577862782842	251.44285714285792	501.88571428571584	249.0731201171875	249.08456420898438
639	249.10670471191406	1.8342500000000002					1	DETECTED	249.1067 m/z @1.83 [CD8330_2.mzXML]	249.10670471191406	1.8342500000000002	1.8200166666666666	19.89466666666667	18.074650000000002	109649.9609375	1616221.5310709234	0	1192	0.037824269280620104	14.67224898061973	16.863891642392755	249.103515625	249.1160125732422
640	249.1573486328125	9.7672					1	DETECTED	249.1573 m/z @9.77 [CD8330_2.mzXML]	249.1573486328125	9.7672	9.365833333333335	11.773349999999999	2.4075166666666643	14640.7392578125	411686.3130040285	0	1192	0.16921805306916227	4.461422179535416	0.8832279226614999	249.14808654785156	249.157958984375
641	249.21714782714844	10.305116666666667					1	DETECTED	249.2171 m/z @10.31 [CD8330_2.mzXML]	249.21714782714844	10.305116666666667	10.029349999999999	11.103583333333335	1.0742333333333356	21203.390625	334247.5187761841	0	1192	0.2134753970953014	1.7346773811470146	1.0486887548071138	249.21690368652344	249.22166442871094
642	250.61439514160156	12.996450000000001					1	DETECTED	250.6144 m/z @13.00 [CD8330_2.mzXML]	250.61439514160156	12.996450000000001	12.892833333333334	13.070333333333334	0.1775000000000002	6806.88232421875	43546.62924829092	0	1192	0.07310722939053171	0.8565224384751441	0.7130448769502882	250.61398315429688	250.61492919921875
643	251.1273651123047	12.037716666666666					1	DETECTED	251.1274 m/z @12.04 [CD8330_2.mzXML]	251.1273651123047	12.037716666666666	0.1013	20.004833333333334	19.903533333333336	145635.796875	1.2487470718526108E7	0	1192	10.471837430337354	1.2394158437199856	0.057828808314415094	251.12393188476562	251.12814331054688
644	252.13063049316406	12.05275					1	DETECTED	252.1306 m/z @12.05 [CD8330_2.mzXML]	252.13063049316406	12.05275	0.1013	19.89466666666667	19.79336666666667	20519.275390625	2507708.3919250206	0	1192	9.45541445708178	1.36440444548623	0.9470919910009893	252.1217041015625	252.130859375
645	252.98814392089844	3.0486					1	DETECTED	252.9881 m/z @3.05 [CD8330_2.mzXML]	252.98814392089844	3.0486	0.6870666666666666	18.230833333333333	17.543766666666667	4791.58251953125	1188623.384007782	0	1192	0.22272260720292314	3.7144863506761143	6.428972701352228	252.98272705078125	252.9969482421875
646	253.03656005859375	11.600383333333333					1	DETECTED	253.0366 m/z @11.60 [CD8330_2.mzXML]	253.03656005859375	11.600383333333333	11.513433333333333	11.723166666666666	0.20973333333333244	16516.125	128898.8527805171	0	1192	0.15151665609128528	1.2060571209507347	1.546516041561522	253.03587341308594	253.03659057617188
647	253.0521697998047	17.3335					1	DETECTED	253.0522 m/z @17.33 [CD8330_2.mzXML]	253.0521697998047	17.3335	1.5684833333333332	19.9865	18.418016666666666	4278.52001953125	2235066.467120941	0	1192	7.443031793081477	0.584141997946931	0.1490819125256878	253.04705810546875	253.05335998535156
648	253.10684204101562	10.612583333333333					1	DETECTED	253.1068 m/z @10.61 [CD8330_2.mzXML]	253.10684204101562	10.612583333333333	10.474983333333334	10.989366666666665	0.5143833333333312	6942.83984375	92191.91011834673	0	1192	0.35433811086362077	1.8691254844961291	2.780091720902525	253.10609436035156	253.1077880859375
649	253.19479370117188	14.539116666666667					1	DETECTED	253.1948 m/z @14.54 [CD8330_2.mzXML]	253.19479370117188	14.539116666666667	11.183116666666667	15.426866666666665	4.243749999999999	11035.0634765625	818068.7923913574	0	1192	0.7071649717250708	0.6322631108462453	0.26290806497331903	253.1940460205078	253.1956024169922
650	254.17539978027344	14.5069					1	DETECTED	254.1754 m/z @14.51 [CD8330_2.mzXML]	254.17539978027344	14.5069	9.898133333333334	18.942666666666664	9.04453333333333	7948.173828125	1561999.626484254	0	1192	2.5637210001735884	0.9812314212768417	0.7165356711457068	254.17431640625	254.17645263671875
651	254.9416046142578	11.465399999999999					1	DETECTED	254.9416 m/z @11.47 [CD8330_2.mzXML]	254.9416046142578	11.465399999999999	10.855816666666668	18.869500000000002	8.013683333333335	5123.9833984375	809117.1307716677	0	1192	0.6183071495467001	6.5730827067669395	12.146165413533879	254.94119262695312	254.94287109375
652	255.122314453125	11.542966666666667					1	DETECTED	255.1223 m/z @11.54 [CD8330_2.mzXML]	255.122314453125	11.542966666666667	11.232433333333335	11.756383333333334	0.5239499999999992	118782.453125	817485.9897336396	0	1192	0.06951021747359043	0.870983843539519	3.9041159024642247	255.1220245361328	255.1225128173828
653	255.1717071533203	14.251483333333335					1	DETECTED	255.1717 m/z @14.25 [CD8330_2.mzXML]	255.1717071533203	14.251483333333335	8.996233333333333	19.949333333333335	10.953100000000003	36419.37109375	5891192.918918454	0	1192	1.67060522549132	1.1039593922119117	2.7822199109305354	255.1710968017578	255.17271423339844
654	255.23117065429688	13.86445					1	DETECTED	255.2312 m/z @13.86 [CD8330_2.mzXML]	255.23117065429688	13.86445	0.4859	20.004833333333334	19.518933333333333	10189.1884765625	2265568.553220367	0	1192	0.12925953119234102	0.7292406445616192	0.4592038270582822	255.23028564453125	255.2352752685547
655	256.05804443359375	2.355166666666667					1	DETECTED	256.0580 m/z @2.36 [CD8330_2.mzXML]	256.05804443359375	2.355166666666667	2.173783333333333	3.4779	1.3041166666666668	11951.1083984375	318091.7945159607	0	1192	0.43153177801466747	3.594918680510882	5.819757920910288	256.0538330078125	256.0585632324219
656	256.2629699707031	11.327916666666665					1	DETECTED	256.2630 m/z @11.33 [CD8330_2.mzXML]	256.2629699707031	11.327916666666665	0.3574333333333334	19.968166666666665	19.610733333333332	58326.67578125	2623426.1165116574	0	1192	0.17552385866673248	0.6169731327890443	0.20318583919734123	256.2615661621094	256.27166748046875
657	256.8203430175781	1.9769166666666667					1	DETECTED	256.8203 m/z @1.98 [CD8330_2.mzXML]	256.8203430175781	1.9769166666666667	1.7256833333333332	2.1456666666666666	0.4199833333333334	17043.189453125	220419.60331274426	0	1192	0.1586835146513721	0.8358431736765289	0.6716863473530579	256.8198547363281	256.82098388671875
658	257.0745544433594	2.28575					1	DETECTED	257.0746 m/z @2.29 [CD8330_2.mzXML]	257.0745544433594	2.28575	1.4346666666666665	12.250283333333334	10.815616666666667	10134.625	1605207.0337945865	0	1192	0.5045687421265206	6.35402917849799	2.6719930164469132	257.0707092285156	257.0828857421875
659	257.2260437011719	12.007299999999999					1	DETECTED	257.2260 m/z @12.01 [CD8330_2.mzXML]	257.2260437011719	12.007299999999999	8.725150000000001	15.699483333333335	6.974333333333334	11320.705078125	875172.8545296633	0	1192	0.07003719824245991	1.0624641368208854	1.124928273641771	257.2174072265625	257.2264709472656
660	257.2468566894531	12.41605					1	DETECTED	257.2469 m/z @12.42 [CD8330_2.mzXML]	257.2468566894531	12.41605	0.11956666666666667	19.7665	19.646933333333333	6196.16162109375	1662457.8591277457	0	1192	5.367890395188815	0.7988842338392143	1.8075534741531765	257.2447509765625	257.25
661	257.9806823730469	10.166283333333332					1	DETECTED	257.9807 m/z @10.17 [CD8330_2.mzXML]	257.9806823730469	10.166283333333332	8.320500000000001	10.563883333333333	2.243383333333332	9734.09765625	327343.5121993102	0	1192	0.5104959591826841	0.6077049491182608	0.8981123672194665	257.9801025390625	257.9836120605469
662	258.1697998046875	9.460666666666667					1	DETECTED	258.1698 m/z @9.46 [CD8330_2.mzXML]	258.1697998046875	9.460666666666667	9.3973	9.6246	0.2272999999999996	4411.39501953125	30632.339711853187	0	1192	0.07627486356439661	1.793529721199356	2.587059442398712	258.1694030761719	258.1700744628906
663	258.943603515625	1.4805166666666667					1	DETECTED	258.9436 m/z @1.48 [CD8330_2.mzXML]	258.943603515625	1.4805166666666667	1.4346666666666665	1.5832000000000002	0.14853333333333363	11144.6435546875	65059.834612548846	0	1192	0.1117348060370662	1.6197746274082125	2.239549254816425	258.9434814453125	258.9440002441406
664	258.9725646972656	1.5097333333333334					1	DETECTED	258.9726 m/z @1.51 [CD8330_2.mzXML]	258.9725646972656	1.5097333333333334	1.4346666666666665	1.9769166666666667	0.5422500000000001	14305.3388671875	266698.8006352539	0	1192	0.11555485233665896	3.61178952042628	6.22357904085256	258.97210693359375	258.9800109863281
665	259.0284729003906	11.248433333333333					1	DETECTED	259.0285 m/z @11.25 [CD8330_2.mzXML]	259.0284729003906	11.248433333333333	10.37375	18.63266666666667	8.25891666666667	4096.14404296875	821196.0147915962	0	1192	5.859224088811876	4.721089537165832	5.197586569650724	259.0260009765625	259.028564453125
666	259.0934143066406	11.82475					1	DETECTED	259.0934 m/z @11.82 [CD8330_2.mzXML]	259.0934143066406	11.82475	2.668766666666667	12.007299999999999	9.338533333333332	10108.7236328125	1108268.452045044	0	1192	0.10608753937803606	0.5099688910166211	0.01993778203324228	259.093017578125	259.0953674316406
667	259.6576232910156	13.172683333333334					1	DETECTED	259.6576 m/z @13.17 [CD8330_2.mzXML]	259.6576232910156	13.172683333333334	12.966800000000001	13.694633333333334	0.7278333333333329	10287.4453125	185244.75304168722	0	1192	0.1675091379771132	1.7675868210151437	2.5351736420302875	259.6485290527344	259.6583251953125
668	260.16754150390625	12.1837					1	DETECTED	260.1675 m/z @12.18 [CD8330_2.mzXML]	260.16754150390625	12.1837	12.037716666666666	13.49875	1.461033333333333	5605.4287109375	169215.53172027582	0	1192	7.614093468316785	5.004110058225815	9.00822011645163	260.1587829589844	260.1677551269531
669	260.1854553222656	9.8662					1	DETECTED	260.1855 m/z @9.87 [CD8330_2.mzXML]	260.1854553222656	9.8662	0.19245	19.565	19.37255	111942.125	1671285.8054946	1	1192	0.08256131625255136	2.343505499744258	2.5954355162296046	260.1833801269531	260.18585205078125
670	261.0108642578125	1.9769166666666667					1	DETECTED	261.0109 m/z @1.98 [CD8330_2.mzXML]	261.0108642578125	1.9769166666666667	1.4505833333333333	11.215833333333334	9.765250000000002	48228.515625	1847662.2158602295	0	1192	0.3235810344840764	1.6854245939914174	0.67568861694202	261.0050964355469	261.0196533203125
671	261.0733337402344	10.489749999999999					1	DETECTED	261.0733 m/z @10.49 [CD8330_2.mzXML]	261.0733337402344	10.489749999999999	10.459866666666667	10.612583333333333	0.1527166666666666	13464.083984375	81465.05632098377	0	1192	0.11217390703566643	2.5552147239264613	3.9082590108170465	261.07275390625	261.0733947753906
672	261.1443176269531	9.542466666666666					1	DETECTED	261.1443 m/z @9.54 [CD8330_2.mzXML]	261.1443176269531	9.542466666666666	0.11956666666666667	12.7137	12.594133333333332	104435.65625	2244719.985671746	1	1192	0.1052034799354633	1.094940258825545	0.8915219047308958	261.1434326171875	261.14569091796875
673	261.1888732910156	9.8662					1	DETECTED	261.1889 m/z @9.87 [CD8330_2.mzXML]	261.1888732910156	9.8662	0.1013	20.004833333333334	19.903533333333336	13424.69140625	2240147.3425739137	0	1192	0.06139301443064049	0.5428638233808107	3.6226706565399494	261.1833801269531	261.1901550292969
674	262.0398254394531	3.1945166666666664					1	DETECTED	262.0398 m/z @3.19 [CD8330_2.mzXML]	262.0398254394531	3.1945166666666664	3.1210166666666668	4.958716666666667	1.8377	2531.232177734375	113917.2013587952	0	1192	0.32356779819583315	12.501360544217741	24.002721088435482	262.0369873046875	262.04083251953125
675	262.1475830078125	9.558983333333334					1	DETECTED	262.1476 m/z @9.56 [CD8330_2.mzXML]	262.1475830078125	9.558983333333334	9.428633333333332	9.608183333333333	0.17955000000000076	12238.0693359375	77132.57699316353	0	1192	0.10310760855907652	0.6887226697353217	0.3774453394706434	262.1474304199219	262.1477966308594
676	263.02960205078125	10.595866666666666					1	DETECTED	263.0296 m/z @10.60 [CD8330_2.mzXML]	263.02960205078125	10.595866666666666	10.533866666666666	17.186500000000002	6.652633333333336	25210.703125	828353.1365668636	0	1192	0.08767512155249868	43.87000498755867	89.80790723521146	263.0196533203125	263.02978515625
677	263.08843994140625	11.571866666666667					1	DETECTED	263.0884 m/z @11.57 [CD8330_2.mzXML]	263.08843994140625	11.571866666666667	1.7915833333333333	18.139	16.347416666666668	443082.3125	7875058.250646966	1	1192	9.808968016883163	0.5170808164027356	0.022267633557162592	263.08428955078125	263.0928039550781
678	263.1388854980469	9.640716666666666					1	DETECTED	263.1389 m/z @9.64 [CD8330_2.mzXML]	263.1388854980469	9.640716666666666	6.125516666666667	9.898133333333334	3.772616666666667	29303.3203125	1428118.4234121703	0	1192	0.09005428677203398	0.5330566611230154	0.03766750583899692	263.1388854980469	263.1484375
679	263.1963806152344	4.10745					1	DETECTED	263.1964 m/z @4.11 [CD8330_2.mzXML]	263.1963806152344	4.10745	3.5082333333333335	4.516683333333333	1.0084499999999994	1881.8338623046875	67015.8181031799	0	1192	0.9652029662732717	0.8414735905209576	0.6829471810419153	263.19476318359375	263.1970520019531
680	263.2363586425781	14.41025					1	DETECTED	263.2364 m/z @14.41 [CD8330_2.mzXML]	263.2363586425781	14.41025	0.5404833333333333	18.960833333333333	18.42035	96031.5234375	5864554.658959928	0	1192	0.5781060695045035	1.5335220944848944	1.2076842309068947	263.2319641113281	263.23846435546875
681	264.0918273925781	11.542966666666667					1	DETECTED	264.0918 m/z @11.54 [CD8330_2.mzXML]	264.0918273925781	11.542966666666667	1.8200166666666666	12.083616666666668	10.2636	48689.171875	5646934.48420996	0	1192	0.1335835607453788	3.402555555064047	6.513860056530757	264.08807373046875	264.09210205078125
682	264.1705322265625	9.188583333333334					1	DETECTED	264.1705 m/z @9.19 [CD8330_2.mzXML]	264.1705322265625	9.188583333333334	9.099233333333332	9.575349999999998	0.4761166666666661	34633.7578125	247817.12829507378	0	1192	0.21539966108773712	2.198255309637196	2.213715947616217	264.1694030761719	264.171142578125
683	265.0228576660156	1.9911666666666668					1	DETECTED	265.0229 m/z @1.99 [CD8330_2.mzXML]	265.0228576660156	1.9911666666666668	1.7765666666666666	19.528166666666667	17.7516	25065.986328125	1538539.6665639651	0	1192	0.49105381326094855	3.852403239140251	2.080707799884078	265.01336669921875	265.0327453613281
684	265.0805969238281	1.8200166666666666					1	DETECTED	265.0806 m/z @1.82 [CD8330_2.mzXML]	265.0805969238281	1.8200166666666666	0.1013	20.004833333333334	19.903533333333336	13521.3134765625	2476117.012108734	0	1192	18.98291606779274	6.8471099656165535	9.329060039944206	265.0736999511719	265.0860900878906
685	265.11767578125	9.705383333333334					1	DETECTED	265.1177 m/z @9.71 [CD8330_2.mzXML]	265.11767578125	9.705383333333334	9.608183333333333	10.714633333333333	1.1064500000000006	401195.375	2841327.4620597544	1	1192	0.10739258035781774	1.565634599849548	1.8282304383242662	265.1165466308594	265.1188049316406
686	265.1433410644531	11.298633333333333					1	DETECTED	265.1433 m/z @11.30 [CD8330_2.mzXML]	265.1433410644531	11.298633333333333	11.232433333333335	12.497233333333332	1.2647999999999975	29012.5859375	671386.5428596174	0	1192	1.1118268580182722	9.552870090634642	18.398729388278248	265.1427307128906	265.1434631347656
687	265.2519836425781	12.581733333333334					1	DETECTED	265.2520 m/z @12.58 [CD8330_2.mzXML]	265.2519836425781	12.581733333333334	0.7601333333333333	16.7275	15.967366666666665	36908.80859375	1800138.8050465707	0	1192	0.10169136683910729	0.5902928040669565	0.14793677459240046	265.2439270019531	265.2598876953125
688	265.98101806640625	10.218183333333334					1	DETECTED	265.9810 m/z @10.22 [CD8330_2.mzXML]	265.98101806640625	10.218183333333334	10.183116666666667	10.321783333333334	0.13866666666666738	17678.833984375	89043.78270019573	0	1192	0.08882972479464968	1.9771863117870498	2.9543726235740997	265.9808349609375	265.9810791015625
689	266.1214904785156	9.705383333333334					1	DETECTED	266.1215 m/z @9.71 [CD8330_2.mzXML]	266.1214904785156	9.705383333333334	9.6246	9.963266666666668	0.33866666666666845	46951.97265625	329831.50555291737	0	1192	0.11151753378470097	1.5522629953614444	2.2410749391980342	266.1213073730469	266.1220397949219
690	266.6380310058594	12.813350000000002					1	DETECTED	266.6380 m/z @12.81 [CD8330_2.mzXML]	266.6380310058594	12.813350000000002	2.9481166666666665	12.996450000000001	10.048333333333336	12220.5185546875	1526299.271462952	0	1192	0.05407489862883352	0.5092800643336701	0.018560128667340144	266.6370544433594	266.6390075683594
691	266.9272155761719	1.5832000000000002					1	DETECTED	266.9272 m/z @1.58 [CD8330_2.mzXML]	266.9272155761719	1.5832000000000002	1.5537666666666667	11.542966666666667	9.9892	30909.716796875	9969003.531907715	0	1192	0.08912194374628557	169.69195922989758	299.08091376056746	266.9263916015625	266.9276428222656
692	267.0303649902344	11.58605					1	DETECTED	267.0304 m/z @11.59 [CD8330_2.mzXML]	267.0303649902344	11.58605	11.528666666666668	11.807166666666665	0.2784999999999975	6505.62158203125	65644.74067956515	0	1192	0.08723706635167616	2.42666279407496	3.8533255881499193	267.0303649902344	267.0310974121094
693	267.0679016113281	17.020833333333332					1	DETECTED	267.0679 m/z @17.02 [CD8330_2.mzXML]	267.0679016113281	17.020833333333332	0.17426666666666665	20.004833333333334	19.830566666666666	7290.375	2699571.379880615	0	1192	2.395699595050276	0.73502228480492	0.19032388623401697	267.05792236328125	267.06866455078125
694	267.0992126464844	1.6290666666666667					1	DETECTED	267.0992 m/z @1.63 [CD8330_2.mzXML]	267.0992126464844	1.6290666666666667	1.6290666666666667	9.428633333333332	7.799566666666665	10788.556640625	605349.9787539677	0	1192	0.03434754374088356	null	null	267.096923828125	267.10003662109375
695	267.64630126953125	13.20185					1	DETECTED	267.6463 m/z @13.20 [CD8330_2.mzXML]	267.64630126953125	13.20185	12.05275	15.087966666666667	3.035216666666667	186579.59375	4143838.0576027776	2	1192	0.28728585300838105	1.7061831927129936	2.157903458306555	267.6424560546875	267.6473083496094
696	267.9788513183594	10.2008					1	DETECTED	267.9789 m/z @10.20 [CD8330_2.mzXML]	267.9788513183594	10.2008	10.166283333333332	10.459866666666667	0.2935833333333342	16525.146484375	106185.97161755401	0	1192	0.08982687119556765	4.2527764365041065	7.505552873008213	267.9786071777344	267.9797058105469
697	268.1153869628906	1.8630666666666669					1	DETECTED	268.1154 m/z @1.86 [CD8330_2.mzXML]	268.1153869628906	1.8630666666666669	1.7765666666666666	2.10355	0.3269833333333332	19755.904296875	205309.04997290042	0	1192	0.16665287336404488	1.8900770712909378	1.693870565388673	268.11383056640625	268.11590576171875
698	268.154296875	9.188583333333334					1	DETECTED	268.1543 m/z @9.19 [CD8330_2.mzXML]	268.154296875	9.188583333333334	9.13135	13.847883333333334	4.716533333333334	85939.0234375	2248022.2024407336	0	1192	0.07837451962623909	1.889020247174471	1.7760236272462404	268.1477355957031	268.1546630859375
699	268.19061279296875	9.816066666666668					1	DETECTED	268.1906 m/z @9.82 [CD8330_2.mzXML]	268.19061279296875	9.816066666666668	9.7672	18.048166666666667	8.280966666666666	29327.2421875	1438568.1816407475	0	1192	0.07958850893672675	83.58045464333472	3.3924168483392676	268.1903991699219	268.19085693359375
700	268.95745849609375	11.248433333333333					1	DETECTED	268.9575 m/z @11.25 [CD8330_2.mzXML]	268.95745849609375	11.248433333333333	1.5832000000000002	19.271666666666665	17.688466666666663	10676.4033203125	2219507.073852051	0	1192	0.5566866159787338	0.7826666511102244	11.38371819290783	268.94775390625	268.9588623046875
701	269.04803466796875	1.6737333333333335					1	DETECTED	269.0480 m/z @1.67 [CD8330_2.mzXML]	269.04803466796875	1.6737333333333335	1.6439333333333332	2.3964333333333334	0.7525000000000002	8590.84765625	202346.32315728767	0	1192	0.6542548019458667	12.625838926174385	0.5577256853234539	269.0472412109375	269.04913330078125
702	269.08721923828125	1.4951666666666665					1	DETECTED	269.0872 m/z @1.50 [CD8330_2.mzXML]	269.08721923828125	1.4951666666666665	1.416	1.5684833333333332	0.1524833333333333	5267.75390625	32517.643020141608	0	1192	0.1358568860420466	0.9630526315789479	0.8766647921848464	269.0862121582031	269.08721923828125
703	269.137939453125	12.037716666666666					1	DETECTED	269.1379 m/z @12.04 [CD8330_2.mzXML]	269.137939453125	12.037716666666666	11.675716666666666	12.530916666666666	0.8552	53284.33203125	497125.8495908807	0	1192	0.11811819654509037	4.539600974943075	3.6477768113000764	269.13623046875	269.13818359375
704	269.1683044433594	15.993150000000002					1	DETECTED	269.1683 m/z @15.99 [CD8330_2.mzXML]	269.1683044433594	15.993150000000002	14.86685	18.011166666666668	3.1443166666666684	2474.6552734375	234556.1333069155	0	1192	0.4476285114120966	1.3958610790493926	1.7917221580987854	269.1679382324219	269.17547607421875
705	269.22576904296875	13.9867					1	DETECTED	269.2258 m/z @13.99 [CD8330_2.mzXML]	269.22576904296875	13.9867	6.952016666666666	15.864416666666667	8.912400000000002	63680.578125	3138625.415878722	0	1192	0.41345643388292785	4.177104533222324	4.74129153005316	269.22552490234375	269.2356872558594
706	269.2834777832031	12.630683333333334					1	DETECTED	269.2835 m/z @12.63 [CD8330_2.mzXML]	269.2834777832031	12.630683333333334	0.1013	19.931166666666666	19.829866666666668	10601.810546875	2416746.637659607	0	1192	1.1169903820942384	0.9310606122676355	0.8692230233190094	269.2818298339844	269.2850341796875
707	270.14129638671875	12.022416666666667					1	DETECTED	270.1413 m/z @12.02 [CD8330_2.mzXML]	270.14129638671875	12.022416666666667	12.007299999999999	12.166599999999999	0.1593	8619.7158203125	43181.05405541994	0	1192	0.11384627363081279	5.269018743108841	9.538037486217682	270.14105224609375	270.1415710449219
708	270.22906494140625	13.9867					1	DETECTED	270.2291 m/z @13.99 [CD8330_2.mzXML]	270.22906494140625	13.9867	13.8993	15.01875	1.1194500000000005	15584.3037109375	382400.03929486097	0	1192	0.22994167563838097	6.404176201372957	11.808352402745914	270.228515625	270.2297058105469
709	271.03936767578125	1.8342500000000002					1	DETECTED	271.0394 m/z @1.83 [CD8330_2.mzXML]	271.03936767578125	1.8342500000000002	1.7439333333333333	16.2135	14.469566666666667	59299.98828125	1918960.2781998294	0	1192	0.11328971676430188	1.419384825263847	1.8410275833012462	271.0390930175781	271.0478820800781
710	271.20513916015625	14.619716666666667					1	DETECTED	271.2051 m/z @14.62 [CD8330_2.mzXML]	271.20513916015625	14.619716666666667	11.199616666666666	15.229216666666668	4.029600000000002	27090.046875	1681358.2483570562	0	1192	0.6292149557983926	0.5891055817081372	1.1302439673884963	271.2045593261719	271.20574951171875
711	271.2442932128906	11.215833333333334					1	DETECTED	271.2443 m/z @11.22 [CD8330_2.mzXML]	271.2442932128906	11.215833333333334	11.215833333333334	12.1837	0.9678666666666658	7260.53564453125	355591.03580261226	0	1192	1.0287994788892654	null	null	271.24114990234375	271.2442932128906
712	271.2622985839844	12.581733333333334					1	DETECTED	271.2623 m/z @12.58 [CD8330_2.mzXML]	271.2622985839844	12.581733333333334	0.1013	20.004833333333334	19.903533333333336	32768.703125	5108011.303098698	0	1192	0.29351781557531353	0.5776850829069891	0.4581131176303214	271.2614440917969	271.2640075683594
713	271.6573486328125	12.922866666666666					1	DETECTED	271.6573 m/z @12.92 [CD8330_2.mzXML]	271.6573486328125	12.922866666666666	12.796883333333334	13.289716666666667	0.49283333333333346	31984.8359375	396790.0419633798	0	1192	0.18282860058096162	1.9559465537769722	2.9118931075539445	271.6571350097656	271.65869140625
714	272.20855712890625	14.55505					1	DETECTED	272.2086 m/z @14.56 [CD8330_2.mzXML]	272.20855712890625	14.55505	14.282633333333333	14.967883333333333	0.6852499999999999	7014.40771484375	166731.09889465314	0	1192	0.3398825661518199	1.2577240746405633	1.5154481492811267	272.2079162597656	272.2093505859375
715	272.2579650878906	11.357833333333334					1	DETECTED	272.2580 m/z @11.36 [CD8330_2.mzXML]	272.2579650878906	11.357833333333334	0.3209666666666667	19.9865	19.665533333333332	18684.5703125	1507930.4615765072	0	1192	0.10866693488907764	1.6679730940582322	0.5200937546954586	272.25714111328125	272.2674255371094
716	272.6654052734375	13.392233333333333					1	DETECTED	272.6654 m/z @13.39 [CD8330_2.mzXML]	272.6654052734375	13.392233333333333	13.260133333333332	13.611600000000001	0.3514666666666688	13581.4501953125	131246.55694287183	0	1192	0.2238888115899016	1.330305324249302	1.9486267023484665	272.6647033691406	272.6658630371094
717	272.794189453125	1.9769166666666667					1	DETECTED	272.7942 m/z @1.98 [CD8330_2.mzXML]	272.794189453125	1.9769166666666667	1.7069	2.1456666666666666	0.4387666666666665	14113.0400390625	213535.01919201665	0	1192	0.19239293234845745	0.8124807110672181	0.5590834173838645	272.7939453125	272.79473876953125
718	272.9439392089844	1.61385					1	DETECTED	272.9439 m/z @1.61 [CD8330_2.mzXML]	272.9439392089844	1.61385	1.5684833333333332	1.6588833333333333	0.09040000000000004	77944.125	255308.60058154276	0	1192	0.05262184750640353	0.9963262307127092	1.000083723047861	272.9437255859375	272.9441223144531
719	274.00286865234375	11.215833333333334					1	DETECTED	274.0029 m/z @11.22 [CD8330_2.mzXML]	274.00286865234375	11.215833333333334	10.873233333333333	19.052500000000002	8.179266666666669	10895.5654296875	1207023.1628165904	0	1192	4.072109187375318	11.4928844800159	19.247844769618705	274.0020446777344	274.00421142578125
720	274.12835693359375	10.51915					1	DETECTED	274.1284 m/z @10.52 [CD8330_2.mzXML]	274.12835693359375	10.51915	0.8513333333333333	10.629366666666666	9.778033333333333	6335.470703125	640715.8356741943	0	1192	0.11087455785650135	0.5057001839436343	0.011400367887268533	274.1195068359375	274.1288146972656
721	274.20123291015625	10.183116666666667					1	DETECTED	274.2012 m/z @10.18 [CD8330_2.mzXML]	274.20123291015625	10.183116666666667	10.131833333333333	11.183116666666667	1.051283333333334	4531.11279296875	149765.616934723	0	1192	0.1731951432111174	10.249756256093468	4.640981241426611	274.2003173828125	274.2017822265625
722	274.27276611328125	11.327916666666665					1	DETECTED	274.2728 m/z @11.33 [CD8330_2.mzXML]	274.27276611328125	11.327916666666665	7.848033333333333	12.663616666666666	4.815583333333333	2373357.5	1.8838276626391996E7	1	1192	0.11428012627497885	2.5076059861398554	3.2430703381001194	274.26287841796875	274.2738342285156
723	274.880615234375	1.7765666666666666					1	DETECTED	274.8806 m/z @1.78 [CD8330_2.mzXML]	274.880615234375	1.7765666666666666	1.6439333333333332	14.139333333333333	12.4954	8176.07958984375	3866560.2342875972	0	1192	12.588700576745493	47.10505152048252	93.21010304096502	274.87310791015625	274.8810729980469
724	274.9412536621094	1.61385					1	DETECTED	274.9413 m/z @1.61 [CD8330_2.mzXML]	274.9412536621094	1.61385	1.4346666666666665	1.6290666666666667	0.19440000000000013	11781.2109375	62007.89393115233	0	1192	0.13235567097592615	0.5424611664031253	0.08492233280625046	274.9412536621094	274.9501953125
725	274.9991149902344	11.232433333333335					1	DETECTED	274.9991 m/z @11.23 [CD8330_2.mzXML]	274.9991149902344	11.232433333333335	9.592099999999999	19.289833333333334	9.697733333333336	13397.087890625	1800086.4376774607	0	1192	4.209861674231906	2.6758401819516022	3.7750487187101682	274.99810791015625	275.0013427734375
726	275.2763671875	11.31325					1	DETECTED	275.2764 m/z @11.31 [CD8330_2.mzXML]	275.2763671875	11.31325	11.282116666666667	11.857149999999999	0.575033333333332	357845.8125	2683596.2696718723	0	1192	0.12197267407535506	4.350905262983804	5.823831461814314	275.27630615234375	275.277099609375
727	275.6324157714844	13.128783333333333					1	DETECTED	275.6324 m/z @13.13 [CD8330_2.mzXML]	275.6324157714844	13.128783333333333	12.166599999999999	14.5069	2.340300000000001	108164.3984375	2466615.808852292	0	1192	0.22989222311656476	0.811219204056668	3.3060879493331066	275.6316223144531	275.63311767578125
728	275.64404296875	11.991833333333334					1	DETECTED	275.6440 m/z @11.99 [CD8330_2.mzXML]	275.64404296875	11.991833333333334	11.945	12.132383333333333	0.187383333333333	4477.99267578125	35670.69679150368	0	1192	0.08236763717252238	2.0005338078291612	3.0010676156583225	275.64300537109375	275.6443176269531
729	276.1341552734375	13.158199999999999					1	DETECTED	276.1342 m/z @13.16 [CD8330_2.mzXML]	276.1341552734375	13.158199999999999	3.6911	14.3784	10.687299999999999	29673.279296875	2069121.0058346856	0	1192	0.14727616029055213	0.5292716265358547	0.0529141174525709	276.12591552734375	276.14410400390625
730	276.1800231933594	8.843533333333333					1	DETECTED	276.1800 m/z @8.84 [CD8330_2.mzXML]	276.1800231933594	8.843533333333333	8.775766666666668	9.115833333333335	0.34006666666666696	3443.73291015625	39017.548830291766	0	1192	0.09351350682621629	2.5090998524348653	4.018199704869731	276.17938232421875	276.1805725097656
731	276.6515808105469	13.20185					1	DETECTED	276.6516 m/z @13.20 [CD8330_2.mzXML]	276.6515808105469	13.20185	13.099766666666666	14.457966666666666	1.3582	24258.564453125	470358.0335607905	0	1192	0.25163668098947767	6.652408163265221	3.922664958922685	276.6509704589844	276.6520080566406
732	276.9848327636719	1.9769166666666667					1	DETECTED	276.9848 m/z @1.98 [CD8330_2.mzXML]	276.9848327636719	1.9769166666666667	1.76135	19.931166666666666	18.169816666666666	16438.587890625	1176332.3275867004	0	1192	0.22558276823815548	36.92492235928479	61.41241369840913	276.98394775390625	276.99456787109375
733	277.038330078125	10.504333333333333					1	DETECTED	277.0383 m/z @10.50 [CD8330_2.mzXML]	277.038330078125	10.504333333333333	10.459866666666667	17.809	7.349133333333334	16173.806640625	436006.600089386	0	1192	0.12218434138811496	2.136605230810299	2.2946376620438613	277.0374450683594	277.0395202636719
734	277.15301513671875	13.20185					1	DETECTED	277.1530 m/z @13.20 [CD8330_2.mzXML]	277.15301513671875	13.20185	8.03315	19.143833333333337	11.110683333333338	15114.08984375	1199798.4687283023	0	1192	1.9830015158779997	1.3293284741836013	1.2264640437285266	277.1464538574219	277.1585998535156
735	277.1794738769531	12.1837					1	DETECTED	277.1795 m/z @12.18 [CD8330_2.mzXML]	277.1794738769531	12.1837	0.15585000000000002	19.82133333333333	19.66548333333333	9756.2421875	1397643.4180764467	0	1192	0.11444582848360696	0.8415658482794717	0.6686692513628072	277.17681884765625	277.185791015625
736	277.2129821777344	13.847883333333334					1	DETECTED	277.2130 m/z @13.85 [CD8330_2.mzXML]	277.2129821777344	13.847883333333334	12.464033333333333	16.892666666666667	4.428633333333334	12365.400390625	688343.3576486208	0	1192	1.232428915794559	1.6001132107285225	0.21292342268138229	277.20391845703125	277.2165222167969
737	278.0516052246094	16.65405					1	DETECTED	278.0516 m/z @16.65 [CD8330_2.mzXML]	278.0516052246094	16.65405	9.84965	19.784666666666666	9.935016666666666	2542.982421875	751152.1949340209	0	1192	1.21762050648897	0.7300435502517977	0.46008710050359536	278.0417785644531	278.0532531738281
738	278.6267395019531	12.966800000000001					1	DETECTED	278.6267 m/z @12.97 [CD8330_2.mzXML]	278.6267395019531	12.966800000000001	12.796883333333334	13.260133333333332	0.4632499999999986	40261.6171875	435127.37521057174	0	1192	0.1928247464032129	1.363168219715537	1.1147270370422702	278.6263732910156	278.62969970703125
739	278.9822082519531	2.0050166666666667					1	DETECTED	278.9822 m/z @2.01 [CD8330_2.mzXML]	278.9822082519531	2.0050166666666667	2.0050166666666667	19.180166666666665	17.17515	5148.26025390625	2023130.895877961	0	1192	14.704004467358054	null	null	278.9797668457031	278.9830322265625
740	279.05352783203125	11.528666666666668					1	DETECTED	279.0535 m/z @11.53 [CD8330_2.mzXML]	279.05352783203125	11.528666666666668	1.87745	19.509999999999998	17.63255	13894.8916015625	2162296.412749481	0	1192	9.069121322861037	0.8906470568808026	0.7853695401240908	279.0477600097656	279.0567626953125
741	279.0830993652344	10.489749999999999					1	DETECTED	279.0831 m/z @10.49 [CD8330_2.mzXML]	279.0830993652344	10.489749999999999	6.952016666666666	18.997666666666664	12.045649999999998	638018.0625	5632263.648210499	1	1192	0.08708193117058549	0.5206168317897545	0.03508902712100668	279.08270263671875	279.0929870605469
742	279.158447265625	12.448216666666667					1	DETECTED	279.1584 m/z @12.45 [CD8330_2.mzXML]	279.158447265625	12.448216666666667	0.1013	20.004833333333334	19.903533333333336	125578.5234375	3.2390178471953403E7	1	1192	11.145042265564065	0.5344464048661041	0.0654603330322948	279.15771484375	279.1593017578125
743	279.2309265136719	13.4673					1	DETECTED	279.2309 m/z @13.47 [CD8330_2.mzXML]	279.2309265136719	13.4673	12.2008	16.085083333333333	3.884283333333334	40544.3125	1624442.478074096	0	1192	0.06513640595150783	1.1251756072301289	0.9531051532152148	279.2274169921875	279.232177734375
744	279.6460266113281	12.922866666666666					1	DETECTED	279.6460 m/z @12.92 [CD8330_2.mzXML]	279.6460266113281	12.922866666666666	12.747616666666666	14.34655	1.5989333333333349	201281.328125	2854991.0586057166	2	1192	0.2098481808404884	2.117316717845298	0.9505777362424614	279.6455078125	279.646484375
745	280.08697509765625	10.489749999999999					1	DETECTED	280.0870 m/z @10.49 [CD8330_2.mzXML]	280.08697509765625	10.489749999999999	1.6737333333333335	18.15716666666667	16.483433333333334	70913.0625	4377111.377231318	0	1192	0.09199014225923818	0.7357291671388467	0.5417219480925047	280.08648681640625	280.0916442871094
746	280.1478576660156	12.952166666666667					1	DETECTED	280.1479 m/z @12.95 [CD8330_2.mzXML]	280.1478576660156	12.952166666666667	9.334766666666667	14.34655	5.011783333333334	55845.26953125	2682482.558696652	0	1192	3.7121675274045423	0.5673770927153069	0.6260286932680206	280.1473083496094	280.1544494628906
747	280.1614990234375	12.41605					1	DETECTED	280.1615 m/z @12.42 [CD8330_2.mzXML]	280.1614990234375	12.41605	0.13763333333333333	19.949333333333335	19.811700000000002	22326.93359375	5566058.7534807185	0	1192	0.16629378908125148	2.567436895096775	4.550227590131902	280.1601257324219	280.1632080078125
748	280.23492431640625	13.4673					1	DETECTED	280.2349 m/z @13.47 [CD8330_2.mzXML]	280.23492431640625	13.4673	13.421983333333333	13.727733333333333	0.30574999999999974	8958.2353515625	79161.02245434604	0	1192	0.08202648767582588	3.373482898124324	5.746965796248648	280.23388671875	280.23492431640625
749	280.6540832519531	13.3476					1	DETECTED	280.6541 m/z @13.35 [CD8330_2.mzXML]	280.6540832519531	13.3476	12.87735	14.5069	1.62955	71403.1015625	1400740.4362495106	0	1192	0.2941437233671689	0.7649571295832448	0.9761226177453451	280.6482238769531	280.65472412109375
750	281.0100402832031	11.542966666666667					1	DETECTED	281.0100 m/z @11.54 [CD8330_2.mzXML]	281.0100402832031	11.542966666666667	11.542966666666667	11.739516666666667	0.19655000000000022	16672.263671875	90783.34220440744	0	1192	0.08683378712306755	null	null	281.0094909667969	281.0102233886719
751	281.08349609375	16.011583333333334					1	DETECTED	281.0835 m/z @16.01 [CD8330_2.mzXML]	281.08349609375	16.011583333333334	8.099166666666667	19.729833333333332	11.630666666666665	14213.888671875	2801367.0104949647	0	1192	6.758122724641046	0.6687862489665806	0.4303894677410038	281.0738830566406	281.089111328125
752	281.1129455566406	9.592099999999999					1	DETECTED	281.1129 m/z @9.59 [CD8330_2.mzXML]	281.1129455566406	9.592099999999999	9.4443	9.608183333333333	0.16388333333333271	4259.60498046875	38273.52584423813	0	1192	0.20278670654272268	0.5544091114118218	0.10881822282364353	281.11279296875	281.1132507324219
753	281.137939453125	11.8717					1	DETECTED	281.1379 m/z @11.87 [CD8330_2.mzXML]	281.137939453125	11.8717	11.857149999999999	12.007299999999999	0.15015	12397.46484375	67549.07229028345	0	1192	0.09362048888067243	5.159793814432416	9.319587628864832	281.1376037597656	281.13824462890625
754	281.15557861328125	13.274866666666666					1	DETECTED	281.1556 m/z @13.27 [CD8330_2.mzXML]	281.15557861328125	13.274866666666666	4.694266666666667	19.034166666666668	14.3399	17236.71875	3412632.0017230827	0	1192	4.049366239621477	1.2274128444521284	1.4561480183772377	281.15557861328125	281.1646728515625
755	281.2466735839844	14.41025					1	DETECTED	281.2467 m/z @14.41 [CD8330_2.mzXML]	281.2466735839844	14.41025	0.7052833333333334	19.803	19.097716666666667	175244.75	9113100.715856973	0	1192	0.7715065748023804	0.7841878525782982	0.38868045876875773	281.2458801269531	281.24884033203125
756	281.66168212890625	14.073333333333332					1	DETECTED	281.6617 m/z @14.07 [CD8330_2.mzXML]	281.66168212890625	14.073333333333332	11.021700000000001	15.193966666666666	4.1722666666666655	27271.88671875	2036087.8680561536	0	1192	0.26001481908796364	1.6285068519978714	10.571729032297045	281.6562194824219	281.6630554199219
757	282.2209167480469	19.162					1	DETECTED	282.2209 m/z @19.16 [CD8330_2.mzXML]	282.2209167480469	19.162	0.1013	19.9865	19.8852	4458.66455078125	2594128.1243774104	0	1192	2.5811414659867964	0.5216282717843521	0.04325654356870422	282.2195739746094	282.22247314453125
758	282.25018310546875	14.41025					1	DETECTED	282.2502 m/z @14.41 [CD8330_2.mzXML]	282.25018310546875	14.41025	11.298633333333333	15.90105	4.602416666666667	32619.822265625	2763222.6150206286	0	1192	0.29186596116515773	0.7200953826801119	0.4265646880859458	282.2499084472656	282.2594299316406
759	282.27838134765625	13.8993					1	DETECTED	282.2784 m/z @13.90 [CD8330_2.mzXML]	282.27838134765625	13.8993	1.2886833333333334	14.171850000000001	12.883166666666668	46266.93359375	2231105.468210328	0	1192	0.2562474557684915	0.9523440787615064	0.2116613229454021	282.27777099609375	282.28436279296875
760	282.8220520019531	1.76135					1	DETECTED	282.8221 m/z @1.76 [CD8330_2.mzXML]	282.8220520019531	1.76135	1.6894	11.807166666666665	10.117766666666665	9073.9970703125	3046111.723356567	0	1192	0.0726226392592666	70.31109566828819	139.62219133657638	282.8220520019531	282.8232727050781
761	282.9046630859375	1.5832000000000002					1	DETECTED	282.9047 m/z @1.58 [CD8330_2.mzXML]	282.9046630859375	1.5832000000000002	1.5537666666666667	1.61385	0.060083333333333266	41565.4921875	95239.50743261736	0	1192	0.041144558173269896	1.0206681766704375	1.0413363533408748	282.9044494628906	282.9051208496094
762	282.9731140136719	11.215833333333334					1	DETECTED	282.9731 m/z @11.22 [CD8330_2.mzXML]	282.9731140136719	11.215833333333334	10.890983333333333	16.195266666666665	5.304283333333332	8579.5869140625	862196.5991038207	0	1192	0.34432754260484266	8.164203991585824	12.18382840526471	282.97161865234375	282.9742126464844
763	283.0071105957031	10.2008					1	DETECTED	283.0071 m/z @10.20 [CD8330_2.mzXML]	283.0071105957031	10.2008	10.166283333333332	10.305116666666667	0.13883333333333425	14362.3427734375	73362.8786154788	0	1192	0.10107998480628311	2.0111057460164257	2.729198182267732	283.0070495605469	283.00750732421875
764	283.0268859863281	1.8342500000000002					1	DETECTED	283.0269 m/z @1.83 [CD8330_2.mzXML]	283.0268859863281	1.8342500000000002	1.8059333333333332	17.681500000000003	15.87556666666667	16894.7578125	1874237.4154332578	0	1192	0.35463473669882917	247.00318326761035	525.6693748140552	283.0265197753906	283.0284118652344
765	283.1536560058594	12.037716666666666					1	DETECTED	283.1537 m/z @12.04 [CD8330_2.mzXML]	283.1536560058594	12.037716666666666	11.991833333333334	12.41605	0.42421666666666624	17702.1015625	199322.68815600564	0	1192	0.11921994012614867	4.622775154377134	8.393471082784341	283.15252685546875	283.1536560058594
766	283.24151611328125	15.036316666666666					1	DETECTED	283.2415 m/z @15.04 [CD8330_2.mzXML]	283.24151611328125	15.036316666666666	14.619716666666667	16.139666666666667	1.5199499999999997	5624.9853515625	239463.43895214846	0	1192	0.5563467208404909	1.8242318771003403	2.6484637542006806	283.24090576171875	283.2423400878906
767	283.26226806640625	12.581733333333334					1	DETECTED	283.2623 m/z @12.58 [CD8330_2.mzXML]	283.26226806640625	12.581733333333334	0.1013	20.004833333333334	19.903533333333336	74759.515625	2502821.434118592	0	1192	0.2113581289095876	1.254223199887122	4.776528781406667	283.253173828125	283.26458740234375
768	283.28204345703125	14.073333333333332					1	DETECTED	283.2820 m/z @14.07 [CD8330_2.mzXML]	283.28204345703125	14.073333333333332	13.796483333333333	16.41465	2.618166666666669	6733.01220703125	381468.0613725588	0	1192	0.30874068390105336	4.728493167178387	8.456986334356774	283.2806396484375	283.283935546875
769	283.62982177734375	11.9604					1	DETECTED	283.6298 m/z @11.96 [CD8330_2.mzXML]	283.62982177734375	11.9604	11.930033333333334	14.34655	2.4165166666666664	9398.71875	464780.2131147459	0	1192	0.0762871095996438	39.78896816685079	78.57793633370159	283.6257629394531	283.630126953125
770	284.29425048828125	12.581733333333334					1	DETECTED	284.2943 m/z @12.58 [CD8330_2.mzXML]	284.29425048828125	12.581733333333334	6.037450000000001	19.546666666666667	13.509216666666667	14442.2548828125	2633989.0005535586	0	1192	0.17558240929807312	1.0321387368619432	1.064277473723886	284.293701171875	284.29638671875
771	284.3306884765625	11.8717					1	DETECTED	284.3307 m/z @11.87 [CD8330_2.mzXML]	284.3306884765625	11.8717	11.841516666666667	12.1837	0.34218333333333284	12629.9521484375	95946.89085144081	0	1192	0.06859643798224546	5.668415240198755	10.33683048039751	284.3301086425781	284.330810546875
772	284.90936279296875	1.6737333333333335					1	DETECTED	284.9094 m/z @1.67 [CD8330_2.mzXML]	284.90936279296875	1.6737333333333335	1.6588833333333333	1.9061166666666667	0.24723333333333342	14413.0478515625	81767.24273754888	0	1192	0.05053763113803478	8.324354657687852	15.648709315375704	284.90850830078125	284.9095764160156
773	285.0053405761719	10.218183333333334					1	DETECTED	285.0053 m/z @10.22 [CD8330_2.mzXML]	285.0053405761719	10.218183333333334	10.183116666666667	10.39105	0.20793333333333308	14378.2255859375	72449.82315228293	0	1192	0.08480531926908164	2.794004489002759	6.56333978027657	285.0052185058594	285.00592041015625
774	285.0643310546875	1.4951666666666665					1	DETECTED	285.0643 m/z @1.50 [CD8330_2.mzXML]	285.0643310546875	1.4951666666666665	1.416	19.91283333333333	18.49683333333333	12817.4853515625	2206932.2999045714	0	1192	0.23565689221128872	116.82210526315797	232.64421052631596	285.06219482421875	285.072021484375
775	286.1028747558594	8.725150000000001					1	DETECTED	286.1029 m/z @8.73 [CD8330_2.mzXML]	286.1028747558594	8.725150000000001	8.574533333333333	8.775766666666668	0.20123333333333449	2619.78564453125	15538.285686157347	0	1192	0.051169507784248225	0.6680314263583028	0.33606285271660574	286.1025695800781	286.10394287109375
776	286.20074462890625	10.339					1	DETECTED	286.2007 m/z @10.34 [CD8330_2.mzXML]	286.20074462890625	10.339	10.2706	10.973099999999999	0.7024999999999988	176297.96875	1481091.101048825	1	1192	0.11472033181576435	2.4194829258012964	2.23675771720762	286.20001220703125	286.2013854980469
777	286.24871826171875	9.84965					1	DETECTED	286.2487 m/z @9.85 [CD8330_2.mzXML]	286.24871826171875	9.84965	8.911083333333332	19.601666666666667	10.690583333333334	40723.82421875	1476830.585844515	0	1192	0.18984839433175793	7.239736580721334	0.959678231900309	286.24725341796875	286.2496643066406
778	286.6349792480469	12.996450000000001					1	DETECTED	286.6350 m/z @13.00 [CD8330_2.mzXML]	286.6349792480469	12.996450000000001	12.813350000000002	13.099766666666666	0.2864166666666641	14273.375	109564.14676000972	0	1192	0.10309078891332213	0.782131804114322	0.6858789210347485	286.63177490234375	286.6349792480469
779	287.01348876953125	1.8342500000000002					1	DETECTED	287.0135 m/z @1.83 [CD8330_2.mzXML]	287.01348876953125	1.8342500000000002	1.7439333333333333	1.9628833333333333	0.21894999999999998	20900.087890625	148798.49731860368	0	1192	0.5603972969033375	1.212124008119577	1.424248016239154	287.0126647949219	287.0138854980469
780	287.09967041015625	9.705383333333334					1	DETECTED	287.0997 m/z @9.71 [CD8330_2.mzXML]	287.09967041015625	9.705383333333334	9.640716666666666	10.166283333333332	0.5255666666666663	267026.0625	1890702.4324267588	1	1192	0.09661883513963865	5.147470981496509	14.481559632623789	287.09967041015625	287.10028076171875
781	287.2041931152344	10.339					1	DETECTED	287.2042 m/z @10.34 [CD8330_2.mzXML]	287.2041931152344	10.339	10.2706	14.1069	3.8362999999999996	25561.009765625	953350.2818671868	0	1192	0.119362216637521	6.847880036595052	12.460002199990566	287.19976806640625	287.2044677734375
782	287.2360534667969	13.9867					1	DETECTED	287.2361 m/z @13.99 [CD8330_2.mzXML]	287.2360534667969	13.9867	13.796483333333333	15.122716666666667	1.3262333333333345	9702.66796875	248486.80444085694	0	1192	0.3298263039306004	3.486112328046942	4.151008787638502	287.2352600097656	287.2372741699219
783	287.26824951171875	11.58605					1	DETECTED	287.2682 m/z @11.59 [CD8330_2.mzXML]	287.26824951171875	11.58605	11.497483333333333	11.6914	0.19391666666666652	10647.455078125	57654.24397924811	0	1192	0.23226153112227088	1.0947497177267558	0.7115310770154254	287.2672119140625	287.2692565917969
784	287.63214111328125	12.937583333333333					1	DETECTED	287.6321 m/z @12.94 [CD8330_2.mzXML]	287.63214111328125	12.937583333333333	12.0679	15.001650000000001	2.9337500000000016	176070.890625	2401622.4031141964	2	1192	0.18548285783075436	1.6837946344568424	1.221383696419852	287.6310119628906	287.6327819824219
785	288.10321044921875	9.705383333333334					1	DETECTED	288.1032 m/z @9.71 [CD8330_2.mzXML]	288.10321044921875	9.705383333333334	9.49355	11.9604	2.466849999999999	30400.4140625	493514.833680664	0	1192	0.1061965973978527	5.822619984264369	2.173092366923561	288.10321044921875	288.1099853515625
786	288.21612548828125	10.629366666666666					1	DETECTED	288.2161 m/z @10.63 [CD8330_2.mzXML]	288.21612548828125	10.629366666666666	8.4602	19.858	11.3978	626987.0625	5229668.943440464	1	1192	0.08631074016418339	3.417857767462321	4.370933090438399	288.2065734863281	288.2250671386719
787	288.6399841308594	13.304133333333334					1	DETECTED	288.6400 m/z @13.30 [CD8330_2.mzXML]	288.6399841308594	13.304133333333334	5.861816666666667	14.139333333333333	8.277516666666667	42107.7109375	1798371.3822337643	0	1192	0.21861063250622692	0.5608012733840262	3.1194202912652385	288.63092041015625	288.64813232421875
788	288.7637634277344	13.530533333333333					1	DETECTED	288.7638 m/z @13.53 [CD8330_2.mzXML]	288.7637634277344	13.530533333333333	1.7256833333333332	13.530533333333333	11.80485	11301.78125	3209842.208527039	0	1192	11.425948939641728	0.5	null	288.75927734375	288.7683410644531
789	288.9214782714844	1.5985166666666666					1	DETECTED	288.9215 m/z @1.60 [CD8330_2.mzXML]	288.9214782714844	1.5985166666666666	1.5537666666666667	2.10355	0.5497833333333331	151349.9375	696884.0832385253	0	1192	0.06144091447435773	1.4035399234786465	1.3915987708973852	288.9212646484375	288.9285888671875
790	289.17529296875	1.3249833333333332					1	DETECTED	289.1753 m/z @1.32 [CD8330_2.mzXML]	289.17529296875	1.3249833333333332	0.1013	20.004833333333334	19.903533333333336	5776.6416015625	1682250.2962784716	0	1192	5.8214874644531935	8.132632353141473	5.429011469933846	289.1733093261719	289.17694091796875
791	289.2198791503906	10.629366666666666					1	DETECTED	289.2199 m/z @10.63 [CD8330_2.mzXML]	289.2198791503906	10.629366666666666	10.459866666666667	15.2116	4.751733333333334	79079.7578125	1711492.9675100117	0	1192	0.24137911650300126	5.269446657046795	8.97849079399606	289.2147216796875	289.22900390625
792	289.64794921875	14.1069					1	DETECTED	289.6479 m/z @14.11 [CD8330_2.mzXML]	289.64794921875	14.1069	11.071483333333333	16.067050000000002	4.995566666666669	20498.669921875	1667917.8485030835	0	1192	0.1963098454795098	1.7298541038508735	6.820163998374348	289.6403503417969	289.6578063964844
793	290.1596984863281	8.5254					1	DETECTED	290.1597 m/z @8.53 [CD8330_2.mzXML]	290.1596984863281	8.5254	8.099166666666667	15.158150000000001	7.058983333333334	7066.5732421875	1406183.6102988592	0	1192	0.08202708129886815	0.6847063187698358	0.3303738640309744	290.14971923828125	290.1605529785156
794	290.221923828125	10.6626					1	DETECTED	290.2219 m/z @10.66 [CD8330_2.mzXML]	290.221923828125	10.6626	10.595866666666666	10.679583333333333	0.08371666666666755	5017.00341796875	19191.383183044483	0	1192	0.07909311207555625	0.627247752247757	0.25449550449551395	290.221923828125	290.22357177734375
795	290.2681579589844	11.38725					1	DETECTED	290.2682 m/z @11.39 [CD8330_2.mzXML]	290.2681579589844	11.38725	10.940499999999998	11.63025	0.6897500000000019	46703.9375	327726.3697866205	0	1192	0.04405209606443172	0.7843003299046551	0.2654117116429364	290.2663879394531	290.2685241699219
796	290.6272888183594	12.845433333333334					1	DETECTED	290.6273 m/z @12.85 [CD8330_2.mzXML]	290.6272888183594	12.845433333333334	12.747616666666666	13.055183333333334	0.3075666666666681	19865.0390625	152278.14717675804	0	1192	0.06375295573848483	1.572158800477062	1.8677272807920509	290.625	290.6272888183594
797	290.6672058105469	14.55505					1	DETECTED	290.6672 m/z @14.56 [CD8330_2.mzXML]	290.6672058105469	14.55505	14.073333333333332	15.426866666666665	1.353533333333333	3778.5810546875	147423.9469584352	0	1192	0.21298309237539037	1.4049060651143461	1.809812130228692	290.6658935546875	290.6694030761719
798	290.9244689941406	2.4924833333333334					1	DETECTED	290.9245 m/z @2.49 [CD8330_2.mzXML]	290.9244689941406	2.4924833333333334	2.019016666666667	19.601666666666667	17.58265	28661.484375	2831957.7039615177	0	1192	0.8331854117531541	3.404306332978695	5.322912983244488	290.9225158691406	290.9259948730469
799	290.9785461425781	9.735933333333332					1	DETECTED	290.9785 m/z @9.74 [CD8330_2.mzXML]	290.9785461425781	9.735933333333332	1.4656833333333334	10.063583333333334	8.597900000000001	3203.80126953125	607894.6176555785	0	1192	0.31667217471310494	0.5198089537801156	0.039617907560231196	290.9775695800781	290.9862976074219
800	291.0258483886719	2.43795					1	DETECTED	291.0258 m/z @2.44 [CD8330_2.mzXML]	291.0258483886719	2.43795	2.43795	19.253333333333334	16.815383333333333	23487.68359375	2889057.413741302	0	1192	15.266491236962583	null	null	291.0183410644531	291.0313720703125
801	291.1195983886719	12.037716666666666					1	DETECTED	291.1196 m/z @12.04 [CD8330_2.mzXML]	291.1195983886719	12.037716666666666	11.975866666666667	12.87735	0.9014833333333332	230861.328125	1961539.1988636449	1	1192	0.15626323922607988	3.1673695517191134	4.635047360864255	291.11907958984375	291.1283874511719
802	291.6459655761719	12.87735					1	DETECTED	291.6460 m/z @12.88 [CD8330_2.mzXML]	291.6459655761719	12.87735	11.773349999999999	15.01875	3.245400000000002	47243.73046875	872814.9643376464	0	1192	0.13835700294430708	4.823154926857707	1.7670229752213737	291.64495849609375	291.6470031738281
803	291.9349060058594	2.533					1	DETECTED	291.9349 m/z @2.53 [CD8330_2.mzXML]	291.9349060058594	2.533	2.10355	9.013316666666666	6.909766666666666	23549.78125	1501952.580924561	0	1192	0.6816321736239797	3.5877223539802183	5.92884791427973	291.9333801269531	291.93768310546875
804	291.9898681640625	9.735933333333332					1	DETECTED	291.9899 m/z @9.74 [CD8330_2.mzXML]	291.9898681640625	9.735933333333332	9.558983333333334	9.963266666666668	0.40428333333333377	2318.8984375	37396.77181057748	0	1192	0.1792339220493968	1.1423660167655791	1.2847320335311583	291.9889221191406	291.99029541015625
805	292.06719970703125	16.41465					1	DETECTED	292.0672 m/z @16.41 [CD8330_2.mzXML]	292.06719970703125	16.41465	9.9963	19.473333333333336	9.477033333333337	3884.482666015625	813894.9138074643	0	1192	2.057387577955815	0.7382764521515135	0.47655290430302705	292.0663146972656	292.0689392089844
806	292.1230163574219	12.037716666666666					1	DETECTED	292.1230 m/z @12.04 [CD8330_2.mzXML]	292.1230163574219	12.037716666666666	11.991833333333334	17.112833333333334	5.121	34234.1015625	1103244.0489483639	0	1192	0.08174414346477477	55.804576825282666	4.487671026605985	292.12225341796875	292.1241455078125
807	292.63470458984375	10.339					1	DETECTED	292.6347 m/z @10.34 [CD8330_2.mzXML]	292.63470458984375	10.339	10.321783333333334	11.13505	0.8132666666666655	4710.33984375	133764.62572607398	0	1192	0.1044604191023275	23.618586640852474	46.23717328170495	292.633544921875	292.6348876953125
808	293.00372314453125	2.4787666666666666					1	DETECTED	293.0037 m/z @2.48 [CD8330_2.mzXML]	293.00372314453125	2.4787666666666666	2.4516	16.929	14.4774	5298.833984375	919161.4645337525	0	1192	0.473580261815413	266.4552147239274	35.26402192707876	292.9955139160156	293.01190185546875
809	293.0264892578125	2.5464333333333333					1	DETECTED	293.0265 m/z @2.55 [CD8330_2.mzXML]	293.0264892578125	2.5464333333333333	2.299583333333333	3.8607333333333336	1.5611500000000005	8317.80859375	270958.5300213013	0	1192	0.2594908713634183	3.1621430018229675	3.3773538004187444	293.0186462402344	293.02691650390625
810	293.0379333496094	2.668766666666667					1	DETECTED	293.0379 m/z @2.67 [CD8330_2.mzXML]	293.0379333496094	2.668766666666667	2.28575	3.7829833333333336	1.4972333333333334	9073.1357421875	334803.98958880606	0	1192	0.5137027658307343	1.954527653278795	2.711494055633346	293.0301513671875	293.0420227050781
811	293.0532531738281	2.69625					1	DETECTED	293.0533 m/z @2.70 [CD8330_2.mzXML]	293.0532531738281	2.69625	2.28575	9.608183333333333	7.322433333333333	11673.49609375	932319.7252182921	0	1192	0.4670959123009206	2.9925136798821077	2.778336440668702	293.045166015625	293.0613708496094
812	293.07171630859375	2.4787666666666666					1	DETECTED	293.0717 m/z @2.48 [CD8330_2.mzXML]	293.07171630859375	2.4787666666666666	2.327633333333333	18.431833333333334	16.1042	19534.72265625	1826615.412866271	0	1192	0.4890227511956011	42.16764472551728	102.05960262942726	293.0620422363281	293.07171630859375
813	293.0970153808594	2.533					1	DETECTED	293.0970 m/z @2.53 [CD8330_2.mzXML]	293.0970153808594	2.533	0.1013	20.004833333333334	19.903533333333336	8268051.0	5.785522333847611E8	1	1192	0.7365909742790455	3.0942744324999136	3.3977961336542126	293.0965576171875	293.1068115234375
814	293.1269226074219	2.6551					1	DETECTED	293.1269 m/z @2.66 [CD8330_2.mzXML]	293.1269226074219	2.6551	2.355166666666667	9.882033333333334	7.526866666666667	19078.03515625	1099605.2271870726	0	1192	0.39836952288769467	3.2305576689468287	4.843899852456205	293.1258850097656	293.1366271972656
815	293.1520690917969	9.783033333333332					1	DETECTED	293.1521 m/z @9.78 [CD8330_2.mzXML]	293.1520690917969	9.783033333333332	2.424183333333333	12.11585	9.691666666666666	881572.25	2.4057523127002947E7	0	1192	0.3856893085766515	1.3219951051808378	1.1926978039664964	293.14483642578125	293.1614685058594
816	293.1778259277344	13.711633333333333					1	DETECTED	293.1778 m/z @13.71 [CD8330_2.mzXML]	293.1778259277344	13.711633333333333	2.299583333333333	15.264833333333334	12.965250000000001	25263.859375	2028558.205035614	0	1192	0.22873598208173362	0.5757938505465983	0.13370055756314025	293.1678466796875	293.1876525878906
817	293.19635009765625	2.5599166666666666					1	DETECTED	293.1964 m/z @2.56 [CD8330_2.mzXML]	293.19635009765625	2.5599166666666666	2.5059166666666663	15.3187	12.812783333333334	4664.05517578125	1001292.0487512816	0	1192	6.238776752037952	118.63688271604879	236.27376543209758	293.1880187988281	293.20599365234375
818	293.2203674316406	2.5869666666666666					1	DETECTED	293.2204 m/z @2.59 [CD8330_2.mzXML]	293.2203674316406	2.5869666666666666	2.5869666666666666	12.548183333333332	9.961216666666665	4950.744140625	924254.536407074	0	1192	0.31689781414331497	null	null	293.2105712890625	293.22418212890625
819	294.100341796875	2.6005					1	DETECTED	294.1003 m/z @2.60 [CD8330_2.mzXML]	294.100341796875	2.6005	1.9061166666666667	18.011166666666668	16.105050000000002	748885.5625	5.249791138040764E7	0	1192	0.7921335448589577	2.370290507002256	2.506887640522689	294.1002197265625	294.1032409667969
820	294.15606689453125	9.7672					1	DETECTED	294.1561 m/z @9.77 [CD8330_2.mzXML]	294.15606689453125	9.7672	9.381233333333334	10.4428	1.0615666666666659	91485.671875	2317864.2943704813	0	1192	0.3834558176430676	1.3671645968489516	1.5845414901706882	294.15570068359375	294.15618896484375
821	294.9184265136719	12.764666666666667					1	DETECTED	294.9184 m/z @12.76 [CD8330_2.mzXML]	294.9184265136719	12.764666666666667	0.13763333333333333	20.004833333333334	19.8672	17050.48046875	4265965.863163389	0	1192	2.1567090026483164	0.7844290159497228	0.4573469069902232	294.9180603027344	294.9204406738281
822	294.9380798339844	1.6290666666666667					1	DETECTED	294.9381 m/z @1.63 [CD8330_2.mzXML]	294.9380798339844	1.6290666666666667	1.5832000000000002	1.6894	0.10619999999999985	76995.8828125	247026.10735180654	0	1192	0.04973557901447756	1.1793537444251032	1.3321695060165697	294.9378967285156	294.9384765625
823	294.9535217285156	11.183116666666667					1	DETECTED	294.9535 m/z @11.18 [CD8330_2.mzXML]	294.9535217285156	11.183116666666667	10.873233333333333	19.052500000000002	8.179266666666669	4580.74853515625	1223603.1656708985	0	1192	4.9939607768463095	13.197332329371264	25.394664658742528	294.9523620605469	294.95501708984375
824	295.05755615234375	10.489749999999999					1	DETECTED	295.0576 m/z @10.49 [CD8330_2.mzXML]	295.05755615234375	10.489749999999999	10.459866666666667	10.595866666666666	0.13599999999999923	21806.830078125	107958.43871459935	0	1192	0.08940515556612105	2.275515895147857	3.9625491692872097	295.05731201171875	295.0577697753906
825	295.1014404296875	2.6005					1	DETECTED	295.1014 m/z @2.60 [CD8330_2.mzXML]	295.1014404296875	2.6005	1.9202833333333333	18.340500000000002	16.42021666666667	93095.875	7910291.629740716	0	1192	0.7519933513089612	11.380110423767164	2.7072786627196734	295.0971984863281	295.10302734375
826	295.12823486328125	9.6246					1	DETECTED	295.1282 m/z @9.62 [CD8330_2.mzXML]	295.12823486328125	9.6246	9.592099999999999	9.6901	0.09800000000000075	60196.97265625	279158.8020576176	0	1192	0.09805976008185091	1.5076923076922897	2.0153846153845794	295.128173828125	295.1333312988281
827	295.1484069824219	9.7672					1	DETECTED	295.1484 m/z @9.77 [CD8330_2.mzXML]	295.1484069824219	9.7672	9.3973	10.459866666666667	1.062566666666667	32526.8046875	785451.1449891354	0	1192	0.16130991007138462	1.383312993646823	1.3120068124625028	295.14764404296875	295.1488952636719
828	295.19342041015625	12.349716666666666					1	DETECTED	295.1934 m/z @12.35 [CD8330_2.mzXML]	295.19342041015625	12.349716666666666	1.416	16.067050000000002	14.651050000000001	39537.77734375	3217324.397914642	0	1192	0.29449971922654505	0.6582614280174882	0.3085876449388715	295.1873474121094	295.203369140625
829	295.2052307128906	10.989366666666665					1	DETECTED	295.2052 m/z @10.99 [CD8330_2.mzXML]	295.2052307128906	10.989366666666665	10.973099999999999	15.229216666666668	4.256116666666669	4106.35400390625	545239.9600875246	0	1192	0.08866055159712971	130.8232581967215	260.646516393443	295.2038269042969	295.2052307128906
830	295.2940368652344	2.4787666666666666					1	DETECTED	295.2940 m/z @2.48 [CD8330_2.mzXML]	295.2940368652344	2.4787666666666666	2.271866666666667	7.5333499999999995	5.261483333333333	27843.31640625	1744478.7647086184	0	1192	0.7189586276030386	7.156054248897002	7.7659400170382495	295.2928466796875	295.2954406738281
831	296.0650634765625	1.76135					1	DETECTED	296.0651 m/z @1.76 [CD8330_2.mzXML]	296.0650634765625	1.76135	1.6894	10.54875	8.85935	20772.189453125	2509287.490821411	0	1192	0.06212392482714124	61.496884487986	121.66120697845767	296.0602722167969	296.0652160644531
832	296.131591796875	9.640716666666666					1	DETECTED	296.1316 m/z @9.64 [CD8330_2.mzXML]	296.131591796875	9.640716666666666	9.575349999999998	9.6901	0.1147500000000008	9850.73046875	47693.54395239262	0	1192	0.09174385178329914	0.8777409484956579	0.7554818969913158	296.1313781738281	296.1317443847656
833	296.15142822265625	9.7672					1	DETECTED	296.1514 m/z @9.77 [CD8330_2.mzXML]	296.15142822265625	9.7672	9.49355	10.183116666666667	0.689566666666666	4260.31201171875	86610.94073986808	0	1192	0.1488371426043642	1.2599427492539121	1.5198854985078243	296.1510009765625	296.1523132324219
834	296.1846923828125	11.82475					1	DETECTED	296.1847 m/z @11.82 [CD8330_2.mzXML]	296.1846923828125	11.82475	10.012733333333333	19.62	9.607266666666668	26768.634765625	1924094.1571408678	0	1192	0.10483749673817755	2.5231747776870987	4.3706238766	296.18212890625	296.1889343261719
835	296.25726318359375	13.530533333333333					1	DETECTED	296.2573 m/z @13.53 [CD8330_2.mzXML]	296.25726318359375	13.530533333333333	12.0679	13.813266666666667	1.7453666666666674	16710.544921875	624742.6263355714	0	1192	0.1837019563251232	0.596652157068302	0.19330431413660387	296.2571716308594	296.25787353515625
836	296.98883056640625	11.675716666666666					1	DETECTED	296.9888 m/z @11.68 [CD8330_2.mzXML]	296.98883056640625	11.675716666666666	11.357833333333334	18.669333333333334	7.3115000000000006	7100.40576171875	727754.623081665	0	1192	0.3927009184912613	11.500288365752661	22.000576731505323	296.9822082519531	296.98968505859375
837	297.11761474609375	1.4805166666666667					1	DETECTED	297.1176 m/z @1.48 [CD8330_2.mzXML]	297.11761474609375	1.4805166666666667	1.4346666666666665	16.34165	14.906983333333335	8402.2587890625	3044587.7544013066	0	1192	0.12620672936977995	162.56252271901067	176.03916405615047	297.1105041503906	297.12646484375
838	297.1799621582031	14.800366666666667					1	DETECTED	297.1800 m/z @14.80 [CD8330_2.mzXML]	297.1799621582031	14.800366666666667	8.305066666666667	19.7665	11.461433333333334	11421.412109375	2252050.050469723	0	1192	2.240753122112576	1.0041720456430248	0.6740198990532907	297.17828369140625	297.1865234375
839	298.2733154296875	14.251483333333335					1	DETECTED	298.2733 m/z @14.25 [CD8330_2.mzXML]	298.2733154296875	14.251483333333335	10.940499999999998	17.241833333333332	6.301333333333334	125001.375	5022881.42093115	0	1192	0.5049239890038297	0.8425555215584377	7.166713484060992	298.2724609375	298.2744445800781
840	298.797119140625	1.7915833333333333					1	DETECTED	298.7971 m/z @1.79 [CD8330_2.mzXML]	298.797119140625	1.7915833333333333	1.7069	1.7915833333333333	0.08468333333333322	6004.19482421875	20223.723749816927	0	1192	0.04441673810727376	0.5	null	298.79632568359375	298.797119140625
841	299.0799560546875	10.321783333333334					1	DETECTED	299.0800 m/z @10.32 [CD8330_2.mzXML]	299.0799560546875	10.321783333333334	8.826833333333333	10.4428	1.615966666666667	4229.52294921875	118956.47778897092	0	1192	0.15093307595177485	0.5404751552448797	0.08095031048975938	299.0794677734375	299.0865783691406
842	299.1379699707031	11.298633333333333					1	DETECTED	299.1380 m/z @11.30 [CD8330_2.mzXML]	299.1379699707031	11.298633333333333	10.408766666666667	15.158150000000001	4.749383333333334	81359.3515625	3206493.5243623047	0	1192	0.29006210786734066	0.8645637604460701	0.8167599690388655	299.1374206542969	299.1392822265625
843	299.2765808105469	14.251483333333335					1	DETECTED	299.2766 m/z @14.25 [CD8330_2.mzXML]	299.2765808105469	14.251483333333335	11.660466666666668	15.90105	4.240583333333332	23739.912109375	1361394.5510966177	0	1192	0.35904704679150257	0.7868360586668598	0.5796565252407694	299.2761535644531	299.2775573730469
844	299.63201904296875	12.87735					1	DETECTED	299.6320 m/z @12.88 [CD8330_2.mzXML]	299.63201904296875	12.87735	12.7309	13.128783333333333	0.3978833333333327	44187.578125	445357.6715720212	0	1192	0.16117419229345487	1.3584272220325482	1.5428055557462113	299.6313171386719	299.63226318359375
845	300.17962646484375	11.5576					1	DETECTED	300.1796 m/z @11.56 [CD8330_2.mzXML]	300.17962646484375	11.5576	8.962266666666666	16.764666666666667	7.8024000000000004	99131.4609375	3113169.145112517	0	1192	0.14413889024526583	0.5844652690532041	0.129300161798553	300.1747741699219	300.18402099609375
846	300.2164306640625	10.629366666666666					1	DETECTED	300.2164 m/z @10.63 [CD8330_2.mzXML]	300.2164306640625	10.629366666666666	7.128150000000001	10.750183333333332	3.6220333333333317	11177.2236328125	428274.9370586238	0	1192	0.23263488086608852	0.5172535261551936	0.03450705231038727	300.21600341796875	300.2169494628906
847	301.11712646484375	10.732533333333333					1	DETECTED	301.1171 m/z @10.73 [CD8330_2.mzXML]	301.11712646484375	10.732533333333333	10.37375	10.855816666666668	0.4820666666666682	32357.984375	414227.52104345814	0	1192	0.10858639307672924	0.6718074975612045	0.34361499512240906	301.1170959472656	301.1182556152344
848	301.1402587890625	12.448216666666667					1	DETECTED	301.1403 m/z @12.45 [CD8330_2.mzXML]	301.1402587890625	12.448216666666667	0.1013	20.004833333333334	19.903533333333336	135375.59375	1.3110118334262583E7	1	1192	10.913335935726332	10.799534049142414	0.0424072325890028	301.1349182128906	301.1412048339844
849	301.2130432128906	13.4673					1	DETECTED	301.2130 m/z @13.47 [CD8330_2.mzXML]	301.2130432128906	13.4673	12.69695	13.88145	1.1844999999999999	44386.953125	788652.9899963371	0	1192	0.2338475320771174	0.7688063867073403	4.220861875663707	301.2121887207031	301.21514892578125
850	302.01934814453125	10.046233333333333					1	DETECTED	302.0193 m/z @10.05 [CD8330_2.mzXML]	302.01934814453125	10.046233333333333	0.28445	19.876166666666666	19.591716666666667	4411.1787109375	2385978.378675842	0	1192	5.2647923694189664	1.0034906531764176	1.006981306352835	302.01776123046875	302.0199890136719
851	302.1206970214844	10.768266666666667					1	DETECTED	302.1207 m/z @10.77 [CD8330_2.mzXML]	302.1206970214844	10.768266666666667	10.131833333333333	10.907816666666667	0.7759833333333344	5076.56201171875	125553.3827636722	0	1192	0.1518703253091882	0.6096344209919863	0.21926884198397253	302.1198425292969	302.12274169921875
852	302.14349365234375	12.448216666666667					1	DETECTED	302.1435 m/z @12.45 [CD8330_2.mzXML]	302.14349365234375	12.448216666666667	0.2107166666666667	20.004833333333334	19.794116666666667	21067.185546875	2944913.7965912507	0	1192	0.21009942453903108	1.1308807988682492	2.5136487513803507	302.1424255371094	302.14532470703125
853	302.2312927246094	10.8032					1	DETECTED	302.2313 m/z @10.80 [CD8330_2.mzXML]	302.2312927246094	10.8032	10.750183333333332	11.151033333333334	0.4008500000000019	22767.763671875	207477.23483227522	0	1192	0.14356259642078228	3.7804149638477664	6.560829927695533	302.2312927246094	302.2326354980469
854	302.28643798828125	11.571866666666667					1	DETECTED	302.2864 m/z @11.57 [CD8330_2.mzXML]	302.28643798828125	11.571866666666667	11.513433333333333	14.7665	3.253066666666667	136469.25	1491527.6429552003	0	1192	0.12196827919946607	3.6332193342431043	3.7313211088631273	302.2857666015625	302.2875061035156
855	303.026611328125	1.4805166666666667					1	DETECTED	303.0266 m/z @1.48 [CD8330_2.mzXML]	303.026611328125	1.4805166666666667	1.4346666666666665	2.79315	1.3584833333333333	11439.5009765625	267390.3815595093	0	1192	0.0729461412343515	14.814431115957778	28.628862231915555	303.0263977050781	303.0320739746094
856	303.0522766113281	17.05816666666667					1	DETECTED	303.0523 m/z @17.06 [CD8330_2.mzXML]	303.0522766113281	17.05816666666667	10.149000000000001	18.90583333333333	8.75683333333333	1997.819580078125	566283.0912235106	0	1192	1.0430571316316488	0.6337112531660833	0.26742250633216663	303.0511779785156	303.0530700683594
857	303.0737609863281	9.705383333333334					1	DETECTED	303.0738 m/z @9.71 [CD8330_2.mzXML]	303.0737609863281	9.705383333333334	9.6246	10.097333333333333	0.4727333333333341	29708.08203125	219810.9056099855	0	1192	0.10386980975857796	1.6338541549925585	5.0851168215149345	303.0727233886719	303.074462890625
858	303.2285461425781	14.251483333333335					1	DETECTED	303.2285 m/z @14.25 [CD8330_2.mzXML]	303.2285461425781	14.251483333333335	10.235433333333333	17.205	6.969566666666665	371066.65625	1.506562746720641E7	1	1192	0.6115052484037005	0.7960435897564151	0.4249486384492047	303.22772216796875	303.2345886230469
859	303.6458740234375	12.813350000000002					1	DETECTED	303.6459 m/z @12.81 [CD8330_2.mzXML]	303.6458740234375	12.813350000000002	12.69695	16.2135	3.5165500000000005	25784.560546875	947881.95600354	0	1192	0.23001435946987492	15.105455326460188	29.210910652920376	303.6443786621094	303.6513977050781
860	304.0480651855469	16.746					1	DETECTED	304.0481 m/z @16.75 [CD8330_2.mzXML]	304.0480651855469	16.746	9.558983333333334	19.949333333333335	10.390350000000002	4160.7138671875	1088445.2313690484	0	1192	1.5216749863951513	0.722855565939507	0.405426723032903	304.04632568359375	304.0555725097656
861	304.0769348144531	9.6901					1	DETECTED	304.0769 m/z @9.69 [CD8330_2.mzXML]	304.0769348144531	9.6901	9.67425	11.975866666666667	2.301616666666666	5008.52978515625	418529.21785961895	0	1192	0.08007010447839491	72.60620399580036	144.2124079916007	304.0768737792969	304.08599853515625
862	304.087646484375	10.8032					1	DETECTED	304.0876 m/z @10.80 [CD8330_2.mzXML]	304.087646484375	10.8032	10.768266666666667	16.801166666666667	6.0329	4433.84716796875	724910.5477611695	0	1192	0.07602212909587536	86.34875954198546	171.69751908397092	304.087646484375	304.09527587890625
863	304.1495056152344	9.202499999999999					1	DETECTED	304.1495 m/z @9.20 [CD8330_2.mzXML]	304.1495056152344	9.202499999999999	9.099233333333332	12.892833333333334	3.7936000000000014	7071.18359375	574034.8805994266	0	1192	0.15603454850413812	18.367979341510708	35.735958683021416	304.1479187011719	304.1502990722656
864	304.175048828125	8.86055					1	DETECTED	304.1750 m/z @8.86 [CD8330_2.mzXML]	304.175048828125	8.86055	8.793133333333333	17.297166666666666	8.504033333333332	7769.62158203125	916802.8301896972	0	1192	0.11601413398033955	63.07070457354778	1.5739821514241172	304.16510009765625	304.1809387207031
865	304.2113952636719	10.063583333333334					1	DETECTED	304.2114 m/z @10.06 [CD8330_2.mzXML]	304.2113952636719	10.063583333333334	9.4443	17.223666666666666	7.779366666666666	44004.51953125	1185736.0904301156	0	1192	0.14580729152953253	3.251293957319544	5.0910341847558325	304.20477294921875	304.2129821777344
866	304.2320251464844	14.251483333333335					1	DETECTED	304.2320 m/z @14.25 [CD8330_2.mzXML]	304.2320251464844	14.251483333333335	11.103583333333335	15.9196	4.816016666666666	69634.65625	3224115.3228312996	0	1192	0.43378845598265947	0.7309986253236804	0.4607203073293334	304.2316589355469	304.23284912109375
867	304.2986755371094	11.497483333333333					1	DETECTED	304.2987 m/z @11.50 [CD8330_2.mzXML]	304.2986755371094	11.497483333333333	11.497483333333333	11.6914	0.19391666666666652	20080.009765625	104230.08633483842	0	1192	0.06205440784616023	null	null	304.2984313964844	304.2994689941406
868	304.8952941894531	1.61385					1	DETECTED	304.8953 m/z @1.61 [CD8330_2.mzXML]	304.8952941894531	1.61385	0.13763333333333333	11.841516666666667	11.703883333333334	36883.0546875	2119938.2828590088	0	1192	0.06387378242943775	3.964148216725187	null	304.8949890136719	304.9046936035156
869	305.04620361328125	11.8717					1	DETECTED	305.0462 m/z @11.87 [CD8330_2.mzXML]	305.04620361328125	11.8717	0.3209666666666667	19.803	19.482033333333334	4376.1923828125	1416030.3733253484	0	1192	16.002531137843444	0.8433245219639735	0.6767917593323058	305.0423583984375	305.04620361328125
870	305.13482666015625	12.349716666666666					1	DETECTED	305.1348 m/z @12.35 [CD8330_2.mzXML]	305.13482666015625	12.349716666666666	12.316583333333334	12.5137	0.19711666666666616	48295.16796875	283396.1733984371	0	1192	0.08735990979712938	2.974597585513199	4.347114592605858	305.13482666015625	305.1353759765625
871	305.21490478515625	10.063583333333334					1	DETECTED	305.2149 m/z @10.06 [CD8330_2.mzXML]	305.21490478515625	10.063583333333334	10.029349999999999	14.967883333333333	4.938533333333334	7616.455078125	467708.20251702884	0	1192	0.11973240687915165	72.13047711781608	6.406647846754909	305.2130126953125	305.2151794433594
872	305.2440490722656	12.581733333333334					1	DETECTED	305.2440 m/z @12.58 [CD8330_2.mzXML]	305.2440490722656	12.581733333333334	1.2523166666666665	15.66295	14.410633333333333	183921.140625	1.1729321373505069E7	1	1192	0.12767258562212902	0.5176302960224225	18.967562534456494	305.243408203125	305.24798583984375
873	306.08343505859375	15.589599999999999					1	DETECTED	306.0834 m/z @15.59 [CD8330_2.mzXML]	306.08343505859375	15.589599999999999	9.2889	18.578500000000002	9.289600000000002	5481.24853515625	1070561.2862441414	0	1192	7.917636576889837	0.7371879314996749	0.4921344300713848	306.0814514160156	306.0841064453125
874	306.2475280761719	12.630683333333334					1	DETECTED	306.2475 m/z @12.63 [CD8330_2.mzXML]	306.2475280761719	12.630683333333334	12.497233333333332	14.78325	2.2860166666666686	30920.2578125	703228.9015709836	0	1192	0.15747745227314347	7.958528910463913	12.57470234363888	306.24658203125	306.2510986328125
875	306.99285888671875	11.005566666666665					1	DETECTED	306.9929 m/z @11.01 [CD8330_2.mzXML]	306.99285888671875	11.005566666666665	10.820316666666667	11.232433333333335	0.4121166666666678	5150.11328125	89081.41039843738	0	1192	0.3311794887774333	1.1123256860099107	1.2246513720198215	306.9913635253906	306.99359130859375
876	307.0663757324219	10.51915					1	DETECTED	307.0664 m/z @10.52 [CD8330_2.mzXML]	307.0663757324219	10.51915	10.474983333333334	14.900483333333334	4.4254999999999995	4713.72265625	655169.7347593384	0	1192	1.690674293423566	50.10000000000123	99.20000000000246	307.0606384277344	307.066650390625
877	307.07861328125	10.131833333333333					1	DETECTED	307.0786 m/z @10.13 [CD8330_2.mzXML]	307.07861328125	10.131833333333333	0.15585000000000002	19.509999999999998	19.354149999999997	20027.421875	2022406.6899340812	0	1192	0.11881913953698486	0.8773755629982813	0.7605020941870549	307.07354736328125	307.08367919921875
878	307.1676330566406	10.54875					1	DETECTED	307.1676 m/z @10.55 [CD8330_2.mzXML]	307.1676330566406	10.54875	2.4101166666666667	18.212	15.801883333333333	836414.0625	1.6887327062046014E7	0	1192	0.4718948466158004	5.860997894951824	5.705481882264182	307.16607666015625	307.1734619140625
879	308.0499267578125	10.4428					1	DETECTED	308.0499 m/z @10.44 [CD8330_2.mzXML]	308.0499267578125	10.4428	10.408766666666667	19.9865	9.577733333333333	216425.8125	2247425.6973140608	1	1192	0.10639988916152987	14.376792281530136	4.091565370681137	308.0427551269531	308.0505676269531
880	308.0815124511719	10.114650000000001					1	DETECTED	308.0815 m/z @10.11 [CD8330_2.mzXML]	308.0815124511719	10.114650000000001	10.080350000000001	17.186500000000002	7.106150000000001	3588.91259765625	589164.7145522462	0	1192	0.06253304386448377	103.5881924198251	206.1763848396502	308.07867431640625	308.0821533203125
881	308.1717834472656	10.54875					1	DETECTED	308.1718 m/z @10.55 [CD8330_2.mzXML]	308.1717834472656	10.54875	10.356316666666666	17.388666666666666	7.032349999999999	91547.3046875	2770600.4219785775	0	1192	0.06307301572064006	38.01150473651052	null	308.1662292480469	308.1718444824219
882	308.8782043457031	2.10355					1	DETECTED	308.8782 m/z @2.10 [CD8330_2.mzXML]	308.8782043457031	2.10355	2.019016666666667	2.216	0.1969833333333333	8367.001953125	59496.76303173825	0	1192	0.14691470223664904	1.1651222397476397	1.3302444794952795	308.8775939941406	308.8789978027344
883	309.0535583496094	10.4428					1	DETECTED	309.0536 m/z @10.44 [CD8330_2.mzXML]	309.0535583496094	10.4428	2.4787666666666666	15.88245	13.403683333333333	32682.904296875	4406568.883094605	0	1192	0.10042186778818873	0.8415135128347864	0.6830270256695729	309.0454406738281	309.053955078125
884	309.1500244140625	13.711633333333333					1	DETECTED	309.1500 m/z @13.71 [CD8330_2.mzXML]	309.1500244140625	13.711633333333333	9.2889	14.171850000000001	4.882950000000001	15030.0205078125	725931.8960531927	0	1192	0.2786275323081835	0.5541258534484078	0.10776935417739185	309.14678955078125	309.1506042480469
885	309.16412353515625	10.54875					1	DETECTED	309.1641 m/z @10.55 [CD8330_2.mzXML]	309.16412353515625	10.54875	10.489749999999999	12.530916666666666	2.0411666666666672	29997.501953125	844416.5062616586	0	1192	0.5136032977716312	15.010666731764514	30.037832735577645	309.162841796875	309.1715393066406
886	309.20245361328125	12.764666666666667					1	DETECTED	309.2025 m/z @12.76 [CD8330_2.mzXML]	309.20245361328125	12.764666666666667	11.756383333333334	13.546183333333333	1.7897999999999996	12703.201171875	395394.41341155994	0	1192	0.09863989775113602	0.8875481428831183	1.2513789183307884	309.2001953125	309.2056579589844
887	310.0469665527344	10.4428					1	DETECTED	310.0470 m/z @10.44 [CD8330_2.mzXML]	310.0469665527344	10.4428	10.37375	10.579450000000001	0.205700000000002	70518.7109375	406728.127465212	0	1192	0.12800192592744786	1.8164654674707976	3.401475663451946	310.0464172363281	310.04736328125
888	310.11212158203125	0.37561666666666665					1	DETECTED	310.1121 m/z @0.38 [CD8330_2.mzXML]	310.11212158203125	0.37561666666666665	0.1013	20.004833333333334	19.903533333333336	2170.766845703125	908439.0321231689	0	1192	0.9586014038783056	36.27838872349475	71.5567774469895	310.1110534667969	310.11383056640625
889	310.2008972167969	10.595866666666666					1	DETECTED	310.2009 m/z @10.60 [CD8330_2.mzXML]	310.2008972167969	10.595866666666666	8.877366666666667	17.131166666666665	8.253799999999998	57501.4375	1739125.2838137501	1	1192	1.0537999945308805	0.5970142796525574	0.25011352608408965	310.197509765625	310.2093811035156
890	310.9120178222656	1.6290666666666667					1	DETECTED	310.9120 m/z @1.63 [CD8330_2.mzXML]	310.9120178222656	1.6290666666666667	0.17426666666666665	1.8200166666666666	1.64575	50958.96875	1346546.928601135	0	1192	0.0433356655348589	0.5213172158175996	0.040089973010000265	310.91046142578125	310.9140930175781
891	311.00408935546875	11.82475					1	DETECTED	311.0041 m/z @11.82 [CD8330_2.mzXML]	311.00408935546875	11.82475	11.707066666666666	19.675	7.967933333333335	3809.294921875	643103.2777076415	0	1192	0.2944032401241081	33.85327857244003	54.02935568605006	310.9960021972656	311.00994873046875
892	311.07879638671875	11.571866666666667					1	DETECTED	311.0788 m/z @11.57 [CD8330_2.mzXML]	311.07879638671875	11.571866666666667	6.3359	11.707066666666666	5.371166666666666	13587.56640625	784298.7856724854	0	1192	null	0.5129107009848547	0.027332542022456132	311.0749816894531	311.079833984375
893	311.1233215332031	8.758700000000001					1	DETECTED	311.1233 m/z @8.76 [CD8330_2.mzXML]	311.1233215332031	8.758700000000001	0.7234666666666667	9.9963	9.272833333333333	29993.09765625	646659.1218547068	0	1192	0.09154222572964699	0.7468729613304841	1.024207989047685	311.1209411621094	311.1304931640625
894	311.1658020019531	12.283483333333333					1	DETECTED	311.1658 m/z @12.28 [CD8330_2.mzXML]	311.1658020019531	12.283483333333333	4.776333333333333	17.09466666666667	12.318333333333335	70906.953125	2473570.2894433904	0	1192	0.2883927263384809	3.2195778140053193	3.1190944867929535	311.1586608886719	311.17578125
895	311.2043151855469	10.612583333333333					1	DETECTED	311.2043 m/z @10.61 [CD8330_2.mzXML]	311.2043151855469	10.612583333333333	9.832633333333332	16.250383333333335	6.417750000000003	11252.697265625	1107826.6909831543	0	1192	4.330847081333959	3.1670312491559964	5.099804081228559	311.19451904296875	311.2047119140625
896	311.6319580078125	12.829316666666667					1	DETECTED	311.6320 m/z @12.83 [CD8330_2.mzXML]	311.6319580078125	12.829316666666667	12.747616666666666	13.3476	0.5999833333333342	29365.73046875	275720.382703674	0	1192	0.14527363463309761	3.6718686250509402	2.788997928277796	311.6306457519531	311.6329040527344
897	311.99298095703125	17.772666666666666					1	DETECTED	311.9930 m/z @17.77 [CD8330_2.mzXML]	311.99298095703125	17.772666666666666	11.13505	19.949333333333335	8.814283333333336	2386.668701171875	679452.5917995302	0	1192	1.191828541265874	0.6639644752006872	0.32792895040137443	311.9913330078125	311.9945068359375
898	312.0285339355469	13.245849999999999					1	DETECTED	312.0285 m/z @13.25 [CD8330_2.mzXML]	312.0285339355469	13.245849999999999	10.305116666666667	15.66295	5.357833333333334	34445.74609375	1351550.1074664611	0	1192	0.3620424727003204	1.1949111732904434	0.26080554250385823	312.0225830078125	312.03021240234375
899	312.1300048828125	8.843533333333333					1	DETECTED	312.1300 m/z @8.84 [CD8330_2.mzXML]	312.1300048828125	8.843533333333333	8.725150000000001	12.87735	4.152199999999999	8728.5537109375	580537.5451253046	0	1192	4.158577734667869	17.537097001267238	0.7499535026137744	312.1294250488281	312.1343994140625
900	312.16925048828125	12.333400000000001					1	DETECTED	312.1693 m/z @12.33 [CD8330_2.mzXML]	312.16925048828125	12.333400000000001	3.3874833333333334	12.663616666666666	9.276133333333332	10230.7841796875	1164518.597201874	0	1192	0.5627292367042749	0.5198036570568899	0.03948907891070636	312.1598815917969	312.16961669921875
901	312.2159729003906	10.732533333333333					1	DETECTED	312.2160 m/z @10.73 [CD8330_2.mzXML]	312.2159729003906	10.732533333333333	10.114650000000001	11.151033333333334	1.0363833333333332	30141.841796875	420152.7180451059	0	1192	0.14306925259595005	0.6968455789756284	0.29656759533086363	312.2152099609375	312.2169494628906
902	312.3616027832031	12.05275					1	DETECTED	312.3616 m/z @12.05 [CD8330_2.mzXML]	312.3616027832031	12.05275	12.022416666666667	12.217133333333333	0.19471666666666643	13720.6533203125	97488.91419482406	0	1192	0.10455463326412229	3.209615384615405	5.41923076923081	312.361328125	312.362060546875
903	312.6585388183594	2.3827166666666666					1	DETECTED	312.6585 m/z @2.38 [CD8330_2.mzXML]	312.6585388183594	2.3827166666666666	1.9911666666666668	4.842233333333334	2.851066666666667	28542.89453125	1017101.2503545231	0	1192	0.362735013576466	2.4113231649081657	2.681118142036899	312.65582275390625	312.6593322753906
904	313.09552001953125	1.4656833333333334					1	DETECTED	313.0955 m/z @1.47 [CD8330_2.mzXML]	313.09552001953125	1.4656833333333334	1.416	19.052500000000002	17.6365	18833.57421875	5096085.75815216	0	1192	0.36290351581945535	177.48909761824825	353.9781952364965	313.09490966796875	313.1022033691406
905	313.15423583984375	10.029349999999999					1	DETECTED	313.1542 m/z @10.03 [CD8330_2.mzXML]	313.15423583984375	10.029349999999999	9.979483333333333	10.149000000000001	0.16951666666666831	9149.005859375	51044.60501507578	0	1192	0.08926967285779064	1.6996991978609846	2.220998869712323	313.1542053222656	313.15570068359375
906	313.16595458984375	12.283483333333333					1	DETECTED	313.1660 m/z @12.28 [CD8330_2.mzXML]	313.16595458984375	12.283483333333333	3.9830833333333335	13.040099999999999	9.057016666666666	15975.333984375	1520789.196078064	0	1192	0.22610432659053892	0.5455771207813278	0.05509164767017431	313.16571044921875	313.17401123046875
907	313.2149353027344	11.005566666666665					1	DETECTED	313.2149 m/z @11.01 [CD8330_2.mzXML]	313.2149353027344	11.005566666666665	2.891433333333333	11.215833333333334	8.3244	8620.9296875	2479931.4320916147	0	1192	0.09407041164661756	0.5129568160904432	3.3616832484200367	313.21246337890625	313.2198486328125
908	313.2725830078125	13.711633333333333					1	DETECTED	313.2726 m/z @13.71 [CD8330_2.mzXML]	313.2725830078125	13.711633333333333	0.13763333333333333	20.004833333333334	19.8672	9997.1640625	1712196.6470234361	0	1192	0.16575351555604811	1.3236137090432714	0.2233373097089497	313.2675476074219	313.27728271484375
909	313.7837219238281	2.4787666666666666					1	DETECTED	313.7837 m/z @2.48 [CD8330_2.mzXML]	313.7837219238281	2.4787666666666666	2.0614	4.792816666666667	2.731416666666667	20674.169921875	787402.1118914487	0	1192	0.6698684564618809	1.9888918575082382	2.464375887570167	313.7828674316406	313.78594970703125
910	314.0290832519531	13.23125					1	DETECTED	314.0291 m/z @13.23 [CD8330_2.mzXML]	314.0290832519531	13.23125	13.08525	14.917466666666666	1.8322166666666657	9685.4921875	273419.79320825177	0	1192	0.24923716740544322	6.274714611872185	11.54942922374437	314.02777099609375	314.02972412109375
911	314.2313232421875	10.924366666666666					1	DETECTED	314.2313 m/z @10.92 [CD8330_2.mzXML]	314.2313232421875	10.924366666666666	10.785883333333334	12.166599999999999	1.3807166666666646	449711.0	3970969.979584464	1	1192	0.11766808389620564	2.0006122993754767	3.040528806418527	314.23101806640625	314.234375
912	315.00079345703125	2.4101166666666667					1	DETECTED	315.0008 m/z @2.41 [CD8330_2.mzXML]	315.00079345703125	2.4101166666666667	2.31345	2.9625666666666666	0.6491166666666666	6456.146484375	124383.69068542488	0	1192	0.19358471765694896	3.357499999999999	5.714999999999998	314.99200439453125	315.00518798828125
913	315.0168762207031	1.5684833333333332					1	DETECTED	315.0169 m/z @1.57 [CD8330_2.mzXML]	315.0168762207031	1.5684833333333332	1.5684833333333332	2.9768499999999998	1.4083666666666665	6865.9560546875	350229.9792778321	0	1192	0.951881705881443	null	null	315.009033203125	315.0223083496094
914	315.0789489746094	2.4516					1	DETECTED	315.0789 m/z @2.45 [CD8330_2.mzXML]	315.0789489746094	2.4516	1.6290666666666667	19.6385	18.009433333333334	7651363.5	3.246148136734245E8	1	1192	0.42374031457350636	1.7197220187782747	1.9234955733414403	315.07794189453125	315.0886535644531
915	315.1326599121094	11.38725					1	DETECTED	315.1327 m/z @11.39 [CD8330_2.mzXML]	315.1326599121094	11.38725	2.299583333333333	11.91485	9.615266666666667	16282.833984375	1425523.0975673832	0	1192	9.09789845041448	0.5321888202091943	0.06406955737560689	315.1236877441406	315.1407775878906
916	315.1622314453125	12.283483333333333					1	DETECTED	315.1622 m/z @12.28 [CD8330_2.mzXML]	315.1622314453125	12.283483333333333	2.341416666666667	13.5948	11.253383333333332	5861.31298828125	1706358.1322192382	0	1192	0.17471341337856572	0.5659478914511402	0.13189578290228055	315.1574401855469	315.1661682128906
917	315.2347412109375	10.924366666666666					1	DETECTED	315.2347 m/z @10.92 [CD8330_2.mzXML]	315.2347412109375	10.924366666666666	2.355166666666667	11.232433333333335	8.877266666666667	75836.921875	2038393.9750301505	0	1192	0.11757326435375681	0.5173747638174467	5.556490054219943	315.2292175292969	315.23773193359375
918	316.0823059082031	2.4787666666666666					1	DETECTED	316.0823 m/z @2.48 [CD8330_2.mzXML]	316.0823059082031	2.4787666666666666	1.6439333333333332	10.408766666666667	8.764833333333334	661317.9375	2.9335493652974043E7	0	1192	0.42899392507344203	1.2984465636515412	1.9617684374945343	316.0821228027344	316.08355712890625
919	316.1752014160156	10.489749999999999					1	DETECTED	316.1752 m/z @10.49 [CD8330_2.mzXML]	316.1752014160156	10.489749999999999	9.188583333333334	10.595866666666666	1.407283333333332	16185.740234375	399685.5924614256	0	1192	1.3928543088809509	0.5407775073651853	0.08415835279622455	316.17462158203125	316.17547607421875
920	316.21142578125	9.099233333333332					1	DETECTED	316.2114 m/z @9.10 [CD8330_2.mzXML]	316.21142578125	9.099233333333332	9.065050000000001	9.13135	0.06629999999999825	5066.853515625	16083.198541625943	0	1192	0.06192393013946429	0.969770843491014	0.9395416869820279	316.2109069824219	316.21142578125
921	316.2467956542969	11.103583333333335					1	DETECTED	316.2468 m/z @11.10 [CD8330_2.mzXML]	316.2467956542969	11.103583333333335	10.907816666666667	15.49905	4.591233333333333	874843.8125	6245169.183734413	1	1192	0.08845332569479147	3.595632403155915	3.7982346272680885	316.23748779296875	316.24798583984375
922	317.08343505859375	2.4924833333333334					1	DETECTED	317.0834 m/z @2.49 [CD8330_2.mzXML]	317.08343505859375	2.4924833333333334	1.9061166666666667	8.979199999999999	7.073083333333332	94289.2578125	3879508.692441132	0	1192	0.5143333750661379	1.6499212667037326	1.9000169488362315	317.0827331542969	317.0853271484375
923	317.1138916015625	1.6588833333333333					1	DETECTED	317.1139 m/z @1.66 [CD8330_2.mzXML]	317.1138916015625	1.6588833333333333	1.5537666666666667	17.572	16.01823333333333	18849.1015625	2384074.351136351	0	1192	0.31139125556394864	35.5630107293452	31.278854260770824	317.1092834472656	317.1162109375
924	317.1777648925781	13.4673					1	DETECTED	317.1778 m/z @13.47 [CD8330_2.mzXML]	317.1777648925781	13.4673	10.504333333333333	13.933983333333334	3.4296500000000005	18444.197265625	741631.1109646602	0	1192	0.24257548366177417	0.6805788530186401	0.36398978534846016	317.170654296875	317.1875
925	317.2506408691406	11.103583333333335					1	DETECTED	317.2506 m/z @11.10 [CD8330_2.mzXML]	317.2506408691406	11.103583333333335	10.940499999999998	14.171850000000001	3.2313500000000026	141553.6875	1988559.2761930572	0	1192	0.08925974622374966	33.54080601337246	73.13204863911801	317.2411193847656	317.2509460449219
926	317.52789306640625	2.4516					1	DETECTED	317.5279 m/z @2.45 [CD8330_2.mzXML]	317.52789306640625	2.4516	2.0331	4.2326500000000005	2.1995500000000003	27209.884765625	962087.8953438718	0	1192	0.4177982226902488	1.9475218233037466	2.40545655501911	317.5267333984375	317.5296630859375
927	318.0639953613281	16.1031					1	DETECTED	318.0640 m/z @16.10 [CD8330_2.mzXML]	318.0639953613281	16.1031	9.914233333333334	19.82133333333333	9.907099999999998	4050.627685546875	892024.9248409425	0	1192	2.2195093321619446	0.8003969493606796	0.33559263483274826	318.0628356933594	318.06524658203125
928	318.1907653808594	9.3194					1	DETECTED	318.1908 m/z @9.32 [CD8330_2.mzXML]	318.1907653808594	9.3194	4.858616666666666	13.644499999999999	8.785883333333333	7900.1533203125	1131382.5664046633	0	1192	0.7147370130072144	0.9847915351190186	0.1440125579872294	318.1808166503906	318.1920166015625
929	318.2989807128906	11.31325					1	DETECTED	318.2990 m/z @11.31 [CD8330_2.mzXML]	318.2989807128906	11.31325	11.282116666666667	12.764666666666667	1.4825499999999998	270186.4375	2365348.366833985	1	1192	0.11335283767145476	5.129944283699105	5.872880855431681	318.2988586425781	318.30078125
930	318.93646240234375	1.5985166666666666					1	DETECTED	318.9365 m/z @1.60 [CD8330_2.mzXML]	318.93646240234375	1.5985166666666666	1.5832000000000002	1.6439333333333332	0.060733333333333084	25717.095703125	64007.97844677723	0	1192	0.04654596292473134	1.9825897714907743	3.1084277336507595	318.93634033203125	318.9368591308594
931	318.96905517578125	1.9628833333333333					1	DETECTED	318.9691 m/z @1.96 [CD8330_2.mzXML]	318.96905517578125	1.9628833333333333	1.7915833333333333	2.2439833333333334	0.45240000000000014	14881.9072265625	233646.72081176756	0	1192	0.14362343272241862	1.3204903677758322	1.6409807355516643	318.9685974121094	318.9700927734375
932	319.1268310546875	2.0050166666666667					1	DETECTED	319.1268 m/z @2.01 [CD8330_2.mzXML]	319.1268310546875	2.0050166666666667	2.0050166666666667	10.820316666666667	8.8153	14458.560546875	3693563.0588570847	0	1192	8.629011123815985	null	null	319.1268310546875	319.1361083984375
933	319.1645812988281	9.575349999999998					1	DETECTED	319.1646 m/z @9.58 [CD8330_2.mzXML]	319.1645812988281	9.575349999999998	9.526083333333334	17.71783333333333	8.191749999999997	8383.7626953125	648548.1445146785	0	1192	0.0705073672132297	83.13684032476708	2.3791095389320382	319.1572570800781	319.16510009765625
934	319.1934509277344	14.220149999999999					1	DETECTED	319.1935 m/z @14.22 [CD8330_2.mzXML]	319.1934509277344	14.220149999999999	10.029349999999999	16.5614	6.53205	110239.4609375	5459018.8540867325	0	1192	0.5756707073991691	0.7291614915131647	0.8340951493302635	319.1842956542969	319.1943664550781
935	319.240966796875	11.991833333333334					1	DETECTED	319.2410 m/z @11.99 [CD8330_2.mzXML]	319.240966796875	11.991833333333334	11.930033333333334	12.11585	0.18581666666666585	10073.4560546875	57314.81629248033	0	1192	0.08312310752649665	1.503371089536135	2.00674217907227	319.240966796875	319.2420654296875
936	319.30255126953125	11.31325					1	DETECTED	319.3026 m/z @11.31 [CD8330_2.mzXML]	319.30255126953125	11.31325	11.298633333333333	11.773349999999999	0.4747166666666658	54788.6875	469783.25008850073	0	1192	0.1040042381266737	16.238882554161577	9.219220392857798	319.2945861816406	319.302978515625
937	320.19683837890625	14.2043					1	DETECTED	320.1968 m/z @14.20 [CD8330_2.mzXML]	320.19683837890625	14.2043	3.9222333333333332	16.287066666666668	12.364833333333335	18534.203125	1795872.0247807316	0	1192	10.85275733359678	0.5696792411061209	0.12626835280595272	320.19635009765625	320.19873046875
938	321.1839294433594	10.54875					1	DETECTED	321.1839 m/z @10.55 [CD8330_2.mzXML]	321.1839294433594	10.54875	10.42595	14.7006	4.274649999999999	4853.7998046875	414015.20690829447	0	1192	1.3278147856313058	17.404926710097747	33.809853420195495	321.182373046875	321.19097900390625
939	321.2091064453125	12.630683333333334					1	DETECTED	321.2091 m/z @12.63 [CD8330_2.mzXML]	321.2091064453125	12.630683333333334	9.082083333333333	14.833383333333334	5.7513000000000005	64636.78125	1840696.4992911383	0	1192	0.2643747581710514	3.97053374467633	2.335469079677475	321.199951171875	321.21044921875
940	321.2567138671875	12.30015					1	DETECTED	321.2567 m/z @12.30 [CD8330_2.mzXML]	321.2567138671875	12.30015	12.2008	12.448216666666667	0.24741666666666795	9604.986328125	62896.04090258785	0	1192	0.030880707521420803	1.2451769837275544	1.4903539674551087	321.25616455078125	321.257568359375
941	322.21209716796875	12.5652					1	DETECTED	322.2121 m/z @12.57 [CD8330_2.mzXML]	322.21209716796875	12.5652	9.099233333333332	13.070333333333334	3.9711000000000016	13121.3779296875	651052.8827362066	0	1192	0.29676088742919937	0.572870483463007	0.1457409669260138	322.2022399902344	322.2134094238281
942	322.2729797363281	13.933983333333334					1	DETECTED	322.2730 m/z @13.93 [CD8330_2.mzXML]	322.2729797363281	13.933983333333334	13.779016666666667	15.036316666666666	1.257299999999999	15295.791015625	358321.99761959823	0	1192	0.2704171000962763	3.6262831542323837	4.95348263678748	322.2727355957031	322.2744445800781
943	323.0204772949219	11.571866666666667					1	DETECTED	323.0205 m/z @11.57 [CD8330_2.mzXML]	323.0204772949219	11.571866666666667	1.6737333333333335	19.271666666666665	17.59793333333333	12794.22265625	3913378.861122863	0	1192	0.10345071742679579	0.8889521256533216	0.028815266546502353	323.0180358886719	323.028076171875
944	323.0561828613281	2.3827166666666666					1	DETECTED	323.0562 m/z @2.38 [CD8330_2.mzXML]	323.0561828613281	2.3827166666666666	2.31345	18.578500000000002	16.265050000000002	5265.55859375	1180595.724942261	0	1192	0.25321888608252285	117.40892685274318	112.50046835030307	323.0498352050781	323.0561828613281
945	323.16302490234375	10.489749999999999					1	DETECTED	323.1630 m/z @10.49 [CD8330_2.mzXML]	323.16302490234375	10.489749999999999	9.6901	11.1191	1.4290000000000003	13384.9921875	232045.23462738036	0	1192	0.22443366020110567	1.0403640182601197	0.17553538446824216	323.1606140136719	323.1651611328125
946	323.1822204589844	16.54335					1	DETECTED	323.1822 m/z @16.54 [CD8330_2.mzXML]	323.1822204589844	16.54335	9.4443	19.455166666666667	10.010866666666667	2185.23828125	631036.2698433531	0	1192	1.3314681505576313	0.7050849526814621	0.41016990536292414	323.1808166503906	323.183349609375
947	323.2244873046875	13.847883333333334					1	DETECTED	323.2245 m/z @13.85 [CD8330_2.mzXML]	323.2244873046875	13.847883333333334	1.4505833333333333	15.354733333333334	13.904150000000001	14991.18359375	1811986.8401013496	0	1192	0.39980720889367305	0.5607991599414308	4.7819814946392745	323.21807861328125	323.22625732421875
948	323.2551574707031	12.630683333333334					1	DETECTED	323.2552 m/z @12.63 [CD8330_2.mzXML]	323.2551574707031	12.630683333333334	11.756383333333334	13.6282	1.8718166666666658	5115.6337890625	320970.9585205688	0	1192	0.30359438181308285	1.0704658965267448	1.1409317930534897	323.2527770996094	323.2570495605469
949	324.1787109375	16.54335					1	DETECTED	324.1787 m/z @16.54 [CD8330_2.mzXML]	324.1787109375	16.54335	6.51185	19.931166666666666	13.419316666666667	9659.9775390625	2047222.3880029598	0	1192	2.2937547064465917	0.7357748417842367	0.3441995606896796	324.1717224121094	324.17974853515625
950	324.19140625	9.705383333333334					1	DETECTED	324.1914 m/z @9.71 [CD8330_2.mzXML]	324.19140625	9.705383333333334	9.6246	12.05275	2.4281500000000005	43911.09765625	550892.1249635618	0	1192	0.11711297831274159	1.559792550757417	1.794520834797786	324.1911926269531	324.1917724609375
951	324.8073425292969	1.7439333333333333					1	DETECTED	324.8073 m/z @1.74 [CD8330_2.mzXML]	324.8073425292969	1.7439333333333333	1.7069	2.0050166666666667	0.2981166666666666	3435.492919921875	55740.328081665044	0	1192	0.11301235271177279	4.0249774977497825	7.049954995499566	324.8043212890625	324.8079833984375
952	325.05462646484375	1.8342500000000002					1	DETECTED	325.0546 m/z @1.83 [CD8330_2.mzXML]	325.05462646484375	1.8342500000000002	1.8342500000000002	11.756383333333334	9.922133333333333	14380.4423828125	1517536.5305569146	0	1192	0.042918795086485106	null	null	325.0541076660156	325.0592346191406
953	325.1419982910156	9.099233333333332					1	DETECTED	325.1420 m/z @9.10 [CD8330_2.mzXML]	325.1419982910156	9.099233333333332	8.793133333333333	9.304	0.5108666666666668	5375.37255859375	96058.28753247077	0	1192	0.5338460562708889	0.8344767505172633	0.6932600351278573	325.1416320800781	325.14312744140625
954	325.17510986328125	16.067050000000002					1	DETECTED	325.1751 m/z @16.07 [CD8330_2.mzXML]	325.17510986328125	16.067050000000002	9.3194	19.968166666666665	10.648766666666665	11304.5498046875	2336916.523220519	0	1192	0.7718420469847409	0.7769082553514243	0.5478005381993021	325.1736755371094	325.17584228515625
955	325.1946105957031	9.705383333333334					1	DETECTED	325.1946 m/z @9.71 [CD8330_2.mzXML]	325.1946105957031	9.705383333333334	9.657616666666666	13.796483333333333	4.138866666666667	7685.47216796875	620292.0018356934	0	1192	0.13052701214997775	43.32379623168072	85.64759246336143	325.1942443847656	325.204345703125
956	326.1775207519531	17.2605					1	DETECTED	326.1775 m/z @17.26 [CD8330_2.mzXML]	326.1775207519531	17.2605	10.131833333333333	19.601666666666667	9.469833333333334	3346.006103515625	829905.1998239441	0	1192	1.3337106714025069	0.6642078930141213	0.3284157860282427	326.17645263671875	326.18023681640625
957	327.00732421875	1.3249833333333332					1	DETECTED	327.0073 m/z @1.32 [CD8330_2.mzXML]	327.00732421875	1.3249833333333332	0.11956666666666667	20.004833333333334	19.885266666666666	7160.36474609375	4440642.8653754275	0	1192	16.196622716174833	8.248295886622884	15.496591773245768	327.00537109375	327.00872802734375
958	327.0513916015625	11.528666666666668					1	DETECTED	327.0514 m/z @11.53 [CD8330_2.mzXML]	327.0513916015625	11.528666666666668	1.5832000000000002	12.007299999999999	10.4241	62130.2265625	8021366.626125912	0	1192	10.051066167218417	0.5167574931290188	0.026656310233970932	327.0501708984375	327.0523681640625
959	327.17333984375	14.800366666666667					1	DETECTED	327.1733 m/z @14.80 [CD8330_2.mzXML]	327.17333984375	14.800366666666667	9.3973	19.289833333333334	9.892533333333335	5618.74462890625	1353124.730511535	0	1192	6.110845607776007	0.9154554203785504	0.9742281763569093	327.171630859375	327.1742858886719
960	327.2284851074219	13.8993					1	DETECTED	327.2285 m/z @13.90 [CD8330_2.mzXML]	327.2284851074219	13.8993	4.484666666666667	14.967883333333333	10.483216666666667	48397.84375	2844456.871067443	0	1192	0.2719354294329772	4.437107166806015	0.5121404864424373	327.2193908691406	327.2363586425781
961	328.2110595703125	12.037716666666666					1	DETECTED	328.2111 m/z @12.04 [CD8330_2.mzXML]	328.2110595703125	12.037716666666666	11.991833333333334	12.233933333333333	0.24209999999999887	37721.1796875	264928.5268027338	0	1192	0.11734765887772092	2.5987097664903556	3.8428492597021795	328.21044921875	328.211181640625
962	328.2473449707031	11.103583333333335					1	DETECTED	328.2473 m/z @11.10 [CD8330_2.mzXML]	328.2473449707031	11.103583333333335	11.005566666666665	12.464033333333333	1.4584666666666681	99902.9609375	867304.5260980844	1	1192	0.09530925295030812	1.6009526574609838	null	328.2469177246094	328.2476501464844
963	328.67510986328125	13.21625					1	DETECTED	328.6751 m/z @13.22 [CD8330_2.mzXML]	328.67510986328125	13.21625	12.966800000000001	13.611600000000001	0.6448	7914.552734375	162367.0050887451	0	1192	0.16549174882108453	1.2924433754259397	1.5848867508518794	328.673583984375	328.6752624511719
964	328.8978271484375	1.5537666666666667					1	DETECTED	328.8978 m/z @1.55 [CD8330_2.mzXML]	328.8978271484375	1.5537666666666667	1.4505833333333333	1.5985166666666666	0.14793333333333325	74901.265625	450150.1493867188	0	1192	0.10358558198148926	0.7115757209129917	0.43713613948097974	328.8973083496094	328.8978271484375
965	328.9981689453125	1.8918833333333334					1	DETECTED	328.9982 m/z @1.89 [CD8330_2.mzXML]	328.9981689453125	1.8918833333333334	0.11956666666666667	20.004833333333334	19.885266666666666	13123.58984375	4365471.025686402	0	1192	0.18890811942143548	4.234523138525931	86.77647545407353	328.9970397949219	329.0077819824219
966	329.0516052246094	11.600383333333333					1	DETECTED	329.0516 m/z @11.60 [CD8330_2.mzXML]	329.0516052246094	11.600383333333333	11.542966666666667	11.707066666666666	0.16409999999999947	7703.92236328125	50622.03797265633	0	1192	0.1874599087174591	1.4290275761973827	1.8580551523947655	329.05126953125	329.0520935058594
967	329.1763916015625	12.349716666666666					1	DETECTED	329.1764 m/z @12.35 [CD8330_2.mzXML]	329.1763916015625	12.349716666666666	12.1837	13.3771	1.1934000000000005	7434.58837890625	307902.667677856	0	1192	0.1991429136806726	3.5942174480474045	6.188434896094809	329.1756896972656	329.1775207519531
968	329.2463073730469	13.711633333333333					1	DETECTED	329.2463 m/z @13.71 [CD8330_2.mzXML]	329.2463073730469	13.711633333333333	11.05465	15.01875	3.9641	81830.625	2015609.620252808	0	1192	0.08445398712423824	0.8051377261808776	7.377416600785588	329.2438049316406	329.25164794921875
969	330.22705078125	10.459866666666667					1	DETECTED	330.2271 m/z @10.46 [CD8330_2.mzXML]	330.22705078125	10.459866666666667	9.914233333333334	16.874333333333333	6.960099999999999	4581.0927734375	501454.0819471434	0	1192	0.1546498233470075	6.378001099639566	11.756002199279132	330.2262878417969	330.2325134277344
970	330.2494201660156	13.847883333333334					1	DETECTED	330.2494 m/z @13.85 [CD8330_2.mzXML]	330.2494201660156	13.847883333333334	11.707066666666666	14.0901	2.3830333333333336	14921.724609375	590362.8958825683	0	1192	2.043783300741257	0.5565710904717045	0.11314218094340901	330.2444152832031	330.2503356933594
971	330.2626037597656	11.232433333333335					1	DETECTED	330.2626 m/z @11.23 [CD8330_2.mzXML]	330.2626037597656	11.232433333333335	11.215833333333334	11.357833333333334	0.14199999999999946	18973.91015625	103857.43285839776	0	1192	0.11011837833759053	4.277108433734822	7.554216867469645	330.2622985839844	330.26318359375
972	330.33575439453125	11.8717					1	DETECTED	330.3358 m/z @11.87 [CD8330_2.mzXML]	330.33575439453125	11.8717	11.841516666666667	12.007299999999999	0.16578333333333184	11157.24609375	64097.7052319337	0	1192	0.21322886199233793	2.746272777470975	4.49254555494195	330.3354797363281	330.3362731933594
973	330.89501953125	1.5537666666666667					1	DETECTED	330.8950 m/z @1.55 [CD8330_2.mzXML]	330.89501953125	1.5537666666666667	1.4505833333333333	1.5684833333333332	0.1178999999999999	12078.83984375	51882.03830004878	0	1192	0.1468238713107377	0.5713131965756735	0.1400155531729592	330.8941345214844	330.8950500488281
974	331.002197265625	11.615083333333333					1	DETECTED	331.0022 m/z @11.62 [CD8330_2.mzXML]	331.002197265625	11.615083333333333	0.13763333333333333	20.004833333333334	19.8672	4264.4287109375	1663877.2699680773	0	1192	18.70333307598272	0.8654884142383544	0.43116592462417846	330.99542236328125	331.0031433105469
975	331.052734375	2.4787666666666666					1	DETECTED	331.0527 m/z @2.48 [CD8330_2.mzXML]	331.052734375	2.4787666666666666	1.6290666666666667	11.675716666666666	10.04665	1142877.125	4.334063528274514E7	1	1192	0.4575515336424263	1.5159618387427338	1.6022999958569664	331.04486083984375	331.0544128417969
976	331.16510009765625	8.351166666666666					1	DETECTED	331.1651 m/z @8.35 [CD8330_2.mzXML]	331.16510009765625	8.351166666666666	8.0663	8.492116666666666	0.42581666666666607	13436.4296875	145377.81704559314	0	1192	0.15196554974603593	0.747396442780249	0.3313477965360733	331.1643371582031	331.16558837890625
977	331.187255859375	12.132383333333333					1	DETECTED	331.1873 m/z @12.13 [CD8330_2.mzXML]	331.187255859375	12.132383333333333	12.099616666666666	12.382399999999999	0.2827833333333327	11285.970703125	106514.15564843739	0	1192	0.2068426150088527	4.315106815869696	7.630213631739394	331.18658447265625	331.18768310546875
978	331.2042541503906	11.167033333333334					1	DETECTED	331.2043 m/z @11.17 [CD8330_2.mzXML]	331.2042541503906	11.167033333333334	11.103583333333335	11.265383333333334	0.1617999999999995	17443.501953125	117365.56108203108	0	1192	0.1425682500704042	1.2750197005516204	1.5500394011032406	331.2030944824219	331.204345703125
979	331.22601318359375	11.005566666666665					1	DETECTED	331.2260 m/z @11.01 [CD8330_2.mzXML]	331.22601318359375	11.005566666666665	10.973099999999999	11.087766666666665	0.11466666666666647	12003.7431640625	67815.95689990248	0	1192	0.11343825289057818	1.7659137577002277	2.5318275154004555	331.2257385253906	331.2261962890625
980	331.26251220703125	14.750499999999999					1	DETECTED	331.2625 m/z @14.75 [CD8330_2.mzXML]	331.26251220703125	14.750499999999999	11.215833333333334	15.90105	4.6852166666666655	6960.12646484375	1009157.4258568115	0	1192	2.4389004992290566	0.6627522632968693	0.3184237670956365	331.2610168457031	331.2674865722656
981	332.05657958984375	2.3827166666666666					1	DETECTED	332.0566 m/z @2.38 [CD8330_2.mzXML]	332.05657958984375	2.3827166666666666	2.0471166666666667	6.6171999999999995	4.570083333333333	106395.4609375	4061483.7233012705	0	1192	null	4.2180565539282435	2.2296545342573673	332.05535888671875	332.057861328125
982	332.1634521484375	10.063583333333334					1	DETECTED	332.1635 m/z @10.06 [CD8330_2.mzXML]	332.1634521484375	10.063583333333334	8.14785	11.723166666666666	3.575316666666666	219832.984375	5546518.267701625	1	1192	0.40155162977682757	1.161288152989427	1.5054151249690217	332.1624755859375	332.1716613769531
983	332.8711853027344	9.160400000000001					1	DETECTED	332.8712 m/z @9.16 [CD8330_2.mzXML]	332.8711853027344	9.160400000000001	9.13135	9.188583333333334	0.05723333333333436	7487.26611328125	18857.942649292254	0	1192	0.0714622500212343	0.9850831899024313	0.9701663798048625	332.8702087402344	332.8714904785156
984	333.0509338378906	2.4924833333333334					1	DETECTED	333.0509 m/z @2.49 [CD8330_2.mzXML]	333.0509338378906	2.4924833333333334	1.9061166666666667	9.115833333333335	7.209716666666668	71442.75	3210373.0369848637	0	1192	0.2899655421579146	1.9804766303405006	1.8951624426787845	333.048095703125	333.0530700683594
985	333.1434631347656	10.837983333333334					1	DETECTED	333.1435 m/z @10.84 [CD8330_2.mzXML]	333.1434631347656	10.837983333333334	10.679583333333333	15.517249999999999	4.8376666666666654	16624.6484375	1367407.6098359374	0	1192	0.23807736856898387	14.514785601622034	27.153795254784825	333.1434020996094	333.1511535644531
986	333.1670837402344	10.166283333333332					1	DETECTED	333.1671 m/z @10.17 [CD8330_2.mzXML]	333.1670837402344	10.166283333333332	9.592099999999999	15.845783333333333	6.253683333333335	31171.5078125	1745605.599134185	0	1192	0.26903858696660343	4.934722786896417	0.8154617178924873	333.1664733886719	333.17572021484375
987	334.05450439453125	2.533					1	DETECTED	334.0545 m/z @2.53 [CD8330_2.mzXML]	334.05450439453125	2.533	2.327633333333333	2.7790666666666666	0.4514333333333336	8614.814453125	149689.2385816651	0	1192	0.3675271738481909	1.0990910566466474	1.198182113293295	334.0541687011719	334.0550231933594
988	334.1394348144531	9.7512					1	DETECTED	334.1394 m/z @9.75 [CD8330_2.mzXML]	334.1394348144531	9.7512	9.67425	11.005566666666665	1.3313166666666643	13801.71484375	273001.57749346935	0	1192	0.09306987294931446	8.386246309212325	16.53784518974397	334.13787841796875	334.1471862792969
989	334.1683654785156	14.41025					1	DETECTED	334.1684 m/z @14.41 [CD8330_2.mzXML]	334.1683654785156	14.41025	1.0518333333333334	16.305166666666665	15.253333333333332	9169.29296875	2488945.9395670462	0	1192	4.537535364051559	0.570925945564906	0.19702801387686733	334.15899658203125	334.1704406738281
990	334.9143371582031	1.5985166666666666					1	DETECTED	334.9143 m/z @1.60 [CD8330_2.mzXML]	334.9143371582031	1.5985166666666666	1.5537666666666667	1.6439333333333332	0.0901666666666665	49636.8203125	160341.40685253913	0	1192	0.05336541968859554	1.0092470890672627	1.0048020749780444	334.913818359375	334.91534423828125
991	335.16571044921875	14.220149999999999					1	DETECTED	335.1657 m/z @14.22 [CD8330_2.mzXML]	335.16571044921875	14.220149999999999	10.029349999999999	16.525199999999998	6.495849999999999	135553.875	6872596.447008484	0	1192	0.4467461890428073	0.8428040065454336	0.8545033710247288	335.1619873046875	335.16729736328125
992	335.2182922363281	12.581733333333334					1	DETECTED	335.2183 m/z @12.58 [CD8330_2.mzXML]	335.2182922363281	12.581733333333334	12.382399999999999	12.630683333333334	0.24828333333333497	12406.6689453125	89607.73319384785	0	1192	0.11270240458441272	0.6227842809364527	0.2455685618729052	335.2177734375	335.2190246582031
993	336.0743103027344	16.746					1	DETECTED	336.0743 m/z @16.75 [CD8330_2.mzXML]	336.0743103027344	16.746	9.84965	19.271666666666665	9.422016666666664	2918.886962890625	751885.995651459	0	1192	0.21646890684494835	0.6831161894818757	0.3662323789637514	336.0725402832031	336.0757751464844
994	336.1692199707031	14.220149999999999					1	DETECTED	336.1692 m/z @14.22 [CD8330_2.mzXML]	336.1692199707031	14.220149999999999	1.7915833333333333	15.938133333333333	14.14655	24149.591796875	3762768.4231693107	0	1192	2.6648744106050657	0.5566584049422745	0.36952770455631434	336.16058349609375	336.1705322265625
995	336.25274658203125	12.166599999999999					1	DETECTED	336.2527 m/z @12.17 [CD8330_2.mzXML]	336.25274658203125	12.166599999999999	11.9604	15.845783333333333	3.8853833333333334	7379.08642578125	511756.94294885255	0	1192	0.23953261645617552	9.42139508567738	17.84279017135476	336.2430114746094	336.25299072265625
996	336.6638488769531	13.172683333333334					1	DETECTED	336.6638 m/z @13.17 [CD8330_2.mzXML]	336.6638488769531	13.172683333333334	12.966800000000001	14.9846	2.0177999999999994	27571.236328125	614676.162907715	0	1192	0.07321951386814973	2.4129579469256863	2.207502288871909	336.6619873046875	336.6645202636719
997	337.06109619140625	2.28575					1	DETECTED	337.0611 m/z @2.29 [CD8330_2.mzXML]	337.06109619140625	2.28575	1.6290666666666667	18.4135	16.784433333333332	598739.8125	2.596844359531513E7	1	1192	0.6080740479344702	1.5748403658938834	1.8516511179476467	337.0523986816406	337.0710754394531
998	337.1660461425781	14.220149999999999					1	DETECTED	337.1660 m/z @14.22 [CD8330_2.mzXML]	337.1660461425781	14.220149999999999	11.05465	15.699483333333335	4.6448333333333345	37924.76171875	1758719.606888489	0	1192	0.35993347283820754	0.8261855656064374	0.4635920322856408	337.1647033691406	337.1678161621094
999	337.181396484375	12.630683333333334					1	DETECTED	337.1814 m/z @12.63 [CD8330_2.mzXML]	337.181396484375	12.630683333333334	12.149049999999999	14.038983333333334	1.8899333333333352	96437.3671875	1619794.1599718041	0	1192	0.23580728845173482	1.7957507686687333	2.835390706573115	337.18072509765625	337.18243408203125
1000	338.06463623046875	2.2439833333333334					1	DETECTED	338.0646 m/z @2.24 [CD8330_2.mzXML]	338.06463623046875	2.2439833333333334	1.6439333333333332	3.9830833333333335	2.33915	59246.18359375	2413556.5008140868	0	1192	0.35713988893725546	1.9491292392300636	2.8982584784601277	338.0638122558594	338.0650939941406
1001	338.2315673828125	12.448216666666667					1	DETECTED	338.2316 m/z @12.45 [CD8330_2.mzXML]	338.2315673828125	12.448216666666667	0.1013	20.004833333333334	19.903533333333336	563329.1875	1.9384017262178723E7	0	1192	0.21311167126788533	1.5933826092804328	1.9514796804875263	338.230224609375	338.2330322265625
1002	338.3406982421875	12.630683333333334					1	DETECTED	338.3407 m/z @12.63 [CD8330_2.mzXML]	338.3406982421875	12.630683333333334	0.6870666666666666	13.49875	12.811683333333333	212260.796875	7639435.338132749	1	1192	0.4787518532071324	1.225822745928163	0.5208602625286778	338.3404846191406	338.3414611816406
1003	339.1617431640625	14.251483333333335					1	DETECTED	339.1617 m/z @14.25 [CD8330_2.mzXML]	339.1617431640625	14.251483333333335	9.334766666666667	15.77235	6.4375833333333325	12649.45703125	2281984.008463378	0	1192	4.901986833452149	0.6546628339372818	0.19534567153478313	339.15777587890625	339.162841796875
1004	339.2350158691406	12.497233333333332					1	DETECTED	339.2350 m/z @12.50 [CD8330_2.mzXML]	339.2350158691406	12.497233333333332	0.15585000000000002	19.858	19.70215	79848.1171875	3565273.254876472	0	1192	0.771268559299088	2.6645903170130234	2.2435052300647707	339.227294921875	339.236328125
1005	339.28826904296875	14.1232					1	DETECTED	339.2883 m/z @14.12 [CD8330_2.mzXML]	339.28826904296875	14.1232	11.8717	14.684433333333335	2.812733333333334	11191.990234375	764680.250235718	0	1192	0.3822023343585723	0.62463542823303	0.24927085646605993	339.2879333496094	339.2925109863281
1006	339.3439025878906	12.581733333333334					1	DETECTED	339.3439 m/z @12.58 [CD8330_2.mzXML]	339.3439025878906	12.581733333333334	12.022416666666667	13.796483333333333	1.7740666666666662	55059.12890625	1484467.297486938	0	1192	0.43145337352190616	1.6031691761479299	0.7106371170837772	339.33544921875	339.3446960449219
1007	340.1025085449219	9.8662					1	DETECTED	340.1025 m/z @9.87 [CD8330_2.mzXML]	340.1025085449219	9.8662	8.658333333333333	9.930366666666666	1.272033333333333	4004.982666015625	185439.06884619143	0	1192	1.3719167793543665	0.5265619825587814	0.05312396511756289	340.10186767578125	340.1025390625
1008	340.2471618652344	11.215833333333334					1	DETECTED	340.2472 m/z @11.22 [CD8330_2.mzXML]	340.2471618652344	11.215833333333334	11.071483333333333	12.7137	1.6422166666666662	20499.80078125	748627.9343785405	0	1192	1.2987844995325357	5.688315437016466	10.376630874032932	340.23748779296875	340.2477111816406
1009	340.78131103515625	1.7439333333333333					1	DETECTED	340.7813 m/z @1.74 [CD8330_2.mzXML]	340.78131103515625	1.7439333333333333	1.7069	1.9061166666666667	0.1992166666666666	5880.95849609375	51067.13190039064	0	1192	0.07282725477974195	2.6896939693969446	4.379387938793889	340.7807312011719	340.78155517578125
1010	340.9311218261719	1.61385					1	DETECTED	340.9311 m/z @1.61 [CD8330_2.mzXML]	340.9311218261719	1.61385	1.5684833333333332	13.796483333333333	12.228	49674.0078125	3958395.7807611083	0	1192	0.04322778694628093	130.5803703548232	1.0788970224312813	340.93072509765625	340.93475341796875
1011	340.9953918457031	11.183116666666667					1	DETECTED	340.9954 m/z @11.18 [CD8330_2.mzXML]	340.9953918457031	11.183116666666667	11.103583333333335	17.07633333333333	5.972749999999996	4378.50732421875	572384.3492853696	0	1192	4.369826741220784	37.548721709975396	51.457241137580525	340.9949645996094	340.9973449707031
1012	341.03070068359375	11.5576					1	DETECTED	341.0307 m/z @11.56 [CD8330_2.mzXML]	341.03070068359375	11.5576	11.513433333333333	12.149049999999999	0.6356166666666656	119893.671875	1099318.079496274	0	1192	0.1227502933809479	4.365497553163414	6.271843471574084	341.0295104980469	341.031494140625
1013	341.05426025390625	10.489749999999999					1	DETECTED	341.0543 m/z @10.49 [CD8330_2.mzXML]	341.05426025390625	10.489749999999999	10.474983333333334	17.406833333333335	6.931850000000001	7629.833984375	768815.3336011961	0	1192	0.14413588458709192	234.712753950368	401.3322084975924	341.0491027832031	341.0544738769531
1014	341.1766357421875	12.630683333333334					1	DETECTED	341.1766 m/z @12.63 [CD8330_2.mzXML]	341.1766357421875	12.630683333333334	9.608183333333333	17.516833333333334	7.9086500000000015	9759.033203125	1040852.8559035334	0	1192	0.16949085566837852	1.3082961124896608	1.6244636826402994	341.17608642578125	341.18646240234375
1015	341.1983337402344	12.267					1	DETECTED	341.1983 m/z @12.27 [CD8330_2.mzXML]	341.1983337402344	12.267	12.11585	16.837666666666667	4.721816666666667	6393.05712890625	484407.6374869383	0	1192	0.19385910189567923	15.619638328371433	30.239276656742867	341.1884460449219	341.1990661621094
1016	341.35162353515625	13.933983333333334					1	DETECTED	341.3516 m/z @13.93 [CD8330_2.mzXML]	341.35162353515625	13.933983333333334	13.611600000000001	14.883233333333333	1.271633333333332	13459.509765625	324945.24149423215	0	1192	0.275980638595156	1.972238018921575	2.94447603784315	341.3505554199219	341.35223388671875
1017	342.0144348144531	9.013316666666666					1	DETECTED	342.0144 m/z @9.01 [CD8330_2.mzXML]	342.0144348144531	9.013316666666666	0.13763333333333333	19.931166666666666	19.793533333333333	9380.0771484375	2538648.767989778	0	1192	0.48416118583313583	1.2176240717712175	1.2315242198506018	342.01239013671875	342.0166320800781
1018	342.0343017578125	11.571866666666667					1	DETECTED	342.0343 m/z @11.57 [CD8330_2.mzXML]	342.0343017578125	11.571866666666667	11.528666666666668	11.756383333333334	0.2277166666666659	17303.94140625	118769.32255444324	0	1192	0.11285282968874988	2.6356095679012994	null	342.0336608886719	342.0348815917969
1019	342.2626953125	11.357833333333334					1	DETECTED	342.2627 m/z @11.36 [CD8330_2.mzXML]	342.2626953125	11.357833333333334	11.183116666666667	12.007299999999999	0.8241833333333322	91151.375	1024362.9471069954	0	1192	0.15570523899738653	1.1946707432863108	1.3035858639238085	342.2623596191406	342.2633972167969
1020	342.86785888671875	1.6894					1	DETECTED	342.8679 m/z @1.69 [CD8330_2.mzXML]	342.86785888671875	1.6894	1.6737333333333335	8.979199999999999	7.305466666666665	5974.99267578125	1071120.5576924437	0	1192	0.06712169168485294	233.1531914893642	465.3063829787284	342.866943359375	342.8732604980469
1021	343.1920166015625	12.349716666666666					1	DETECTED	343.1920 m/z @12.35 [CD8330_2.mzXML]	343.1920166015625	12.349716666666666	1.8630666666666669	17.9015	16.03843333333333	41507.39453125	3316835.824473111	0	1192	0.19900064930267192	0.5679597599704407	1.4512127493181564	343.18328857421875	343.19512939453125
1022	343.2944641113281	12.0679					1	DETECTED	343.2945 m/z @12.07 [CD8330_2.mzXML]	343.2944641113281	12.0679	12.022416666666667	12.1837	0.16128333333333345	5914.7421875	40189.25933532713	0	1192	0.1151119282422357	1.7729937706119474	2.545987541223895	343.2938537597656	343.29473876953125
1023	344.2781677246094	11.465399999999999					1	DETECTED	344.2782 m/z @11.47 [CD8330_2.mzXML]	344.2781677246094	11.465399999999999	11.342883333333333	12.7309	1.3880166666666671	128051.25	1006109.7927635544	1	1192	0.0696146620647422	5.657988283402453	4.995921185567426	344.2691345214844	344.2790832519531
1024	344.6493225097656	13.20185					1	DETECTED	344.6493 m/z @13.20 [CD8330_2.mzXML]	344.6493225097656	13.20185	12.233933333333333	13.661383333333333	1.4274500000000003	22026.294921875	500465.29381909216	0	1192	0.11776660405403838	0.7373826947912179	1.8451144708204967	344.6453857421875	344.6501159667969
1025	344.8751525878906	1.5247					1	DETECTED	344.8752 m/z @1.52 [CD8330_2.mzXML]	344.8751525878906	1.5247	1.4346666666666665	1.6737333333333335	0.23906666666666698	117170.546875	767894.1269080811	0	1192	0.12522167539746687	1.3640764380935768	0.9595238580870199	344.86541748046875	344.8753356933594
1026	345.64996337890625	13.172683333333334					1	DETECTED	345.6500 m/z @13.17 [CD8330_2.mzXML]	345.64996337890625	13.172683333333334	9.7512	13.362266666666667	3.611066666666666	9802.498046875	493659.15873547364	0	1192	0.12507556324399083	0.52770484536434	0.05540969072868003	345.6483459472656	345.65081787109375
1027	345.8786926269531	1.5537666666666667					1	DETECTED	345.8787 m/z @1.55 [CD8330_2.mzXML]	345.8786926269531	1.5537666666666667	1.4656833333333334	1.5684833333333332	0.10279999999999978	8454.7587890625	33778.13376538082	0	1192	0.042532528094922695	0.5835383159886461	0.1670766319772923	345.8777770996094	345.87908935546875
1028	346.0090026855469	9.640716666666666					1	DETECTED	346.0090 m/z @9.64 [CD8330_2.mzXML]	346.0090026855469	9.640716666666666	0.1013	20.004833333333334	19.903533333333336	19892.5546875	9878887.954630082	0	1192	3.7408184637445157	0.6226314154903332	0.35239378854966147	346.0070495605469	346.0097961425781
1029	346.2727966308594	13.711633333333333					1	DETECTED	346.2728 m/z @13.71 [CD8330_2.mzXML]	346.2727966308594	13.711633333333333	13.611600000000001	14.282633333333333	0.671033333333332	32828.3671875	468997.33233581536	0	1192	0.11948285888217569	5.330202605032247	5.543010401447028	346.2724304199219	346.2741394042969
1030	346.2938232421875	12.764666666666667					1	DETECTED	346.2938 m/z @12.76 [CD8330_2.mzXML]	346.2938232421875	12.764666666666667	11.357833333333334	12.87735	1.5195166666666662	15419.775390625	543872.690962524	0	1192	0.07488506271707251	0.5400485724440232	0.08009714488804623	346.292724609375	346.294189453125
1031	346.33123779296875	11.63025					1	DETECTED	346.3312 m/z @11.63 [CD8330_2.mzXML]	346.33123779296875	11.63025	11.615083333333333	11.773349999999999	0.1582666666666661	9312.5517578125	48822.94596203629	0	1192	0.11726344360884688	5.2175824175821335	9.435164835164267	346.3304748535156	346.3314208984375
1032	346.90802001953125	1.5391833333333333					1	DETECTED	346.9080 m/z @1.54 [CD8330_2.mzXML]	346.90802001953125	1.5391833333333333	1.4951666666666665	1.5985166666666666	0.10335000000000005	9422.451171875	44302.32789160161	0	1192	0.11533290067584612	1.1739871260885995	1.347974252177199	346.9070739746094	346.9089660644531
1033	347.1588439941406	11.232433333333335					1	DETECTED	347.1588 m/z @11.23 [CD8330_2.mzXML]	347.1588439941406	11.232433333333335	9.6246	11.327916666666665	1.703316666666666	25628.10546875	411141.400686706	0	1192	0.10723199073537337	0.5426434501648167	0.26371969686973923	347.15814208984375	347.16015625
1034	347.220703125	11.103583333333335					1	DETECTED	347.2207 m/z @11.10 [CD8330_2.mzXML]	347.220703125	11.103583333333335	8.962266666666666	12.581733333333334	3.6194666666666677	13066.7998046875	574385.4128482363	0	1192	0.09966232918832141	0.8451497910164303	0.6902995820328606	347.2190856933594	347.22625732421875
1035	348.0679931640625	9.082083333333333					1	DETECTED	348.0680 m/z @9.08 [CD8330_2.mzXML]	348.0679931640625	9.082083333333333	7.848033333333333	9.381233333333334	1.5332000000000008	3583.6064453125	139298.55278503415	0	1192	0.0649826159994511	0.6212065961670925	0.24241319233418496	348.0669250488281	348.069580078125
1036	348.81292724609375	1.76135					1	DETECTED	348.8129 m/z @1.76 [CD8330_2.mzXML]	348.81292724609375	1.76135	1.7069	1.87745	0.17054999999999998	7154.7255859375	56844.53943151858	0	1192	0.10272761062712665	1.566115702479342	2.132231404958684	348.8116760253906	348.8153076171875
1037	348.98956298828125	1.7915833333333333					1	DETECTED	348.9896 m/z @1.79 [CD8330_2.mzXML]	348.98956298828125	1.7915833333333333	1.0518333333333334	19.253333333333334	18.2015	7856.302734375	1306170.9207199095	0	1192	0.48504372813328556	2.609883825687134	6.80294170827855	348.9869384765625	348.9982604980469
1038	349.0166931152344	2.9481166666666665					1	DETECTED	349.0167 m/z @2.95 [CD8330_2.mzXML]	349.0166931152344	2.9481166666666665	2.9481166666666665	19.491666666666667	16.54355	2110.58642578125	974090.6976433103	0	1192	6.029697935390883	null	null	349.0148010253906	349.0187683105469
1039	349.2339172363281	12.7309					1	DETECTED	349.2339 m/z @12.73 [CD8330_2.mzXML]	349.2339172363281	12.7309	10.973099999999999	12.845433333333334	1.8723333333333354	21853.76171875	382146.6652903439	0	1192	0.05656421870196304	0.5333668878904988	0.06701190011141625	349.23297119140625	349.2366638183594
1040	350.090576171875	16.54335					1	DETECTED	350.0906 m/z @16.54 [CD8330_2.mzXML]	350.090576171875	16.54335	8.911083333333332	19.30816666666667	10.397083333333336	2579.991455078125	792150.1200415043	0	1192	1.963115605738306	0.6811268386848818	0.3622536773697636	350.08453369140625	350.0929870605469
1041	350.8099365234375	1.76135					1	DETECTED	350.8099 m/z @1.76 [CD8330_2.mzXML]	350.8099365234375	1.76135	1.6894	1.8200166666666666	0.1306166666666666	7091.6083984375	42485.82648999018	0	1192	0.19847768869925742	0.9076905258281215	0.815381051656243	350.8096923828125	350.81085205078125
1042	350.89215087890625	1.5832000000000002					1	DETECTED	350.8922 m/z @1.58 [CD8330_2.mzXML]	350.89215087890625	1.5832000000000002	1.5537666666666667	1.61385	0.060083333333333266	36592.359375	91173.06155297867	0	1192	0.05043242791634017	1.0206681766704375	1.0112103811576845	350.891845703125	350.89215087890625
1043	350.9879455566406	2.327633333333333					1	DETECTED	350.9879 m/z @2.33 [CD8330_2.mzXML]	350.9879455566406	2.327633333333333	0.30265	19.528166666666667	19.225516666666667	2205.73681640625	1305083.2123675535	0	1192	5.945344947790162	4.747080222882493	8.494160445764987	350.984375	350.9905700683594
1044	351.16082763671875	14.41025					1	DETECTED	351.1608 m/z @14.41 [CD8330_2.mzXML]	351.16082763671875	14.41025	10.785883333333334	15.1402	4.354316666666666	5100.41162109375	801231.1740450442	0	1192	3.9503558788985256	0.6007003522454499	0.20140070449089978	351.1531066894531	351.1629333496094
1045	351.2137451171875	12.4322					1	DETECTED	351.2137 m/z @12.43 [CD8330_2.mzXML]	351.2137451171875	12.4322	12.349716666666666	12.581733333333334	0.23201666666666831	6360.0830078125	45266.349312072976	0	1192	0.16081437630179707	1.4064457466154743	1.8128914932309486	351.2127380371094	351.2142028808594
1046	351.2283020019531	13.711633333333333					1	DETECTED	351.2283 m/z @13.71 [CD8330_2.mzXML]	351.2283020019531	13.711633333333333	12.922866666666666	16.2135	3.290633333333334	73668.1796875	1349848.2679069522	0	1192	0.14692225417653404	4.050227705345933	6.835872614646956	351.2199401855469	351.236572265625
1047	352.16534423828125	9.979483333333333					1	DETECTED	352.1653 m/z @9.98 [CD8330_2.mzXML]	352.16534423828125	9.979483333333333	9.914233333333334	10.356316666666666	0.4420833333333327	18985.025390625	139231.2154213252	0	1192	0.12291884712334422	3.3876117496807665	5.775223499361533	352.1649475097656	352.1657409667969
1048	352.2315979003906	13.779016666666667					1	DETECTED	352.2316 m/z @13.78 [CD8330_2.mzXML]	352.2315979003906	13.779016666666667	9.6246	14.3784	4.7538	10956.96875	964327.3229283447	0	1192	1.800125243170534	0.5721380859727597	0.14427617194551948	352.22320556640625	352.23260498046875
1049	353.0350646972656	2.28575					1	DETECTED	353.0351 m/z @2.29 [CD8330_2.mzXML]	353.0350646972656	2.28575	1.6290666666666667	17.736	16.106933333333334	223064.171875	9785829.03494326	0	1192	0.5735695070025868	1.6063061791351207	1.4533128107415743	353.02667236328125	353.0362243652344
1050	353.173828125	10.063583333333334					1	DETECTED	353.1738 m/z @10.06 [CD8330_2.mzXML]	353.173828125	10.063583333333334	7.462866666666667	17.663333333333334	10.200466666666667	12310.7705078125	925245.7586150204	0	1192	0.3760271599403513	12.309309480331173	30.332356633213465	353.1728210449219	353.1817932128906
1051	353.2646179199219	13.711633333333333					1	DETECTED	353.2646 m/z @13.71 [CD8330_2.mzXML]	353.2646179199219	13.711633333333333	7.2335166666666675	14.34655	7.113033333333333	7472.34814453125	444002.12903570547	0	1192	0.037695853374776433	0.549004726167842	0.09800945233568409	353.25640869140625	353.2659606933594
1052	354.0706787109375	10.8032					1	DETECTED	354.0707 m/z @10.80 [CD8330_2.mzXML]	354.0706787109375	10.8032	10.697149999999999	11.05465	0.3575000000000017	25080.875	249380.84524475128	0	1192	0.13932819934235852	1.6691585720907307	null	354.0705261230469	354.07098388671875
1053	355.0831604003906	12.037716666666666					1	DETECTED	355.0832 m/z @12.04 [CD8330_2.mzXML]	355.0831604003906	12.037716666666666	10.873233333333333	12.166599999999999	1.2933666666666657	26398.46484375	491637.764118408	0	1192	0.0746284334896874	0.5553392777912948	0.16076966020246616	355.07342529296875	355.0835876464844
1054	355.26226806640625	12.250283333333334					1	DETECTED	355.2623 m/z @12.25 [CD8330_2.mzXML]	355.26226806640625	12.250283333333334	11.739516666666667	14.41025	2.6707333333333327	40141.29296875	819196.7281345829	0	1192	0.12046942552217743	2.7768250990724344	0.4526200311571093	355.2532958984375	355.2637023925781
1055	355.2830810546875	13.31875					1	DETECTED	355.2831 m/z @13.32 [CD8330_2.mzXML]	355.2830810546875	13.31875	6.91645	13.916599999999999	7.000149999999999	16738.810546875	830260.7693441468	0	1192	0.12003646986373262	0.5466902519407087	4.58966115172482	355.2820129394531	355.2900390625
1056	356.0530700683594	10.768266666666667					1	DETECTED	356.0531 m/z @10.77 [CD8330_2.mzXML]	356.0530700683594	10.768266666666667	9.3973	18.5415	9.1442	5987.14599609375	681980.2883136598	0	1192	0.12735029686740162	3.334946145055797	5.669892290111594	356.0524597167969	356.0594177246094
1057	356.0714416503906	10.063583333333334					1	DETECTED	356.0714 m/z @10.06 [CD8330_2.mzXML]	356.0714416503906	10.063583333333334	10.063583333333334	10.42595	0.3623666666666665	3024.553466796875	25030.109431640507	0	1192	0.06802907797672653	null	null	356.0709533691406	356.0715026855469
1058	356.2780456542969	11.465399999999999					1	DETECTED	356.2780 m/z @11.47 [CD8330_2.mzXML]	356.2780456542969	11.465399999999999	11.38725	11.58605	0.1988000000000003	29108.927734375	147740.81689990306	0	1192	0.06849929705908409	1.2719129878439073	1.5438259756878148	356.27752685546875	356.278564453125
1059	357.2145690917969	9.2889					1	DETECTED	357.2146 m/z @9.29 [CD8330_2.mzXML]	357.2145690917969	9.2889	9.259616666666666	9.381233333333334	0.12161666666666804	6246.52294921875	27252.602139282295	0	1192	0.08450260434696943	2.0765509391007324	3.1531018782014644	357.2138671875	357.2147216796875
1060	357.2776184082031	12.663616666666666					1	DETECTED	357.2776 m/z @12.66 [CD8330_2.mzXML]	357.2776184082031	12.663616666666666	11.7903	16.690833333333334	4.900533333333334	91088.2109375	1580662.579611694	1	1192	0.11575710157902819	1.279694070346372	0.7563616514530803	357.2749328613281	357.2801818847656
1061	357.2989807128906	14.073333333333332					1	DETECTED	357.2990 m/z @14.07 [CD8330_2.mzXML]	357.2989807128906	14.073333333333332	13.611600000000001	15.66295	2.0513499999999993	22713.998046875	655985.8530733031	0	1192	0.2960466018606258	1.9487496051784625	5.337320718892371	357.29766845703125	357.30035400390625
1062	358.2578430175781	11.005566666666665					1	DETECTED	358.2578 m/z @11.01 [CD8330_2.mzXML]	358.2578430175781	11.005566666666665	9.202499999999999	11.199616666666666	1.9971166666666669	22205.138671875	307450.6665179754	0	1192	0.10518100768192618	0.5538110996080754	0.1076221992161507	358.2570495605469	358.2657165527344
1063	358.29425048828125	11.571866666666667					1	DETECTED	358.2943 m/z @11.57 [CD8330_2.mzXML]	358.29425048828125	11.571866666666667	11.542966666666667	15.2116	3.668633333333334	38684.8515625	613592.4190415657	0	1192	0.15186320952953736	4.406578322215759	6.966781503468769	358.2925720214844	358.3039855957031
1064	358.3672790527344	12.037716666666666					1	DETECTED	358.3673 m/z @12.04 [CD8330_2.mzXML]	358.3672790527344	12.037716666666666	12.037716666666666	12.132383333333333	0.0946666666666669	6972.91455078125	21385.775712768227	0	1192	0.030258628947700927	null	null	358.36627197265625	358.3672790527344
1065	359.0426940917969	1.6588833333333333					1	DETECTED	359.0427 m/z @1.66 [CD8330_2.mzXML]	359.0426940917969	1.6588833333333333	1.6290666666666667	8.082583333333334	6.453516666666667	401094.3125	1.0193751147587715E7	1	1192	0.2736780623524313	19.645235697148333	30.83942175061643	359.041015625	359.044677734375
1066	359.1121520996094	9.898133333333334					1	DETECTED	359.1122 m/z @9.90 [CD8330_2.mzXML]	359.1121520996094	9.898133333333334	9.67425	10.097333333333333	0.4230833333333326	3343.5205078125	39031.47791793833	0	1192	0.3100991955447725	0.9448745626442332	0.8897491252884664	359.108154296875	359.1131591796875
1067	359.16583251953125	14.073333333333332					1	DETECTED	359.1658 m/z @14.07 [CD8330_2.mzXML]	359.16583251953125	14.073333333333332	0.28445	15.681283333333333	15.396833333333333	10863.9453125	1327887.9837617795	0	1192	0.32227834207826334	0.5583060267147569	0.0221303866665651	359.164794921875	359.16766357421875
1068	360.0693054199219	9.783033333333332					1	DETECTED	360.0693 m/z @9.78 [CD8330_2.mzXML]	360.0693054199219	9.783033333333332	9.735933333333332	10.459866666666667	0.7239333333333349	2690.989013671875	44649.58318457031	0	1192	0.14515091918269363	7.68506723283789	14.37013446567578	360.0629577636719	360.0693054199219
1069	360.32257080078125	12.581733333333334					1	DETECTED	360.3226 m/z @12.58 [CD8330_2.mzXML]	360.32257080078125	12.581733333333334	12.099616666666666	13.025183333333333	0.9255666666666666	20327.271484375	426271.2507646489	0	1192	0.31608481953721856	0.9587990318877145	0.9520407333369283	360.32208251953125	360.3235778808594
1070	361.1813049316406	12.132383333333333					1	DETECTED	361.1813 m/z @12.13 [CD8330_2.mzXML]	361.1813049316406	12.132383333333333	11.930033333333334	12.267	0.3369666666666653	5911.9638671875	81741.2997758788	0	1192	0.298313123101293	0.8326332262581337	0.6652664525162675	361.1811218261719	361.18231201171875
1071	361.2001647949219	11.167033333333334					1	DETECTED	361.2002 m/z @11.17 [CD8330_2.mzXML]	361.2001647949219	11.167033333333334	11.103583333333335	11.282116666666667	0.17853333333333232	26015.388671875	173289.6243636477	0	1192	0.12002621433344451	1.3964819071061012	1.88506198868319	361.19927978515625	361.2004699707031
1072	361.2725830078125	12.813350000000002					1	DETECTED	361.2726 m/z @12.81 [CD8330_2.mzXML]	361.2725830078125	12.813350000000002	12.796883333333334	17.883333333333333	5.086449999999999	6774.689453125	491162.1249052124	0	1192	0.06775728815684978	154.44686234816598	307.89372469633196	361.26739501953125	361.27374267578125
1073	361.3125305175781	12.7137					1	DETECTED	361.3125 m/z @12.71 [CD8330_2.mzXML]	361.3125305175781	12.7137	11.739516666666667	15.176016666666667	3.4365000000000006	8747.8818359375	630337.2943786012	0	1192	1.604165194467674	1.7637850507262511	2.146065227843911	361.3104248046875	361.31402587890625
1074	362.925537109375	1.6290666666666667					1	DETECTED	362.9255 m/z @1.63 [CD8330_2.mzXML]	362.925537109375	1.6290666666666667	1.5832000000000002	1.6737333333333335	0.09053333333333335	102226.78125	281304.28948510723	0	1192	0.04189181054776747	0.9709525328833596	1.0512932768526713	362.9254150390625	362.9259338378906
1075	363.0911560058594	12.166599999999999					1	DETECTED	363.0912 m/z @12.17 [CD8330_2.mzXML]	363.0911560058594	12.166599999999999	12.099616666666666	12.233933333333333	0.13431666666666686	3376.388671875	21383.30066229244	0	1192	1.5983779183311082	1.0026125901965734	1.005225180393147	363.08917236328125	363.09228515625
1076	363.1111755371094	1.4951666666666665					1	DETECTED	363.1112 m/z @1.50 [CD8330_2.mzXML]	363.1111755371094	1.4951666666666665	1.416	19.418499999999998	18.002499999999998	10552.9873046875	1433711.6175575564	0	1192	11.0912630135335	113.70000000000007	217.29744841522032	363.10968017578125	363.113037109375
1077	363.215087890625	11.31325					1	DETECTED	363.2151 m/z @11.31 [CD8330_2.mzXML]	363.215087890625	11.31325	11.038133333333333	11.82475	0.7866166666666672	153941.359375	1251807.432995725	1	1192	0.10225849172252666	1.032837889092505	0.5884917108835168	363.21502685546875	363.216552734375
1078	364.2185974121094	11.31325					1	DETECTED	364.2186 m/z @11.31 [CD8330_2.mzXML]	364.2185974121094	11.31325	10.235433333333333	11.401833333333334	1.1664000000000012	28792.24609375	1054399.0823468333	0	1192	1.1553204092884108	0.5410938780559468	0.08218775611189358	364.2183532714844	364.2264709472656
1079	365.2310791015625	11.087766666666665					1	DETECTED	365.2311 m/z @11.09 [CD8330_2.mzXML]	365.2310791015625	11.087766666666665	11.05465	12.382399999999999	1.3277499999999982	8233.8994140625	306148.020276001	0	1192	0.13329893626137235	20.04655259184818	39.09310518369636	365.22784423828125	365.2317810058594
1080	366.1840515136719	14.220149999999999					1	DETECTED	366.1841 m/z @14.22 [CD8330_2.mzXML]	366.1840515136719	14.220149999999999	8.0663	15.974833333333333	7.908533333333333	13380.6376953125	1140254.8505223994	0	1192	0.5004708216831251	0.6060340627162409	9.617976149061848	366.183349609375	366.1914978027344
1081	367.12060546875	1.8630666666666669					1	DETECTED	367.1206 m/z @1.86 [CD8330_2.mzXML]	367.12060546875	1.8630666666666669	1.8484166666666666	10.579450000000001	8.731033333333334	26255.146484375	2422279.984400757	0	1192	8.629410083745661	298.1493387510041	589.8100801614163	367.1195373535156	367.1242980957031
1082	367.1498718261719	8.179983333333332					1	DETECTED	367.1499 m/z @8.18 [CD8330_2.mzXML]	367.1498718261719	8.179983333333332	6.266050000000001	9.350066666666667	3.084016666666666	7128.91357421875	261280.8869987792	0	1192	0.7135653078038189	0.8056750496360031	0.6113500992720063	367.1488037109375	367.151123046875
1083	367.1930236816406	13.711633333333333					1	DETECTED	367.1930 m/z @13.71 [CD8330_2.mzXML]	367.1930236816406	13.711633333333333	9.216533333333333	14.7006	5.484066666666667	16354.7998046875	1006691.0969450683	0	1192	0.13697451392375548	0.610004968372969	0.08586149922354934	367.18536376953125	367.1947021484375
1084	367.24493408203125	12.30015					1	DETECTED	367.2449 m/z @12.30 [CD8330_2.mzXML]	367.24493408203125	12.30015	11.991833333333334	12.4322	0.4403666666666659	6353.2412109375	82982.87307653802	0	1192	0.1484375635237587	0.7141467106330067	0.4282934212660134	367.2431640625	367.2454528808594
1085	367.99066162109375	4.67785					1	DETECTED	367.9907 m/z @4.68 [CD8330_2.mzXML]	367.99066162109375	4.67785	2.79315	19.675	16.88185	4484.02392578125	1725521.2609393608	0	1192	1.285789900518611	4.478657080702498	6.483374876881978	367.9886169433594	367.9925231933594
1086	368.08721923828125	10.612583333333333					1	DETECTED	368.0872 m/z @10.61 [CD8330_2.mzXML]	368.08721923828125	10.612583333333333	10.579450000000001	10.785883333333334	0.20643333333333302	12929.2265625	82413.82199475051	0	1192	0.10211818313810284	3.1151911468814175	4.540557903004027	368.0856018066406	368.0875549316406
1087	368.2782897949219	11.449216666666667					1	DETECTED	368.2783 m/z @11.45 [CD8330_2.mzXML]	368.2782897949219	11.449216666666667	4.858616666666666	12.132383333333333	7.273766666666667	101299.0546875	7626487.831132086	1	1192	0.1274912261417196	0.5270442705537894	0.02962421626401455	368.27716064453125	368.286376953125
1088	368.6261901855469	12.30015					1	DETECTED	368.6262 m/z @12.30 [CD8330_2.mzXML]	368.6261901855469	12.30015	9.963266666666668	12.316583333333334	2.3533166666666663	8083.75732421875	609426.1407097472	0	1192	2.3004484521735833	0.5035160791082139	0.007032030265746695	368.6255187988281	368.6279296875
1089	369.0085144042969	2.173783333333333					1	DETECTED	369.0085 m/z @2.17 [CD8330_2.mzXML]	369.0085144042969	2.173783333333333	1.7439333333333333	3.462883333333333	1.7189499999999998	21124.357421875	713154.5009400024	0	1192	0.44848797324189893	1.3237703850026028	1.5946396513381076	368.99981689453125	369.01055908203125
1090	369.0621032714844	12.037716666666666					1	DETECTED	369.0621 m/z @12.04 [CD8330_2.mzXML]	369.0621032714844	12.037716666666666	11.991833333333334	12.149049999999999	0.157216666666665	29286.73046875	196431.41254101554	0	1192	0.11504390168460787	1.7132219397021604	2.426443879404321	369.0618591308594	369.0622253417969
1091	369.35028076171875	12.581733333333334					1	DETECTED	369.3503 m/z @12.58 [CD8330_2.mzXML]	369.35028076171875	12.581733333333334	0.19245	19.34466666666667	19.152216666666668	83917.0234375	5933807.233037266	0	1192	1.3111282145554117	0.6389481025842174	1.9972374296457418	369.3490295410156	369.353515625
1092	370.294189453125	11.63025					1	DETECTED	370.2942 m/z @11.63 [CD8330_2.mzXML]	370.294189453125	11.63025	11.5576	12.05275	0.49514999999999887	181304.9375	1424057.9333422852	0	1192	0.11591180665985945	3.235471491142237	3.080189857619925	370.29345703125	370.2947082519531
1093	370.3538513183594	12.630683333333334					1	DETECTED	370.3539 m/z @12.63 [CD8330_2.mzXML]	370.3538513183594	12.630683333333334	11.215833333333334	16.1031	4.887266666666667	22408.73828125	1717380.7325067138	0	1192	0.23886452773692035	1.4203124512432295	6.106205806393504	370.3529052734375	370.3550720214844
1094	371.29766845703125	11.63025					1	DETECTED	371.2977 m/z @11.63 [CD8330_2.mzXML]	371.29766845703125	11.63025	11.571866666666667	11.900483333333334	0.328616666666667	37396.328125	302890.8737192375	0	1192	0.12832363335226304	2.8143020268341394	4.628604053668279	371.2972412109375	371.2980041503906
1095	371.3146667480469	1.3249833333333332					1	DETECTED	371.3147 m/z @1.32 [CD8330_2.mzXML]	371.3146667480469	1.3249833333333332	0.1013	20.004833333333334	19.903533333333336	6483.0048828125	3288387.413133515	0	1192	4.428259548409518	8.132632353141473	7.480166465974078	371.3119201660156	371.3166809082031
1096	372.3100891113281	11.739516666666667					1	DETECTED	372.3101 m/z @11.74 [CD8330_2.mzXML]	372.3100891113281	11.739516666666667	0.28445	20.004833333333334	19.720383333333334	35040.05078125	1796796.6868108208	0	1192	11.557957256234083	0.8607712162303726	0.015545737671587732	372.3013000488281	372.31939697265625
1097	373.2726745605469	12.250283333333334					1	DETECTED	373.2727 m/z @12.25 [CD8330_2.mzXML]	373.2726745605469	12.250283333333334	11.82475	12.581733333333334	0.7569833333333342	29798.775390625	390329.88123706053	0	1192	0.13334625694056967	0.8894524518251603	0.8158124742492748	373.27203369140625	373.2736511230469
1098	373.31414794921875	11.739516666666667					1	DETECTED	373.3141 m/z @11.74 [CD8330_2.mzXML]	373.31414794921875	11.739516666666667	4.075983333333333	11.807166666666665	7.731183333333332	8347.66796875	2088093.5233336182	0	1192	7.738587394849164	0.5044137604064269	0.008827520812853774	373.3042907714844	373.31414794921875
1099	374.32537841796875	12.217133333333333					1	DETECTED	374.3254 m/z @12.22 [CD8330_2.mzXML]	374.32537841796875	12.217133333333333	11.660466666666668	15.354733333333334	3.6942666666666657	4978.56494140625	594266.7447361447	0	1192	2.3105690321475336	3.318203592814381	5.636407185628762	374.3236389160156	374.3263854980469
1100	375.0166015625	1.6588833333333333					1	DETECTED	375.0166 m/z @1.66 [CD8330_2.mzXML]	375.0166015625	1.6588833333333333	1.5985166666666666	5.5127	3.914183333333333	161175.265625	4748872.556638581	0	1192	0.2752548263821466	8.974097542468254	15.385791089447618	375.0069580078125	375.0186462402344
1101	376.6241455078125	10.595866666666666					1	DETECTED	376.6241 m/z @10.60 [CD8330_2.mzXML]	376.6241455078125	10.595866666666666	10.183116666666667	11.199616666666666	1.0164999999999988	18820.1953125	189529.48496707127	0	1192	0.0855826132774844	4.525269415613844	1.0991969594173727	376.6221923828125	376.62493896484375
1102	377.1451721191406	9.816066666666668					1	DETECTED	377.1452 m/z @9.82 [CD8330_2.mzXML]	377.1451721191406	9.816066666666668	9.50975	10.37375	0.863999999999999	12368.234375	154438.49659826673	0	1192	0.28816374155209346	1.4380410079682266	1.9030067074107901	377.1406555175781	377.1457214355469
1103	377.2650146484375	13.3771					1	DETECTED	377.2650 m/z @13.38 [CD8330_2.mzXML]	377.2650146484375	13.3771	13.260133333333332	14.58755	1.327416666666668	21360.576171875	339979.59439495887	0	1192	0.15975742128992643	5.674337418067756	2.7420875262424502	377.2642517089844	377.2672424316406
1104	377.6322326660156	10.063583333333334					1	DETECTED	377.6322 m/z @10.06 [CD8330_2.mzXML]	377.6322326660156	10.063583333333334	9.608183333333333	12.316583333333334	2.708400000000001	6376.359375	474249.4646550295	0	1192	0.10185237471877784	2.9736495388669253	4.947299077733851	377.62884521484375	377.6325988769531
1105	378.2394714355469	12.382399999999999					1	DETECTED	378.2395 m/z @12.38 [CD8330_2.mzXML]	378.2394714355469	12.382399999999999	11.675716666666666	13.025183333333333	1.3494666666666664	27646.462890625	379250.36452880874	0	1192	0.07693368856680927	1.4135097015072	0.6212774962320345	378.2391052246094	378.2428894042969
1106	379.28070068359375	13.9867					1	DETECTED	379.2807 m/z @13.99 [CD8330_2.mzXML]	379.28070068359375	13.9867	13.678216666666666	15.644316666666667	1.9661000000000008	25741.09765625	678705.6868638301	0	1192	0.2665175752603979	2.36889779135365	7.32534846260444	379.27886962890625	379.2822265625
1107	380.2549133300781	12.630683333333334					1	DETECTED	380.2549 m/z @12.63 [CD8330_2.mzXML]	380.2549133300781	12.630683333333334	11.327916666666665	13.025183333333333	1.6972666666666676	41637.20703125	853841.9451542979	0	1192	0.12224169981906208	0.6715572605415716	6.0415640318338	380.2543640136719	380.26348876953125
1108	381.02447509765625	1.6588833333333333					1	DETECTED	381.0245 m/z @1.66 [CD8330_2.mzXML]	381.02447509765625	1.6588833333333333	1.6290666666666667	5.46045	3.831383333333333	333710.46875	3622778.3849698505	1	1192	0.21032098355025708	12.484027183458526	2.757529393168379	381.0234680175781	381.026611328125
1109	383.1151123046875	1.9485666666666668					1	DETECTED	383.1151 m/z @1.95 [CD8330_2.mzXML]	383.1151123046875	1.9485666666666668	1.7439333333333333	6.757716666666667	5.0137833333333335	119493.1875	2446487.2897766414	0	1192	0.30954309550862136	1.3750670108723422	1.7086910887874547	383.1143493652344	383.1197204589844
1110	383.16534423828125	13.711633333333333					1	DETECTED	383.1653 m/z @13.71 [CD8330_2.mzXML]	383.16534423828125	13.711633333333333	13.644499999999999	14.3784	0.7339000000000002	9500.962890625	166800.7059797977	0	1192	0.11812824232474028	5.465988083416004	9.931976166832008	383.1648864746094	383.1666259765625
1111	384.0811462402344	10.768266666666667					1	DETECTED	384.0811 m/z @10.77 [CD8330_2.mzXML]	384.0811462402344	10.768266666666667	10.732533333333333	10.837983333333334	0.10545000000000115	5757.701171875	25419.507754028393	0	1192	0.0793965894135713	1.4755130597014512	1.9510261194029024	384.0806884765625	384.08123779296875
1112	384.1180725097656	1.9911666666666668					1	DETECTED	384.1181 m/z @1.99 [CD8330_2.mzXML]	384.1180725097656	1.9911666666666668	1.9911666666666668	9.115833333333335	7.124666666666668	17751.732421875	1065306.632805237	0	1192	7.038702962066903	null	null	384.1138916015625	384.1187744140625
1113	385.19775390625	11.298633333333333					1	DETECTED	385.1978 m/z @11.30 [CD8330_2.mzXML]	385.19775390625	11.298633333333333	9.705383333333334	11.342883333333333	1.6374999999999993	14215.9111328125	470616.4462994381	0	1192	0.05953218806873828	0.5133289423295667	0.027605332038847866	385.19598388671875	385.2064208984375
1114	385.3087463378906	14.251483333333335					1	DETECTED	385.3087 m/z @14.25 [CD8330_2.mzXML]	385.3087463378906	14.251483333333335	10.2008	17.59016666666667	7.389366666666669	29780.978515625	3117261.398967255	0	1192	0.9105101388491761	0.8295374454186459	1.4351932681060042	385.30145263671875	385.3125305175781
1115	386.0814208984375	13.530533333333333					1	DETECTED	386.0814 m/z @13.53 [CD8330_2.mzXML]	386.0814208984375	13.530533333333333	0.15585000000000002	19.9865	19.83065	4160.48388671875	1683613.4775054317	0	1192	9.43709647000673	0.7413502624984267	0.49271708642044	386.0782775878906	386.0843200683594
1116	386.2886962890625	11.401833333333334					1	DETECTED	386.2887 m/z @11.40 [CD8330_2.mzXML]	386.2886962890625	11.401833333333334	11.151033333333334	11.497483333333333	0.34644999999999904	23091.775390625	175952.6558867194	0	1192	0.07151497385622996	0.6906897926634752	0.3813795853269504	386.2882385253906	386.2913818359375
1117	386.3122253417969	14.684433333333335					1	DETECTED	386.3122 m/z @14.68 [CD8330_2.mzXML]	386.3122253417969	14.684433333333335	11.1191	16.195266666666665	5.076166666666666	5824.93896484375	690674.4268465573	0	1192	1.0783167925575015	0.7118782722513084	0.42375654450261685	386.31060791015625	386.3136291503906
1118	386.3255920410156	12.764666666666667					1	DETECTED	386.3256 m/z @12.76 [CD8330_2.mzXML]	386.3255920410156	12.764666666666667	11.357833333333334	12.922866666666666	1.5650333333333322	25334.91796875	514887.8186877429	0	1192	0.1311782468634064	0.5562255656912685	1.480808359346494	386.32415771484375	386.33489990234375
1119	387.1792907714844	11.542966666666667					1	DETECTED	387.1793 m/z @11.54 [CD8330_2.mzXML]	387.1792907714844	11.542966666666667	11.497483333333333	12.250283333333334	0.7528000000000006	247024.25	2204506.061106683	0	1192	0.11182944405731554	4.09846366653788	5.88768406042062	387.1785583496094	387.179931640625
1120	388.0777282714844	12.680250000000001					1	DETECTED	388.0777 m/z @12.68 [CD8330_2.mzXML]	388.0777282714844	12.680250000000001	0.37561666666666665	19.931166666666666	19.55555	3127.124755859375	1469362.411546508	0	1192	6.163857803904426	0.794641720327573	0.5892834406551459	388.0759582519531	388.0810852050781
1121	388.7114562988281	2.0471166666666667					1	DETECTED	388.7115 m/z @2.05 [CD8330_2.mzXML]	388.7114562988281	2.0471166666666667	1.7256833333333332	2.159783333333333	0.4340999999999997	11503.99609375	164274.30739501948	0	1192	0.14723629951801231	0.6705236576089361	0.3538498779075872	388.70977783203125	388.71173095703125
1122	390.9905700683594	1.6588833333333333					1	DETECTED	390.9906 m/z @1.66 [CD8330_2.mzXML]	390.9905700683594	1.6588833333333333	1.6588833333333333	2.7653166666666666	1.1064333333333334	23636.71875	724558.1504677732	0	1192	0.7092762427226629	null	null	390.98895263671875	390.99261474609375
1123	391.28338623046875	1.3978166666666667					1	DETECTED	391.2834 m/z @1.40 [CD8330_2.mzXML]	391.28338623046875	1.3978166666666667	0.1013	20.004833333333334	19.903533333333336	10776.9716796875	6436160.540085816	0	1192	5.829120446053498	7.675772261572676	1.1018536093207114	391.28125	391.2854919433594
1124	392.2773132324219	11.481266666666667					1	DETECTED	392.2773 m/z @11.48 [CD8330_2.mzXML]	392.2773132324219	11.481266666666667	0.39430000000000004	20.004833333333334	19.610533333333333	12099.9296875	2232205.174899719	0	1192	0.2987147465139799	2.445651551597376	3.942703395524624	392.2773132324219	392.2872314453125
1125	393.2969970703125	1.6588833333333333					1	DETECTED	393.2970 m/z @1.66 [CD8330_2.mzXML]	393.2969970703125	1.6588833333333333	0.3392666666666667	19.858	19.518733333333333	6245.201171875	1856153.3944257204	0	1192	4.193951118481271	7.3956073102037205	1.994743338225637	393.2944030761719	393.3000183105469
1126	394.2943420410156	11.615083333333333					1	DETECTED	394.2943 m/z @11.62 [CD8330_2.mzXML]	394.2943420410156	11.615083333333333	3.876	13.49875	9.62275	21531.87109375	1399549.702672729	0	1192	0.08918408714618664	0.6216983062162832	0.2433966124325663	394.29315185546875	394.3028564453125
1127	394.75750732421875	13.678216666666666					1	DETECTED	394.7575 m/z @13.68 [CD8330_2.mzXML]	394.75750732421875	13.678216666666666	13.644499999999999	13.830766666666667	0.18626666666666836	5823.67041015625	37484.97667803972	0	1192	0.1479860321165507	2.7622343054869116	4.524468610973823	394.75653076171875	394.7586669921875
1128	396.3097839355469	11.6914					1	DETECTED	396.3098 m/z @11.69 [CD8330_2.mzXML]	396.3097839355469	11.6914	11.675716666666666	11.841516666666667	0.16580000000000084	23961.09375	140063.86296923808	0	1192	0.10972411983296837	5.285866099893703	9.571732199787405	396.309326171875	396.31097412109375
1129	396.99853515625	1.6588833333333333					1	DETECTED	396.9985 m/z @1.66 [CD8330_2.mzXML]	396.99853515625	1.6588833333333333	1.6290666666666667	12.7309	11.101833333333333	105138.6171875	5398919.072125489	0	1192	0.15190384773651777	12.958368653977443	1.722982806238211	396.9891662597656	397.00433349609375
1130	397.4141845703125	12.30015					1	DETECTED	397.4142 m/z @12.30 [CD8330_2.mzXML]	397.4141845703125	12.30015	12.083616666666668	14.021866666666666	1.9382499999999983	50580.27734375	1196058.987020019	0	1192	0.24874925538968817	4.818330276553781	2.5999658100338667	397.4115905761719	397.4143981933594
1131	398.325439453125	11.82475					1	DETECTED	398.3254 m/z @11.82 [CD8330_2.mzXML]	398.325439453125	11.82475	11.7903	12.11585	0.3255499999999998	50847.17578125	372463.975672486	0	1192	0.1010974701708598	3.524603319562489	6.9746959408815705	398.3253479003906	398.326171875
1132	398.739990234375	1.9485666666666668					1	DETECTED	398.7400 m/z @1.95 [CD8330_2.mzXML]	398.739990234375	1.9485666666666668	1.7069	1.9485666666666668	0.2416666666666667	8421.5771484375	89090.41602508546	0	1192	0.20843847377142466	0.5	null	398.7393798828125	398.7403259277344
1133	398.7603454589844	13.711633333333333					1	DETECTED	398.7603 m/z @13.71 [CD8330_2.mzXML]	398.7603454589844	13.711633333333333	1.3431666666666666	15.46315	14.119983333333334	14940.439453125	1941990.7934944467	0	1192	0.18789777671369023	0.5504404406147204	0.2113595303127377	398.7586364746094	398.76806640625
1134	399.1856384277344	9.799433333333333					1	DETECTED	399.1856 m/z @9.80 [CD8330_2.mzXML]	399.1856384277344	9.799433333333333	9.657616666666666	9.84965	0.1920333333333346	1645.0013427734375	14218.453911743252	0	1192	0.07008880535696704	0.677047831707606	0.35409566341521187	399.1849670410156	399.1867980957031
1135	399.3294677734375	11.857149999999999					1	DETECTED	399.3295 m/z @11.86 [CD8330_2.mzXML]	399.3294677734375	11.857149999999999	7.42785	15.845783333333333	8.417933333333334	12589.083984375	1605429.5351336359	0	1192	2.324504320238482	0.8661612927924373	0.5908258024695618	399.3219909667969	399.3299560546875
1136	400.0758056640625	10.8032					1	DETECTED	400.0758 m/z @10.80 [CD8330_2.mzXML]	400.0758056640625	10.8032	10.750183333333332	11.215833333333334	0.4656500000000019	194873.859375	1161415.7693869653	1	1192	0.07866297122143173	2.2191694358364207	3.157689969024127	400.0745849609375	400.07684326171875
1137	400.341064453125	11.991833333333334					1	DETECTED	400.3411 m/z @11.99 [CD8330_2.mzXML]	400.341064453125	11.991833333333334	11.930033333333334	12.69695	0.7669166666666651	181998.46875	1503453.6067093445	1	1192	0.11963065024234254	3.375968717494933	3.5087942186168486	400.3399353027344	400.34228515625
1138	401.6238098144531	10.940499999999998					1	DETECTED	401.6238 m/z @10.94 [CD8330_2.mzXML]	401.6238098144531	10.940499999999998	10.2533	11.005566666666665	0.7522666666666655	6732.333984375	140724.32305236792	0	1192	0.7005948888893663	0.5473418703919286	0.09468374078385726	401.62274169921875	401.6256408691406
1139	401.8651428222656	1.5537666666666667					1	DETECTED	401.8651 m/z @1.55 [CD8330_2.mzXML]	401.8651428222656	1.5537666666666667	1.4951666666666665	1.5537666666666667	0.05860000000000021	6365.53369140625	13125.14954760743	0	1192	0.0436210278525222	0.5	null	401.8632507324219	401.8658447265625
1140	402.9015808105469	1.5985166666666666					1	DETECTED	402.9016 m/z @1.60 [CD8330_2.mzXML]	402.9015808105469	1.5985166666666666	1.5537666666666667	1.61385	0.060083333333333266	46059.39453125	97690.51321337905	0	1192	0.050604084098116564	0.6624669641503749	0.3602022484732703	402.9010314941406	402.9017028808594
1141	403.0064392089844	1.6588833333333333					1	DETECTED	403.0064 m/z @1.66 [CD8330_2.mzXML]	403.0064392089844	1.6588833333333333	1.6290666666666667	10.080350000000001	8.451283333333334	345342.90625	3673567.186661167	1	1192	0.24326864846385154	11.831893534972687	2.1370596451133355	402.9985046386719	403.0096435546875
1142	404.204833984375	11.528666666666668					1	DETECTED	404.2048 m/z @11.53 [CD8330_2.mzXML]	404.204833984375	11.528666666666668	11.513433333333333	11.82475	0.31131666666666646	30875.662109375	225924.26956207195	0	1192	0.11013543383519853	4.645935247386343	22.346763412513436	404.2029724121094	404.2061462402344
1143	405.1346130371094	10.533866666666666					1	DETECTED	405.1346 m/z @10.53 [CD8330_2.mzXML]	405.1346130371094	10.533866666666666	10.51915	10.645783333333332	0.1266333333333325	4506.26513671875	22922.17045996089	0	1192	0.1017684228557929	4.302378255945598	7.604756511891196	405.1346130371094	405.1353759765625
1144	406.7466735839844	12.05275					1	DETECTED	406.7467 m/z @12.05 [CD8330_2.mzXML]	406.7466735839844	12.05275	11.615083333333333	15.1402	3.5251166666666673	15244.04296875	1051817.3111641242	0	1192	1.0080070376605814	3.773010476568448	6.439325866795239	406.74432373046875	406.7503356933594
1145	407.1885070800781	9.705383333333334					1	DETECTED	407.1885 m/z @9.71 [CD8330_2.mzXML]	407.1885070800781	9.705383333333334	9.705383333333334	9.783033333333332	0.07764999999999844	1781.650146484375	6908.697542785676	0	1192	0.07418150601535523	null	null	407.1866760253906	407.1893005371094
1146	407.7661437988281	14.394716666666666					1	DETECTED	407.7661 m/z @14.39 [CD8330_2.mzXML]	407.7661437988281	14.394716666666666	12.530916666666666	14.7665	2.2355833333333344	4431.92626953125	263674.5038989868	0	1192	0.11230061701917293	0.5997379904853887	0.19947598097077746	407.75860595703125	407.7679443359375
1147	408.76800537109375	1.76135					1	DETECTED	408.7680 m/z @1.76 [CD8330_2.mzXML]	408.76800537109375	1.76135	1.6894	13.796483333333333	12.107083333333332	9900.45703125	4649669.015493041	0	1192	0.10092454502412007	84.13539495019694	167.27078990039388	408.767578125	408.7745666503906
1148	408.91839599609375	1.61385					1	DETECTED	408.9184 m/z @1.61 [CD8330_2.mzXML]	408.91839599609375	1.61385	1.5684833333333332	1.6439333333333332	0.07545000000000002	94064.5234375	227611.40141882293	0	1192	0.043152422566308246	0.8363306211169614	0.7345533011390858	408.9181213378906	408.9193420410156
1149	409.1610412597656	11.571866666666667					1	DETECTED	409.1610 m/z @11.57 [CD8330_2.mzXML]	409.1610412597656	11.571866666666667	11.497483333333333	12.233933333333333	0.7364499999999996	210748.65625	1750819.046579462	0	1192	0.10551898455724817	2.6265391045806363	2.49661352240973	409.15985107421875	409.1626281738281
1150	409.1868896484375	9.188583333333334					1	DETECTED	409.1869 m/z @9.19 [CD8330_2.mzXML]	409.1868896484375	9.188583333333334	9.115833333333335	9.334766666666667	0.21893333333333231	87513.1484375	416152.21504443156	0	1192	0.07961291331242393	1.7288124753343908	1.4490373580147542	409.1858825683594	409.1876525878906
1151	410.1645202636719	11.571866666666667					1	DETECTED	410.1645 m/z @11.57 [CD8330_2.mzXML]	410.1645202636719	11.571866666666667	11.542966666666667	11.739516666666667	0.19655000000000022	51771.484375	289924.1550271012	0	1192	0.1437974463218321	3.400519031141855	6.1480184482601805	410.1635437011719	410.1648254394531
1152	410.2528991699219	13.530533333333333					1	DETECTED	410.2529 m/z @13.53 [CD8330_2.mzXML]	410.2528991699219	13.530533333333333	3.447583333333333	15.264833333333334	11.817250000000001	3536.37451171875	1386571.9428376462	0	1192	10.874076880386218	0.5860016165903829	0.17200323318076566	410.2467346191406	410.2558288574219
1153	410.3250427246094	12.680250000000001					1	DETECTED	410.3250 m/z @12.68 [CD8330_2.mzXML]	410.3250427246094	12.680250000000001	12.1837	12.813350000000002	0.6296500000000016	10588.8623046875	156638.29316418467	0	1192	0.11869877764251235	0.6340247709193438	0.2680495418386878	410.3245849609375	410.3258056640625
1154	412.28369140625	11.945					1	DETECTED	412.2837 m/z @11.95 [CD8330_2.mzXML]	412.28369140625	11.945	11.465399999999999	12.4322	0.966800000000001	45232.1796875	529125.332296753	0	1192	0.09879534574311499	0.7399018957876107	0.7662775371064111	412.28131103515625	412.28485107421875
1155	412.3048400878906	11.571866666666667					1	DETECTED	412.3048 m/z @11.57 [CD8330_2.mzXML]	412.3048400878906	11.571866666666667	4.3748	12.581733333333334	8.206933333333335	7826.66552734375	2181041.443697388	0	1192	0.04474227810349163	0.5701582126051356	0.14031642521027093	412.2982482910156	412.305908203125
1156	412.9725036621094	1.6588833333333333					1	DETECTED	412.9725 m/z @1.66 [CD8330_2.mzXML]	412.9725036621094	1.6588833333333333	1.6588833333333333	2.3827166666666666	0.7238333333333333	20637.94140625	326503.2881558839	0	1192	0.3735564884552063	null	null	412.9711608886719	412.9762878417969
1157	413.1418762207031	9.350066666666667					1	DETECTED	413.1419 m/z @9.35 [CD8330_2.mzXML]	413.1418762207031	9.350066666666667	9.2889	15.01875	5.729850000000001	8747.4306640625	790972.9931118167	0	1192	0.06271591384499509	46.83801089918246	90.59944825828033	413.1345520019531	413.1418762207031
1158	413.2652893066406	1.6439333333333332					1	DETECTED	413.2653 m/z @1.64 [CD8330_2.mzXML]	413.2652893066406	1.6439333333333332	0.19245	19.9865	19.79405	8778.7705078125	2067578.0824359432	0	1192	12.458416686721113	5.918931357784065	11.14391920316053	413.26220703125	413.2698059082031
1159	413.3395690917969	12.11585					1	DETECTED	413.3396 m/z @12.12 [CD8330_2.mzXML]	413.3395690917969	12.11585	11.021700000000001	16.801166666666667	5.779466666666666	19870.15625	1884266.56609741	0	1192	2.075419770961439	2.263372194534709	6.327261163280058	413.3381652832031	413.3423767089844
1160	414.29925537109375	12.233933333333333					1	DETECTED	414.2993 m/z @12.23 [CD8330_2.mzXML]	414.29925537109375	12.233933333333333	11.600383333333333	16.048383333333334	4.448	161555.3125	3105449.1529096332	1	1192	0.1885160265404764	0.7937203529920035	0.5820685676124154	414.2933654785156	414.3018798828125
1161	414.9499816894531	9.6246					1	DETECTED	414.9500 m/z @9.62 [CD8330_2.mzXML]	414.9499816894531	9.6246	9.526083333333334	9.930366666666666	0.404283333333332	2598.4228515625	37480.961470336886	0	1192	0.14127251418200437	2.051852478430073	3.103704956860146	414.9490966796875	414.95086669921875
1162	415.1228942871094	11.103583333333335					1	DETECTED	415.1229 m/z @11.10 [CD8330_2.mzXML]	415.1228942871094	11.103583333333335	11.071483333333333	11.199616666666666	0.12813333333333254	5271.16943359375	25074.653161743194	0	1192	0.11337036681865698	1.995846313603213	2.991692627206426	415.1219177246094	415.12371826171875
1163	415.2104187011719	11.8717					1	DETECTED	415.2104 m/z @11.87 [CD8330_2.mzXML]	415.2104187011719	11.8717	0.7052833333333334	18.815	18.109716666666667	571969.4375	6491191.472845955	1	1192	0.09442197822737697	3.7346932946001488	5.233210524257163	415.2092590332031	415.21368408203125
1164	415.2802734375	12.680250000000001					1	DETECTED	415.2803 m/z @12.68 [CD8330_2.mzXML]	415.2802734375	12.680250000000001	12.614133333333333	13.421983333333333	0.8078500000000002	38393.7265625	414553.33998254396	0	1192	0.08718848419822933	1.248838142963823	5.911109449344627	415.2793273925781	415.2816467285156
1165	415.3024597167969	12.2008					1	DETECTED	415.3025 m/z @12.20 [CD8330_2.mzXML]	415.3024597167969	12.2008	11.675716666666666	12.548183333333332	0.8724666666666661	42968.77734375	769166.543495848	0	1192	0.24298881527269778	0.8191571858293809	0.5870545745773098	415.3013610839844	415.3050842285156
1166	416.21405029296875	11.886050000000001					1	DETECTED	416.2141 m/z @11.89 [CD8330_2.mzXML]	416.21405029296875	11.886050000000001	9.6901	12.30015	2.610050000000001	129702.109375	2023016.2545950937	0	1192	0.11176981665826169	0.5793466819379345	2.9992729269545317	416.2105712890625	416.21435546875
1167	416.2845458984375	12.663616666666666					1	DETECTED	416.2845 m/z @12.66 [CD8330_2.mzXML]	416.2845458984375	12.663616666666666	12.630683333333334	12.813350000000002	0.18266666666666787	9199.904296875	70608.60955346709	0	1192	0.12292839898676178	2.7732793522268198	4.5465587044536395	416.28338623046875	416.2846374511719
1168	416.3055114746094	12.30015					1	DETECTED	416.3055 m/z @12.30 [CD8330_2.mzXML]	416.3055114746094	12.30015	11.63025	16.34165	4.711400000000001	7481.5517578125	501322.4878078305	0	1192	0.0964257773392454	3.51649499925362	3.6929614275960208	416.3040771484375	416.31549072265625
1169	416.7594909667969	13.128783333333333					1	DETECTED	416.7595 m/z @13.13 [CD8330_2.mzXML]	416.7594909667969	13.128783333333333	13.010733333333333	14.021866666666666	1.0111333333333334	6796.63720703125	172795.5748989869	0	1192	0.06252599627820743	4.282648595228004	7.565297190456007	416.7580871582031	416.7607421875
1170	417.0016174316406	2.173783333333333					1	DETECTED	417.0016 m/z @2.17 [CD8330_2.mzXML]	417.0016174316406	2.173783333333333	1.6737333333333335	3.9222333333333332	2.2485	51143.640625	1365587.0575916136	0	1192	0.3158504983309425	0.8646461076827927	0.6686802706490301	417.00048828125	417.00384521484375
1171	418.98065185546875	1.6588833333333333					1	DETECTED	418.9807 m/z @1.66 [CD8330_2.mzXML]	418.98065185546875	1.6588833333333333	1.6290666666666667	2.28575	0.6566833333333335	71120.3984375	795688.5505014653	0	1192	0.19559075298318485	10.803386278116369	1.6994870470775498	418.97955322265625	418.98150634765625
1172	419.314208984375	12.548183333333332					1	DETECTED	419.3142 m/z @12.55 [CD8330_2.mzXML]	419.314208984375	12.548183333333332	0.11956666666666667	20.004833333333334	19.885266666666666	5283.77685546875	1367743.5764396365	0	1192	7.181867817764132	0.7999790805359138	0.576435093735377	419.31121826171875	419.31890869140625
1173	420.15777587890625	11.167033333333334					1	DETECTED	420.1578 m/z @11.17 [CD8330_2.mzXML]	420.15777587890625	11.167033333333334	7.004583333333333	11.232433333333335	4.227850000000002	9324.0390625	337475.11775830097	0	1192	0.09174337092206741	0.5780164247116207	0.09428491682858914	420.15045166015625	420.1606140136719
1174	421.1682434082031	9.7512					1	DETECTED	421.1682 m/z @9.75 [CD8330_2.mzXML]	421.1682434082031	9.7512	9.657616666666666	9.832633333333332	0.17501666666666615	3605.6953125	27316.598814147925	0	1192	1.5605477508844228	0.9350845948352442	0.8701691896704885	421.16754150390625	421.16925048828125
1175	421.78216552734375	14.266816666666667					1	DETECTED	421.7822 m/z @14.27 [CD8330_2.mzXML]	421.78216552734375	14.266816666666667	14.0901	15.193966666666666	1.1038666666666668	15120.8603515625	444586.82222088636	0	1192	0.4357243756435203	2.8438681331012896	4.2869660963309	421.7769775390625	421.7842102050781
1176	422.13763427734375	9.350066666666667					1	DETECTED	422.1376 m/z @9.35 [CD8330_2.mzXML]	422.13763427734375	9.350066666666667	9.274183333333333	10.408766666666667	1.1345833333333335	1956.5345458984375	71356.46441748044	0	1192	0.14203963003653364	7.475840105424977	13.951680210849954	422.1367492675781	422.1394348144531
1177	422.32525634765625	11.807166666666665					1	DETECTED	422.3253 m/z @11.81 [CD8330_2.mzXML]	422.32525634765625	11.807166666666665	4.842233333333334	11.91485	7.072616666666666	9563.7685546875	1953476.2977217713	0	1192	0.1304281285460931	0.5077303922507036	0.01546078450140715	422.3248291015625	422.32861328125
1178	424.3411865234375	11.900483333333334					1	DETECTED	424.3412 m/z @11.90 [CD8330_2.mzXML]	424.3411865234375	11.900483333333334	9.963266666666668	12.480500000000001	2.5172333333333334	136543.015625	2320198.7411235645	0	1192	0.10848321203640054	0.6196343473536227	6.646331084441533	424.3356628417969	424.34185791015625
1179	424.8954772949219	1.61385					1	DETECTED	424.8955 m/z @1.61 [CD8330_2.mzXML]	424.8954772949219	1.61385	1.5391833333333333	1.6439333333333332	0.1047499999999999	60727.4921875	171430.21158618142	0	1192	0.044227239544124775	0.7014508928571422	0.4029017857142845	424.8923645019531	424.8957214355469
1180	425.1354675292969	11.5576					1	DETECTED	425.1355 m/z @11.56 [CD8330_2.mzXML]	425.1354675292969	11.5576	11.513433333333333	14.635950000000001	3.1225166666666677	8922.01171875	643457.8007148437	0	1192	0.10677520559104359	35.34924528301833	69.69849056603665	425.1289978027344	425.136474609375
1181	426.3569030761719	12.037716666666666					1	DETECTED	426.3569 m/z @12.04 [CD8330_2.mzXML]	426.3569030761719	12.037716666666666	11.900483333333334	12.829316666666667	0.9288333333333334	265030.625	2441504.4546420854	1	1192	0.12871390758004253	1.4039044644439949	4.528722471708604	426.3473815917969	426.357177734375
1182	427.05401611328125	9.381233333333334					1	DETECTED	427.0540 m/z @9.38 [CD8330_2.mzXML]	427.05401611328125	9.381233333333334	9.381233333333334	9.4443	0.06306666666666594	2191.513916015625	6322.540146972589	0	1192	0.0565650483310538	null	null	427.0521545410156	427.054931640625
1183	427.1593322753906	11.675716666666666					1	DETECTED	427.1593 m/z @11.68 [CD8330_2.mzXML]	427.1593322753906	11.675716666666666	11.58605	11.7903	0.20425000000000004	7598.69921875	50360.74854534903	0	1192	0.13352854646241497	1.1389405204461038	1.2778810408922077	427.1575012207031	427.15972900390625
1184	427.4322509765625	12.630683333333334					1	DETECTED	427.4323 m/z @12.63 [CD8330_2.mzXML]	427.4322509765625	12.630683333333334	12.448216666666667	14.4418	1.9935833333333335	9619.150390625	375894.5712653808	0	1192	0.2808921469855683	5.462869930580932	7.641837264896432	427.4295349121094	427.4330749511719
1185	428.3725891113281	12.1837					1	DETECTED	428.3726 m/z @12.18 [CD8330_2.mzXML]	428.3725891113281	12.1837	11.991833333333334	12.464033333333333	0.47219999999999906	53531.1640625	543963.5398572995	0	1192	0.11457807212867799	1.106353577581387	0.4631272095179489	428.3627014160156	428.3732604980469
1186	429.2261962890625	11.215833333333334					1	DETECTED	429.2262 m/z @11.22 [CD8330_2.mzXML]	429.2261962890625	11.215833333333334	9.84965	14.7006	4.850949999999999	5546.59375	963227.317085571	0	1192	0.05587936225762746	1.7753656781056706	2.550731356211341	429.22357177734375	429.2329406738281
1187	429.29803466796875	12.581733333333334					1	DETECTED	429.2980 m/z @12.58 [CD8330_2.mzXML]	429.29803466796875	12.581733333333334	0.833	12.7309	11.8979	14665.8583984375	2926899.175018494	0	1192	0.103722039102772	0.5063482020756848	0.012696404151369453	429.2976379394531	429.2997741699219
1188	429.3758239746094	12.149049999999999					1	DETECTED	429.3758 m/z @12.15 [CD8330_2.mzXML]	429.3758239746094	12.149049999999999	11.807166666666665	15.2116	3.404433333333335	11709.7841796875	666862.030988342	0	1192	1.3403440903952184	4.978940184273387	6.4224613921549265	429.36907958984375	429.37701416015625
1189	429.76806640625	14.220149999999999					1	DETECTED	429.7681 m/z @14.22 [CD8330_2.mzXML]	429.76806640625	14.220149999999999	11.739516666666667	18.869500000000002	7.129983333333335	16973.615234375	655994.164050995	0	1192	0.10055702552684842	0.6617834462377304	5.465115272025505	429.762939453125	429.77044677734375
1190	430.2944030761719	11.991833333333334					1	DETECTED	430.2944 m/z @11.99 [CD8330_2.mzXML]	430.2944030761719	11.991833333333334	11.199616666666666	12.11585	0.9162333333333343	39869.91796875	481856.3441779785	0	1192	0.13408722217252134	0.6209434001785584	0.25507789935256314	430.2926940917969	430.2947998046875
1191	430.3876647949219	13.421983333333333					1	DETECTED	430.3877 m/z @13.42 [CD8330_2.mzXML]	430.3876647949219	13.421983333333333	0.7966833333333334	19.968166666666665	19.17148333333333	9503.6513671875	1242821.9415226437	0	1192	0.2199401769778042	0.923681809389428	1.6446789036134901	430.3777160644531	430.3926696777344
1192	430.91290283203125	1.6290666666666667					1	DETECTED	430.9129 m/z @1.63 [CD8330_2.mzXML]	430.91290283203125	1.6290666666666667	1.5832000000000002	10.183116666666667	8.599916666666667	102437.96875	3283578.9654976195	0	1192	0.043303297197578194	90.93031408972594	1.0426003173322427	430.90643310546875	430.9132995605469
1193	431.1773986816406	12.5652					1	DETECTED	431.1774 m/z @12.57 [CD8330_2.mzXML]	431.1773986816406	12.5652	9.146116666666668	14.635950000000001	5.489833333333333	32844.109375	1575321.0837072756	0	1192	0.3491741893862059	0.8030058219995014	0.6099376195270771	431.16748046875	431.1809387207031
1194	431.2759094238281	12.283483333333333					1	DETECTED	431.2759 m/z @12.28 [CD8330_2.mzXML]	431.2759094238281	12.283483333333333	12.250283333333334	12.4322	0.18191666666666606	22325.716796875	149133.60025830002	0	1192	0.1117277597227666	2.739708835341438	4.479417670682876	431.2754211425781	431.27606201171875
1195	431.3146057128906	12.7137					1	DETECTED	431.3146 m/z @12.71 [CD8330_2.mzXML]	431.3146057128906	12.7137	2.71	13.025183333333333	10.315183333333334	32059.93359375	3368465.5040350957	0	1192	0.10272668059704948	0.515568406356315	0.017037114242388546	431.3113708496094	431.31512451171875
1196	432.18115234375	12.630683333333334					1	DETECTED	432.1812 m/z @12.63 [CD8330_2.mzXML]	432.18115234375	12.630683333333334	12.233933333333333	13.779016666666667	1.5450833333333343	8526.0888671875	401463.5701500245	0	1192	0.2702354296044991	1.9471749632430133	2.8943499264860266	432.1798400878906	432.18408203125
1197	432.2370300292969	11.8717					1	DETECTED	432.2370 m/z @11.87 [CD8330_2.mzXML]	432.2370300292969	11.8717	11.82475	12.250283333333334	0.425533333333334	83201.5625	615476.9802822275	0	1192	0.09279312681121965	3.4888261711972484	4.9291798008176	432.2366943359375	432.2381591796875
1198	432.3097839355469	12.233933333333333					1	DETECTED	432.3098 m/z @12.23 [CD8330_2.mzXML]	432.3097839355469	12.233933333333333	11.481266666666667	15.408783333333334	3.9275166666666674	121876.734375	2087055.7421462364	1	1192	0.19871361214550554	0.7682436231421901	0.405163582430068	432.3060607910156	432.319091796875
1199	432.9759521484375	2.173783333333333					1	DETECTED	432.9760 m/z @2.17 [CD8330_2.mzXML]	432.9759521484375	2.173783333333333	0.30265	19.565	19.26235	26857.75	2138575.900815003	0	1192	0.29262764273130837	0.5670431503028481	0.45519949263382387	432.974365234375	432.9847412109375
1200	433.2406921386719	11.900483333333334					1	DETECTED	433.2407 m/z @11.90 [CD8330_2.mzXML]	433.2406921386719	11.900483333333334	10.131833333333333	11.991833333333334	1.8600000000000012	19259.759765625	698265.2934263308	0	1192	0.07582356283996816	0.5258247816130948	0.05164956322618959	433.2362976074219	433.2412109375
1201	433.3135681152344	12.250283333333334					1	DETECTED	433.3136 m/z @12.25 [CD8330_2.mzXML]	433.3135681152344	12.250283333333334	12.166599999999999	15.372666666666667	3.2060666666666684	35778.42578125	642278.0591902455	0	1192	0.2530949642528846	19.126362772624674	38.39737173103499	433.3125305175781	433.3149719238281
1202	434.95416259765625	1.6737333333333335					1	DETECTED	434.9542 m/z @1.67 [CD8330_2.mzXML]	434.95416259765625	1.6737333333333335	1.6439333333333332	15.300866666666668	13.656933333333335	18099.263671875	3038721.2209288334	0	1192	0.15685847206074133	229.1431767337787	1.4677175284118185	434.9462585449219	434.95526123046875
1203	435.14898681640625	12.007299999999999					1	DETECTED	435.1490 m/z @12.01 [CD8330_2.mzXML]	435.14898681640625	12.007299999999999	11.513433333333333	12.11585	0.6024166666666666	8318.8271484375	227017.5213303222	0	1192	0.5539845057142205	0.609898083153349	0.21979616630669804	435.14898681640625	435.15802001953125
1204	435.33221435546875	11.63025					1	DETECTED	435.3322 m/z @11.63 [CD8330_2.mzXML]	435.33221435546875	11.63025	10.459866666666667	11.756383333333334	1.2965166666666672	8871.880859375	365197.865733124	0	1192	1.1570765039612905	0.5655693321309767	0.12909231233619997	435.331298828125	435.3334655761719
1205	437.1925964355469	11.8717					1	DETECTED	437.1926 m/z @11.87 [CD8330_2.mzXML]	437.1925964355469	11.8717	11.82475	12.614133333333333	0.7893833333333333	376157.78125	3192286.1827605	1	1192	0.11507988134271052	4.348287834086558	4.5412283554596	437.19146728515625	437.1937561035156
1206	438.2350158691406	10.288216666666667					1	DETECTED	438.2350 m/z @10.29 [CD8330_2.mzXML]	438.2350158691406	10.288216666666667	5.7919833333333335	19.436833333333333	13.644849999999998	4753.74169921875	866260.0924852906	0	1192	0.08834497125034169	1.5173645347587237	2.034729069517448	438.2268371582031	438.2416687011719
1207	438.9831848144531	1.6737333333333335					1	DETECTED	438.9832 m/z @1.67 [CD8330_2.mzXML]	438.9831848144531	1.6737333333333335	1.6439333333333332	16.709	15.065066666666667	42454.88671875	1926446.671647095	0	1192	0.42197948468191004	12.533402208705285	22.815237783222063	438.9826354980469	438.9931335449219
1208	440.8702392578125	1.61385					1	DETECTED	440.8702 m/z @1.61 [CD8330_2.mzXML]	440.8702392578125	1.61385	1.5832000000000002	1.6439333333333332	0.060733333333333084	18391.75390625	41446.56001831046	0	1192	0.03862883199315981	0.9907558455682446	0.9815116911364892	440.8660583496094	440.8702392578125
1209	440.98065185546875	1.6737333333333335					1	DETECTED	440.9807 m/z @1.67 [CD8330_2.mzXML]	440.98065185546875	1.6737333333333335	1.6588833333333333	2.299583333333333	0.6406999999999998	11419.7724609375	242539.1024450074	0	1192	0.07354649909124711	21.5723905723902	2.5466324606379005	440.977783203125	440.9819641113281
1210	442.17047119140625	11.8717					1	DETECTED	442.1705 m/z @11.87 [CD8330_2.mzXML]	442.17047119140625	11.8717	4.1386666666666665	11.9604	7.821733333333333	20341.62109375	2464103.391335511	0	1192	0.09963477120516195	0.5057351362768383	0.011528799167964265	442.1701354980469	442.1735534667969
1211	442.3147888183594	11.82475					1	DETECTED	442.3148 m/z @11.82 [CD8330_2.mzXML]	442.3147888183594	11.82475	11.773349999999999	12.0679	0.294550000000001	9604.7646484375	82599.61778430198	0	1192	0.11915060982811632	2.86527237354081	4.73054474708162	442.3147888183594	442.31622314453125
1212	442.6714782714844	11.8717					1	DETECTED	442.6715 m/z @11.87 [CD8330_2.mzXML]	442.6714782714844	11.8717	11.841516666666667	11.900483333333334	0.05896666666666661	8998.3994140625	22814.980494873176	0	1192	0.039173904110485935	0.9768083931529494	0.953616786305899	442.6700134277344	442.6725158691406
1213	442.8780212402344	1.5684833333333332					1	DETECTED	442.8780 m/z @1.57 [CD8330_2.mzXML]	442.8780212402344	1.5684833333333332	1.4656833333333334	11.342883333333333	9.8772	14753.71875	3337592.8966060793	0	1192	0.061325616748753475	48.040856031128506	92.35797846802824	442.8702392578125	442.8785095214844
1214	443.18939208984375	12.7137					1	DETECTED	443.1894 m/z @12.71 [CD8330_2.mzXML]	443.18939208984375	12.7137	8.320500000000001	15.122716666666667	6.802216666666666	6639.37109375	696984.354391327	0	1192	0.16397328856830384	0.7741756198974175	0.5483512397948349	443.18023681640625	443.19378662109375
1215	443.312744140625	13.711633333333333					1	DETECTED	443.3127 m/z @13.71 [CD8330_2.mzXML]	443.312744140625	13.711633333333333	7.392266666666667	15.01875	7.626483333333334	4498.67529296875	868977.2030963439	0	1192	0.17843882635489017	0.6034214926601295	0.20684298532025902	443.3053894042969	443.3193664550781
1216	443.41961669921875	12.233933333333333					1	DETECTED	443.4196 m/z @12.23 [CD8330_2.mzXML]	443.41961669921875	12.233933333333333	12.007299999999999	12.548183333333332	0.5408833333333334	6988.32763671875	113328.2595605467	0	1192	0.15263779687488643	1.193300485365492	1.386600970730984	443.4186096191406	443.4220275878906
1217	444.2386169433594	8.351166666666666					1	DETECTED	444.2386 m/z @8.35 [CD8330_2.mzXML]	444.2386169433594	8.351166666666666	7.865233333333333	9.013316666666666	1.1480833333333331	2143.470703125	69370.82160137939	0	1192	0.1900497926132303	1.1813177390588572	1.3626354781177143	444.2359313964844	444.24627685546875
1218	445.3984375	12.349716666666666					1	DETECTED	445.3984 m/z @12.35 [CD8330_2.mzXML]	445.3984375	12.349716666666666	12.149049999999999	12.597716666666667	0.4486666666666679	14414.8720703125	171318.34821105967	0	1192	0.15426511171923707	1.1179401993355507	1.2358803986711013	445.3983154296875	445.40069580078125
1219	446.252685546875	11.571866666666667					1	DETECTED	446.2527 m/z @11.57 [CD8330_2.mzXML]	446.252685546875	11.571866666666667	8.382016666666667	12.217133333333333	3.835116666666666	466657.625	6422922.216099112	1	1192	0.13577413987498943	2.4810411651501574	2.613365519989112	446.251953125	446.25738525390625
1220	447.34539794921875	14.49075					1	DETECTED	447.3454 m/z @14.49 [CD8330_2.mzXML]	447.34539794921875	14.49075	9.030433333333333	16.067050000000002	7.036616666666669	11037.0166015625	1405128.0915680535	0	1192	0.743641044413625	0.644341445398466	2.157991931125771	447.343017578125	447.3477783203125
1221	448.2593688964844	11.675716666666666					1	DETECTED	448.2594 m/z @11.68 [CD8330_2.mzXML]	448.2593688964844	11.675716666666666	1.76135	11.739516666666667	9.978166666666667	8094.525390625	1905833.8998308103	0	1192	0.3832827137809325	0.5032175529786741	0.006435105957348144	448.2509765625	448.2597961425781
1222	448.30499267578125	11.9604					1	DETECTED	448.3050 m/z @11.96 [CD8330_2.mzXML]	448.30499267578125	11.9604	3.1355166666666667	12.250283333333334	9.114766666666668	41267.8828125	2096213.2342896117	0	1192	0.1282679428940181	0.516424202019668	1.8237151153393447	448.3030090332031	448.3144226074219
1223	449.0119323730469	1.6588833333333333					1	DETECTED	449.0119 m/z @1.66 [CD8330_2.mzXML]	449.0119323730469	1.6588833333333333	1.6290666666666667	1.7439333333333333	0.11486666666666667	43009.00390625	109547.10813671899	0	1192	0.05294526744052819	1.8889564865901962	1.059788841252636	449.009033203125	449.0142822265625
1224	449.20068359375	12.283483333333333					1	DETECTED	449.2007 m/z @12.28 [CD8330_2.mzXML]	449.20068359375	12.283483333333333	12.1837	12.497233333333332	0.3135333333333321	16847.9921875	212502.4947255853	0	1192	0.25602578736278403	1.5710706530816778	2.1421413061633556	449.2000732421875	449.2012939453125
1225	449.3083801269531	11.991833333333334					1	DETECTED	449.3084 m/z @11.99 [CD8330_2.mzXML]	449.3083801269531	11.991833333333334	11.91485	12.022416666666667	0.10756666666666703	15826.2080078125	65748.44822070349	0	1192	0.03071196219737793	0.6986360684130681	0.39727213682613616	449.307861328125	449.3086242675781
1226	449.3614196777344	12.845433333333334					1	DETECTED	449.3614 m/z @12.85 [CD8330_2.mzXML]	449.3614196777344	12.845433333333334	12.614133333333333	14.41025	1.7961166666666664	8654.451171875	281357.13500390615	0	1192	1.612033714512437	3.882656002305791	6.765312004611582	449.35980224609375	449.3631591796875
1227	450.32025146484375	12.333400000000001					1	DETECTED	450.3203 m/z @12.33 [CD8330_2.mzXML]	450.32025146484375	12.333400000000001	12.1837	12.680250000000001	0.49655000000000094	137197.46875	1390139.2197573204	1	1192	0.1342103522380782	1.781032891650255	1.5685245156876086	450.3190002441406	450.3213195800781
1228	450.3565979003906	12.996450000000001					1	DETECTED	450.3566 m/z @13.00 [CD8330_2.mzXML]	450.3565979003906	12.996450000000001	0.1013	20.004833333333334	19.903533333333336	51340.87890625	2914766.302862549	0	1192	0.13607523306714953	1.0054615445827535	0.8863817189934191	450.354248046875	450.35986328125
1229	451.32373046875	12.333400000000001					1	DETECTED	451.3237 m/z @12.33 [CD8330_2.mzXML]	451.32373046875	12.333400000000001	12.1837	12.530916666666666	0.3472166666666663	40956.54296875	371580.62995751854	0	1192	0.10773989710133058	1.1649341237992512	1.24592637746451	451.3233642578125	451.3247985839844
1230	453.1665344238281	11.8717					1	DETECTED	453.1665 m/z @11.87 [CD8330_2.mzXML]	453.1665344238281	11.8717	11.841516666666667	16.947166666666668	5.105650000000001	18609.34375	774562.4504157109	0	1192	0.07827290090442673	84.5773053561565	5.428645614106109	453.15869140625	453.1673583984375
1231	453.2952880859375	12.764666666666667					1	DETECTED	453.2953 m/z @12.76 [CD8330_2.mzXML]	453.2952880859375	12.764666666666667	12.680250000000001	12.845433333333334	0.16518333333333324	11306.3037109375	68711.64813781716	0	1192	0.0965121775295561	0.9783810463968492	0.8694095347037364	453.29498291015625	453.2962646484375
1232	453.3435363769531	10.489749999999999					1	DETECTED	453.3435 m/z @10.49 [CD8330_2.mzXML]	453.3435363769531	10.489749999999999	9.84965	18.121	8.271349999999998	130621.0390625	1478561.42740573	0	1192	0.08642338554632722	5.061928366483077	3.9024620134767716	453.3390808105469	453.3460998535156
1233	454.29168701171875	13.08525					1	DETECTED	454.2917 m/z @13.09 [CD8330_2.mzXML]	454.29168701171875	13.08525	2.1176666666666666	14.394716666666666	12.27705	28391.208984375	4225052.429898804	0	1192	0.08440732694310427	0.5596971377772374	20.489890812319107	454.2909240722656	454.29833984375
1234	454.3888244628906	12.2008					1	DETECTED	454.3888 m/z @12.20 [CD8330_2.mzXML]	454.3888244628906	12.2008	12.149049999999999	12.464033333333333	0.31498333333333406	9228.1923828125	87940.75722381606	0	1192	0.1527060588081799	3.043317230273748	5.086634460547496	454.3861999511719	454.3888244628906
1235	454.9576416015625	1.6737333333333335					1	DETECTED	454.9576 m/z @1.67 [CD8330_2.mzXML]	454.9576416015625	1.6737333333333335	1.6588833333333333	2.355166666666667	0.6962833333333336	25680.126953125	471379.81439917	0	1192	0.27434592177080885	24.167659884964557	45.82339740008774	454.9568176269531	454.96002197265625
1236	455.115478515625	11.215833333333334					1	DETECTED	455.1155 m/z @11.22 [CD8330_2.mzXML]	455.115478515625	11.215833333333334	11.071483333333333	15.247033333333333	4.175549999999999	3564.772705078125	536837.4867759402	0	1192	3.5436702336316266	14.463283685486553	27.926567370973107	455.1147766113281	455.1193542480469
1237	455.3129577636719	12.680250000000001					1	DETECTED	455.3130 m/z @12.68 [CD8330_2.mzXML]	455.3129577636719	12.680250000000001	12.333400000000001	13.779016666666667	1.445616666666666	5675.650390625	238800.33029443352	0	1192	0.05768807657087116	2.0839219643457785	3.167843928691557	455.3119201660156	455.3137512207031
1238	456.9546203613281	1.76135					1	DETECTED	456.9546 m/z @1.76 [CD8330_2.mzXML]	456.9546203613281	1.76135	1.6588833333333333	1.9628833333333333	0.30400000000000005	6942.98779296875	101477.06567401123	0	1192	0.27185075641323886	1.4834092387768376	1.9668184775536752	456.95416259765625	456.95556640625
1239	458.34649658203125	11.58605					1	DETECTED	458.3465 m/z @11.59 [CD8330_2.mzXML]	458.34649658203125	11.58605	11.5576	13.08525	1.5276499999999995	10630.212890625	365797.6087600098	0	1192	1.528058444639285	26.84797891036961	52.69595782073922	458.3453674316406	458.34716796875
1240	458.8563537597656	1.5537666666666667					1	DETECTED	458.8564 m/z @1.55 [CD8330_2.mzXML]	458.8563537597656	1.5537666666666667	0.3209666666666667	5.7570500000000004	5.436083333333333	33872.546875	890565.1144908753	0	1192	0.08657404909373079	20.636844054170158	0.4690302318764783	458.8504333496094	458.85888671875
1241	459.24664306640625	13.20185					1	DETECTED	459.2466 m/z @13.20 [CD8330_2.mzXML]	459.24664306640625	13.20185	12.747616666666666	13.761616666666667	1.0140000000000011	18200.1171875	354009.06758734095	0	1192	0.1193604629298104	1.044671110706586	0.8542624758612031	459.2430725097656	459.2481384277344
1242	460.9651794433594	1.6737333333333335					1	DETECTED	460.9652 m/z @1.67 [CD8330_2.mzXML]	460.9651794433594	1.6737333333333335	1.6588833333333333	3.70645	2.0475666666666665	36578.953125	434887.498932007	0	1192	0.25817068566351664	22.782960773147533	23.280512531553764	460.9632263183594	460.97186279296875
1243	461.04327392578125	9.735933333333332					1	DETECTED	461.0433 m/z @9.74 [CD8330_2.mzXML]	461.04327392578125	9.735933333333332	9.705383333333334	9.84965	0.14426666666666677	4937.00244140625	23071.469066284306	0	1192	0.0738255736750677	2.3611565739226816	4.474759904086091	461.0408935546875	461.04327392578125
1244	463.3017272949219	12.996450000000001					1	DETECTED	463.3017 m/z @13.00 [CD8330_2.mzXML]	463.3017272949219	12.996450000000001	12.952166666666667	13.172683333333334	0.2205166666666667	17583.421875	99840.28617932068	0	1192	0.09000403056231221	2.4898381633420588	5.203840491156356	463.30108642578125	463.304443359375
1245	463.33734130859375	13.546183333333333					1	DETECTED	463.3373 m/z @13.55 [CD8330_2.mzXML]	463.33734130859375	13.546183333333333	12.597716666666667	16.910833333333333	4.313116666666666	6497.26904296875	458763.8964235228	0	1192	0.08310796764810924	2.273731285583749	3.547462571167498	463.33624267578125	463.3409729003906
1246	464.2176208496094	10.595866666666666					1	DETECTED	464.2176 m/z @10.60 [CD8330_2.mzXML]	464.2176208496094	10.595866666666666	3.876	10.873233333333333	6.997233333333334	21400.888671875	463434.16090789734	0	1192	0.07863033621696935	0.509792613730263	0.017501554040138444	464.21551513671875	464.2262878417969
1247	465.247802734375	11.232433333333335					1	DETECTED	465.2478 m/z @11.23 [CD8330_2.mzXML]	465.247802734375	11.232433333333335	11.151033333333334	11.232433333333335	0.08140000000000036	3931.641845703125	13136.298509826662	0	1192	0.06586781836765532	0.5	null	465.2452392578125	465.2484130859375
1248	466.315673828125	11.9604					1	DETECTED	466.3157 m/z @11.96 [CD8330_2.mzXML]	466.315673828125	11.9604	3.3724333333333334	12.399583333333334	9.02715	95039.046875	2291299.430675354	0	1192	0.14638315185518103	3.504279538866284	4.123285995378914	466.3080749511719	466.3162536621094
1249	467.1515808105469	11.660466666666668					1	DETECTED	467.1516 m/z @11.66 [CD8330_2.mzXML]	467.1515808105469	11.660466666666668	11.5576	18.851333333333333	7.293733333333332	10983.2216796875	964092.4692036435	0	1192	0.22517858233472055	35.45236552171072	69.90473104342144	467.15093994140625	467.1570129394531
1250	467.1848449707031	10.8032					1	DETECTED	467.1848 m/z @10.80 [CD8330_2.mzXML]	467.1848449707031	10.8032	10.785883333333334	11.542966666666667	0.7570833333333322	3032.102294921875	74852.6241490478	0	1192	0.057952477743047126	21.85996150144453	42.71992300288906	467.1822814941406	467.19476318359375
1251	468.2189025878906	12.30015					1	DETECTED	468.2189 m/z @12.30 [CD8330_2.mzXML]	468.2189025878906	12.30015	0.5040666666666667	12.399583333333334	11.895516666666667	11656.9345703125	4059193.2662115474	0	1192	0.10279974300124728	0.5042146757751513	0.008429351550302744	468.2176208496094	468.2250061035156
1252	468.3070983886719	12.663616666666666					1	DETECTED	468.3071 m/z @12.66 [CD8330_2.mzXML]	468.3070983886719	12.663616666666666	5.7570500000000004	13.070333333333334	7.313283333333334	88653.96875	1547879.5931661085	1	1192	0.16913262656073513	1.4788791953108036	1.7141123001815288	468.30596923828125	468.3085021972656
1253	469.2084655761719	9.6901					1	DETECTED	469.2085 m/z @9.69 [CD8330_2.mzXML]	469.2084655761719	9.6901	0.7601333333333333	9.735933333333332	8.975799999999998	2191.450439453125	335046.8204779052	0	1192	0.0644942941933433	0.5025662656448885	0.005132531289777025	469.20458984375	469.2178649902344
1254	469.3280029296875	14.362516666666666					1	DETECTED	469.3280 m/z @14.36 [CD8330_2.mzXML]	469.3280029296875	14.362516666666666	11.675716666666666	15.956533333333335	4.280816666666668	11017.0693359375	925059.7111747735	0	1192	0.514127011264021	0.7046934149936998	3.0580908935611237	469.32623291015625	469.3300476074219
1255	469.3869323730469	12.349716666666666					1	DETECTED	469.3869 m/z @12.35 [CD8330_2.mzXML]	469.3869323730469	12.349716666666666	12.083616666666668	12.581733333333334	0.4981166666666663	8426.494140625	155652.68157080052	0	1192	0.2946756969576345	0.935957660027565	0.8719153200551298	469.386474609375	469.3888854980469
1256	472.2492980957031	11.571866666666667					1	DETECTED	472.2493 m/z @11.57 [CD8330_2.mzXML]	472.2492980957031	11.571866666666667	3.58375	11.807166666666665	8.223416666666665	38091.8125	891163.7556852411	0	1192	0.1053137457795863	0.5116394610322009	2.7832880609435455	472.24017333984375	472.2502136230469
1257	472.30218505859375	12.30015					1	DETECTED	472.3022 m/z @12.30 [CD8330_2.mzXML]	472.30218505859375	12.30015	4.958716666666667	12.7137	7.754983333333333	123860.953125	1.0579866724994197E7	1	1192	0.17482369061437808	0.5192291839272088	0.030684776679106206	472.3006591796875	472.305419921875
1258	474.28302001953125	11.8717					1	DETECTED	474.2830 m/z @11.87 [CD8330_2.mzXML]	474.28302001953125	11.8717	1.7069	19.693166666666666	17.986266666666666	1560550.75	1.4703209415097184E7	1	1192	0.096402503857826	4.430213563973764	4.640136358537133	474.27679443359375	474.2904357910156
1259	474.83319091796875	1.5391833333333333					1	DETECTED	474.8332 m/z @1.54 [CD8330_2.mzXML]	474.83319091796875	1.5391833333333333	1.4656833333333334	1.5985166666666666	0.13283333333333314	24745.568359375	121142.98613793943	0	1192	0.08280594834963795	0.9094460045753158	0.7622501021266368	474.8327941894531	474.8345642089844
1260	475.2874450683594	11.8717					1	DETECTED	475.2874 m/z @11.87 [CD8330_2.mzXML]	475.2874450683594	11.8717	0.3392666666666667	18.76066666666667	18.421400000000002	412427.4375	6.815412414557219E7	0	1192	0.11040488905532975	0.5193438398473584	0.02761934487625339	475.281494140625	475.29248046875
1261	475.3253173828125	10.489749999999999					1	DETECTED	475.3253 m/z @10.49 [CD8330_2.mzXML]	475.3253173828125	10.489749999999999	10.2533	15.1402	4.886900000000001	47105.00390625	530549.8815173337	0	1192	0.06253231517881552	1.085898084655038	3.1120507891161404	475.3222961425781	475.3272399902344
1262	476.9387512207031	1.6737333333333335					1	DETECTED	476.9388 m/z @1.67 [CD8330_2.mzXML]	476.9387512207031	1.6737333333333335	1.6588833333333333	18.61466666666667	16.955783333333336	18008.12109375	1727140.3673321537	0	1192	0.2818673179360056	570.9017957351194	42.78074741671563	476.9356689453125	476.9422302246094
1263	477.1069641113281	3.9222333333333332					1	DETECTED	477.1070 m/z @3.92 [CD8330_2.mzXML]	477.1069641113281	3.9222333333333332	3.70645	7.26875	3.5623	1221.4481201171875	143545.40548306273	0	1192	0.7157432178182659	8.254344635822967	15.508689271645933	477.1002197265625	477.11529541015625
1264	478.2913513183594	12.845433333333334					1	DETECTED	478.2914 m/z @12.85 [CD8330_2.mzXML]	478.2913513183594	12.845433333333334	12.747616666666666	13.040099999999999	0.2924833333333332	58609.4375	553525.439630371	0	1192	0.14982584299267998	1.4950587834383775	0.9422104696320021	478.2908935546875	478.2917785644531
1265	478.3274230957031	13.20185					1	DETECTED	478.3274 m/z @13.20 [CD8330_2.mzXML]	478.3274230957031	13.20185	11.645016666666667	15.993150000000002	4.348133333333335	59169.65625	2387842.0075888643	0	1192	0.19012989778535605	0.9479960725883004	1.0395432487975778	478.3249816894531	478.3322448730469
1266	479.2952880859375	12.87735					1	DETECTED	479.2953 m/z @12.88 [CD8330_2.mzXML]	479.2952880859375	12.87735	12.829316666666667	12.996450000000001	0.16713333333333402	16488.033203125	109215.06169873122	0	1192	0.15856343215082092	1.739764052741182	2.479528105482364	479.2942810058594	479.29595947265625
1267	480.3436584472656	13.452116666666665					1	DETECTED	480.3437 m/z @13.45 [CD8330_2.mzXML]	480.3436584472656	13.452116666666665	13.3476	14.78325	1.4356500000000008	83036.1875	1474631.589593444	0	1192	0.2544439869096564	3.678539038922423	5.552652070164214	480.3431701660156	480.3454284667969
1268	482.3229064941406	12.922866666666666					1	DETECTED	482.3229 m/z @12.92 [CD8330_2.mzXML]	482.3229064941406	12.922866666666666	12.7137	14.8502	2.1365	45298.6953125	730743.7210810547	0	1192	0.12879570987500877	5.122170883779145	9.800435073778539	482.3203430175781	482.3241271972656
1269	482.3592224121094	13.847883333333334					1	DETECTED	482.3592 m/z @13.85 [CD8330_2.mzXML]	482.3592224121094	13.847883333333334	12.30015	16.176733333333335	3.8765833333333344	77093.59375	1885098.4688039545	0	1192	0.26759387800717427	0.7448594630605131	2.1017262640677625	482.35064697265625	482.3642883300781
1270	483.3263854980469	12.87735					1	DETECTED	483.3264 m/z @12.88 [CD8330_2.mzXML]	483.3263854980469	12.87735	12.845433333333334	13.08525	0.23981666666666612	12474.6552734375	94441.92871142623	0	1192	0.05298903221692086	3.756919060052324	6.513838120104648	483.32489013671875	483.3280334472656
1271	483.36224365234375	13.847883333333334					1	DETECTED	483.3622 m/z @13.85 [CD8330_2.mzXML]	483.36224365234375	13.847883333333334	6.6522	16.984166666666667	10.331966666666666	21261.23828125	1634202.936140747	0	1192	0.15858762952625938	0.5404698983352189	0.08653368626096955	483.3522644042969	483.3687744140625
1272	486.8665466308594	1.5985166666666666					1	DETECTED	486.8665 m/z @1.60 [CD8330_2.mzXML]	486.8665466308594	1.5985166666666666	1.5684833333333332	1.6290666666666667	0.06058333333333343	12277.001953125	30634.008603515653	0	1192	0.04616261220110429	1.0086015538290798	0.9480612306130589	486.8651123046875	486.867431640625
1273	487.3189392089844	14.394716666666666					1	DETECTED	487.3189 m/z @14.39 [CD8330_2.mzXML]	487.3189392089844	14.394716666666666	13.86445	17.186500000000002	3.3220500000000026	167933.171875	5988409.074580504	1	1192	0.443708732868096	1.7538753414177013	2.4421816077686205	487.3157958984375	487.3204345703125
1274	487.33941650390625	12.780866666666666					1	DETECTED	487.3394 m/z @12.78 [CD8330_2.mzXML]	487.33941650390625	12.780866666666666	2.641433333333333	18.175333333333334	15.533900000000001	7931.38623046875	1795867.7724544983	0	1192	0.07371553490725624	0.7660142085520888	0.5320284171041776	487.32977294921875	487.34149169921875
1275	488.2660217285156	12.333400000000001					1	DETECTED	488.2660 m/z @12.33 [CD8330_2.mzXML]	488.2660217285156	12.333400000000001	12.250283333333334	18.37683333333333	6.126549999999996	8654.80859375	649280.0734212946	0	1192	0.1371004254299102	36.8551233206334	72.7102466412668	488.2611389160156	488.2666015625
1276	488.2973327636719	11.9604					1	DETECTED	488.2973 m/z @11.96 [CD8330_2.mzXML]	488.2973327636719	11.9604	11.675716666666666	12.217133333333333	0.5414166666666667	49395.375	514829.59891747986	0	1192	0.1455332292082332	2.2386578755407274	4.276722777508129	488.29559326171875	488.30035400390625
1277	489.3352966308594	15.553233333333333					1	DETECTED	489.3353 m/z @15.55 [CD8330_2.mzXML]	489.3352966308594	15.553233333333333	5.3028666666666675	17.938333333333333	12.635466666666666	18621.138671875	2068969.101290588	0	1192	1.3765286852178757	0.6666273209222113	1.4798952165259442	489.3271484375	489.34027099609375
1278	489.3536376953125	12.845433333333334					1	DETECTED	489.3536 m/z @12.85 [CD8330_2.mzXML]	489.3536376953125	12.845433333333334	11.660466666666668	13.661383333333333	2.000916666666665	8497.220703125	399818.0411172482	0	1192	0.7721702461254871	0.8442923851585133	0.6885847703170268	489.3506164550781	489.3565368652344
1279	491.3691711425781	12.333400000000001					1	DETECTED	491.3692 m/z @12.33 [CD8330_2.mzXML]	491.3691711425781	12.333400000000001	11.886050000000001	14.0901	2.2040499999999987	8456.734375	328995.6357788085	0	1192	0.2746678228070092	2.4634514362356077	3.926902872471215	491.3673400878906	491.37225341796875
1280	491.55902099609375	13.172683333333334					1	DETECTED	491.5590 m/z @13.17 [CD8330_2.mzXML]	491.55902099609375	13.172683333333334	13.010733333333333	13.611600000000001	0.6008666666666684	19747.53125	297022.98763037083	0	1192	0.21800593175065153	1.8550993104867706	3.247152079406436	491.5545654296875	491.5628662109375
1281	493.778564453125	13.20185					1	DETECTED	493.7786 m/z @13.20 [CD8330_2.mzXML]	493.778564453125	13.20185	13.1141	13.5948	0.4806999999999988	14862.736328125	210363.78357110583	0	1192	0.1791584767148109	2.739031339031339	4.478062678062678	493.7779235839844	493.78021240234375
1282	494.32281494140625	12.813350000000002					1	DETECTED	494.3228 m/z @12.81 [CD8330_2.mzXML]	494.32281494140625	12.813350000000002	12.614133333333333	14.619716666666667	2.005583333333334	275151.625	2654479.8264877326	1	1192	0.1586393045295118	1.2726337543504038	1.619973933614441	494.3211364746094	494.32421875
1283	496.3367919921875	13.20185					1	DETECTED	496.3368 m/z @13.20 [CD8330_2.mzXML]	496.3367919921875	13.20185	10.563883333333333	19.583166666666667	9.019283333333334	5440272.0	1.0674759900010762E8	1	1192	0.22192136776885363	1.5866329916066806	1.632553945155388	496.3363342285156	496.3413391113281
1284	497.3414001464844	13.20185					1	DETECTED	497.3414 m/z @13.20 [CD8330_2.mzXML]	497.3414001464844	13.20185	11.675716666666666	16.41465	4.738933333333335	1147754.375	2.523913250424082E7	0	1192	0.2304651427472475	6.393562639933048	1.652856967318943	497.33984375	497.3437194824219
1285	499.0735778808594	3.01995					1	DETECTED	499.0736 m/z @3.02 [CD8330_2.mzXML]	499.0735778808594	3.01995	2.299583333333333	9.816066666666668	7.516483333333335	2744.447509765625	385530.25088525395	0	1192	0.255088322145927	5.217123224283928	9.434246448567857	499.0686950683594	499.0775451660156
1286	499.3467102050781	13.158199999999999					1	DETECTED	499.3467 m/z @13.16 [CD8330_2.mzXML]	499.3467102050781	13.158199999999999	13.055183333333334	13.694633333333334	0.6394500000000001	26517.3359375	370779.01577160606	0	1192	0.2410698091328456	3.1036240090600673	2.2511301832558344	499.34442138671875	499.34881591796875
1287	500.07733154296875	9.4127					1	DETECTED	500.0773 m/z @9.41 [CD8330_2.mzXML]	500.07733154296875	9.4127	9.381233333333334	10.51915	1.1379166666666656	5251.13916015625	97346.69224108908	0	1192	0.10087930703313575	18.081302966102648	31.743104007294924	500.07489013671875	500.0828552246094
1288	500.2799377441406	11.8717					1	DETECTED	500.2799 m/z @11.87 [CD8330_2.mzXML]	500.2799377441406	11.8717	11.199616666666666	13.010733333333333	1.811116666666667	63406.06640625	938690.1661572887	0	1192	0.12153255568937382	0.7881176355796633	7.570657398583119	500.2729797363281	500.2842712402344
1289	500.4294738769531	13.711633333333333					1	DETECTED	500.4295 m/z @13.71 [CD8330_2.mzXML]	500.4294738769531	13.711633333333333	13.49875	14.716883333333334	1.2181333333333342	10316.765625	213662.57500378435	0	1192	0.09522412228014687	2.8610349956940353	1.8396076169467352	500.4272155761719	500.43206787109375
1290	501.1868896484375	13.187233333333333					1	DETECTED	501.1869 m/z @13.19 [CD8330_2.mzXML]	501.1868896484375	13.187233333333333	13.070333333333334	13.530533333333333	0.4601999999999986	19482.939453125	276560.4274836427	0	1192	0.6231411888924328	1.9683490162532131	2.8266189279560647	501.18585205078125	501.1895751953125
1291	502.2914123535156	12.845433333333334					1	DETECTED	502.2914 m/z @12.85 [CD8330_2.mzXML]	502.2914123535156	12.845433333333334	11.91485	13.3476	1.4327500000000004	49973.390625	676219.7203308104	0	1192	0.0645016635439859	0.7698128414077183	3.6102400648311073	502.2882995605469	502.2938537597656
1292	502.3274230957031	12.966800000000001					1	DETECTED	502.3274 m/z @12.97 [CD8330_2.mzXML]	502.3274230957031	12.966800000000001	12.952166666666667	19.6385	6.686333333333334	18309.55078125	759869.6725402524	0	1192	0.1238721046113902	228.46241457857474	13.264376775579928	502.319580078125	502.33685302734375
[truncated: 84 more rows]
