# Supplementary material for: MSFC: a new feature construction method for accurate diagnosis of mass spectrometry data
Source: Sci Rep. 2023 Sep 21;13:15694. doi: 10.1038/s41598-023-42395-5 (PMC10514077; doi:10.1038/s41598-023-42395-5)
Supplement: Supplementary file 1 — Supplementary Information. [file 41598_2023_42395_MOESM1_ESM.zip › dataset/CHD dataset/2-batch/P/CD8331_2.mzXML_chromatograms.csv]

row ID	row m/z	row retention time	row identity (main ID)	row identity (all IDs)	row identity (main ID + details)	row comment	row number of detected peaks	CD8331_2.mzXML Peak status	CD8331_2.mzXML Peak name	CD8331_2.mzXML Peak m/z	CD8331_2.mzXML Peak RT	CD8331_2.mzXML Peak RT start	CD8331_2.mzXML Peak RT end	CD8331_2.mzXML Peak duration time	CD8331_2.mzXML Peak height	CD8331_2.mzXML Peak area	CD8331_2.mzXML Peak charge	CD8331_2.mzXML Peak # data points	CD8331_2.mzXML Peak FWHM	CD8331_2.mzXML Peak tailing factor	CD8331_2.mzXML Peak asymmetry factor	CD8331_2.mzXML Peak m/z min	CD8331_2.mzXML Peak m/z max
1	55.044960021972656	12.624716666666666					1	DETECTED	55.0450 m/z @12.62 [CD8331_2.mzXML]	55.044960021972656	12.624716666666666	0.10088333333333334	19.852500000000003	19.75161666666667	2254.08447265625	1241028.30607721	0	1174	6.849166256458579	0.7885611434198797	0.5771222868397592	55.04151916503906	55.05427169799805
2	60.08053207397461	14.997116666666667					1	DETECTED	60.0805 m/z @15.00 [CD8331_2.mzXML]	60.08053207397461	14.997116666666667	0.10088333333333334	20.0	19.899116666666668	108332.921875	2.8424213286970854E7	0	1174	3.0756851731591723	0.6800439615837587	0.34508274809576955	60.08005142211914	60.080810546875
3	61.03947067260742	1.8383333333333334					1	DETECTED	61.0395 m/z @1.84 [CD8331_2.mzXML]	61.03947067260742	1.8383333333333334	0.10088333333333334	20.0	19.899116666666668	129565.7578125	2461164.8365039392	0	1174	0.04015478256827998	0.8058183308621382	7.091325514025241	61.02959442138672	61.03974914550781
4	61.08393096923828	14.894083333333333					1	DETECTED	61.0839 m/z @14.89 [CD8331_2.mzXML]	61.08393096923828	14.894083333333333	8.884266666666667	19.595666666666666	10.7114	3096.230712890625	920399.6040166324	0	1174	6.07206713342894	0.8911586321268814	0.6524359699990205	61.08349609375	61.0841178894043
5	68.98213195800781	1.508					1	DETECTED	68.9821 m/z @1.51 [CD8331_2.mzXML]	68.98213195800781	1.508	1.4475333333333333	13.1613	11.713766666666668	11659.4697265625	1793862.1048572995	0	1174	0.14435298625361326	96.86135611907387	192.72271223814775	68.97688293457031	68.99124145507812
6	69.03330993652344	1.90755					1	DETECTED	69.0333 m/z @1.91 [CD8331_2.mzXML]	69.03330993652344	1.90755	1.8795166666666667	8.532216666666667	6.6527	9428.2666015625	418765.56667071534	0	1174	0.12150619789338779	118.65695600475615	57.19572018346255	69.03323364257812	69.03369903564453
7	69.0696792602539	6.1862					1	DETECTED	69.0697 m/z @6.19 [CD8331_2.mzXML]	69.0696792602539	6.1862	0.10088333333333334	20.0	19.899116666666668	7985.40576171875	4744261.922583071	0	1174	4.405608432076842	1.144270531525522	2.2579062293189915	69.06932830810547	69.06995391845703
8	72.0489501953125	11.482416666666667					1	DETECTED	72.0490 m/z @11.48 [CD8331_2.mzXML]	72.0489501953125	11.482416666666667	0.31975	19.852500000000003	19.532750000000004	4788.5400390625	1540589.1503089308	0	1174	3.874875358164376	0.8749141483516485	6.505807058368195	72.04386901855469	72.04949951171875
9	72.08064270019531	1.9214					1	DETECTED	72.0806 m/z @1.92 [CD8331_2.mzXML]	72.08064270019531	1.9214	0.9761500000000001	17.3725	16.396349999999998	37131.80859375	1645215.9474648423	0	1174	0.13301713464628606	0.9185448365478003	0.7461370030138534	72.08042907714844	72.08454895019531
10	73.04534912109375	14.157083333333333					1	DETECTED	73.0453 m/z @14.16 [CD8331_2.mzXML]	73.04534912109375	14.157083333333333	0.10088333333333334	20.0	19.899116666666668	17758.74609375	5653223.475066988	0	1174	2.682656150112793	0.890778069160723	1.076884131138046	73.04495239257812	73.05220031738281
11	75.94775390625	2.4228					1	DETECTED	75.9478 m/z @2.42 [CD8331_2.mzXML]	75.94775390625	2.4228	0.5932999999999999	15.242333333333333	14.649033333333334	6702.46826171875	693540.4595109252	0	1174	0.33895696149974697	0.7575097947229882	0.5546558705961394	75.94098663330078	75.95697784423828
12	77.0390625	2.558883333333333					1	DETECTED	77.0391 m/z @2.56 [CD8331_2.mzXML]	77.0390625	2.558883333333333	2.558883333333333	16.248733333333334	13.68985	1667.4315185546875	479043.95475494384	0	1174	5.817590359981106	null	null	77.02919006347656	77.04864501953125
13	80.94764709472656	1.7514666666666665					1	DETECTED	80.9476 m/z @1.75 [CD8331_2.mzXML]	80.94764709472656	1.7514666666666665	1.6565166666666669	9.249983333333335	7.593466666666668	148391.671875	2543234.990340576	0	1174	0.25066244423708395	3.431886634109676	5.020354471342311	80.947509765625	80.9535903930664
14	81.06967163085938	6.876633333333333					1	DETECTED	81.0697 m/z @6.88 [CD8331_2.mzXML]	81.06967163085938	6.876633333333333	0.11916666666666667	20.0	19.88083333333333	4040.784423828125	2265814.160229827	0	1174	18.054550372473127	1.4710271107515636	1.3026545836692696	81.06851196289062	81.07868957519531
15	82.01737213134766	1.508					1	DETECTED	82.0174 m/z @1.51 [CD8331_2.mzXML]	82.01737213134766	1.508	1.4127833333333333	16.634066666666666	15.221283333333332	6123.6376953125	1270841.1261380615	0	1174	0.04717353692080728	79.9297216873796	157.00751257501184	82.00836944580078	82.023681640625
16	82.94470977783203	1.7357666666666667					1	DETECTED	82.9447 m/z @1.74 [CD8331_2.mzXML]	82.94470977783203	1.7357666666666667	1.6871833333333333	3.7111666666666663	2.023983333333333	51259.59765625	876173.6487197876	0	1174	0.11731070746983852	20.83001715265862	40.66003430531724	82.94470977783203	82.9449462890625
17	83.02132415771484	1.8238833333333335					1	DETECTED	83.0213 m/z @1.82 [CD8331_2.mzXML]	83.02132415771484	1.8238833333333335	1.5519833333333333	19.963166666666666	18.411183333333334	1120086.25	6703963.26709848	0	1174	0.05149256080788134	1.948359861103758	2.611134807484722	83.02128601074219	83.02165985107422
18	83.08526611328125	11.354966666666666					1	DETECTED	83.0853 m/z @11.35 [CD8331_2.mzXML]	83.08526611328125	11.354966666666666	0.10088333333333334	19.98166666666667	19.880783333333337	13140.18359375	4571293.13917376	0	1174	3.7186452635557927	0.8832697761553217	0.35174715960474584	83.08460998535156	83.0857162475586
19	84.04431915283203	2.531833333333333					1	DETECTED	84.0443 m/z @2.53 [CD8331_2.mzXML]	84.04431915283203	2.531833333333333	0.42928333333333335	19.945	19.515716666666666	15515.5771484375	2405683.4092017217	0	1174	1.1797965956076648	1.6472884078338954	1.6546096183304315	84.03886413574219	84.04446411132812
20	84.6194076538086	1.5226					1	DETECTED	84.6194 m/z @1.52 [CD8331_2.mzXML]	84.6194076538086	1.5226	1.4628333333333332	18.110666666666667	16.647833333333335	6353.00341796875	867534.5430075075	0	1174	0.012467680061777564	139.27356385945325	277.5471277189065	84.6119384765625	84.61962127685547
21	84.95933532714844	1.5226					1	DETECTED	84.9593 m/z @1.52 [CD8331_2.mzXML]	84.95933532714844	1.5226	0.10088333333333334	20.0	19.899116666666668	1875974.625	2.6582823635009095E7	0	1174	0.12299605135622693	1.1950179007780817	1.2627897059303723	84.95927429199219	84.96500396728516
22	85.02826690673828	1.9909666666666666					1	DETECTED	85.0283 m/z @1.99 [CD8331_2.mzXML]	85.02826690673828	1.9909666666666666	0.5751166666666666	8.8133	8.238183333333334	37713.421875	3223813.5664151004	0	1174	0.4759588662049228	1.6886226468850782	2.491474853903299	85.02814483642578	85.02843475341797
23	85.0645980834961	6.876633333333333					1	DETECTED	85.0646 m/z @6.88 [CD8331_2.mzXML]	85.0645980834961	6.876633333333333	0.10088333333333334	20.0	19.899116666666668	4776.50732421875	2572312.8685013712	0	1174	6.195720603049079	1.4684069414209988	1.198046644699207	85.05870056152344	85.06500244140625
24	86.0599594116211	2.51815					1	DETECTED	86.0600 m/z @2.52 [CD8331_2.mzXML]	86.0599594116211	2.51815	0.10088333333333334	18.681500000000003	18.58061666666667	14623.908203125	1407319.9738180544	0	1174	0.4662243494457683	2.2168344929690518	2.733504790976435	86.0596694946289	86.0680160522461
25	86.09635162353516	4.037016666666667					1	DETECTED	86.0964 m/z @4.04 [CD8331_2.mzXML]	86.09635162353516	4.037016666666667	0.7938	14.2217	13.427900000000001	99726.671875	7150250.106295988	1	1174	1.0572972464795694	0.9516215641643305	0.7387695374079296	86.0960464477539	86.10539245605469
26	87.0802001953125	6.6278					1	DETECTED	87.0802 m/z @6.63 [CD8331_2.mzXML]	87.0802001953125	6.6278	0.10088333333333334	20.0	19.899116666666668	119020.2890625	7.118875931508543E7	1	1174	14.387743208014914	1.8845005875470655	1.2266056065464723	87.0801010131836	87.08050537109375
27	88.0391845703125	2.5728333333333335					1	DETECTED	88.0392 m/z @2.57 [CD8331_2.mzXML]	88.0391845703125	2.5728333333333335	2.0897166666666664	17.3725	15.282783333333333	5607.18212890625	2415710.1564746397	0	1174	0.17822133819305463	15.816866181391644	30.633732362783288	88.03740692138672	88.04875946044922
28	88.08360290527344	7.74805					1	DETECTED	88.0836 m/z @7.75 [CD8331_2.mzXML]	88.08360290527344	7.74805	0.10088333333333334	20.0	19.899116666666668	6591.67138671875	3816723.6546196896	0	1174	12.776110260890531	1.301077741211342	0.8811827699964507	88.07547760009766	88.08390808105469
29	88.1079330444336	8.884266666666667					1	DETECTED	88.1079 m/z @8.88 [CD8331_2.mzXML]	88.1079330444336	8.884266666666667	8.884266666666667	18.27766666666667	9.393400000000002	4342.93701171875	1421066.3266093142	0	1174	4.823203227108555	null	null	88.09932708740234	88.11241149902344
30	88.95258331298828	1.508					1	DETECTED	88.9526 m/z @1.51 [CD8331_2.mzXML]	88.95258331298828	1.508	1.4314	1.9214	0.49	24253.3671875	275938.2837292481	0	1174	0.14242589379072634	3.1984334203655354	5.396866840731071	88.94746398925781	88.95262145996094
31	88.96826934814453	11.649583333333334					1	DETECTED	88.9683 m/z @11.65 [CD8331_2.mzXML]	88.96826934814453	11.649583333333334	0.13728333333333334	19.908	19.77071666666667	17443.94921875	2797651.6244363403	0	1174	0.9741500302154158	0.8024738039118735	0.4812658103488155	88.96804809570312	88.96851348876953
32	89.0385513305664	9.207516666666667					1	DETECTED	89.0386 m/z @9.21 [CD8331_2.mzXML]	89.0385513305664	9.207516666666667	0.648	20.0	19.352	16300.87890625	1302701.042366974	0	1174	0.09041904795675038	0.5448622513301163	0.07299038619286753	89.03425598144531	89.03871154785156
33	89.0595932006836	10.192933333333334					1	DETECTED	89.0596 m/z @10.19 [CD8331_2.mzXML]	89.0595932006836	10.192933333333334	0.10088333333333334	19.98166666666667	19.880783333333337	22059.0625	5166219.135791505	0	1174	0.58527813889995	1.1348107648608952	1.0252612269812806	89.05937194824219	89.06700134277344
34	90.05482482910156	1.8383333333333334					1	DETECTED	90.0548 m/z @1.84 [CD8331_2.mzXML]	90.05482482910156	1.8383333333333334	0.11916666666666667	20.0	19.88083333333333	219896.296875	7501990.326043915	0	1174	0.1520259553712766	6.244200473707756	6.253943272224554	90.04631042480469	90.05985260009766
35	90.97640991210938	1.6565166666666669					1	DETECTED	90.9764 m/z @1.66 [CD8331_2.mzXML]	90.97640991210938	1.6565166666666669	1.5519833333333333	17.7785	16.22651666666667	422029.59375	1.6186962112141602E7	0	1174	0.09126306854078048	93.5681962218727	210.84832960176365	90.96954345703125	90.98072052001953
36	91.038818359375	9.874783333333333					1	DETECTED	91.0388 m/z @9.87 [CD8331_2.mzXML]	91.038818359375	9.874783333333333	0.10088333333333334	20.0	19.899116666666668	46221.140625	2.2250260996884994E7	0	1174	14.1308421237506	1.1033338231554224	0.3502242625753329	91.02969360351562	91.03907775878906
37	91.05418395996094	9.207516666666667					1	DETECTED	91.0542 m/z @9.21 [CD8331_2.mzXML]	91.05418395996094	9.207516666666667	0.10088333333333334	20.0	19.899116666666668	150224.890625	1.6233766338950198E7	0	1174	0.10706483607682316	5.846419674113366	0.04840012787506896	91.04461669921875	91.06244659423828
38	91.97980499267578	1.67185					1	DETECTED	91.9798 m/z @1.67 [CD8331_2.mzXML]	91.97980499267578	1.67185	1.6260166666666669	15.242333333333333	13.616316666666666	3865.418701171875	1111718.3939421386	0	1174	0.06728996413261057	148.54163636363688	296.08327272727377	91.97805786132812	91.98696899414062
39	92.04226684570312	16.799500000000002					1	DETECTED	92.0423 m/z @16.80 [CD8331_2.mzXML]	92.04226684570312	16.799500000000002	0.30143333333333333	19.742666666666665	19.441233333333333	1726.3897705078125	989193.5505967406	0	1174	3.683066231272628	0.5891973200900307	0.17839464018006124	92.0416030883789	92.04249572753906
40	92.05751037597656	9.193033333333334					1	DETECTED	92.0575 m/z @9.19 [CD8331_2.mzXML]	92.05751037597656	9.193033333333334	2.300616666666667	19.286	16.985383333333335	9935.9482421875	1107284.1388519895	0	1174	0.05650519920727959	1.1411262759215552	0.0353364543530748	92.04777526855469	92.06543731689453
41	93.05718994140625	8.619933333333334					1	DETECTED	93.0572 m/z @8.62 [CD8331_2.mzXML]	93.05718994140625	8.619933333333334	3.1142666666666665	19.067166666666665	15.9529	2836.990234375	704924.1944582519	0	1174	1.48477228313308	1.4487709632499846	1.8975419264999691	93.05216979980469	93.05770111083984
42	93.06989288330078	8.34915					1	DETECTED	93.0699 m/z @8.35 [CD8331_2.mzXML]	93.06989288330078	8.34915	0.11916666666666667	19.908	19.788833333333333	6628.8974609375	1340220.6247075505	0	1174	0.2406017438148389	1.2422805765082556	18.481373355936352	93.06012725830078	93.07887268066406
43	95.01592254638672	1.9214					1	DETECTED	95.0159 m/z @1.92 [CD8331_2.mzXML]	95.01592254638672	1.9214	1.2674833333333335	16.4134	15.145916666666666	4335.09765625	969772.757125946	0	1174	0.9304851454788847	11.580922645597047	22.16184529119409	95.01506042480469	95.02383422851562
44	95.04916381835938	8.267883333333334					1	DETECTED	95.0492 m/z @8.27 [CD8331_2.mzXML]	95.04916381835938	8.267883333333334	2.6824500000000002	19.46833333333333	16.78588333333333	4527.904296875	873740.445202362	0	1174	0.28770813300191733	1.5026482576702491	33.06928054840279	95.04322814941406	95.04940795898438
45	95.08523559570312	11.067716666666666					1	DETECTED	95.0852 m/z @11.07 [CD8331_2.mzXML]	95.08523559570312	11.067716666666666	0.10088333333333334	20.0	19.899116666666668	2964.69384765625	1401958.439517211	0	1174	14.05193765916368	0.9072407714168479	1.278001956992492	95.08490753173828	95.0946273803711
46	96.92158508300781	1.7357666666666667					1	DETECTED	96.9216 m/z @1.74 [CD8331_2.mzXML]	96.92158508300781	1.7357666666666667	1.6565166666666669	2.300616666666667	0.6441000000000001	131588.4375	1680793.1709689933	0	1174	0.22300633400512093	3.898892704869095	5.42845643494287	96.92156982421875	96.92498779296875
47	97.02828216552734	2.395566666666667					1	DETECTED	97.0283 m/z @2.40 [CD8331_2.mzXML]	97.02828216552734	2.395566666666667	0.21058333333333332	19.889333333333333	19.67875	10838.6298828125	2569858.599097991	0	1174	0.9528523086577487	5.174500223926479	3.403717924825985	97.01997375488281	97.03610229492188
48	97.06463623046875	11.590666666666667					1	DETECTED	97.0646 m/z @11.59 [CD8331_2.mzXML]	97.06463623046875	11.590666666666667	0.11916666666666667	20.0	19.88083333333333	3545.635009765625	2186421.573622832	0	1174	9.21952339116885	0.8665315492016445	0.28769529919318987	97.06430053710938	97.0650405883789
49	97.10107421875	11.745483333333334					1	DETECTED	97.1011 m/z @11.75 [CD8331_2.mzXML]	97.10107421875	11.745483333333334	0.19241666666666665	20.0	19.807583333333334	5587.0771484375	2147620.5568029806	0	1174	11.900089921226545	0.857243531299049	0.5723653367116444	97.09283447265625	97.10167694091797
50	98.91859436035156	1.7357666666666667					1	DETECTED	98.9186 m/z @1.74 [CD8331_2.mzXML]	98.91859436035156	1.7357666666666667	1.6565166666666669	7.374233333333334	5.717716666666667	45136.80078125	2292377.5980183105	0	1174	0.07243906550745915	3.87191401102395	5.63278890294724	98.91856384277344	98.92544555664062
51	98.9840316772461	2.0473166666666667					1	DETECTED	98.9840 m/z @2.05 [CD8331_2.mzXML]	98.9840316772461	2.0473166666666667	0.11916666666666667	20.0	19.88083333333333	17077.76171875	5198980.905323338	0	1174	5.486141585759589	14.35698831546417	14.230277515389774	98.97516632080078	98.98448944091797
52	98.9953842163086	1.8383333333333334					1	DETECTED	98.9954 m/z @1.84 [CD8331_2.mzXML]	98.9953842163086	1.8383333333333334	1.67185	6.7162500000000005	5.0444	60730.59765625	3425056.423800782	0	1174	0.08818761855553259	15.149864851336472	29.29972970267295	98.98735809326172	99.0030517578125
53	99.04386901855469	1.977					1	DETECTED	99.0439 m/z @1.98 [CD8331_2.mzXML]	99.04386901855469	1.977	0.17418333333333333	19.815833333333334	19.641650000000002	16997.283203125	4158275.689736725	0	1174	0.7284400846933454	5.447489576496039	9.894979152992077	99.03759002685547	99.04785919189453
54	99.08023071289062	19.742666666666665					1	DETECTED	99.0802 m/z @19.74 [CD8331_2.mzXML]	99.08023071289062	19.742666666666665	4.707133333333333	19.742666666666665	15.035533333333332	1744.412353515625	874262.4293775937	0	1174	9.348988602210637	0.5	null	99.08019256591797	99.08071899414062
55	100.07560729980469	8.8133					1	DETECTED	100.0756 m/z @8.81 [CD8331_2.mzXML]	100.07560729980469	8.8133	0.10088333333333334	19.945	19.844116666666668	34697.359375	2084698.0902292186	0	1174	0.17119291620571886	0.64935136345577	2.71843712536603	100.07508087158203	100.07599639892578
56	100.56748962402344	1.5375333333333332					1	DETECTED	100.5675 m/z @1.54 [CD8331_2.mzXML]	100.56748962402344	1.5375333333333332	1.4475333333333333	1.56645	0.11891666666666656	3176.124267578125	16745.177803710918	0	1174	0.06696286108905003	0.6606481481481487	0.3212962962962972	100.5673599243164	100.56764221191406
57	101.00806427001953	1.5226					1	DETECTED	101.0081 m/z @1.52 [CD8331_2.mzXML]	101.00806427001953	1.5226	0.33841666666666664	19.871	19.53258333333333	962270.0625	1.3778528773883805E7	1	1174	0.13858853573158036	1.2419834020143536	1.4211184663682814	101.00041198730469	101.00858306884766
58	101.06291198730469	11.9118					1	DETECTED	101.0629 m/z @11.91 [CD8331_2.mzXML]	101.06291198730469	11.9118	0.5022833333333333	11.9118	11.409516666666667	8293.3896484375	2442664.765422486	0	1174	3.0452237920587706	0.5	null	101.05948638916016	101.06291198730469
59	101.09583282470703	11.291233333333334					1	DETECTED	101.0958 m/z @11.29 [CD8331_2.mzXML]	101.09583282470703	11.291233333333334	0.10088333333333334	20.0	19.899116666666668	21746.5078125	1.1442931690017685E7	0	1174	7.887319673464759	2.656736623486307	1.5170353704990742	101.0955581665039	101.09632873535156
60	102.00914001464844	1.508					1	DETECTED	102.0091 m/z @1.51 [CD8331_2.mzXML]	102.00914001464844	1.508	1.4127833333333333	18.90216666666667	17.489383333333336	75546.4453125	6536193.1249713125	0	1174	0.15883636872609364	63.67842422463668	125.16072703600923	102.00862121582031	102.00928497314453
61	102.05484008789062	2.395566666666667					1	DETECTED	102.0548 m/z @2.40 [CD8331_2.mzXML]	102.05484008789062	2.395566666666667	1.8795166666666667	19.084999999999997	17.20548333333333	25652.1796875	2630681.462353608	0	1174	6.217281636325403	5.774074677997604	6.288622650948006	102.04595947265625	102.05508422851562
62	102.09114074707031	1.78105					1	DETECTED	102.0911 m/z @1.78 [CD8331_2.mzXML]	102.09114074707031	1.78105	0.10088333333333334	19.98166666666667	19.880783333333337	8212.4453125	2175999.0948222056	0	1174	6.630486167330528	5.8463703152969515	13.761962307568913	102.0830078125	102.09955596923828
63	102.12735748291016	12.541616666666666					1	DETECTED	102.1274 m/z @12.54 [CD8331_2.mzXML]	102.12735748291016	12.541616666666666	0.15546666666666667	20.0	19.844533333333334	8165.802734375	2131896.426633912	0	1174	1.028997796371696	0.8145807920856177	0.5617645371141259	102.11737823486328	102.12799072265625
64	102.97015380859375	1.5519833333333333					1	DETECTED	102.9702 m/z @1.55 [CD8331_2.mzXML]	102.97015380859375	1.5519833333333333	1.3765333333333334	8.619933333333334	7.2434	254367.796875	2888002.7592423093	0	1174	0.15873926004073113	1.1014137141284095	1.0671589984923575	102.97005462646484	102.97052001953125
65	103.03883361816406	2.033183333333333					1	DETECTED	103.0388 m/z @2.03 [CD8331_2.mzXML]	103.03883361816406	2.033183333333333	0.6296999999999999	19.742666666666665	19.112966666666665	65139.6171875	5342692.774699129	0	1174	0.6186336399117358	2.535208317245912	null	103.03870391845703	103.03919982910156
66	103.05412292480469	8.365233333333332					1	DETECTED	103.0541 m/z @8.37 [CD8331_2.mzXML]	103.05412292480469	8.365233333333332	2.9381333333333335	9.026733333333334	6.088600000000001	128638.2890625	8397771.635921882	1	1174	0.2713759346484821	0.5609441506513609	0.033840759843191674	103.04434967041016	103.06282043457031
67	103.07505798339844	10.999066666666666					1	DETECTED	103.0751 m/z @11.00 [CD8331_2.mzXML]	103.07505798339844	10.999066666666666	0.10088333333333334	20.0	19.899116666666668	107861.203125	1.937750462629903E7	0	1174	0.3153679723644611	0.6061181427663891	0.25547998860970006	103.06541442871094	103.07551574707031
68	104.05756378173828	8.34915					1	DETECTED	104.0576 m/z @8.35 [CD8331_2.mzXML]	104.05756378173828	8.34915	7.924666666666667	9.545016666666667	1.6203500000000002	10565.9951171875	295201.3286860355	0	1174	0.24778508114562925	0.8958760232525016	0.6111626333348575	104.04936981201172	104.05772399902344
69	104.07054901123047	1.8658666666666666					1	DETECTED	104.0705 m/z @1.87 [CD8331_2.mzXML]	104.07054901123047	1.8658666666666666	0.24693333333333334	19.963166666666666	19.71623333333333	141539.0625	7630712.889505157	0	1174	11.902588551443985	5.0143828011278195	9.29467265423044	104.06985473632812	104.07881164550781
70	104.10676574707031	1.78105					1	DETECTED	104.1068 m/z @1.78 [CD8331_2.mzXML]	104.10676574707031	1.78105	0.42928333333333335	15.030566666666665	14.601283333333331	408436.125	6419663.700803132	1	1174	0.05389763187968866	2.959681597721343	3.6340855236649108	104.1003189086914	104.10707092285156
71	104.96294403076172	12.148583333333333					1	DETECTED	104.9629 m/z @12.15 [CD8331_2.mzXML]	104.96294403076172	12.148583333333333	0.15546666666666667	19.650666666666666	19.4952	3499.994384765625	1624834.600164245	0	1174	15.804234024815154	0.812766211729784	0.6255324234595678	104.9627685546875	104.96341705322266
72	105.00324249267578	1.5519833333333333					1	DETECTED	105.0032 m/z @1.55 [CD8331_2.mzXML]	105.00324249267578	1.5519833333333333	1.4314	19.761000000000003	18.329600000000003	25085.25	1460629.8851739503	0	1174	0.16168503046653981	1.1335425715802048	1.1000214510743944	104.99615478515625	105.01102447509766
73	105.07144165039062	13.543716666666667					1	DETECTED	105.0714 m/z @13.54 [CD8331_2.mzXML]	105.07144165039062	13.543716666666667	0.10088333333333334	19.963166666666666	19.862283333333334	107282.6875	2.0705065413407113E7	1	1174	1.1251500406840513	0.8851465742727601	1.3107434770262234	105.06993103027344	105.07381439208984
74	105.11011505126953	1.7952166666666665					1	DETECTED	105.1101 m/z @1.80 [CD8331_2.mzXML]	105.11011505126953	1.7952166666666665	1.7514666666666665	19.19516666666667	17.443700000000003	20083.39453125	3076240.9707291257	0	1174	0.04405038503626968	199.35657142857167	377.3154502462585	105.11009979248047	105.11571502685547
75	106.04977416992188	1.90755					1	DETECTED	106.0498 m/z @1.91 [CD8331_2.mzXML]	106.04977416992188	1.90755	0.15546666666666667	9.06225	8.906783333333333	10285.5546875	752859.6770240176	0	1174	0.6287939642121816	1.7233941644741835	0.7482053600887789	106.04936981201172	106.05020141601562
76	106.07489776611328	13.7288					1	DETECTED	106.0749 m/z @13.73 [CD8331_2.mzXML]	106.07489776611328	13.7288	0.30143333333333333	19.55933333333333	19.2579	4145.31982421875	1526176.283294252	0	1174	0.8602372352813639	0.7171138048910062	0.8628584078788937	106.06490325927734	106.0752944946289
77	106.9504165649414	1.6414333333333333					1	DETECTED	106.9504 m/z @1.64 [CD8331_2.mzXML]	106.9504165649414	1.6414333333333333	1.5809666666666666	15.403716666666666	13.82275	52499.95703125	4102527.309053466	0	1174	0.14505531826404638	108.98038201885181	2.9762403677350555	106.9500503540039	106.95050811767578
78	107.01561737060547	11.590666666666667					1	DETECTED	107.0156 m/z @11.59 [CD8331_2.mzXML]	107.01561737060547	11.590666666666667	11.590666666666667	16.8925	5.301833333333331	2683.171630859375	479134.6674862975	0	1174	3.1352834310629554	null	null	107.01110076904297	107.01620483398438
79	107.04908752441406	8.365233333333332					1	DETECTED	107.0491 m/z @8.37 [CD8331_2.mzXML]	107.04908752441406	8.365233333333332	0.13728333333333334	19.79733333333333	19.66005	2176.669921875	1086539.1565325619	0	1174	16.197242981248873	1.1947113193444296	1.389422638688859	107.04845428466797	107.05657958984375
80	108.08063507080078	5.886866666666666					1	DETECTED	108.0806 m/z @5.89 [CD8331_2.mzXML]	108.08063507080078	5.886866666666666	0.13728333333333334	20.0	19.862716666666667	2819.564208984375	1598278.6030381473	0	1174	4.19532614942246	1.727317921588521	2.454635843177042	108.07716369628906	108.08151245117188
81	109.0622329711914	1.7666333333333335					1	DETECTED	109.0622 m/z @1.77 [CD8331_2.mzXML]	109.0622329711914	1.7666333333333335	0.33841666666666664	11.994166666666667	11.65575	7475.896484375	788218.3250312199	0	1174	6.650317736313242	4.08052583058126	4.381650405345073	109.05699157714844	109.06497192382812
82	109.10107421875	14.252483333333334					1	DETECTED	109.1011 m/z @14.25 [CD8331_2.mzXML]	109.10107421875	14.252483333333334	0.11916666666666667	19.889333333333333	19.770166666666665	2386.580322265625	1240622.2988578796	0	1174	13.622317764765263	0.6994170983692196	0.39883419673843945	109.0962905883789	109.11028289794922
83	110.0544662475586	11.4329					1	DETECTED	110.0545 m/z @11.43 [CD8331_2.mzXML]	110.0544662475586	11.4329	0.10088333333333334	19.779166666666665	19.678283333333333	6957.0400390625	2729848.2172998963	0	1174	17.64060682697189	1.572499269351643	1.1762057577868765	110.0544662475586	110.06037902832031
84	111.0439224243164	1.9629666666666667					1	DETECTED	111.0439 m/z @1.96 [CD8331_2.mzXML]	111.0439224243164	1.9629666666666667	0.10088333333333334	20.0	19.899116666666668	5804.58544921875	3535407.5654538283	0	1174	3.4741756258157936	5.343240098456031	6.927459634266326	111.04356384277344	111.04431915283203
85	112.03675842285156	1.78105					1	DETECTED	112.0368 m/z @1.78 [CD8331_2.mzXML]	112.03675842285156	1.78105	1.7031833333333333	13.745766666666666	12.042583333333333	162988.109375	3913824.2020074464	0	1174	0.09737304831507099	1.703145134317109	2.1781846775297615	112.03668975830078	112.04267120361328
86	112.05042266845703	0.648					1	DETECTED	112.0504 m/z @0.65 [CD8331_2.mzXML]	112.05042266845703	0.648	0.10088333333333334	20.0	19.899116666666668	11377.0693359375	5845449.487913746	0	1174	17.82896975896221	13.241657651712408	25.45581037820296	112.04978942871094	112.05086517333984
87	112.8955078125	1.7357666666666667					1	DETECTED	112.8955 m/z @1.74 [CD8331_2.mzXML]	112.8955078125	1.7357666666666667	1.6565166666666669	2.0048833333333334	0.3483666666666665	131046.796875	1476101.9772470705	0	1174	0.3729504180439229	2.1978969505783423	2.71531391696739	112.88880157470703	112.89566802978516
88	113.02080535888672	2.2170833333333335					1	DETECTED	113.0208 m/z @2.22 [CD8331_2.mzXML]	113.02080535888672	2.2170833333333335	0.8301	19.963166666666666	19.133066666666664	255978.703125	1.061680874722542E7	0	1174	0.6608512548640917	1.4354247610611182	2.5180836613674695	113.01988983154297	113.02113342285156
89	113.03597259521484	1.4475333333333333					1	DETECTED	113.0360 m/z @1.45 [CD8331_2.mzXML]	113.03597259521484	1.4475333333333333	1.0489	18.939	17.8901	6541.6396484375	1711417.3947582706	0	1174	10.642007599851276	22.439292582991886	35.20111578102225	113.03414916992188	113.03829193115234
90	113.05967712402344	10.174816666666667					1	DETECTED	113.0597 m/z @10.17 [CD8331_2.mzXML]	113.05967712402344	10.174816666666667	0.11916666666666667	20.0	19.88083333333333	3316.640869140625	1226685.6986675116	0	1174	6.6341813038172575	0.9885404391229474	0.9049699342977762	113.05363464355469	113.05997467041016
91	114.0549087524414	2.6412166666666668					1	DETECTED	114.0549 m/z @2.64 [CD8331_2.mzXML]	114.0549087524414	2.6412166666666668	0.10088333333333334	19.871	19.770116666666667	30553.537109375	3107702.359798339	0	1174	0.5215207784230169	1.2640845721250549	0.8723406246916287	114.0478286743164	114.05529022216797
92	114.06597900390625	1.8238833333333335					1	DETECTED	114.0660 m/z @1.82 [CD8331_2.mzXML]	114.06597900390625	1.8238833333333335	0.15546666666666667	19.963166666666666	19.8077	638329.5	6892581.138302488	0	1174	0.04923291680903086	0.5925518655224533	4.20701412240826	114.06321716308594	114.0663833618164
93	114.09123992919922	9.719349999999999					1	DETECTED	114.0912 m/z @9.72 [CD8331_2.mzXML]	114.09123992919922	9.719349999999999	0.24693333333333334	19.761000000000003	19.51406666666667	11339.08984375	1172757.2379039312	0	1174	0.10260272944502091	0.44915831290977	0.05092870644891181	114.09095001220703	114.09400939941406
94	114.8924331665039	1.7357666666666667					1	DETECTED	114.8924 m/z @1.74 [CD8331_2.mzXML]	114.8924331665039	1.7357666666666667	1.67185	16.156133333333333	14.484283333333334	28580.15625	1724518.2476448365	0	1174	0.096598042374191	113.30599739243816	225.6119947848763	114.89231872558594	114.89350891113281
95	114.9876937866211	1.508					1	DETECTED	114.9877 m/z @1.51 [CD8331_2.mzXML]	114.9876937866211	1.508	1.4127833333333333	18.40583333333333	16.993049999999997	57393.9921875	2550042.8617460025	0	1174	0.14836185314385286	1.4163871362300975	1.942577253408528	114.9866943359375	114.996337890625
96	115.03651428222656	1.8521					1	DETECTED	115.0365 m/z @1.85 [CD8331_2.mzXML]	115.03651428222656	1.8521	0.13728333333333334	19.926166666666667	19.788883333333334	118567.4375	1974792.2636314693	0	1174	0.04508159072354867	0.5875671059291014	0.06559369099948686	115.03097534179688	115.03939056396484
97	115.05429077148438	9.193033333333334					1	DETECTED	115.0543 m/z @9.19 [CD8331_2.mzXML]	115.05429077148438	9.193033333333334	1.13985	17.5935	16.45365	84729.75	2102866.615598725	0	1174	0.09825188042218791	2.9736752683146053	2.3387798318939157	115.04995727539062	115.0544662475586
98	115.06937408447266	1.8238833333333335					1	DETECTED	115.0694 m/z @1.82 [CD8331_2.mzXML]	115.06937408447266	1.8238833333333335	1.8096999999999999	19.632333333333335	17.822633333333336	27990.55859375	1512621.8503936764	0	1174	0.046601554199595	292.1364697287187	586.2536537006445	115.06520080566406	115.07542419433594
99	115.11140441894531	11.680533333333333					1	DETECTED	115.1114 m/z @11.68 [CD8331_2.mzXML]	115.11140441894531	11.680533333333333	0.11916666666666667	20.0	19.88083333333333	3510.857177734375	2074194.508709349	0	1174	14.61201899197975	0.8597959872102778	0.7195919744205559	115.10601043701172	115.11238098144531
100	116.05767822265625	9.221616666666668					1	DETECTED	116.0577 m/z @9.22 [CD8331_2.mzXML]	116.05767822265625	9.221616666666668	9.1336	9.325050000000001	0.19145000000000145	7172.37841796875	46196.91331927498	0	1174	0.08825387831773135	1.0875781102063897	1.597461423928445	116.04944610595703	116.05795288085938
101	116.07034301757812	1.8658666666666666					1	DETECTED	116.0703 m/z @1.87 [CD8331_2.mzXML]	116.07034301757812	1.8658666666666666	0.39293333333333336	19.852500000000003	19.45956666666667	2688337.5	1.8408976038196016E7	1	1174	0.03532297462009293	0.6068406551761735	0.06214174013740302	116.07020568847656	116.07095336914062
102	116.4366226196289	1.5519833333333333					1	DETECTED	116.4366 m/z @1.55 [CD8331_2.mzXML]	116.4366226196289	1.5519833333333333	1.4314	11.1701	9.7387	7203.5654296875	3320200.1754746092	0	1174	0.14219167156764967	40.381617138908105	75.92160245802013	116.43248748779297	116.4366226196289
103	116.69924926757812	8.725150000000001					1	DETECTED	116.6992 m/z @8.73 [CD8331_2.mzXML]	116.69924926757812	8.725150000000001	0.8848166666666667	8.725150000000001	7.8403333333333345	8719.892578125	2837495.6154310307	0	1174	7.259688088478699	0.5	null	116.69092559814453	116.70358276367188
104	116.98552703857422	1.5226					1	DETECTED	116.9855 m/z @1.52 [CD8331_2.mzXML]	116.98552703857422	1.5226	0.11916666666666667	20.0	19.88083333333333	2499765.75	3.7718509389054336E7	0	1174	0.12778202075303335	1.1893060482405426	1.2584731174351704	116.9815902709961	116.98619079589844
105	117.05730438232422	9.221616666666668					1	DETECTED	117.0573 m/z @9.22 [CD8331_2.mzXML]	117.05730438232422	9.221616666666668	0.10088333333333334	19.834166666666665	19.733283333333333	192386.34375	8872103.685050536	0	1174	0.10517451954188495	0.5285938983117361	0.021598235139958965	117.05435180664062	117.05747985839844
106	117.07383728027344	1.8521					1	DETECTED	117.0738 m/z @1.85 [CD8331_2.mzXML]	117.07383728027344	1.8521	1.8383333333333334	9.293966666666668	7.455633333333335	99743.3671875	4106194.8336069034	0	1174	0.03682065548398206	270.90355640428646	538.5945890697807	117.07000732421875	117.07408142089844
107	117.09070587158203	11.4659					1	DETECTED	117.0907 m/z @11.47 [CD8331_2.mzXML]	117.09070587158203	11.4659	0.31975	18.12933333333333	17.809583333333332	69984.3671875	4203258.349409272	0	1174	0.24941813017672843	3.286615048717452	1.3412609875659194	117.09062957763672	117.09139251708984
108	117.9891586303711	1.5519833333333333					1	DETECTED	117.9892 m/z @1.55 [CD8331_2.mzXML]	117.9891586303711	1.5519833333333333	1.4628333333333332	17.98166666666667	16.518833333333337	27571.478515625	3194193.365515137	0	1174	0.4000119811544367	92.64628902598612	184.29257805197224	117.9815902709961	117.99798583984375
109	118.064697265625	9.207516666666667					1	DETECTED	118.0647 m/z @9.21 [CD8331_2.mzXML]	118.064697265625	9.207516666666667	0.8484999999999999	9.857316666666666	9.008816666666666	1713628.25	1.3866203103548251E7	1	1174	0.09587446831271329	1.7611562926415119	1.5574920664597904	118.05763244628906	118.06526184082031
110	118.0859603881836	1.9214					1	DETECTED	118.0860 m/z @1.92 [CD8331_2.mzXML]	118.0859603881836	1.9214	0.10088333333333334	20.0	19.899116666666668	1475854.375	4.484473717446171E7	1	1174	0.17832793320038443	3.1933024773093535	4.480364237052238	118.08572387695312	118.08641052246094
111	118.62515258789062	9.193033333333334					1	DETECTED	118.6252 m/z @9.19 [CD8331_2.mzXML]	118.62515258789062	9.193033333333334	9.1336	9.264366666666666	0.13076666666666625	5638.44287109375	29057.320721618587	0	1174	0.09417368014138106	1.1001121704991326	1.1561445855236896	118.6251220703125	118.62571716308594
112	118.97865295410156	11.561016666666665					1	DETECTED	118.9787 m/z @11.56 [CD8331_2.mzXML]	118.97865295410156	11.561016666666665	0.13728333333333334	19.945	19.807716666666668	12329.837890625	3774211.0669796625	0	1174	10.53522923086557	0.8093157797732055	0.28880309696103823	118.97687530517578	118.98196411132812
113	119.018798828125	1.5226					1	DETECTED	119.0188 m/z @1.52 [CD8331_2.mzXML]	119.018798828125	1.5226	1.4127833333333333	19.19516666666667	17.782383333333335	191137.15625	3001911.7123999638	0	1174	0.18369861993186354	1.2600581581170631	1.515794855685385	119.0110092163086	119.01913452148438
114	119.04914855957031	3.91275					1	DETECTED	119.0491 m/z @3.91 [CD8331_2.mzXML]	119.04914855957031	3.91275	3.4489500000000004	9.325050000000001	5.876100000000001	3727.562255859375	332053.4865453186	0	1174	0.2763252266114895	6.3347347994825425	0.6939452140470319	119.04887390136719	119.04930877685547
115	119.06832885742188	9.193033333333334					1	DETECTED	119.0683 m/z @9.19 [CD8331_2.mzXML]	119.06832885742188	9.193033333333334	4.607283333333333	10.298916666666665	5.691633333333332	84928.703125	1111948.353558075	0	1174	0.10020113672259257	0.6682315865288928	0.1695310216084971	119.06793212890625	119.07320404052734
116	119.0895004272461	1.9214					1	DETECTED	119.0895 m/z @1.92 [CD8331_2.mzXML]	119.0895004272461	1.9214	0.7026333333333333	19.742666666666665	19.04003333333333	57281.6640625	2842836.2869268195	0	1174	0.18334546063635493	1.1244047406944082	5.029677703626867	119.0816650390625	119.08990478515625
117	119.15410614013672	14.299783333333332					1	DETECTED	119.1541 m/z @14.30 [CD8331_2.mzXML]	119.15410614013672	14.299783333333332	0.11916666666666667	20.0	19.88083333333333	43769.7421875	1.071041768068127E7	0	1174	5.520751867196159	0.9850708976061336	1.0457094378444132	119.15362548828125	119.15448760986328
118	120.06539154052734	1.8383333333333334					1	DETECTED	120.0654 m/z @1.84 [CD8331_2.mzXML]	120.06539154052734	1.8383333333333334	1.7952166666666665	8.251333333333333	6.4561166666666665	41530.70703125	1173034.787678376	0	1174	0.38430096393302215	17.699788459942067	27.244699780873972	120.06420135498047	120.06597900390625
119	120.08053588867188	8.365233333333332					1	DETECTED	120.0805 m/z @8.37 [CD8331_2.mzXML]	120.08053588867188	8.365233333333332	7.64165	19.632333333333335	11.990683333333335	417899.625	1.1324619597420488E7	1	1174	0.24332763881819552	0.9409672871764562	0.4459980767597638	120.07208251953125	120.08924102783203
120	120.1574935913086	15.10045					1	DETECTED	120.1575 m/z @15.10 [CD8331_2.mzXML]	120.1574935913086	15.10045	9.357683333333334	18.957333333333334	9.59965	3287.27734375	766763.2231593928	0	1174	0.19177684746565582	0.8358035906038321	0.6716071812076643	120.15719604492188	120.1579360961914
121	120.97881317138672	1.508					1	DETECTED	120.9788 m/z @1.51 [CD8331_2.mzXML]	120.97881317138672	1.508	1.4314	19.963166666666666	18.531766666666666	34209.3671875	5788938.365706573	0	1174	0.11937277993853512	120.96453437771974	240.92906875543952	120.97354125976562	120.984619140625
122	121.01640319824219	1.5809666666666666					1	DETECTED	121.0164 m/z @1.58 [CD8331_2.mzXML]	121.01640319824219	1.5809666666666666	0.22878333333333334	5.378966666666667	5.150183333333334	18427.59765625	1503464.8921230165	0	1174	1.4113488015766162	1.9043953605896637	0.07234888073427934	121.00819396972656	121.02213287353516
123	121.02806091308594	12.439583333333333					1	DETECTED	121.0281 m/z @12.44 [CD8331_2.mzXML]	121.02806091308594	12.439583333333333	0.11916666666666667	20.0	19.88083333333333	17271.291015625	6817931.643980711	0	1174	2.7652011874788602	0.8068247150732185	0.07553990484918946	121.02772521972656	121.03740692138672
124	121.07182312011719	1.8383333333333334					1	DETECTED	121.0718 m/z @1.84 [CD8331_2.mzXML]	121.07182312011719	1.8383333333333334	0.13728333333333334	19.98166666666667	19.844383333333337	464036.625	7082219.89547556	0	1174	0.03824972947831373	0.7234036717101499	6.1703803167186875	121.06462860107422	121.0794448852539
125	121.08411407470703	8.34915					1	DETECTED	121.0841 m/z @8.35 [CD8331_2.mzXML]	121.08411407470703	8.34915	7.942666666666667	8.725150000000001	0.7824833333333343	27126.978515625	544116.3626258555	0	1174	0.25296670898069884	0.9625035876829736	0.5151478692963196	121.08399963378906	121.08418273925781
126	122.09635162353516	8.63765					1	DETECTED	122.0964 m/z @8.64 [CD8331_2.mzXML]	122.09635162353516	8.63765	0.19241666666666665	19.926166666666667	19.73375	34572.109375	2628147.725629577	0	1174	0.09681655612725493	19.307404971109122	106.51039839700246	122.08686065673828	122.09673309326172
127	122.9243392944336	1.6565166666666669					1	DETECTED	122.9243 m/z @1.66 [CD8331_2.mzXML]	122.9243392944336	1.6565166666666669	0.4475	19.55933333333333	19.11183333333333	45082.8046875	5039544.880746095	0	1174	0.10459034249202204	6.019893220174457	10.619823607801035	122.9241943359375	122.92976379394531
128	123.04403686523438	3.9749166666666667					1	DETECTED	123.0440 m/z @3.97 [CD8331_2.mzXML]	123.04403686523438	3.9749166666666667	0.10088333333333334	19.908	19.80711666666667	2233.964111328125	1028986.8632704162	0	1174	5.400838575274573	2.556394713519932	4.112789427039864	123.03500366210938	123.04700469970703
129	124.99967956542969	13.221366666666666					1	DETECTED	124.9997 m/z @13.22 [CD8331_2.mzXML]	124.99967956542969	13.221366666666666	4.3036	13.8667	9.563099999999999	8555.4990234375	1101226.5595469356	0	1174	0.37587738976101903	0.5361824522582261	0.07236490451645218	124.9989013671875	125.00621032714844
130	125.02059936523438	1.7952166666666665					1	DETECTED	125.0206 m/z @1.80 [CD8331_2.mzXML]	125.02059936523438	1.7952166666666665	0.11916666666666667	20.0	19.88083333333333	20423.95703125	2974441.467382547	0	1174	1.6991206866855522	3.112359926560939	5.627741126504051	125.01512145996094	125.02692413330078
131	125.05709075927734	1.6565166666666669					1	DETECTED	125.0571 m/z @1.66 [CD8331_2.mzXML]	125.05709075927734	1.6565166666666669	1.5809666666666666	19.43166666666667	17.850700000000003	9905.611328125	1248335.4996433107	0	1174	0.07732859585271568	118.13831899404335	235.27663798808666	125.05686950683594	125.06353759765625
132	125.10737609863281	9.1159					1	DETECTED	125.1074 m/z @9.12 [CD8331_2.mzXML]	125.10737609863281	9.1159	9.080233333333332	9.207516666666667	0.12728333333333453	3582.249755859375	14731.383904174918	0	1174	0.04034003698500932	1.7843457943924923	2.5686915887849846	125.10700988769531	125.10753631591797
133	126.05256652832031	1.8658666666666666					1	DETECTED	126.0526 m/z @1.87 [CD8331_2.mzXML]	126.05256652832031	1.8658666666666666	0.21058333333333332	19.742666666666665	19.532083333333333	32678.849609375	1265558.069523621	0	1174	0.1499536635256038	1.5629927099822187	1.3194048807813863	126.05221557617188	126.05818939208984
134	127.03872680664062	1.9629666666666667					1	DETECTED	127.0387 m/z @1.96 [CD8331_2.mzXML]	127.03872680664062	1.9629666666666667	1.7031833333333333	19.908	18.20481666666667	33201.03515625	6333195.630346832	0	1174	2.488135631654046	35.038461538461526	14.257260277695904	127.03015899658203	127.0390625
135	127.05010223388672	1.0852333333333335					1	DETECTED	127.0501 m/z @1.09 [CD8331_2.mzXML]	127.05010223388672	1.0852333333333335	0.10088333333333334	20.0	19.899116666666668	16395.53515625	7599944.450018067	0	1174	19.693287364045894	7.41268464420263	13.79007843250346	127.04956817626953	127.05433654785156
136	128.01071166992188	1.78105					1	DETECTED	128.0107 m/z @1.78 [CD8331_2.mzXML]	128.01071166992188	1.78105	1.7357666666666667	19.963166666666666	18.2274	10693.6640625	4197858.179159421	0	1174	13.430678353456232	201.2594773647405	391.03619857341647	128.0105438232422	128.01768493652344
137	128.0703887939453	1.9629666666666667					1	DETECTED	128.0704 m/z @1.96 [CD8331_2.mzXML]	128.0703887939453	1.9629666666666667	0.42928333333333335	12.235449999999998	11.806166666666664	20009.44140625	2623841.286912627	0	1174	0.7981548693036302	2.444937414926046	2.4783643712580092	128.06149291992188	128.0708465576172
138	129.0135955810547	10.068133333333332					1	DETECTED	129.0136 m/z @10.07 [CD8331_2.mzXML]	129.0135955810547	10.068133333333332	0.46565	19.267833333333332	18.802183333333332	10632.697265625	5136985.370824067	0	1174	8.223341137507859	0.9790271266634153	0.21358940635267307	129.0132293701172	129.01840209960938
139	129.05441284179688	1.8795166666666667					1	DETECTED	129.0544 m/z @1.88 [CD8331_2.mzXML]	129.05441284179688	1.8795166666666667	0.10088333333333334	20.0	19.899116666666668	38768.30078125	6650885.719033264	0	1174	0.25601790142516223	12.394936369194044	5.479885527153413	129.05374145507812	129.054931640625
140	130.04986572265625	1.8658666666666666					1	DETECTED	130.0499 m/z @1.87 [CD8331_2.mzXML]	130.04986572265625	1.8658666666666666	0.10088333333333334	19.926166666666667	19.825283333333335	25546.91796875	2419365.369390718	0	1174	0.19337339223429773	2.6526332158643156	3.6704313496192977	130.04928588867188	130.0503387451172
141	130.0649871826172	10.525733333333333					1	DETECTED	130.0650 m/z @10.53 [CD8331_2.mzXML]	130.0649871826172	10.525733333333333	0.648	19.705666666666666	19.057666666666666	112188.0078125	3004356.948537076	1	1174	1.4342930088602106	1.0830987822847158	0.21087990654761488	130.05735778808594	130.0723876953125
142	130.08602905273438	1.8933666666666666					1	DETECTED	130.0860 m/z @1.89 [CD8331_2.mzXML]	130.08602905273438	1.8933666666666666	0.19241666666666665	19.963166666666666	19.77075	130534.09375	4689413.516573822	0	1174	0.14472381721838934	1.9833339045297382	3.0324444971877367	130.08584594726562	130.08657836914062
143	130.932861328125	1.5519833333333333					1	DETECTED	130.9329 m/z @1.55 [CD8331_2.mzXML]	130.932861328125	1.5519833333333333	1.4628333333333332	17.243499999999997	15.780666666666665	15124.7919921875	7138463.105258424	0	1174	0.11385065569102348	88.50626285286963	176.01252570573925	130.93267822265625	130.942626953125
144	130.96469116210938	1.5226					1	DETECTED	130.9647 m/z @1.52 [CD8331_2.mzXML]	130.96469116210938	1.5226	0.10088333333333334	19.98166666666667	19.880783333333337	1407825.625	1.5280332626718584E7	0	1174	0.12910088975470257	1.199028280803455	1.2665926333873287	130.9595184326172	130.96542358398438
145	131.01885986328125	1.508					1	DETECTED	131.0189 m/z @1.51 [CD8331_2.mzXML]	131.01885986328125	1.508	1.4314	16.799500000000002	15.368100000000002	40768.65234375	6034524.759837158	0	1174	0.10624618111776019	100.31396866840733	199.62793733681465	131.0142822265625	131.02525329589844
146	131.04901123046875	8.38115					1	DETECTED	131.0490 m/z @8.38 [CD8331_2.mzXML]	131.04901123046875	8.38115	8.267883333333334	16.486433333333334	8.21855	4056.707275390625	1139698.0721749573	0	1174	0.12244711035404166	36.279649793996626	71.55929958799325	131.04901123046875	131.05108642578125
147	131.06832885742188	10.5566					1	DETECTED	131.0683 m/z @10.56 [CD8331_2.mzXML]	131.06832885742188	10.5566	0.9943333333333333	18.314	17.319666666666667	10411.2236328125	1629323.579966858	0	1174	1.3718145755997604	0.9056255838922431	8.935335510914044	131.06285095214844	131.07615661621094
148	131.44285583496094	3.9595333333333333					1	DETECTED	131.4429 m/z @3.96 [CD8331_2.mzXML]	131.44285583496094	3.9595333333333333	3.2190999999999996	15.440183333333332	12.221083333333333	4778.85693359375	1716679.5737296753	0	1174	1.010047811809641	8.252656102282442	15.505312204564884	131.43338012695312	131.4431610107422
149	131.95028686523438	0.9029666666666666					1	DETECTED	131.9503 m/z @0.90 [CD8331_2.mzXML]	131.95028686523438	0.9029666666666666	0.10088333333333334	19.98166666666667	19.880783333333337	5674.69287109375	2126189.770736955	0	1174	7.636868433233808	12.393215584415588	4.798876795619639	131.94981384277344	131.95089721679688
150	131.96827697753906	1.5226					1	DETECTED	131.9683 m/z @1.52 [CD8331_2.mzXML]	131.96827697753906	1.5226	1.4314	19.213666666666665	17.782266666666665	18523.23828125	3148928.9051266797	0	1174	10.63890308816259	49.41136497481752	140.44643194594465	131.960693359375	131.97103881835938
151	132.0443115234375	9.511166666666666					1	DETECTED	132.0443 m/z @9.51 [CD8331_2.mzXML]	132.0443115234375	9.511166666666666	9.1336	10.44525	1.3116500000000002	66041.59375	475209.31320764305	1	1174	0.06701385055009013	0.8659525534637086	3.2345807752904356	132.0438995361328	132.04461669921875
152	132.06532287597656	2.6136666666666666					1	DETECTED	132.0653 m/z @2.61 [CD8331_2.mzXML]	132.06532287597656	2.6136666666666666	2.0048833333333334	19.742666666666665	17.737783333333333	168638.109375	9909560.45422376	0	1174	0.5555129133654191	2.2896653855002302	1.548604653105998	132.06507873535156	132.06565856933594
153	132.076416015625	1.8383333333333334					1	DETECTED	132.0764 m/z @1.84 [CD8331_2.mzXML]	132.076416015625	1.8383333333333334	1.8238833333333335	10.461633333333333	8.63775	480351.28125	5534739.281654267	0	1174	0.04264536148219533	4.949165268880006	469.39939728237107	132.0758819580078	132.086181640625
154	132.10165405273438	4.0525					1	DETECTED	132.1017 m/z @4.05 [CD8331_2.mzXML]	132.10165405273438	4.0525	0.10088333333333334	19.79733333333333	19.69645	1442578.125	8.776730203415176E7	1	1174	1.039537584493727	0.8877317790899324	0.8962479805067212	132.1005859375	132.1020965576172
155	132.11167907714844	3.9440666666666666					1	DETECTED	132.1117 m/z @3.94 [CD8331_2.mzXML]	132.11167907714844	3.9440666666666666	3.6183833333333335	4.5906666666666665	0.9722833333333329	3192.417236328125	89211.51471673585	0	1174	0.5514134201359564	1.4926820531190834	1.9853641062381668	132.11167907714844	132.12069702148438
156	132.45501708984375	4.037016666666667					1	DETECTED	132.4550 m/z @4.04 [CD8331_2.mzXML]	132.45501708984375	4.037016666666667	3.20385	4.525766666666667	1.3219166666666666	4203.6826171875	210733.20311520385	0	1174	null	0.793308661732346	0.5866173234646922	132.45486450195312	132.45513916015625
157	132.76498413085938	4.240966666666667					1	DETECTED	132.7650 m/z @4.24 [CD8331_2.mzXML]	132.76498413085938	4.240966666666667	3.158733333333333	19.668833333333335	16.5101	4729.5	2135121.5504582827	0	1174	0.9927920123230911	7.627791295777248	14.255582591554496	132.76475524902344	132.77455139160156
158	132.95779418945312	11.713083333333334					1	DETECTED	132.9578 m/z @11.71 [CD8331_2.mzXML]	132.95779418945312	11.713083333333334	0.10088333333333334	20.0	19.899116666666668	327888.625	4.534962594876552E7	0	1174	1.3354025226464827	0.8919214724191292	6.999378904864665	132.9576873779297	132.96112060546875
159	132.99813842773438	1.508					1	DETECTED	132.9981 m/z @1.51 [CD8331_2.mzXML]	132.99813842773438	1.508	1.4314	3.2644666666666664	1.8330666666666664	27330.51953125	858171.1690707398	0	1174	0.14358963830513072	11.965187119234114	22.93037423846823	132.99786376953125	132.99896240234375
160	133.03411865234375	1.5226					1	DETECTED	133.0341 m/z @1.52 [CD8331_2.mzXML]	133.03411865234375	1.5226	1.4127833333333333	20.0	18.587216666666666	781394.6875	1.3202136068632321E7	0	1174	0.1382202636424248	1.2020052428366155	1.3904928118714333	133.03138732910156	133.03463745117188
161	133.04933166503906	2.0048833333333334					1	DETECTED	133.0493 m/z @2.00 [CD8331_2.mzXML]	133.04933166503906	2.0048833333333334	2.0048833333333334	10.015766666666668	8.010883333333334	10045.27734375	841761.9864474491	0	1174	0.3504058804111838	null	null	133.0487823486328	133.05178833007812
162	133.06881713867188	2.6136666666666666					1	DETECTED	133.0688 m/z @2.61 [CD8331_2.mzXML]	133.06881713867188	2.6136666666666666	1.2493333333333332	10.138983333333334	8.889650000000001	8550.6044921875	948544.0376690062	0	1174	0.34946259988697825	3.2578731981431717	3.843941303407666	133.06080627441406	133.06900024414062
163	133.07994079589844	1.8521					1	DETECTED	133.0799 m/z @1.85 [CD8331_2.mzXML]	133.07994079589844	1.8521	1.8521	9.9982	8.1461	21066.099609375	2457017.115921142	0	1174	7.3425866305616285	null	null	133.0799102783203	133.08558654785156
164	133.10508728027344	3.9595333333333333					1	DETECTED	133.1051 m/z @3.96 [CD8331_2.mzXML]	133.10508728027344	3.9595333333333333	0.8848166666666667	19.926166666666667	19.04135	63715.99609375	5237935.464112056	0	1174	1.0271393720412507	0.9926276303327924	0.4218091687297749	133.09664916992188	133.10533142089844
165	133.96087646484375	11.960866666666668					1	DETECTED	133.9609 m/z @11.96 [CD8331_2.mzXML]	133.96087646484375	11.960866666666668	0.10088333333333334	19.963166666666666	19.862283333333334	7678.67626953125	1880714.3881696477	0	1174	1.1693410596042035	1.0822404645054622	1.3724670516318684	133.95782470703125	133.9663543701172
166	134.0186309814453	1.78105					1	DETECTED	134.0186 m/z @1.78 [CD8331_2.mzXML]	134.0186309814453	1.78105	1.6871833333333333	2.033183333333333	0.34599999999999986	28071.18359375	223143.5178138425	0	1174	0.08430792239120799	1.84303977272727	2.5669849950630317	134.01837158203125	134.01866149902344
167	134.03515625	1.5226					1	DETECTED	134.0352 m/z @1.52 [CD8331_2.mzXML]	134.03515625	1.5226	1.4127833333333333	18.608333333333334	17.19555	76703.078125	2212084.1989897466	0	1174	0.1425073244738595	2.466086185422818	4.089616872388545	134.03427124023438	134.04490661621094
168	134.05979919433594	10.015766666666668					1	DETECTED	134.0598 m/z @10.02 [CD8331_2.mzXML]	134.05979919433594	10.015766666666668	6.292116666666667	19.140333333333334	12.848216666666668	21383.3828125	1300260.1424447333	0	1174	0.4119096323373963	13.011433864214482	1.9059308151631094	134.05967712402344	134.06695556640625
169	134.1061248779297	4.0525					1	DETECTED	134.1061 m/z @4.05 [CD8331_2.mzXML]	134.1061248779297	4.0525	3.403	4.7407666666666675	1.3377666666666674	5307.94189453125	183000.14936822507	0	1174	0.41982488972517773	1.0298434693353864	1.1284021827220454	134.10572814941406	134.10800170898438
170	134.9581756591797	11.634733333333333					1	DETECTED	134.9582 m/z @11.63 [CD8331_2.mzXML]	134.9581756591797	11.634733333333333	0.10088333333333334	20.0	19.899116666666668	53430.03125	8957157.433599154	0	1174	1.4054398939687296	1.2254962633928825	6.665047441266013	134.95767211914062	134.9588623046875
171	135.00363159179688	1.5519833333333333					1	DETECTED	135.0036 m/z @1.55 [CD8331_2.mzXML]	135.00363159179688	1.5519833333333333	1.4127833333333333	17.889166666666664	16.47638333333333	103828.2890625	2368849.127231507	0	1174	0.1310159949039229	4.43920159854038	6.458635372585281	134.99606323242188	135.0039825439453
172	135.03187561035156	1.5957000000000001					1	DETECTED	135.0319 m/z @1.60 [CD8331_2.mzXML]	135.03187561035156	1.5957000000000001	1.5957000000000001	18.092333333333332	16.49663333333333	39396.1484375	2506633.284995544	0	1174	0.05391084775180066	null	null	135.03146362304688	135.03225708007812
173	136.04779052734375	1.8096999999999999					1	DETECTED	136.0478 m/z @1.81 [CD8331_2.mzXML]	136.04779052734375	1.8096999999999999	1.7952166666666665	2.17485	0.3796333333333337	98941.4921875	605408.9129890145	0	1174	0.07872391808198609	13.105868814729524	11.76753623257994	136.04774475097656	136.04811096191406
174	136.0614471435547	6.468516666666667					1	DETECTED	136.0614 m/z @6.47 [CD8331_2.mzXML]	136.0614471435547	6.468516666666667	0.10088333333333334	20.0	19.899116666666668	10299.0654296875	4871798.431202764	0	1174	5.223949407802684	1.1895935930341566	0.6433703351903867	136.06118774414062	136.0620574951172
175	136.07546997070312	3.9595333333333333					1	DETECTED	136.0755 m/z @3.96 [CD8331_2.mzXML]	136.07546997070312	3.9595333333333333	3.3562333333333334	3.99035	0.6341166666666664	8596.54296875	193744.90669372556	0	1174	0.2975150974325329	0.5255400850875738	0.051080170175147516	136.075439453125	136.07566833496094
176	136.95350646972656	11.51575					1	DETECTED	136.9535 m/z @11.52 [CD8331_2.mzXML]	136.95350646972656	11.51575	0.13728333333333334	20.0	19.862716666666667	23803.26953125	3645424.592491912	0	1174	1.0181368861567819	1.9363085489264606	0.3626420852832745	136.95318603515625	136.95846557617188
177	136.96920776367188	1.6260166666666669					1	DETECTED	136.9692 m/z @1.63 [CD8331_2.mzXML]	136.96920776367188	1.6260166666666669	1.56645	1.7031833333333333	0.13673333333333337	27252.962890625	129391.60144995122	0	1174	0.08356021719040241	1.1477336317851088	1.3563645931671227	136.9690399169922	136.9694366455078
178	137.045654296875	3.3874					1	DETECTED	137.0457 m/z @3.39 [CD8331_2.mzXML]	137.045654296875	3.3874	1.90755	7.142799999999999	5.235249999999999	16630.572265625	921702.118219757	0	1174	0.5548435530493561	0.6501080332352981	0.3258317153370313	137.04519653320312	137.04583740234375
179	137.0596160888672	9.3414					1	DETECTED	137.0596 m/z @9.34 [CD8331_2.mzXML]	137.0596160888672	9.3414	3.8818166666666665	11.015833333333335	7.1340166666666684	6212.8740234375	637404.6525392764	0	1174	3.3313138488836067	0.653348088224071	0.12918110859698928	137.05911254882812	137.0648651123047
180	137.13226318359375	6.733933333333334					1	DETECTED	137.1323 m/z @6.73 [CD8331_2.mzXML]	137.13226318359375	6.733933333333334	0.10088333333333334	20.0	19.899116666666668	7781.65380859375	3866258.3412156356	0	1174	15.988331461387562	1.4999974873298607	0.540980415939215	137.13150024414062	137.13262939453125
181	138.05226135253906	1.8795166666666667					1	DETECTED	138.0523 m/z @1.88 [CD8331_2.mzXML]	138.05226135253906	1.8795166666666667	0.17418333333333333	18.8655	18.69131666666667	254284.921875	3939554.653352144	0	1174	0.06463009709267764	0.6026371618773502	0.051500581444921915	138.04920959472656	138.0584259033203
182	139.00244140625	3.3104666666666662					1	DETECTED	139.0024 m/z @3.31 [CD8331_2.mzXML]	139.00244140625	3.3104666666666662	1.4628333333333332	4.7575666666666665	3.2947333333333333	3802.75341796875	205848.23420449832	0	1174	0.3111613117805736	0.8916090854967618	0.7832181709935235	138.9989776611328	139.00265502929688
183	139.04173278808594	14.5099					1	DETECTED	139.0417 m/z @14.51 [CD8331_2.mzXML]	139.04173278808594	14.5099	0.13728333333333334	20.0	19.862716666666667	156267.3125	2.2785835865567822E7	1	1174	3.398139800901358	0.798075101652086	0.4881878691285468	139.0357208251953	139.05026245117188
184	140.04116821289062	11.745483333333334					1	DETECTED	140.0412 m/z @11.75 [CD8331_2.mzXML]	140.04116821289062	11.745483333333334	9.164316666666668	19.1585	9.994183333333332	7634.76611328125	1350499.9279225469	0	1174	5.943037020819855	1.3887922435066216	1.7166724072350923	140.0355224609375	140.04942321777344
185	140.0677490234375	1.78105					1	DETECTED	140.0677 m/z @1.78 [CD8331_2.mzXML]	140.0677490234375	1.78105	0.5569666666666666	19.889333333333333	19.332366666666665	954149.125	6243864.852014465	1	1174	0.05994652836543746	2.990901119912319	4.038268930037029	140.05845642089844	140.07415771484375
186	141.03855895996094	11.561016666666665					1	DETECTED	141.0386 m/z @11.56 [CD8331_2.mzXML]	141.03855895996094	11.561016666666665	2.6824500000000002	16.486433333333334	13.803983333333335	6103.91845703125	2725019.6381424265	0	1174	11.786495195983825	0.7773767912988961	0.5412621412244926	141.0379180908203	141.0413055419922
187	141.05213928222656	9.3414					1	DETECTED	141.0521 m/z @9.34 [CD8331_2.mzXML]	141.05213928222656	9.3414	2.794366666666667	10.26445	7.470083333333333	30718.314453125	767380.0595807495	0	1174	0.10871065205354746	0.7402214724762931	0.1511061307875467	141.0511932373047	141.05650329589844
188	141.09080505371094	1.213					1	DETECTED	141.0908 m/z @1.21 [CD8331_2.mzXML]	141.09080505371094	1.213	0.11916666666666667	19.98166666666667	19.8625	2180.198486328125	1129533.4468297109	0	1174	5.024756868735724	9.07930824318147	17.158616486362945	141.08883666992188	141.09217834472656
189	142.03306579589844	15.696566666666666					1	DETECTED	142.0331 m/z @15.70 [CD8331_2.mzXML]	142.03306579589844	15.696566666666666	9.927850000000001	18.736666666666668	8.808816666666667	1751.1302490234375	500168.6080830996	0	1174	0.8926427270417339	0.7634988140054262	0.5269976280108523	142.03236389160156	142.0332489013672
190	142.04718017578125	1.8096999999999999					1	DETECTED	142.0472 m/z @1.81 [CD8331_2.mzXML]	142.04718017578125	1.8096999999999999	0.8119166666666667	11.102066666666667	10.29015	26729.419921875	1788434.5085064694	0	1174	1.0507355499177975	5.156505253311509	0.17845135277072882	142.0469512939453	142.05368041992188
191	142.06503295898438	9.207516666666667					1	DETECTED	142.0650 m/z @9.21 [CD8331_2.mzXML]	142.06503295898438	9.207516666666667	9.1159	10.247000000000002	1.1311000000000018	91193.234375	702374.3989034124	0	1174	0.09470069873199449	1.53943913146032	1.84063432306678	142.06478881835938	142.06539916992188
192	142.94778442382812	1.6565166666666669					1	DETECTED	142.9478 m/z @1.66 [CD8331_2.mzXML]	142.94778442382812	1.6565166666666669	1.4475333333333333	19.945	18.497466666666668	29861.25	2980408.3699783627	0	1174	0.06100509608972682	12.521402875943357	34.768362140020294	142.9378662109375	142.9503173828125
193	143.03114318847656	1.7952166666666665					1	DETECTED	143.0311 m/z @1.80 [CD8331_2.mzXML]	143.03114318847656	1.7952166666666665	1.5809666666666666	19.963166666666666	18.3822	321938.78125	3928972.851386687	0	1174	0.11244351439454969	2.4183479739774945	2.794821300414398	143.0220489501953	143.03515625
194	143.0728759765625	9.207516666666667					1	DETECTED	143.0729 m/z @9.21 [CD8331_2.mzXML]	143.0728759765625	9.207516666666667	0.10088333333333334	20.0	19.899116666666668	117374.453125	6056101.31186285	0	1174	0.0932016249307619	0.5170305306716008	0.020483084097993973	143.0693817138672	143.08261108398438
195	144.04428100585938	9.221616666666668					1	DETECTED	144.0443 m/z @9.22 [CD8331_2.mzXML]	144.04428100585938	9.221616666666668	1.7514666666666665	9.493666666666666	7.7421999999999995	25456.416015625	2165222.0003337404	0	1174	0.08965798179179885	0.518209139040046	0.013208630640617556	144.034423828125	144.0445556640625
196	144.06529235839844	0.30143333333333333					1	DETECTED	144.0653 m/z @0.30 [CD8331_2.mzXML]	144.06529235839844	0.30143333333333333	0.13728333333333334	19.945	19.807716666666668	1764.8262939453125	1108673.0853627627	0	1174	6.632211891988958	60.334196365113215	119.66839273022643	144.06468200683594	144.06761169433594
197	144.0804443359375	9.207516666666667					1	DETECTED	144.0804 m/z @9.21 [CD8331_2.mzXML]	144.0804443359375	9.207516666666667	8.760483333333333	18.35033333333333	9.589849999999998	1047947.0	1.0440213560704812E7	1	1174	0.09778716831198153	1.758558841428786	1.6679583876662618	144.08009338378906	144.0902099609375
198	144.98080444335938	1.508					1	DETECTED	144.9808 m/z @1.51 [CD8331_2.mzXML]	144.98080444335938	1.508	1.4628333333333332	19.1585	17.695666666666668	54617.6171875	2059283.3046372072	0	1174	0.09620643038699628	2.1448732961125816	2.997846547607948	144.97445678710938	144.98129272460938
199	145.04930114746094	1.9629666666666667					1	DETECTED	145.0493 m/z @1.96 [CD8331_2.mzXML]	145.04930114746094	1.9629666666666667	0.15546666666666667	20.0	19.844533333333334	181330.71875	1.1263363566400414E7	0	1174	0.20327505452586903	2.3636261846636772	1.8854736377785901	145.04876708984375	145.0518341064453
200	145.08404541015625	9.207516666666667					1	DETECTED	145.0840 m/z @9.21 [CD8331_2.mzXML]	145.08404541015625	9.207516666666667	9.149416666666667	19.43166666666667	10.282250000000001	92453.6328125	1082491.3707436514	0	1174	0.10564299275294076	3.418155337965563	2.5407116663916467	145.0836181640625	145.08619689941406
201	146.05970764160156	9.207516666666667					1	DETECTED	146.0597 m/z @9.21 [CD8331_2.mzXML]	146.05970764160156	9.207516666666667	0.28323333333333334	17.68566666666667	17.402433333333338	928344.375	8049803.2553237025	0	1174	0.093495346971876	1.8240742457920054	1.6653031237660354	146.0523223876953	146.06015014648438
202	146.08090209960938	1.977					1	DETECTED	146.0809 m/z @1.98 [CD8331_2.mzXML]	146.08090209960938	1.977	0.13728333333333334	19.908	19.77071666666667	81572.9921875	6035902.456434479	0	1174	0.5831315746718546	1.8696441171306994	1.3988788041225453	146.08010864257812	146.08763122558594
203	146.1173553466797	1.8383333333333334					1	DETECTED	146.1174 m/z @1.84 [CD8331_2.mzXML]	146.1173553466797	1.8383333333333334	1.8096999999999999	19.945	18.1353	54214.61328125	7849073.541013736	0	1174	0.04237674433464611	124.8192721629515	256.4950497692825	146.114013671875	146.11753845214844
204	147.01373291015625	1.5226					1	DETECTED	147.0137 m/z @1.52 [CD8331_2.mzXML]	147.01373291015625	1.5226	1.4628333333333332	18.314	16.851166666666668	212907.234375	5357722.776611881	0	1174	0.16502127695201452	86.5887182132677	174.69261545017085	147.0076141357422	147.0175323486328
205	147.02862548828125	3.2948999999999997					1	DETECTED	147.0286 m/z @3.29 [CD8331_2.mzXML]	147.02862548828125	3.2948999999999997	1.4929333333333332	6.965116666666666	5.472183333333333	6023.7734375	721806.7025875854	0	1174	0.3493754604896573	1.5183919421372944	2.036783884274589	147.0247039794922	147.03851318359375
206	147.0633087158203	9.207516666666667					1	DETECTED	147.0633 m/z @9.21 [CD8331_2.mzXML]	147.0633087158203	9.207516666666667	0.10088333333333334	20.0	19.899116666666668	74665.921875	2811487.293391754	0	1174	0.09641560662595339	0.5278221724205836	0.016786712356245143	147.0541229248047	147.06564331054688
207	147.07638549804688	1.8658666666666666					1	DETECTED	147.0764 m/z @1.87 [CD8331_2.mzXML]	147.07638549804688	1.8658666666666666	1.78105	18.332	16.55095	235684.984375	6959660.165737495	0	1174	0.20988109200753513	7.342048785009608	9.050752291200578	147.07598876953125	147.08607482910156
208	147.1125030517578	1.6260166666666669					1	DETECTED	147.1125 m/z @1.63 [CD8331_2.mzXML]	147.1125030517578	1.6260166666666669	1.508	14.825983333333333	13.317983333333334	205629.0625	3779035.4304794907	0	1174	0.08933108905575127	6.642693183522391	3.1117434479327817	147.11227416992188	147.11695861816406
209	148.01455688476562	1.5226					1	DETECTED	148.0146 m/z @1.52 [CD8331_2.mzXML]	148.01455688476562	1.5226	1.4314	1.6565166666666669	0.22511666666666685	29000.28125	239454.7647592774	0	1174	0.12051216001856768	1.23419225146199	1.409075771935215	148.0143280029297	148.0147705078125
210	148.04244995117188	2.0614					1	DETECTED	148.0424 m/z @2.06 [CD8331_2.mzXML]	148.04244995117188	2.0614	0.39293333333333336	10.54095	10.148016666666667	50626.046875	3052960.076426909	0	1174	0.6916196085908402	0.8238120995022775	0.5085625904444769	148.03846740722656	148.04330444335938
211	148.0821990966797	16.8925					1	DETECTED	148.0822 m/z @16.89 [CD8331_2.mzXML]	148.0821990966797	16.8925	0.11916666666666667	20.0	19.88083333333333	5085.82080078125	2240758.603372771	0	1174	9.844947845495286	0.5926321542130366	1.4913363503481587	148.07553100585938	148.08261108398438
212	148.09664916992188	1.90755					1	DETECTED	148.0966 m/z @1.91 [CD8331_2.mzXML]	148.09664916992188	1.90755	1.0489	6.468516666666667	5.419616666666667	17001.267578125	718933.4004251097	0	1174	0.8935532362998349	1.2244845230289503	1.3640144864284978	148.09613037109375	148.09719848632812
213	148.93496704101562	1.7357666666666667					1	DETECTED	148.9350 m/z @1.74 [CD8331_2.mzXML]	148.93496704101562	1.7357666666666667	1.6565166666666669	11.944283333333335	10.287766666666668	74713.890625	3897998.5013894043	0	1174	0.14518277684249292	64.90704521556272	2.5739673640165512	148.934814453125	148.93524169921875
214	148.97564697265625	1.508					1	DETECTED	148.9756 m/z @1.51 [CD8331_2.mzXML]	148.97564697265625	1.508	1.4127833333333333	7.8545	6.441716666666666	112803.0234375	2006915.592398926	0	1174	0.12851009802423996	9.958438754708409	11.358348837665027	148.97544860839844	148.98484802246094
215	149.01199340820312	1.5226					1	DETECTED	149.0120 m/z @1.52 [CD8331_2.mzXML]	149.01199340820312	1.5226	0.15546666666666667	19.4865	19.331033333333334	172730.515625	4920029.943776062	0	1174	0.1798892268964516	0.5575587040238947	0.07714228398169595	149.0021209716797	149.01222229003906
216	149.02297973632812	12.439583333333333					1	DETECTED	149.0230 m/z @12.44 [CD8331_2.mzXML]	149.02297973632812	12.439583333333333	0.10088333333333334	20.0	19.899116666666668	110834.7734375	3.7994040239708446E7	1	1174	11.312747346583683	0.5395816794612417	0.06882783709965373	149.0226593017578	149.02346801757812
217	149.07852172851562	17.68566666666667					1	DETECTED	149.0785 m/z @17.69 [CD8331_2.mzXML]	149.07852172851562	17.68566666666667	0.28323333333333334	20.0	19.71676666666667	9271.8837890625	3530157.9520872817	0	1174	9.271366332092601	0.6277339756979746	0.25587930046023727	149.07821655273438	149.07884216308594
218	149.9925994873047	1.78105					1	DETECTED	149.9926 m/z @1.78 [CD8331_2.mzXML]	149.9925994873047	1.78105	0.10088333333333334	19.945	19.844116666666668	11151.5947265625	5013094.114709046	0	1174	11.436016484090782	5.905401249876005	7.6807025687401245	149.99249267578125	149.99745178222656
219	150.01516723632812	1.5519833333333333					1	DETECTED	150.0152 m/z @1.55 [CD8331_2.mzXML]	150.01516723632812	1.5519833333333333	1.4475333333333333	19.963166666666666	18.515633333333334	6076.57080078125	4624770.546243408	0	1174	0.0962528060873904	88.63395564065748	176.26791128131495	150.0059356689453	150.0155487060547
220	150.02639770507812	12.473316666666667					1	DETECTED	150.0264 m/z @12.47 [CD8331_2.mzXML]	150.02639770507812	12.473316666666667	0.11916666666666667	20.0	19.88083333333333	6675.51220703125	3755178.8429440293	0	1174	10.812732861090051	0.8046216588487808	0.873400083819085	150.0260467529297	150.02716064453125
221	150.05824279785156	2.69625					1	DETECTED	150.0582 m/z @2.70 [CD8331_2.mzXML]	150.05824279785156	2.69625	1.78105	9.857316666666666	8.076266666666665	81529.7578125	2375271.778981171	0	1174	0.23047287167041297	1.0681476109984793	0.3302424533593843	150.0521697998047	150.05874633789062
222	150.93199157714844	1.7514666666666665					1	DETECTED	150.9320 m/z @1.75 [CD8331_2.mzXML]	150.93199157714844	1.7514666666666665	1.6565166666666669	1.8096999999999999	0.153183333333333	20692.41015625	122379.95506835927	0	1174	0.059802629895095105	0.8066526241881705	0.613305248376341	150.93197631835938	150.9321746826172
223	150.97666931152344	2.2170833333333335					1	DETECTED	150.9767 m/z @2.22 [CD8331_2.mzXML]	150.97666931152344	2.2170833333333335	0.13728333333333334	20.0	19.862716666666667	13094.853515625	2506662.014111024	0	1174	10.259979766670149	1.7926422298999367	7.661457118118156	150.9680938720703	150.97694396972656
224	151.03878784179688	10.642433333333335					1	DETECTED	151.0388 m/z @10.64 [CD8331_2.mzXML]	151.03878784179688	10.642433333333335	1.4314	19.668833333333335	18.237433333333335	9084.0966796875	3252537.9342482914	0	1174	9.100172936664258	0.9899775993283417	0.9799551986566833	151.03524780273438	151.04759216308594
225	152.02186584472656	1.8096999999999999					1	DETECTED	152.0219 m/z @1.81 [CD8331_2.mzXML]	152.02186584472656	1.8096999999999999	1.7952166666666665	10.96445	9.169233333333333	59471.0078125	958447.0615581361	0	1174	0.09581015998011799	54.37945951943239	17.061200026838957	152.01976013183594	152.0318603515625
226	152.04718017578125	19.541166666666665					1	DETECTED	152.0472 m/z @19.54 [CD8331_2.mzXML]	152.04718017578125	19.541166666666665	0.10088333333333334	19.945	19.844116666666668	2165.465576171875	1247676.5536230162	0	1174	0.9036099754642208	0.5103865084270891	0.0207730168541783	152.04617309570312	152.04776000976562
227	152.06161499023438	11.634733333333333					1	DETECTED	152.0616 m/z @11.63 [CD8331_2.mzXML]	152.06161499023438	11.634733333333333	1.8795166666666667	19.177	17.297483333333332	57873.68359375	2130136.299065732	0	1174	0.11284651315171068	0.9228825606104112	2.7250520207844664	152.0536346435547	152.07122802734375
228	152.94696044921875	1.5957000000000001					1	DETECTED	152.9470 m/z @1.60 [CD8331_2.mzXML]	152.94696044921875	1.5957000000000001	1.5519833333333333	11.354966666666666	9.802983333333334	87354.890625	3436138.0159335937	0	1174	0.08802509093458633	2.9887137837491005	4.578102688822134	152.94650268554688	152.9477996826172
229	153.04066467285156	3.9595333333333333					1	DETECTED	153.0407 m/z @3.96 [CD8331_2.mzXML]	153.04066467285156	3.9595333333333333	2.96765	6.610133333333334	3.6424833333333337	1747.2333984375	172139.66753738408	0	1174	0.2331521810718229	1.8361450439399796	2.672290087879959	153.03929138183594	153.04112243652344
230	153.0574188232422	12.791366666666667					1	DETECTED	153.0574 m/z @12.79 [CD8331_2.mzXML]	153.0574188232422	12.791366666666667	2.27335	19.504666666666665	17.231316666666665	86148.171875	1.3198457101697233E7	0	1174	2.120143295295474	0.7629453302951973	0.5404827363396927	153.0518341064453	153.06605529785156
231	154.0262908935547	1.8795166666666667					1	DETECTED	154.0263 m/z @1.88 [CD8331_2.mzXML]	154.0262908935547	1.8795166666666667	1.8383333333333334	10.461633333333333	8.6233	43765.2109375	1342418.7325700684	0	1174	0.06255004815652421	104.69405099150138	2.1159456406868533	154.02284240722656	154.02664184570312
232	154.0606689453125	12.791366666666667					1	DETECTED	154.0607 m/z @12.79 [CD8331_2.mzXML]	154.0606689453125	12.791366666666667	6.769633333333333	15.5495	8.779866666666667	4898.99951171875	792422.0196453251	0	1174	2.026260983569035	0.729014901578726	0.45247732626093135	154.0550079345703	154.06808471679688
233	154.08128356933594	13.4952					1	DETECTED	154.0813 m/z @13.50 [CD8331_2.mzXML]	154.08128356933594	13.4952	3.0703	19.541166666666665	16.470866666666666	57857.6796875	1.991178786450317E7	0	1174	15.583897735014348	0.8006122140416616	0.6532997145159339	154.08128356933594	154.08999633789062
234	154.88014221191406	1.7666333333333335					1	DETECTED	154.8801 m/z @1.77 [CD8331_2.mzXML]	154.88014221191406	1.7666333333333335	1.7194666666666667	5.76475	4.045283333333334	12478.8837890625	501523.44785498036	0	1174	0.3278051845138683	42.8828621908126	10.291078014128114	154.87660217285156	154.88035583496094
235	155.0281219482422	2.78035					1	DETECTED	155.0281 m/z @2.78 [CD8331_2.mzXML]	155.0281219482422	2.78035	2.2591166666666664	16.855333333333334	14.596216666666667	10174.39453125	1047579.5282726749	0	1174	0.2211982555690737	6.3913113309573095	11.738204414315211	155.02706909179688	155.03172302246094
236	155.06851196289062	11.32445					1	DETECTED	155.0685 m/z @11.32 [CD8331_2.mzXML]	155.06851196289062	11.32445	9.264366666666666	11.32445	2.060083333333335	7939.00537109375	366912.99773168925	0	1174	1.0532817593353645	0.5	null	155.06069946289062	155.06851196289062
237	155.07879638671875	1.6565166666666669					1	DETECTED	155.0788 m/z @1.66 [CD8331_2.mzXML]	155.07879638671875	1.6565166666666669	1.5957000000000001	10.572283333333333	8.976583333333332	15447.1669921875	1101376.5192164916	0	1174	0.07090911414972734	73.80035626198949	146.60071252397898	155.0706024169922	155.0789337158203
238	155.13055419921875	14.997116666666667					1	DETECTED	155.1306 m/z @15.00 [CD8331_2.mzXML]	155.13055419921875	14.997116666666667	0.10088333333333334	20.0	19.899116666666668	406232.375	9.170613012358606E7	0	1174	6.416963626146515	1.561530706662785	0.3426404393541325	155.13027954101562	155.13111877441406
239	156.04180908203125	1.78105					1	DETECTED	156.0418 m/z @1.78 [CD8331_2.mzXML]	156.04180908203125	1.78105	1.7357666666666667	10.298916666666665	8.563149999999998	366464.5625	8680912.486690553	1	1174	0.04995018885918645	0.9822894325345872	0.9668137892618194	156.04164123535156	156.04209899902344
240	156.07675170898438	1.8658666666666666					1	DETECTED	156.0768 m/z @1.87 [CD8331_2.mzXML]	156.07675170898438	1.8658666666666666	1.5375333333333332	15.403716666666666	13.866183333333332	46515.9296875	2147361.436707	0	1174	0.6703415550523171	1.8080936334812008	2.4921265181616197	156.06808471679688	156.0770263671875
241	156.13424682617188	9.511166666666666					1	DETECTED	156.1342 m/z @9.51 [CD8331_2.mzXML]	156.13424682617188	9.511166666666666	0.2651	19.98166666666667	19.71656666666667	18134.439453125	5679987.854135342	0	1174	5.007710033251316	4.016390460871287	7.320806633953779	156.13368225097656	156.13455200195312
242	157.12774658203125	14.997116666666667					1	DETECTED	157.1277 m/z @15.00 [CD8331_2.mzXML]	157.12774658203125	14.997116666666667	0.10088333333333334	20.0	19.899116666666668	114030.9140625	2.6720714662252545E7	0	1174	6.479110534644205	0.681698298826685	0.7197204846416271	157.12200927734375	157.12831115722656
243	158.13111877441406	14.911216666666666					1	DETECTED	158.1311 m/z @14.91 [CD8331_2.mzXML]	158.13111877441406	14.911216666666666	0.10088333333333334	19.945	19.844116666666668	6341.89599609375	2010339.0758909308	0	1174	6.175609740353867	0.6699415948324369	0.7747453562883128	158.13059997558594	158.1317138671875
244	158.92784118652344	1.56645					1	DETECTED	158.9278 m/z @1.57 [CD8331_2.mzXML]	158.92784118652344	1.56645	1.4314	2.11835	0.68695	34010.12109375	631309.7781464844	0	1174	null	2.5433172898926344	3.638263378412147	158.92153930664062	158.9278564453125
245	158.96371459960938	1.6565166666666669					1	DETECTED	158.9637 m/z @1.66 [CD8331_2.mzXML]	158.96371459960938	1.6565166666666669	1.5809666666666666	1.9214	0.34043333333333337	398554.96875	2615654.9903842765	0	1174	0.07419753589925393	2.060178556991715	1.939749074142985	158.963623046875	158.96405029296875
246	159.06503295898438	2.327916666666667					1	DETECTED	159.0650 m/z @2.33 [CD8331_2.mzXML]	159.06503295898438	2.327916666666667	1.9351833333333335	16.597483333333333	14.6623	8609.66796875	1885553.4194314266	0	1174	0.4206799981989282	2.8583405857453354	6.229669302247344	159.06460571289062	159.06640625
247	159.09161376953125	9.207516666666667					1	DETECTED	159.0916 m/z @9.21 [CD8331_2.mzXML]	159.09161376953125	9.207516666666667	0.6844333333333333	10.478366666666666	9.793933333333333	84597.9921875	1202933.1222650153	0	1174	0.09701495814373828	1.9746102887429853	2.1285433604337265	159.0850067138672	159.10159301757812
248	159.14907836914062	8.8133					1	DETECTED	159.1491 m/z @8.81 [CD8331_2.mzXML]	159.14907836914062	8.8133	8.760483333333333	11.745483333333334	2.985000000000001	4476.78564453125	347778.09473172005	0	1174	0.0875599726775782	28.258125591669273	55.51625118333855	159.14889526367188	159.15707397460938
249	159.98158264160156	11.1701					1	DETECTED	159.9816 m/z @11.17 [CD8331_2.mzXML]	159.98158264160156	11.1701	0.10088333333333334	20.0	19.899116666666668	7761.29248046875	1848263.955646424	0	1174	5.162542887905488	0.8988493615176022	12.962587579552522	159.9808807373047	159.98251342773438
250	160.060302734375	2.6412166666666668					1	DETECTED	160.0603 m/z @2.64 [CD8331_2.mzXML]	160.060302734375	2.6412166666666668	1.2674833333333335	19.084999999999997	17.817516666666663	310660.625	1.923122297617115E7	1	1174	0.6596327251451091	1.7837642110386416	1.6524842092081342	160.0594024658203	160.06321716308594
251	160.0756072998047	9.207516666666667					1	DETECTED	160.0756 m/z @9.21 [CD8331_2.mzXML]	160.0756072998047	9.207516666666667	0.4111166666666667	10.696483333333333	10.285366666666667	49394.36328125	2833399.3542889412	0	1174	0.0781784250662696	0.5655515092542308	2.0936660075377147	160.0751190185547	160.075927734375
252	160.1331787109375	1.8658666666666666					1	DETECTED	160.1332 m/z @1.87 [CD8331_2.mzXML]	160.1331787109375	1.8658666666666666	1.8658666666666666	18.387333333333334	16.52146666666667	18099.53125	2549038.703614258	0	1174	8.273052650325972	null	null	160.12721252441406	160.1331787109375
253	161.01229858398438	1.508					1	DETECTED	161.0123 m/z @1.51 [CD8331_2.mzXML]	161.01229858398438	1.508	1.4127833333333333	1.56645	0.15366666666666662	14594.185546875	103718.51884728999	0	1174	0.1476461311262951	0.8069315596009095	0.6076971107092558	161.011962890625	161.0124053955078
254	161.0238037109375	12.354000000000001					1	DETECTED	161.0238 m/z @12.35 [CD8331_2.mzXML]	161.0238037109375	12.354000000000001	1.5375333333333332	16.376866666666665	14.839333333333332	63866.65625	9991642.69757507	0	1174	1.0662197291751028	2.0169221470881804	4.090343177359633	161.01412963867188	161.03314208984375
255	161.0637664794922	2.69625					1	DETECTED	161.0638 m/z @2.70 [CD8331_2.mzXML]	161.0637664794922	2.69625	0.21058333333333332	19.963166666666666	19.752583333333334	15170.19921875	2299623.157010193	0	1174	0.6823498133561992	2.1040975205186507	6.401521066511885	161.05892944335938	161.06405639648438
256	161.98126220703125	0.33841666666666664					1	DETECTED	161.9813 m/z @0.34 [CD8331_2.mzXML]	161.98126220703125	0.33841666666666664	0.10088333333333334	20.0	19.899116666666668	3825.431884765625	1561512.510520873	0	1174	6.047170605218175	41.886998316025824	35.80558362020562	161.9803924560547	161.98812866210938
257	162.097900390625	14.997116666666667					1	DETECTED	162.0979 m/z @15.00 [CD8331_2.mzXML]	162.097900390625	14.997116666666667	0.6296999999999999	20.0	19.3703	10607.6767578125	3037817.779674927	0	1174	3.051254252801378	0.6643907573372173	0.7808221063802171	162.09683227539062	162.09823608398438
258	162.11187744140625	1.8238833333333335					1	DETECTED	162.1119 m/z @1.82 [CD8331_2.mzXML]	162.11187744140625	1.8238833333333335	1.7666333333333335	8.41335	6.646716666666666	2379865.5	1.6803615104398333E7	1	1174	0.07128056182966502	3.4743668822970144	3.332277971927125	162.11187744140625	162.1129608154297
259	162.96847534179688	7.160433333333333					1	DETECTED	162.9685 m/z @7.16 [CD8331_2.mzXML]	162.96847534179688	7.160433333333333	0.11916666666666667	7.924666666666667	7.8055	2747.266357421875	659587.9768031928	0	1174	2.2367326639930756	0.5542681714464254	0.10853634289285086	162.9681396484375	162.96926879882812
260	162.99124145507812	1.508					1	DETECTED	162.9912 m/z @1.51 [CD8331_2.mzXML]	162.99124145507812	1.508	0.39293333333333336	19.926166666666667	19.533233333333335	383217.9375	6431442.59731058	0	1174	0.1296854870402464	1.4223056626224095	1.6899393754356795	162.983642578125	162.99176025390625
261	163.03858947753906	10.911633333333333					1	DETECTED	163.0386 m/z @10.91 [CD8331_2.mzXML]	163.03858947753906	10.911633333333333	0.11916666666666667	20.0	19.88083333333333	32463.779296875	3430286.0155187976	0	1174	0.14665566490581128	0.9228749131172896	36.2809247051336	163.033203125	163.04376220703125
262	163.0538330078125	11.605233333333333					1	DETECTED	163.0538 m/z @11.61 [CD8331_2.mzXML]	163.0538330078125	11.605233333333333	0.10088333333333334	19.871	19.770116666666667	57889.51171875	1.0101564010099178E7	0	1174	9.45026521008056	1.8301027538418	1.9699509511494393	163.0447540283203	163.06053161621094
263	163.09402465820312	1.9629666666666667					1	DETECTED	163.0940 m/z @1.96 [CD8331_2.mzXML]	163.09402465820312	1.9629666666666667	0.5205666666666667	19.945	19.424433333333333	36713.96484375	9218091.569857143	0	1174	15.757210802413056	6.904794054356134	27.86361720649941	163.08514404296875	163.09701538085938
264	163.11561584472656	1.8238833333333335					1	DETECTED	163.1156 m/z @1.82 [CD8331_2.mzXML]	163.11561584472656	1.8238833333333335	0.48385	12.320183333333334	11.836333333333334	119958.5703125	1.1045676149893679E7	0	1174	0.06805567964968495	4.416432427054054	7.832864854108108	163.10638427734375	163.1221466064453
265	163.97650146484375	0.30143333333333333					1	DETECTED	163.9765 m/z @0.30 [CD8331_2.mzXML]	163.97650146484375	0.30143333333333333	0.10088333333333334	20.0	19.899116666666668	56970.0703125	1.8888168829483494E7	1	1174	17.898876904569853	25.251502732696885	70.6031814882418	163.9760284423828	163.97706604003906
266	164.92967224121094	1.67185					1	DETECTED	164.9297 m/z @1.67 [CD8331_2.mzXML]	164.92967224121094	1.67185	1.6260166666666669	2.2450833333333335	0.6190666666666667	32405.724609375	493067.6527795409	0	1174	0.31897183618164204	6.753454545454569	12.313933512047305	164.92935180664062	164.9300537109375
267	164.98416137695312	11.605233333333333					1	DETECTED	164.9842 m/z @11.61 [CD8331_2.mzXML]	164.98416137695312	11.605233333333333	0.10088333333333334	20.0	19.899116666666668	93706.3203125	1.2471739665118048E7	0	1174	0.8009096780866507	0.8371850346807206	7.305129142084197	164.97711181640625	164.98770141601562
268	165.02447509765625	1.508					1	DETECTED	165.0245 m/z @1.51 [CD8331_2.mzXML]	165.02447509765625	1.508	1.4314	1.6260166666666669	0.19461666666666688	8099.70361328125	65006.301283203145	0	1174	1.7475958329822048	1.2703437771975645	1.540687554395129	165.02383422851562	165.02459716796875
269	165.05467224121094	3.897366666666667					1	DETECTED	165.0547 m/z @3.90 [CD8331_2.mzXML]	165.05467224121094	3.897366666666667	2.6412166666666668	10.525733333333333	7.884516666666666	10773.689453125	1178243.2604685666	0	1174	0.30249255871892755	0.6826381447790443	0.2871213436116586	165.0542755126953	165.0549774169922
270	165.06954956054688	11.649583333333334					1	DETECTED	165.0695 m/z @11.65 [CD8331_2.mzXML]	165.06954956054688	11.649583333333334	1.8658666666666666	11.9774	10.111533333333332	99072.265625	5056739.421041782	0	1174	10.141842349674201	0.5168661129689204	0.03411065326429746	165.06954956054688	165.07582092285156
271	165.1597137451172	16.523616666666666					1	DETECTED	165.1597 m/z @16.52 [CD8331_2.mzXML]	165.1597137451172	16.523616666666666	0.22878333333333334	20.0	19.771216666666668	17612.17578125	4867374.525180079	0	1174	2.268695739274264	0.6066894314350809	0.38867013762825825	165.1573944091797	165.16502380371094
272	165.5899200439453	8.365233333333332					1	DETECTED	165.5899 m/z @8.37 [CD8331_2.mzXML]	165.5899200439453	8.365233333333332	5.62365	8.463233333333333	2.8395833333333336	6691.21484375	216286.09254907232	0	1174	0.34114180800594696	0.517872883674276	0.2287939302527864	165.58941650390625	165.59034729003906
273	166.0259552001953	2.3686333333333334					1	DETECTED	166.0260 m/z @2.37 [CD8331_2.mzXML]	166.0259552001953	2.3686333333333334	1.8521	8.316866666666666	6.464766666666666	43528.1796875	2416867.9118121327	0	1174	0.697490817273835	2.297106827090099	2.35959921603579	166.01878356933594	166.03506469726562
274	166.0471649169922	12.9346					1	DETECTED	166.0472 m/z @12.93 [CD8331_2.mzXML]	166.0471649169922	12.9346	1.9351833333333335	12.9346	10.999416666666667	30012.8671875	5367603.427938538	0	1174	10.901377722085105	0.5	null	166.0398406982422	166.0543670654297
275	166.0729217529297	11.649583333333334					1	DETECTED	166.0729 m/z @11.65 [CD8331_2.mzXML]	166.0729217529297	11.649583333333334	0.5932999999999999	11.680533333333333	11.087233333333334	15286.4775390625	2051100.5604623714	0	1174	3.3148569330437834	0.5045227047317663	0.008777002228977563	166.06375122070312	166.07508850097656
276	166.08595275878906	8.365233333333332					1	DETECTED	166.0860 m/z @8.37 [CD8331_2.mzXML]	166.08595275878906	8.365233333333332	0.30143333333333333	19.834166666666665	19.532733333333333	2322151.0	5.7946387352766745E7	1	1174	0.31289862602335816	0.8757753605425544	0.5054606937864269	166.07681274414062	166.0885772705078
277	166.09999084472656	8.38115					1	DETECTED	166.1000 m/z @8.38 [CD8331_2.mzXML]	166.09999084472656	8.38115	8.02985	8.830833333333334	0.8009833333333347	5989.88671875	105008.86229074092	0	1174	0.19390697826244185	1.1400275168422065	1.2800550336844132	166.09661865234375	166.1046905517578
278	166.11521911621094	2.6824500000000002					1	DETECTED	166.1152 m/z @2.68 [CD8331_2.mzXML]	166.11521911621094	2.6824500000000002	2.6824500000000002	18.000166666666665	15.317716666666666	21140.40234375	7620423.108633361	0	1174	5.721831228758044	null	null	166.1063232421875	166.1241455078125
279	166.52764892578125	2.531833333333333					1	DETECTED	166.5276 m/z @2.53 [CD8331_2.mzXML]	166.52764892578125	2.531833333333333	2.20315	3.6183833333333335	1.4152333333333336	4306.89697265625	225005.41883813482	0	1174	0.9805653318669796	2.152882713858325	2.5794073773817146	166.52713012695312	166.5281982421875
280	166.58425903320312	8.3331					1	DETECTED	166.5843 m/z @8.33 [CD8331_2.mzXML]	166.58425903320312	8.3331	8.047333333333333	8.446466666666668	0.3991333333333351	6688.84375	105377.25805383347	0	1174	0.2922630568668616	0.6983553015280546	0.39671060305610906	166.5840301513672	166.58436584472656
281	166.98458862304688	11.960866666666668					1	DETECTED	166.9846 m/z @11.96 [CD8331_2.mzXML]	166.98458862304688	11.960866666666668	0.10088333333333334	19.98166666666667	19.880783333333337	48152.9140625	7782291.2699550465	0	1174	1.0853603052786092	0.869197644854686	0.6570265295677935	166.98411560058594	166.98550415039062
282	167.02940368652344	11.8954					1	DETECTED	167.0294 m/z @11.90 [CD8331_2.mzXML]	167.02940368652344	11.8954	1.7666333333333335	11.8954	10.128766666666667	38012.42578125	3391670.7676518867	0	1174	9.958665051321352	0.5	null	167.02114868164062	167.03395080566406
283	167.06784057617188	10.3307					1	DETECTED	167.0678 m/z @10.33 [CD8331_2.mzXML]	167.06784057617188	10.3307	4.2879499999999995	10.41215	6.124200000000001	3820.464599609375	465656.4301009828	0	1174	0.253312927249123	0.5067394811964752	0.013478962392950268	167.06752014160156	167.0695037841797
284	167.08511352539062	11.634733333333333					1	DETECTED	167.0851 m/z @11.63 [CD8331_2.mzXML]	167.08511352539062	11.634733333333333	2.34145	12.096533333333333	9.755083333333333	627562.25	1.1676771566467784E7	1	1174	0.10878325350557816	0.5270381650614377	0.05113629547453907	167.0770263671875	167.0900421142578
285	168.08848571777344	11.634733333333333					1	DETECTED	168.0885 m/z @11.63 [CD8331_2.mzXML]	168.08848571777344	11.634733333333333	7.907166666666667	12.0112	4.104033333333334	80746.4609375	2177276.562762727	0	1174	0.12575291472220584	0.557292450487018	0.11696194840735658	168.08847045898438	168.09326171875
286	168.9800262451172	11.778866666666666					1	DETECTED	168.9800 m/z @11.78 [CD8331_2.mzXML]	168.9800262451172	11.778866666666666	0.11916666666666667	19.963166666666666	19.843999999999998	18985.958984375	3166118.8177339192	0	1174	1.6513354005829726	0.7299557028734177	0.40856748976942675	168.9796905517578	168.98651123046875
287	168.9958038330078	1.5809666666666666					1	DETECTED	168.9958 m/z @1.58 [CD8331_2.mzXML]	168.9958038330078	1.5809666666666666	1.5809666666666666	10.54095	8.959983333333334	7184.94189453125	2342767.152929901	0	1174	8.875103870548608	null	null	168.9958038330078	169.00531005859375
288	169.03558349609375	2.96765					1	DETECTED	169.0356 m/z @2.97 [CD8331_2.mzXML]	169.03558349609375	2.96765	2.0189833333333334	19.632333333333335	17.61335	89180.46875	4808232.570297914	0	1174	0.31742163741598084	1.090835273127362	0.937581173942622	169.03292846679688	169.03880310058594
289	169.0581512451172	1.7952166666666665					1	DETECTED	169.0582 m/z @1.80 [CD8331_2.mzXML]	169.0581512451172	1.7952166666666665	1.7514666666666665	17.3725	15.621033333333333	57609.61328125	3574138.6816516113	0	1174	0.11331617757093437	102.84351208446873	10.270355515925033	169.04823303222656	169.05996704101562
290	169.09471130371094	1.67185					1	DETECTED	169.0947 m/z @1.67 [CD8331_2.mzXML]	169.09471130371094	1.67185	1.5957000000000001	11.634733333333333	10.039033333333332	24042.251953125	5552765.483361634	0	1174	0.14815244570115005	49.65295805467282	92.81223419017101	169.0917205810547	169.09742736816406
291	170.0211944580078	9.963099999999999					1	DETECTED	170.0212 m/z @9.96 [CD8331_2.mzXML]	170.0211944580078	9.963099999999999	9.927850000000001	10.015766666666668	0.08791666666666664	4117.939453125	17809.803506225573	0	1174	0.09317447334234075	1.2470449172577613	1.4940898345155227	170.02085876464844	170.02125549316406
292	170.0599822998047	9.207516666666667					1	DETECTED	170.0600 m/z @9.21 [CD8331_2.mzXML]	170.0599822998047	9.207516666666667	1.8238833333333335	10.624683333333333	8.8008	249096.484375	3666698.6118385657	0	1174	0.10099794033357412	1.8207926140499346	1.6200387463226387	170.0528564453125	170.06134033203125
293	170.09628295898438	7.7301166666666665					1	DETECTED	170.0963 m/z @7.73 [CD8331_2.mzXML]	170.09628295898438	7.7301166666666665	0.10088333333333334	20.0	19.899116666666668	8126.3154296875	5443931.743194941	0	1174	6.689961344970651	1.3041360643489734	0.8450948134596402	170.09222412109375	170.0968017578125
294	171.0634765625	9.207516666666667					1	DETECTED	171.0635 m/z @9.21 [CD8331_2.mzXML]	171.0634765625	9.207516666666667	9.1336	9.963099999999999	0.8294999999999995	24810.306640625	220137.75607794183	0	1174	0.10996685569900855	5.611048478015732	1.7078675617339905	171.06288146972656	171.06369018554688
295	171.1484832763672	11.187283333333333					1	DETECTED	171.1485 m/z @11.19 [CD8331_2.mzXML]	171.1484832763672	11.187283333333333	0.10088333333333334	20.0	19.899116666666668	14542.87109375	4847956.036820187	0	1174	18.69719833693272	0.8974561925722808	3.7407129163201707	171.14840698242188	171.15135192871094
296	172.02426147460938	17.206333333333337					1	DETECTED	172.0243 m/z @17.21 [CD8331_2.mzXML]	172.02426147460938	17.206333333333337	0.13728333333333334	19.761000000000003	19.62371666666667	3673.581787109375	1551383.2186206353	0	1174	7.15710262877826	0.5748332996466313	0.14966659929326268	172.0237274169922	172.0260467529297
297	172.03697204589844	9.511166666666666					1	DETECTED	172.0370 m/z @9.51 [CD8331_2.mzXML]	172.03697204589844	9.511166666666666	9.475999999999999	9.614966666666668	0.13896666666666846	16588.9765625	76185.5017653813	0	1174	0.09232563404839489	1.975829383886262	3.4936196073780996	172.03672790527344	172.03697204589844
298	172.1331329345703	10.247000000000002					1	DETECTED	172.1331 m/z @10.25 [CD8331_2.mzXML]	172.1331329345703	10.247000000000002	10.174816666666667	13.056016666666666	2.8811999999999998	14131.9833984375	312292.174540527	0	1174	0.13248577878019852	19.957515585314695	3.5344708845411295	172.13296508789062	172.13333129882812
299	172.97840881347656	1.508					1	DETECTED	172.9784 m/z @1.51 [CD8331_2.mzXML]	172.97840881347656	1.508	1.4314	16.948166666666665	15.516766666666665	5471.91259765625	1536687.0196259764	0	1174	0.10047204670034815	101.2843777197563	201.5687554395126	172.97813415527344	172.98715209960938
300	173.020751953125	16.597483333333333					1	DETECTED	173.0208 m/z @16.60 [CD8331_2.mzXML]	173.020751953125	16.597483333333333	0.11916666666666667	19.98166666666667	19.8625	5502.72509765625	2473653.570539215	0	1174	3.425596752694336	0.6026859539657672	0.42461216781666783	173.01995849609375	173.02978515625
301	173.96112060546875	11.619866666666667					1	DETECTED	173.9611 m/z @11.62 [CD8331_2.mzXML]	173.96112060546875	11.619866666666667	0.10088333333333334	20.0	19.899116666666668	6230.47802734375	1923735.7344997863	0	1174	11.430726924065892	0.8637531668738128	1.7170804188947317	173.96083068847656	173.9618682861328
302	174.07864379882812	14.997116666666667					1	DETECTED	174.0786 m/z @15.00 [CD8331_2.mzXML]	174.07864379882812	14.997116666666667	3.63375	19.79733333333333	16.16358333333333	9682.15234375	2658606.769937985	0	1174	6.129112868877563	0.8640479210027764	0.8113555745989209	174.07603454589844	174.0793914794922
303	174.12759399414062	0.7389666666666667					1	DETECTED	174.1276 m/z @0.74 [CD8331_2.mzXML]	174.12759399414062	0.7389666666666667	0.10088333333333334	19.963166666666666	19.862283333333334	1981.770751953125	1247574.981420501	0	1174	19.24580443455522	15.564019851116626	30.12803970223325	174.1268310546875	174.13189697265625
304	174.9378204345703	1.6565166666666669					1	DETECTED	174.9378 m/z @1.66 [CD8331_2.mzXML]	174.9378204345703	1.6565166666666669	1.5957000000000001	1.7952166666666665	0.19951666666666634	88337.0390625	538338.2619084468	0	1174	0.09329118802632586	1.640312414360094	1.8817438752048514	174.93771362304688	174.93804931640625
305	174.9914093017578	1.4475333333333333					1	DETECTED	174.9914 m/z @1.45 [CD8331_2.mzXML]	174.9914093017578	1.4475333333333333	0.10088333333333334	20.0	19.899116666666668	44088.359375	3085999.6618204345	0	1174	0.13892564555632414	3.1830980351832996	1.2052437769779365	174.9906005859375	174.99209594726562
306	175.00830078125	13.83265					1	DETECTED	175.0083 m/z @13.83 [CD8331_2.mzXML]	175.00830078125	13.83265	9.1336	19.084999999999997	9.951399999999998	5186.38671875	1465023.2945453788	0	1174	2.673578925800779	1.0588736021110647	1.380209688439538	175.007568359375	175.0112762451172
307	175.0237579345703	3.2948999999999997					1	DETECTED	175.0238 m/z @3.29 [CD8331_2.mzXML]	175.0237579345703	3.2948999999999997	2.033183333333333	19.304	17.270816666666665	9918.763671875	1584808.7931090393	0	1174	0.5276132047652955	6.844173942908471	0.25814673513522796	175.01754760742188	175.0316162109375
308	175.05191040039062	11.778866666666666					1	DETECTED	175.0519 m/z @11.78 [CD8331_2.mzXML]	175.05191040039062	11.778866666666666	9.026733333333334	11.778866666666666	2.7521333333333313	2202.135009765625	304414.64766567986	0	1174	2.6951317723601207	0.5	null	175.05191040039062	175.05393981933594
309	175.0751190185547	15.585733333333334					1	DETECTED	175.0751 m/z @15.59 [CD8331_2.mzXML]	175.0751190185547	15.585733333333334	8.990833333333335	19.889333333333333	10.898499999999999	14013.115234375	3435067.4332048343	0	1174	2.918793252473648	0.841872600229437	0.6078936793630653	175.0740966796875	175.0756072998047
310	175.0898895263672	5.69435					1	DETECTED	175.0899 m/z @5.69 [CD8331_2.mzXML]	175.0898895263672	5.69435	0.11916666666666667	19.98166666666667	19.8625	2208.732666015625	1151467.6945192867	0	1174	1.8954786925055238	1.7813315556140157	2.562663111228032	175.08897399902344	175.0967254638672
311	175.11878967285156	1.8096999999999999					1	DETECTED	175.1188 m/z @1.81 [CD8331_2.mzXML]	175.11878967285156	1.8096999999999999	1.6107166666666666	11.204383333333334	9.593666666666667	79064.3828125	2372007.4950397653	0	1174	0.19972102551638238	1.9004082449745534	3.2284928565508717	175.1103057861328	175.12310791015625
312	176.0705108642578	10.525733333333333					1	DETECTED	176.0705 m/z @10.53 [CD8331_2.mzXML]	176.0705108642578	10.525733333333333	1.4929333333333332	15.065383333333333	13.57245	92246.25	1971141.259633239	0	1174	0.0853067271937249	0.6145243755418934	0.16128168354947045	176.06617736816406	176.07931518554688
313	176.97071838378906	1.508					1	DETECTED	176.9707 m/z @1.51 [CD8331_2.mzXML]	176.97071838378906	1.508	1.4127833333333333	17.427833333333336	16.015050000000002	31032.412109375	4228426.186958344	0	1174	0.12355273925321852	84.32415590087025	202.5376227243125	176.96078491210938	176.97348022460938
314	177.00140380859375	11.713083333333334					1	DETECTED	177.0014 m/z @11.71 [CD8331_2.mzXML]	177.00140380859375	11.713083333333334	1.4314	17.871	16.4396	5219.45458984375	2169461.8552511605	0	1174	0.3143411039788706	0.7994605293231815	1.6193113034137947	176.99827575683594	177.00711059570312
315	177.06072998046875	1.6565166666666669					1	DETECTED	177.0607 m/z @1.66 [CD8331_2.mzXML]	177.06072998046875	1.6565166666666669	1.6107166666666666	14.5761	12.965383333333333	15966.748046875	2346018.056341797	0	1174	0.06793404858874563	141.5434861717604	282.0869723435208	177.053466796875	177.0609130859375
316	177.07571411132812	1.9351833333333335					1	DETECTED	177.0757 m/z @1.94 [CD8331_2.mzXML]	177.07571411132812	1.9351833333333335	1.90755	10.660300000000001	8.75275	11846.4111328125	2177159.290585296	0	1174	8.650043611990688	158.37303980699602	315.7460796139921	177.07369995117188	177.07615661621094
317	177.0869598388672	2.6549					1	DETECTED	177.0870 m/z @2.65 [CD8331_2.mzXML]	177.0869598388672	2.6549	2.231133333333333	11.51575	9.284616666666668	6423.2529296875	893277.5334906008	0	1174	0.6911820780659474	10.954869031699833	6.268611312747525	177.08636474609375	177.09181213378906
318	177.16331481933594	12.575					1	DETECTED	177.1633 m/z @12.57 [CD8331_2.mzXML]	177.16331481933594	12.575	0.10088333333333334	20.0	19.899116666666668	3695.746826171875	1554659.0827344367	0	1174	7.878079410760751	0.7976162640774832	0.5941786805060152	177.15834045410156	177.16363525390625
319	177.95570373535156	6.2389					1	DETECTED	177.9557 m/z @6.24 [CD8331_2.mzXML]	177.95570373535156	6.2389	0.11916666666666667	19.249833333333335	19.130666666666666	3003.754638671875	1287413.813831177	0	1174	6.9714378509452075	1.5630310688918907	2.1260621377837814	177.95506286621094	177.95635986328125
320	179.04006958007812	1.5226					1	DETECTED	179.0401 m/z @1.52 [CD8331_2.mzXML]	179.04006958007812	1.5226	1.4314	16.322116666666666	14.890716666666666	11877.451171875	1219313.7825938417	0	1174	0.18608083965477729	81.63770102339186	162.2754020467837	179.0347137451172	179.0482177734375
321	179.05404663085938	15.242333333333333					1	DETECTED	179.0540 m/z @15.24 [CD8331_2.mzXML]	179.05404663085938	15.242333333333333	5.274366666666666	18.736666666666668	13.462300000000003	5432.00830078125	1285333.9715905772	0	1174	1.8957735832352345	0.6752781409782672	0.20206034335746043	179.05311584472656	179.05934143066406
322	179.0701904296875	10.510033333333332					1	DETECTED	179.0702 m/z @10.51 [CD8331_2.mzXML]	179.0701904296875	10.510033333333332	0.10088333333333334	20.0	19.899116666666668	65321.95703125	1911999.4988301382	0	1174	0.0883376690842308	0.5055825749021566	2.7812390339755937	179.06275939941406	179.0704345703125
323	180.06541442871094	9.736500000000001					1	DETECTED	180.0654 m/z @9.74 [CD8331_2.mzXML]	180.06541442871094	9.736500000000001	2.033183333333333	10.678283333333333	8.6451	59419.4140625	1126673.5365122082	0	1174	0.09933489929012396	0.5192598875105635	0.01457582479042053	180.06410217285156	180.0738525390625
324	180.08790588378906	8.866316666666668					1	DETECTED	180.0879 m/z @8.87 [CD8331_2.mzXML]	180.08790588378906	8.866316666666668	0.13728333333333334	19.595666666666666	19.458383333333334	3057.505126953125	1016789.1878144837	0	1174	9.92039991790419	1.1145783611014581	1.2291567222029163	180.07925415039062	180.0882568359375
325	180.9038543701172	1.6565166666666669					1	DETECTED	180.9039 m/z @1.66 [CD8331_2.mzXML]	180.9038543701172	1.6565166666666669	1.6414333333333333	2.0473166666666667	0.4058833333333334	14278.6240234375	187987.9633513183	0	1174	0.14497452214741102	13.454696132596485	25.90939226519297	180.90328979492188	180.90408325195312
326	180.94741821289062	16.817833333333333					1	DETECTED	180.9474 m/z @16.82 [CD8331_2.mzXML]	180.94741821289062	16.817833333333333	1.4127833333333333	19.815833333333334	18.40305	2011.58349609375	1101712.16970639	0	1174	1.0243202155687818	0.5973057536327374	0.19461150726547471	180.93765258789062	180.9480438232422
327	181.0719757080078	9.357683333333334					1	DETECTED	181.0720 m/z @9.36 [CD8331_2.mzXML]	181.0719757080078	9.357683333333334	0.15546666666666667	10.138983333333334	9.983516666666667	34906.58984375	1046814.8649720454	0	1174	0.4466038480264167	0.8829805632412997	0.8317565180069671	181.06866455078125	181.07308959960938
328	181.08538818359375	11.546183333333333					1	DETECTED	181.0854 m/z @11.55 [CD8331_2.mzXML]	181.08538818359375	11.546183333333333	4.382183333333333	16.985	12.602816666666666	837547.75	7407764.154463322	1	1174	0.09790960953197292	2.7826235624230593	4.146877902775626	181.08261108398438	181.0863037109375
329	182.08099365234375	3.897366666666667					1	DETECTED	182.0810 m/z @3.90 [CD8331_2.mzXML]	182.08099365234375	3.897366666666667	1.9490666666666667	11.649583333333334	9.700516666666667	180093.078125	1.2031052914514959E7	1	1174	0.3745702487519518	0.6427744515385263	0.24164570629034188	182.075439453125	182.0889434814453
330	182.14976501464844	17.3725					1	DETECTED	182.1498 m/z @17.37 [CD8331_2.mzXML]	182.14976501464844	17.3725	0.10088333333333334	20.0	19.899116666666668	71953.328125	2.057838482605157E7	1	1174	3.446802798149731	0.6405910290710571	0.3001925983753882	182.14898681640625	182.15045166015625
331	182.9625244140625	1.5375333333333332					1	DETECTED	182.9625 m/z @1.54 [CD8331_2.mzXML]	182.9625244140625	1.5375333333333332	1.4475333333333333	1.6107166666666666	0.16318333333333324	16039.2607421875	94129.55951110843	0	1174	0.11032096909239408	0.906574074074075	0.8524053050903956	182.96218872070312	182.9625701904297
332	183.049072265625	15.806783333333334					1	DETECTED	183.0491 m/z @15.81 [CD8331_2.mzXML]	183.049072265625	15.806783333333334	8.584933333333334	20.0	11.415066666666666	7140.95751953125	1986398.756359557	0	1174	1.8759243744440717	0.7903145777513149	0.6804423360246551	183.04795837402344	183.04928588867188
333	183.0845184326172	3.8818166666666665					1	DETECTED	183.0845 m/z @3.88 [CD8331_2.mzXML]	183.0845184326172	3.8818166666666665	2.1041666666666665	18.773500000000002	16.669333333333334	15425.2138671875	3343703.113693177	0	1174	0.6820679401802452	0.6041719301093317	0.24272075989452468	183.0796661376953	183.09414672851562
334	183.1095428466797	1.7357666666666667					1	DETECTED	183.1095 m/z @1.74 [CD8331_2.mzXML]	183.1095428466797	1.7357666666666667	0.37479999999999997	17.243499999999997	16.868699999999997	7023.75830078125	2091877.3291744385	0	1174	0.08218501761086272	1.7107436511000602	2.823264249694638	183.10069274902344	183.11053466796875
335	183.15304565429688	17.3725					1	DETECTED	183.1530 m/z @17.37 [CD8331_2.mzXML]	183.15304565429688	17.3725	0.13728333333333334	19.945	19.807716666666668	4615.490234375	1985480.8900332674	0	1174	9.384827844389545	0.5746291749547681	0.15141115937296656	183.1488800048828	183.1538848876953
336	184.0727996826172	12.994616666666667					1	DETECTED	184.0728 m/z @12.99 [CD8331_2.mzXML]	184.0727996826172	12.994616666666667	11.713083333333334	15.048499999999999	3.3354166666666654	75418.6328125	2978510.170868712	0	1174	0.4349916234235085	1.1732666850078233	2.1135123744996496	184.0724334716797	184.07347106933594
337	185.02659606933594	10.121066666666668					1	DETECTED	185.0266 m/z @10.12 [CD8331_2.mzXML]	185.02659606933594	10.121066666666668	10.033283333333333	10.156749999999999	0.1234666666666655	2974.78857421875	15293.862155029334	0	1174	0.11100303027073188	0.7032466299601154	0.4064932599202309	185.0261688232422	185.0266571044922
338	185.04180908203125	1.8933666666666666					1	DETECTED	185.0418 m/z @1.89 [CD8331_2.mzXML]	185.04180908203125	1.8933666666666666	1.6107166666666666	12.218333333333334	10.607616666666667	303663.875	4357666.956679783	0	1174	0.0915839831938221	29.37157501616197	3.5035829803375984	185.04058837890625	185.04820251464844
339	185.12838745117188	9.1159					1	DETECTED	185.1284 m/z @9.12 [CD8331_2.mzXML]	185.12838745117188	9.1159	9.026733333333334	9.441183333333333	0.41444999999999865	23911.923828125	183402.03391876264	0	1174	0.11050508704819251	1.408630416182985	2.11236673473506	185.1280975341797	185.12881469726562
340	186.0733642578125	1.8933666666666666					1	DETECTED	186.0734 m/z @1.89 [CD8331_2.mzXML]	186.0733642578125	1.8933666666666666	0.15546666666666667	8.937733333333334	8.782266666666667	45317.6640625	1075185.2429088443	0	1174	0.05079885048612298	18.878242676203147	1.4637605610509703	186.06356811523438	186.07693481445312
341	186.92263793945312	1.5519833333333333					1	DETECTED	186.9226 m/z @1.55 [CD8331_2.mzXML]	186.92263793945312	1.5519833333333333	1.4475333333333333	12.114033333333333	10.6665	18454.423828125	2813781.5593166505	0	1174	0.13924893195371024	51.06031594064149	99.54577934768709	186.9218292236328	186.9227294921875
342	186.95223999023438	9.207516666666667					1	DETECTED	186.9522 m/z @9.21 [CD8331_2.mzXML]	186.95223999023438	9.207516666666667	3.8818166666666665	9.3414	5.459583333333334	10338.5830078125	1007230.6593480225	0	1174	0.09407859198890911	0.5125695526722622	0.025139105344524352	186.9512939453125	186.95254516601562
343	187.05735778808594	1.8795166666666667					1	DETECTED	187.0574 m/z @1.88 [CD8331_2.mzXML]	187.05735778808594	1.8795166666666667	1.8521	15.770516666666667	13.918416666666667	529326.9375	3809096.710024934	0	1174	0.05049795737158913	6.671302003633245	6.3096993331802285	187.0548858642578	187.0603485107422
344	187.07119750976562	2.808683333333333					1	DETECTED	187.0712 m/z @2.81 [CD8331_2.mzXML]	187.07119750976562	2.808683333333333	2.395566666666667	16.02765	13.632083333333334	11901.5078125	1737323.7262436522	0	1174	0.11906560611962336	16.499072094242962	3.0255731587804977	187.0708770751953	187.07589721679688
345	187.13229370117188	11.033433333333333					1	DETECTED	187.1323 m/z @11.03 [CD8331_2.mzXML]	187.13229370117188	11.033433333333333	0.10088333333333334	20.0	19.899116666666668	14021.302734375	2825952.9122598846	0	1174	0.06009223506126915	0.6817132357813793	2.343232928299018	187.1248016357422	187.1394805908203
346	187.47254943847656	9.193033333333334					1	DETECTED	187.4725 m/z @9.19 [CD8331_2.mzXML]	187.47254943847656	9.193033333333334	9.149416666666667	16.560183333333335	7.410766666666667	8652.4697265625	707127.2978806458	0	1174	0.08840986826556829	84.95338173481049	2.864391479845487	187.4724578857422	187.47476196289062
347	188.03488159179688	2.1041666666666665					1	DETECTED	188.0349 m/z @2.10 [CD8331_2.mzXML]	188.03488159179688	2.1041666666666665	2.0473166666666667	13.593133333333332	11.545816666666665	5767.439453125	1437464.2511304931	0	1174	0.04988761718054935	101.54632072705978	202.09264145411956	188.02719116210938	188.03997802734375
348	188.07020568847656	9.207516666666667					1	DETECTED	188.0702 m/z @9.21 [CD8331_2.mzXML]	188.07020568847656	9.207516666666667	1.8933666666666666	10.947083333333333	9.053716666666666	3062414.5	2.394815789591013E7	1	1174	0.09739327153726407	1.7294223727570381	1.6600132758257393	188.0605926513672	188.07879638671875
349	188.0835723876953	9.193033333333334					1	DETECTED	188.0836 m/z @9.19 [CD8331_2.mzXML]	188.0835723876953	9.193033333333334	3.403	9.264366666666666	5.861366666666665	5302.064453125	755848.1900924378	0	1174	0.1023319342785971	0.5061600105929153	0.01232002118583054	188.08163452148438	188.09347534179688
350	188.0944366455078	15.33195					1	DETECTED	188.0944 m/z @15.33 [CD8331_2.mzXML]	188.0944366455078	15.33195	9.193033333333334	18.553333333333335	9.3603	3329.987060546875	994510.2205817874	0	1174	0.9487022541516552	0.7623739259098375	0.5247478518196751	188.0936279296875	188.10301208496094
351	188.67079162597656	9.207516666666667					1	DETECTED	188.6708 m/z @9.21 [CD8331_2.mzXML]	188.67079162597656	9.207516666666667	9.193033333333334	9.325050000000001	0.1320166666666669	8454.5986328125	37808.568603698935	0	1174	0.21767539108386913	4.557537399309746	8.115074798619492	188.67076110839844	188.6710662841797
352	188.9556427001953	1.5226					1	DETECTED	188.9556 m/z @1.52 [CD8331_2.mzXML]	188.9556427001953	1.5226	1.4628333333333332	1.56645	0.10361666666666669	5240.693359375	22287.233722656238	0	1174	0.08476737146891122	0.8668432794199656	0.7336865588399312	188.95533752441406	188.95614624023438
353	189.02359008789062	13.593133333333332					1	DETECTED	189.0236 m/z @13.59 [CD8331_2.mzXML]	189.02359008789062	13.593133333333332	11.778866666666666	14.9283	3.1494333333333344	6277.0390625	589795.247379822	0	1174	1.1107664160201836	0.8679631807158084	0.7359263614316166	189.02316284179688	189.02444458007812
354	189.046875	1.4314					1	DETECTED	189.0469 m/z @1.43 [CD8331_2.mzXML]	189.046875	1.4314	1.4127833333333333	19.852500000000003	18.43971666666667	7770.77197265625	1557337.4969184876	0	1174	0.08704266151987428	495.2475380483423	477.4912001654273	189.0432586669922	189.0557098388672
355	189.07376098632812	9.207516666666667					1	DETECTED	189.0738 m/z @9.21 [CD8331_2.mzXML]	189.07376098632812	9.207516666666667	9.1336	10.3307	1.1971000000000007	297661.25	2157216.068937319	0	1174	0.09274993602682535	1.949839435553372	1.793071841996688	189.07333374023438	189.0740509033203
356	189.08677673339844	2.627283333333333					1	DETECTED	189.0868 m/z @2.63 [CD8331_2.mzXML]	189.08677673339844	2.627283333333333	1.8658666666666666	18.9205	17.054633333333335	34186.96875	4070582.6467982777	0	1174	0.9118647313595853	12.293293201963937	21.341627815043584	189.0850067138672	189.0911102294922
357	190.0496826171875	9.945699999999999					1	DETECTED	190.0497 m/z @9.95 [CD8331_2.mzXML]	190.0496826171875	9.945699999999999	9.874783333333333	10.050916666666666	0.1761333333333326	2416.960205078125	18136.186492340068	0	1174	0.13020720825793397	1.2418331374853282	1.4836662749706564	190.04942321777344	190.05039978027344
358	190.06414794921875	11.4329					1	DETECTED	190.0641 m/z @11.43 [CD8331_2.mzXML]	190.06414794921875	11.4329	9.357683333333334	11.4329	2.075216666666666	9027.791015625	440288.24809973186	0	1174	1.0302086276752735	0.5	null	190.06414794921875	190.0741424560547
359	190.08567810058594	10.803816666666668					1	DETECTED	190.0857 m/z @10.80 [CD8331_2.mzXML]	190.08567810058594	10.803816666666668	2.6687166666666666	11.084883333333332	8.416166666666665	93149.640625	2135247.0478059356	1	1174	0.10350751447211692	0.5866247444328406	0.10358937687088421	190.07737731933594	190.09097290039062
360	190.14364624023438	10.346749999999998					1	DETECTED	190.1436 m/z @10.35 [CD8331_2.mzXML]	190.14364624023438	10.346749999999998	0.33841666666666664	19.46833333333333	19.129916666666663	21990.376953125	1897721.7489500127	0	1174	0.33492949895921953	0.955699417152373	30.504553316916237	190.14337158203125	190.14483642578125
361	190.96792602539062	13.83265					1	DETECTED	190.9679 m/z @13.83 [CD8331_2.mzXML]	190.96792602539062	13.83265	0.10088333333333334	19.98166666666667	19.880783333333337	6815.44775390625	1607537.3180884095	0	1174	1.963978420504656	0.7238975077253961	0.3510785975377243	190.96253967285156	190.96875
362	190.98028564453125	11.713083333333334					1	DETECTED	190.9803 m/z @11.71 [CD8331_2.mzXML]	190.98028564453125	11.713083333333334	1.4314	17.483333333333334	16.051933333333334	6084.36572265625	1778566.2607971495	0	1174	0.17102064178869192	0.7806082337360452	0.474234667721741	190.97959899902344	190.9839630126953
363	191.01748657226562	3.041233333333333					1	DETECTED	191.0175 m/z @3.04 [CD8331_2.mzXML]	191.01748657226562	3.041233333333333	2.20315	16.541766666666668	14.338616666666667	8835.548828125	1412936.274367371	0	1174	1.7210006100085997	8.554409863776478	0.48552196261896646	191.014404296875	191.0181427001953
364	191.03994750976562	1.7952166666666665					1	DETECTED	191.0399 m/z @1.80 [CD8331_2.mzXML]	191.03994750976562	1.7952166666666665	1.4314	17.05816666666667	15.626766666666668	69682.1171875	2247878.9803621834	0	1174	0.10050264060928549	1.1686844759629453	2.0218529392068585	191.03085327148438	191.04872131347656
365	191.07632446289062	1.6871833333333333					1	DETECTED	191.0763 m/z @1.69 [CD8331_2.mzXML]	191.07632446289062	1.6871833333333333	0.6844333333333333	9.207516666666667	8.523083333333334	95369.1953125	1.1511847376950683E7	0	1174	0.1273470865147155	35.829998669824946	75.90504178753179	191.0762481689453	191.07986450195312
366	192.0650634765625	7.783683333333333					1	DETECTED	192.0651 m/z @7.78 [CD8331_2.mzXML]	192.0650634765625	7.783683333333333	6.098466666666667	9.493666666666666	3.395199999999999	1889.51416015625	222417.03678405762	0	1174	1.837670114185804	1.0073482143740171	1.0146964287480342	192.06443786621094	192.06886291503906
367	193.03419494628906	3.2797					1	DETECTED	193.0342 m/z @3.28 [CD8331_2.mzXML]	193.03419494628906	3.2797	1.6871833333333333	17.132333333333335	15.445150000000002	5401.78125	1288026.0717801515	0	1174	0.2552456106316012	4.8492899080072425	8.698579816014485	193.0334014892578	193.03929138183594
368	193.0555419921875	1.508					1	DETECTED	193.0555 m/z @1.51 [CD8331_2.mzXML]	193.0555419921875	1.508	1.4475333333333333	15.6414	14.193866666666668	16106.412109375	3620036.402048096	0	1174	0.06278995302593549	117.36934950385888	233.73869900771777	193.04978942871094	193.05592346191406
369	193.0857696533203	10.510033333333332					1	DETECTED	193.0858 m/z @10.51 [CD8331_2.mzXML]	193.0857696533203	10.510033333333332	10.461633333333333	10.785716666666668	0.32408333333333417	62098.49609375	370315.9787727045	0	1174	0.09696367564290043	2.978001905444884	2.739169347039109	193.08482360839844	193.0858612060547
370	194.03245544433594	1.8383333333333334					1	DETECTED	194.0325 m/z @1.84 [CD8331_2.mzXML]	194.03245544433594	1.8383333333333334	0.10088333333333334	20.0	19.899116666666668	6140.76220703125	2685030.3846499035	0	1174	17.086566774756037	5.726529300603375	4.430589442261799	194.0323486328125	194.03378295898438
371	194.08908081054688	10.525733333333333					1	DETECTED	194.0891 m/z @10.53 [CD8331_2.mzXML]	194.08908081054688	10.525733333333333	10.478366666666666	10.642433333333335	0.16406666666666858	7053.5458984375	37347.234170104944	0	1174	0.09363153300761518	1.7318789584799517	2.4637579169599033	194.0884552001953	194.08935546875
372	194.96267700195312	11.119116666666667					1	DETECTED	194.9627 m/z @11.12 [CD8331_2.mzXML]	194.96267700195312	11.119116666666667	2.0897166666666664	16.781	14.691283333333333	4380.8046875	1998758.6800721432	0	1174	12.685328106722972	0.8135248927577321	0.6270497855154641	194.9583282470703	194.96356201171875
373	194.9766082763672	11.745483333333334					1	DETECTED	194.9766 m/z @11.75 [CD8331_2.mzXML]	194.9766082763672	11.745483333333334	11.619866666666667	14.237066666666667	2.6172000000000004	6806.17919921875	457901.9452944949	0	1174	0.8869994138161452	10.417407456547622	19.834814913095244	194.97555541992188	194.97698974609375
374	195.0297088623047	16.8925					1	DETECTED	195.0297 m/z @16.89 [CD8331_2.mzXML]	195.0297088623047	16.8925	0.11916666666666667	19.98166666666667	19.8625	7622.2431640625	3002982.374286041	0	1174	9.058870240505337	0.592085651828299	0.18492639214912143	195.02899169921875	195.0321502685547
375	195.06454467773438	10.929316666666667					1	DETECTED	195.0645 m/z @10.93 [CD8331_2.mzXML]	195.06454467773438	10.929316666666667	10.857916666666666	11.829283333333333	0.9713666666666665	16637.986328125	240011.04051977512	0	1174	0.09086240878123064	6.80228758169929	12.60457516339858	195.0644989013672	195.06565856933594
376	195.08737182617188	9.892233333333333					1	DETECTED	195.0874 m/z @9.89 [CD8331_2.mzXML]	195.08737182617188	9.892233333333333	0.10088333333333334	20.0	19.899116666666668	38360.609375	1.3851125099740593E7	0	1174	12.035621857365172	0.6924424532131789	0.6464414830232238	195.08303833007812	195.0880584716797
377	195.10098266601562	11.546183333333333					1	DETECTED	195.1010 m/z @11.55 [CD8331_2.mzXML]	195.10098266601562	11.546183333333333	11.51575	13.339550000000001	1.8238000000000003	42367.91796875	559109.8813030984	0	1174	0.08377461277102327	11.503213286612155	5.057126060262371	195.09103393554688	195.10150146484375
378	196.00270080566406	18.479499999999998					1	DETECTED	196.0027 m/z @18.48 [CD8331_2.mzXML]	196.00270080566406	18.479499999999998	0.10088333333333334	19.963166666666666	19.862283333333334	4250.32958984375	2009859.7998510129	0	1174	10.860659755698908	0.5403639374381641	0.08072787487632828	196.00210571289062	196.00314331054688
379	196.0601806640625	10.138983333333334					1	DETECTED	196.0602 m/z @10.14 [CD8331_2.mzXML]	196.0601806640625	10.138983333333334	8.884266666666667	18.037333333333333	9.153066666666666	95845.546875	1751708.8230201455	1	1174	0.10002898421305062	2.8323222084645794	0.1701618849974306	196.05950927734375	196.06863403320312
380	196.0908660888672	1.2311166666666666					1	DETECTED	196.0909 m/z @1.23 [CD8331_2.mzXML]	196.0908660888672	1.2311166666666666	0.31975	19.908	19.588250000000002	3256.02734375	1588139.0016430349	0	1174	7.846699592660617	10.74663509015764	20.49327018031528	196.0857696533203	196.09217834472656
381	196.10482788085938	11.546183333333333					1	DETECTED	196.1048 m/z @11.55 [CD8331_2.mzXML]	196.10482788085938	11.546183333333333	2.8511666666666664	18.64466666666667	15.793500000000003	6475.76171875	1569828.211431092	0	1174	11.032695574650162	0.9081926237442521	0.4297896159414249	196.0964813232422	196.10482788085938
382	196.8649139404297	1.9909666666666666					1	DETECTED	196.8649 m/z @1.99 [CD8331_2.mzXML]	196.8649139404297	1.9909666666666666	1.7194666666666667	9.6851	7.965633333333334	19859.56640625	1487728.8600281675	0	1174	0.18337399504361818	14.669674647022722	28.33934929404544	196.8585662841797	196.86505126953125
383	196.9556121826172	11.649583333333334					1	DETECTED	196.9556 m/z @11.65 [CD8331_2.mzXML]	196.9556121826172	11.649583333333334	11.51575	15.206533333333335	3.690783333333334	6371.01318359375	602132.6800124511	0	1174	0.3712940502228097	13.788729763387286	26.57745952677457	196.9550018310547	196.95639038085938
384	197.06463623046875	15.349916666666667					1	DETECTED	197.0646 m/z @15.35 [CD8331_2.mzXML]	197.06463623046875	15.349916666666667	8.760483333333333	19.871	11.110516666666665	10964.666015625	2663510.709093478	0	1174	6.7870143642593295	0.8188720744383192	0.6132014171231676	197.0633544921875	197.06503295898438
385	197.10055541992188	1.7357666666666667					1	DETECTED	197.1006 m/z @1.74 [CD8331_2.mzXML]	197.10055541992188	1.7357666666666667	1.6871833333333333	12.808	11.120816666666666	29334.318359375	5906986.538592285	0	1174	0.05987809320647286	114.45094339622621	227.90188679245242	197.10052490234375	197.10711669921875
386	197.1282958984375	9.736500000000001					1	DETECTED	197.1283 m/z @9.74 [CD8331_2.mzXML]	197.1282958984375	9.736500000000001	9.164316666666668	12.337216666666666	3.1728999999999985	11973.73828125	391467.0935495607	0	1174	0.07827491525419639	2.7726253240511483	4.5452506481022965	197.1281280517578	197.13253784179688
387	198.03155517578125	10.42915					1	DETECTED	198.0316 m/z @10.43 [CD8331_2.mzXML]	198.03155517578125	10.42915	10.41215	10.478366666666666	0.0662166666666657	7751.0849609375	27070.19276415988	0	1174	0.2316996454272786	1.9475490196078766	2.8950980392157533	198.0309600830078	198.03163146972656
388	198.05250549316406	10.54095					1	DETECTED	198.0525 m/z @10.54 [CD8331_2.mzXML]	198.05250549316406	10.54095	10.49405	10.678283333333333	0.18423333333333325	26320.708984375	135800.46636901802	0	1174	0.08979033811696446	1.9641080312721748	1.8157120515289495	198.0520782470703	198.05259704589844
389	198.09707641601562	8.619933333333334					1	DETECTED	198.0971 m/z @8.62 [CD8331_2.mzXML]	198.09707641601562	8.619933333333334	2.952916666666667	10.395016666666667	7.4421	1718.9659423828125	412693.1318446045	0	1174	6.31243042486306	0.6566153267004097	0.3132306534008193	198.09622192382812	198.0978240966797
390	198.86183166503906	1.9214					1	DETECTED	198.8618 m/z @1.92 [CD8331_2.mzXML]	198.86183166503906	1.9214	1.7194666666666667	2.2450833333333335	0.5256166666666668	22210.4140625	340690.04787939426	0	1174	0.35130436605261584	1.3014608781776171	1.4082436493503783	198.8614501953125	198.86236572265625
391	198.93992614746094	1.5519833333333333					1	DETECTED	198.9399 m/z @1.55 [CD8331_2.mzXML]	198.93992614746094	1.5519833333333333	1.4314	1.6414333333333333	0.2100333333333333	285683.625	1980522.2426142583	0	1174	0.11674399683125913	0.9218978852701373	0.6442567141025901	198.9397430419922	198.94007873535156
392	199.0165252685547	15.188783333333333					1	DETECTED	199.0165 m/z @15.19 [CD8331_2.mzXML]	199.0165252685547	15.188783333333333	0.4111166666666667	18.53483333333333	18.123716666666663	2439.5146484375	989071.4401563719	0	1174	0.5627900159164696	0.6132130692711975	0.22642613854239493	199.00865173339844	199.0176239013672
393	200.04031372070312	1.6871833333333333					1	DETECTED	200.0403 m/z @1.69 [CD8331_2.mzXML]	200.04031372070312	1.6871833333333333	1.5957000000000001	2.82275	1.22705	37118.95703125	385999.78898718255	0	1174	0.06396517621541542	6.67068966825365	23.32656332492841	200.04014587402344	200.044189453125
394	200.092041015625	9.325050000000001					1	DETECTED	200.0920 m/z @9.33 [CD8331_2.mzXML]	200.092041015625	9.325050000000001	2.982066666666667	9.857316666666666	6.875249999999999	5705.21337890625	618977.4453029175	0	1174	0.11179506266416084	0.5419571232254011	0.0839142464508023	200.09146118164062	200.09214782714844
395	200.20079040527344	10.395016666666667					1	DETECTED	200.2008 m/z @10.40 [CD8331_2.mzXML]	200.20079040527344	10.395016666666667	0.10088333333333334	19.98166666666667	19.880783333333337	15258.1796875	2180683.752097931	0	1174	0.13860605763621692	2.1672802538439595	1.503081870040921	200.1997528076172	200.20135498046875
396	200.9375762939453	1.5519833333333333					1	DETECTED	200.9376 m/z @1.55 [CD8331_2.mzXML]	200.9375762939453	1.5519833333333333	1.4628333333333332	1.5957000000000001	0.1328666666666669	35433.57421875	214262.11892138692	0	1174	0.11713349890415703	0.7451860160777724	0.49037203215554476	200.9375457763672	200.93785095214844
397	200.97300720214844	1.508					1	DETECTED	200.9730 m/z @1.51 [CD8331_2.mzXML]	200.97300720214844	1.508	1.4475333333333333	1.6260166666666669	0.17848333333333355	49517.03515625	328944.34001074225	0	1174	0.11748261806657867	1.4758820286659333	2.0566156722589013	200.9727783203125	200.97312927246094
398	201.0158233642578	1.8933666666666666					1	DETECTED	201.0158 m/z @1.89 [CD8331_2.mzXML]	201.0158233642578	1.8933666666666666	1.7514666666666665	17.113833333333332	15.362366666666667	49256.4140625	2479649.4356918335	0	1174	0.1115203810225398	54.1309607704956	100.9539249369344	201.01182556152344	201.01617431640625
399	201.1118927001953	0.7026333333333333					1	DETECTED	201.1119 m/z @0.70 [CD8331_2.mzXML]	201.1118927001953	0.7026333333333333	0.10088333333333334	20.0	19.899116666666668	39060.06640625	2.994699899887036E7	1	1174	3.010000678785454	16.534371970641185	17.52146807026895	201.11126708984375	201.11253356933594
400	202.11524963378906	0.9943333333333333					1	DETECTED	202.1152 m/z @0.99 [CD8331_2.mzXML]	202.11524963378906	0.9943333333333333	0.11916666666666667	19.98166666666667	19.8625	4999.994140625	3328534.026852413	0	1174	17.069050561467005	11.347838506951058	21.695677013902117	202.10711669921875	202.1161346435547
401	202.97052001953125	1.5519833333333333					1	DETECTED	202.9705 m/z @1.55 [CD8331_2.mzXML]	202.97052001953125	1.5519833333333333	1.4475333333333333	1.6107166666666666	0.16318333333333324	17244.08984375	99586.64712878419	0	1174	0.10607722561228172	0.7811552576990586	0.607592242082227	202.97030639648438	202.9709014892578
402	203.03147888183594	1.8933666666666666					1	DETECTED	203.0315 m/z @1.89 [CD8331_2.mzXML]	203.03147888183594	1.8933666666666666	1.4314	9.441183333333333	8.009783333333333	73176.0546875	3173012.608254273	0	1174	null	12.51469882376035	79.45147878715102	203.02268981933594	203.03846740722656
403	203.05203247070312	1.7952166666666665					1	DETECTED	203.0520 m/z @1.80 [CD8331_2.mzXML]	203.05203247070312	1.7952166666666665	1.67185	16.11945	14.447600000000001	2362040.25	3.234457845608163E7	1	1174	0.1709609510232022	4.413259206445493	7.499289763619505	203.04991149902344	203.05303955078125
404	203.1500244140625	1.8383333333333334					1	DETECTED	203.1500 m/z @1.84 [CD8331_2.mzXML]	203.1500244140625	1.8383333333333334	0.5022833333333333	13.431700000000001	12.929416666666668	54258.36328125	3083346.2478695684	0	1174	0.042338554218606994	4.838672454873196	0.07286311201504696	203.1421661376953	203.1504364013672
405	203.8238067626953	9.207516666666667					1	DETECTED	203.8238 m/z @9.21 [CD8331_2.mzXML]	203.8238067626953	9.207516666666667	8.866316666666668	9.373866666666666	0.5075499999999984	17197.30078125	164594.16144909657	0	1174	0.09031123184115941	0.7683756323049817	1.628597763981694	203.8232421875	203.831298828125
406	204.05563354492188	1.7952166666666665					1	DETECTED	204.0556 m/z @1.80 [CD8331_2.mzXML]	204.05563354492188	1.7952166666666665	0.21058333333333332	10.678283333333333	10.467699999999999	143830.453125	2591832.865060027	0	1174	0.06783099223254863	3.939010260596313	7.794802582256077	204.05543518066406	204.06556701660156
407	204.06570434570312	10.37875					1	DETECTED	204.0657 m/z @10.38 [CD8331_2.mzXML]	204.06570434570312	10.37875	9.562533333333333	19.46833333333333	9.905799999999997	3077.4482421875	638361.1783435366	0	1174	7.210804839890924	6.068119167704646	11.136238335409292	204.06570434570312	204.07086181640625
408	204.12269592285156	1.8795166666666667					1	DETECTED	204.1227 m/z @1.88 [CD8331_2.mzXML]	204.12269592285156	1.8795166666666667	1.8521	7.089333333333333	5.237233333333333	860447.9375	6423105.360367406	0	1174	0.05142306741651015	9.154901750682068	9.753179478410031	204.1193389892578	204.12338256835938
409	204.41615295410156	9.207516666666667					1	DETECTED	204.4162 m/z @9.21 [CD8331_2.mzXML]	204.41615295410156	9.207516666666667	9.164316666666668	12.114033333333333	2.9497166666666654	14061.880859375	714927.1017363279	0	1174	0.09623729797418967	34.140239197531805	67.28047839506361	204.41146850585938	204.4166259765625
410	204.95669555664062	1.6260166666666669					1	DETECTED	204.9567 m/z @1.63 [CD8331_2.mzXML]	204.95669555664062	1.6260166666666669	1.5809666666666666	1.7031833333333333	0.12221666666666664	58517.94140625	230804.63996875004	0	1174	0.07282933462076291	1.356455789863107	1.712911579726214	204.9564971923828	204.9569091796875
411	204.99610900878906	11.778866666666666					1	DETECTED	204.9961 m/z @11.78 [CD8331_2.mzXML]	204.99610900878906	11.778866666666666	11.575766666666668	19.852500000000003	8.276733333333334	5953.79931640625	774443.6838868409	0	1174	2.4060673705619173	20.376005251928706	39.75201050385741	204.99514770507812	205.0
412	205.04718017578125	9.3414					1	DETECTED	205.0472 m/z @9.34 [CD8331_2.mzXML]	205.04718017578125	9.3414	1.4475333333333333	9.892233333333333	8.444700000000001	17532.33984375	1575773.871623779	0	1174	7.430650704409927	0.5348899567596784	5.572345829683487	205.04244995117188	205.05686950683594
413	205.08547973632812	12.439583333333333					1	DETECTED	205.0855 m/z @12.44 [CD8331_2.mzXML]	205.08547973632812	12.439583333333333	0.10088333333333334	19.963166666666666	19.862283333333334	18821.251953125	4376298.108711727	0	1174	0.035697391604442075	0.5437715641717801	0.227687617539581	205.07589721679688	205.08651733398438
414	205.0968780517578	9.207516666666667					1	DETECTED	205.0969 m/z @9.21 [CD8331_2.mzXML]	205.0968780517578	9.207516666666667	9.1159	10.947083333333333	1.8311833333333336	4990352.5	3.774337785893984E7	1	1174	0.09559320838187979	1.8191231622395136	1.765244176388643	205.09669494628906	205.09730529785156
415	205.1260986328125	1.8795166666666667					1	DETECTED	205.1261 m/z @1.88 [CD8331_2.mzXML]	205.1260986328125	1.8795166666666667	1.8521	9.325050000000001	7.472950000000001	76361.3203125	1336762.4789050594	0	1174	0.06617308879508799	133.55403766634365	8.82535858377138	205.11746215820312	205.13595581054688
416	205.98695373535156	11.605233333333333					1	DETECTED	205.9870 m/z @11.61 [CD8331_2.mzXML]	205.98695373535156	11.605233333333333	0.15546666666666667	19.963166666666666	19.8077	14134.119140625	3958555.6975785196	0	1174	5.275909268331365	0.7416595823042158	1.2110756508828955	205.9864044189453	205.9949493408203
417	206.08119201660156	10.314916666666667					1	DETECTED	206.0812 m/z @10.31 [CD8331_2.mzXML]	206.08119201660156	10.314916666666667	1.2493333333333332	17.187333333333335	15.938000000000002	46300.1875	2207139.0968528455	0	1174	0.09269437773754596	0.5133239959647342	0.01476710704140876	206.0809326171875	206.08958435058594
418	206.1001739501953	9.207516666666667					1	DETECTED	206.1002 m/z @9.21 [CD8331_2.mzXML]	206.1001739501953	9.207516666666667	9.1159	10.37875	1.2628500000000003	537127.4375	3932639.771177553	0	1174	0.09810104963268707	1.5657022540101984	1.7456565672992759	206.10000610351562	206.10052490234375
419	206.3818817138672	9.207516666666667					1	DETECTED	206.3819 m/z @9.21 [CD8331_2.mzXML]	206.3818817138672	9.207516666666667	9.1336	9.279166666666667	0.1455666666666673	16673.09375	94238.54337219239	0	1174	0.0963267341338927	0.9846674182638064	0.9189259476894821	206.38134765625	206.38253784179688
420	206.89349365234375	1.7357666666666667					1	DETECTED	206.8935 m/z @1.74 [CD8331_2.mzXML]	206.89349365234375	1.7357666666666667	1.67185	2.0048833333333334	0.3330333333333333	72002.15625	546348.4429538572	0	1174	0.1143589510548162	2.605215123859193	3.5795893771785146	206.89344787597656	206.89378356933594
421	206.99087524414062	17.0215					1	DETECTED	206.9909 m/z @17.02 [CD8331_2.mzXML]	206.99087524414062	17.0215	0.10088333333333334	20.0	19.899116666666668	6462.45458984375	2262289.611639161	0	1174	1.5678816314486959	0.5880139317223466	0.15850328804898373	206.9883575439453	206.9915008544922
422	207.0167236328125	12.354000000000001					1	DETECTED	207.0167 m/z @12.35 [CD8331_2.mzXML]	207.0167236328125	12.354000000000001	1.4314	15.188783333333333	13.757383333333333	9206.8701171875	2245623.675465822	0	1174	4.635628700218339	0.6297668747978198	0.2595337495956395	207.0117950439453	207.02642822265625
423	207.1043243408203	9.207516666666667					1	DETECTED	207.1043 m/z @9.21 [CD8331_2.mzXML]	207.1043243408203	9.207516666666667	3.8818166666666665	9.9982	6.116383333333334	22813.640625	547173.3720881351	0	1174	0.18810187164885228	0.5156387438335245	0.813643532347277	207.09649658203125	207.1125946044922
424	208.0491180419922	15.678483333333332					1	DETECTED	208.0491 m/z @15.68 [CD8331_2.mzXML]	208.0491180419922	15.678483333333332	0.21058333333333332	19.908	19.69741666666667	13945.0302734375	4021562.888290131	0	1174	3.1494881799214642	0.823122549183707	0.585388096554136	208.04823303222656	208.0491943359375
425	208.13299560546875	8.830833333333334					1	DETECTED	208.1330 m/z @8.83 [CD8331_2.mzXML]	208.13299560546875	8.830833333333334	8.3331	8.848466666666667	0.515366666666667	2309.37841796875	36460.91759564213	0	1174	0.15749638647973008	0.5177136351459943	0.035427270291988604	208.132568359375	208.1337890625
426	208.89056396484375	1.7357666666666667					1	DETECTED	208.8906 m/z @1.74 [CD8331_2.mzXML]	208.89056396484375	1.7357666666666667	1.67185	2.0189833333333334	0.3471333333333333	43849.44140625	367305.8242238769	0	1174	0.10576827036369707	2.7155149934810967	2.7485196650294506	208.89027404785156	208.8909454345703
427	208.9400177001953	1.6565166666666669					1	DETECTED	208.9400 m/z @1.66 [CD8331_2.mzXML]	208.9400177001953	1.6565166666666669	1.6565166666666669	13.116950000000001	11.460433333333334	11114.5	2010101.843302246	0	1174	0.49927247979765466	null	null	208.9344482421875	208.94644165039062
428	208.9784698486328	13.971633333333333					1	DETECTED	208.9785 m/z @13.97 [CD8331_2.mzXML]	208.9784698486328	13.971633333333333	11.713083333333334	15.512833333333333	3.7997499999999995	7485.73828125	817687.5227348026	0	1174	0.38625988923940113	0.8411923579287597	0.6823847158575193	208.9776611328125	208.9792938232422
429	209.0332489013672	1.508					1	DETECTED	209.0332 m/z @1.51 [CD8331_2.mzXML]	209.0332489013672	1.508	1.4127833333333333	5.5887166666666666	4.175933333333333	61983.23828125	772558.0499247743	0	1174	0.0767895401649199	1.0708222558501472	0.8909288931064336	209.03189086914062	209.0336151123047
430	209.04534912109375	16.560183333333335					1	DETECTED	209.0453 m/z @16.56 [CD8331_2.mzXML]	209.04534912109375	16.560183333333335	0.10088333333333334	20.0	19.899116666666668	27682.787109375	7287856.428808045	0	1174	2.71749983376135	0.5989062276979824	0.4655961555641279	209.04466247558594	209.04647827148438
431	209.09176635742188	7.7301166666666665					1	DETECTED	209.0918 m/z @7.73 [CD8331_2.mzXML]	209.09176635742188	7.7301166666666665	5.817116666666666	8.497766666666667	2.680650000000001	11595.98828125	746391.1604822384	0	1174	0.9306836290866993	0.6063587962325396	0.19718241622027752	209.09132385253906	209.09259033203125
432	209.11676025390625	12.028266666666667					1	DETECTED	209.1168 m/z @12.03 [CD8331_2.mzXML]	209.11676025390625	12.028266666666667	11.015833333333335	12.7415	1.7256666666666653	71524.015625	947337.3071004618	0	1174	0.14048565388308987	2.9321105401949326	4.178661638612485	209.10745239257812	209.11732482910156
433	210.08731079101562	9.511166666666666					1	DETECTED	210.0873 m/z @9.51 [CD8331_2.mzXML]	210.08731079101562	9.511166666666666	6.063	14.945783333333333	8.882783333333332	1699.3270263671875	489038.02778405766	0	1174	3.6877201928144645	1.2880443714050944	1.576088742810189	210.08383178710938	210.09495544433594
434	210.93519592285156	11.8123					1	DETECTED	210.9352 m/z @11.81 [CD8331_2.mzXML]	210.93519592285156	11.8123	11.102066666666667	18.185166666666664	7.083099999999996	11168.439453125	1037338.869731598	0	1174	0.2607097147856656	2.5543386144957054	6.561035656898822	210.93357849121094	210.9361572265625
435	211.04188537597656	2.7241666666666666					1	DETECTED	211.0419 m/z @2.72 [CD8331_2.mzXML]	211.04188537597656	2.7241666666666666	2.1605666666666665	18.166666666666668	16.0061	21492.19921875	2819801.2479149774	0	1174	0.15791514687438601	14.210799345208484	0.7372185850201385	211.04148864746094	211.05015563964844
436	211.08013916015625	14.709283333333333					1	DETECTED	211.0801 m/z @14.71 [CD8331_2.mzXML]	211.08013916015625	14.709283333333333	12.28615	17.28033333333333	4.994183333333332	4791.10595703125	567960.3463858948	0	1174	0.7737861354534044	1.0305217762126166	0.6102180791083989	211.07571411132812	211.0804901123047
437	211.1327667236328	11.664916666666667					1	DETECTED	211.1328 m/z @11.66 [CD8331_2.mzXML]	211.1327667236328	11.664916666666667	0.10088333333333334	20.0	19.899116666666668	6515.30078125	3378614.0793098146	0	1174	9.54681790841638	0.8603882440094431	1.1056896541951609	211.1229248046875	211.13369750976562
438	211.14405822753906	10.281983333333333					1	DETECTED	211.1441 m/z @10.28 [CD8331_2.mzXML]	211.14405822753906	10.281983333333333	3.2493666666666665	14.675933333333335	11.426566666666668	7291.6748046875	1473847.3269995726	0	1174	0.13356624532002925	0.8123979457622461	0.6247958915244922	211.14381408691406	211.1521453857422
439	212.0193328857422	11.385700000000002					1	DETECTED	212.0193 m/z @11.39 [CD8331_2.mzXML]	212.0193328857422	11.385700000000002	2.3550166666666663	11.51575	9.160733333333335	28500.0859375	5402736.359283694	0	1174	0.09858459719253077	0.5072004517930536	0.014400903586107237	212.0126495361328	212.01988220214844
440	212.838623046875	2.0048833333333334					1	DETECTED	212.8386 m/z @2.00 [CD8331_2.mzXML]	212.838623046875	2.0048833333333334	1.7194666666666667	2.2450833333333335	0.5256166666666668	16821.615234375	290267.5275190429	0	1174	0.3942093172035184	0.9207883211678836	0.8415766423357671	212.83834838867188	212.839111328125
441	213.17782592773438	10.510033333333332					1	DETECTED	213.1778 m/z @10.51 [CD8331_2.mzXML]	213.17782592773438	10.510033333333332	2.7102833333333334	19.012166666666666	16.301883333333333	3515.63427734375	1021062.22309021	0	1174	0.14094054653129007	1.0450260157911044	1.0900520315822089	213.1715850830078	213.18560791015625
442	213.66639709472656	10.314916666666667					1	DETECTED	213.6664 m/z @10.31 [CD8331_2.mzXML]	213.66639709472656	10.314916666666667	0.33841666666666664	16.248733333333334	15.910316666666667	3762.729736328125	1112601.7220578918	0	1174	0.08482623984882132	0.7973896991262801	0.5947793982525602	213.66258239746094	213.6691436767578
443	213.9586639404297	19.267833333333332					1	DETECTED	213.9587 m/z @19.27 [CD8331_2.mzXML]	213.9586639404297	19.267833333333332	0.10088333333333334	20.0	19.899116666666668	3145.87841796875	1164660.3859970712	0	1174	1.7087225344931447	0.5190997176563478	0.040221543686742724	213.95799255371094	213.96002197265625
444	214.05868530273438	1.8383333333333334					1	DETECTED	214.0587 m/z @1.84 [CD8331_2.mzXML]	214.05868530273438	1.8383333333333334	1.8096999999999999	2.17485	0.3651500000000003	19387.658203125	203256.26079406738	0	1174	0.047436078792509884	6.3763096623981035	12.462839852914511	214.05848693847656	214.0599822998047
445	214.9172821044922	1.5519833333333333					1	DETECTED	214.9173 m/z @1.55 [CD8331_2.mzXML]	214.9172821044922	1.5519833333333333	1.4314	1.67185	0.24045000000000005	1009856.6875	6266471.04114307	0	1174	0.09690552744516889	0.8555690219632957	0.6417722550278185	214.9167022705078	214.91761779785156
446	215.01596069335938	1.9351833333333335					1	DETECTED	215.0160 m/z @1.94 [CD8331_2.mzXML]	215.01596069335938	1.9351833333333335	1.8933666666666666	10.395016666666667	8.50165	65297.09375	2686827.459974977	0	1174	0.1469862979693144	23.220211182036397	16.555581767459604	215.0149383544922	215.02272033691406
447	215.0327606201172	10.314916666666667					1	DETECTED	215.0328 m/z @10.31 [CD8331_2.mzXML]	215.0327606201172	10.314916666666667	10.247000000000002	14.9283	4.6812999999999985	1082017.75	7654048.447532422	1	1174	0.08978551353178688	1.7765500735270086	2.047807410067983	215.0257568359375	215.033203125
448	215.92095947265625	1.5519833333333333					1	DETECTED	215.9210 m/z @1.55 [CD8331_2.mzXML]	215.92095947265625	1.5519833333333333	1.4628333333333332	7.481283333333334	6.0184500000000005	31166.951171875	1262951.9354487916	0	1174	0.09295396862419159	33.75462703309028	0.7398698504217159	215.9111785888672	215.92105102539062
449	216.03619384765625	10.298916666666665					1	DETECTED	216.0362 m/z @10.30 [CD8331_2.mzXML]	216.03619384765625	10.298916666666665	10.26445	19.79733333333333	9.53288333333333	66670.0546875	1049772.8733111585	0	1174	0.09026510251645092	3.9942829238083024	4.307116244045662	216.03053283691406	216.036376953125
450	216.92233276367188	1.6871833333333333					1	DETECTED	216.9223 m/z @1.69 [CD8331_2.mzXML]	216.92233276367188	1.6871833333333333	1.4780833333333334	5.222049999999999	3.743966666666666	168917.75	3176899.186142211	0	1174	0.13220870120660067	0.8773257980744472	4.74541235114414	216.9136199951172	216.9300994873047
451	216.95053100585938	1.5519833333333333					1	DETECTED	216.9505 m/z @1.55 [CD8331_2.mzXML]	216.95053100585938	1.5519833333333333	1.4314	1.6260166666666669	0.19461666666666688	141423.34375	888404.7638544927	0	1174	0.10940422394416505	0.8089985344488656	0.6581224330162786	216.95021057128906	216.95074462890625
452	217.02969360351562	10.314916666666667					1	DETECTED	217.0297 m/z @10.31 [CD8331_2.mzXML]	217.02969360351562	10.314916666666667	10.247000000000002	17.741666666666667	7.4946666666666655	317026.8125	2757804.991203402	1	1174	0.0901957304938783	1.7841319478249416	2.0475897287013467	217.02691650390625	217.03021240234375
453	217.08184814453125	1.8658666666666666					1	DETECTED	217.0818 m/z @1.87 [CD8331_2.mzXML]	217.08184814453125	1.8658666666666666	1.8383333333333334	15.421683333333334	13.583350000000001	66744.7578125	1488386.873747651	0	1174	0.04003107978005582	22.93259095382293	27.677942423648798	217.0806427001953	217.089599609375
454	217.12144470214844	18.4615					1	DETECTED	217.1214 m/z @18.46 [CD8331_2.mzXML]	217.12144470214844	18.4615	0.10088333333333334	20.0	19.899116666666668	9996.8447265625	2777464.1187937018	0	1174	2.830556462390298	0.5858678298277721	0.16061657285093842	217.11856079101562	217.1221923828125
455	217.9510040283203	1.5519833333333333					1	DETECTED	217.9510 m/z @1.55 [CD8331_2.mzXML]	217.9510040283203	1.5519833333333333	1.4475333333333333	4.841633333333333	3.3941	15268.091796875	912003.3402880859	0	1174	0.0657015569667525	16.247486835806615	30.667379397092144	217.95074462890625	217.95408630371094
456	218.0333709716797	10.314916666666667					1	DETECTED	218.0334 m/z @10.31 [CD8331_2.mzXML]	218.0333709716797	10.314916666666667	9.06225	11.102066666666667	2.039816666666667	23276.267578125	421060.55076318444	0	1174	0.14858160571503376	2.214177721086561	0.11020490899028981	218.02560424804688	218.0424041748047
457	218.0765838623047	3.6957333333333335					1	DETECTED	218.0766 m/z @3.70 [CD8331_2.mzXML]	218.0765838623047	3.6957333333333335	3.6957333333333335	19.358333333333334	15.662600000000001	4604.29443359375	2046076.6485186766	0	1174	13.841330626658987	null	null	218.0765838623047	218.0860595703125
458	218.1383056640625	1.9909666666666666					1	DETECTED	218.1383 m/z @1.99 [CD8331_2.mzXML]	218.1383056640625	1.9909666666666666	0.10088333333333334	20.0	19.899116666666668	26737.150390625	3540273.734026096	0	1174	3.48578298386393	2.0634524234024147	9.578534036462496	218.13572692871094	218.1390380859375
459	218.211181640625	10.42915					1	DETECTED	218.2112 m/z @10.43 [CD8331_2.mzXML]	218.211181640625	10.42915	10.362616666666666	10.461633333333333	0.09901666666666742	5820.27099609375	25747.387562500175	0	1174	0.1008387737786478	0.744113226452904	0.488226452905808	218.21116638183594	218.21160888671875
460	218.91937255859375	1.7031833333333333					1	DETECTED	218.9194 m/z @1.70 [CD8331_2.mzXML]	218.91937255859375	1.7031833333333333	1.4628333333333332	1.78105	0.3182166666666668	54586.58203125	580251.4117308351	0	1174	0.26608760553731114	1.1235008735980554	1.2783614843747908	218.9103546142578	218.91949462890625
461	218.9835968017578	1.508					1	DETECTED	218.9836 m/z @1.51 [CD8331_2.mzXML]	218.9835968017578	1.508	1.4628333333333332	5.904483333333333	4.44165	20743.44140625	2105476.5840490726	0	1174	0.10221371831271231	49.16955719557181	97.33911439114362	218.9835662841797	218.99093627929688
462	219.0259246826172	1.78105					1	DETECTED	219.0259 m/z @1.78 [CD8331_2.mzXML]	219.0259246826172	1.78105	1.7031833333333333	18.5165	16.81331666666667	1547665.25	1.740265459340468E7	1	1174	0.06657726817771747	3.7671982264281865	6.264082513061614	219.01608276367188	219.03358459472656
463	219.04324340820312	8.690183333333332					1	DETECTED	219.0432 m/z @8.69 [CD8331_2.mzXML]	219.04324340820312	8.690183333333332	8.480483333333334	11.102066666666667	2.6215833333333336	5937.1376953125	374512.0086036988	0	1174	0.1541815082891258	6.2507947862025715	5.0801981175204896	219.04307556152344	219.0465087890625
464	219.11708068847656	14.7759					1	DETECTED	219.1171 m/z @14.78 [CD8331_2.mzXML]	219.11708068847656	14.7759	9.264366666666666	19.286	10.021633333333336	12167.5283203125	1460120.2674751587	0	1174	0.9813822403146606	0.9158406303404054	0.8746736115942815	219.10987854003906	219.12548828125
465	219.17381286621094	10.732783333333334					1	DETECTED	219.1738 m/z @10.73 [CD8331_2.mzXML]	219.17381286621094	10.732783333333334	0.11916666666666667	20.0	19.88083333333333	12804.3642578125	2096898.2053337716	0	1174	0.12609319263274443	4.725310758497668	2.006593911593504	219.1730194091797	219.1751251220703
466	220.029541015625	1.7666333333333335					1	DETECTED	220.0295 m/z @1.77 [CD8331_2.mzXML]	220.029541015625	1.7666333333333335	1.7514666666666665	4.037016666666667	2.2855500000000006	88970.8203125	1249054.6521921388	0	1174	0.06981119539520342	77.17416965791543	17.38460185475829	220.0294952392578	220.0376739501953
467	220.1177520751953	8.90225					1	DETECTED	220.1178 m/z @8.90 [CD8331_2.mzXML]	220.1177520751953	8.90225	8.760483333333333	15.0829	6.322416666666667	15636.4423828125	497053.9111726681	0	1174	0.08470892471739688	22.298671525981568	0.846773685104406	220.11697387695312	220.12051391601562
468	220.9342498779297	1.6260166666666669					1	DETECTED	220.9342 m/z @1.63 [CD8331_2.mzXML]	220.9342498779297	1.6260166666666669	1.56645	1.7031833333333333	0.13673333333333337	126262.96875	557400.0794169926	0	1174	0.07139817409190363	1.1477336317851088	1.303320636689771	220.9341583251953	220.9345245361328
469	220.9810791015625	1.5519833333333333					1	DETECTED	220.9811 m/z @1.55 [CD8331_2.mzXML]	220.9810791015625	1.5519833333333333	1.4628333333333332	1.56645	0.10361666666666669	6137.62744140625	25597.03219311522	0	1174	0.07572540583389142	0.5811366610581414	0.16227332211628287	220.98104858398438	220.98133850097656
470	221.00621032714844	14.997116666666667					1	DETECTED	221.0062 m/z @15.00 [CD8331_2.mzXML]	221.00621032714844	14.997116666666667	0.13728333333333334	18.883666666666667	18.746383333333334	2286.66650390625	1181421.6028715202	0	1174	0.8330655159466449	0.6307736739981381	0.26154734799627627	220.99700927734375	221.00732421875
471	221.0244140625	1.78105					1	DETECTED	221.0244 m/z @1.78 [CD8331_2.mzXML]	221.0244140625	1.78105	1.7194666666666667	17.629833333333334	15.910366666666667	102916.640625	2967576.0849719844	0	1174	0.15842130880261074	4.056389327794669	6.450883590627621	221.02127075195312	221.0259246826172
472	221.05271911621094	11.561016666666665					1	DETECTED	221.0527 m/z @11.56 [CD8331_2.mzXML]	221.05271911621094	11.561016666666665	2.894066666666667	11.72895	8.834883333333332	15780.7685546875	4367807.197324401	0	1174	0.5428077727867464	0.5096881448106505	0.019376289621300915	221.05084228515625	221.05316162109375
473	221.08078002929688	10.525733333333333					1	DETECTED	221.0808 m/z @10.53 [CD8331_2.mzXML]	221.08078002929688	10.525733333333333	2.6549	10.642433333333335	7.987533333333335	20074.22265625	1217256.8205356444	0	1174	0.0956757649043567	1.4784177272436445	1.7522973186508282	221.07545471191406	221.08103942871094
474	222.0645751953125	15.242333333333333					1	DETECTED	222.0646 m/z @15.24 [CD8331_2.mzXML]	222.0645751953125	15.242333333333333	9.325050000000001	19.871	10.545949999999998	11811.80078125	2981587.5169720454	0	1174	5.678647702860166	0.8837096317766379	0.7906632889982301	222.0638427734375	222.06820678710938
475	222.994140625	13.83265					1	DETECTED	222.9941 m/z @13.83 [CD8331_2.mzXML]	222.994140625	13.83265	10.298916666666665	15.33195	5.033033333333336	24665.279296875	2953884.541456023	0	1174	1.890927022108519	0.7121410783684867	0.42428215673697356	222.99229431152344	222.99464416503906
476	223.06103515625	15.494283333333334					1	DETECTED	223.0610 m/z @15.49 [CD8331_2.mzXML]	223.06103515625	15.494283333333334	8.795566666666668	19.889333333333333	11.093766666666665	25014.888671875	6279813.885256099	0	1174	2.4522026908870043	0.7915915118575444	0.6232383586387709	223.05934143066406	223.0612030029297
477	223.09593200683594	11.546183333333333					1	DETECTED	223.0959 m/z @11.55 [CD8331_2.mzXML]	223.09593200683594	11.546183333333333	0.10088333333333334	20.0	19.899116666666668	637627.875	9304208.291858274	1	1174	0.09110139090115332	0.5113147319922996	3.8517374293713798	223.08775329589844	223.0965576171875
478	223.16864013671875	12.183516666666666					1	DETECTED	223.1686 m/z @12.18 [CD8331_2.mzXML]	223.16864013671875	12.183516666666666	11.994166666666667	15.224250000000001	3.2300833333333347	5179.6142578125	614701.747780579	0	1174	3.052594355499389	8.5293988205264	16.0587976410528	223.16836547851562	223.1693878173828
479	224.8644561767578	1.7357666666666667					1	DETECTED	224.8645 m/z @1.74 [CD8331_2.mzXML]	224.8644561767578	1.7357666666666667	1.67185	1.9490666666666667	0.27721666666666667	48108.66796875	430559.0134853514	0	1174	0.11521081011380985	2.168578878748372	3.0535912257490057	224.8644561767578	224.86495971679688
480	224.95089721679688	11.846516666666668					1	DETECTED	224.9509 m/z @11.85 [CD8331_2.mzXML]	224.95089721679688	11.846516666666668	11.067716666666666	16.634066666666666	5.56635	29749.73046875	2240307.214567963	0	1174	0.9050486371399451	3.1840650290337873	4.453595570344084	224.94976806640625	224.95175170898438
481	225.07565307617188	10.21105					1	DETECTED	225.0757 m/z @10.21 [CD8331_2.mzXML]	225.07565307617188	10.21105	10.156749999999999	17.409333333333333	7.252583333333334	8409.20703125	472359.1056341246	0	1174	0.08550543841052516	66.78253529772701	1.3148429367197523	225.07150268554688	225.07565307617188
482	226.0448455810547	2.033183333333333					1	DETECTED	226.0448 m/z @2.03 [CD8331_2.mzXML]	226.0448455810547	2.033183333333333	1.7514666666666665	14.980016666666668	13.228550000000002	16562.83984375	1010133.9597263185	0	1174	0.1297606538901328	4.022628524489929	30.13847422206655	226.0381317138672	226.05126953125
483	226.11863708496094	8.38115					1	DETECTED	226.1186 m/z @8.38 [CD8331_2.mzXML]	226.11863708496094	8.38115	8.012583333333334	17.851999999999997	9.839416666666663	3099.8095703125	812561.8056846618	0	1174	0.3068392797701769	13.34821832323416	25.69643664646832	226.1118621826172	226.1192626953125
484	226.9510955810547	1.6414333333333333					1	DETECTED	226.9511 m/z @1.64 [CD8331_2.mzXML]	226.9510955810547	1.6414333333333333	0.648	19.742666666666665	19.094666666666665	578382.1875	1.1221299534437045E7	0	1174	0.06484393365611019	1.6387352169159495	1.9087568864996478	226.94650268554688	226.95167541503906
485	227.07913208007812	9.207516666666667					1	DETECTED	227.0791 m/z @9.21 [CD8331_2.mzXML]	227.07913208007812	9.207516666666667	9.1159	11.994166666666667	2.8782666666666668	27886.337890625	611507.1882440799	0	1174	0.14964138333205668	15.73196296195538	31.560469585333376	227.078857421875	227.08279418945312
486	227.1249542236328	1.8238833333333335					1	DETECTED	227.1250 m/z @1.82 [CD8331_2.mzXML]	227.1249542236328	1.8238833333333335	1.3765333333333334	5.414333333333333	4.0378	57769.734375	833635.2441585085	0	1174	0.03558250377346872	0.6707860117337157	8.2039918838184	227.1244659423828	227.12867736816406
487	227.1751251220703	9.788433333333334					1	DETECTED	227.1751 m/z @9.79 [CD8331_2.mzXML]	227.1751251220703	9.788433333333334	0.13728333333333334	19.926166666666667	19.788883333333334	82166.59375	2761537.973905243	1	1174	0.7891585436100748	1.1116316607176981	1.431566837733873	227.17417907714844	227.1758575439453
488	227.9741668701172	11.713083333333334					1	DETECTED	227.9742 m/z @11.71 [CD8331_2.mzXML]	227.9741668701172	11.713083333333334	0.15546666666666667	19.852500000000003	19.697033333333337	3704.340087890625	2277134.5454094848	0	1174	18.124057064642404	0.8521234914349414	0.5078844357828576	227.97369384765625	227.97576904296875
489	228.06317138671875	10.314916666666667					1	DETECTED	228.0632 m/z @10.31 [CD8331_2.mzXML]	228.06317138671875	10.314916666666667	10.281983333333333	10.44525	0.1632666666666669	14558.900390625	79211.87558801296	0	1174	0.12838654740756894	2.478744939271197	3.9574898785423946	228.06280517578125	228.06329345703125
490	228.19517517089844	11.51575					1	DETECTED	228.1952 m/z @11.52 [CD8331_2.mzXML]	228.19517517089844	11.51575	11.4659	12.473316666666667	1.0074166666666677	98839.7109375	824134.3063173799	0	1174	0.05947565553119816	5.9725836033632325	4.052116006695337	228.19493103027344	228.19581604003906
491	229.14312744140625	0.7026333333333333					1	DETECTED	229.1431 m/z @0.70 [CD8331_2.mzXML]	229.14312744140625	0.7026333333333333	0.10088333333333334	20.0	19.899116666666668	81875.0390625	6.076938699828865E7	1	1174	14.526835553651066	16.534371970641185	1.5745483802248434	229.1425323486328	229.14369201660156
492	229.15444946289062	1.8933666666666666					1	DETECTED	229.1544 m/z @1.89 [CD8331_2.mzXML]	229.15444946289062	1.8933666666666666	1.8521	2.1041666666666665	0.25206666666666644	105116.65625	930718.0565781243	0	1174	0.17524542012271938	3.054119547657517	4.894015794072744	229.15426635742188	229.15463256835938
493	230.1465606689453	1.0489					1	DETECTED	230.1466 m/z @1.05 [CD8331_2.mzXML]	230.1465606689453	1.0489	0.33841666666666664	19.815833333333334	19.477416666666667	10322.453125	7364221.592330079	0	1174	1.3362237000837058	13.707159445447934	26.41431889089587	230.14564514160156	230.14710998535156
494	230.15797424316406	1.9629666666666667					1	DETECTED	230.1580 m/z @1.96 [CD8331_2.mzXML]	230.15797424316406	1.9629666666666667	1.9629666666666667	2.1041666666666665	0.14119999999999977	7615.90087890625	44821.12913830553	0	1174	0.07367297070150136	null	null	230.15737915039062	230.15798950195312
495	230.2470703125	11.417616666666667					1	DETECTED	230.2471 m/z @11.42 [CD8331_2.mzXML]	230.2470703125	11.417616666666667	11.354966666666666	11.9774	0.6224333333333334	168530.015625	897842.1007894302	1	1174	0.03248423441053916	1.7695222844299225	2.1992549022083407	230.24667358398438	230.2480926513672
496	230.96620178222656	1.5519833333333333					1	DETECTED	230.9662 m/z @1.55 [CD8331_2.mzXML]	230.96620178222656	1.5519833333333333	1.4314	1.6414333333333333	0.2100333333333333	176686.8125	1088133.7623349614	0	1174	0.12269532587324683	0.8619988785879025	0.6997125855545996	230.96588134765625	230.96627807617188
497	230.98988342285156	1.977					1	DETECTED	230.9899 m/z @1.98 [CD8331_2.mzXML]	230.98988342285156	1.977	1.9214	10.281983333333333	8.360583333333333	12831.4208984375	714800.1728281248	0	1174	0.61152324681696	15.0035109977461	29.86781059445745	230.98851013183594	230.99566650390625
498	231.13685607910156	14.997116666666667					1	DETECTED	231.1369 m/z @15.00 [CD8331_2.mzXML]	231.13685607910156	14.997116666666667	0.10088333333333334	20.0	19.899116666666668	264436.9375	2.365400811256424E7	1	1174	0.5875973888402406	0.8966276518285492	0.45992559872556776	231.1344451904297	231.14556884765625
499	232.14051818847656	14.997116666666667					1	DETECTED	232.1405 m/z @15.00 [CD8331_2.mzXML]	232.14051818847656	14.997116666666667	0.7207666666666667	19.45	18.729233333333333	17285.07421875	2202179.1969486377	0	1174	0.5676913236204211	0.8462353202881404	0.5599602553461401	232.1396484375	232.14112854003906
500	232.154296875	8.463233333333333					1	DETECTED	232.1543 m/z @8.46 [CD8331_2.mzXML]	232.154296875	8.463233333333333	7.977733333333333	9.080233333333332	1.1024999999999991	37315.11328125	583735.9607747189	0	1174	0.2313593473195148	1.0299602617742503	0.5096500156747682	232.15383911132812	232.1547088623047
501	232.89620971679688	1.7031833333333333					1	DETECTED	232.8962 m/z @1.70 [CD8331_2.mzXML]	232.89620971679688	1.7031833333333333	1.6565166666666669	1.9214	0.26488333333333314	122752.6953125	893953.4538991692	0	1174	0.11889239959773801	2.7042930399686935	2.3526619847655903	232.89602661132812	232.89639282226562
502	232.92807006835938	1.5519833333333333					1	DETECTED	232.9281 m/z @1.55 [CD8331_2.mzXML]	232.92807006835938	1.5519833333333333	1.4314	1.6260166666666669	0.19461666666666688	76949.71875	466772.2085991213	0	1174	0.09910262836025163	0.8148543409041711	0.6799067401213794	232.92771911621094	232.9282684326172
503	232.98536682128906	10.5566					1	DETECTED	232.9854 m/z @10.56 [CD8331_2.mzXML]	232.98536682128906	10.5566	3.2948999999999997	18.055333333333333	14.760433333333333	3590.85693359375	1032799.5522008666	0	1174	0.18432331731654905	1.016320788061565	1.0326415761231302	232.98443603515625	232.9886016845703
504	233.1328887939453	14.980016666666668					1	DETECTED	233.1329 m/z @14.98 [CD8331_2.mzXML]	233.1328887939453	14.980016666666668	9.753350000000001	19.852500000000003	10.099150000000002	8628.5087890625	2158100.6851591496	0	1174	0.6142950922158565	0.9661176658163267	0.9322353316326534	233.12782287597656	233.1350555419922
505	233.14674377441406	14.7594					1	DETECTED	233.1467 m/z @14.76 [CD8331_2.mzXML]	233.14674377441406	14.7594	0.8666333333333333	19.79733333333333	18.930699999999998	10397.939453125	2117854.8980715326	0	1174	1.0404386737080138	0.6442418776964042	0.770381389404278	233.1370086669922	233.15496826171875
506	234.89337158203125	1.6871833333333333					1	DETECTED	234.8934 m/z @1.69 [CD8331_2.mzXML]	234.89337158203125	1.6871833333333333	1.6565166666666669	1.8096999999999999	0.153183333333333	44202.8359375	286969.63646679657	0	1174	0.11765274559629813	2.4975543478261035	4.747812398777804	234.893310546875	234.893798828125
507	234.9965057373047	1.508					1	DETECTED	234.9965 m/z @1.51 [CD8331_2.mzXML]	234.9965057373047	1.508	1.4314	1.5957000000000001	0.1643000000000001	5067.44140625	33907.05211157228	0	1174	1.0715675434676626	1.0724543080939954	1.144908616187991	234.9964141845703	235.0032958984375
508	235.0686492919922	11.862933333333332					1	DETECTED	235.0686 m/z @11.86 [CD8331_2.mzXML]	235.0686492919922	11.862933333333332	11.619866666666667	12.114033333333333	0.49416666666666664	19523.81640625	170015.71137731947	0	1174	0.11911033730057774	1.0165249588590277	3.952003149567624	235.063232421875	235.06906127929688
509	235.0924530029297	2.7241666666666666					1	DETECTED	235.0925 m/z @2.72 [CD8331_2.mzXML]	235.0924530029297	2.7241666666666666	1.8238833333333335	15.349916666666667	13.526033333333334	45842.68359375	5483641.197671479	0	1174	0.9361518016327159	3.615439705586793	5.4840180949864745	235.08349609375	235.09619140625
510	235.1688232421875	12.2694					1	DETECTED	235.1688 m/z @12.27 [CD8331_2.mzXML]	235.1688232421875	12.2694	0.10088333333333334	20.0	19.899116666666668	10987.59765625	1343248.6177936099	0	1174	0.13383212094788988	0.810039207385994	0.6506207214453917	235.16815185546875	235.16970825195312
511	236.0802001953125	15.494283333333334					1	DETECTED	236.0802 m/z @15.49 [CD8331_2.mzXML]	236.0802001953125	15.494283333333334	10.103399999999999	18.2225	8.119100000000001	3655.828857421875	662090.6425668333	0	1174	2.0892586383786114	0.7530398543219571	0.506079708643914	236.07931518554688	236.08079528808594
512	236.90826416015625	1.6414333333333333					1	DETECTED	236.9083 m/z @1.64 [CD8331_2.mzXML]	236.90826416015625	1.6414333333333333	1.5809666666666666	1.6565166666666669	0.07555000000000023	10032.8486328125	32826.678440673844	0	1174	0.08003420526696892	0.6247243660418982	0.24944873208379645	236.9080047607422	236.90872192382812
513	236.99766540527344	1.977					1	DETECTED	236.9977 m/z @1.98 [CD8331_2.mzXML]	236.99766540527344	1.977	1.90755	3.4795000000000003	1.5719500000000002	24813.916015625	390890.6273950498	0	1174	0.12822009261300815	10.966834401850408	17.614317158316855	236.9973602294922	236.9984893798828
514	237.014892578125	10.298916666666665					1	DETECTED	237.0149 m/z @10.30 [CD8331_2.mzXML]	237.014892578125	10.298916666666665	9.719349999999999	16.597483333333333	6.878133333333334	21980.158203125	689873.8667796329	0	1174	0.092382133460859	0.6324652389676959	0.24528080972730779	237.00767517089844	237.01556396484375
515	237.07647705078125	15.048499999999999					1	DETECTED	237.0765 m/z @15.05 [CD8331_2.mzXML]	237.07647705078125	15.048499999999999	1.5809666666666666	19.926166666666667	18.345200000000002	7710.05615234375	2654404.435722046	0	1174	0.658576538960693	0.68108983085247	1.078847778111387	237.0692596435547	237.08631896972656
516	237.11178588867188	11.846516666666668					1	DETECTED	237.1118 m/z @11.85 [CD8331_2.mzXML]	237.11178588867188	11.846516666666668	0.13728333333333334	20.0	19.862716666666667	13775.3203125	2574379.3639257806	0	1174	4.196868135453114	2.287246512216027	3.814371191603926	237.10910034179688	237.1126708984375
517	238.1066131591797	14.525983333333333					1	DETECTED	238.1066 m/z @14.53 [CD8331_2.mzXML]	238.1066131591797	14.525983333333333	5.309116666666667	19.945	14.635883333333332	11812.9033203125	2675124.122426788	0	1174	5.972535988054247	1.0020482978312921	1.043486716145668	238.10562133789062	238.1120147705078
518	238.84132385253906	1.7194666666666667					1	DETECTED	238.8413 m/z @1.72 [CD8331_2.mzXML]	238.84132385253906	1.7194666666666667	1.6871833333333333	1.78105	0.09386666666666676	20408.791015625	97287.89131396486	0	1174	0.20856155843244073	1.4537945276200277	1.9075890552400552	238.8411407470703	238.84152221679688
519	238.96641540527344	12.045066666666665					1	DETECTED	238.9664 m/z @12.05 [CD8331_2.mzXML]	238.96641540527344	12.045066666666665	9.945699999999999	18.553333333333335	8.607633333333336	71303.6875	5625633.402554563	1	1174	0.6514771664611647	2.7295614020320857	4.013159571658321	238.96536254882812	238.97119140625
520	239.01190185546875	10.298916666666665					1	DETECTED	239.0119 m/z @10.30 [CD8331_2.mzXML]	239.01190185546875	10.298916666666665	10.281983333333333	10.42915	0.1471666666666671	6316.6103515625	34106.30680444347	0	1174	0.12135236138147754	4.345472440945145	8.62361204182464	239.01153564453125	239.01199340820312
521	239.0638427734375	1.8658666666666666					1	DETECTED	239.0638 m/z @1.87 [CD8331_2.mzXML]	239.0638427734375	1.8658666666666666	1.56645	10.525733333333333	8.959283333333333	116436.7734375	1125520.247423828	0	1174	0.04312415676008019	3.138713621030041	7.908366981049958	239.05938720703125	239.07200622558594
522	239.0908203125	10.510033333333332					1	DETECTED	239.0908 m/z @10.51 [CD8331_2.mzXML]	239.0908203125	10.510033333333332	10.44525	11.713083333333334	1.2678333333333338	924244.5625	6044053.678076159	1	1174	0.0916330114631414	2.237074164487225	2.77091599422685	239.09005737304688	239.09144592285156
523	239.1388702392578	9.736500000000001					1	DETECTED	239.1389 m/z @9.74 [CD8331_2.mzXML]	239.1388702392578	9.736500000000001	3.9749166666666667	10.033283333333333	6.058366666666666	5666.177734375	294937.109993805	0	1174	0.06756071265921726	0.5257553623859181	1.332550313919415	239.13818359375	239.1400146484375
524	240.0945281982422	10.525733333333333					1	DETECTED	240.0945 m/z @10.53 [CD8331_2.mzXML]	240.0945281982422	10.525733333333333	0.8484999999999999	14.493416666666667	13.644916666666667	93327.9609375	5139883.4068078585	0	1174	0.0939117310225992	0.5088716869910538	0.27541746812482276	240.09364318847656	240.10421752929688
525	240.8382568359375	1.7357666666666667					1	DETECTED	240.8383 m/z @1.74 [CD8331_2.mzXML]	240.8382568359375	1.7357666666666667	1.67185	1.78105	0.10919999999999996	16496.69921875	72003.18098095695	0	1174	0.09104226431079576	0.8542372881355935	0.708474576271187	240.8382110595703	240.83865356445312
526	240.967041015625	12.13135					1	DETECTED	240.9670 m/z @12.13 [CD8331_2.mzXML]	240.967041015625	12.13135	10.103399999999999	18.9755	8.872100000000001	8674.0283203125	1206048.9343252263	0	1174	1.612374198618042	2.100495351951496	1.7404809045331968	240.96092224121094	240.9680633544922
527	241.10646057128906	11.546183333333333					1	DETECTED	241.1065 m/z @11.55 [CD8331_2.mzXML]	241.10646057128906	11.546183333333333	1.213	12.096533333333333	10.883533333333332	168501.375	4271990.653552978	0	1174	0.0992337025161536	0.5096631102400886	0.017912243900885357	241.09706115722656	241.10679626464844
528	242.01869201660156	2.0189833333333334					1	DETECTED	242.0187 m/z @2.02 [CD8331_2.mzXML]	242.01869201660156	2.0189833333333334	2.0048833333333334	19.067166666666665	17.062283333333333	4836.0615234375	1288754.2511426692	0	1174	0.1372577673662989	605.0455082742316	1082.4174230528467	242.01846313476562	242.0285186767578
529	242.2108917236328	11.51575					1	DETECTED	242.2109 m/z @11.52 [CD8331_2.mzXML]	242.2108917236328	11.51575	11.482416666666667	13.660166666666667	2.1777499999999996	44191.296875	728613.2536437969	0	1174	0.06169946910153534	17.94765289600915	21.608422463079442	242.21011352539062	242.21148681640625
530	242.9250030517578	1.6565166666666669					1	DETECTED	242.9250 m/z @1.66 [CD8331_2.mzXML]	242.9250030517578	1.6565166666666669	1.5809666666666666	1.78105	0.2000833333333334	225028.234375	1062621.7849960933	0	1174	0.06402011109469408	1.570451186266377	1.6040300556899252	242.92469787597656	242.92547607421875
531	242.99510192871094	1.4929333333333332					1	DETECTED	242.9951 m/z @1.49 [CD8331_2.mzXML]	242.99510192871094	1.4929333333333332	1.4314	11.204383333333334	9.772983333333334	16314.9443359375	4091676.1121049803	0	1174	0.07785216992745547	79.4121072589384	157.8242145178768	242.99449157714844	243.0040740966797
532	243.01564025878906	15.9543					1	DETECTED	243.0156 m/z @15.95 [CD8331_2.mzXML]	243.01564025878906	15.9543	9.614966666666668	18.90216666666667	9.287200000000002	1770.9398193359375	540294.5547814333	0	1174	0.826283492791509	0.7325060469029343	0.46501209380586866	243.0137176513672	243.02561950683594
533	243.09725952148438	4.791283333333333					1	DETECTED	243.0973 m/z @4.79 [CD8331_2.mzXML]	243.09725952148438	4.791283333333333	0.11916666666666667	19.963166666666666	19.843999999999998	3104.42529296875	1500770.3867079162	0	1174	2.041881307055758	2.1236627224634086	3.2473254449268176	243.09596252441406	243.0995635986328
534	244.20188903808594	9.1159					1	DETECTED	244.2019 m/z @9.12 [CD8331_2.mzXML]	244.20188903808594	9.1159	9.06225	10.033283333333333	0.9710333333333327	27523.642578125	231631.9982738654	0	1174	0.08652050653004473	3.111395763731965	3.78591074534961	244.20143127441406	244.20272827148438
535	244.92343139648438	1.6565166666666669					1	DETECTED	244.9234 m/z @1.66 [CD8331_2.mzXML]	244.92343139648438	1.6565166666666669	1.56645	1.67185	0.10540000000000016	13228.1474609375	44607.033322448784	0	1174	0.32690491726681614	0.5851221317542551	0.32797400700280255	244.92295837402344	244.92864990234375
536	245.2260284423828	14.2217					1	DETECTED	245.2260 m/z @14.22 [CD8331_2.mzXML]	245.2260284423828	14.2217	10.89415	16.799500000000002	5.905350000000002	31099.955078125	1924751.3589244394	0	1174	0.5533741954899902	5.42585799872306	9.461728323604039	245.22499084472656	245.22682189941406
537	246.1331024169922	2.0048833333333334					1	DETECTED	246.1331 m/z @2.00 [CD8331_2.mzXML]	246.1331024169922	2.0048833333333334	1.90755	3.371983333333333	1.464433333333333	12464.90234375	287281.72550543206	0	1174	0.25231127817499455	7.522773972602743	14.045547945205486	246.1331024169922	246.1343994140625
538	246.1700439453125	9.221616666666668					1	DETECTED	246.1700 m/z @9.22 [CD8331_2.mzXML]	246.1700439453125	9.221616666666668	0.10088333333333334	20.0	19.899116666666668	54177.48046875	3605104.1081306157	0	1174	0.09356267885849867	5.927374120608093	1.0856043241343267	246.16786193847656	246.1708526611328
539	246.22918701171875	14.34695					1	DETECTED	246.2292 m/z @14.35 [CD8331_2.mzXML]	246.22918701171875	14.34695	14.090233333333334	15.349916666666667	1.2596833333333333	5576.62060546875	204263.78366693112	0	1174	0.4012191297790171	2.453450626501339	3.906901253002678	246.2288055419922	246.23020935058594
540	246.2421112060547	10.947083333333333					1	DETECTED	246.2421 m/z @10.95 [CD8331_2.mzXML]	246.2421112060547	10.947083333333333	10.929316666666667	10.999066666666666	0.06974999999999909	10285.962890625	28201.653546874575	0	1174	0.05437468438748816	1.9629455909943412	2.9258911819886824	246.2421112060547	246.242431640625
541	246.9437713623047	1.5519833333333333					1	DETECTED	246.9438 m/z @1.55 [CD8331_2.mzXML]	246.9437713623047	1.5519833333333333	1.4475333333333333	18.663	17.215466666666668	70432.8359375	3686424.4915028685	0	1174	0.09612006615082058	82.41008456996974	0.6919638573840169	246.9385528564453	246.94639587402344
542	247.09234619140625	2.6136666666666666					1	DETECTED	247.0923 m/z @2.61 [CD8331_2.mzXML]	247.09234619140625	2.6136666666666666	1.8383333333333334	10.156749999999999	8.318416666666666	83417.8359375	5094877.703283447	0	1174	0.6770675423906627	2.1113194270240667	2.581575437405836	247.0890350341797	247.0985107421875
543	247.13162231445312	1.8658666666666666					1	DETECTED	247.1316 m/z @1.87 [CD8331_2.mzXML]	247.13162231445312	1.8658666666666666	1.8658666666666666	9.424266666666666	7.5584	20811.306640625	3823965.6523369765	0	1174	6.532704462037574	null	null	247.12783813476562	247.13162231445312
544	247.14418029785156	9.221616666666668					1	DETECTED	247.1442 m/z @9.22 [CD8331_2.mzXML]	247.14418029785156	9.221616666666668	9.164316666666668	10.572283333333333	1.407966666666665	36256.96484375	327596.4239792477	0	1174	0.07418617618013812	2.1493422219067955	2.254534448020595	247.1356201171875	247.14463806152344
545	247.2413330078125	12.591783333333332					1	DETECTED	247.2413 m/z @12.59 [CD8331_2.mzXML]	247.2413330078125	12.591783333333332	1.1765833333333333	14.894083333333333	13.7175	12587.662109375	1352957.6086267086	0	1174	0.30127097086584165	0.6008436120260705	0.2016872240521411	247.24069213867188	247.242431640625
546	248.0612030029297	15.89945					1	DETECTED	248.0612 m/z @15.90 [CD8331_2.mzXML]	248.0612030029297	15.89945	10.068133333333332	18.055333333333333	7.987200000000001	2222.030029296875	523612.9476307372	0	1174	0.562720922575755	0.6848539066362942	0.3697078132725885	248.0586395263672	248.06253051757812
547	248.8701934814453	1.6871833333333333					1	DETECTED	248.8702 m/z @1.69 [CD8331_2.mzXML]	248.8701934814453	1.6871833333333333	1.6565166666666669	19.724	18.067483333333332	39354.5234375	6444325.977732911	0	1174	0.11273080340029873	294.5785326086982	3.8535167127721857	248.86941528320312	248.87039184570312
548	248.97567749023438	1.8933666666666666					1	DETECTED	248.9757 m/z @1.89 [CD8331_2.mzXML]	248.97567749023438	1.8933666666666666	1.4929333333333332	2.0189833333333334	0.5260500000000001	8660.3896484375	175425.23837060548	0	1174	0.42977841993181976	0.6568509115125282	0.3137018230250562	248.97549438476562	248.97735595703125
549	249.0025634765625	11.308300000000001					1	DETECTED	249.0026 m/z @11.31 [CD8331_2.mzXML]	249.0025634765625	11.308300000000001	11.119116666666667	19.5775	8.458383333333334	8378.25	993980.7867503057	0	1174	0.9579050953825377	22.354990749713586	28.740569414440408	249.0021514892578	249.0048065185547
550	249.05755615234375	15.696566666666666					1	DETECTED	249.0576 m/z @15.70 [CD8331_2.mzXML]	249.05755615234375	15.696566666666666	10.5892	17.797	7.207800000000001	2989.319580078125	659859.6797780454	0	1174	1.065052631043823	0.7056278186410481	0.4112556372820962	249.05601501464844	249.05824279785156
551	249.1082305908203	1.8658666666666666					1	DETECTED	249.1082 m/z @1.87 [CD8331_2.mzXML]	249.1082305908203	1.8658666666666666	1.8096999999999999	5.571416666666667	3.761716666666667	61887.484375	627561.2761028749	0	1174	0.028675192576327335	8.296468962036771	12.279807071160194	249.10684204101562	249.10865783691406
552	249.15713500976562	9.771316666666667					1	DETECTED	249.1571 m/z @9.77 [CD8331_2.mzXML]	249.15713500976562	9.771316666666667	9.0445	11.0506	2.0061	16019.794921875	308511.78780908184	0	1174	0.2471267372049848	1.3800591620995641	1.3267261772090893	249.15664672851562	249.16494750976562
553	249.2172088623047	10.3307					1	DETECTED	249.2172 m/z @10.33 [CD8331_2.mzXML]	249.2172088623047	10.3307	10.068133333333332	10.5566	0.4884666666666675	11773.80078125	197189.19620422376	0	1174	0.3032444169903723	0.9301764631204736	0.8294193738994877	249.21658325195312	249.2174835205078
554	251.12501525878906	1.6414333333333333					1	DETECTED	251.1250 m/z @1.64 [CD8331_2.mzXML]	251.12501525878906	1.6414333333333333	0.10088333333333334	20.0	19.899116666666668	61936.859375	1.0134075538457403E7	0	1174	0.24340832417926728	7.502015836769026	11.191547297028254	251.12339782714844	251.1278076171875
555	252.1089324951172	5.78205					1	DETECTED	252.1089 m/z @5.78 [CD8331_2.mzXML]	252.1089324951172	5.78205	0.10088333333333334	20.0	19.899116666666668	6109.61669921875	2874849.493313965	0	1174	18.661409083735602	1.7513230850470853	0.8491203071049519	252.10813903808594	252.1099853515625
556	252.98789978027344	3.0118					1	DETECTED	252.9879 m/z @3.01 [CD8331_2.mzXML]	252.98789978027344	3.0118	2.982066666666667	16.781	13.798933333333332	2530.657958984375	823985.1080183714	0	1174	0.04815320661188194	232.04484304932865	463.08968609865724	252.98519897460938	252.99668884277344
557	253.04714965820312	1.6107166666666666					1	DETECTED	253.0471 m/z @1.61 [CD8331_2.mzXML]	253.04714965820312	1.6107166666666666	0.2651	19.945	19.6799	5288.45654296875	2552131.527638732	0	1174	16.53479973176354	7.312595216567374	6.664299898224501	253.04714965820312	253.05677795410156
558	254.17510986328125	13.971633333333333					1	DETECTED	254.1751 m/z @13.97 [CD8331_2.mzXML]	254.17510986328125	13.971633333333333	1.508	19.103666666666665	17.595666666666666	7265.009765625	2090355.4948793948	0	1174	6.390081548214809	0.7058803077754212	0.23973302946208894	254.1689453125	254.1765899658203
559	254.8234100341797	1.9214					1	DETECTED	254.8234 m/z @1.92 [CD8331_2.mzXML]	254.8234100341797	1.9214	1.7031833333333333	11.6966	9.993416666666667	12998.2998046875	2157506.039908875	0	1174	0.06251338863675593	22.8979225540365	44.795845108073	254.81390380859375	254.83316040039062
560	255.1221923828125	11.546183333333333					1	DETECTED	255.1222 m/z @11.55 [CD8331_2.mzXML]	255.1221923828125	11.546183333333333	11.221716666666667	13.711683333333333	2.4899666666666658	86033.8203125	1801842.1070866697	0	1174	0.07260039634506832	1.0251464728070758	0.3864064878841329	255.11888122558594	255.12258911132812
561	255.1717987060547	13.971633333333333					1	DETECTED	255.1718 m/z @13.97 [CD8331_2.mzXML]	255.1717987060547	13.971633333333333	3.897366666666667	20.0	16.102633333333333	32459.208984375	4732255.5783835715	0	1174	0.5063314261429195	1.142267897472912	1.0556467274874315	255.16943359375	255.17300415039062
562	255.23126220703125	13.7288					1	DETECTED	255.2313 m/z @13.73 [CD8331_2.mzXML]	255.23126220703125	13.7288	0.13728333333333334	19.79733333333333	19.66005	13577.8642578125	1867777.0257225654	0	1174	11.223319117124941	0.9505501718972771	0.07218393799085716	255.22979736328125	255.23326110839844
563	256.05755615234375	2.38205					1	DETECTED	256.0576 m/z @2.38 [CD8331_2.mzXML]	256.05755615234375	2.38205	2.1464833333333333	3.6957333333333335	1.5492500000000002	11914.4853515625	292261.4842675782	0	1174	0.31927023213525096	2.2677386245389535	2.3628497694583777	256.0557556152344	256.05865478515625
564	256.2628479003906	11.417616666666667					1	DETECTED	256.2628 m/z @11.42 [CD8331_2.mzXML]	256.2628479003906	11.417616666666667	0.17418333333333333	19.98166666666667	19.807483333333337	44662.94140625	2470665.225951967	0	1174	0.027283771717275584	0.5333525382544774	0.23929585609239304	256.26068115234375	256.2643127441406
565	256.82049560546875	2.0048833333333334					1	DETECTED	256.8205 m/z @2.00 [CD8331_2.mzXML]	256.82049560546875	2.0048833333333334	1.7031833333333333	2.1323666666666665	0.42918333333333325	15873.0185546875	221835.64443371564	0	1174	0.22122822193960312	0.7112749972378739	0.42254999447574787	256.8129577636719	256.821044921875
566	257.2469177246094	12.354000000000001					1	DETECTED	257.2469 m/z @12.35 [CD8331_2.mzXML]	257.2469177246094	12.354000000000001	0.10088333333333334	20.0	19.899116666666668	9454.857421875	2177228.146061126	0	1174	5.775022328766342	1.3771805302824423	1.7965880351473018	257.2457580566406	257.25439453125
567	257.9805908203125	9.9982					1	DETECTED	257.9806 m/z @10.00 [CD8331_2.mzXML]	257.9805908203125	9.9982	6.574583333333334	10.54095	3.9663666666666666	6903.619140625	628262.7575494993	0	1174	0.5095879956405049	0.5792655914554297	0.0984869319182051	257.97857666015625	257.9811096191406
568	258.8175964355469	1.9351833333333335					1	DETECTED	258.8176 m/z @1.94 [CD8331_2.mzXML]	258.8175964355469	1.9351833333333335	1.7666333333333335	2.0897166666666664	0.32308333333333294	7763.81494140625	93440.80883471669	0	1174	0.18640590192005235	0.9584198556313646	0.9168397112627291	258.8165283203125	258.81805419921875
569	258.899169921875	1.6565166666666669					1	DETECTED	258.8992 m/z @1.66 [CD8331_2.mzXML]	258.899169921875	1.6565166666666669	1.6107166666666666	4.824783333333333	3.2140666666666666	46645.1640625	775584.9487105714	0	1174	0.0484376058217626	1.4597086087030486	1.6881033959929457	258.8954162597656	258.8992919921875
570	258.9436950683594	1.508					1	DETECTED	258.9437 m/z @1.51 [CD8331_2.mzXML]	258.9436950683594	1.508	1.4314	7.142799999999999	5.711399999999999	9035.6083984375	1308888.8176557617	0	1174	0.13709014152899868	37.28067885117493	73.56135770234987	258.9420471191406	258.94427490234375
571	258.97259521484375	1.4780833333333334					1	DETECTED	258.9726 m/z @1.48 [CD8331_2.mzXML]	258.97259521484375	1.4780833333333334	1.4314	2.0614	0.6299999999999999	12544.1171875	157655.98927392575	0	1174	0.08739455786247441	6.747590146376282	12.495180292752565	258.9723205566406	258.97943115234375
572	259.02703857421875	14.742516666666667					1	DETECTED	259.0270 m/z @14.74 [CD8331_2.mzXML]	259.02703857421875	14.742516666666667	2.9381333333333335	18.110666666666667	15.172533333333334	3357.126708984375	1038468.4239315492	0	1174	1.246281253573402	0.6426652246411291	0.23225744005826396	259.0244445800781	259.028564453125
573	259.2446594238281	14.331349999999999					1	DETECTED	259.2447 m/z @14.33 [CD8331_2.mzXML]	259.2446594238281	14.331349999999999	12.8888	15.296	2.4071999999999996	3776.576904296875	284371.3422740173	0	1174	0.2742841239024312	0.8343558282208594	0.6687116564417188	259.2442932128906	259.252685546875
574	259.65802001953125	13.1613					1	DETECTED	259.6580 m/z @13.16 [CD8331_2.mzXML]	259.65802001953125	13.1613	12.979450000000002	13.609966666666667	0.6305166666666651	9684.1279296875	159301.8810243529	0	1174	0.18928344840684908	1.7336174502795398	2.33195894029815	259.64849853515625	259.658447265625
575	260.18536376953125	9.874783333333333					1	DETECTED	260.1854 m/z @9.87 [CD8331_2.mzXML]	260.18536376953125	9.874783333333333	9.6851	10.42915	0.7440499999999997	36763.27734375	211241.8487059943	0	1174	0.05756627353926369	2.2186352136559617	2.802979158937193	260.18505859375	260.1865234375
576	260.97698974609375	1.508					1	DETECTED	260.9770 m/z @1.51 [CD8331_2.mzXML]	260.97698974609375	1.508	1.4314	18.64466666666667	17.21326666666667	6755.255859375	2190532.2288223873	0	1174	0.04345983787617724	112.35813751087905	204.7450359620472	260.97430419921875	260.9853210449219
577	261.0108642578125	1.7952166666666665					1	DETECTED	261.0109 m/z @1.80 [CD8331_2.mzXML]	261.0108642578125	1.7952166666666665	1.4475333333333333	10.41215	8.964616666666668	67337.0625	1503953.3459652404	0	1174	0.26354515438200443	1.3390793089178112	7.769355241487739	261.00537109375	261.0119934082031
578	261.0733337402344	10.525733333333333					1	DETECTED	261.0733 m/z @10.53 [CD8331_2.mzXML]	261.0733337402344	10.525733333333333	10.461633333333333	10.5892	0.1275666666666666	4810.94384765625	26641.049911987226	0	1174	0.10944658259177054	0.9950598023920979	0.9703189172572416	261.0710754394531	261.073486328125
579	261.1444396972656	9.545016666666667					1	DETECTED	261.1444 m/z @9.55 [CD8331_2.mzXML]	261.1444396972656	9.545016666666667	0.13728333333333334	19.963166666666666	19.825883333333334	40089.63671875	2312064.182522736	0	1174	0.09706589438600943	0.9656433830043502	0.7848794044244997	261.1430969238281	261.1459045410156
580	261.1889953613281	9.874783333333333					1	DETECTED	261.1890 m/z @9.87 [CD8331_2.mzXML]	261.1889953613281	9.874783333333333	0.10088333333333334	20.0	19.899116666666668	3525.318115234375	1669386.8735918258	0	1174	10.788970870416232	1.0179721844231406	13.524036175482886	261.1817932128906	261.18975830078125
581	262.0397033691406	3.3104666666666662					1	DETECTED	262.0397 m/z @3.31 [CD8331_2.mzXML]	262.0397033691406	3.3104666666666662	2.8799333333333332	4.25655	1.3766166666666666	2390.18408203125	93447.199948761	0	1174	0.110557671219365	1.5987341282130703	2.1974682564261405	262.0381164550781	262.0401916503906
582	263.00787353515625	1.9909666666666666					1	DETECTED	263.0079 m/z @1.99 [CD8331_2.mzXML]	263.00787353515625	1.9909666666666666	1.6565166666666669	16.04606666666667	14.389550000000002	15420.439453125	2776889.746888001	0	1174	0.37538616394892954	21.512258932575893	42.024517865151786	263.0032653808594	263.013427734375
583	263.0882873535156	11.561016666666665					1	DETECTED	263.0883 m/z @11.56 [CD8331_2.mzXML]	263.0882873535156	11.561016666666665	1.7952166666666665	12.235449999999998	10.440233333333332	172029.703125	4027056.023591465	1	1174	0.13035712074368533	0.5951923708754262	0.1540060678733704	263.0784606933594	263.0929260253906
584	263.1390075683594	9.6499					1	DETECTED	263.1390 m/z @9.65 [CD8331_2.mzXML]	263.1390075683594	9.6499	9.632516666666668	9.805650000000002	0.17313333333333425	11137.32421875	56041.592718749955	0	1174	0.07805546953420617	4.979865771812178	8.959731543624356	263.1377258300781	263.1390686035156
585	263.2364501953125	14.252483333333334					1	DETECTED	263.2365 m/z @14.25 [CD8331_2.mzXML]	263.2364501953125	14.252483333333334	0.21058333333333332	19.5775	19.36691666666667	78833.1640625	4982290.661152829	0	1174	0.3701119105121755	4.933162098731513	3.9707718913534933	263.2322998046875	263.2381591796875
586	264.09173583984375	11.575766666666668					1	DETECTED	264.0917 m/z @11.58 [CD8331_2.mzXML]	264.09173583984375	11.575766666666668	1.8096999999999999	11.590666666666667	9.780966666666668	23341.38671875	4040455.6973833633	0	1174	0.03442258037207324	0.5007628454990408	0.0015256909980816932	264.0879211425781	264.09197998046875
587	264.1707763671875	9.221616666666668					1	DETECTED	264.1708 m/z @9.22 [CD8331_2.mzXML]	264.1707763671875	9.221616666666668	9.1159	9.493666666666666	0.37776666666666614	34327.03515625	213537.61769213888	0	1174	0.056820732925068285	1.5836996787178346	1.3079249479563022	264.1698913574219	264.1713562011719
588	264.2397766113281	14.331349999999999					1	DETECTED	264.2398 m/z @14.33 [CD8331_2.mzXML]	264.2397766113281	14.331349999999999	4.640366666666667	16.137933333333333	11.497566666666666	12185.9296875	2018436.5176040654	0	1174	4.308702989160908	0.5723118825880948	0.1364120452613681	264.2315368652344	264.24072265625
589	264.8520202636719	1.7514666666666665					1	DETECTED	264.8520 m/z @1.75 [CD8331_2.mzXML]	264.8520202636719	1.7514666666666665	1.6871833333333333	1.8096999999999999	0.12251666666666661	18617.30078125	82858.5370527343	0	1174	0.09878692019972268	0.9529427015815408	0.9058854031630817	264.8437805175781	264.8528747558594
590	265.02294921875	1.7952166666666665					1	DETECTED	265.0229 m/z @1.80 [CD8331_2.mzXML]	265.02294921875	1.7952166666666665	1.7666333333333335	18.295833333333334	16.5292	32181.564453125	1476453.4777608037	0	1174	0.3623341445485282	20.687969487616947	20.587345834449227	265.01373291015625	265.0329284667969
591	265.0829162597656	11.634733333333333					1	DETECTED	265.0829 m/z @11.63 [CD8331_2.mzXML]	265.0829162597656	11.634733333333333	0.10088333333333334	19.98166666666667	19.880783333333337	59883.00390625	4183189.3341162372	0	1174	0.2182457814490686	0.5180037630538675	0.01958219405045283	265.0743103027344	265.08612060546875
592	265.1180725097656	9.736500000000001					1	DETECTED	265.1181 m/z @9.74 [CD8331_2.mzXML]	265.1180725097656	9.736500000000001	9.6499	10.2288	0.5788999999999991	102848.640625	694406.627775514	1	1174	0.09925527934276701	1.3690833511615932	1.2562616572677543	265.11761474609375	265.11822509765625
593	265.1742858886719	9.221616666666668					1	DETECTED	265.1743 m/z @9.22 [CD8331_2.mzXML]	265.1742858886719	9.221616666666668	5.939516666666666	9.293966666666668	3.3544500000000017	3134.76513671875	187790.80620397953	0	1174	0.11802116703784726	0.5110219067060724	0.022043813412144696	265.1728515625	265.1774597167969
594	265.25213623046875	12.673783333333335					1	DETECTED	265.2521 m/z @12.67 [CD8331_2.mzXML]	265.25213623046875	12.673783333333335	0.5569666666666666	15.013816666666665	14.45685	25580.740234375	2702066.2419634704	0	1174	0.18828619117782708	0.5835005913421688	0.15334008996731094	265.242919921875	265.2536315917969
595	265.98101806640625	10.21105					1	DETECTED	265.9810 m/z @10.21 [CD8331_2.mzXML]	265.98101806640625	10.21105	10.192933333333334	10.314916666666667	0.12198333333333267	15092.896484375	66592.57478466743	0	1174	0.0825378389921223	3.366605335786694	5.733210671573388	265.98089599609375	265.9815368652344
596	266.1214599609375	9.719349999999999					1	DETECTED	266.1215 m/z @9.72 [CD8331_2.mzXML]	266.1214599609375	9.719349999999999	9.6851	9.805650000000002	0.12055000000000149	13228.958984375	71988.41406030324	0	1174	0.11204264516713636	1.7598540145986472	2.5197080291972944	266.1212158203125	266.1214599609375
597	266.6381530761719	12.758366666666666					1	DETECTED	266.6382 m/z @12.76 [CD8331_2.mzXML]	266.6381530761719	12.758366666666666	4.640366666666667	12.919333333333332	8.278966666666665	14477.7421875	1501822.9010535886	0	1174	0.16089165043140952	0.5099141824751581	0.019828364950316205	266.6358642578125	266.63885498046875
598	266.84942626953125	1.7357666666666667					1	DETECTED	266.8494 m/z @1.74 [CD8331_2.mzXML]	266.84942626953125	1.7357666666666667	1.6871833333333333	1.9214	0.23421666666666674	14347.2529296875	114032.44486279303	0	1174	0.07311673612577807	2.410463121783873	3.8209262435677456	266.8414001464844	266.8497009277344
599	266.927490234375	1.5957000000000001					1	DETECTED	266.9275 m/z @1.60 [CD8331_2.mzXML]	266.927490234375	1.5957000000000001	1.56645	1.6414333333333333	0.0749833333333334	29643.712890625	102286.28664501969	0	1174	0.07310932610497378	1.2817663817663734	1.5635327635327465	266.9270324707031	266.927490234375
600	267.0679626464844	16.230316666666667					1	DETECTED	267.0680 m/z @16.23 [CD8331_2.mzXML]	267.0679626464844	16.230316666666667	1.8933666666666666	19.908	18.014633333333336	7614.23828125	2495315.438735507	0	1174	2.5977407817984783	0.6282589160642025	0.25898920077967374	267.0580139160156	267.0689392089844
601	267.6465148925781	13.176366666666667					1	DETECTED	267.6465 m/z @13.18 [CD8331_2.mzXML]	267.6465148925781	13.176366666666667	12.0112	15.277866666666666	3.2666666666666657	178213.03125	3446280.345911199	2	1174	0.24379545598115193	1.6117086884134326	2.174349350746922	267.6450500488281	267.6470947265625
602	267.9789733886719	10.21105					1	DETECTED	267.9790 m/z @10.21 [CD8331_2.mzXML]	267.9789733886719	10.21105	10.192933333333334	10.314916666666667	0.12198333333333267	13789.7919921875	68327.4503833003	0	1174	0.0923678611024723	3.366605335786694	5.733210671573388	267.978759765625	267.9794006347656
603	268.9577941894531	11.153250000000002					1	DETECTED	268.9578 m/z @11.15 [CD8331_2.mzXML]	268.9577941894531	11.153250000000002	11.033433333333333	17.963166666666666	6.929733333333333	8689.7138671875	907447.2828605964	0	1174	0.7139280741726513	28.918069272499164	46.61509229410716	268.9564514160156	268.9592590332031
604	269.2258605957031	13.971633333333333					1	DETECTED	269.2259 m/z @13.97 [CD8331_2.mzXML]	269.2258605957031	13.971633333333333	13.8667	16.597483333333333	2.730783333333333	47489.1953125	1363034.8649829119	0	1174	0.2339564749001628	5.861456097679348	10.088577468009468	269.2252502441406	269.2327575683594
605	269.283203125	13.83265					1	DETECTED	269.2832 m/z @13.83 [CD8331_2.mzXML]	269.283203125	13.83265	0.17418333333333333	19.963166666666666	19.788983333333334	9233.7138671875	1852837.5214718322	0	1174	1.390313216537118	0.6605726350606433	0.18254976530627381	269.2821960449219	269.2851257324219
606	270.2290954589844	13.971633333333333					1	DETECTED	270.2291 m/z @13.97 [CD8331_2.mzXML]	270.2290954589844	13.971633333333333	13.849433333333334	14.542483333333333	0.6930499999999995	13743.5322265625	221812.65893945296	0	1174	0.06934916854717876	2.8357201309329083	4.671440261865817	270.2286682128906	270.229736328125
607	270.7969055175781	1.9351833333333335					1	DETECTED	270.7969 m/z @1.94 [CD8331_2.mzXML]	270.7969055175781	1.9351833333333335	1.7194666666666667	2.1323666666666665	0.4128999999999998	11734.5400390625	155684.5994616698	0	1174	0.14668171941356967	0.957042416750366	0.9140848335007322	270.79595947265625	270.7979736328125
608	271.0395812988281	1.78105					1	DETECTED	271.0396 m/z @1.78 [CD8331_2.mzXML]	271.0395812988281	1.78105	1.7357666666666667	16.817833333333333	15.082066666666666	57634.18359375	1469856.743917572	0	1174	0.0755981252788478	166.52999631946997	283.4627464329929	271.0388488769531	271.04254150390625
609	271.06280517578125	11.619866666666667					1	DETECTED	271.0628 m/z @11.62 [CD8331_2.mzXML]	271.06280517578125	11.619866666666667	11.033433333333333	12.13135	1.0979166666666664	51489.52734375	646046.1997213111	0	1174	0.12488721641136813	0.9379804823710118	0.4064295144909435	271.05645751953125	271.06304931640625
610	271.2052917480469	14.5099					1	DETECTED	271.2053 m/z @14.51 [CD8331_2.mzXML]	271.2052917480469	14.5099	14.3154	14.945783333333333	0.6303833333333326	7057.501953125	176037.81718554668	0	1174	0.2507931905210139	1.620522707797773	2.241045415595546	271.2047119140625	271.2057189941406
611	271.2621154785156	12.558300000000001					1	DETECTED	271.2621 m/z @12.56 [CD8331_2.mzXML]	271.2621154785156	12.558300000000001	0.10088333333333334	20.0	19.899116666666668	21898.052734375	5582126.709533869	0	1174	0.4033184388065294	1.6060588943473235	0.7855290038085595	271.26171875	271.2716979980469
612	271.6573791503906	12.9346					1	DETECTED	271.6574 m/z @12.93 [CD8331_2.mzXML]	271.6573791503906	12.9346	2.78035	13.2951	10.51475	33141.1953125	2822812.3415242312	0	1174	0.18402420514782136	0.5177511879262378	2.1361603807773166	271.65643310546875	271.66229248046875
613	272.6658935546875	13.4162					1	DETECTED	272.6659 m/z @13.42 [CD8331_2.mzXML]	272.6658935546875	13.4162	13.206383333333333	13.849433333333334	0.6430500000000006	8566.8740234375	142618.84486889633	0	1174	0.2804599214111789	1.5324092461672896	2.064818492334579	272.66455078125	272.6658935546875
614	272.79449462890625	2.033183333333333					1	DETECTED	272.7945 m/z @2.03 [CD8331_2.mzXML]	272.79449462890625	2.033183333333333	1.7357666666666667	2.1323666666666665	0.39659999999999984	11231.431640625	178117.0838374023	0	1174	0.2718365169777641	0.6667413841412163	0.33348276828243256	272.7936706542969	272.7951965332031
615	272.9440612792969	1.6260166666666669					1	DETECTED	272.9441 m/z @1.63 [CD8331_2.mzXML]	272.9440612792969	1.6260166666666669	1.56645	1.6871833333333333	0.12073333333333336	54610.77734375	215084.91714685064	0	1174	0.06408517036631967	1.0203678061724701	1.0552205070422886	272.9436340332031	272.9444274902344
616	273.05950927734375	11.619866666666667					1	DETECTED	273.0595 m/z @11.62 [CD8331_2.mzXML]	273.05950927734375	11.619866666666667	11.590666666666667	11.713083333333334	0.12241666666666617	17609.447265625	86727.87283056603	0	1174	0.08916284704744903	2.0961757990867893	3.192351598173578	273.0593566894531	273.0599060058594
617	274.106689453125	10.314916666666667					1	DETECTED	274.1067 m/z @10.31 [CD8331_2.mzXML]	274.106689453125	10.314916666666667	10.26445	10.461633333333333	0.19718333333333327	17877.150390625	101308.47052917513	0	1174	0.15109412379826992	1.9535997357991983	3.061110201284467	274.1061706542969	274.1067810058594
618	274.2733459472656	11.32445					1	DETECTED	274.2733 m/z @11.32 [CD8331_2.mzXML]	274.2733459472656	11.32445	11.291233333333334	12.657366666666666	1.366133333333332	1224454.125	9537976.241017327	1	1174	0.0826591596120334	4.742929606277329	6.692968470394833	274.2723388671875	274.2738037109375
619	274.8808288574219	1.7514666666666665					1	DETECTED	274.8808 m/z @1.75 [CD8331_2.mzXML]	274.8808288574219	1.7514666666666665	1.6565166666666669	1.7952166666666665	0.1386999999999996	19408.15234375	120328.25985253895	0	1174	0.11501623374573788	0.7303844128488685	0.4607688256977369	274.87237548828125	274.8813171386719
620	274.9987487792969	11.153250000000002					1	DETECTED	274.9987 m/z @11.15 [CD8331_2.mzXML]	274.9987487792969	11.153250000000002	0.6114499999999999	19.286	18.67455	9669.20703125	3040980.4369393885	0	1174	3.162031617739766	0.8275564582367323	0.6564192832591758	274.9914245605469	275.00115966796875
621	275.02130126953125	1.4628333333333332					1	DETECTED	275.0213 m/z @1.46 [CD8331_2.mzXML]	275.02130126953125	1.4628333333333332	1.4314	16.836666666666666	15.405266666666666	5985.37255859375	1392475.8901594235	0	1174	0.04241905680232949	245.04665959703178	489.09331919406355	275.01171875	275.0304870605469
622	275.63262939453125	13.176366666666667					1	DETECTED	275.6326 m/z @13.18 [CD8331_2.mzXML]	275.63262939453125	13.176366666666667	12.949483333333335	14.444066666666666	1.4945833333333312	84879.296875	1506145.973671449	0	1174	0.17913253471478896	1.5960367048131123	1.5460720820100315	275.63153076171875	275.6332702636719
623	276.1010437011719	1.8658666666666666					1	DETECTED	276.1010 m/z @1.87 [CD8331_2.mzXML]	276.1010437011719	1.8658666666666666	1.8658666666666666	10.42915	8.563283333333333	22985.806640625	2281947.537638062	0	1174	0.023346510421933475	null	null	276.1005554199219	276.1038818359375
624	276.1341552734375	13.131849999999998					1	DETECTED	276.1342 m/z @13.13 [CD8331_2.mzXML]	276.1341552734375	13.131849999999998	4.22525	13.576466666666667	9.351216666666666	22624.201171875	1069781.5504519045	0	1174	0.21144740488351133	0.5249599547900808	1.0728784691043587	276.13189697265625	276.1440124511719
625	276.6516418457031	13.176366666666667					1	DETECTED	276.6516 m/z @13.18 [CD8331_2.mzXML]	276.6516418457031	13.176366666666667	13.116950000000001	13.643383333333333	0.5264333333333315	21994.4453125	283297.2950396719	0	1174	0.14323933685855295	4.430014025245509	7.860028050491018	276.6497802734375	276.6519470214844
626	276.9548645019531	1.5519833333333333					1	DETECTED	276.9549 m/z @1.55 [CD8331_2.mzXML]	276.9548645019531	1.5519833333333333	1.4314	12.028266666666667	10.596866666666667	8154.05615234375	2246431.979189453	0	1174	0.04772269699706255	43.9400138217001	86.8800276434002	276.94598388671875	276.9548645019531
627	276.9845275878906	1.78105					1	DETECTED	276.9845 m/z @1.78 [CD8331_2.mzXML]	276.9845275878906	1.78105	1.7666333333333335	19.761000000000003	17.994366666666668	20169.84765625	1320573.5106253359	0	1174	0.26045642889013276	53.10164422762263	102.50799646851563	276.9842224121094	276.9944763183594
628	277.03851318359375	10.525733333333333					1	DETECTED	277.0385 m/z @10.53 [CD8331_2.mzXML]	277.03851318359375	10.525733333333333	1.4780833333333334	10.5892	9.111116666666666	5590.95458984375	1171055.194585388	0	1174	0.11832940322036656	0.5035073564222017	0.007014712844403441	277.0352478027344	277.03851318359375
629	277.15789794921875	15.065383333333333					1	DETECTED	277.1579 m/z @15.07 [CD8331_2.mzXML]	277.15789794921875	15.065383333333333	9.892233333333333	17.5935	7.701266666666665	6637.83251953125	1186220.4328752744	0	1174	0.7826703199621949	0.7443498319850251	0.4542595235527431	277.1532287597656	277.1588439941406
630	277.21282958984375	13.762983333333333					1	DETECTED	277.2128 m/z @13.76 [CD8331_2.mzXML]	277.21282958984375	13.762983333333333	12.0112	14.3154	2.3042	15685.47265625	706220.0692134397	0	1174	0.3468169859755523	0.6576726573872343	0.18026381918175483	277.2127380371094	277.21600341796875
631	278.0520324707031	16.670666666666666					1	DETECTED	278.0520 m/z @16.67 [CD8331_2.mzXML]	278.0520324707031	16.670666666666666	8.937733333333334	19.742666666666665	10.80493333333333	3261.074951171875	803086.6287176517	0	1174	1.633707754252118	0.6986309636705347	0.2722843126436078	278.05010986328125	278.0541076660156
632	278.62701416015625	12.9346					1	DETECTED	278.6270 m/z @12.93 [CD8331_2.mzXML]	278.62701416015625	12.9346	12.856933333333334	15.314183333333334	2.45725	29287.15625	899618.1216865233	0	1174	0.12020691886141854	15.819206008583896	30.63841201716779	278.62677001953125	278.6336669921875
633	278.98175048828125	1.9214					1	DETECTED	278.9818 m/z @1.92 [CD8331_2.mzXML]	278.98175048828125	1.9214	1.90755	19.084999999999997	17.177449999999997	6158.26611328125	1975820.5912154529	0	1174	14.93578472411441	620.1245487364656	563.2587111351227	278.9809875488281	278.9828796386719
634	279.056396484375	2.3686333333333334					1	DETECTED	279.0564 m/z @2.37 [CD8331_2.mzXML]	279.056396484375	2.3686333333333334	1.8383333333333334	19.61433333333333	17.775999999999996	7260.7529296875	1679460.005394074	0	1174	14.405560882758044	16.760324344710536	29.755488840344054	279.047607421875	279.0644226074219
635	279.08355712890625	10.510033333333332					1	DETECTED	279.0836 m/z @10.51 [CD8331_2.mzXML]	279.08355712890625	10.510033333333332	8.150283333333332	18.5165	10.366216666666668	198390.4375	2451973.1368388613	1	1174	0.0932773017579347	8.679957728006567	0.1847617068560061	279.0827331542969	279.0934143066406
636	279.15826416015625	12.439583333333333					1	DETECTED	279.1583 m/z @12.44 [CD8331_2.mzXML]	279.15826416015625	12.439583333333333	0.10088333333333334	20.0	19.899116666666668	95940.6328125	3.447759165772828E7	1	1174	12.400907256504164	0.850256206817219	0.06314854368167253	279.15777587890625	279.1595458984375
637	279.2311706542969	13.511516666666667					1	DETECTED	279.2312 m/z @13.51 [CD8331_2.mzXML]	279.2311706542969	13.511516666666667	11.9774	15.403716666666666	3.4263166666666667	33970.8046875	1338979.2946325673	0	1174	0.16657517402441968	0.8851172603481432	0.8663450943537915	279.2275390625	279.2323913574219
638	279.6460876464844	12.9346					1	DETECTED	279.6461 m/z @12.93 [CD8331_2.mzXML]	279.6460876464844	12.9346	12.758366666666666	14.980016666666668	2.221650000000002	168324.828125	2416348.5263569932	2	1174	0.19543426340960757	1.9048263531978182	3.2244258112569586	279.6454772949219	279.6470031738281
639	280.0914001464844	1.7357666666666667					1	DETECTED	280.0914 m/z @1.74 [CD8331_2.mzXML]	280.0914001464844	1.7357666666666667	1.6871833333333333	19.1585	17.471316666666667	33862.890625	6513021.229978876	0	1174	8.868113845204865	169.94324227668642	266.41292101844016	280.08624267578125	280.091796875
640	280.14788818359375	12.9346					1	DETECTED	280.1479 m/z @12.93 [CD8331_2.mzXML]	280.14788818359375	12.9346	9.3414	13.385116666666667	4.043716666666667	46761.0234375	3551887.0497271717	0	1174	0.15802205376043332	0.5458993345062501	0.058925529485982175	280.1473388671875	280.15447998046875
641	280.1618957519531	12.456183333333334					1	DETECTED	280.1619 m/z @12.46 [CD8331_2.mzXML]	280.1618957519531	12.456183333333334	0.17418333333333333	20.0	19.825816666666668	16284.46484375	6059536.538139715	0	1174	11.39525213003881	0.8071086413721978	0.14396462359628462	280.1605224609375	280.1635437011719
642	280.65423583984375	13.310066666666668					1	DETECTED	280.6542 m/z @13.31 [CD8331_2.mzXML]	280.65423583984375	13.310066666666668	12.919333333333332	18.36916666666667	5.449833333333336	72229.8203125	2263315.3507282706	0	1174	0.2801088839817236	1.5382505062454044	2.9031313243673234	280.6470031738281	280.6607666015625
643	281.08355712890625	15.89945					1	DETECTED	281.0836 m/z @15.90 [CD8331_2.mzXML]	281.08355712890625	15.89945	9.614966666666668	19.908	10.293033333333334	12943.80078125	3114736.43379419	0	1174	2.409316061270765	0.7444482027364464	0.4825146666757989	281.0823669433594	281.083984375
644	281.2467956542969	14.331349999999999					1	DETECTED	281.2468 m/z @14.33 [CD8331_2.mzXML]	281.2467956542969	14.331349999999999	0.31975	19.286	18.966250000000002	145677.90625	8673296.597292174	0	1174	0.5943442419324381	0.8600860225681216	0.4770034209264049	281.2453918457031	281.2484130859375
645	281.6619567871094	14.090233333333334					1	DETECTED	281.6620 m/z @14.09 [CD8331_2.mzXML]	281.6619567871094	14.090233333333334	11.649583333333334	16.082649999999997	4.433066666666663	35818.65625	2177195.186947937	0	1174	0.24690262270976504	0.9081733691161502	2.616619680994386	281.65582275390625	281.6686096191406
646	282.07830810546875	10.714933333333333					1	DETECTED	282.0783 m/z @10.71 [CD8331_2.mzXML]	282.07830810546875	10.714933333333333	9.6851	10.750233333333334	1.0651333333333337	8061.544921875	99393.17855038459	0	1174	0.048809923959764134	0.5171386955818099	0.03427739116361992	282.07830810546875	282.0844421386719
647	282.22161865234375	19.012166666666666					1	DETECTED	282.2216 m/z @19.01 [CD8331_2.mzXML]	282.22161865234375	19.012166666666666	0.10088333333333334	20.0	19.899116666666668	4040.522705078125	2467231.2331777923	0	1174	11.06957745956493	0.5261175647342813	0.05223512946856248	282.2202453613281	282.22308349609375
648	282.2502136230469	14.331349999999999					1	DETECTED	282.2502 m/z @14.33 [CD8331_2.mzXML]	282.2502136230469	14.331349999999999	11.619866666666667	15.990916666666667	4.37105	26875.8828125	1742118.2016875618	0	1174	0.5442900933467509	0.7560467132730517	0.4102406514754996	282.24993896484375	282.2585144042969
649	282.2784118652344	13.91905					1	DETECTED	282.2784 m/z @13.92 [CD8331_2.mzXML]	282.2784118652344	13.91905	11.87945	14.1737	2.29425	39945.7578125	955293.1103527226	0	1174	0.4719899870001978	0.901039472135468	0.922091451506461	282.27783203125	282.27935791015625
650	282.8229675292969	1.7514666666666665					1	DETECTED	282.8230 m/z @1.75 [CD8331_2.mzXML]	282.8229675292969	1.7514666666666665	1.7031833333333333	1.8096999999999999	0.10651666666666659	17121.751953125	71928.26449975578	0	1174	0.0973176376731808	1.1030376251294458	1.2060752502588916	282.82232666015625	282.8231201171875
651	282.90472412109375	1.5957000000000001					1	DETECTED	282.9047 m/z @1.60 [CD8331_2.mzXML]	282.90472412109375	1.5957000000000001	1.5519833333333333	17.501666666666665	15.949683333333333	62724.71484375	8692710.081494018	0	1174	0.06391708847678235	182.42108272969804	356.1953708931456	282.904296875	282.9112854003906
652	282.9730529785156	11.778866666666666					1	DETECTED	282.9731 m/z @11.78 [CD8331_2.mzXML]	282.9730529785156	11.778866666666666	11.084883333333332	16.00936666666667	4.924483333333336	10469.6630859375	801484.3172196659	0	1174	0.116147619086993	2.9747739291253157	4.200516018197839	282.97210693359375	282.974365234375
653	283.0074157714844	10.21105					1	DETECTED	283.0074 m/z @10.21 [CD8331_2.mzXML]	283.0074157714844	10.21105	10.192933333333334	10.346749999999998	0.15381666666666405	11715.3466796875	57937.88630956983	0	1174	0.07351394773082554	4.245170193192381	8.385424576772257	283.00714111328125	283.00799560546875
654	283.0267028808594	1.8795166666666667					1	DETECTED	283.0267 m/z @1.88 [CD8331_2.mzXML]	283.0267028808594	1.8795166666666667	1.8658666666666666	17.797	15.931133333333333	6885.193359375	3086278.101751587	0	1174	1.8119414453128837	583.5579975579907	1066.7500658643726	283.0267028808594	283.0284423828125
655	283.24176025390625	14.911216666666666					1	DETECTED	283.2418 m/z @14.91 [CD8331_2.mzXML]	283.24176025390625	14.911216666666666	14.675933333333335	15.171133333333334	0.49519999999999875	2012.04931640625	44377.63059332272	0	1174	0.21046577943138267	1.0523482326273343	1.1046964652546685	283.24114990234375	283.2428283691406
656	283.26214599609375	12.608300000000002					1	DETECTED	283.2621 m/z @12.61 [CD8331_2.mzXML]	283.26214599609375	12.608300000000002	0.13728333333333334	20.0	19.862716666666667	76784.546875	3060156.29707135	1	1174	0.294783624031254	2.9257643621474956	1.6465153462435653	283.2610778808594	283.26416015625
657	283.28192138671875	13.91905					1	DETECTED	283.2819 m/z @13.92 [CD8331_2.mzXML]	283.28192138671875	13.91905	13.83265	14.252483333333334	0.41983333333333483	8110.904296875	113672.48594189485	0	1174	0.20113417564432545	2.4295910493826924	3.8591820987653853	283.28125	283.2822570800781
658	283.63275146484375	11.204383333333334					1	DETECTED	283.6328 m/z @11.20 [CD8331_2.mzXML]	283.63275146484375	11.204383333333334	11.204383333333334	12.096533333333333	0.8921499999999991	25308.33203125	677870.7510681152	0	1174	0.7644063708134716	null	null	283.62933349609375	283.63275146484375
659	284.2940979003906	11.713083333333334					1	DETECTED	284.2941 m/z @11.71 [CD8331_2.mzXML]	284.2940979003906	11.713083333333334	6.433333333333334	17.261833333333335	10.828500000000002	18887.21875	1886825.7983409113	0	1174	0.19292864511795393	0.5709686205410918	0.140183686836697	284.2926940917969	284.29522705078125
660	284.90948486328125	1.67185					1	DETECTED	284.9095 m/z @1.67 [CD8331_2.mzXML]	284.90948486328125	1.67185	1.6565166666666669	1.78105	0.12453333333333316	28496.716796875	138345.4886203612	0	1174	0.11319466067495809	4.060869565217422	7.121739130434842	284.9093322753906	284.9096374511719
661	285.0054016113281	10.21105					1	DETECTED	285.0054 m/z @10.21 [CD8331_2.mzXML]	285.0054016113281	10.21105	10.174816666666667	11.370116666666666	1.1952999999999996	10672.349609375	313091.10495996056	0	1174	0.09865095387807621	16.494480220791058	5.778036165832869	285.0050964355469	285.01141357421875
662	285.0645446777344	1.508					1	DETECTED	285.0645 m/z @1.51 [CD8331_2.mzXML]	285.0645446777344	1.508	1.4314	16.670666666666666	15.239266666666666	14611.396484375	1836626.3164682002	0	1174	0.09112413047530299	99.47302001740643	197.94604003481288	285.0588684082031	285.0653381347656
663	285.2783508300781	13.91905					1	DETECTED	285.2784 m/z @13.92 [CD8331_2.mzXML]	285.2783508300781	13.91905	0.39293333333333336	19.889333333333333	19.4964	3035.4130859375	1350708.988921966	0	1174	8.868506546934729	0.7206946561405282	0.4413893122810562	285.2765197753906	285.2803649902344
664	286.2007751464844	10.346749999999998					1	DETECTED	286.2008 m/z @10.35 [CD8331_2.mzXML]	286.2007751464844	10.346749999999998	10.26445	11.084883333333332	0.820433333333332	236697.34375	1948802.3982004481	1	1174	0.11148093267935799	2.18567046031486	3.5104504251519906	286.1993103027344	286.2012023925781
665	286.24847412109375	9.771316666666667					1	DETECTED	286.2485 m/z @9.77 [CD8331_2.mzXML]	286.24847412109375	9.771316666666667	9.026733333333334	19.650666666666666	10.623933333333332	85203.4296875	2186396.005029996	1	1174	0.13909799465271888	1.0624541405558843	1.7616980614985376	286.2469482421875	286.24969482421875
666	287.01348876953125	1.7952166666666665					1	DETECTED	287.0135 m/z @1.80 [CD8331_2.mzXML]	287.01348876953125	1.7952166666666665	1.7514666666666665	1.90755	0.15608333333333357	26627.021484375	150222.59671337897	0	1174	0.3040529265606493	1.7838095238095284	2.567619047619057	287.0130310058594	287.01385498046875
667	287.05731201171875	11.0506					1	DETECTED	287.0573 m/z @11.05 [CD8331_2.mzXML]	287.05731201171875	11.0506	2.2170833333333335	14.299783333333332	12.082699999999999	114005.2421875	8850916.648143493	0	1174	0.19546873636358875	0.69471270552728	0.3947298062180257	287.0517578125	287.0576477050781
668	287.2042541503906	10.3307					1	DETECTED	287.2043 m/z @10.33 [CD8331_2.mzXML]	287.2042541503906	10.3307	10.281983333333333	10.606833333333332	0.32484999999999964	30476.060546875	263988.6424555674	0	1174	0.12624669333261096	3.3340745809099697	5.425737040343691	287.2038269042969	287.2046203613281
669	287.2362365722656	13.971633333333333					1	DETECTED	287.2362 m/z @13.97 [CD8331_2.mzXML]	287.2362365722656	13.971633333333333	13.815133333333334	15.048499999999999	1.2333666666666652	7556.01318359375	195956.30534576415	0	1174	0.33966415818247064	3.940468583599584	4.389848474092039	287.2351989746094	287.23779296875
670	287.6322021484375	12.90425					1	DETECTED	287.6322 m/z @12.90 [CD8331_2.mzXML]	287.6322021484375	12.90425	12.7415	13.780100000000001	1.0386000000000006	112973.8203125	1494647.5659279786	0	1174	0.17857613841956343	1.9380540206259431	1.7593328501139849	287.6312255859375	287.63323974609375
671	288.07086181640625	10.461633333333333					1	DETECTED	288.0709 m/z @10.46 [CD8331_2.mzXML]	288.07086181640625	10.461633333333333	10.44525	10.624683333333333	0.17943333333333378	15195.326171875	72582.70678710884	0	1174	0.32780506653342023	5.476093591047724	8.384570111315744	288.0704040527344	288.071044921875
672	288.2165222167969	10.660300000000001					1	DETECTED	288.2165 m/z @10.66 [CD8331_2.mzXML]	288.2165222167969	10.660300000000001	0.5932999999999999	20.0	19.4067	98056.609375	2197693.3178029186	1	1174	0.09682406938408405	2.928783856645384	2.7466644544894065	288.2068786621094	288.22564697265625
673	288.639892578125	13.310066666666668					1	DETECTED	288.6399 m/z @13.31 [CD8331_2.mzXML]	288.639892578125	13.310066666666668	12.949483333333335	14.5761	1.6266166666666653	36419.50390625	748932.3229623396	0	1174	0.1789745798775595	2.1419394558723037	2.4392848683819097	288.6323547363281	288.6488952636719
674	288.768310546875	1.9629666666666667					1	DETECTED	288.7683 m/z @1.96 [CD8331_2.mzXML]	288.768310546875	1.9629666666666667	1.8096999999999999	2.075483333333333	0.26578333333333326	7728.30419921875	86502.81942431633	0	1174	0.12857950389077932	0.8670617659852095	0.734123531970419	288.767333984375	288.7688293457031
675	288.92144775390625	1.6260166666666669					1	DETECTED	288.9214 m/z @1.63 [CD8331_2.mzXML]	288.92144775390625	1.6260166666666669	1.56645	1.7357666666666667	0.16931666666666678	237042.90625	1022275.6961870121	0	1174	0.06839214626914702	1.1862684097448035	1.1061322512493716	288.9212341308594	288.9218444824219
676	289.0542907714844	11.0506					1	DETECTED	289.0543 m/z @11.05 [CD8331_2.mzXML]	289.0542907714844	11.0506	1.4475333333333333	11.291233333333334	9.843700000000002	45466.31640625	1610769.8084365854	0	1174	0.07298198064861339	0.5125289837968428	0.025057967593685528	289.0484924316406	289.05560302734375
677	289.1751403808594	1.1765833333333333					1	DETECTED	289.1751 m/z @1.18 [CD8331_2.mzXML]	289.1751403808594	1.1765833333333333	0.10088333333333334	20.0	19.899116666666668	4765.83056640625	1545323.2839553815	0	1174	5.379722849134193	9.249380248520344	6.475599436295357	289.1733093261719	289.1765441894531
678	289.6480712890625	14.090233333333334					1	DETECTED	289.6481 m/z @14.09 [CD8331_2.mzXML]	289.6480712890625	14.090233333333334	11.499116666666668	15.862733333333333	4.363616666666665	17727.734375	1179547.9217423396	0	1174	2.3832583553090867	0.7363607263093122	3.5157325431271356	289.6404724121094	289.6490478515625
679	290.0328063964844	17.298833333333334					1	DETECTED	290.0328 m/z @17.30 [CD8331_2.mzXML]	290.0328063964844	17.298833333333334	1.01245	19.742666666666665	18.730216666666664	1659.9305419921875	1002432.8102622986	0	1174	1.5161852653801198	0.5750268885152524	0.15005377703050485	290.0316162109375	290.03411865234375
680	290.6271057128906	12.840433333333333					1	DETECTED	290.6271 m/z @12.84 [CD8331_2.mzXML]	290.6271057128906	12.840433333333333	12.840433333333333	13.08695	0.2465166666666665	19334.8984375	174176.7727171625	0	1174	0.12043642531392784	null	null	290.62628173828125	290.62738037109375
681	290.6670837402344	14.073466666666667					1	DETECTED	290.6671 m/z @14.07 [CD8331_2.mzXML]	290.6670837402344	14.073466666666667	4.607283333333333	15.224250000000001	10.616966666666668	4633.24072265625	1341737.8511773378	0	1174	9.821720840479127	0.5607839132631772	0.08940201352146067	290.66583251953125	290.6692199707031
682	290.8546142578125	1.7514666666666665					1	DETECTED	290.8546 m/z @1.75 [CD8331_2.mzXML]	290.8546142578125	1.7514666666666665	1.7031833333333333	1.78105	0.07786666666666675	23758.306640625	93111.89808007807	0	1174	0.09429898833479622	0.8063513979979314	0.6127027959958629	290.8542175292969	290.8546142578125
683	290.9251403808594	2.7524666666666664					1	DETECTED	290.9251 m/z @2.75 [CD8331_2.mzXML]	290.9251403808594	2.7524666666666664	0.7207666666666667	16.082649999999997	15.361883333333331	36120.23828125	3427431.1678221133	0	1174	0.6422386687914119	1.0565721762299387	1.817831730221905	290.9215393066406	290.9267883300781
684	291.1195983886719	12.028266666666667					1	DETECTED	291.1196 m/z @12.03 [CD8331_2.mzXML]	291.1195983886719	12.028266666666667	4.13105	12.3031	8.17205	33182.9765625	1598453.7907906491	0	1174	0.09853411600028927	3.126255038275153	5.533099429811471	291.1191711425781	291.11968994140625
685	291.17926025390625	3.9749166666666667					1	DETECTED	291.1793 m/z @3.97 [CD8331_2.mzXML]	291.17926025390625	3.9749166666666667	3.9749166666666667	10.050916666666666	6.075999999999999	3850.76171875	873447.0106976927	0	1174	5.813671968402783	null	null	291.1726989746094	291.17926025390625
686	291.6460876464844	12.8733					1	DETECTED	291.6461 m/z @12.87 [CD8331_2.mzXML]	291.6460876464844	12.8733	12.724283333333334	14.860083333333334	2.1357999999999997	66994.109375	902783.9182239973	0	1174	0.14602939994377628	1.3381434521574456	2.8952213108252374	291.6446838378906	291.64739990234375
687	291.9350891113281	2.531833333333333					1	DETECTED	291.9351 m/z @2.53 [CD8331_2.mzXML]	291.9350891113281	2.531833333333333	1.8658666666666666	5.187416666666667	3.3215500000000002	29320.0546875	1726443.2869612745	0	1174	0.7541724181209326	1.934704656116769	2.200658808015042	291.933837890625	291.9354553222656
688	292.0677490234375	17.150666666666666					1	DETECTED	292.0677 m/z @17.15 [CD8331_2.mzXML]	292.0677490234375	17.150666666666666	8.973099999999999	19.213666666666665	10.240566666666666	4080.8017578125	1008305.9511305855	0	1174	3.290557596656356	0.6261377671434452	0.1945349840682429	292.0658264160156	292.0685119628906
689	292.6540832519531	13.071583333333333					1	DETECTED	292.6541 m/z @13.07 [CD8331_2.mzXML]	292.6540832519531	13.071583333333333	2.627283333333333	13.463266666666668	10.835983333333335	11046.54296875	1690315.3454428106	0	1174	0.14469982642297197	0.5187510571954719	0.037502114390943836	292.6492614746094	292.66046142578125
690	292.9321594238281	2.7524666666666664					1	DETECTED	292.9322 m/z @2.75 [CD8331_2.mzXML]	292.9321594238281	2.7524666666666664	2.31425	13.511516666666667	11.197266666666668	6829.4521484375	1126301.2899699402	0	1174	0.5122973637887775	12.775947970942843	0.7762097508621867	292.9222412109375	292.94134521484375
691	292.981201171875	2.531833333333333					1	DETECTED	292.9812 m/z @2.53 [CD8331_2.mzXML]	292.981201171875	2.531833333333333	2.3686333333333334	17.00316666666667	14.634533333333335	5714.97216796875	1712482.903762421	0	1174	0.3723615834463927	44.83619281045758	5.982313762194482	292.973388671875	292.98907470703125
692	292.9964294433594	2.4907					1	DETECTED	292.9964 m/z @2.49 [CD8331_2.mzXML]	292.9964294433594	2.4907	2.4093166666666668	16.082649999999997	13.67333333333333	5333.80126953125	975973.1843015135	0	1174	0.3946344842338698	84.00573417980767	12.674132497498805	292.99237060546875	293.00445556640625
693	293.015380859375	2.7241666666666666					1	DETECTED	293.0154 m/z @2.72 [CD8331_2.mzXML]	293.015380859375	2.7241666666666666	2.34145	14.460483333333334	12.119033333333334	6672.56982421875	754030.953294159	0	1174	0.4535340122429514	15.832905108217572	2.0093527814331877	293.0074462890625	293.0193176269531
694	293.03057861328125	2.5045833333333336					1	DETECTED	293.0306 m/z @2.50 [CD8331_2.mzXML]	293.03057861328125	2.5045833333333336	2.34145	3.99035	1.6488999999999998	10097.6787109375	336938.60430828854	0	1174	0.034830464044682596	5.05384143849611	6.633178147452952	293.0214538574219	293.03094482421875
695	293.0411682128906	9.59775					1	DETECTED	293.0412 m/z @9.60 [CD8331_2.mzXML]	293.0411682128906	9.59775	2.2591166666666664	14.842733333333333	12.583616666666668	96187.9921875	2.542291677374173E7	0	1174	12.294920903925384	0.9026680565158856	0.7615417883438665	293.03399658203125	293.0496520996094
696	293.0606689453125	2.60005					1	DETECTED	293.0607 m/z @2.60 [CD8331_2.mzXML]	293.0606689453125	2.60005	2.231133333333333	4.272233333333333	2.0411	15370.15234375	607923.0249906002	0	1174	0.4782691435496287	2.7762349556620025	3.260433080777973	293.05279541015625	293.0609436035156
697	293.0716552734375	2.5728333333333335					1	DETECTED	293.0717 m/z @2.57 [CD8331_2.mzXML]	293.0716552734375	2.5728333333333335	2.1464833333333333	19.12183333333333	16.97535	25926.79296875	2490642.365028199	0	1174	0.30920612044425333	15.009326869687804	2.816999285775248	293.0622863769531	293.0721435546875
698	293.0971984863281	2.5728333333333335					1	DETECTED	293.0972 m/z @2.57 [CD8331_2.mzXML]	293.0971984863281	2.5728333333333335	0.10088333333333334	20.0	19.899116666666668	1.0337392E7	6.526496577571045E8	1	1174	0.7473840962559906	1.9120620719741908	2.1447943457693026	293.0960998535156	293.1071472167969
699	293.1387939453125	10.37875					1	DETECTED	293.1388 m/z @10.38 [CD8331_2.mzXML]	293.1387939453125	10.37875	2.20315	12.840433333333333	10.637283333333333	37809.5390625	6650648.03748633	0	1174	9.683770622009934	0.5489452795290085	0.08707270451641294	293.12994384765625	293.14202880859375
700	293.15252685546875	9.736500000000001					1	DETECTED	293.1525 m/z @9.74 [CD8331_2.mzXML]	293.15252685546875	9.736500000000001	2.2591166666666664	13.056016666666666	10.7969	108267.3828125	9576573.722866576	0	1174	3.399263918302358	0.7516827296793008	0.4670167406266956	293.14532470703125	293.16094970703125
701	293.1780090332031	13.711683333333333					1	DETECTED	293.1780 m/z @13.71 [CD8331_2.mzXML]	293.1780090332031	13.711683333333333	2.300616666666667	17.409333333333333	15.108716666666666	23760.400390625	2316074.539579316	0	1174	0.27740646941470004	0.5303475066114826	0.08146912748916205	293.1680603027344	293.18798828125
702	293.1919860839844	13.14655					1	DETECTED	293.1920 m/z @13.15 [CD8331_2.mzXML]	293.1919860839844	13.14655	2.300616666666667	14.894083333333333	12.593466666666666	7530.740234375	3059479.690891633	0	1174	12.334856188858174	0.5805616851784693	0.1611233703569387	293.18804931640625	293.2015686035156
703	293.2131652832031	2.627283333333333					1	DETECTED	293.2132 m/z @2.63 [CD8331_2.mzXML]	293.2131652832031	2.627283333333333	2.300616666666667	12.473316666666667	10.1727	4508.06103515625	1014549.8664628906	0	1174	0.5654789668901148	15.570459183673492	2.7553317651681284	293.20513916015625	293.2215881347656
704	293.2366638183594	9.839883333333335					1	DETECTED	293.2367 m/z @9.84 [CD8331_2.mzXML]	293.2366638183594	9.839883333333335	2.4228	12.439583333333333	10.016783333333333	84986.2265625	2.242964999148401E7	0	1174	10.56765208080759	0.6763606590064695	0.34957231559126095	293.22808837890625	293.2464904785156
705	293.3114929199219	9.822766666666666					1	DETECTED	293.3115 m/z @9.82 [CD8331_2.mzXML]	293.3114929199219	9.822766666666666	2.3686333333333334	9.822766666666666	7.454133333333333	88978.640625	1.7495816018387266E7	0	1174	7.42199389155321	0.5	null	293.3077392578125	293.31829833984375
706	293.6407165527344	10.37875					1	DETECTED	293.6407 m/z @10.38 [CD8331_2.mzXML]	293.6407165527344	10.37875	2.6136666666666666	10.42915	7.815483333333333	13398.1923828125	2604045.6894583753	0	1174	0.1114850171071815	0.5032452967879718	0.006490593575943566	293.63623046875	293.6439514160156
707	293.6806945800781	2.5452999999999997					1	DETECTED	293.6807 m/z @2.55 [CD8331_2.mzXML]	293.6806945800781	2.5452999999999997	2.5045833333333336	3.82035	1.3157666666666663	4218.6474609375	130243.5930084228	0	1174	0.4179074303148389	16.157593123209402	21.063494441544293	293.6785888671875	293.6841125488281
708	294.100341796875	2.627283333333333					1	DETECTED	294.1003 m/z @2.63 [CD8331_2.mzXML]	294.100341796875	2.627283333333333	0.24693333333333334	17.944833333333335	17.6979	1023759.5	7.060003749383444E7	0	1174	0.7159065370616187	0.9158529476811119	1.826057961470039	294.1001892089844	294.10369873046875
709	294.91900634765625	13.056016666666666					1	DETECTED	294.9190 m/z @13.06 [CD8331_2.mzXML]	294.91900634765625	13.056016666666666	0.15546666666666667	19.98166666666667	19.826200000000004	13980.583984375	4258214.141918579	0	1174	2.1596103985242188	0.7085168248511557	0.4390578522691952	294.91796875	294.9202880859375
710	294.9382019042969	1.6414333333333333					1	DETECTED	294.9382 m/z @1.64 [CD8331_2.mzXML]	294.9382019042969	1.6414333333333333	1.5957000000000001	13.1613	11.5656	90181.8203125	5907140.388135253	0	1174	0.06034078362612627	126.44606413994211	220.92665493804446	294.93798828125	294.9410095214844
711	294.95367431640625	11.136249999999999					1	DETECTED	294.9537 m/z @11.14 [CD8331_2.mzXML]	294.95367431640625	11.136249999999999	11.033433333333333	17.797	6.763566666666668	5199.0869140625	1081418.35443042	0	1174	5.555074804891875	32.8913924461018	64.7827848922036	294.95294189453125	294.9553527832031
712	295.057373046875	10.49405					1	DETECTED	295.0574 m/z @10.49 [CD8331_2.mzXML]	295.057373046875	10.49405	10.478366666666666	10.5566	0.07823333333333338	5428.216796875	20955.60608422831	0	1174	0.09398091893242899	2.4941551540913682	3.988310308182736	295.0570068359375	295.0575256347656
713	295.1014404296875	2.6136666666666666					1	DETECTED	295.1014 m/z @2.61 [CD8331_2.mzXML]	295.1014404296875	2.6136666666666666	1.8521	18.53483333333333	16.68273333333333	121138.25	9061914.329683246	0	1174	0.6581324452673263	9.007973677137558	1.8231663717135784	295.0976257324219	295.10577392578125
714	295.1283264160156	9.6499					1	DETECTED	295.1283 m/z @9.65 [CD8331_2.mzXML]	295.1283264160156	9.6499	9.59775	9.753350000000001	0.15560000000000151	28244.8984375	160036.34303686526	0	1174	0.10125688359346796	1.4918504314477319	2.105935765550491	295.128173828125	295.1285705566406
715	295.1483154296875	9.771316666666667					1	DETECTED	295.1483 m/z @9.77 [CD8331_2.mzXML]	295.1483154296875	9.771316666666667	9.511166666666666	17.390666666666668	7.879500000000002	4498.6591796875	763124.302995911	0	1174	0.2779631989837412	15.144147607149655	29.28829521429931	295.14666748046875	295.14874267578125
716	295.1936340332031	12.337216666666666					1	DETECTED	295.1936 m/z @12.34 [CD8331_2.mzXML]	295.1936340332031	12.337216666666666	1.4475333333333333	14.331349999999999	12.883816666666664	48467.2109375	3462037.032918334	0	1174	0.3030275376280045	0.7927390427142138	0.1828991841965056	295.18701171875	295.1953430175781
717	295.2937927246094	2.7524666666666664					1	DETECTED	295.2938 m/z @2.75 [CD8331_2.mzXML]	295.2937927246094	2.7524666666666664	1.9909666666666666	5.343983333333333	3.3530166666666665	35908.21875	2001986.1270910036	0	1174	0.6475571704842715	1.5215841345182963	1.6503150295721667	295.2931213378906	295.29559326171875
718	296.0650939941406	1.7357666666666667					1	DETECTED	296.0651 m/z @1.74 [CD8331_2.mzXML]	296.0650939941406	1.7357666666666667	1.6871833333333333	7.125083333333333	5.4379	31772.4140625	1902252.9586504516	0	1174	0.07952869486285907	55.964665523155986	110.92933104631197	296.06353759765625	296.0653076171875
719	296.1846618652344	11.846516666666668					1	DETECTED	296.1847 m/z @11.85 [CD8331_2.mzXML]	296.1846618652344	11.846516666666668	9.545016666666667	19.249833333333335	9.704816666666668	20071.125	2061210.6098999039	0	1174	0.08442516963120994	2.085335036205578	1.2617736110610807	296.17877197265625	296.18487548828125
720	296.2575378417969	13.511516666666667					1	DETECTED	296.2575 m/z @13.51 [CD8331_2.mzXML]	296.2575378417969	13.511516666666667	13.400533333333334	13.7288	0.32826666666666604	16164.2529296875	169345.2621093739	0	1174	0.19769232085621802	1.478900735846219	1.957801471692438	296.25732421875	296.2580261230469
721	297.1182556152344	1.4628333333333332					1	DETECTED	297.1183 m/z @1.46 [CD8331_2.mzXML]	297.1182556152344	1.4628333333333332	1.4314	1.56645	0.1350499999999999	7203.791015625	45010.82707080075	0	1174	0.11964100919924614	2.148197242842001	3.2963944856840017	297.11798095703125	297.11895751953125
722	297.1801452636719	15.7887					1	DETECTED	297.1801 m/z @15.79 [CD8331_2.mzXML]	297.1801452636719	15.7887	9.458400000000001	19.79733333333333	10.33893333333333	10863.705078125	2522504.256040436	0	1174	2.212789338997446	0.7650864514345981	0.642608872341728	297.178466796875	297.1814880371094
723	298.14886474609375	1.9214					1	DETECTED	298.1489 m/z @1.92 [CD8331_2.mzXML]	298.14886474609375	1.9214	1.9214	9.293966666666668	7.372566666666668	8286.27734375	613974.0666394043	0	1174	0.09411647109061216	null	null	298.1425476074219	298.14996337890625
724	298.2732849121094	14.2217					1	DETECTED	298.2733 m/z @14.22 [CD8331_2.mzXML]	298.2732849121094	14.2217	10.192933333333334	16.874000000000002	6.681066666666668	103018.703125	4764211.464827243	0	1174	0.4859774367843759	0.752534683112037	8.659375555546262	298.27203369140625	298.2745361328125
725	298.9850769042969	10.298916666666665					1	DETECTED	298.9851 m/z @10.30 [CD8331_2.mzXML]	298.9850769042969	10.298916666666665	9.424266666666666	10.37875	0.954483333333334	6820.11669921875	186896.35480187985	0	1174	0.10699637634056991	0.5456373025400646	0.09127460508012927	298.9847717285156	298.99310302734375
726	299.137939453125	11.32445					1	DETECTED	299.1379 m/z @11.32 [CD8331_2.mzXML]	299.137939453125	11.32445	10.2288	17.05816666666667	6.829366666666669	130954.65625	4522418.904825987	1	1174	0.17097662937721658	1.3263445303585384	2.584490388626921	299.1311340332031	299.1396484375
727	299.2765197753906	14.206033333333332					1	DETECTED	299.2765 m/z @14.21 [CD8331_2.mzXML]	299.2765197753906	14.206033333333332	14.090233333333334	15.8811	1.7908666666666662	18006.77734375	709654.8989165651	0	1174	0.5714907504791995	5.86519591359337	10.888635732582808	299.2762451171875	299.27752685546875
728	299.632080078125	12.856933333333334					1	DETECTED	299.6321 m/z @12.86 [CD8331_2.mzXML]	299.632080078125	12.856933333333334	12.840433333333333	12.994616666666667	0.154183333333334	51378.34375	299947.9835273427	0	1174	0.1544925355567237	4.672222222222065	8.34444444444413	299.63165283203125	299.6321716308594
729	300.08868408203125	10.732783333333334					1	DETECTED	300.0887 m/z @10.73 [CD8331_2.mzXML]	300.08868408203125	10.732783333333334	10.678283333333333	10.89415	0.21586666666666687	79186.8203125	537886.1523828136	0	1174	0.09358223325188497	1.9804281345565449	2.9608562691130897	300.0885009765625	300.089111328125
730	300.1795349121094	11.575766666666668					1	DETECTED	300.1795 m/z @11.58 [CD8331_2.mzXML]	300.1795349121094	11.575766666666668	9.080233333333332	11.9774	2.897166666666667	31131.396484375	823032.1455588995	0	1174	0.10010175028352641	0.5997548889898664	0.21830779189956548	300.1789855957031	300.1839294433594
731	300.2166748046875	10.5566					1	DETECTED	300.2167 m/z @10.56 [CD8331_2.mzXML]	300.2166748046875	10.5566	10.510033333333332	10.660300000000001	0.15026666666666877	5431.91748046875	36373.700982055976	0	1174	0.06449383046406254	1.6134574087330071	2.2269148174660143	300.21636962890625	300.216796875
732	301.1180725097656	10.37875					1	DETECTED	301.1181 m/z @10.38 [CD8331_2.mzXML]	301.1180725097656	10.37875	10.26445	10.876266666666668	0.6118166666666678	17830.333984375	385930.7959492197	0	1174	0.38255483634976706	2.676363371245264	4.352726742490528	301.10833740234375	301.1181945800781
733	301.14013671875	12.439583333333333					1	DETECTED	301.1401 m/z @12.44 [CD8331_2.mzXML]	301.14013671875	12.439583333333333	0.10088333333333334	20.0	19.899116666666668	107556.5	1.2147602498188365E7	1	1174	10.764435852485763	18.552237064535646	0.03989839626641116	301.1388244628906	301.1448974609375
734	301.21258544921875	13.463266666666668					1	DETECTED	301.2126 m/z @13.46 [CD8331_2.mzXML]	301.21258544921875	13.463266666666668	10.314916666666667	13.780100000000001	3.465183333333334	39675.2578125	2337552.315879394	0	1174	0.18755406994768542	0.5503173620044362	3.7761771069154606	301.2115783691406	301.2131652832031
735	302.0858459472656	10.732783333333334					1	DETECTED	302.0858 m/z @10.73 [CD8331_2.mzXML]	302.0858459472656	10.732783333333334	10.678283333333333	10.821833333333332	0.1435499999999994	24502.3125	134368.8194514158	0	1174	0.15867865423629723	1.3169724770641933	1.6339449541283868	302.0856018066406	302.08624267578125
736	302.1431884765625	12.439583333333333					1	DETECTED	302.1432 m/z @12.44 [CD8331_2.mzXML]	302.1431884765625	12.439583333333333	0.11916666666666667	19.926166666666667	19.807	15638.3564453125	3338777.604163819	0	1174	0.103855310100478	1.5679839662163564	2.336235939645237	302.1427001953125	302.1451110839844
737	302.2863464355469	11.590666666666667					1	DETECTED	302.2863 m/z @11.59 [CD8331_2.mzXML]	302.2863464355469	11.590666666666667	11.499116666666668	14.945783333333333	3.4466666666666654	298142.40625	3177540.5199530064	1	1174	0.10166656055040235	2.768840373167107	3.1082677203830853	302.2852783203125	302.2873229980469
738	303.0268249511719	1.4628333333333332					1	DETECTED	303.0268 m/z @1.46 [CD8331_2.mzXML]	303.0268249511719	1.4628333333333332	1.4314	6.486149999999999	5.054749999999999	7195.6650390625	646311.5817976075	0	1174	0.052619357994061255	80.40429480381793	159.80858960763587	303.02252197265625	303.027587890625
739	303.0523986816406	17.206333333333337					1	DETECTED	303.0524 m/z @17.21 [CD8331_2.mzXML]	303.0523986816406	17.206333333333337	0.5205666666666667	19.177	18.656433333333332	2721.65966796875	1151061.4767111205	0	1174	0.7659509810884053	0.5590523260343645	0.11810465206872899	303.0506591796875	303.0533447265625
740	303.0738220214844	9.702316666666666					1	DETECTED	303.0738 m/z @9.70 [CD8331_2.mzXML]	303.0738220214844	9.702316666666666	9.6851	9.857316666666666	0.17221666666666557	6778.05859375	37591.96764926152	0	1174	0.20422785397737364	5.001452081316653	9.002904162633307	303.0728759765625	303.07427978515625
741	303.1327209472656	10.732783333333334					1	DETECTED	303.1327 m/z @10.73 [CD8331_2.mzXML]	303.1327209472656	10.732783333333334	10.156749999999999	10.821833333333332	0.6650833333333335	10038.873046875	119867.0811769408	0	1174	0.07261524436493261	0.6131717924796869	0.23271493475098623	303.1326599121094	303.1340637207031
742	303.2285461425781	14.237066666666667					1	DETECTED	303.2285 m/z @14.24 [CD8331_2.mzXML]	303.2285461425781	14.237066666666667	10.44525	16.855333333333334	6.4100833333333345	301590.3125	1.1542251566857236E7	1	1174	0.4343436851466631	0.7509408768998225	0.41002005821805076	303.2227478027344	303.2294616699219
743	303.2903747558594	11.590666666666667					1	DETECTED	303.2904 m/z @11.59 [CD8331_2.mzXML]	303.2903747558594	11.590666666666667	11.530883333333332	11.6966	0.1657166666666683	51976.01171875	292544.18678955315	0	1174	0.07243085307412933	1.3859771396709972	1.7719542793419942	303.2895202636719	303.29058837890625
744	303.64544677734375	12.824266666666666					1	DETECTED	303.6454 m/z @12.82 [CD8331_2.mzXML]	303.64544677734375	12.824266666666666	12.774750000000001	13.056016666666666	0.28126666666666544	14013.5810546875	121428.8238686526	0	1174	0.13252230744179094	2.840121171322839	4.680242342645678	303.64544677734375	303.6463623046875
745	304.0191650390625	10.121066666666668					1	DETECTED	304.0192 m/z @10.12 [CD8331_2.mzXML]	304.0191650390625	10.121066666666668	1.4314	10.174816666666667	8.743416666666667	3860.621826171875	1050205.9461376343	0	1174	0.0783524114117693	0.5030927538455636	0.006185507691127285	304.0184631347656	304.0286560058594
746	304.0485534667969	17.5385					1	DETECTED	304.0486 m/z @17.54 [CD8331_2.mzXML]	304.0485534667969	17.5385	8.973099999999999	19.926166666666667	10.953066666666668	3941.29931640625	1194522.147922242	0	1174	7.452251551374905	0.6393785851604518	0.2813908738746848	304.047119140625	304.0497741699219
747	304.150146484375	9.325050000000001					1	DETECTED	304.1501 m/z @9.33 [CD8331_2.mzXML]	304.150146484375	9.325050000000001	9.249983333333335	9.390466666666667	0.14048333333333218	4393.74560546875	21313.678661102287	0	1174	0.13682457348220822	0.9357238010657151	0.8847183356229978	304.14923095703125	304.1510314941406
748	304.2111511230469	10.085749999999999					1	DETECTED	304.2112 m/z @10.09 [CD8331_2.mzXML]	304.2111511230469	10.085749999999999	10.033283333333333	10.314916666666667	0.2816333333333336	23190.595703125	192188.44055188072	0	1174	0.11938393087722687	2.7897984112687406	3.734106528476865	304.2110595703125	304.2117004394531
749	304.2320556640625	14.237066666666667					1	DETECTED	304.2321 m/z @14.24 [CD8331_2.mzXML]	304.2320556640625	14.237066666666667	11.664916666666667	15.733833333333333	4.0689166666666665	64020.8984375	2687294.9678867795	0	1174	0.3995836766353502	0.7534747155103936	0.37924302671141835	304.2307434082031	304.2329406738281
750	304.8952331542969	1.6260166666666669					1	DETECTED	304.8952 m/z @1.63 [CD8331_2.mzXML]	304.8952331542969	1.6260166666666669	1.0489	1.7357666666666667	0.6868666666666667	63887.20703125	624670.3448288576	0	1174	0.07690213205382856	0.5950847604470497	0.13461805248437628	304.89495849609375	304.90252685546875
751	305.0445556640625	16.560183333333335					1	DETECTED	305.0446 m/z @16.56 [CD8331_2.mzXML]	305.0445556640625	16.560183333333335	8.955466666666666	19.945	10.989533333333334	3549.78515625	894002.1073652956	0	1174	2.4129429316215525	0.7225471911072733	0.3575343154707459	305.0428771972656	305.0459899902344
752	305.1349182128906	12.337216666666666					1	DETECTED	305.1349 m/z @12.34 [CD8331_2.mzXML]	305.1349182128906	12.337216666666666	3.1740166666666667	12.405166666666666	9.23115	6860.59033203125	2100783.222245849	0	1174	9.202379606765213	0.5037077658459926	0.007415531691985304	305.1349182128906	305.1380615234375
753	305.2144470214844	10.085749999999999					1	DETECTED	305.2144 m/z @10.09 [CD8331_2.mzXML]	305.2144470214844	10.085749999999999	10.033283333333333	15.013816666666665	4.980533333333332	4336.39501953125	734573.75350235	0	1174	0.15096806795129147	47.463786531131674	93.92757306226335	305.213623046875	305.2168884277344
754	305.2439270019531	12.608300000000002					1	DETECTED	305.2439 m/z @12.61 [CD8331_2.mzXML]	305.2439270019531	12.608300000000002	3.1142666666666665	15.678483333333332	12.564216666666667	155319.453125	4771684.706956485	1	1174	0.18808854129889951	9.015944544772776	13.836312193938271	305.24310302734375	305.248046875
755	306.0830993652344	16.02765					1	DETECTED	306.0831 m/z @16.03 [CD8331_2.mzXML]	306.0830993652344	16.02765	9.424266666666666	18.957333333333334	9.533066666666668	5817.4990234375	1236770.1020270379	0	1174	1.5877350253575404	0.7218319901666569	0.4835604757748843	306.0818786621094	306.0846862792969
756	306.247314453125	12.6411					1	DETECTED	306.2473 m/z @12.64 [CD8331_2.mzXML]	306.247314453125	12.6411	12.558300000000001	14.5761	2.0177999999999994	30166.341796875	865595.0681079094	0	1174	0.08611965371241759	11.57046993454206	21.95820515810253	306.2470703125	306.2508239746094
757	307.06072998046875	11.605233333333333					1	DETECTED	307.0607 m/z @11.61 [CD8331_2.mzXML]	307.06072998046875	11.605233333333333	11.590666666666667	14.742516666666667	3.1518499999999996	5984.90185546875	424695.15964434814	0	1174	2.596549334422706	108.18707093822536	215.37414187645072	307.0605163574219	307.0627746582031
758	307.07989501953125	16.137933333333333					1	DETECTED	307.0799 m/z @16.14 [CD8331_2.mzXML]	307.07989501953125	16.137933333333333	3.6802	19.358333333333334	15.678133333333335	6176.33349609375	1500619.7188603526	0	1174	2.035115963460573	0.6292530476384147	0.7623834354640473	307.07830810546875	307.08465576171875
759	307.1683044433594	10.525733333333333					1	DETECTED	307.1683 m/z @10.53 [CD8331_2.mzXML]	307.1683044433594	10.525733333333333	10.346749999999998	12.218333333333334	1.8715833333333354	156653.984375	2732757.562447635	1	1174	0.54598840029945	3.625063576812015	4.745721282240474	307.16632080078125	307.16888427734375
760	307.2621765136719	12.0112					1	DETECTED	307.2622 m/z @12.01 [CD8331_2.mzXML]	307.2621765136719	12.0112	11.960866666666668	15.048499999999999	3.087633333333331	6899.87109375	402899.8709773862	0	1174	0.27771499597289484	30.67185430463614	60.34370860927228	307.2588195800781	307.2631530761719
761	308.0497131347656	10.461633333333333					1	DETECTED	308.0497 m/z @10.46 [CD8331_2.mzXML]	308.0497131347656	10.461633333333333	10.395016666666667	12.791366666666667	2.39635	501448.21875	3940393.2876403625	1	1174	0.08951947193859233	2.038100202744397	1.7846693546834183	308.0400085449219	308.05035400390625
762	309.0536804199219	10.461633333333333					1	DETECTED	309.0537 m/z @10.46 [CD8331_2.mzXML]	309.0536804199219	10.461633333333333	2.20315	14.5761	12.37295	63402.71875	2031381.0096862775	0	1174	0.4317101038414446	0.51073712618878	0.0015737683917067618	309.0443115234375	309.05389404296875
763	309.15020751953125	13.711683333333333					1	DETECTED	309.1502 m/z @13.71 [CD8331_2.mzXML]	309.15020751953125	13.711683333333333	9.293966666666668	14.252483333333334	4.958516666666666	14481.12109375	1128584.9532686765	0	1174	0.2730258917781736	0.5626411870385088	0.1172664924569177	309.1469421386719	309.1518859863281
764	310.0469970703125	10.44525					1	DETECTED	310.0470 m/z @10.45 [CD8331_2.mzXML]	310.0469970703125	10.44525	10.395016666666667	10.606833333333332	0.21181666666666565	165643.8125	975272.4646821226	0	1174	0.07601617214081635	2.151838602719169	2.991904248698562	310.04681396484375	310.04730224609375
765	310.1131591796875	0.648					1	DETECTED	310.1132 m/z @0.65 [CD8331_2.mzXML]	310.1131591796875	0.648	0.10088333333333334	20.0	19.899116666666668	1375.287353515625	976597.6088041991	0	1174	19.074161677643907	18.185441861881987	35.370883723763974	310.10894775390625	310.1143798828125
766	310.20074462890625	10.606833333333332					1	DETECTED	310.2007 m/z @10.61 [CD8331_2.mzXML]	310.20074462890625	10.606833333333332	0.8666333333333333	15.8811	15.014466666666667	82992.0625	1.2010707661648314E7	0	1174	0.16395493706964714	0.5145371518376942	0.014810380731368901	310.1986389160156	310.2106628417969
767	310.912109375	1.6565166666666669					1	DETECTED	310.9121 m/z @1.66 [CD8331_2.mzXML]	310.912109375	1.6565166666666669	1.6107166666666666	1.7666333333333335	0.15591666666666693	66856.046875	244952.1627949218	0	1174	0.055817199171984466	1.6350882820911354	1.3632400634668351	310.91192626953125	310.91259765625
768	311.0045166015625	12.0112					1	DETECTED	311.0045 m/z @12.01 [CD8331_2.mzXML]	311.0045166015625	12.0112	9.927850000000001	19.45	9.522149999999998	3119.50830078125	827689.7899284059	0	1174	6.539033279506194	2.2852977176182594	3.570595435236519	310.99530029296875	311.00970458984375
769	311.0506896972656	10.478366666666666					1	DETECTED	311.0507 m/z @10.48 [CD8331_2.mzXML]	311.0506896972656	10.478366666666666	10.395016666666667	10.54095	0.1459333333333337	22295.689453125	125459.75411621042	0	1174	0.08000992767902737	0.8803179921688934	0.78640831867468	311.05035400390625	311.05120849609375
770	311.123291015625	8.778166666666667					1	DETECTED	311.1233 m/z @8.78 [CD8331_2.mzXML]	311.123291015625	8.778166666666667	8.480483333333334	10.281983333333333	1.801499999999999	18078.607421875	281718.67947699025	0	1174	0.09561886655286855	0.9188353592554269	4.900348274981924	311.1208801269531	311.1275939941406
771	311.1661071777344	12.2694					1	DETECTED	311.1661 m/z @12.27 [CD8331_2.mzXML]	311.1661071777344	12.2694	11.8954	16.948166666666665	5.052766666666665	82606.21875	1653337.831293089	1	1174	0.21264260438887206	2.412470465840492	3.2924155165204154	311.1654052734375	311.1759338378906
772	311.2041931152344	10.606833333333332					1	DETECTED	311.2042 m/z @10.61 [CD8331_2.mzXML]	311.2041931152344	10.606833333333332	7.534516666666667	16.634066666666666	9.099549999999999	14217.724609375	1844662.3929448547	0	1174	0.10329481352334291	1.1926009525078283	1.5965058918817148	311.1947326660156	311.2099609375
773	311.6318054199219	12.824266666666666					1	DETECTED	311.6318 m/z @12.82 [CD8331_2.mzXML]	311.6318054199219	12.824266666666666	12.758366666666666	12.90425	0.1458833333333338	15872.19140625	84844.18613378944	0	1174	0.10951029976355287	1.1068538189175394	1.2137076378350788	311.6316833496094	311.63275146484375
774	311.9930419921875	18.092333333333332					1	DETECTED	311.9930 m/z @18.09 [CD8331_2.mzXML]	311.9930419921875	18.092333333333332	0.7207666666666667	19.945	19.224233333333334	2520.5107421875	1129559.7945844422	0	1174	0.16713537383055055	0.5533246857412593	0.10664937148251843	311.9919128417969	311.9958190917969
775	312.02862548828125	13.176366666666667					1	DETECTED	312.0286 m/z @13.18 [CD8331_2.mzXML]	312.02862548828125	13.176366666666667	10.121066666666668	16.7625	6.641433333333332	26705.873046875	1336996.0248145757	0	1174	0.25823509162571234	0.6844844205935106	1.0954808966801757	312.0215759277344	312.0298767089844
776	312.2156982421875	10.750233333333334					1	DETECTED	312.2157 m/z @10.75 [CD8331_2.mzXML]	312.2156982421875	10.750233333333334	10.572283333333333	10.857916666666666	0.2856333333333332	17684.15234375	139364.47859375036	0	1174	0.11785508258039457	0.8025662639318114	0.6051325278636228	312.2069396972656	312.2164611816406
777	312.36175537109375	12.079183333333333					1	DETECTED	312.3618 m/z @12.08 [CD8331_2.mzXML]	312.36175537109375	12.079183333333333	12.028266666666667	12.201016666666668	0.17275000000000063	18024.294921875	101351.78204223649	0	1174	0.05185903884158449	1.6963993453355495	2.282621925806419	312.3609313964844	312.36224365234375
778	312.6581115722656	2.395566666666667					1	DETECTED	312.6581 m/z @2.40 [CD8331_2.mzXML]	312.6581115722656	2.395566666666667	1.8383333333333334	4.9105	3.0721666666666665	24912.21875	995048.6292666626	0	1174	0.4252044162649491	1.6393038583315918	1.8377960403422684	312.6558532714844	312.6593933105469
779	313.095703125	1.508					1	DETECTED	313.0957 m/z @1.51 [CD8331_2.mzXML]	313.095703125	1.508	1.4127833333333333	19.908	18.495216666666668	21710.220703125	3307078.4502075803	0	1174	0.162801813529321	97.12173989147553	190.5940020603076	313.0941162109375	313.0974426269531
780	313.16656494140625	12.337216666666666					1	DETECTED	313.1666 m/z @12.34 [CD8331_2.mzXML]	313.16656494140625	12.337216666666666	12.218333333333334	12.657366666666666	0.4390333333333327	17564.92578125	223533.58802514622	0	1174	0.1870359570558655	1.8464881536520457	46.557014817677896	313.1656799316406	313.16656494140625
781	313.2715759277344	1.8658666666666666					1	DETECTED	313.2716 m/z @1.87 [CD8331_2.mzXML]	313.2715759277344	1.8658666666666666	0.11916666666666667	19.963166666666666	19.843999999999998	26910.96484375	3551783.8160502627	0	1174	14.110916551002246	6.242881059535139	10.605943665375063	313.2714538574219	313.2748718261719
782	313.7838134765625	2.3550166666666663					1	DETECTED	313.7838 m/z @2.36 [CD8331_2.mzXML]	313.7838134765625	2.3550166666666663	1.8795166666666667	4.22525	2.3457333333333334	18515.896484375	795123.4380343932	0	1174	0.5135124515674407	2.1041310001968383	2.364308282875407	313.7829284667969	313.7855224609375
783	314.0291442871094	13.14655					1	DETECTED	314.0291 m/z @13.15 [CD8331_2.mzXML]	314.0291442871094	13.14655	13.08695	14.140416666666665	1.0534666666666652	8525.3818359375	191477.73886834714	0	1174	0.08358784097277905	8.837807606264022	16.675615212528044	314.02813720703125	314.03021240234375
784	314.2315368652344	10.947083333333333					1	DETECTED	314.2315 m/z @10.95 [CD8331_2.mzXML]	314.2315368652344	10.947083333333333	10.857916666666666	11.1701	0.3121833333333335	164667.1875	1502557.4292739257	1	1174	0.394634751971072	1.7945244095442823	2.262220826686227	314.2309875488281	314.2318115234375
785	315.01324462890625	2.4228					1	DETECTED	315.0132 m/z @2.42 [CD8331_2.mzXML]	315.01324462890625	2.4228	1.5519833333333333	3.1142666666666665	1.5622833333333332	8898.7607421875	345665.82302886946	0	1174	0.18844840395352103	0.8970219525732548	0.3268207491813126	315.0049133300781	315.0221252441406
786	315.078857421875	1.8658666666666666					1	DETECTED	315.0789 m/z @1.87 [CD8331_2.mzXML]	315.078857421875	1.8658666666666666	1.6565166666666669	11.994166666666667	10.33765	7347155.5	3.2222274244077283E8	1	1174	0.31671988478740687	20.79582593965015	36.61998986181847	315.0782470703125	315.08746337890625
787	315.132568359375	11.153250000000002					1	DETECTED	315.1326 m/z @11.15 [CD8331_2.mzXML]	315.132568359375	11.153250000000002	2.1888833333333335	11.8954	9.706516666666667	16889.826171875	1854264.7112238775	0	1174	9.285026803896361	0.5413944469027371	1.7011298328461237	315.1235046386719	315.1367492675781
788	315.16229248046875	12.2694					1	DETECTED	315.1623 m/z @12.27 [CD8331_2.mzXML]	315.16229248046875	12.2694	2.300616666666667	12.473316666666667	10.1727	6371.78515625	1350637.0316197514	0	1174	10.041622164818186	0.5102277609939027	0.020455521987805408	315.1611022949219	315.17034912109375
789	315.23486328125	10.947083333333333					1	DETECTED	315.2349 m/z @10.95 [CD8331_2.mzXML]	315.23486328125	10.947083333333333	2.4228	11.067716666666666	8.644916666666665	33944.07421875	1722983.3941990966	0	1174	0.15988295910526595	0.5070758636600926	0.014151727320185149	315.22955322265625	315.236083984375
790	316.08282470703125	1.8658666666666666					1	DETECTED	316.0828 m/z @1.87 [CD8331_2.mzXML]	316.08282470703125	1.8658666666666666	1.8238833333333335	10.346749999999998	8.522866666666665	651753.1875	2.8243677412144735E7	0	1174	0.35679987234191657	25.00904716010146	33.45789457719043	316.0820617675781	316.08367919921875
791	316.1751403808594	10.525733333333333					1	DETECTED	316.1751 m/z @10.53 [CD8331_2.mzXML]	316.1751403808594	10.525733333333333	10.478366666666666	10.572283333333333	0.09391666666666687	8059.62060546875	32550.612822387586	0	1174	0.09636246573605689	0.9913793103448227	0.9827586206896455	316.1749572753906	316.17535400390625
792	316.2471008300781	11.153250000000002					1	DETECTED	316.2471 m/z @11.15 [CD8331_2.mzXML]	316.2471008300781	11.153250000000002	11.084883333333332	11.401433333333333	0.3165500000000012	175928.78125	1002674.4549755906	1	1174	0.0802747723320767	1.3706094144315426	1.4845361180093957	316.24609375	316.2473449707031
793	317.0839538574219	1.8658666666666666					1	DETECTED	317.0840 m/z @1.87 [CD8331_2.mzXML]	317.0839538574219	1.8658666666666666	1.8238833333333335	8.619933333333334	6.79605	82119.9765625	3793384.5468318495	0	1174	0.8543022426740103	24.14371749445221	34.787063859474024	317.0828552246094	317.0851745605469
794	317.11431884765625	1.6414333333333333					1	DETECTED	317.1143 m/z @1.64 [CD8331_2.mzXML]	317.11431884765625	1.6414333333333333	1.5519833333333333	10.624683333333333	9.072700000000001	19929.54296875	1176366.8708952335	0	1174	0.15026599221258463	31.71696451071721	36.9063072918739	317.1125793457031	317.1155700683594
795	317.17791748046875	13.511516666666667					1	DETECTED	317.1779 m/z @13.51 [CD8331_2.mzXML]	317.17791748046875	13.511516666666667	12.096533333333333	14.039866666666667	1.9433333333333334	12360.5517578125	609943.545887024	0	1174	0.19233861660535112	0.6866983121120388	0.37339662422407766	317.1706237792969	317.178466796875
796	317.5286865234375	1.8658666666666666					1	DETECTED	317.5287 m/z @1.87 [CD8331_2.mzXML]	317.5286865234375	1.8658666666666666	1.8383333333333334	3.897366666666667	2.0590333333333337	24760.818359375	998764.3641636968	0	1174	0.3861899430527209	36.74159816659925	50.774602569478645	317.52703857421875	317.5295104980469
797	318.0639343261719	15.917616666666667					1	DETECTED	318.0639 m/z @15.92 [CD8331_2.mzXML]	318.0639343261719	15.917616666666667	9.702316666666666	19.632333333333335	9.930016666666669	5152.04736328125	1213213.9650609132	0	1174	0.5271363547951164	0.798836473433838	0.4637291741920791	318.0626220703125	318.0649719238281
798	318.1806640625	10.033283333333333					1	DETECTED	318.1807 m/z @10.03 [CD8331_2.mzXML]	318.1806640625	10.033283333333333	9.9982	12.90425	2.9060499999999987	3288.72119140625	346734.2191060789	0	1174	0.08203393677074011	41.416389548694326	81.83277909738865	318.1773986816406	318.1808776855469
799	318.29913330078125	11.354966666666666					1	DETECTED	318.2991 m/z @11.35 [CD8331_2.mzXML]	318.29913330078125	11.354966666666666	11.308300000000001	14.411900000000001	3.1036	165729.046875	1490554.7755889911	1	1174	0.08215286569920544	3.3353055409626813	3.9192929915527523	318.29840087890625	318.2997741699219
800	318.93682861328125	1.6107166666666666					1	DETECTED	318.9368 m/z @1.61 [CD8331_2.mzXML]	318.93682861328125	1.6107166666666666	1.56645	12.456183333333334	10.889733333333334	14556.3037109375	5325589.396798645	0	1174	0.08098305479566359	123.00150602409637	236.57427984442995	318.93682861328125	318.9416809082031
801	318.9691162109375	1.9909666666666666					1	DETECTED	318.9691 m/z @1.99 [CD8331_2.mzXML]	318.9691162109375	1.9909666666666666	1.7666333333333335	8.866316666666668	7.099683333333335	19739.755859375	1053110.3746606447	0	1174	0.13278294662082346	15.823959881129296	30.647919762258585	318.9642639160156	318.9700927734375
802	319.0605773925781	16.00936666666667					1	DETECTED	319.0606 m/z @16.01 [CD8331_2.mzXML]	319.0605773925781	16.00936666666667	9.857316666666666	19.067166666666665	9.20985	3748.348388671875	957817.3490599369	0	1174	7.095693643379594	0.7485187864207862	0.4970375728415724	319.0580749511719	319.06109619140625
803	319.1284484863281	10.660300000000001					1	DETECTED	319.1284 m/z @10.66 [CD8331_2.mzXML]	319.1284484863281	10.660300000000001	9.822766666666666	10.750233333333334	0.9274666666666675	4931.9052734375	91318.95010159301	0	1174	0.15766122728453702	0.5536894053967997	0.10737881079359937	319.1274108886719	319.1293029785156
804	319.1646728515625	9.580066666666665					1	DETECTED	319.1647 m/z @9.58 [CD8331_2.mzXML]	319.1646728515625	9.580066666666665	1.1948333333333332	9.6851	8.490266666666667	8417.7568359375	652036.7062311096	0	1174	0.07118994756000419	0.5066805461966681	0.012389519786005583	319.16387939453125	319.1652526855469
805	319.19366455078125	14.237066666666667					1	DETECTED	319.1937 m/z @14.24 [CD8331_2.mzXML]	319.19366455078125	14.237066666666667	10.96445	16.11945	5.155000000000001	108792.25	4527739.465044124	0	1174	0.4276314146481557	2.9315971462936994	0.40845447654801575	319.19219970703125	319.19488525390625
806	320.1312561035156	1.7952166666666665					1	DETECTED	320.1313 m/z @1.80 [CD8331_2.mzXML]	320.1312561035156	1.7952166666666665	1.78105	10.478366666666666	8.697316666666666	22121.35546875	5458501.712728149	0	1174	10.641906814942093	271.5109068589246	548.4346256538264	320.13079833984375	320.1407470703125
807	320.1968688964844	14.252483333333334					1	DETECTED	320.1969 m/z @14.25 [CD8331_2.mzXML]	320.1968688964844	14.252483333333334	11.8954	15.6414	3.7460000000000004	17119.826171875	1015135.2235211184	0	1174	2.6811426399600826	0.7708501441163551	0.4429810603428424	320.19586181640625	320.1981506347656
808	320.69970703125	9.098033333333332					1	DETECTED	320.6997 m/z @9.10 [CD8331_2.mzXML]	320.69970703125	9.098033333333332	9.06225	9.1336	0.07134999999999891	2528.510498046875	7713.913879150308	0	1174	0.05405057376975364	0.9969725197951111	0.9939450395902222	320.6995849609375	320.7001037597656
809	320.8691711425781	1.6414333333333333					1	DETECTED	320.8692 m/z @1.64 [CD8331_2.mzXML]	320.8691711425781	1.6414333333333333	1.5809666666666666	1.6871833333333333	0.10621666666666663	12546.443359375	51210.76888269036	0	1174	0.5576861047905288	0.8783076074972433	0.7566152149944866	320.8685302734375	320.8702087402344
810	320.9659118652344	1.9629666666666667					1	DETECTED	320.9659 m/z @1.96 [CD8331_2.mzXML]	320.9659118652344	1.9629666666666667	1.7666333333333335	2.2450833333333335	0.47845000000000004	12518.6552734375	187364.2131903686	0	1174	0.2568463386764299	1.2184634974533113	1.4369269949066226	320.9656677246094	320.966796875
811	321.2088317871094	12.624716666666666					1	DETECTED	321.2088 m/z @12.62 [CD8331_2.mzXML]	321.2088317871094	12.624716666666666	1.4314	15.5495	14.1181	75082.21875	3241007.121174135	0	1174	0.33451705827654443	0.5259237899883519	3.4591835629359085	321.2006530761719	321.2186584472656
812	322.058837890625	16.966666666666665					1	DETECTED	322.0588 m/z @16.97 [CD8331_2.mzXML]	322.058837890625	16.966666666666665	0.31975	19.304	18.98425	1582.6353759765625	1113053.852224152	0	1174	0.805293993904435	0.5702031907810756	0.14040638156215116	322.0570983886719	322.0600891113281
813	322.21234130859375	12.673783333333335					1	DETECTED	322.2123 m/z @12.67 [CD8331_2.mzXML]	322.21234130859375	12.673783333333335	9.0445	13.056016666666666	4.011516666666667	17052.251953125	1257387.424074219	0	1174	0.19074125292422117	0.5526596159939747	0.10531923198794942	322.2033996582031	322.2136535644531
814	322.2731018066406	13.8667					1	DETECTED	322.2731 m/z @13.87 [CD8331_2.mzXML]	322.2731018066406	13.8667	13.815133333333334	14.7759	0.9607666666666663	12624.521484375	286467.748034729	0	1174	0.3599623130441856	9.315772462831386	17.855930845110016	322.2723083496094	322.2740478515625
815	323.2248840332031	13.91905					1	DETECTED	323.2249 m/z @13.92 [CD8331_2.mzXML]	323.2248840332031	13.91905	11.795133333333332	15.171133333333334	3.3760000000000012	15506.0380859375	857796.0265386961	0	1174	0.536193181622366	0.7947581119786555	2.12875690186332	323.224365234375	323.2258605957031
816	323.2548522949219	12.2694					1	DETECTED	323.2549 m/z @12.27 [CD8331_2.mzXML]	323.2548522949219	12.2694	11.761783333333334	13.660166666666667	1.8983833333333333	6499.84716796875	398600.0580985106	0	1174	0.06114862769865148	1.8698985454903678	2.7397970909807356	323.2529602050781	323.255615234375
817	324.04547119140625	9.325050000000001					1	DETECTED	324.0455 m/z @9.33 [CD8331_2.mzXML]	324.04547119140625	9.325050000000001	9.279166666666667	9.390466666666667	0.11129999999999995	5681.8486328125	24953.95497375493	0	1174	0.08460234649892939	1.2128586996004134	1.425717399200827	324.0451965332031	324.04608154296875
818	324.17877197265625	16.985					1	DETECTED	324.1788 m/z @16.98 [CD8331_2.mzXML]	324.17877197265625	16.985	0.17418333333333333	19.779166666666665	19.604983333333333	9264.720703125	2932809.0159448828	0	1174	2.494662183113677	0.5831062143520689	0.3705751148495681	324.1775207519531	324.17987060546875
819	324.1911926269531	9.719349999999999					1	DETECTED	324.1912 m/z @9.72 [CD8331_2.mzXML]	324.1911926269531	9.719349999999999	9.6851	19.249833333333335	9.564733333333335	22415.150390625	2367805.9190275883	0	1174	0.1023363130665782	139.63114355231824	278.26228710463647	324.1911315917969	324.1936340332031
820	324.3258056640625	11.960866666666668					1	DETECTED	324.3258 m/z @11.96 [CD8331_2.mzXML]	324.3258056640625	11.960866666666668	11.960866666666668	12.591783333333332	0.6309166666666641	3061.563720703125	86137.62809887672	0	1174	0.19444268707894885	null	null	324.32421875	324.3263854980469
821	324.80706787109375	1.7514666666666665					1	DETECTED	324.8071 m/z @1.75 [CD8331_2.mzXML]	324.80706787109375	1.7514666666666665	1.7031833333333333	1.78105	0.07786666666666675	7754.02587890625	25829.33478332518	0	1174	0.06981196015516677	0.8063513979979314	0.6127027959958629	324.80615234375	324.80816650390625
822	325.17510986328125	17.3725					1	DETECTED	325.1751 m/z @17.37 [CD8331_2.mzXML]	325.17510986328125	17.3725	0.5932999999999999	19.963166666666666	19.369866666666667	12981.7666015625	3393922.7950815433	0	1174	3.0766036053117407	0.6638912838581783	0.31663925080608113	325.1731262207031	325.1763000488281
823	326.177734375	16.523616666666666					1	DETECTED	326.1777 m/z @16.52 [CD8331_2.mzXML]	326.177734375	16.523616666666666	9.424266666666666	18.736666666666668	9.312400000000002	3574.1328125	976539.5102401429	0	1174	1.6264103193391328	0.655862860684429	0.17041041956221828	326.1758728027344	326.1788024902344
824	327.00775146484375	1.1034166666666667					1	DETECTED	327.0078 m/z @1.10 [CD8331_2.mzXML]	327.00775146484375	1.1034166666666667	0.10088333333333334	20.0	19.899116666666668	6507.5068359375	4392062.858782652	0	1174	18.17340268924455	9.924416478255088	18.848832956510176	327.0064392089844	327.0152587890625
825	327.0508117675781	1.6414333333333333					1	DETECTED	327.0508 m/z @1.64 [CD8331_2.mzXML]	327.0508117675781	1.6414333333333333	1.6107166666666666	11.87945	10.268733333333333	24689.560546875	3996987.1392054446	0	1174	10.00720526361912	167.15246880086784	328.46093797977676	327.0423278808594	327.0528869628906
826	327.17333984375	15.7887					1	DETECTED	327.1733 m/z @15.79 [CD8331_2.mzXML]	327.17333984375	15.7887	9.874783333333333	19.249833333333335	9.375050000000002	6046.1015625	1484644.2144813242	0	1174	1.247859817339144	0.7926261501824793	0.5852523003649585	327.1722106933594	327.1745910644531
827	327.22857666015625	13.971633333333333					1	DETECTED	327.2286 m/z @13.97 [CD8331_2.mzXML]	327.22857666015625	13.971633333333333	12.201016666666668	14.825983333333333	2.6249666666666656	36216.4765625	1485423.1334641112	0	1174	1.4948629644216602	0.8373069125528286	0.5627026024712274	327.2193908691406	327.22918701171875
828	328.2473449707031	11.136249999999999					1	DETECTED	328.2473 m/z @11.14 [CD8331_2.mzXML]	328.2473449707031	11.136249999999999	11.067716666666666	11.1701	0.10238333333333394	18564.4921875	97644.96397949287	0	1174	0.11313839934852155	0.7469601167315267	0.49392023346305347	328.2464599609375	328.2473449707031
829	328.6741943359375	13.14655					1	DETECTED	328.6742 m/z @13.15 [CD8331_2.mzXML]	328.6741943359375	13.14655	13.08695	13.447566666666667	0.36061666666666703	11118.9453125	111323.30197216844	0	1174	0.08996488737338737	3.0253076062640027	5.0506152125280055	328.6741027832031	328.6802673339844
830	328.89776611328125	1.56645					1	DETECTED	328.8978 m/z @1.57 [CD8331_2.mzXML]	328.89776611328125	1.56645	1.4475333333333333	13.463266666666668	12.015733333333333	88939.0078125	4292093.155245118	0	1174	0.07245053320959327	0.7647946319232333	0.5110545393644498	328.89703369140625	328.8980407714844
831	328.99786376953125	1.7952166666666665					1	DETECTED	328.9979 m/z @1.80 [CD8331_2.mzXML]	328.99786376953125	1.7952166666666665	0.10088333333333334	20.0	19.899116666666668	18486.68359375	4396785.299588381	0	1174	0.07465031070142114	2.9795702995817255	0.7348825092566255	328.9917297363281	329.0059509277344
832	329.17633056640625	12.320183333333334					1	DETECTED	329.1763 m/z @12.32 [CD8331_2.mzXML]	329.17633056640625	12.320183333333334	12.218333333333334	13.040366666666667	0.8220333333333336	8004.79931640625	240537.76165222155	0	1174	0.12206526343764246	4.035509736540639	7.071019473081279	329.1761474609375	329.17730712890625
833	329.2464904785156	13.83265					1	DETECTED	329.2465 m/z @13.83 [CD8331_2.mzXML]	329.2464904785156	13.83265	2.395566666666667	14.609283333333334	12.213716666666667	27883.12109375	3257566.8835518183	0	1174	0.2879871085926329	0.5277544781071583	0.4098150884115991	329.2378845214844	329.2508850097656
834	330.3355407714844	11.862933333333332					1	DETECTED	330.3355 m/z @11.86 [CD8331_2.mzXML]	330.3355407714844	11.862933333333332	11.846516666666668	11.9774	0.13088333333333146	10528.5341796875	53767.33323510721	0	1174	0.11705731584064694	3.986294416244118	6.972588832488236	330.3352966308594	330.3363952636719
835	330.9958190917969	1.78105					1	DETECTED	330.9958 m/z @1.78 [CD8331_2.mzXML]	330.9958190917969	1.78105	0.11916666666666667	20.0	19.88083333333333	5767.26806640625	2270207.502274872	0	1174	18.536081310643418	5.981416665830934	9.95065433133277	330.9956359863281	331.0037536621094
836	331.0529479980469	2.3686333333333334					1	DETECTED	331.0529 m/z @2.37 [CD8331_2.mzXML]	331.0529479980469	2.3686333333333334	1.67185	9.753350000000001	8.081500000000002	1043996.5625	3.993564848969647E7	1	1174	0.4128092820545901	1.5247480571876344	1.439191515854859	331.0509033203125	331.0541076660156
837	331.10015869140625	9.221616666666668					1	DETECTED	331.1002 m/z @9.22 [CD8331_2.mzXML]	331.10015869140625	9.221616666666668	9.221616666666668	9.293966666666668	0.07235000000000014	2105.833251953125	6460.243558471684	0	1174	0.04888763517909567	null	null	331.10015869140625	331.10125732421875
838	331.1650085449219	8.365233333333332					1	DETECTED	331.1650 m/z @8.37 [CD8331_2.mzXML]	331.1650085449219	8.365233333333332	8.081516666666667	8.480483333333334	0.39896666666666647	6288.81982421875	69009.88240231329	0	1174	0.1440634128873377	0.7031075603595173	0.8134501739433718	331.1631774902344	331.165771484375
839	331.18670654296875	12.13135					1	DETECTED	331.1867 m/z @12.13 [CD8331_2.mzXML]	331.18670654296875	12.13135	12.114033333333333	12.28615	0.1721166666666658	8241.5048828125	57378.1812526855	0	1174	0.22384562470939606	4.969682386910663	8.939364773821326	331.1858825683594	331.1873779296875
840	331.225341796875	11.0506					1	DETECTED	331.2253 m/z @11.05 [CD8331_2.mzXML]	331.225341796875	11.0506	10.999066666666666	11.136249999999999	0.13718333333333277	15125.32421875	71640.89485913095	0	1174	0.031369252399731096	1.3310155239327217	1.6620310478654432	331.22528076171875	331.22576904296875
841	331.2624816894531	14.559266666666668					1	DETECTED	331.2625 m/z @14.56 [CD8331_2.mzXML]	331.2624816894531	14.559266666666668	11.829283333333333	16.00936666666667	4.180083333333336	6945.046875	697815.7595764163	0	1174	0.37879912708419283	0.7655877020006228	0.41287783386632926	331.2601013183594	331.2634582519531
842	332.0567321777344	2.3686333333333334					1	DETECTED	332.0567 m/z @2.37 [CD8331_2.mzXML]	332.0567321777344	2.3686333333333334	0.9943333333333333	9.511166666666666	8.516833333333333	97503.1484375	4753118.383996002	0	1174	0.3400252365453511	1.0850801014963893	0.4808169203902598	332.05377197265625	332.06036376953125
843	332.1632080078125	10.121066666666668					1	DETECTED	332.1632 m/z @10.12 [CD8331_2.mzXML]	332.1632080078125	10.121066666666668	8.397216666666667	10.606833333333332	2.2096166666666655	224144.609375	5944834.9588310495	1	1174	0.4002369356055908	1.0110750561184323	1.1267326787078247	332.1627502441406	332.1705627441406
844	332.2420654296875	10.803816666666668					1	DETECTED	332.2421 m/z @10.80 [CD8331_2.mzXML]	332.2420654296875	10.803816666666668	10.714933333333333	10.876266666666668	0.1613333333333351	22536.67578125	147344.60211059614	0	1174	0.11586947715603202	0.9075567222951343	0.8151134445902687	332.24169921875	332.24237060546875
845	333.0513000488281	2.3550166666666663					1	DETECTED	333.0513 m/z @2.36 [CD8331_2.mzXML]	333.0513000488281	2.3550166666666663	1.9351833333333335	4.944766666666666	3.0095833333333326	58963.66796875	2377864.272575194	0	1174	0.5034961785556846	2.6324546500437935	4.642734232072426	333.0497741699219	333.0522766113281
846	333.1507873535156	1.7666333333333335					1	DETECTED	333.1508 m/z @1.77 [CD8331_2.mzXML]	333.1507873535156	1.7666333333333335	1.7666333333333335	15.440183333333332	13.673549999999999	10304.6640625	4050553.2360867606	0	1174	11.883134130439794	null	null	333.14080810546875	333.1515197753906
847	333.1667175292969	10.103399999999999					1	DETECTED	333.1667 m/z @10.10 [CD8331_2.mzXML]	333.1667175292969	10.103399999999999	9.667533333333333	15.188783333333333	5.52125	32456.796875	1583302.979672394	0	1174	0.4483074013028059	5.9996626528563795	0.9985100600164718	333.16668701171875	333.17144775390625
848	333.2027282714844	12.439583333333333					1	DETECTED	333.2027 m/z @12.44 [CD8331_2.mzXML]	333.2027282714844	12.439583333333333	9.1336	12.490733333333333	3.3571333333333335	5213.0048828125	658712.2396083372	0	1174	0.03952241278595636	0.5077359736639123	0.015521955549471118	333.202392578125	333.20745849609375
849	334.1393737792969	9.736500000000001					1	DETECTED	334.1394 m/z @9.74 [CD8331_2.mzXML]	334.1393737792969	9.736500000000001	9.702316666666666	9.839883333333335	0.13756666666666817	9862.0478515625	53313.58464831579	0	1174	0.08738044848118065	2.012189176011638	3.024378352023276	334.1390686035156	334.13946533203125
850	334.91455078125	1.6107166666666666					1	DETECTED	334.9146 m/z @1.61 [CD8331_2.mzXML]	334.91455078125	1.6107166666666666	1.56645	2.0473166666666667	0.4808666666666668	55131.41015625	348810.795680176	0	1174	0.06141864001969255	5.431475903614458	1.1444786099719633	334.9095764160156	334.9149475097656
851	335.1235656738281	10.362616666666666					1	DETECTED	335.1236 m/z @10.36 [CD8331_2.mzXML]	335.1235656738281	10.362616666666666	9.6499	10.678283333333333	1.0283833333333323	6523.49658203125	147866.19902957184	0	1174	0.6664945189833613	0.7214531253653866	0.4249941483858288	335.1228942871094	335.1240234375
852	335.16607666015625	14.237066666666667					1	DETECTED	335.1661 m/z @14.24 [CD8331_2.mzXML]	335.16607666015625	14.237066666666667	10.015766666666668	16.5049	6.489133333333331	108368.0859375	5074883.044886964	0	1174	0.26346189042168966	3.608482662402295	0.6350603948395452	335.16217041015625	335.1668395996094
853	335.2174072265625	12.558300000000001					1	DETECTED	335.2174 m/z @12.56 [CD8331_2.mzXML]	335.2174072265625	12.558300000000001	12.3031	12.657366666666666	0.35426666666666584	10542.662109375	89639.1057805176	0	1174	0.061753391353381204	0.6940961337513037	0.3881922675026074	335.2171936035156	335.2200927734375
854	336.074462890625	16.137933333333333					1	DETECTED	336.0745 m/z @16.14 [CD8331_2.mzXML]	336.074462890625	16.137933333333333	9.1159	19.4865	10.3706	2715.409912109375	856340.7819210814	0	1174	2.619084761365432	0.7384328375921504	0.4768656751843009	336.0724182128906	336.07635498046875
855	336.1696472167969	14.2217					1	DETECTED	336.1696 m/z @14.22 [CD8331_2.mzXML]	336.1696472167969	14.2217	1.7514666666666665	16.7075	14.956033333333334	21912.583984375	4364265.765664613	0	1174	12.58548214188384	0.5457110907989495	0.43937512190828804	336.1608581542969	336.1761779785156
856	336.2525634765625	12.166133333333333					1	DETECTED	336.2526 m/z @12.17 [CD8331_2.mzXML]	336.2525634765625	12.166133333333333	7.036066666666667	16.634066666666666	9.597999999999999	9919.4912109375	1112526.3549223938	0	1174	0.18823612307522808	0.9354654260503438	0.8709308521006874	336.2481689453125	336.256591796875
857	336.6637268066406	13.236183333333335					1	DETECTED	336.6637 m/z @13.24 [CD8331_2.mzXML]	336.6637268066406	13.236183333333335	13.009549999999999	14.825983333333333	1.8164333333333342	22146.720703125	493573.3006406259	0	1174	0.2997631976739079	4.007427562876854	1.667591497999789	336.66241455078125	336.6649475097656
858	337.0615234375	1.8658666666666666					1	DETECTED	337.0615 m/z @1.87 [CD8331_2.mzXML]	337.0615234375	1.8658666666666666	1.6565166666666669	19.34016666666667	17.68365	1039839.9375	2.4171622575626303E7	1	1174	0.3605883914451302	5.680232698958622	10.363990003579854	337.0517883300781	337.0715026855469
859	337.1665344238281	14.237066666666667					1	DETECTED	337.1665 m/z @14.24 [CD8331_2.mzXML]	337.1665344238281	14.237066666666667	11.590666666666667	15.476383333333333	3.8857166666666654	32765.142578125	1244969.1193039555	0	1174	0.28942099545193933	2.7257954070007164	0.37793917176452624	337.1594543457031	337.1676330566406
860	337.18115234375	12.591783333333332					1	DETECTED	337.1812 m/z @12.59 [CD8331_2.mzXML]	337.18115234375	12.591783333333332	12.473316666666667	14.039866666666667	1.5665499999999994	90328.4921875	1605950.876025637	0	1174	0.30189863563194663	2.7282320326881213	3.862276540701405	337.1810607910156	337.18267822265625
861	338.0649108886719	1.8658666666666666					1	DETECTED	338.0649 m/z @1.87 [CD8331_2.mzXML]	338.0649108886719	1.8658666666666666	1.7952166666666665	9.545016666666667	7.7498000000000005	109855.6796875	2698790.5509148566	0	1174	0.44790085273804836	7.206628727761454	9.139335091166016	338.0567932128906	338.06610107421875
862	338.23162841796875	12.439583333333333					1	DETECTED	338.2316 m/z @12.44 [CD8331_2.mzXML]	338.23162841796875	12.439583333333333	0.10088333333333334	20.0	19.899116666666668	460046.875	1.704397915186884E7	0	1174	0.11007827815861226	1.2913795616405082	2.9005173021553454	338.23101806640625	338.2330322265625
863	338.3486022949219	12.541616666666666					1	DETECTED	338.3486 m/z @12.54 [CD8331_2.mzXML]	338.3486022949219	12.541616666666666	4.382183333333333	14.5761	10.193916666666667	201524.546875	1.2328858015811166E7	0	1174	0.4185470487488203	0.6246706266366537	0.9135067689853157	338.3397521972656	338.3486022949219
864	339.06500244140625	1.9351833333333335					1	DETECTED	339.0650 m/z @1.94 [CD8331_2.mzXML]	339.06500244140625	1.9351833333333335	1.8383333333333334	3.0118	1.1734666666666667	9635.1767578125	307915.86252154544	0	1174	0.22324100764801535	6.058165548098428	11.116331096196856	339.0641784667969	339.0669860839844
865	339.1618957519531	14.237066666666667					1	DETECTED	339.1619 m/z @14.24 [CD8331_2.mzXML]	339.1618957519531	14.237066666666667	14.073466666666667	15.030566666666665	0.9570999999999987	13605.4677734375	281032.5733922725	0	1174	0.21763688351144417	2.9251222493887377	3.44984783691827	339.1611022949219	339.1628723144531
866	339.1961975097656	11.72895					1	DETECTED	339.1962 m/z @11.73 [CD8331_2.mzXML]	339.1961975097656	11.72895	11.649583333333334	14.252483333333334	2.6029	8646.7236328125	824189.2508325191	0	1174	2.3707769365018745	16.397942041159467	31.79588408231894	339.1954040527344	339.1976623535156
867	339.2350769042969	12.456183333333334					1	DETECTED	339.2351 m/z @12.46 [CD8331_2.mzXML]	339.2350769042969	12.456183333333334	0.13728333333333334	20.0	19.862716666666667	69340.953125	3653260.2146128835	0	1174	0.8543945500661501	1.1166364976377194	3.080904360369224	339.2339782714844	339.2363586425781
868	339.3443298339844	12.2694					1	DETECTED	339.3443 m/z @12.27 [CD8331_2.mzXML]	339.3443298339844	12.2694	12.061816666666665	14.7257	2.6638833333333345	39218.98828125	1280031.5870111084	0	1174	0.4312895502390397	6.16882265608262	3.835181088567724	339.3351745605469	339.3458251953125
869	340.03997802734375	10.44525					1	DETECTED	340.0400 m/z @10.45 [CD8331_2.mzXML]	340.03997802734375	10.44525	10.41215	11.590666666666667	1.1785166666666669	14520.046875	276839.3192144772	0	1174	0.09196730867604153	17.802366565962142	3.1903541648539773	340.0323181152344	340.0406494140625
870	340.7809753417969	1.7514666666666665					1	DETECTED	340.7810 m/z @1.75 [CD8331_2.mzXML]	340.7809753417969	1.7514666666666665	1.7031833333333333	1.9214	0.21821666666666673	9712.3515625	70095.60157324221	0	1174	0.06917809582536405	2.259751467034869	3.5195029340697377	340.7809143066406	340.78399658203125
871	340.930908203125	1.6260166666666669					1	DETECTED	340.9309 m/z @1.63 [CD8331_2.mzXML]	340.930908203125	1.6260166666666669	1.5957000000000001	1.6565166666666669	0.06081666666666674	37463.05859375	104315.20742382818	0	1174	0.11458099574175251	1.003023639362285	1.0060472787245696	340.9308776855469	340.931640625
872	341.03070068359375	11.561016666666665					1	DETECTED	341.0307 m/z @11.56 [CD8331_2.mzXML]	341.03070068359375	11.561016666666665	11.51575	12.028266666666667	0.5125166666666665	54881.36328125	424269.0223493654	0	1174	0.10155658306563531	7.12832468341344	6.685095015884965	341.0284118652344	341.03167724609375
873	341.35186767578125	13.971633333333333					1	DETECTED	341.3519 m/z @13.97 [CD8331_2.mzXML]	341.35186767578125	13.971633333333333	13.745766666666666	14.5925	0.8467333333333329	17921.796875	286793.5872469485	0	1174	0.2043629941510865	3.6959140588393837	2.4487403916372457	341.3510437011719	341.3529968261719
874	342.0144348144531	8.778166666666667					1	DETECTED	342.0144 m/z @8.78 [CD8331_2.mzXML]	342.0144348144531	8.778166666666667	0.46565	19.724	19.25835	5524.42236328125	2158476.8360640267	0	1174	3.824313331792567	1.1583946698853735	1.237129505514997	342.0129699707031	342.01605224609375
875	342.2625732421875	11.354966666666666					1	DETECTED	342.2626 m/z @11.35 [CD8331_2.mzXML]	342.2625732421875	11.354966666666666	11.308300000000001	11.51575	0.2074499999999997	39366.2109375	260841.35803076287	0	1174	0.21797302055454537	2.2226785714286437	3.4453571428572873	342.26190185546875	342.2630310058594
876	342.8681335449219	1.6871833333333333					1	DETECTED	342.8681 m/z @1.69 [CD8331_2.mzXML]	342.8681335449219	1.6871833333333333	1.6565166666666669	1.78105	0.12453333333333316	16984.142578125	98458.34298974603	0	1174	0.09792429247188728	2.030434782608711	2.883050733316804	342.8674621582031	342.8681945800781
877	343.192138671875	12.2694					1	DETECTED	343.1921 m/z @12.27 [CD8331_2.mzXML]	343.192138671875	12.2694	8.919833333333335	17.409333333333333	8.489499999999998	46728.421875	1772019.8729357591	0	1174	0.146633915048616	11.654507928106856	5.867845622367558	343.1834716796875	343.19854736328125
878	343.29449462890625	12.079183333333333					1	DETECTED	343.2945 m/z @12.08 [CD8331_2.mzXML]	343.29449462890625	12.079183333333333	11.994166666666667	14.268033333333333	2.2738666666666667	7397.658203125	349338.83166772453	0	1174	0.07649134902614385	13.373064105077495	25.74612821015499	343.2846374511719	343.295166015625
879	344.1960754394531	12.354000000000001					1	DETECTED	344.1961 m/z @12.35 [CD8331_2.mzXML]	344.1960754394531	12.354000000000001	12.201016666666668	14.073466666666667	1.8724499999999988	8589.33984375	293570.61252752645	0	1174	0.17730204957854667	6.1197842902276935	11.239568580455387	344.1942138671875	344.1968078613281
880	344.2782287597656	11.51575					1	DETECTED	344.2782 m/z @11.52 [CD8331_2.mzXML]	344.2782287597656	11.51575	11.4659	11.9774	0.5114999999999998	28647.73828125	213221.17086547866	0	1174	0.08933388551611188	5.130391173520451	9.260782347040902	344.277099609375	344.2791442871094
881	344.6498718261719	13.116950000000001					1	DETECTED	344.6499 m/z @13.12 [CD8331_2.mzXML]	344.6498718261719	13.116950000000001	12.964599999999999	13.511516666666667	0.546916666666668	14494.5654296875	203029.42350720245	0	1174	0.22630525366860255	1.7949349086533013	2.9527665009361694	344.648193359375	344.6508483886719
882	344.8753356933594	1.5519833333333333					1	DETECTED	344.8753 m/z @1.55 [CD8331_2.mzXML]	344.8753356933594	1.5519833333333333	1.4475333333333333	1.7357666666666667	0.28823333333333334	171829.171875	947918.0403620611	0	1174	0.2588078216471985	0.8602174980642582	0.5989358590562222	344.865478515625	344.8756408691406
883	346.00921630859375	4.240966666666667					1	DETECTED	346.0092 m/z @4.24 [CD8331_2.mzXML]	346.00921630859375	4.240966666666667	0.10088333333333334	20.0	19.899116666666668	22115.177734375	8826456.258442108	0	1174	3.839695778792292	1.8074793004397487	3.169364803682935	346.0069274902344	346.0108642578125
884	346.1303405761719	11.0506					1	DETECTED	346.1303 m/z @11.05 [CD8331_2.mzXML]	346.1303405761719	11.0506	11.033433333333333	11.153250000000002	0.11981666666666868	25598.919921875	131605.00522509927	0	1174	0.0880951965824952	3.4898058252428457	5.979611650485691	346.130126953125	346.1305847167969
885	346.27301025390625	13.79765					1	DETECTED	346.2730 m/z @13.80 [CD8331_2.mzXML]	346.27301025390625	13.79765	13.660166666666667	14.237066666666667	0.5769000000000002	11066.8974609375	162708.2525075685	0	1174	0.12504826982851824	2.098072493635585	3.19614498727117	346.2726135253906	346.27392578125
886	346.2937927246094	12.791366666666667					1	DETECTED	346.2938 m/z @12.79 [CD8331_2.mzXML]	346.2937927246094	12.791366666666667	12.724283333333334	12.90425	0.17996666666666528	12185.6904296875	77160.65089990236	0	1174	0.10779032525485555	1.3413664596273311	1.6827329192546623	346.2936706542969	346.2947998046875
887	347.2205810546875	11.102066666666667					1	DETECTED	347.2206 m/z @11.10 [CD8331_2.mzXML]	347.2205810546875	11.102066666666667	11.067716666666666	11.761783333333334	0.6940666666666679	15571.48046875	286141.79646484414	0	1174	0.11449798007166301	10.102862688015058	19.205725376030117	347.2195129394531	347.2215270996094
888	348.0688781738281	9.1159					1	DETECTED	348.0689 m/z @9.12 [CD8331_2.mzXML]	348.0688781738281	9.1159	9.06225	9.373866666666666	0.31161666666666576	2458.871826171875	26357.85685345463	0	1174	0.09351176735125222	2.9041627834731574	4.808325566946315	348.0676574707031	348.07049560546875
889	348.8125	1.7357666666666667					1	DETECTED	348.8125 m/z @1.74 [CD8331_2.mzXML]	348.8125	1.7357666666666667	1.6871833333333333	1.78105	0.09386666666666676	17267.228515625	61066.84303222655	0	1174	0.0765422496793493	0.9660377358490558	0.9320754716981117	348.8125	348.8134460449219
890	348.8682556152344	1.56645					1	DETECTED	348.8683 m/z @1.57 [CD8331_2.mzXML]	348.8682556152344	1.56645	1.4628333333333332	1.5957000000000001	0.1328666666666669	12525.61328125	54781.43216113291	0	1174	0.08691509261651587	0.6411452469036523	0.28229049380730464	348.8674011230469	348.8686828613281
891	349.0169982910156	2.808683333333333					1	DETECTED	349.0170 m/z @2.81 [CD8331_2.mzXML]	349.0169982910156	2.808683333333333	2.627283333333333	19.103666666666665	16.47638333333333	3252.012939453125	886726.8865105283	0	1174	0.5761821904224345	45.41450753399484	6.3517571671635435	349.0150146484375	349.0196838378906
892	349.67156982421875	13.324766666666667					1	DETECTED	349.6716 m/z @13.32 [CD8331_2.mzXML]	349.67156982421875	13.324766666666667	13.265366666666667	13.447566666666667	0.18219999999999992	7588.431640625	35528.816431884785	0	1174	0.10878144245990917	1.53367003367003	2.06734006734006	349.67022705078125	349.6722412109375
893	350.0899353027344	15.7887					1	DETECTED	350.0899 m/z @15.79 [CD8331_2.mzXML]	350.0899353027344	15.7887	9.839883333333335	19.43166666666667	9.591783333333334	3037.93212890625	678317.3613193665	0	1174	0.9288873952513494	0.8061925480978012	0.6123850961956022	350.0881042480469	350.0921325683594
894	350.8103942871094	1.7514666666666665					1	DETECTED	350.8104 m/z @1.75 [CD8331_2.mzXML]	350.8103942871094	1.7514666666666665	1.7031833333333333	1.7952166666666665	0.09203333333333319	18847.623046875	70776.48180664054	0	1174	0.08666126320508494	0.9530548843631348	0.9061097687262695	350.8097839355469	350.8106994628906
895	350.8921203613281	1.5957000000000001					1	DETECTED	350.8921 m/z @1.60 [CD8331_2.mzXML]	350.8921203613281	1.5957000000000001	1.56645	1.6565166666666669	0.09006666666666696	63803.859375	216389.3431909183	0	1174	0.059484826118498146	1.539601139601133	2.085135397300399	350.8916320800781	350.8923645019531
896	350.9862060546875	1.6871833333333333					1	DETECTED	350.9862 m/z @1.69 [CD8331_2.mzXML]	350.9862060546875	1.6871833333333333	0.5387166666666666	19.249833333333335	18.71111666666667	5421.087890625	1595442.41048468	0	1174	5.0408557824236455	8.146129622104835	2.6028089952099926	350.9833679199219	350.9952697753906
897	351.0865478515625	15.806783333333334					1	DETECTED	351.0865 m/z @15.81 [CD8331_2.mzXML]	351.0865478515625	15.806783333333334	8.081516666666667	19.358333333333334	11.276816666666667	2943.535888671875	913319.7287102967	0	1174	0.2585658943449456	0.7298658514484937	0.4597317028969875	351.0848388671875	351.09649658203125
898	351.2282409667969	13.762983333333333					1	DETECTED	351.2282 m/z @13.76 [CD8331_2.mzXML]	351.2282409667969	13.762983333333333	10.696483333333333	19.048833333333334	8.352350000000001	24621.7578125	1155247.3380083314	0	1174	0.30148580273166914	0.6114950412601319	5.187189503921727	351.21954345703125	351.2379455566406
899	352.1650390625	9.9982					1	DETECTED	352.1650 m/z @10.00 [CD8331_2.mzXML]	352.1650390625	9.9982	9.945699999999999	10.192933333333334	0.24723333333333564	16088.4267578125	89335.54761218309	0	1174	0.07897306451443065	4.340802964742745	1.9598578276006626	352.16400146484375	352.166015625
900	352.8968200683594	1.67185					1	DETECTED	352.8968 m/z @1.67 [CD8331_2.mzXML]	352.8968200683594	1.67185	1.4780833333333334	9.06225	7.584166666666667	41419.55078125	2783560.2517952574	0	1174	0.05141534964454353	23.733146392029557	54.927288005035294	352.89642333984375	352.9053039550781
901	353.0354919433594	1.8658666666666666					1	DETECTED	353.0355 m/z @1.87 [CD8331_2.mzXML]	353.0354919433594	1.8658666666666666	1.7031833333333333	17.076999999999998	15.373816666666665	393180.4375	9058834.529667387	0	1174	0.37617524589484064	4.9792727974123245	9.192908649600776	353.02593994140625	353.0369873046875
902	353.235107421875	12.624716666666666					1	DETECTED	353.2351 m/z @12.62 [CD8331_2.mzXML]	353.235107421875	12.624716666666666	11.664916666666667	15.153233333333333	3.488316666666666	7215.09716796875	492127.2669648132	0	1174	2.744634970174541	1.8172101826769471	2.640603755127771	353.2276916503906	353.2449951171875
903	355.26226806640625	12.2694					1	DETECTED	355.2623 m/z @12.27 [CD8331_2.mzXML]	355.26226806640625	12.2694	11.713083333333334	14.609283333333334	2.8962000000000003	120672.8515625	1465259.3974386896	1	1174	0.11597577016182292	1.6080807969521265	0.8960280484944609	355.2601013183594	355.26312255859375
904	356.07781982421875	11.274366666666667					1	DETECTED	356.0778 m/z @11.27 [CD8331_2.mzXML]	356.07781982421875	11.274366666666667	10.068133333333332	11.274366666666667	1.2062333333333353	12329.5185546875	382021.483620941	0	1174	1.277271581857514	0.5	null	356.0710144042969	356.07781982421875
905	356.9087829589844	1.6260166666666669					1	DETECTED	356.9088 m/z @1.63 [CD8331_2.mzXML]	356.9087829589844	1.6260166666666669	1.5519833333333333	1.7031833333333333	0.1512	62921.60546875	234319.70586346445	0	1174	0.05464178529904795	1.0211616389013918	1.0423232778027838	356.9087829589844	356.9129638671875
906	357.11492919921875	9.9982					1	DETECTED	357.1149 m/z @10.00 [CD8331_2.mzXML]	357.11492919921875	9.9982	9.788433333333334	10.395016666666667	0.606583333333333	3884.57080078125	63224.411621032756	0	1174	0.48770522204187117	1.4458525345622097	1.8917050691244195	357.1051025390625	357.1158142089844
907	357.2776794433594	12.6411					1	DETECTED	357.2777 m/z @12.64 [CD8331_2.mzXML]	357.2776794433594	12.6411	11.8954	16.817833333333333	4.922433333333332	187448.125	2320859.6756465496	1	1174	7.34165133425082	2.7257715786856	0.48691602400855327	357.27618408203125	357.2803039550781
908	358.2578430175781	11.0506					1	DETECTED	358.2578 m/z @11.05 [CD8331_2.mzXML]	358.2578430175781	11.0506	11.015833333333335	11.153250000000002	0.13741666666666674	11252.0595703125	51581.3425456542	0	1174	0.06755534560422127	1.976270373921511	2.952540747843022	358.2572937011719	358.2584228515625
909	359.04315185546875	1.8795166666666667					1	DETECTED	359.0432 m/z @1.88 [CD8331_2.mzXML]	359.04315185546875	1.8795166666666667	1.6565166666666669	6.045483333333333	4.388966666666667	424289.78125	8524634.798024142	0	1174	0.31041809729861103	2.1795823778705716	2.486324736726942	359.0412292480469	359.0447082519531
910	359.1656494140625	14.0056					1	DETECTED	359.1656 m/z @14.01 [CD8331_2.mzXML]	359.1656494140625	14.0056	11.994166666666667	15.10045	3.1062833333333337	6569.65869140625	600318.4261342774	0	1174	0.3315797734126491	0.7721566710306087	0.5443133420612174	359.162353515625	359.16729736328125
911	360.23822021484375	3.82035					1	DETECTED	360.2382 m/z @3.82 [CD8331_2.mzXML]	360.23822021484375	3.82035	3.1888333333333336	4.808016666666666	1.6191833333333325	3570.596923828125	191023.83822485345	0	1174	0.323187657072467	1.2819798896835661	1.5639597793671323	360.2364807128906	360.2386169433594
912	360.32293701171875	12.28615					1	DETECTED	360.3229 m/z @12.29 [CD8331_2.mzXML]	360.32293701171875	12.28615	12.201016666666668	12.70735	0.5063333333333322	9710.7841796875	220859.4529552003	0	1174	0.2703802751358726	2.9737666405638787	4.9475332811277575	360.32177734375	360.3233337402344
913	360.83905029296875	1.7031833333333333					1	DETECTED	360.8391 m/z @1.70 [CD8331_2.mzXML]	360.83905029296875	1.7031833333333333	1.6871833333333333	1.7514666666666665	0.06428333333333325	13721.31640625	43557.6488730469	0	1174	0.2035090687738561	2.008854166666662	3.0177083333333243	360.83880615234375	360.8392333984375
914	361.1811218261719	12.13135					1	DETECTED	361.1811 m/z @12.13 [CD8331_2.mzXML]	361.1811218261719	12.13135	10.696483333333333	17.944833333333335	7.248350000000002	5545.89453125	850444.7023102418	0	1174	5.878564587479632	2.5257921758119237	4.0515843516238474	361.1730041503906	361.1884765625
915	361.1996765136719	11.153250000000002					1	DETECTED	361.1997 m/z @11.15 [CD8331_2.mzXML]	361.1996765136719	11.153250000000002	11.119116666666667	11.221716666666667	0.10260000000000069	27175.708984375	105267.74039843735	0	1174	0.06491672747716848	1.502929687499941	1.7983526843021471	361.19921875	361.20013427734375
916	361.3125305175781	12.824266666666666					1	DETECTED	361.3125 m/z @12.82 [CD8331_2.mzXML]	361.3125305175781	12.824266666666666	11.745483333333334	15.259966666666665	3.514483333333331	8863.3759765625	704737.275811554	0	1174	1.3074205894348427	1.6574002480372168	1.7163705083223115	361.30950927734375	361.3146667480469
917	362.9257507324219	1.6414333333333333					1	DETECTED	362.9258 m/z @1.64 [CD8331_2.mzXML]	362.9257507324219	1.6414333333333333	1.5957000000000001	1.7031833333333333	0.10748333333333315	104212.7109375	362131.4244438476	0	1174	0.05656106490986712	1.1898732609486744	1.1280768626848183	362.925537109375	362.9259338378906
918	363.11102294921875	1.508					1	DETECTED	363.1110 m/z @1.51 [CD8331_2.mzXML]	363.11102294921875	1.508	1.4127833333333333	16.799500000000002	15.386716666666668	13196.8134765625	3443223.628194031	0	1174	0.11312320738911397	79.67808153782704	162.34938020829452	363.1034240722656	363.1126403808594
919	363.21551513671875	11.32445					1	DETECTED	363.2155 m/z @11.32 [CD8331_2.mzXML]	363.21551513671875	11.32445	11.274366666666667	11.9774	0.7030333333333321	122448.9140625	737065.4641713848	0	1174	0.07369189935143083	2.3349036920406725	2.430687146252892	363.2148742675781	363.2165222167969
920	365.19940185546875	14.2217					1	DETECTED	365.1994 m/z @14.22 [CD8331_2.mzXML]	365.19940185546875	14.2217	14.123600000000001	17.464833333333335	3.3412333333333333	6063.34326171875	275970.42051721195	0	1174	0.7578704432992645	17.02973156642903	7.551211055427893	365.1985778808594	365.2012634277344
921	366.1844177246094	14.237066666666667					1	DETECTED	366.1844 m/z @14.24 [CD8331_2.mzXML]	366.1844177246094	14.237066666666667	8.3331	15.367583333333332	7.034483333333332	7768.953125	993020.4319495546	0	1174	0.5368527019099059	0.5957421281737135	0.16435442064413755	366.1830749511719	366.1907653808594
922	367.1206970214844	1.8795166666666667					1	DETECTED	367.1207 m/z @1.88 [CD8331_2.mzXML]	367.1206970214844	1.8795166666666667	1.8521	19.889333333333333	18.037233333333333	38972.70703125	3621371.4189596544	0	1174	8.611216166874978	159.32667240450226	8.39268629858096	367.1151123046875	367.1263122558594
923	367.14971923828125	8.167383333333333					1	DETECTED	367.1497 m/z @8.17 [CD8331_2.mzXML]	367.14971923828125	8.167383333333333	6.345266666666666	8.67285	2.327583333333334	4095.179931640625	162087.0456378479	0	1174	0.1769109195410561	0.6387031565852901	0.2774063131705801	367.148193359375	367.1507263183594
924	367.24505615234375	12.061816666666665					1	DETECTED	367.2451 m/z @12.06 [CD8331_2.mzXML]	367.24505615234375	12.061816666666665	11.994166666666667	12.387766666666666	0.3935999999999993	4243.51708984375	62315.37706591787	0	1174	0.07177567236087867	2.9090909090909616	4.818181818181923	367.24444580078125	367.2458801269531
925	367.9911804199219	3.4795000000000003					1	DETECTED	367.9912 m/z @3.48 [CD8331_2.mzXML]	367.9911804199219	3.4795000000000003	2.6687166666666666	18.27766666666667	15.608950000000002	5323.03857421875	1363386.1434143987	0	1174	6.770035273980083	9.62584537587107	18.107846200549407	367.98883056640625	367.9928283691406
926	368.8705749511719	1.67185					1	DETECTED	368.8706 m/z @1.67 [CD8331_2.mzXML]	368.8705749511719	1.67185	1.6565166666666669	1.7514666666666665	0.09494999999999965	25837.2421875	88343.00376855454	0	1174	0.17783348358289053	3.0961956521739284	5.192391304347857	368.8704528808594	368.87078857421875
927	369.00860595703125	1.8795166666666667					1	DETECTED	369.0086 m/z @1.88 [CD8331_2.mzXML]	369.00860595703125	1.8795166666666667	1.78105	2.952916666666667	1.1718666666666668	31456.69140625	676377.8153781737	0	1174	60.52992228659486	5.950575490859849	5.850832955500947	369.00067138671875	369.00982666015625
928	369.1204833984375	10.44525					1	DETECTED	369.1205 m/z @10.45 [CD8331_2.mzXML]	369.1204833984375	10.44525	10.41215	10.54095	0.12880000000000003	8707.845703125	43782.42523828097	0	1174	0.08534721174908277	1.945619335347477	2.891238670694954	369.12030029296875	369.1211242675781
929	369.35015869140625	11.51575					1	DETECTED	369.3502 m/z @11.52 [CD8331_2.mzXML]	369.35015869140625	11.51575	0.15546666666666667	20.0	19.844533333333334	102960.5703125	7929553.22038761	1	1174	1.343793019876065	5.271541438839081	9.01917147827833	369.3490295410156	369.35198974609375
930	370.08636474609375	11.8123					1	DETECTED	370.0864 m/z @11.81 [CD8331_2.mzXML]	370.08636474609375	11.8123	11.795133333333332	11.9118	0.11666666666666714	53650.7578125	212495.27074414166	0	1174	0.1650759648696951	3.3980582524269134	5.796116504853827	370.086181640625	370.0866394042969
931	370.2941589355469	11.649583333333334					1	DETECTED	370.2942 m/z @11.65 [CD8331_2.mzXML]	370.2941589355469	11.649583333333334	10.911633333333333	11.795133333333332	0.8834999999999997	50083.15234375	1382803.9844082037	0	1174	0.13543898058085801	0.5986177925333681	0.19723558506673625	370.2925720214844	370.29449462890625
932	370.35382080078125	11.51575					1	DETECTED	370.3538 m/z @11.52 [CD8331_2.mzXML]	370.35382080078125	11.51575	11.482416666666667	16.597483333333333	5.1150666666666655	22889.296875	1769190.0920626824	0	1174	1.3291217616720772	74.45862020503559	131.28931123682875	370.35296630859375	370.3557434082031
933	371.2973937988281	11.634733333333333					1	DETECTED	371.2974 m/z @11.63 [CD8331_2.mzXML]	371.2973937988281	11.634733333333333	11.605233333333333	11.795133333333332	0.18989999999999974	17759.76953125	104825.00952832043	0	1174	0.06208871709012165	3.218644067796548	5.437288135593096	371.2969665527344	371.29803466796875
934	371.3149719238281	1.2674833333333335					1	DETECTED	371.3150 m/z @1.27 [CD8331_2.mzXML]	371.3149719238281	1.2674833333333335	0.10088333333333334	20.0	19.899116666666668	17868.265625	7855793.290270572	0	1174	18.854171472114082	0.6049293135316762	0.18878721676215146	371.3128356933594	371.31640625
935	372.0830078125	11.8123					1	DETECTED	372.0830 m/z @11.81 [CD8331_2.mzXML]	372.0830078125	11.8123	9.164316666666668	11.944283333333335	2.7799666666666667	14682.5712890625	1559184.6426818846	0	1174	2.5714267741904067	0.5249214811271472	0.05086050665224067	372.0830078125	372.0929260253906
936	372.88250732421875	1.6414333333333333					1	DETECTED	372.8825 m/z @1.64 [CD8331_2.mzXML]	372.88250732421875	1.6414333333333333	1.5957000000000001	1.6565166666666669	0.06081666666666674	20901.3046875	61502.44349316409	0	1174	0.058876482864981705	0.6649052478134141	0.3298104956268282	372.88232421875	372.88287353515625
937	373.0965881347656	9.309633333333332					1	DETECTED	373.0966 m/z @9.31 [CD8331_2.mzXML]	373.0965881347656	9.309633333333332	9.264366666666666	9.325050000000001	0.0606833333333352	1654.3651123046875	5027.680032043558	0	1174	0.04147712043711316	0.6702871870397864	0.3405743740795729	373.09490966796875	373.0969543457031
938	373.27301025390625	12.2694					1	DETECTED	373.2730 m/z @12.27 [CD8331_2.mzXML]	373.27301025390625	12.2694	11.829283333333333	12.558300000000001	0.7290166666666682	91923.8828125	867941.2773861082	1	1174	0.1266574564291023	1.1606177578061312	1.47602594998255	373.271240234375	373.27410888671875
939	374.27618408203125	12.2694					1	DETECTED	374.2762 m/z @12.27 [CD8331_2.mzXML]	374.27618408203125	12.2694	12.235449999999998	12.456183333333334	0.22073333333333522	28385.6171875	169565.38310839905	0	1174	0.08868386204134282	3.2508591065291594	5.501718213058319	374.2759704589844	374.27667236328125
940	375.0173034667969	1.8658666666666666					1	DETECTED	375.0173 m/z @1.87 [CD8331_2.mzXML]	375.0173034667969	1.8658666666666666	1.6565166666666669	13.90145	12.244933333333334	200529.40625	4617122.922397399	0	1174	0.3736289014036738	2.1464739757980236	2.363403579514418	375.0156555175781	375.02044677734375
941	375.2877197265625	12.657366666666666					1	DETECTED	375.2877 m/z @12.66 [CD8331_2.mzXML]	375.2877197265625	12.657366666666666	12.591783333333332	12.824266666666666	0.23248333333333449	13518.11328125	108457.35783569382	0	1174	0.19813192723819917	1.7724269377382253	2.5448538754764507	375.2877197265625	375.2896423339844
942	376.6238708496094	10.606833333333332					1	DETECTED	376.6239 m/z @10.61 [CD8331_2.mzXML]	376.6238708496094	10.606833333333332	10.174816666666667	10.929316666666667	0.7545000000000002	28129.9609375	241548.4317794196	0	1174	0.17328241645949127	2.516507250978321	0.5088165530780452	376.6212158203125	376.6250305175781
943	376.90283203125	1.56645					1	DETECTED	376.9028 m/z @1.57 [CD8331_2.mzXML]	376.90283203125	1.56645	1.5226	1.5809666666666666	0.05836666666666668	6049.97412109375	13952.520452880897	0	1174	0.05914701009317613	0.6655264158114795	0.331052831622959	376.8994445800781	376.90283203125
944	377.0152587890625	1.9214					1	DETECTED	377.0153 m/z @1.92 [CD8331_2.mzXML]	377.0152587890625	1.9214	1.78105	2.17485	0.39380000000000015	9312.2294921875	179687.37175195327	0	1174	0.1491704906238065	1.4029212682579273	1.8058425365158548	377.0137023925781	377.01593017578125
945	377.14495849609375	9.822766666666666					1	DETECTED	377.1450 m/z @9.82 [CD8331_2.mzXML]	377.14495849609375	9.822766666666666	9.805650000000002	9.910216666666667	0.10456666666666514	4101.859375	18807.926009094183	0	1174	0.09116016443543806	3.054527750730594	5.109055501461188	377.1445007324219	377.1454162597656
946	377.6304016113281	12.2694					1	DETECTED	377.6304 m/z @12.27 [CD8331_2.mzXML]	377.6304016113281	12.2694	9.632516666666668	12.2694	2.6368833333333317	2812.345458984375	276230.214047058	0	1174	2.556708984641933	0.5	null	377.6304016113281	377.6324768066406
947	378.0301818847656	15.972683333333332					1	DETECTED	378.0302 m/z @15.97 [CD8331_2.mzXML]	378.0301818847656	15.972683333333332	14.411900000000001	17.629833333333334	3.217933333333333	1533.4854736328125	173952.18648623655	0	1174	1.0302233201354358	1.030871250547269	1.061742501094538	378.0254211425781	378.0340881347656
948	378.2394714355469	12.370866666666666					1	DETECTED	378.2395 m/z @12.37 [CD8331_2.mzXML]	378.2394714355469	12.370866666666666	11.829283333333333	14.894083333333333	3.0648	21438.12109375	498929.2188916018	0	1174	0.10702545029012178	2.8234962629706706	0.5629909143800748	378.2386779785156	378.2431945800781
949	379.2425231933594	12.405166666666666					1	DETECTED	379.2425 m/z @12.41 [CD8331_2.mzXML]	379.2425231933594	12.405166666666666	12.354000000000001	13.660166666666667	1.306166666666666	5368.8525390625	289582.1392052003	0	1174	0.698866398306242	12.763843648208816	24.527687296417632	379.2420959472656	379.2512512207031
950	380.2546691894531	12.624716666666666					1	DETECTED	380.2547 m/z @12.62 [CD8331_2.mzXML]	380.2546691894531	12.624716666666666	11.354966666666666	12.856933333333334	1.501966666666668	24974.146484375	726751.1928095705	0	1174	0.1163336929993104	0.5914418848854766	6.857315864372259	380.2539978027344	380.2633972167969
951	381.02490234375	1.8795166666666667					1	DETECTED	381.0249 m/z @1.88 [CD8331_2.mzXML]	381.02490234375	1.8795166666666667	1.6565166666666669	5.483866666666667	3.82735	140265.703125	2567687.46898938	0	1174	0.15171735165202294	1.6488477478733023	2.754080046349227	381.0232238769531	381.02581787109375
952	383.1151123046875	1.7952166666666665					1	DETECTED	383.1151 m/z @1.80 [CD8331_2.mzXML]	383.1151123046875	1.7952166666666665	1.7514666666666665	2.6136666666666666	0.8622000000000001	275643.0	2563224.9029281614	0	1174	0.1928512905181412	5.568731870711835	7.233477678269095	383.1136169433594	383.115966796875
953	383.96588134765625	3.129116666666667					1	DETECTED	383.9659 m/z @3.13 [CD8331_2.mzXML]	383.96588134765625	3.129116666666667	3.1142666666666665	5.187416666666667	2.07315	1452.88037109375	105540.46005606081	0	1174	0.4276172648171239	69.80303030302808	138.60606060605616	383.9633483886719	383.9673767089844
954	384.11846923828125	1.7666333333333335					1	DETECTED	384.1185 m/z @1.77 [CD8331_2.mzXML]	384.11846923828125	1.7666333333333335	1.7666333333333335	9.1159	7.349266666666667	17609.515625	1242483.1418098144	0	1174	7.3213241467908485	null	null	384.1139221191406	384.11846923828125
955	385.30865478515625	14.5099					1	DETECTED	385.3087 m/z @14.51 [CD8331_2.mzXML]	385.30865478515625	14.5099	10.2288	17.243499999999997	7.014699999999998	29055.12890625	2704783.4142264402	0	1174	1.14972833951985	1.0437176172322318	0.8398216796367393	385.3058166503906	385.3110046386719
956	386.0797119140625	13.479199999999999					1	DETECTED	386.0797 m/z @13.48 [CD8331_2.mzXML]	386.0797119140625	13.479199999999999	0.13728333333333334	19.98166666666667	19.844383333333337	4270.45751953125	1617212.0701032714	0	1174	7.433998766768173	0.743685627377376	1.5912146559347848	386.07904052734375	386.0842590332031
957	386.31219482421875	14.237066666666667					1	DETECTED	386.3122 m/z @14.24 [CD8331_2.mzXML]	386.31219482421875	14.237066666666667	11.8954	16.100883333333332	4.205483333333332	5995.09423828125	580337.7810656737	0	1174	0.9262409570447989	0.8979679715302488	0.7959359430604974	386.3112487792969	386.3137512207031
958	387.1790466308594	11.546183333333333					1	DETECTED	387.1790 m/z @11.55 [CD8331_2.mzXML]	387.1790466308594	11.546183333333333	11.499116666666668	12.183516666666666	0.6843999999999983	170955.296875	1459338.3926219468	1	1174	0.10459087479671325	3.699709563994163	4.329875871090805	387.1770935058594	387.18017578125
959	388.0768737792969	12.673783333333335					1	DETECTED	388.0769 m/z @12.67 [CD8331_2.mzXML]	388.0768737792969	12.673783333333335	0.17418333333333333	19.871	19.696816666666667	3639.963623046875	1527102.9529396049	0	1174	6.424699181735308	0.7878978793988074	0.5757957587976146	388.0755615234375	388.08111572265625
960	389.0208740234375	1.6260166666666669					1	DETECTED	389.0209 m/z @1.63 [CD8331_2.mzXML]	389.0208740234375	1.6260166666666669	1.5957000000000001	6.098466666666667	4.502766666666667	8473.9677734375	797536.0397564697	0	1174	0.12199272182441745	74.26223199560174	147.52446399120348	389.0199890136719	389.02777099609375
961	390.9912414550781	1.8521					1	DETECTED	390.9912 m/z @1.85 [CD8331_2.mzXML]	390.9912414550781	1.8521	1.6871833333333333	2.477233333333333	0.7900499999999997	32968.73046875	676414.385991211	0	1174	0.406916567018466	2.3953006568974198	3.034464308759187	390.98992919921875	390.9923095703125
962	391.28350830078125	12.2694					1	DETECTED	391.2835 m/z @12.27 [CD8331_2.mzXML]	391.28350830078125	12.2694	0.10088333333333334	20.0	19.899116666666668	16189.8583984375	6242901.15457299	0	1174	18.29017614150865	0.8176475905718447	0.14979787939535014	391.27374267578125	391.2854919433594
963	392.7947998046875	1.7194666666666667					1	DETECTED	392.7948 m/z @1.72 [CD8331_2.mzXML]	392.7947998046875	1.7194666666666667	1.7194666666666667	1.78105	0.06158333333333332	14587.298828125	47814.032883300686	0	1174	0.11735506012809771	null	null	392.79437255859375	392.794921875
964	393.29669189453125	1.6414333333333333					1	DETECTED	393.2967 m/z @1.64 [CD8331_2.mzXML]	393.29669189453125	1.6414333333333333	0.10088333333333334	19.98166666666667	19.880783333333337	15451.1357421875	3440155.309826295	0	1174	4.090591626616096	5.117986847596553	11.489966180652287	393.2938537597656	393.30023193359375
965	394.0745849609375	9.293966666666668					1	DETECTED	394.0746 m/z @9.29 [CD8331_2.mzXML]	394.0745849609375	9.293966666666668	9.080233333333332	9.407366666666666	0.32713333333333416	13254.85546875	151417.35252160698	0	1174	0.19504702972273869	0.7652838427947538	0.5305676855895076	394.07391357421875	394.0751037597656
966	394.2227478027344	8.34915					1	DETECTED	394.2227 m/z @8.35 [CD8331_2.mzXML]	394.2227478027344	8.34915	8.012583333333334	8.4296	0.41701666666666704	2016.0107421875	33232.952859253004	0	1174	0.3590648303025148	0.619515697732001	0.23903139546400187	394.2206115722656	394.2231140136719
967	394.2934265136719	11.634733333333333					1	DETECTED	394.2934 m/z @11.63 [CD8331_2.mzXML]	394.2934265136719	11.634733333333333	1.6260166666666669	17.5385	15.912483333333332	16422.98828125	1971469.1102183228	0	1174	0.0648920665199686	1.0613647782955646	1.1089058366954931	394.2926330566406	394.3023681640625
968	396.309814453125	11.72895					1	DETECTED	396.3098 m/z @11.73 [CD8331_2.mzXML]	396.309814453125	11.72895	11.713083333333334	11.829283333333333	0.11619999999999919	8247.0947265625	47063.86160058589	0	1174	0.09243485939635399	3.661764705882526	6.323529411765052	396.30902099609375	396.310302734375
969	396.885009765625	1.5957000000000001					1	DETECTED	396.8850 m/z @1.60 [CD8331_2.mzXML]	396.885009765625	1.5957000000000001	1.5519833333333333	1.6260166666666669	0.07403333333333362	21570.244140625	59223.08095703135	0	1174	0.050748771670616755	0.8467403736179944	0.6864547557414122	396.88397216796875	396.886962890625
970	396.9993591308594	1.8795166666666667					1	DETECTED	396.9994 m/z @1.88 [CD8331_2.mzXML]	396.9993591308594	1.8795166666666667	1.67185	2.3550166666666663	0.6831666666666663	44142.6796875	869101.2737675783	0	1174	0.25874086554446407	1.52338077798942	2.0277024102771706	396.9903259277344	396.9997253417969
971	397.41424560546875	12.337216666666666					1	DETECTED	397.4142 m/z @12.34 [CD8331_2.mzXML]	397.41424560546875	12.337216666666666	12.079183333333333	14.427999999999999	2.348816666666666	48617.015625	1126250.9437891238	0	1174	0.26904519723379927	4.733054469799221	2.2525646058210747	397.41351318359375	397.41455078125
972	398.32537841796875	11.846516666666668					1	DETECTED	398.3254 m/z @11.85 [CD8331_2.mzXML]	398.32537841796875	11.846516666666668	11.795133333333332	12.045066666666665	0.2499333333333329	32735.828125	238210.21471386752	0	1174	0.13482837995231378	2.4320467077520798	3.86409341550416	398.32470703125	398.32568359375
973	398.7608642578125	13.4162					1	DETECTED	398.7609 m/z @13.42 [CD8331_2.mzXML]	398.7608642578125	13.4162	4.996816666666667	15.6414	10.644583333333333	20926.962890625	2634026.4492439576	0	1174	0.5505462739648586	0.5990767824036201	0.972968555757571	398.7580261230469	398.76251220703125
974	399.3288879394531	11.846516666666668					1	DETECTED	399.3289 m/z @11.85 [CD8331_2.mzXML]	399.3288879394531	11.846516666666668	11.8123	15.10045	3.28815	9062.7421875	725905.5379929506	0	1174	0.07472370697732345	48.04895275206904	70.93549326492615	399.32354736328125	399.3294677734375
975	400.3411865234375	11.9774					1	DETECTED	400.3412 m/z @11.98 [CD8331_2.mzXML]	400.3411865234375	11.9774	11.9281	12.5076	0.5794999999999995	113832.2109375	916833.9970831232	1	1174	0.11041962466930677	4.110846844929373	5.540710279780869	400.3399963378906	400.341796875
976	400.8262023925781	1.7357666666666667					1	DETECTED	400.8262 m/z @1.74 [CD8331_2.mzXML]	400.8262023925781	1.7357666666666667	1.6871833333333333	18.791833333333333	17.10465	22481.587890625	5159910.772466432	0	1174	0.10438177062901244	176.03413379073723	351.06826758147446	400.8209533691406	400.8352355957031
977	402.9019470214844	1.5957000000000001					1	DETECTED	402.9019 m/z @1.60 [CD8331_2.mzXML]	402.9019470214844	1.5957000000000001	1.56645	1.6414333333333333	0.0749833333333334	45903.56640625	140120.91366333023	0	1174	0.055734477786390846	1.2817663817663734	1.5030860408486788	402.901611328125	402.90234375
978	403.0068359375	1.7952166666666665					1	DETECTED	403.0068 m/z @1.80 [CD8331_2.mzXML]	403.0068359375	1.7952166666666665	1.6565166666666669	2.38205	0.7255333333333331	134133.859375	2461475.5678852536	0	1174	0.4964892700019201	2.3788796608640244	4.103554166180097	403.00640869140625	403.008056640625
979	405.13555908203125	10.5566					1	DETECTED	405.1356 m/z @10.56 [CD8331_2.mzXML]	405.13555908203125	10.5566	10.510033333333332	10.606833333333332	0.0968	3464.212646484375	14647.130742797823	0	1174	0.05847347386442081	1.039370078740148	1.078740157480296	405.1341857910156	405.1357116699219
980	406.7467346191406	12.079183333333333					1	DETECTED	406.7467 m/z @12.08 [CD8331_2.mzXML]	406.7467346191406	12.079183333333333	11.680533333333333	15.715300000000001	4.034766666666668	14850.8505859375	1268524.5427280262	0	1174	0.6115444287340495	4.2004945954048205	6.559239097825873	406.7453918457031	406.74981689453125
981	408.7690124511719	1.7357666666666667					1	DETECTED	408.7690 m/z @1.74 [CD8331_2.mzXML]	408.7690124511719	1.7357666666666667	1.6871833333333333	14.157083333333333	12.469899999999999	18312.07421875	4039646.0333469845	0	1174	0.09134293582974462	127.82749275075598	253.82687570666772	408.76800537109375	408.77410888671875
982	408.9186096191406	1.6260166666666669					1	DETECTED	408.9186 m/z @1.63 [CD8331_2.mzXML]	408.9186096191406	1.6260166666666669	1.5809666666666666	1.6565166666666669	0.07555000000000023	61140.42578125	181444.50277441417	0	1174	0.05875375810877492	0.8385127635960022	0.6725924919059475	408.9179382324219	408.9193420410156
983	409.1607666015625	11.546183333333333					1	DETECTED	409.1608 m/z @11.55 [CD8331_2.mzXML]	409.1607666015625	11.546183333333333	11.499116666666668	11.9774	0.47828333333333184	137447.6875	1068231.3056481923	0	1174	0.21188635792884192	3.9365480722755133	5.081221116780822	409.160400390625	409.16229248046875
984	409.18707275390625	9.207516666666667					1	DETECTED	409.1871 m/z @9.21 [CD8331_2.mzXML]	409.18707275390625	9.207516666666667	9.1336	12.337216666666666	3.203616666666667	71030.328125	876887.1642468261	0	1174	0.07276896518133924	22.829346997518464	1.2569862218100603	409.1812744140625	409.1883239746094
985	410.2463073730469	13.1613					1	DETECTED	410.2463 m/z @13.16 [CD8331_2.mzXML]	410.2463073730469	13.1613	3.4489500000000004	13.1613	9.71235	4325.17041015625	1397600.525538971	0	1174	8.84601364533464	0.5	null	410.2463073730469	410.2554626464844
986	410.3244934082031	12.657366666666666					1	DETECTED	410.3245 m/z @12.66 [CD8331_2.mzXML]	410.3244934082031	12.657366666666666	12.608300000000002	12.70735	0.0990499999999983	10248.712890625	41465.310634887755	0	1174	0.08183066423553775	1.0093410326087164	1.0186820652174329	410.3244934082031	410.3257141113281
987	410.7608642578125	13.071583333333333					1	DETECTED	410.7609 m/z @13.07 [CD8331_2.mzXML]	410.7608642578125	13.071583333333333	1.7031833333333333	19.19516666666667	17.491983333333337	10614.9833984375	2645024.3145010704	0	1174	0.5766605934822664	0.5872961531122465	0.1704030243127035	410.75823974609375	410.7666320800781
988	410.85577392578125	1.67185					1	DETECTED	410.8558 m/z @1.67 [CD8331_2.mzXML]	410.85577392578125	1.67185	1.67185	1.7666333333333335	0.09478333333333344	25974.689453125	97181.6545585936	0	1174	0.10259665408744034	null	null	410.8550720214844	410.85577392578125
989	412.7759704589844	13.4162					1	DETECTED	412.7760 m/z @13.42 [CD8331_2.mzXML]	412.7759704589844	13.4162	12.148583333333333	15.33195	3.183366666666668	7794.1474609375	473687.96935217286	0	1174	0.559571956926213	1.2556503674875423	1.5113007349750847	412.7721252441406	412.7779846191406
990	412.9736328125	1.8383333333333334					1	DETECTED	412.9736 m/z @1.84 [CD8331_2.mzXML]	412.9736328125	1.8383333333333334	1.78105	16.560183333333335	14.779133333333334	14461.794921875	2203109.622854706	0	1174	0.22426013078915452	129.00029095141107	257.00058190282215	412.9712829589844	412.98162841796875
991	413.1416320800781	9.357683333333334					1	DETECTED	413.1416 m/z @9.36 [CD8331_2.mzXML]	413.1416320800781	9.357683333333334	9.309633333333332	11.119116666666667	1.8094833333333344	4304.2158203125	194135.17286602795	0	1174	0.07422335613310338	18.82917100242737	36.65834200485474	413.14056396484375	413.1512756347656
992	413.2653503417969	1.7666333333333335					1	DETECTED	413.2654 m/z @1.77 [CD8331_2.mzXML]	413.2653503417969	1.7666333333333335	0.13728333333333334	19.852500000000003	19.71521666666667	10172.3701171875	1945571.3060921945	0	1174	3.264368940407776	2.9366446490962614	10.555952824835032	413.2618103027344	413.26873779296875
993	413.3399353027344	12.13135					1	DETECTED	413.3399 m/z @12.13 [CD8331_2.mzXML]	413.3399353027344	12.13135	10.42915	16.541766666666668	6.112616666666668	22337.75390625	1532397.9533617243	0	1174	1.986870777718412	1.7780981833164333	12.435114546376923	413.3350830078125	413.3433837890625
994	414.2994384765625	12.218333333333334					1	DETECTED	414.2994 m/z @12.22 [CD8331_2.mzXML]	414.2994384765625	12.218333333333334	11.634733333333333	16.17455	4.539816666666667	106915.671875	1690916.9060960684	1	1174	0.15903374853655805	3.068890774285727	4.707551945184304	414.2943420410156	414.3014221191406
995	414.86724853515625	1.6565166666666669					1	DETECTED	414.8672 m/z @1.66 [CD8331_2.mzXML]	414.86724853515625	1.6565166666666669	1.6565166666666669	1.7194666666666667	0.06294999999999984	12474.7099609375	23944.993156494107	0	1174	0.05988419078473961	null	null	414.86669921875	414.8682556152344
996	415.21063232421875	11.87945					1	DETECTED	415.2106 m/z @11.88 [CD8331_2.mzXML]	415.21063232421875	11.87945	11.8123	13.324766666666667	1.5124666666666666	186755.59375	1662277.6813142102	1	1174	0.1013626506442975	3.128962182046806	4.10216758804476	415.2077331542969	415.2127990722656
997	415.2804260253906	12.657366666666666					1	DETECTED	415.2804 m/z @12.66 [CD8331_2.mzXML]	415.2804260253906	12.657366666666666	12.591783333333332	13.1613	0.5695166666666687	45347.63671875	428082.3950554211	0	1174	0.17865552322091105	4.051163905558376	3.2013713155975942	415.2802429199219	415.2825927734375
998	415.3026428222656	12.218333333333334					1	DETECTED	415.3026 m/z @12.22 [CD8331_2.mzXML]	415.3026428222656	12.218333333333334	11.664916666666667	12.473316666666667	0.8084000000000007	34596.32421875	377539.72387304634	0	1174	0.1049655920055006	0.7303719319379611	4.112522760597563	415.30194091796875	415.3043212890625
999	415.3558654785156	12.2694					1	DETECTED	415.3559 m/z @12.27 [CD8331_2.mzXML]	415.3558654785156	12.2694	12.218333333333334	13.265366666666667	1.0470333333333333	5723.01416015625	183828.78738745122	0	1174	0.23790155221696985	10.251631853786138	19.503263707572277	415.3524169921875	415.3570861816406
1000	416.2138366699219	11.9281					1	DETECTED	416.2138 m/z @11.93 [CD8331_2.mzXML]	416.2138366699219	11.9281	11.9281	12.148583333333333	0.22048333333333225	31924.4609375	145925.00570165913	0	1174	0.25864703737053496	null	null	416.21270751953125	416.2144470214844
1001	416.80072021484375	1.7514666666666665					1	DETECTED	416.8007 m/z @1.75 [CD8331_2.mzXML]	416.80072021484375	1.7514666666666665	1.6871833333333333	1.7514666666666665	0.06428333333333325	20183.568359375	69043.67599511713	0	1174	0.09273481216941737	0.5	null	416.8004455566406	416.8008728027344
1002	417.0018310546875	1.8933666666666666					1	DETECTED	417.0018 m/z @1.89 [CD8331_2.mzXML]	417.0018310546875	1.8933666666666666	1.7666333333333335	2.4364666666666666	0.6698333333333331	70678.1640625	1194932.3076198734	0	1174	0.14754729744493278	2.502997427809825	3.547808743333301	417.0008544921875	417.0033264160156
1003	418.7468566894531	12.490733333333333					1	DETECTED	418.7469 m/z @12.49 [CD8331_2.mzXML]	418.7468566894531	12.490733333333333	12.061816666666665	15.065383333333333	3.003566666666668	8857.19140625	548363.3812054445	0	1174	0.7383551041576624	3.5013405867495555	5.424549621209159	418.7441711425781	418.74932861328125
1004	418.8795471191406	1.5957000000000001					1	DETECTED	418.8795 m/z @1.60 [CD8331_2.mzXML]	418.8795471191406	1.5957000000000001	1.56645	1.6565166666666669	0.09006666666666696	45961.31640625	141488.0945734865	0	1174	0.05889734043989403	1.539601139601133	2.088073768338924	418.8779602050781	418.88006591796875
1005	418.9812316894531	1.8795166666666667					1	DETECTED	418.9812 m/z @1.88 [CD8331_2.mzXML]	418.9812316894531	1.8795166666666667	1.67185	2.1888833333333335	0.5170333333333335	29135.17578125	517843.50411035155	0	1174	0.34060532169797453	1.2448635634028895	1.489727126805779	418.98040771484375	418.9816589355469
1006	419.3153076171875	11.778866666666666					1	DETECTED	419.3153 m/z @11.78 [CD8331_2.mzXML]	419.3153076171875	11.778866666666666	0.10088333333333334	20.0	19.899116666666668	2459.125732421875	1321874.459443451	0	1174	17.955753070073968	0.851992852647218	0.703985705294436	419.31182861328125	419.3191223144531
1007	420.7608947753906	12.439583333333333					1	DETECTED	420.7609 m/z @12.44 [CD8331_2.mzXML]	420.7608947753906	12.439583333333333	11.829283333333333	15.296	3.4667166666666667	6978.65966796875	492880.6642555542	0	1174	1.3737461117956595	2.840174231252387	4.680348462504774	420.7607116699219	420.7705078125
1008	420.88433837890625	1.67185					1	DETECTED	420.8843 m/z @1.67 [CD8331_2.mzXML]	420.88433837890625	1.67185	1.6565166666666669	11.499116666666668	9.842600000000001	48690.4921875	1638532.8591605832	0	1174	0.05023725394017586	320.9543478260898	5.231140847218278	420.8838195800781	420.8942565917969
1009	421.78668212890625	1.9351833333333335					1	DETECTED	421.7867 m/z @1.94 [CD8331_2.mzXML]	421.78668212890625	1.9351833333333335	1.9351833333333335	15.065383333333333	13.1302	19332.92578125	8248927.304791992	0	1174	12.205396081064647	null	null	421.7801208496094	421.78668212890625
1010	422.76116943359375	13.543716666666667					1	DETECTED	422.7612 m/z @13.54 [CD8331_2.mzXML]	422.76116943359375	13.543716666666667	12.166133333333333	15.117833333333333	2.9517000000000007	5999.3583984375	414039.11186096177	0	1174	0.07987721658684421	1.071332647752707	1.1570680667609077	422.75732421875	422.7629699707031
1011	424.3410949707031	11.9118					1	DETECTED	424.3411 m/z @11.91 [CD8331_2.mzXML]	424.3410949707031	11.9118	11.862933333333332	12.387766666666666	0.5248333333333335	130418.328125	1103054.0412333987	1	1174	0.10916663646656843	3.7946256702645793	4.571386152518993	424.3404541015625	424.3420104980469
1012	424.8959045410156	1.6260166666666669					1	DETECTED	424.8959 m/z @1.63 [CD8331_2.mzXML]	424.8959045410156	1.6260166666666669	1.5809666666666666	1.6565166666666669	0.07555000000000023	87418.2109375	260521.06107812512	0	1174	0.05620638362955144	0.8385127635960022	0.6614960824566128	424.8948669433594	424.89697265625
1013	426.35687255859375	12.028266666666667					1	DETECTED	426.3569 m/z @12.03 [CD8331_2.mzXML]	426.35687255859375	12.028266666666667	11.960866666666668	12.591783333333332	0.6309166666666641	166845.703125	1400217.7864548282	1	1174	0.10044657606708363	4.9736100147378455	4.1530699243826	426.3541564941406	426.3587341308594
1014	426.82928466796875	1.6871833333333333					1	DETECTED	426.8293 m/z @1.69 [CD8331_2.mzXML]	426.82928466796875	1.6871833333333333	0.7757000000000001	1.78105	1.00535	20566.197265625	648824.3906984557	0	1174	0.3966623144710759	0.5514911590996362	0.10298231819927237	426.820068359375	426.82958984375
1015	427.05474853515625	9.424266666666666					1	DETECTED	427.0547 m/z @9.42 [CD8331_2.mzXML]	427.05474853515625	9.424266666666666	9.357683333333334	9.493666666666666	0.135983333333332	4823.77978515625	23123.220392303465	0	1174	0.07829177151569588	1.0211514392991328	0.9940856541905625	427.053466796875	427.05517578125
1016	428.3724670410156	12.13135					1	DETECTED	428.3725 m/z @12.13 [CD8331_2.mzXML]	428.3724670410156	12.13135	12.061816666666665	12.4223	0.3604833333333346	29892.556640625	285403.8662878424	0	1174	0.2023568861107634	2.5921620325982544	3.5922274335831825	428.3630676269531	428.3733825683594
1017	428.8263244628906	1.6871833333333333					1	DETECTED	428.8263 m/z @1.69 [CD8331_2.mzXML]	428.8263244628906	1.6871833333333333	1.67185	1.7666333333333335	0.09478333333333344	17020.095703125	64687.35325927728	0	1174	0.11116404188401141	3.090760869565248	5.181521739130496	428.8260498046875	428.826904296875
1018	430.2955627441406	11.960866666666668					1	DETECTED	430.2956 m/z @11.96 [CD8331_2.mzXML]	430.2955627441406	11.960866666666668	11.944283333333335	12.045066666666665	0.10078333333333056	6524.0732421875	28140.21095703083	0	1174	0.07445731174234282	3.0386934673366293	5.0773869346732585	430.29351806640625	430.2955627441406
1019	430.38848876953125	13.4162					1	DETECTED	430.3885 m/z @13.42 [CD8331_2.mzXML]	430.38848876953125	13.4162	0.15546666666666667	20.0	19.844533333333334	12361.0732421875	1877178.1231045509	0	1174	0.47334673820567197	1.089925793955985	1.3418972883726021	430.3852233886719	430.3951721191406
1020	430.9131164550781	1.6414333333333333					1	DETECTED	430.9131 m/z @1.64 [CD8331_2.mzXML]	430.9131164550781	1.6414333333333333	1.5957000000000001	1.6871833333333333	0.09148333333333314	116935.21875	371140.2086279296	0	1174	0.05175489174969883	1.0001822157434415	1.0039563700744032	430.9128723144531	430.9139404296875
1021	431.1771545410156	12.591783333333332					1	DETECTED	431.1772 m/z @12.59 [CD8331_2.mzXML]	431.1771545410156	12.591783333333332	9.178833333333333	12.919333333333332	3.740499999999999	25897.98046875	836619.3599200441	0	1174	0.15314668739819126	0.5480948402814146	0.09747905785019112	431.16796875	431.17889404296875
1022	431.2759094238281	12.2694					1	DETECTED	431.2759 m/z @12.27 [CD8331_2.mzXML]	431.2759094238281	12.2694	12.096533333333333	12.673783333333335	0.5772500000000012	71824.4140625	627988.3782640384	0	1174	0.07693128763054347	1.2422910960801792	3.7005795765536935	431.2748718261719	431.2781066894531
1023	431.31414794921875	12.7415					1	DETECTED	431.3141 m/z @12.74 [CD8331_2.mzXML]	431.31414794921875	12.7415	9.580066666666665	14.842733333333333	5.262666666666668	12814.8076171875	1234657.0447283937	0	1174	0.295514197496594	0.8323228915154517	0.6646457830309033	431.3064880371094	431.3148193359375
1024	432.1811218261719	12.558300000000001					1	DETECTED	432.1811 m/z @12.56 [CD8331_2.mzXML]	432.1811218261719	12.558300000000001	12.218333333333334	12.673783333333335	0.4554500000000008	7833.2109375	102739.95907226563	0	1174	0.1600013177405497	0.6698450828512601	0.33969016570252014	432.1795654296875	432.1816711425781
1025	432.2022399902344	10.5566					1	DETECTED	432.2022 m/z @10.56 [CD8331_2.mzXML]	432.2022399902344	10.5566	10.54095	10.696483333333333	0.15553333333333264	6055.80908203125	28254.71258041387	0	1174	0.08571904012974763	4.969116080937446	9.325723434431	432.2001037597656	432.2022399902344
1026	432.2370910644531	11.87945					1	DETECTED	432.2371 m/z @11.88 [CD8331_2.mzXML]	432.2370910644531	11.87945	1.0307666666666666	12.13135	11.100583333333333	23682.25390625	4656436.095128846	0	1174	0.0991665107879669	0.5099136311252548	0.019503258993432932	432.2290954589844	432.238525390625
1027	432.31005859375	12.218333333333334					1	DETECTED	432.3101 m/z @12.22 [CD8331_2.mzXML]	432.31005859375	12.218333333333334	11.664916666666667	12.5076	0.8426833333333335	81819.1328125	872574.4751662592	1	1174	0.16341281799043728	3.3690616741641053	0.39645423070580826	432.3092041015625	432.3106689453125
1028	432.9755859375	1.8795166666666667					1	DETECTED	432.9756 m/z @1.88 [CD8331_2.mzXML]	432.9755859375	1.8795166666666667	1.7666333333333335	2.46345	0.6968166666666664	40750.4453125	742027.1941945192	0	1174	0.2337578197714032	3.086446183375168	4.264962732106561	432.9754333496094	432.977294921875
1029	435.33319091796875	10.525733333333333					1	DETECTED	435.3332 m/z @10.53 [CD8331_2.mzXML]	435.33319091796875	10.525733333333333	10.461633333333333	10.660300000000001	0.19866666666666788	8518.615234375	55560.51844628908	0	1174	0.07522418454678359	1.549661986479473	2.099323972958946	435.33251953125	435.3332824707031
1030	436.8580017089844	1.67185					1	DETECTED	436.8580 m/z @1.67 [CD8331_2.mzXML]	436.8580017089844	1.67185	1.6565166666666669	1.7514666666666665	0.09494999999999965	27317.712890625	71435.55430078109	0	1174	0.06196346766943961	3.0961956521739284	6.55442874867443	436.85723876953125	436.8581848144531
1031	437.1477355957031	11.417616666666667					1	DETECTED	437.1477 m/z @11.42 [CD8331_2.mzXML]	437.1477355957031	11.417616666666667	11.401433333333333	11.713083333333334	0.3116500000000002	70857.875	445741.7441415993	0	1174	0.07017982098837017	8.750607247486156	11.483033739713953	437.1459045410156	437.1494445800781
1032	437.1924743652344	11.87945					1	DETECTED	437.1925 m/z @11.88 [CD8331_2.mzXML]	437.1924743652344	11.87945	11.829283333333333	12.320183333333334	0.49090000000000167	122730.0390625	955056.4055083027	0	1174	0.1304764773422349	3.2000506836943146	4.767533838657452	437.1920471191406	437.1949157714844
1033	438.2978820800781	13.369933333333334					1	DETECTED	438.2979 m/z @13.37 [CD8331_2.mzXML]	438.2978820800781	13.369933333333334	5.921933333333333	13.609966666666667	7.688033333333334	5621.4453125	806335.6066344603	0	1174	0.2776626149180039	0.5161139455782313	0.03222789115646252	438.28961181640625	438.299072265625
1034	438.9838562011719	1.8383333333333334					1	DETECTED	438.9839 m/z @1.84 [CD8331_2.mzXML]	438.9838562011719	1.8383333333333334	1.6871833333333333	5.152816666666666	3.465633333333333	29119.39453125	862006.6541020509	0	1174	0.3812045908744415	2.0441320280659636	3.0553736435117043	438.98297119140625	438.9860534667969
1035	439.1625671386719	11.015833333333335					1	DETECTED	439.1626 m/z @11.02 [CD8331_2.mzXML]	439.1625671386719	11.015833333333335	8.725150000000001	11.119116666666667	2.3939666666666657	11833.435546875	246916.49054208418	0	1174	0.2864170787988378	0.6615709869723695	0.32638150434032076	439.1583251953125	439.16387939453125
1036	440.8703308105469	1.6260166666666669					1	DETECTED	440.8703 m/z @1.63 [CD8331_2.mzXML]	440.8703308105469	1.6260166666666669	1.5809666666666666	1.67185	0.09088333333333343	26236.5390625	92117.98622216804	0	1174	0.059727749418607035	1.0086940436551932	1.008277909547805	440.8679504394531	440.87109375
1037	442.8785095214844	1.56645					1	DETECTED	442.8785 m/z @1.57 [CD8331_2.mzXML]	442.8785095214844	1.56645	1.4628333333333332	1.5957000000000001	0.1328666666666669	16180.8076171875	68711.8516076661	0	1174	0.055684193931398784	0.6411452469036523	0.2746184848333537	442.8780212402344	442.88031005859375
1038	443.18890380859375	12.575					1	DETECTED	443.1889 m/z @12.57 [CD8331_2.mzXML]	443.18890380859375	12.575	12.575	12.758366666666666	0.18336666666666623	4086.975341796875	38895.64645861792	0	1174	0.07263254828354881	null	null	443.1880187988281	443.1912536621094
1039	443.4188232421875	12.439583333333333					1	DETECTED	443.4188 m/z @12.44 [CD8331_2.mzXML]	443.4188232421875	12.439583333333333	12.045066666666665	13.971633333333333	1.9265666666666679	6341.72021484375	322703.99393255636	0	1174	1.8144246014370324	2.4416796924506716	3.8833593849013432	443.4185791015625	443.426025390625
1040	444.2378234863281	8.41335					1	DETECTED	444.2378 m/z @8.41 [CD8331_2.mzXML]	444.2378234863281	8.41335	7.960133333333333	8.480483333333334	0.5203500000000005	2184.65869140625	36599.068120086726	0	1174	0.4706488021114721	0.5740631780237574	0.1481263560475147	444.2361755371094	444.24090576171875
1041	445.36639404296875	12.824266666666666					1	DETECTED	445.3664 m/z @12.82 [CD8331_2.mzXML]	445.36639404296875	12.824266666666666	12.558300000000001	14.842733333333333	2.2844333333333324	9840.0361328125	436568.3776573484	0	1174	0.06246064862530076	4.294585787692709	6.813188261452789	445.3645324707031	445.36871337890625
1042	445.3992004394531	12.354000000000001					1	DETECTED	445.3992 m/z @12.35 [CD8331_2.mzXML]	445.3992004394531	12.354000000000001	9.178833333333333	12.70735	3.5285166666666665	20777.42578125	1298692.2103584586	0	1174	0.10599690467154232	0.5556427484121567	0.06000602445256452	445.3975524902344	445.3999328613281
1043	446.2524719238281	11.575766666666668					1	DETECTED	446.2525 m/z @11.58 [CD8331_2.mzXML]	446.2524719238281	11.575766666666668	11.51575	14.1737	2.6579499999999996	175970.828125	2310489.6817568354	1	1174	0.1355554737946001	5.9221417544707995	4.681241329016419	446.2523498535156	446.2613830566406
1044	446.8868713378906	1.6414333333333333					1	DETECTED	446.8869 m/z @1.64 [CD8331_2.mzXML]	446.8868713378906	1.6414333333333333	1.5957000000000001	15.531066666666668	13.935366666666667	63227.90625	1653758.1408804015	0	1174	0.04966976546601609	1.1241230093564631	1.0574110612769303	446.8863525390625	446.8882141113281
1045	447.34576416015625	12.079183333333333					1	DETECTED	447.3458 m/z @12.08 [CD8331_2.mzXML]	447.34576416015625	12.079183333333333	5.5013	15.5495	10.048200000000001	6143.919921875	1543590.2801388246	0	1174	2.044987979232843	0.7637867297737622	0.5100660292337805	447.34417724609375	447.3512878417969
1046	448.9494323730469	13.447566666666667					1	DETECTED	448.9494 m/z @13.45 [CD8331_2.mzXML]	448.9494323730469	13.447566666666667	1.90755	13.447566666666667	11.540016666666666	12379.6103515625	5238074.674806763	0	1174	11.442363232040172	0.5	null	448.94818115234375	448.95166015625
1047	449.20068359375	12.337216666666666					1	DETECTED	449.2007 m/z @12.34 [CD8331_2.mzXML]	449.20068359375	12.337216666666666	12.201016666666668	12.558300000000001	0.3572833333333332	16934.015625	218688.42297778308	0	1174	0.2190021733982057	1.3116128242780338	1.6232256485560677	449.1998291015625	449.2015380859375
1048	449.361083984375	12.624716666666666					1	DETECTED	449.3611 m/z @12.62 [CD8331_2.mzXML]	449.361083984375	12.624716666666666	12.061816666666665	12.856933333333334	0.7951166666666687	5047.2255859375	144110.57512023963	0	1174	0.008550988031672091	0.7062681352519697	0.41253627050393943	449.3599853515625	449.3637390136719
1049	450.3207092285156	12.2694					1	DETECTED	450.3207 m/z @12.27 [CD8331_2.mzXML]	450.3207092285156	12.2694	11.680533333333333	12.490733333333333	0.8102	36020.71484375	659853.9722602533	0	1174	0.1769860530571048	0.6949085201975271	0.3468558399038659	450.3197326660156	450.3211975097656
1050	450.3565979003906	12.979450000000002					1	DETECTED	450.3566 m/z @12.98 [CD8331_2.mzXML]	450.3565979003906	12.979450000000002	0.10088333333333334	20.0	19.899116666666668	61232.1015625	2932212.5279998756	0	1174	0.15606971488307764	1.465180738832803	8.90392726580138	450.35491943359375	450.362548828125
1051	451.3240966796875	12.218333333333334					1	DETECTED	451.3241 m/z @12.22 [CD8331_2.mzXML]	451.3240966796875	12.218333333333334	5.274366666666666	12.405166666666666	7.1308	12971.732421875	1295907.6796058652	0	1174	0.04643397390007742	0.5134529255612785	0.026905851122557112	451.3228454589844	451.3314208984375
1052	453.16650390625	11.8954					1	DETECTED	453.1665 m/z @11.90 [CD8331_2.mzXML]	453.16650390625	11.8954	11.862933333333332	11.9774	0.11446666666666694	4178.47900390625	24146.503463989422	0	1174	0.13084950880054613	1.7628336755646148	2.5256673511292296	453.16546630859375	453.1684265136719
1053	453.3433837890625	10.510033333333332					1	DETECTED	453.3434 m/z @10.51 [CD8331_2.mzXML]	453.3433837890625	10.510033333333332	1.3584833333333333	17.317	15.958516666666666	139479.828125	2113200.058630339	1	1174	0.11559136588363472	1.8357886665482035	2.6803686378428346	453.33355712890625	453.34539794921875
1054	454.2919006347656	13.071583333333333					1	DETECTED	454.2919 m/z @13.07 [CD8331_2.mzXML]	454.2919006347656	13.071583333333333	12.8888	14.911216666666666	2.0224166666666665	25304.818359375	471767.04285729985	0	1174	0.12509196206519846	5.532278654144259	1.0626552000097607	454.29052734375	454.29351806640625
1055	454.3884582519531	12.201016666666668					1	DETECTED	454.3885 m/z @12.20 [CD8331_2.mzXML]	454.3884582519531	12.201016666666668	12.148583333333333	12.320183333333334	0.17160000000000153	6557.39111328125	43702.55429113802	0	1174	0.08660103975163658	1.6363636363636025	2.272727272727205	454.38690185546875	454.38922119140625
1056	454.9581298828125	1.90755					1	DETECTED	454.9581 m/z @1.91 [CD8331_2.mzXML]	454.9581298828125	1.90755	1.6871833333333333	14.1737	12.486516666666667	21615.765625	1403316.7650459595	0	1174	0.35391886884701784	28.331228255937056	1.8444118329000752	454.9521179199219	454.96002197265625
1057	458.8557434082031	1.56645					1	DETECTED	458.8557 m/z @1.57 [CD8331_2.mzXML]	458.8557434082031	1.56645	1.4628333333333332	1.6107166666666666	0.14788333333333337	34240.8203125	164553.71650561536	0	1174	0.07711975802119686	0.7136078494450699	0.42785284453021494	458.855712890625	458.8580017089844
1058	459.2473449707031	13.14655					1	DETECTED	459.2473 m/z @13.15 [CD8331_2.mzXML]	459.2473449707031	13.14655	12.608300000000002	13.83265	1.2243499999999976	18015.76171875	407233.791911133	0	1174	0.1851355939077628	1.1373432419879261	0.4983020372993996	459.2442626953125	459.24993896484375
1059	460.966064453125	1.8795166666666667					1	DETECTED	460.9661 m/z @1.88 [CD8331_2.mzXML]	460.966064453125	1.8795166666666667	1.67185	2.2170833333333335	0.5452333333333335	13574.861328125	211142.4601644287	0	1174	0.27283105564155696	1.3127608346709474	1.4321225723645385	460.96466064453125	460.967529296875
1060	463.2132873535156	12.252550000000001					1	DETECTED	463.2133 m/z @12.25 [CD8331_2.mzXML]	463.2132873535156	12.252550000000001	12.235449999999998	12.387766666666666	0.15231666666666754	5432.43701171875	35048.09362438971	0	1174	0.08666890994378917	4.453703703703005	7.907407407406011	463.2109069824219	463.21343994140625
1061	463.30157470703125	13.009549999999999					1	DETECTED	463.3016 m/z @13.01 [CD8331_2.mzXML]	463.30157470703125	13.009549999999999	5.747433333333333	13.08695	7.3395166666666665	9061.744140625	1043531.7150948482	0	1174	0.11849912772306048	0.5053290248251773	0.010658049650354577	463.3013000488281	463.3034973144531
1062	464.21722412109375	10.606833333333332					1	DETECTED	464.2172 m/z @10.61 [CD8331_2.mzXML]	464.21722412109375	10.606833333333332	10.572283333333333	10.678283333333333	0.10599999999999987	7432.4736328125	27949.725574096814	0	1174	0.09942338280061414	1.5340086830680415	2.068017366136083	464.21697998046875	464.21856689453125
1063	466.31561279296875	11.960866666666668					1	DETECTED	466.3156 m/z @11.96 [CD8331_2.mzXML]	466.31561279296875	11.960866666666668	1.4127833333333333	12.079183333333333	10.6664	14203.6845703125	1323783.3650417777	0	1174	0.034037882235042005	0.5056084438721093	0.011216887744218782	466.308349609375	466.32537841796875
1064	466.7277526855469	1.7666333333333335					1	DETECTED	466.7278 m/z @1.77 [CD8331_2.mzXML]	466.7277526855469	1.7666333333333335	1.7031833333333333	1.7666333333333335	0.06345000000000023	6483.248046875	17790.385775268565	0	1174	0.05409317009217962	0.5	null	466.7274169921875	466.7286376953125
1065	468.21856689453125	12.201016666666668					1	DETECTED	468.2186 m/z @12.20 [CD8331_2.mzXML]	468.21856689453125	12.201016666666668	12.183516666666666	12.370866666666666	0.18735000000000035	6991.54833984375	46131.069034546024	0	1174	0.07389160122060012	5.352857142856588	9.705714285713176	468.2174072265625	468.2199401855469
1066	468.3070983886719	12.673783333333335					1	DETECTED	468.3071 m/z @12.67 [CD8331_2.mzXML]	468.3070983886719	12.673783333333335	12.5076	16.9295	4.421900000000001	98636.1640625	1286374.2348757947	1	1174	0.11786170602469781	1.4371288589747806	1.8137452838319705	468.3061218261719	468.3089294433594
1067	469.3279113769531	11.9281					1	DETECTED	469.3279 m/z @11.93 [CD8331_2.mzXML]	469.3279113769531	11.9281	8.515083333333333	15.476383333333333	6.9613	7921.82763671875	1070861.883873718	0	1174	2.659217255712454	1.0198162915504854	0.9564775299516322	469.3243713378906	469.3299560546875
1068	469.38763427734375	12.439583333333333					1	DETECTED	469.3876 m/z @12.44 [CD8331_2.mzXML]	469.38763427734375	12.439583333333333	12.079183333333333	12.6411	0.5619166666666668	20164.986328125	342508.49291552714	0	1174	0.2234871159442573	0.7795736219015905	0.5591472438031809	469.38604736328125	469.38836669921875
1069	470.9320983886719	1.9351833333333335					1	DETECTED	470.9321 m/z @1.94 [CD8331_2.mzXML]	470.9320983886719	1.9351833333333335	1.7514666666666665	17.944833333333335	16.19336666666667	5362.89892578125	1799183.134442261	0	1174	0.1450547422982187	44.07157761045081	87.1431552209016	470.9285888671875	470.9339904785156
1070	472.3025207519531	12.218333333333334					1	DETECTED	472.3025 m/z @12.22 [CD8331_2.mzXML]	472.3025207519531	12.218333333333334	3.92825	12.558300000000001	8.63005	67520.375	1756063.6379103393	0	1174	0.11021122133947614	0.7398183796190199	0.49831894222952056	472.2984924316406	472.30511474609375
1071	474.28387451171875	11.87945					1	DETECTED	474.2839 m/z @11.88 [CD8331_2.mzXML]	474.28387451171875	11.87945	11.8123	12.6411	0.8287999999999993	453074.1875	3829022.40151502	1	1174	0.10479293774147536	3.574492122234678	4.38221900462279	474.2812805175781	474.28466796875
1072	474.83343505859375	1.5519833333333333					1	DETECTED	474.8334 m/z @1.55 [CD8331_2.mzXML]	474.83343505859375	1.5519833333333333	1.4628333333333332	3.742366666666667	2.2795333333333336	34379.7890625	716369.6659621584	0	1174	0.06021531970481875	12.78481959244718	23.652050363622468	474.82415771484375	474.83416748046875
1073	475.3253173828125	10.510033333333332					1	DETECTED	475.3253 m/z @10.51 [CD8331_2.mzXML]	475.3253173828125	10.510033333333332	10.174816666666667	10.857916666666666	0.6830999999999996	49688.45703125	338974.4269658809	0	1174	0.16979580572121478	1.242714971581888	1.8589168175767516	475.32281494140625	475.3265075683594
1074	476.9063415527344	1.6414333333333333					1	DETECTED	476.9063 m/z @1.64 [CD8331_2.mzXML]	476.9063415527344	1.6414333333333333	1.6107166666666666	1.67185	0.061133333333333484	16544.3984375	41420.116942627006	0	1174	0.04601169313961484	0.9951166576234406	1.243985401248683	476.9054260253906	476.90655517578125
1075	478.29168701171875	12.8733					1	DETECTED	478.2917 m/z @12.87 [CD8331_2.mzXML]	478.29168701171875	12.8733	3.3104666666666662	13.009549999999999	9.699083333333332	60391.16015625	3734786.7673184485	0	1174	0.1067232232357096	0.5071239346776583	0.014247869355316448	478.28656005859375	478.2919006347656
1076	478.3282165527344	13.14655					1	DETECTED	478.3282 m/z @13.15 [CD8331_2.mzXML]	478.3282165527344	13.14655	11.649583333333334	15.715300000000001	4.065716666666667	61318.1875	2496893.7987130745	0	1174	0.2213755216379063	0.9798487133536605	1.9322385390682604	478.32635498046875	478.3309631347656
1077	480.30743408203125	13.176366666666667					1	DETECTED	480.3074 m/z @13.18 [CD8331_2.mzXML]	480.30743408203125	13.176366666666667	13.1613	13.310066666666668	0.14876666666666694	15193.087890625	110131.57190234424	0	1174	0.11848225643068844	4.936946902655129	8.873893805310258	480.3073425292969	480.308349609375
1078	480.3436584472656	13.463266666666668					1	DETECTED	480.3437 m/z @13.46 [CD8331_2.mzXML]	480.3436584472656	13.463266666666668	13.339550000000001	15.806783333333334	2.4672333333333327	68195.9296875	1288659.0874646276	0	1174	0.2718201475830906	2.97534423453023	3.5046016093274917	480.3421325683594	480.3456726074219
1079	482.3227844238281	12.8733					1	DETECTED	482.3228 m/z @12.87 [CD8331_2.mzXML]	482.3227844238281	12.8733	12.7415	15.10045	2.35895	27796.705078125	627064.6907482905	0	1174	0.1154041610931138	7.075265564839507	15.005709201883654	482.3209228515625	482.3262023925781
1080	482.3591003417969	13.83265					1	DETECTED	482.3591 m/z @13.83 [CD8331_2.mzXML]	482.3591003417969	13.83265	13.447566666666667	15.048499999999999	1.600933333333332	75164.375	1393656.8180055544	0	1174	0.1054985550500902	1.765423142559597	1.8351832676949305	482.3494873046875	482.3606872558594
1081	483.3629455566406	13.83265					1	DETECTED	483.3629 m/z @13.83 [CD8331_2.mzXML]	483.3629455566406	13.83265	13.762983333333333	14.363116666666667	0.6001333333333339	17651.666015625	230502.3802699587	0	1174	0.1605048282018675	4.3071770334928345	7.614354066985668	483.3621520996094	483.36407470703125
1082	487.31915283203125	14.427999999999999					1	DETECTED	487.3192 m/z @14.43 [CD8331_2.mzXML]	487.31915283203125	14.427999999999999	13.884083333333333	15.5495	1.6654166666666672	40443.94140625	1470574.3034200415	0	1174	0.5123475563630109	1.3365858268818576	1.2947574126435124	487.3179016113281	487.3226623535156
1083	488.2665710449219	12.218333333333334					1	DETECTED	488.2666 m/z @12.22 [CD8331_2.mzXML]	488.2665710449219	12.218333333333334	12.183516666666666	12.320183333333334	0.1366666666666685	4946.91943359375	29785.41061584486	0	1174	0.06466212658594017	1.9626615605552504	2.925323121110501	488.2654724121094	488.2673034667969
1084	488.2959899902344	12.045066666666665					1	DETECTED	488.2960 m/z @12.05 [CD8331_2.mzXML]	488.2959899902344	12.045066666666665	3.041233333333333	12.045066666666665	9.003833333333333	6607.24951171875	1799452.909943603	0	1174	0.10655794410721064	0.5	null	488.29241943359375	488.29901123046875
1085	489.3352966308594	15.494283333333334					1	DETECTED	489.3353 m/z @15.49 [CD8331_2.mzXML]	489.3352966308594	15.494283333333334	9.927850000000001	18.957333333333334	9.029483333333333	7462.11962890625	1189066.534163392	0	1174	0.8973840356125038	0.8110654338804621	0.29264872298728883	489.3309020996094	489.3434753417969
1086	490.4241943359375	12.758366666666666					1	DETECTED	490.4242 m/z @12.76 [CD8331_2.mzXML]	490.4241943359375	12.758366666666666	12.405166666666666	13.936466666666666	1.5312999999999999	11170.87890625	506172.23278009053	0	1174	0.6865903027555813	2.167751981879959	3.3355039637599178	490.4223937988281	490.42596435546875
1087	491.3701171875	12.354000000000001					1	DETECTED	491.3701 m/z @12.35 [CD8331_2.mzXML]	491.3701171875	12.354000000000001	12.045066666666665	12.558300000000001	0.5132333333333357	11700.78515625	193367.43675573735	0	1174	0.41568705921486604	0.830653862753558	1.1491575390652318	491.3675231933594	491.3710632324219
1088	491.55810546875	13.14655					1	DETECTED	491.5581 m/z @13.15 [CD8331_2.mzXML]	491.55810546875	13.14655	13.071583333333333	13.385116666666667	0.3135333333333339	15591.4833984375	178849.93515185616	0	1174	0.15855696925993534	2.0911516229435354	2.9126890126065152	491.5556945800781	491.5589904785156
1089	492.8828125	1.6260166666666669					1	DETECTED	492.8828 m/z @1.63 [CD8331_2.mzXML]	492.8828125	1.6260166666666669	1.5809666666666666	1.67185	0.09088333333333343	30243.302734375	93561.73835400397	0	1174	0.05349254068079601	0.9899735333801828	1.0933477140378627	492.88140869140625	492.8843688964844
1090	493.77862548828125	13.176366666666667					1	DETECTED	493.7786 m/z @13.18 [CD8331_2.mzXML]	493.77862548828125	13.176366666666667	13.116950000000001	13.324766666666667	0.2078166666666661	11935.8095703125	109206.21519238246	0	1174	0.2247441295144963	1.748807854137475	2.49761570827495	493.7773132324219	493.7788391113281
1091	494.3229064941406	12.791366666666667					1	DETECTED	494.3229 m/z @12.79 [CD8331_2.mzXML]	494.3229064941406	12.791366666666667	12.608300000000002	14.427999999999999	1.8196999999999974	251379.078125	2738147.7165722693	1	1174	0.10010759429802718	1.339826634517105	1.3842665221985306	494.3206787109375	494.3241271972656
1092	496.3372802734375	13.14655					1	DETECTED	496.3373 m/z @13.15 [CD8331_2.mzXML]	496.3372802734375	13.14655	9.874783333333333	18.571833333333334	8.69705	4468001.5	7.716086516535933E7	1	1174	0.21104994883691752	2.0700925784099025	2.3602564446337273	496.3353576660156	496.3424072265625
1093	497.3418273925781	13.14655					1	DETECTED	497.3418 m/z @13.15 [CD8331_2.mzXML]	497.3418273925781	13.14655	11.9281	16.670666666666666	4.742566666666665	899371.8125	1.7317030347786196E7	0	1174	0.20375785952157877	0.9592377805078534	5.190668545250416	497.3399353027344	497.3443603515625
1094	498.9004821777344	1.6414333333333333					1	DETECTED	498.9005 m/z @1.64 [CD8331_2.mzXML]	498.9004821777344	1.6414333333333333	1.5957000000000001	1.6871833333333333	0.09148333333333314	35348.3046875	99129.48950707998	0	1174	0.04234663517939374	1.0001822157434415	0.9604368841626041	498.90020751953125	498.901123046875
1095	499.34710693359375	13.14655					1	DETECTED	499.3471 m/z @13.15 [CD8331_2.mzXML]	499.34710693359375	13.14655	0.5932999999999999	13.511516666666667	12.918216666666668	20099.787109375	1564288.1582904055	0	1174	0.2651749847124325	0.5145367401536123	1.9829078682136254	499.3428039550781	499.3490295410156
1096	500.0772705078125	10.42915					1	DETECTED	500.0773 m/z @10.43 [CD8331_2.mzXML]	500.0772705078125	10.42915	6.503833333333334	10.49405	3.990216666666666	2567.550048828125	201451.23930249014	0	1174	1.0428612473278953	0.5082668489591073	0.0165336979182146	500.0684509277344	500.0786437988281
1097	500.2800598144531	11.87945					1	DETECTED	500.2801 m/z @11.88 [CD8331_2.mzXML]	500.2800598144531	11.87945	5.729633333333334	12.90425	7.174616666666665	26748.83984375	1536840.9363922728	0	1174	0.19166781528450016	0.5181615853268499	0.03885963383421748	500.2701110839844	500.2821044921875
1098	501.1856994628906	13.176366666666667					1	DETECTED	501.1857 m/z @13.18 [CD8331_2.mzXML]	501.1856994628906	13.176366666666667	13.08695	13.339550000000001	0.25260000000000105	15281.1064453125	158391.88383056695	0	1174	0.1737512219706705	1.4124883504193901	1.8249767008387805	501.18505859375	501.1891784667969
1099	502.2914123535156	12.824266666666666					1	DETECTED	502.2914 m/z @12.82 [CD8331_2.mzXML]	502.2914123535156	12.824266666666666	11.9118	13.265366666666667	1.3535666666666675	58158.671875	595118.5171078498	0	1174	0.19809857074465143	2.103376160129412	3.980473017588106	502.2848815917969	502.2918701171875
1100	502.32720947265625	12.919333333333332					1	DETECTED	502.3272 m/z @12.92 [CD8331_2.mzXML]	502.32720947265625	12.919333333333332	12.183516666666666	19.61433333333333	7.430816666666665	22799.76171875	1152035.7099272162	0	1174	0.8258572287200607	5.049366916577951	0.8652879780889466	502.3228759765625	502.3288879394531
1101	502.408935546875	4.162433333333333					1	DETECTED	502.4089 m/z @4.16 [CD8331_2.mzXML]	502.408935546875	4.162433333333333	3.5257	5.187416666666667	1.6617166666666665	1673.95361328125	87332.81888870237	0	1174	0.871082870631096	1.3048764527274628	1.6097529054549258	502.4041442871094	502.4161071777344
1102	503.29534912109375	12.856933333333334					1	DETECTED	503.2953 m/z @12.86 [CD8331_2.mzXML]	503.29534912109375	12.856933333333334	12.791366666666667	12.9346	0.14323333333333288	12636.521484375	72161.23426281761	0	1174	0.1417313032888714	1.0922724961870742	1.1845449923741487	503.2925720214844	503.29632568359375
1103	504.23980712890625	12.218333333333334					1	DETECTED	504.2398 m/z @12.22 [CD8331_2.mzXML]	504.23980712890625	12.218333333333334	12.183516666666666	12.439583333333333	0.25606666666666733	12827.8916015625	75779.51495855703	0	1174	0.0683315795442816	3.6773575873622613	4.959717310666495	504.23797607421875	504.2402038574219
1104	504.3415222167969	13.385116666666667					1	DETECTED	504.3415 m/z @13.39 [CD8331_2.mzXML]	504.3415222167969	13.385116666666667	4.944766666666666	14.022533333333334	9.077766666666667	9500.3017578125	1568774.1745191037	0	1174	0.24375541741308737	0.5377600849885767	0.0755201699771534	504.3408508300781	504.3475646972656
1105	506.35833740234375	14.073466666666667					1	DETECTED	506.3583 m/z @14.07 [CD8331_2.mzXML]	506.35833740234375	14.073466666666667	11.605233333333333	15.45815	3.852916666666667	10734.1376953125	846389.8907332147	0	1174	0.6976986494813726	0.7337406591487795	0.4512374239153558	506.3564758300781	506.36297607421875
1106	508.3745422363281	13.971633333333333					1	DETECTED	508.3745 m/z @13.97 [CD8331_2.mzXML]	508.3745422363281	13.971633333333333	11.51575	15.604566666666667	4.088816666666666	25781.037109375	1057238.8664748524	0	1174	0.24304608390137972	0.7585353950195441	0.4828389464497982	508.3733825683594	508.3779296875
1107	509.3935241699219	12.235449999999998					1	DETECTED	509.3935 m/z @12.24 [CD8331_2.mzXML]	509.3935241699219	12.235449999999998	2.11835	12.370866666666666	10.252516666666667	8292.1396484375	2389545.085438598	0	1174	0.12902766449364123	0.5066924645731814	0.013384929146362877	509.3919372558594	509.40325927734375
1108	510.35430908203125	13.511516666666667					1	DETECTED	510.3543 m/z @13.51 [CD8331_2.mzXML]	510.35430908203125	13.511516666666667	13.280416666666667	14.476866666666666	1.1964499999999987	42750.35546875	863080.8284705795	0	1174	0.1930087560292204	2.5885980095196897	1.8778706421017528	510.3522644042969	510.3553771972656
1109	510.3904113769531	12.673783333333335					1	DETECTED	510.3904 m/z @12.67 [CD8331_2.mzXML]	510.3904113769531	12.673783333333335	12.608300000000002	13.056016666666666	0.44771666666666476	10791.8779296875	123055.3442386472	0	1174	0.07803101675153812	3.4185543395266054	5.837108679053211	510.38861083984375	510.39166259765625
1110	512.333251953125	11.960866666666668					1	DETECTED	512.3333 m/z @11.96 [CD8331_2.mzXML]	512.333251953125	11.960866666666668	11.370116666666666	12.824266666666666	1.4541500000000003	47377.109375	736951.5620400374	0	1174	0.10469088984006802	1.736315848337882	3.1511149404348497	512.3311767578125	512.3410034179688
1111	514.8740234375	1.6414333333333333					1	DETECTED	514.8740 m/z @1.64 [CD8331_2.mzXML]	514.8740234375	1.6414333333333333	1.6107166666666666	5.53615	3.9254333333333333	17794.3203125	832371.3874094237	0	1174	0.04505682794906929	63.89744981009212	117.09393596531075	514.872314453125	514.8751220703125
1112	515.206787109375	12.919333333333332					1	DETECTED	515.2068 m/z @12.92 [CD8331_2.mzXML]	515.206787109375	12.919333333333332	12.919333333333332	18.479499999999998	5.560166666666666	6409.2490234375	506429.3810718996	0	1174	0.1092748963488166	null	null	515.2012939453125	515.2085571289062
1113	515.3121948242188	13.14655					1	DETECTED	515.3122 m/z @13.15 [CD8331_2.mzXML]	515.3121948242188	13.14655	5.204716666666667	17.851999999999997	12.64728333333333	34339.2578125	3086498.5733251977	0	1174	0.13248200604262195	0.7962445698936013	0.026361169932593412	515.305419921875	515.3142700195312
1114	516.3041381835938	12.791366666666667					1	DETECTED	516.3041 m/z @12.79 [CD8331_2.mzXML]	516.3041381835938	12.791366666666667	12.724283333333334	12.90425	0.17996666666666528	22756.921875	146602.75360180714	0	1174	0.06325972231224775	1.3413664596273311	1.6827329192546623	516.3033447265625	516.3050537109375
1115	517.3665161132812	14.911216666666666					1	DETECTED	517.3665 m/z @14.91 [CD8331_2.mzXML]	517.3665161132812	14.911216666666666	14.625833333333333	16.358666666666668	1.7328333333333354	4572.45556640625	191282.2988193971	0	1174	0.6030966643907387	3.035975004380073	5.071950008760146	517.3650512695312	517.3731079101562
1116	518.3202514648438	13.14655					1	DETECTED	518.3203 m/z @13.15 [CD8331_2.mzXML]	518.3202514648438	13.14655	12.558300000000001	14.709283333333333	2.1509833333333326	269111.21875	6128860.144335087	1	1174	0.20890227130658445	1.8852725407584303	0.6017219097363139	518.3197021484375	518.3231201171875
1117	518.458740234375	12.824266666666666					1	DETECTED	518.4587 m/z @12.82 [CD8331_2.mzXML]	518.458740234375	12.824266666666666	5.100833333333333	14.8773	9.776466666666668	59463.91796875	4518214.5144042345	0	1174	0.3606490031578886	1.3178667571790557	1.5451722281574927	518.4567260742188	518.4641723632812
1118	519.3236083984375	13.14655					1	DETECTED	519.3236 m/z @13.15 [CD8331_2.mzXML]	519.3236083984375	13.14655	13.08695	14.411900000000001	1.3249500000000012	68413.9921875	1670295.5343712794	0	1174	0.18085479005671523	11.115352348993364	21.230704697986727	519.322021484375	519.3240966796875
1119	520.3370971679688	12.9346					1	DETECTED	520.3371 m/z @12.93 [CD8331_2.mzXML]	520.3370971679688	12.9346	11.8123	16.267033333333334	4.454733333333333	2094085.375	2.519704514162454E7	1	1174	0.137446492151577	1.4026934949019814	2.0259025802094053	520.3357543945312	520.3427734375
1120	521.3414306640625	12.9346					1	DETECTED	521.3414 m/z @12.93 [CD8331_2.mzXML]	521.3414306640625	12.9346	7.977733333333333	14.642933333333334	6.6652000000000005	500045.90625	2.140465875653418E7	0	1174	0.16195238071655815	0.6723198794937663	0.3446397589875326	521.34130859375	521.3432006835938
1121	522.35400390625	13.324766666666667					1	DETECTED	522.3540 m/z @13.32 [CD8331_2.mzXML]	522.35400390625	13.324766666666667	11.8123	15.659716666666666	3.847416666666666	833369.125	1.5858181668689588E7	1	1174	0.23253408839635092	1.6149801837996882	2.3076478450906808	522.344482421875	522.357177734375
1122	523.3573608398438	13.310066666666668					1	DETECTED	523.3574 m/z @13.31 [CD8331_2.mzXML]	523.3573608398438	13.310066666666668	13.056016666666666	14.411900000000001	1.3558833333333347	232899.6875	5761899.75768457	0	1174	0.18075730832747539	3.720231945777426	5.353631733130376	523.3571166992188	523.3585205078125
1123	524.3593139648438	13.280416666666667					1	DETECTED	524.3593 m/z @13.28 [CD8331_2.mzXML]	524.3593139648438	13.280416666666667	13.102116666666666	13.385116666666667	0.28300000000000125	33404.2578125	311916.30373950023	0	1174	0.10731425738736888	0.7936062815479479	1.319928640145	524.3548583984375	524.3595581054688
1124	524.36962890625	14.237066666666667					1	DETECTED	524.3696 m/z @14.24 [CD8331_2.mzXML]	524.36962890625	14.237066666666667	7.783683333333333	17.8335	10.049816666666668	863925.625	4.248825363588348E7	1	1174	0.4097821006273925	0.8622908730760747	0.33071171932891763	524.3604125976562	524.3739624023438
1125	525.373291015625	14.237066666666667					1	DETECTED	525.3733 m/z @14.24 [CD8331_2.mzXML]	525.373291015625	14.237066666666667	6.929866666666666	16.966666666666665	10.0368	233755.1875	1.2179744785432246E7	0	1174	0.2884872680140642	1.4929773006642952	3.1278229631911394	525.363525390625	525.3812866210938
1126	526.2911376953125	12.791366666666667					1	DETECTED	526.2911 m/z @12.79 [CD8331_2.mzXML]	526.2911376953125	12.791366666666667	3.85105	12.994616666666667	9.143566666666668	27201.943359375	2010416.2298449401	0	1174	0.0748207892564281	0.5113670470285355	0.018392243894902842	526.2901611328125	526.2996215820312
1127	527.3782958984375	14.157083333333333					1	DETECTED	527.3783 m/z @14.16 [CD8331_2.mzXML]	527.3782958984375	14.157083333333333	14.0056	15.188783333333333	1.183183333333334	5337.43310546875	148086.69839636225	0	1174	0.03217297441831768	3.905325118274843	6.810650236549686	527.3765258789062	527.3829956054688
1128	528.319580078125	13.324766666666667					1	DETECTED	528.3196 m/z @13.32 [CD8331_2.mzXML]	528.319580078125	13.324766666666667	13.25075	13.385116666666667	0.13436666666666675	12351.58984375	68755.24532885762	0	1174	0.1229706070956933	0.9076784507993652	0.8153569015987303	528.31884765625	528.3198852539062
1129	528.4610595703125	12.354000000000001					1	DETECTED	528.4611 m/z @12.35 [CD8331_2.mzXML]	528.4610595703125	12.354000000000001	11.994166666666667	12.657366666666666	0.6631999999999998	19595.845703125	293158.57993945264	0	1174	0.09267274114336033	0.921537748957848	1.2658907871287737	528.4592895507812	528.4622192382812
1130	533.3609619140625	14.123600000000001					1	DETECTED	533.3610 m/z @14.12 [CD8331_2.mzXML]	533.3609619140625	14.123600000000001	13.83265	14.559266666666668	0.7266166666666685	2415.002197265625	89170.03505065935	0	1174	0.5424654132872657	1.2486967978461296	1.4973935956922593	533.355224609375	533.3626098632812
1131	534.2958374023438	13.14655					1	DETECTED	534.2958 m/z @13.15 [CD8331_2.mzXML]	534.2958374023438	13.14655	13.071583333333333	13.369933333333334	0.298350000000001	8995.2763671875	90959.36777148458	0	1174	null	1.9898843930635917	2.9797687861271833	534.2892456054688	534.2965087890625
1132	540.3640747070312	12.3031					1	DETECTED	540.3641 m/z @12.30 [CD8331_2.mzXML]	540.3640747070312	12.3031	12.252550000000001	12.387766666666666	0.13521666666666476	6034.27099609375	33343.56309399403	0	1174	0.1309438949251387	1.3374546653478367	1.6749093306956735	540.3622436523438	540.3650512695312
1133	542.3198852539062	12.90425					1	DETECTED	542.3199 m/z @12.90 [CD8331_2.mzXML]	542.3198852539062	12.90425	12.558300000000001	13.988283333333333	1.4299833333333325	150533.3125	2083365.5398414284	1	1174	0.17628788005529117	1.6453492420414007	1.0673453138279656	542.3178100585938	542.3253173828125
1134	544.3380126953125	12.8733					1	DETECTED	544.3380 m/z @12.87 [CD8331_2.mzXML]	544.3380126953125	12.8733	12.183516666666666	15.048499999999999	2.864983333333333	512148.53125	6245232.632508284	1	1174	0.1768081814681235	2.7622361884325493	4.50398235748475	544.3327026367188	544.3413696289062
1135	545.162109375	10.156749999999999					1	DETECTED	545.1621 m/z @10.16 [CD8331_2.mzXML]	545.162109375	10.156749999999999	10.121066666666668	10.2288	0.10773333333333213	2796.925537109375	11061.951609924212	0	1174	0.06924757192183328	1.5095749649697099	2.0191499299394198	545.1619873046875	545.1636962890625
1136	546.3538208007812	13.071583333333333					1	DETECTED	546.3538 m/z @13.07 [CD8331_2.mzXML]	546.3538208007812	13.071583333333333	10.050916666666666	16.156133333333333	6.105216666666667	70347.1796875	2701699.6559477258	0	1174	1.184552822333897	1.4042003132531935	1.5501210530733411	546.3442993164062	546.3598022460938
1137	548.369873046875	13.511516666666667					1	DETECTED	548.3699 m/z @13.51 [CD8331_2.mzXML]	548.369873046875	13.511516666666667	13.431700000000001	14.039866666666667	0.6081666666666656	10341.73046875	159562.09955377178	0	1174	0.2219953163521211	3.8097723950720663	6.619544790144133	548.369140625	548.3724365234375
1138	550.3851318359375	11.778866666666666					1	DETECTED	550.3851 m/z @11.78 [CD8331_2.mzXML]	550.3851318359375	11.778866666666666	3.20385	15.715300000000001	12.51145	6797.34716796875	2393578.485651458	0	1174	9.031468750029322	0.7295291943067166	0.5025520539372496	550.3780517578125	550.391845703125
1139	550.4473876953125	12.439583333333333					1	DETECTED	550.4474 m/z @12.44 [CD8331_2.mzXML]	550.4473876953125	12.439583333333333	7.374233333333334	14.252483333333334	6.87825	7341.44091796875	923689.2919184571	0	1174	0.18489099878778603	0.6789511090053009	0.3579022180106016	550.4443359375	550.4526977539062
1140	561.4108276367188	12.235449999999998					1	DETECTED	561.4108 m/z @12.24 [CD8331_2.mzXML]	561.4108276367188	12.235449999999998	11.6966	13.849433333333334	2.1528333333333336	4101.41455078125	242623.53317913812	0	1174	0.14543241729412237	1.9976183848319018	2.9952367696638036	561.4093627929688	561.4129028320312
1141	566.319580078125	12.8733					1	DETECTED	566.3196 m/z @12.87 [CD8331_2.mzXML]	566.319580078125	12.8733	12.7415	16.799500000000002	4.058000000000002	46962.41015625	832248.7507169179	0	1174	0.27007685885172705	15.39453717754172	1.377774440747706	566.3181762695312	566.3255004882812
1142	567.4058837890625	12.3031					1	DETECTED	567.4059 m/z @12.30 [CD8331_2.mzXML]	567.4058837890625	12.3031	12.218333333333334	12.473316666666667	0.25498333333333356	6279.90625	64238.19293188459	0	1174	0.08217321500687369	1.5040306724341306	2.008061344868261	567.4034423828125	567.4067993164062
1143	568.338134765625	12.824266666666666					1	DETECTED	568.3381 m/z @12.82 [CD8331_2.mzXML]	568.338134765625	12.824266666666666	9.493666666666666	14.493416666666667	4.999750000000001	80535.4375	1118435.823749482	0	1174	0.12914140047815614	1.6457499824974413	2.3984802210505514	568.3313598632812	568.3399047851562
1144	570.3541870117188	13.071583333333333					1	DETECTED	570.3542 m/z @13.07 [CD8331_2.mzXML]	570.3541870117188	13.071583333333333	12.964599999999999	13.2951	0.3305000000000007	16546.587890625	160318.1500413822	0	1174	0.07838013604406768	1.5446331204237373	5.0309306427002936	570.3529663085938	570.356689453125
1145	572.3694458007812	13.310066666666668					1	DETECTED	572.3694 m/z @13.31 [CD8331_2.mzXML]	572.3694458007812	13.310066666666668	13.265366666666667	13.988283333333333	0.7229166666666664	5756.0322265625	102448.03869888291	0	1174	0.19741522916936027	8.08631618195365	15.172632363907299	572.3671875	572.37255859375
1146	572.7123413085938	9.373866666666666					1	DETECTED	572.7123 m/z @9.37 [CD8331_2.mzXML]	572.7123413085938	9.373866666666666	9.309633333333332	10.298916666666665	0.9892833333333328	27889.470703125	251032.5940516053	0	1174	0.44275977738179506	3.0131259550877783	2.8613419994624905	572.7102661132812	572.713623046875
1147	576.1825561523438	9.235716666666667					1	DETECTED	576.1826 m/z @9.24 [CD8331_2.mzXML]	576.1825561523438	9.235716666666667	9.149416666666667	9.309633333333332	0.16021666666666512	4642.94384765625	25245.755729064786	0	1174	0.11615253106456258	0.9282541521823051	0.940462018935854	576.180419921875	576.1851196289062
1148	583.2528076171875	11.153250000000002					1	DETECTED	583.2528 m/z @11.15 [CD8331_2.mzXML]	583.2528076171875	11.153250000000002	10.5566	15.917616666666667	5.361016666666668	15353.583984375	708891.9974101263	0	1174	0.6409634700721174	4.492597558591007	9.163929250367552	583.2511596679688	583.2570190429688
1149	585.2688598632812	10.981983333333334					1	DETECTED	585.2689 m/z @10.98 [CD8331_2.mzXML]	585.2688598632812	10.981983333333334	10.314916666666667	15.013816666666665	4.698899999999998	59586.8671875	1521186.292369537	1	1174	0.08241365619953278	2.9784928064418845	3.3095883874612357	585.2664184570312	585.2742919921875
1150	590.3212280273438	12.808					1	DETECTED	590.3212 m/z @12.81 [CD8331_2.mzXML]	590.3212280273438	12.808	12.808	12.8888	0.08079999999999998	6965.703125	25430.641437988117	0	1174	0.05491640001493714	null	null	590.3185424804688	590.3212280273438
1151	616.1742553710938	11.291233333333334					1	DETECTED	616.1743 m/z @11.29 [CD8331_2.mzXML]	616.1742553710938	11.291233333333334	3.5873166666666667	11.664916666666667	8.0776	58362.2890625	7816410.176443511	0	1174	0.08647128039251584	0.5181716855290522	0.032590009999884914	616.168701171875	616.1760864257812
1152	619.4357299804688	12.6411					1	DETECTED	619.4357 m/z @12.64 [CD8331_2.mzXML]	619.4357299804688	12.6411	12.575	18.608333333333334	6.033333333333335	5458.8017578125	555593.895223816	0	1174	0.08802012035861573	45.63792233988873	90.27584467977746	619.4341430664062	619.4435424804688
1153	629.1527099609375	2.3686333333333334					1	DETECTED	629.1527 m/z @2.37 [CD8331_2.mzXML]	629.1527099609375	2.3686333333333334	1.8521	3.7111666666666663	1.8590666666666662	17442.66796875	516194.0447988586	0	1174	0.24376978872580946	1.6676063570723743	2.595573012306799	629.1463012695312	629.156005859375
1154	651.1340942382812	1.8521					1	DETECTED	651.1341 m/z @1.85 [CD8331_2.mzXML]	651.1340942382812	1.8521	1.8383333333333334	3.63375	1.7954166666666667	13426.158203125	337860.64227606205	0	1174	0.46446737744307764	65.20883777239692	45.986584289068844	651.1292114257812	651.1361694335938
1155	685.887939453125	9.458400000000001					1	DETECTED	685.8879 m/z @9.46 [CD8331_2.mzXML]	685.887939453125	9.458400000000001	9.458400000000001	16.02765	6.56925	3176.17919921875	481452.9346487427	0	1174	0.15301144909953912	null	null	685.8843994140625	685.8894653320312
1156	701.55712890625	12.591783333333332					1	DETECTED	701.5571 m/z @12.59 [CD8331_2.mzXML]	701.55712890625	12.591783333333332	2.27335	15.153233333333333	12.879883333333332	10117.509765625	1677297.455277527	0	1174	0.4186313889204403	0.6466634665294625	4.789239133835448	701.5547485351562	701.5621337890625
1157	703.5723876953125	12.994616666666667					1	DETECTED	703.5724 m/z @12.99 [CD8331_2.mzXML]	703.5723876953125	12.994616666666667	6.52145	15.512833333333333	8.991383333333333	18775.724609375	1715668.1809199522	0	1174	0.4925227191620003	0.6572248716417967	4.742510711170356	703.5663452148438	703.578369140625
1158	722.5252075195312	12.758366666666666					1	DETECTED	722.5252 m/z @12.76 [CD8331_2.mzXML]	722.5252075195312	12.758366666666666	12.28615	14.3154	2.029250000000001	9448.29296875	405642.1591921996	0	1174	0.15981890242878016	2.1486429252108876	3.2972858504217757	722.5221557617188	722.5280151367188
1159	758.5673828125	13.511516666666667					1	DETECTED	758.5674 m/z @13.51 [CD8331_2.mzXML]	758.5673828125	13.511516666666667	11.51575	16.4134	4.897649999999999	120069.6875	9041270.264927335	1	1174	0.4212839992002362	0.8411675552305047	0.6570222359860148	758.5575561523438	758.57373046875
1160	780.5492553710938	12.591783333333332					1	DETECTED	780.5493 m/z @12.59 [CD8331_2.mzXML]	780.5492553710938	12.591783333333332	11.153250000000002	14.1737	3.0204499999999985	8681.59375	654583.8141865844	0	1174	1.0133242980659318	1.0498366391695262	1.0996732783390524	780.5465698242188	780.5545654296875
1161	782.56640625	12.758366666666666					1	DETECTED	782.5664 m/z @12.76 [CD8331_2.mzXML]	782.56640625	12.758366666666666	11.8954	15.567483333333334	3.672083333333333	85499.40625	3667195.859010283	0	1174	0.3960081151433812	1.666935001580572	2.4168643805221453	782.5625610351562	782.5751342773438
1162	784.5825805664062	13.511516666666667					1	DETECTED	784.5826 m/z @13.51 [CD8331_2.mzXML]	784.5825805664062	13.511516666666667	11.745483333333334	15.314183333333334	3.5686999999999998	24573.91796875	1763149.146489715	0	1174	1.4054203965971102	0.8230617452879981	0.7636310699475958	784.5802612304688	784.5877075195312
1163	786.5977172851562	12.673783333333335					1	DETECTED	786.5977 m/z @12.67 [CD8331_2.mzXML]	786.5977172851562	12.673783333333335	11.795133333333332	15.277866666666666	3.482733333333334	48071.51953125	3070290.3151170346	0	1174	1.161048652492683	1.7762989667453477	2.7147413175512107	786.5965576171875	786.6033325195312
1164	806.5664672851562	13.559783333333334					1	DETECTED	806.5665 m/z @13.56 [CD8331_2.mzXML]	806.5664672851562	13.559783333333334	11.9774	15.440183333333332	3.4627833333333324	17653.77734375	1137234.132574494	0	1174	1.4774943940592031	0.8786852520003858	0.589111126613902	806.5636596679688	806.5742797851562
1165	808.5819702148438	12.758366666666666					1	DETECTED	808.5820 m/z @12.76 [CD8331_2.mzXML]	808.5819702148438	12.758366666666666	12.183516666666666	15.421683333333334	3.238166666666668	8818.4609375	671787.7289430843	0	1174	1.2926539105357175	2.816531848888119	4.633063697776238	808.5775756835938	808.5859985351562
1166	810.5969848632812	12.673783333333335					1	DETECTED	810.5970 m/z @12.67 [CD8331_2.mzXML]	810.5969848632812	12.673783333333335	12.028266666666667	15.171133333333334	3.1428666666666665	18792.75390625	1076445.1249999695	0	1174	0.9526183361201763	1.9688544539231125	3.171412473851353	810.5890502929688	810.6030883789062
1167	1133.240966796875	11.187283333333333					1	DETECTED	1133.2410 m/z @11.19 [CD8331_2.mzXML]	1133.240966796875	11.187283333333333	0.19241666666666665	20.0	19.807583333333334	18712.412109375	2032453.4013875423	0	1174	9.898874063464977	0.8870487609569064	0.24670155675546876	1133.229736328125	1133.252197265625
