# Supplementary material for: MSFC: a new feature construction method for accurate diagnosis of mass spectrometry data
Source: Sci Rep. 2023 Sep 21;13:15694. doi: 10.1038/s41598-023-42395-5 (PMC10514077; doi:10.1038/s41598-023-42395-5)
Supplement: Supplementary file 1 — Supplementary Information. [file 41598_2023_42395_MOESM1_ESM.zip › dataset/CHD dataset/2-batch/P/CD8350_2.mzXML_chromatograms.csv]

row ID	row m/z	row retention time	row identity (main ID)	row identity (all IDs)	row identity (main ID + details)	row comment	row number of detected peaks	CD8350_2.mzXML Peak status	CD8350_2.mzXML Peak name	CD8350_2.mzXML Peak m/z	CD8350_2.mzXML Peak RT	CD8350_2.mzXML Peak RT start	CD8350_2.mzXML Peak RT end	CD8350_2.mzXML Peak duration time	CD8350_2.mzXML Peak height	CD8350_2.mzXML Peak area	CD8350_2.mzXML Peak charge	CD8350_2.mzXML Peak # data points	CD8350_2.mzXML Peak FWHM	CD8350_2.mzXML Peak tailing factor	CD8350_2.mzXML Peak asymmetry factor	CD8350_2.mzXML Peak m/z min	CD8350_2.mzXML Peak m/z max
1	55.05396270751953	11.43875					1	DETECTED	55.0540 m/z @11.44 [CD8350_2.mzXML]	55.05396270751953	11.43875	0.10126666666666666	20.0015	19.900233333333333	3706.880615234375	1160157.5158611294	0	1187	6.662079531643963	0.8776301030946021	2.046537483134329	55.050418853759766	55.06107711791992
2	60.080535888671875	14.9705					1	DETECTED	60.0805 m/z @14.97 [CD8350_2.mzXML]	60.080535888671875	14.9705	0.10126666666666666	20.0015	19.900233333333333	144526.75	3.1639840933496878E7	0	1187	1.7680823938912038	1.0791315365903982	0.7944370269345244	60.08015441894531	60.08762741088867
3	61.0394401550293	1.88085					1	DETECTED	61.0394 m/z @1.88 [CD8350_2.mzXML]	61.0394401550293	1.88085	0.10126666666666666	19.983	19.881733333333333	181887.0	2921297.9944910305	0	1187	0.048862563767668066	0.5746774115834257	4.52248872550977	61.03718185424805	61.04098892211914
4	61.08390426635742	12.505083333333333					1	DETECTED	61.0839 m/z @12.51 [CD8350_2.mzXML]	61.08390426635742	12.505083333333333	2.6018333333333334	19.983	17.381166666666665	2962.261962890625	1348546.3241699538	0	1187	2.2637104514231883	0.8775486161950201	0.5905961384113281	61.08230972290039	61.09294128417969
5	68.98204803466797	1.5813833333333334					1	DETECTED	68.9820 m/z @1.58 [CD8350_2.mzXML]	68.98204803466797	1.5813833333333334	1.47635	13.076633333333332	11.600283333333332	14821.6220703125	1471505.155855316	0	1187	0.11875956080277184	55.2219136781974	0.8944773712058738	68.97785949707031	68.98860931396484
6	69.06964874267578	0.6082833333333333					1	DETECTED	69.0696 m/z @0.61 [CD8350_2.mzXML]	69.06964874267578	0.6082833333333333	0.10126666666666666	20.0015	19.900233333333333	8296.5888671875	4378329.18651782	0	1187	7.605262561061571	19.624831530850397	27.49494688166725	69.06946563720703	69.06990051269531
7	70.0649642944336	1.8950333333333333					1	DETECTED	70.0650 m/z @1.90 [CD8350_2.mzXML]	70.0649642944336	1.8950333333333333	0.20976666666666668	18.287666666666667	18.0779	17889.546875	1933488.8676570742	0	1187	1.7407651886147344	5.363513192768701	0.03578159094694568	70.060791015625	70.07322692871094
8	72.04891967773438	14.4323					1	DETECTED	72.0489 m/z @14.43 [CD8350_2.mzXML]	72.04891967773438	14.4323	2.8542166666666664	19.72683333333333	16.872616666666666	3772.370849609375	1197365.856348663	0	1187	2.902820386606715	0.7286446374975708	0.8383900449139383	72.04058837890625	72.0533447265625
9	72.08061218261719	1.9929666666666668					1	DETECTED	72.0806 m/z @1.99 [CD8350_2.mzXML]	72.08061218261719	1.9929666666666668	1.9089833333333333	19.6355	17.72651666666667	63744.359375	1940575.8824517839	0	1187	0.1431418526540229	6.9310398928777195	9.058746688328588	72.07102966308594	72.08968353271484
10	73.04530334472656	14.4323					1	DETECTED	73.0453 m/z @14.43 [CD8350_2.mzXML]	73.04530334472656	14.4323	0.11925000000000001	20.0015	19.88225	16642.978515625	3877092.163206958	0	1187	0.6482639712891487	0.8030901749988775	1.0301873906005015	73.04338073730469	73.04684448242188
11	75.94779968261719	2.54665					1	DETECTED	75.9478 m/z @2.55 [CD8350_2.mzXML]	75.94779968261719	2.54665	2.4358333333333335	15.707566666666667	13.271733333333334	5677.2666015625	1107305.5387988586	0	1187	0.33617517853030954	59.88148593773506	7.156901468096339	75.94097900390625	75.95266723632812
12	77.03441619873047	12.95845					1	DETECTED	77.0344 m/z @12.96 [CD8350_2.mzXML]	77.03441619873047	12.95845	0.8978	16.237633333333335	15.339833333333335	1918.7947998046875	767980.135816742	0	1187	7.720211136780687	0.6359455474345634	0.27189109486912694	77.02444458007812	77.03868865966797
13	80.947509765625	1.7609333333333335					1	DETECTED	80.9475 m/z @1.76 [CD8350_2.mzXML]	80.947509765625	1.7609333333333335	1.6736166666666668	11.349533333333333	9.675916666666666	110181.125	2712343.8994466257	0	1187	0.2809338648214308	4.694747608538826	6.9458140160575175	80.942626953125	80.94798278808594
14	81.0696792602539	0.7350833333333333					1	DETECTED	81.0697 m/z @0.74 [CD8350_2.mzXML]	81.0696792602539	0.7350833333333333	0.10126666666666666	20.0015	19.900233333333333	4118.43798828125	2105473.163653806	0	1187	3.3625069240994847	15.698729916642561	15.024877830021754	81.0693130493164	81.07855224609375
15	82.01740264892578	1.47635					1	DETECTED	82.0174 m/z @1.48 [CD8350_2.mzXML]	82.01740264892578	1.47635	1.4602666666666666	17.26033333333333	15.800066666666666	4929.8701171875	854720.445384033	0	1187	0.11215820280980227	491.19378238341613	981.3875647668322	82.0118408203125	82.01753234863281
16	83.02120971679688	1.85185					1	DETECTED	83.0212 m/z @1.85 [CD8350_2.mzXML]	83.02120971679688	1.85185	1.5813833333333334	19.817666666666664	18.23628333333333	1681277.875	9647191.24532903	0	1187	0.06028988929199852	2.289890778734664	3.055508376455584	83.01600646972656	83.02167510986328
17	83.0489730834961	7.445966666666666					1	DETECTED	83.0490 m/z @7.45 [CD8350_2.mzXML]	83.0489730834961	7.445966666666666	0.26426666666666665	19.94633333333333	19.682066666666664	2379.972900390625	1794605.1233599859	0	1187	15.526299500511113	1.3702930132605557	1.7405860265211115	83.04879760742188	83.04975891113281
18	83.08537292480469	11.364633333333334					1	DETECTED	83.0854 m/z @11.36 [CD8350_2.mzXML]	83.08537292480469	11.364633333333334	0.10126666666666666	19.983	19.881733333333333	13873.193359375	4579901.556002231	0	1187	10.295160923235173	1.010236325874968	0.3557268928553432	83.08514404296875	83.08566284179688
19	84.02482604980469	1.8664833333333335					1	DETECTED	84.0248 m/z @1.87 [CD8350_2.mzXML]	84.02482604980469	1.8664833333333335	1.8234333333333335	5.88715	4.063716666666666	11318.5703125	956603.8013234861	0	1187	0.05551776116566032	47.197638404955434	93.3952768099109	84.01850128173828	84.03336334228516
20	84.0443344116211	2.7421833333333336					1	DETECTED	84.0443 m/z @2.74 [CD8350_2.mzXML]	84.0443344116211	2.7421833333333336	0.13721666666666668	19.96466666666667	19.827450000000002	26539.45703125	3608359.0302530467	0	1187	0.6199625175792911	1.7226915576102417	4.169609966638777	84.0418472290039	84.0488510131836
21	84.61922454833984	1.5517666666666665					1	DETECTED	84.6192 m/z @1.55 [CD8350_2.mzXML]	84.61922454833984	1.5517666666666665	1.4602666666666666	1.5813833333333334	0.12111666666666676	3572.262451171875	18641.052245513903	0	1187	0.09759546407302344	0.6618397085610211	0.32367941712204235	84.61917877197266	84.6195297241211
22	84.95932006835938	1.5369833333333331					1	DETECTED	84.9593 m/z @1.54 [CD8350_2.mzXML]	84.95932006835938	1.5369833333333331	0.10126666666666666	20.0015	19.900233333333333	1159785.125	1.919759141519214E7	0	1187	0.12072324620972164	1.213310407123695	1.331213379566804	84.95931243896484	84.96253204345703
23	85.02824401855469	2.0209333333333332					1	DETECTED	85.0282 m/z @2.02 [CD8350_2.mzXML]	85.02824401855469	2.0209333333333332	1.8664833333333335	16.274066666666666	14.407583333333333	64255.81640625	4629394.8900216045	0	1187	0.4557466347111554	17.152768513056234	19.77465484539327	85.0281753540039	85.02843475341797
24	85.06455993652344	0.6082833333333333					1	DETECTED	85.0646 m/z @0.61 [CD8350_2.mzXML]	85.06455993652344	0.6082833333333333	0.10126666666666666	19.96466666666667	19.863400000000002	4631.5478515625	2313195.1702509755	0	1187	9.868165850393382	19.58850793859505	38.17701587719011	85.05916595458984	85.06488037109375
25	85.96297454833984	1.5665666666666667					1	DETECTED	85.9630 m/z @1.57 [CD8350_2.mzXML]	85.96297454833984	1.5665666666666667	1.4602666666666666	15.981666666666666	14.5214	7752.04736328125	1123417.793382843	0	1187	0.13547966974783932	68.30385700846657	135.60771401693313	85.96292877197266	85.96676635742188
26	86.0551528930664	1.8950333333333333					1	DETECTED	86.0552 m/z @1.90 [CD8350_2.mzXML]	86.0551528930664	1.8950333333333333	0.17335	19.781333333333336	19.607983333333337	17510.69140625	1781202.4024616692	0	1187	9.612932766725404	4.040102920979418	3.367419187105086	86.0551528930664	86.06017303466797
27	86.09624481201172	4.491466666666667					1	DETECTED	86.0962 m/z @4.49 [CD8350_2.mzXML]	86.09624481201172	4.491466666666667	1.5220166666666666	19.053166666666666	17.53115	131750.8125	9041814.18253308	1	1187	0.9757379346411623	0.8772295471512414	0.6977538897992762	86.09182739257812	86.09861755371094
28	86.95254516601562	11.469716666666667					1	DETECTED	86.9525 m/z @11.47 [CD8350_2.mzXML]	86.95254516601562	11.469716666666667	1.4919	19.873	18.3811	8802.8935546875	2082242.020813477	0	1187	1.0704241463431128	0.12509145493859666	7.850621672060113	86.9524154663086	86.95570373535156
29	86.99261474609375	1.5517666666666665					1	DETECTED	86.9926 m/z @1.55 [CD8350_2.mzXML]	86.99261474609375	1.5517666666666665	1.4416499999999999	9.349683333333333	7.908033333333333	115544.46875	1611776.6728034974	0	1187	0.16504712046723546	2.301845240776602	6.1082464162587815	86.9923324584961	86.99504852294922
30	87.08023071289062	7.375583333333334					1	DETECTED	87.0802 m/z @7.38 [CD8350_2.mzXML]	87.08023071289062	7.375583333333334	0.10126666666666666	20.0015	19.900233333333333	106546.8125	6.111582361917361E7	1	1187	14.353474569451858	1.606194746332428	1.0382388279885926	87.08015441894531	87.08045196533203
31	88.08358001708984	0.28231666666666666					1	DETECTED	88.0836 m/z @0.28 [CD8350_2.mzXML]	88.08358001708984	0.28231666666666666	0.10126666666666666	20.0015	19.900233333333333	6094.3291015625	3348167.1484295637	0	1187	19.17773375422304	54.957838534474824	60.15801908814672	88.07537841796875	88.09185791015625
32	88.96820068359375	11.43875					1	DETECTED	88.9682 m/z @11.44 [CD8350_2.mzXML]	88.96820068359375	11.43875	10.797949999999998	19.928	9.130050000000002	20235.927734375	2122334.2324459846	0	1187	0.5088461144200309	6.400821627143926	7.95567781877346	88.96491241455078	88.96847534179688
33	88.99018859863281	1.5220166666666666					1	DETECTED	88.9902 m/z @1.52 [CD8350_2.mzXML]	88.99018859863281	1.5220166666666666	0.20976666666666668	1.6736166666666668	1.46385	13685.69140625	451751.5251322326	0	1187	0.7418770880089557	0.5577633835016195	0.11552676700323886	88.98140716552734	88.99650573730469
34	89.05956268310547	10.6929					1	DETECTED	89.0596 m/z @10.69 [CD8350_2.mzXML]	89.05956268310547	10.6929	0.10126666666666666	20.0015	19.900233333333333	13720.77734375	4644630.494319027	0	1187	0.9729897109060079	2.678397375731451	1.4072654739032275	89.05913543701172	89.05994415283203
35	89.96076202392578	11.43875					1	DETECTED	89.9608 m/z @11.44 [CD8350_2.mzXML]	89.96076202392578	11.43875	10.900816666666666	15.99995	5.099133333333334	7529.046875	707938.8587352294	0	1187	1.2142007422361676	4.739558805304238	8.479117610608476	89.9601821899414	89.96100616455078
36	90.05484008789062	1.8664833333333335					1	DETECTED	90.0548 m/z @1.87 [CD8350_2.mzXML]	90.05484008789062	1.8664833333333335	0.10126666666666666	20.0015	19.900233333333333	118456.796875	5800408.773892945	0	1187	0.14999873673456476	1.1416791540152689	0.39218391883240566	90.04595184326172	90.05977630615234
37	90.97631072998047	1.6736166666666668					1	DETECTED	90.9763 m/z @1.67 [CD8350_2.mzXML]	90.97631072998047	1.6736166666666668	1.5813833333333334	17.388333333333332	15.806949999999999	304059.15625	1.2179772333656035E7	0	1187	0.07363442377302531	11.7907637211199	2.479634492975034	90.9706802368164	90.97661590576172
38	91.03885650634766	10.050683333333334					1	DETECTED	91.0389 m/z @10.05 [CD8350_2.mzXML]	91.03885650634766	10.050683333333334	0.10126666666666666	20.0015	19.900233333333333	40527.1015625	1.817130726569385E7	0	1187	1.8568857204459288	1.0856273201978517	0.34714155459072	91.03351593017578	91.03913879394531
39	91.05416870117188	9.292783333333334					1	DETECTED	91.0542 m/z @9.29 [CD8350_2.mzXML]	91.05416870117188	9.292783333333334	2.4496333333333333	20.0015	17.551866666666665	117223.6953125	1.2158740174191268E7	0	1187	0.7600687231440553	1.4711198377183903	0.6966691447566463	91.05404663085938	91.06124877929688
40	92.0575942993164	9.292783333333334					1	DETECTED	92.0576 m/z @9.29 [CD8350_2.mzXML]	92.0575942993164	9.292783333333334	3.7098166666666668	19.453500000000002	15.743683333333335	6598.240234375	837931.8845145567	0	1187	0.7787538442247968	1.4099746849046801	0.05969842658439742	92.057373046875	92.06717681884766
41	94.04129791259766	8.564150000000001					1	DETECTED	94.0413 m/z @8.56 [CD8350_2.mzXML]	94.04129791259766	8.564150000000001	0.7530333333333333	18.433333333333334	17.6803	17299.642578125	1166339.7505179131	0	1187	0.1953219900375096	0.6516596313963827	4.837155876917539	94.03360748291016	94.05011749267578
42	94.07386779785156	8.374483333333334					1	DETECTED	94.0739 m/z @8.37 [CD8350_2.mzXML]	94.07386779785156	8.374483333333334	2.134666666666667	19.96466666666667	17.830000000000002	5749.35009765625	1013157.9338372804	0	1187	11.7193903284135	1.4287278739492881	209.79669926474713	94.06468963623047	94.07386779785156
43	95.01583099365234	2.0209333333333332					1	DETECTED	95.0158 m/z @2.02 [CD8350_2.mzXML]	95.01583099365234	2.0209333333333332	2.0209333333333332	13.061816666666665	11.040883333333332	4920.15966796875	1102907.9304260863	0	1187	0.7439835374260464	null	null	95.00988006591797	95.01622772216797
44	95.04910278320312	8.564150000000001					1	DETECTED	95.0491 m/z @8.56 [CD8350_2.mzXML]	95.04910278320312	8.564150000000001	0.49955	11.971983333333332	11.472433333333333	11557.541015625	831869.2300845947	0	1187	0.23080093203494556	0.5470876656861432	0.08418474214601356	95.0434341430664	95.0544204711914
45	95.08504486083984	12.63425					1	DETECTED	95.0850 m/z @12.63 [CD8350_2.mzXML]	95.08504486083984	12.63425	0.10126666666666666	20.0015	19.900233333333333	3601.57470703125	1549657.9638607786	0	1187	7.2484187623541905	0.7939144577175693	0.637531458309972	95.08478546142578	95.08580017089844
46	96.9214859008789	1.7609333333333335					1	DETECTED	96.9215 m/z @1.76 [CD8350_2.mzXML]	96.9214859008789	1.7609333333333335	1.6736166666666668	10.983866666666668	9.31025	92747.921875	2175204.4236143185	0	1187	0.29153541490201884	52.8048046575643	7.059065993508646	96.9174575805664	96.92173767089844
47	97.02832794189453	2.0633333333333335					1	DETECTED	97.0283 m/z @2.06 [CD8350_2.mzXML]	97.02832794189453	2.0633333333333335	0.10126666666666666	20.0015	19.900233333333333	17142.416015625	2856762.2184264534	0	1187	2.701766237596812	10.648494416601247	3.380004255606957	97.02288818359375	97.02852630615234
48	97.06468963623047	8.323550000000001					1	DETECTED	97.0647 m/z @8.32 [CD8350_2.mzXML]	97.06468963623047	8.323550000000001	0.10126666666666666	20.0015	19.900233333333333	3065.535888671875	1979671.9714973771	0	1187	1.3110346214581288	1.2101403300380875	1.420280660076175	97.05724334716797	97.07286834716797
49	97.10115814208984	11.713333333333333					1	DETECTED	97.1012 m/z @11.71 [CD8350_2.mzXML]	97.10115814208984	11.713333333333333	0.11925000000000001	19.96466666666667	19.84541666666667	5261.68603515625	2104454.9503189703	0	1187	1.03414297795368	0.8558424196249524	3.5349350646888937	97.10064697265625	97.10974884033203
50	98.91858673095703	1.7781333333333333					1	DETECTED	98.9186 m/z @1.78 [CD8350_2.mzXML]	98.91858673095703	1.7781333333333333	0.28231666666666666	19.745	19.462683333333334	24513.65234375	4338652.475257508	0	1187	0.3493741381173967	6.505704798939264	12.011409597878528	98.9145278930664	98.92668151855469
51	98.98396301269531	2.106					1	DETECTED	98.9840 m/z @2.11 [CD8350_2.mzXML]	98.98396301269531	2.106	0.10126666666666666	20.0015	19.900233333333333	9764.869140625	4369399.998170901	0	1187	17.461804313044496	3.6346810196393347	6.425204938952952	98.97537231445312	98.98435974121094
52	98.99528503417969	1.85185					1	DETECTED	98.9953 m/z @1.85 [CD8350_2.mzXML]	98.99528503417969	1.85185	1.6267333333333334	8.200433333333333	6.5737	87284.78125	4213394.098582581	0	1187	0.06730565539318234	10.398510817861156	0.35099935668359217	98.99510955810547	98.9966049194336
53	99.04387664794922	2.0488833333333334					1	DETECTED	99.0439 m/z @2.05 [CD8350_2.mzXML]	99.04387664794922	2.0488833333333334	0.1552666666666667	19.0165	18.861233333333335	23162.263671875	3917655.1082372437	0	1187	0.5248647015994656	6.478660853860555	27.872739552466523	99.04154968261719	99.04857635498047
54	100.07550811767578	8.978916666666667					1	DETECTED	100.0755 m/z @8.98 [CD8350_2.mzXML]	100.07550811767578	8.978916666666667	0.1552666666666667	19.983	19.827733333333335	151017.3125	2757543.1200193106	1	1187	0.12440560395929268	1.6056883900460066	1.8191505686961014	100.07520294189453	100.07621765136719
55	101.00808715820312	1.5369833333333331					1	DETECTED	101.0081 m/z @1.54 [CD8350_2.mzXML]	101.00808715820312	1.5369833333333331	1.0603333333333333	19.836166666666667	18.775833333333335	547292.625	9925749.289234485	1	1187	0.1510679966996482	1.3160046208479337	1.6243681890707973	101.00300598144531	101.0085220336914
56	101.05445098876953	12.896833333333332					1	DETECTED	101.0545 m/z @12.90 [CD8350_2.mzXML]	101.05445098876953	12.896833333333332	0.20976666666666668	19.909499999999998	19.69973333333333	10765.6884765625	4494639.576332885	0	1187	10.641777759220115	0.7763706872090212	0.8715260426850241	101.04717254638672	101.05974578857422
57	101.09591674804688	0.28231666666666666					1	DETECTED	101.0959 m/z @0.28 [CD8350_2.mzXML]	101.09591674804688	0.28231666666666666	0.10126666666666666	20.0015	19.900233333333333	20695.287109375	1.0178467781661429E7	0	1187	11.513577284378977	3.9644237765203023	49.51241076500056	101.09563446044922	101.09861755371094
58	102.00906372070312	1.5369833333333331					1	DETECTED	102.0091 m/z @1.54 [CD8350_2.mzXML]	102.00906372070312	1.5369833333333331	1.4416499999999999	17.370166666666666	15.928516666666667	48433.97265625	1523006.7694324949	0	1187	0.18489174372231965	51.13623642706725	106.2123206636687	102.00878143310547	102.00930786132812
59	102.05487060546875	2.5053166666666664					1	DETECTED	102.0549 m/z @2.51 [CD8350_2.mzXML]	102.05487060546875	2.5053166666666664	0.17335	19.72683333333333	19.553483333333332	33609.8984375	5179459.976251373	0	1187	0.6640434579080712	0.9419857088569323	4.763171770726858	102.04627227783203	102.0589599609375
60	102.12738037109375	12.698683333333333					1	DETECTED	102.1274 m/z @12.70 [CD8350_2.mzXML]	102.12738037109375	12.698683333333333	0.6444166666666666	19.873	19.228583333333333	6494.33251953125	1912219.6286637564	0	1187	3.122760809856622	0.7975841195925094	1.3453635792523926	102.12728118896484	102.12794494628906
61	102.9699478149414	1.5517666666666665					1	DETECTED	102.9699 m/z @1.55 [CD8350_2.mzXML]	102.9699478149414	1.5517666666666665	0.19173333333333334	11.236866666666666	11.045133333333332	544369.5	5737216.261225129	0	1187	0.1513442497674602	1.1127766065038887	1.0882639546819004	102.9643325805664	102.9703140258789
62	103.03873443603516	2.106					1	DETECTED	103.0387 m/z @2.11 [CD8350_2.mzXML]	103.03873443603516	2.106	0.11925000000000001	19.745	19.62575	156131.296875	8824419.201273829	0	1187	0.7143747601531654	5.4809148326905595	5.428441164796428	103.03865051269531	103.04305267333984
63	103.05398559570312	8.564150000000001					1	DETECTED	103.0540 m/z @8.56 [CD8350_2.mzXML]	103.05398559570312	8.564150000000001	3.2191833333333335	9.13275	5.913566666666666	340933.71875	1.0121024452182617E7	1	1187	0.16497041288585024	0.5300735694991722	0.691832277862934	103.04608154296875	103.06199645996094
64	103.07515716552734	10.883933333333333					1	DETECTED	103.0752 m/z @10.88 [CD8350_2.mzXML]	103.07515716552734	10.883933333333333	0.10126666666666666	20.0015	19.900233333333333	85109.8046875	1.6604068863112787E7	1	1187	0.6005008100557898	0.9201407965570487	1.586077644862638	103.06661987304688	103.07903289794922
65	103.97342681884766	1.5070666666666668					1	DETECTED	103.9734 m/z @1.51 [CD8350_2.mzXML]	103.97342681884766	1.5070666666666668	1.4602666666666666	1.6115166666666667	0.1512500000000001	4408.57568359375	29866.080914001483	0	1187	0.04691766829755495	1.6159188034187986	2.231837606837597	103.97335052490234	103.9737548828125
66	104.0575180053711	8.595049999999999					1	DETECTED	104.0575 m/z @8.60 [CD8350_2.mzXML]	104.0575180053711	8.595049999999999	8.374483333333334	10.584100000000001	2.2096166666666672	19104.017578125	371886.26516924985	0	1187	0.22329331961928034	5.008954208856021	0.76395989677866	104.04930877685547	104.0575942993164
67	104.07049560546875	1.8950333333333333					1	DETECTED	104.0705 m/z @1.90 [CD8350_2.mzXML]	104.07049560546875	1.8950333333333333	0.10126666666666666	19.983	19.881733333333333	116718.5625	6564638.472242068	0	1187	13.400857435409026	10.314781716959718	0.586867710003491	104.06504821777344	104.07884979248047
68	104.10667419433594	1.8234333333333335					1	DETECTED	104.1067 m/z @1.82 [CD8350_2.mzXML]	104.10667419433594	1.8234333333333335	1.1877166666666668	14.9705	13.782783333333333	524606.8125	5289557.4860789515	1	1187	0.05356771342859501	3.143507224714022	3.692791726780699	104.1065902709961	104.11415100097656
69	105.00314331054688	1.5517666666666665					1	DETECTED	105.0031 m/z @1.55 [CD8350_2.mzXML]	105.00314331054688	1.5517666666666665	1.4416499999999999	6.5693166666666665	5.127666666666666	90135.21875	1147358.49992453	0	1187	0.1902748682233688	1.1695756291391939	1.2605346086038738	105.0029525756836	105.00365447998047
70	105.03339385986328	9.77955					1	DETECTED	105.0334 m/z @9.78 [CD8350_2.mzXML]	105.03339385986328	9.77955	2.1927000000000003	9.8613	7.6686	13869.646484375	749874.4218447867	0	1187	0.09518976650778654	0.5053876114593012	0.010775222918602521	105.03337097167969	105.04305267333984
71	105.05461883544922	4.746700000000001					1	DETECTED	105.0546 m/z @4.75 [CD8350_2.mzXML]	105.05461883544922	4.746700000000001	3.868133333333333	8.62635	4.758216666666668	3613.54541015625	360338.05418646225	0	1187	0.3788516295252533	2.7079428614789225	4.533345417833604	105.04475402832031	105.06087493896484
72	105.07149505615234	13.382966666666666					1	DETECTED	105.0715 m/z @13.38 [CD8350_2.mzXML]	105.07149505615234	13.382966666666666	0.10126666666666666	20.0015	19.900233333333333	100626.5859375	1.5325593153576555E7	1	1187	0.28027788149941024	1.3597943278838995	1.409662104246931	105.06980895996094	105.07386779785156
73	106.04952239990234	1.88085					1	DETECTED	106.0495 m/z @1.88 [CD8350_2.mzXML]	106.04952239990234	1.88085	1.88085	19.035	17.15415	10223.208984375	1013859.9777849427	0	1187	0.3535592418231184	null	null	106.04948425292969	106.05010986328125
74	106.06471252441406	12.682483333333332					1	DETECTED	106.0647 m/z @12.68 [CD8350_2.mzXML]	106.06471252441406	12.682483333333332	0.11925000000000001	19.581	19.46175	3739.2490234375	1313209.918552185	0	1187	3.9307266174502846	0.7745518006245738	1.5361815037007647	106.06451416015625	106.07470703125
75	106.95027923583984	1.6736166666666668					1	DETECTED	106.9503 m/z @1.67 [CD8350_2.mzXML]	106.95027923583984	1.6736166666666668	1.6267333333333334	17.682166666666667	16.055433333333333	38814.17578125	2639201.73618982	0	1187	0.07182942586088292	171.22751510842497	5.92758764677408	106.94523620605469	106.9507064819336
76	107.00074005126953	1.5517666666666665					1	DETECTED	107.0007 m/z @1.55 [CD8350_2.mzXML]	107.00074005126953	1.5517666666666665	1.4416499999999999	13.875933333333334	12.434283333333335	14184.9638671875	3649816.3121610107	0	1187	0.15243009271619545	55.25199809178493	112.674218720208	107.00066375732422	107.01069641113281
77	107.0489273071289	11.4855					1	DETECTED	107.0489 m/z @11.49 [CD8350_2.mzXML]	107.0489273071289	11.4855	0.24586666666666668	19.983	19.737133333333333	7064.234375	1263434.7833001707	0	1187	12.329757233243104	0.9107097801465865	5.307007426354361	107.04296875	107.05265045166016
78	108.08065795898438	6.90235					1	DETECTED	108.0807 m/z @6.90 [CD8350_2.mzXML]	108.08065795898438	6.90235	0.13721666666666668	20.0015	19.864283333333333	2579.640869140625	1550441.1497604677	0	1187	7.741663287773021	1.4681368684529499	1.9362737369058998	108.08012390136719	108.08102416992188
79	109.06476593017578	8.564150000000001					1	DETECTED	109.0648 m/z @8.56 [CD8350_2.mzXML]	109.06476593017578	8.564150000000001	1.6581000000000001	15.561983333333334	13.903883333333333	10066.404296875	1006817.7524526368	0	1187	0.16081297367019864	1.0066451396480862	0.10868512193859174	109.06192779541016	109.07205963134766
80	109.100830078125	11.286399999999999					1	DETECTED	109.1008 m/z @11.29 [CD8350_2.mzXML]	109.100830078125	11.286399999999999	0.11925000000000001	19.96466666666667	19.84541666666667	4197.16064453125	1672486.5925313113	0	1187	11.185705002098974	0.8885622861100043	0.6655203318384335	109.09957122802734	109.1015853881836
81	110.06000518798828	2.364816666666667					1	DETECTED	110.0600 m/z @2.36 [CD8350_2.mzXML]	110.06000518798828	2.364816666666667	0.30060000000000003	19.891333333333332	19.590733333333333	4160.41650390625	1246235.2606616213	0	1187	1.621445990240372	4.745319047580599	0.9187745952349841	110.05401611328125	110.06167602539062
82	111.04391479492188	2.0774500000000002					1	DETECTED	111.0439 m/z @2.08 [CD8350_2.mzXML]	111.04391479492188	2.0774500000000002	0.24586666666666668	20.0015	19.755633333333332	7632.986328125	3344638.056422422	0	1187	19.468342995266664	5.393047909368032	7.0377312348117105	111.03777313232422	111.0538330078125
83	111.05535888671875	2.364816666666667					1	DETECTED	111.0554 m/z @2.36 [CD8350_2.mzXML]	111.05535888671875	2.364816666666667	0.11925000000000001	19.817666666666664	19.698416666666663	4743.333984375	3071160.232461852	0	1187	9.009634074468694	4.38606810456158	7.772136209123159	111.05391693115234	111.05769348144531
84	111.12247467041016	11.4855					1	DETECTED	111.1225 m/z @11.49 [CD8350_2.mzXML]	111.12247467041016	11.4855	0.30060000000000003	19.380499999999998	19.0799	2941.48095703125	1424353.9442026683	0	1187	13.5027676151401	0.8529311840070093	0.7058623680140187	111.11605834960938	111.1268081665039
85	112.0366439819336	1.8234333333333335					1	DETECTED	112.0366 m/z @1.82 [CD8350_2.mzXML]	112.0366439819336	1.8234333333333335	1.4602666666666666	14.149233333333333	12.688966666666666	181137.140625	3288884.025901001	0	1187	0.07591216443410786	0.6324935278468411	0.11269071099649672	112.02794647216797	112.04133605957031
86	112.05049133300781	8.859166666666665					1	DETECTED	112.0505 m/z @8.86 [CD8350_2.mzXML]	112.05049133300781	8.859166666666665	0.11925000000000001	20.0015	19.88225	2699.909912109375	1374630.1431030277	0	1187	9.807333280444478	1.1374393348525444	1.2748786697050891	112.050048828125	112.0579605102539
87	112.8954086303711	1.7609333333333335					1	DETECTED	112.8954 m/z @1.76 [CD8350_2.mzXML]	112.8954086303711	1.7609333333333335	1.6896666666666667	2.134666666666667	0.4450000000000003	68472.8671875	950804.689697266	0	1187	0.33523582816370956	3.122076707202989	5.244153414405978	112.8954086303711	112.89563751220703
88	113.020751953125	2.26435					1	DETECTED	113.0208 m/z @2.26 [CD8350_2.mzXML]	113.020751953125	2.26435	0.9158666666666666	19.817666666666664	18.901799999999998	206695.140625	9367720.540458718	0	1187	0.9358326664384333	1.4850100104430044	3.0488577541392297	113.01493835449219	113.02989196777344
89	113.03593444824219	1.5070666666666668					1	DETECTED	113.0359 m/z @1.51 [CD8350_2.mzXML]	113.03593444824219	1.5070666666666668	1.4602666666666666	17.993333333333332	16.533066666666667	6633.34765625	1618873.0912512506	0	1187	12.55652460446384	160.53759298320773	293.7744473895419	113.0344467163086	113.03834533691406
90	113.0595703125	10.242816666666666					1	DETECTED	113.0596 m/z @10.24 [CD8350_2.mzXML]	113.0595703125	10.242816666666666	0.10126666666666666	19.983	19.881733333333333	6091.08935546875	1412659.515179413	0	1187	0.19170075682089305	0.852136374235021	1.063206661871827	113.0567626953125	113.0599365234375
91	113.09600067138672	11.0174					1	DETECTED	113.0960 m/z @11.02 [CD8350_2.mzXML]	113.09600067138672	11.0174	0.26426666666666665	19.94633333333333	19.682066666666664	2397.501953125	985048.3654480897	0	1187	10.857828330098936	0.9151782116220386	0.8303564232440774	113.09481048583984	113.10289001464844
92	114.06591033935547	1.8664833333333335					1	DETECTED	114.0659 m/z @1.87 [CD8350_2.mzXML]	114.06591033935547	1.8664833333333335	1.8376	19.909499999999998	18.0719	926494.25	8686503.106191441	0	1187	0.04558803285533908	8.77199061189714	8.847635580655133	114.06263732910156	114.06646728515625
93	114.09127044677734	9.796033333333332					1	DETECTED	114.0913 m/z @9.80 [CD8350_2.mzXML]	114.09127044677734	9.796033333333332	0.11925000000000001	20.0015	19.88225	15273.7548828125	1188707.7051213374	0	1187	0.0936811295983393	0.9863266921246088	4.4157480745600015	114.09089660644531	114.09156036376953
94	114.89236450195312	1.7940833333333333					1	DETECTED	114.8924 m/z @1.79 [CD8350_2.mzXML]	114.89236450195312	1.7940833333333333	1.6896666666666667	2.26435	0.5746833333333332	17739.404296875	234418.1778526611	0	1187	0.09218349968005346	2.751875498802874	4.503750997605748	114.89221954345703	114.89817810058594
95	114.98759460449219	1.5665666666666667					1	DETECTED	114.9876 m/z @1.57 [CD8350_2.mzXML]	114.98759460449219	1.5665666666666667	1.4416499999999999	17.296833333333332	15.855183333333333	80248.609375	1455605.1177322692	0	1187	0.14449045556877138	1.0015653096877817	0.9822294280958052	114.98725891113281	114.98780822753906
96	115.0364990234375	1.8950333333333333					1	DETECTED	115.0365 m/z @1.90 [CD8350_2.mzXML]	115.0364990234375	1.8950333333333333	0.10126666666666666	19.909499999999998	19.80823333333333	155375.75	2553973.5407604366	0	1187	0.04401767832163972	0.7459721413015604	4.867475834451879	115.0319595336914	115.0392074584961
97	115.0543441772461	9.264100000000001					1	DETECTED	115.0543 m/z @9.26 [CD8350_2.mzXML]	115.0543441772461	9.264100000000001	0.24586666666666668	19.544666666666668	19.2988	63696.0390625	2657239.0211261283	0	1187	0.09322810853144503	0.515384832998914	5.187088815897089	115.04988861083984	115.06324005126953
98	115.06941223144531	1.8664833333333335					1	DETECTED	115.0694 m/z @1.87 [CD8350_2.mzXML]	115.06941223144531	1.8664833333333335	0.13721666666666668	19.983	19.845783333333333	26528.208984375	2312268.6758453655	0	1187	8.232688953498712	4.226812548617609	4.939128029004756	115.06459045410156	115.07557678222656
99	115.11167907714844	11.761933333333333					1	DETECTED	115.1117 m/z @11.76 [CD8350_2.mzXML]	115.11167907714844	11.761933333333333	0.10126666666666666	20.0015	19.900233333333333	4372.65185546875	2193738.911572967	0	1187	10.749910075467238	0.853305985935624	0.40451902109625343	115.10183715820312	115.11206817626953
100	115.98844909667969	1.5665666666666667					1	DETECTED	115.9884 m/z @1.57 [CD8350_2.mzXML]	115.98844909667969	1.5665666666666667	1.4602666666666666	9.3353	7.8750333333333336	9267.087890625	1607096.2651980594	0	1187	0.1630252943242687	37.0415490749451	73.0830981498902	115.986083984375	115.98855590820312
101	116.07027435302734	1.8950333333333333					1	DETECTED	116.0703 m/z @1.90 [CD8350_2.mzXML]	116.07027435302734	1.8950333333333333	0.10126666666666666	19.983	19.881733333333333	2110844.25	1.7993921152856424E7	1	1187	0.03616814904398291	11.670313250526647	15.915939061191777	116.06851959228516	116.07974243164062
102	116.98546600341797	1.5517666666666665					1	DETECTED	116.9855 m/z @1.55 [CD8350_2.mzXML]	116.98546600341797	1.5517666666666665	0.28231666666666666	20.0015	19.719183333333334	951415.4375	2.6359747630475674E7	0	1187	0.1379282282655585	55.2470998278437	0.9956035547033001	116.9854507446289	116.98606872558594
103	117.05733489990234	9.264100000000001					1	DETECTED	117.0573 m/z @9.26 [CD8350_2.mzXML]	117.05733489990234	9.264100000000001	0.10126666666666666	19.562833333333334	19.461566666666666	137929.953125	1.3558035751821037E7	0	1187	0.08955283544292847	0.5367604152683685	0.025603802661618758	117.04917907714844	117.06710815429688
104	117.07386016845703	1.8950333333333333					1	DETECTED	117.0739 m/z @1.90 [CD8350_2.mzXML]	117.07386016845703	1.8950333333333333	1.8950333333333333	6.027150000000001	4.1321166666666675	81540.3515625	762542.0121022342	0	1187	0.028420890260351328	null	null	117.07381439208984	117.0742416381836
105	117.0907211303711	11.453949999999999					1	DETECTED	117.0907 m/z @11.45 [CD8350_2.mzXML]	117.0907211303711	11.453949999999999	0.7710833333333333	19.5265	18.755416666666665	91855.6484375	4477002.568261899	0	1187	0.22289676873198516	2.573382787434318	14.4226049200735	117.09068298339844	117.10029602050781
106	117.98927307128906	1.5220166666666666					1	DETECTED	117.9893 m/z @1.52 [CD8350_2.mzXML]	117.98927307128906	1.5220166666666666	1.4602666666666666	18.378333333333334	16.918066666666668	12350.9736328125	1877332.8588986816	0	1187	0.11815603117876305	136.98839406207836	272.9767881241567	117.98897552490234	117.98927307128906
107	118.06465911865234	9.292783333333334					1	DETECTED	118.0647 m/z @9.29 [CD8350_2.mzXML]	118.06465911865234	9.292783333333334	1.9230166666666666	18.214166666666664	16.29115	1582397.0	1.8066634968730327E7	1	1187	0.08944848343788614	0.5874901491680437	1.502987441504426	118.05777740478516	118.06526184082031
108	118.08576202392578	1.9929666666666668					1	DETECTED	118.0858 m/z @1.99 [CD8350_2.mzXML]	118.08576202392578	1.9929666666666668	0.10126666666666666	20.0015	19.900233333333333	1876680.875	5.8179243366136774E7	1	1187	0.16486846900284613	2.8336051084836877	4.235012225237671	118.08343505859375	118.09478759765625
109	118.62541961669922	9.292783333333334					1	DETECTED	118.6254 m/z @9.29 [CD8350_2.mzXML]	118.62541961669922	9.292783333333334	9.2346	9.364683333333334	0.13008333333333333	5126.48388671875	23648.76268847651	0	1187	0.06456556075176145	1.1178745345173189	1.235749069034638	118.62538146972656	118.62574005126953
110	118.94258117675781	0.6263333333333333					1	DETECTED	118.9426 m/z @0.63 [CD8350_2.mzXML]	118.94258117675781	0.6263333333333333	0.13721666666666668	7.51635	7.379133333333334	1936.3636474609375	396447.6563261414	0	1187	0.5269741506978857	7.543326404743246	14.086652809486491	118.94206237792969	118.94265747070312
111	118.97885131835938	11.5016					1	DETECTED	118.9789 m/z @11.50 [CD8350_2.mzXML]	118.97885131835938	11.5016	1.4919	19.817666666666664	18.325766666666663	22944.509765625	2741364.5091007375	0	1187	0.3082349150386712	0.8827598284987679	0.5257396771588121	118.97373962402344	118.98187255859375
112	119.01873016357422	1.5369833333333331					1	DETECTED	119.0187 m/z @1.54 [CD8350_2.mzXML]	119.01873016357422	1.5369833333333331	1.4416499999999999	16.803	15.361350000000002	212479.796875	2945675.896524627	0	1187	0.1561118432676485	6.032933328683087	15.880685440140493	119.01588439941406	119.01921844482422
113	119.0490951538086	4.57035					1	DETECTED	119.0491 m/z @4.57 [CD8350_2.mzXML]	119.0490951538086	4.57035	0.10126666666666666	15.136316666666666	15.035049999999998	6819.74462890625	1309948.62474765	0	1187	0.3600211803223372	1.6821178839806818	0.09875993128111402	119.0447006225586	119.05097198486328
114	119.06834411621094	9.292783333333334					1	DETECTED	119.0683 m/z @9.29 [CD8350_2.mzXML]	119.06834411621094	9.292783333333334	4.3145	11.697833333333334	7.383333333333334	83581.8671875	1702279.0155548397	0	1187	0.0852173592232699	0.5911263548542066	0.18702830643915358	119.06023406982422	119.07464599609375
115	119.08939361572266	1.9787666666666666					1	DETECTED	119.0894 m/z @1.98 [CD8350_2.mzXML]	119.08939361572266	1.9787666666666666	0.10126666666666666	18.779833333333332	18.678566666666665	63912.9921875	2803965.5767231146	0	1187	0.1664085069733161	1.3992139824631442	4.185237392387904	119.0850830078125	119.08984375
116	119.1543197631836	16.365433333333335					1	DETECTED	119.1543 m/z @16.37 [CD8350_2.mzXML]	119.1543197631836	16.365433333333335	8.095	19.983	11.888	46717.0859375	1.0905819201248845E7	0	1187	6.742891414746209	0.8228775697606707	0.4474969355120438	119.1538314819336	119.15440368652344
117	119.50923156738281	8.564150000000001					1	DETECTED	119.5092 m/z @8.56 [CD8350_2.mzXML]	119.50923156738281	8.564150000000001	8.407166666666667	11.697833333333334	3.2906666666666666	4300.431640625	257854.7626572876	0	1187	0.13254156755699675	10.480942775241449	19.961885550482897	119.50569152832031	119.50973510742188
118	120.01966857910156	1.5369833333333331					1	DETECTED	120.0197 m/z @1.54 [CD8350_2.mzXML]	120.01966857910156	1.5369833333333331	1.4416499999999999	10.866966666666666	9.425316666666667	20746.568359375	4836470.240305725	0	1187	9.401606839376353	49.43347902097906	94.80006645255578	120.01486206054688	120.01972198486328
119	120.06534576416016	1.88085					1	DETECTED	120.0653 m/z @1.88 [CD8350_2.mzXML]	120.06534576416016	1.88085	0.4815	19.252833333333335	18.771333333333335	50730.421875	2160166.4587530517	0	1187	0.183267930123578	1.3232396220075182	15.594216991507574	120.05535125732422	120.06898498535156
120	120.08039855957031	8.564150000000001					1	DETECTED	120.0804 m/z @8.56 [CD8350_2.mzXML]	120.08039855957031	8.564150000000001	8.271033333333333	19.270833333333332	10.999799999999999	1250164.75	1.6710296223467624E7	1	1187	0.15040520860968165	1.1365875107985663	0.7380818813643454	120.07393646240234	120.08516693115234
121	120.15740203857422	14.268666666666666					1	DETECTED	120.1574 m/z @14.27 [CD8350_2.mzXML]	120.15740203857422	14.268666666666666	3.9789833333333333	18.798166666666667	14.819183333333333	3894.5009765625	1503586.6965813297	0	1187	1.474556235402659	0.7200990960201238	0.4401981920402475	120.15422821044922	120.1579818725586
122	120.96597290039062	2.0633333333333335					1	DETECTED	120.9660 m/z @2.06 [CD8350_2.mzXML]	120.96597290039062	2.0633333333333335	1.6896666666666667	3.852316666666667	2.16265	9602.5703125	293767.34122741706	0	1187	0.13590556269408305	2.8938224799286343	4.787644959857269	120.96565246582031	120.9665298461914
123	120.98063659667969	1.5369833333333331					1	DETECTED	120.9806 m/z @1.54 [CD8350_2.mzXML]	120.98063659667969	1.5369833333333331	1.4602666666666666	18.798166666666667	17.3379	47435.6875	2147906.4146373593	0	1187	0.12659493725642057	112.99956550076057	224.99913100152114	120.9725341796875	120.98578643798828
124	121.02816772460938	12.489383333333334					1	DETECTED	121.0282 m/z @12.49 [CD8350_2.mzXML]	121.02816772460938	12.489383333333334	0.5722166666666666	19.983	19.410783333333335	22893.43359375	5811451.000641482	0	1187	1.2501044656356548	0.8762201491258234	0.06494868676286937	121.02156066894531	121.03575897216797
125	121.07177734375	1.88085					1	DETECTED	121.0718 m/z @1.88 [CD8350_2.mzXML]	121.07177734375	1.88085	0.10126666666666666	20.0015	19.900233333333333	582909.4375	7756018.981372497	0	1187	0.04689952472829617	0.5858159352986229	1.37117603287945	121.06444549560547	121.08153533935547
126	121.08399963378906	8.564150000000001					1	DETECTED	121.0840 m/z @8.56 [CD8350_2.mzXML]	121.08399963378906	8.564150000000001	7.673933333333333	15.616333333333333	7.9424	60634.85546875	2201374.3495944818	0	1187	0.22950037662601552	1.278693548182229	1.1236313676068006	121.08397674560547	121.08490753173828
127	121.98705291748047	11.549616666666667					1	DETECTED	121.9871 m/z @11.55 [CD8350_2.mzXML]	121.98705291748047	11.549616666666667	10.917383333333333	18.140833333333333	7.22345	6530.673828125	740406.7158577881	0	1187	0.8058038744568705	5.712645647703904	9.986500947051551	121.98650360107422	121.9874496459961
128	122.05758666992188	8.995816666666666					1	DETECTED	122.0576 m/z @9.00 [CD8350_2.mzXML]	122.05758666992188	8.995816666666666	0.10126666666666666	19.745	19.643733333333333	5808.03759765625	1901910.8314115899	0	1187	19.399142859038296	1.1042567264973122	1.906150435517409	122.0575180053711	122.06065368652344
129	122.09634399414062	8.774183333333333					1	DETECTED	122.0963 m/z @8.77 [CD8350_2.mzXML]	122.09634399414062	8.774183333333333	8.271033333333333	20.0015	11.730466666666667	17410.0703125	2177026.907426483	0	1187	3.8390589860494106	11.345116664921557	4.149915463397065	122.08721160888672	122.0966796875
130	122.9241943359375	1.6736166666666668					1	DETECTED	122.9242 m/z @1.67 [CD8350_2.mzXML]	122.9241943359375	1.6736166666666668	1.6115166666666667	18.579166666666666	16.96765	20055.248046875	1871896.308746613	0	1187	0.14547893561726477	110.4202145678528	221.07430582379936	122.92405700683594	122.92975616455078
131	123.04402160644531	4.52305					1	DETECTED	123.0440 m/z @4.52 [CD8350_2.mzXML]	123.04402160644531	4.52305	0.11925000000000001	19.94633333333333	19.82708333333333	3244.750732421875	1305469.9861751713	0	1187	3.8956200956737854	2.25113349077312	0.7778183510572512	123.04325103759766	123.0444564819336
132	123.05531311035156	3.91585					1	DETECTED	123.0553 m/z @3.92 [CD8350_2.mzXML]	123.05531311035156	3.91585	0.39075	19.581	19.19025	5071.06982421875	1210849.0493157958	0	1187	0.2225565170470607	2.7219440583245866	4.443888116649173	123.04668426513672	123.05569458007812
133	124.03678894042969	1.9230166666666666					1	DETECTED	124.0368 m/z @1.92 [CD8350_2.mzXML]	124.03678894042969	1.9230166666666666	0.10126666666666666	20.0015	19.900233333333333	30508.01171875	2272037.6739982907	0	1187	0.401898826901975	1.581332745965943	4.945402993235831	124.02842712402344	124.0424575805664
134	124.99956512451172	13.002816666666666					1	DETECTED	124.9996 m/z @13.00 [CD8350_2.mzXML]	124.99956512451172	13.002816666666666	12.168166666666668	14.252233333333333	2.084066666666665	6731.3876953125	340891.07717645244	0	1187	0.2974900671376677	1.2484674214740727	1.4969348429481455	124.9990234375	124.99987030029297
135	125.01519012451172	10.498616666666667					1	DETECTED	125.0152 m/z @10.50 [CD8350_2.mzXML]	125.01519012451172	10.498616666666667	1.7940833333333333	10.917383333333333	9.1233	37239.44921875	2014293.5451076652	0	1187	6.618248100067819	1.430478692714482	0.024458009975613444	125.014892578125	125.02333068847656
136	125.02609252929688	14.38415					1	DETECTED	125.0261 m/z @14.38 [CD8350_2.mzXML]	125.02609252929688	14.38415	0.31858333333333333	19.96466666666667	19.646083333333337	6972.87646484375	1981126.2955268556	0	1187	1.2600330727550162	0.7314536622560845	0.5018717929737481	125.02555084228516	125.0348892211914
137	125.05716705322266	1.6422999999999999					1	DETECTED	125.0572 m/z @1.64 [CD8350_2.mzXML]	125.05716705322266	1.6422999999999999	0.5360499999999999	9.946850000000001	9.410800000000002	5399.27685546875	733926.2587779541	0	1187	0.1600338951452136	4.253468926553674	7.506937853107345	125.05651092529297	125.06184387207031
138	125.09574127197266	11.102966666666667					1	DETECTED	125.0957 m/z @11.10 [CD8350_2.mzXML]	125.09574127197266	11.102966666666667	0.3546666666666667	18.761666666666667	18.407	2380.551025390625	1015849.8244989014	0	1187	1.0944438537670518	0.8562749458053831	0.7125498916107663	125.09517669677734	125.0961685180664
139	125.10726928710938	9.201633333333332					1	DETECTED	125.1073 m/z @9.20 [CD8350_2.mzXML]	125.10726928710938	9.201633333333332	4.812233333333333	9.264100000000001	4.4518666666666675	6257.74169921875	291869.80949052423	0	1187	0.06704601079413486	0.5071156270409019	0.014231254081803695	125.10541534423828	125.10771942138672
140	126.05245208740234	1.9230166666666666					1	DETECTED	126.0525 m/z @1.92 [CD8350_2.mzXML]	126.05245208740234	1.9230166666666666	0.13721666666666668	20.0015	19.864283333333333	39892.640625	1645788.3383661206	0	1187	0.14425737359563695	1.1173027847553743	1.0808797106480368	126.05210876464844	126.05587768554688
141	126.09944152832031	1.9089833333333333					1	DETECTED	126.0994 m/z @1.91 [CD8350_2.mzXML]	126.09944152832031	1.9089833333333333	1.9089833333333333	10.727583333333333	8.8186	40966.28125	9228657.750387177	0	1187	7.730214635802973	null	null	126.09054565429688	126.10736083984375
142	127.01223754882812	10.498616666666667					1	DETECTED	127.0122 m/z @10.50 [CD8350_2.mzXML]	127.01223754882812	10.498616666666667	9.629166666666666	16.858	7.228833333333334	12280.748046875	525147.4194898683	0	1187	0.958977652221904	4.904344700411478	0.1642958078248545	127.00244140625	127.02130126953125
143	127.03873443603516	2.106					1	DETECTED	127.0387 m/z @2.11 [CD8350_2.mzXML]	127.03873443603516	2.106	1.6736166666666668	16.40138333333333	14.727766666666664	49898.703125	7186404.886814851	0	1187	3.1895694319312833	9.185256335928758	12.222587289635502	127.03612518310547	127.04835510253906
144	127.05011749267578	8.165066666666666					1	DETECTED	127.0501 m/z @8.17 [CD8350_2.mzXML]	127.05011749267578	8.165066666666666	0.10126666666666666	20.0015	19.900233333333333	7274.7294921875	3223606.1395389996	0	1187	12.357796904188465	1.2339240391213409	0.97956009084535	127.04932403564453	127.0600357055664
145	127.08016204833984	6.673983333333334					1	DETECTED	127.0802 m/z @6.67 [CD8350_2.mzXML]	127.08016204833984	6.673983333333334	0.4088	12.035483333333334	11.626683333333334	6966.7529296875	1306085.693631012	0	1187	9.484019783986854	0.9278805355522983	0.19453592503641565	127.0712661743164	127.08686065673828
146	128.0105743408203	1.7940833333333333					1	DETECTED	128.0106 m/z @1.79 [CD8350_2.mzXML]	128.0105743408203	1.7940833333333333	1.4919	19.94633333333333	18.45443333333333	11757.6318359375	2304763.5023949267	0	1187	0.046977477048479654	15.149666132740236	54.521125778313355	128.01051330566406	128.0191650390625
147	128.07028198242188	2.0917					1	DETECTED	128.0703 m/z @2.09 [CD8350_2.mzXML]	128.07028198242188	2.0917	0.10126666666666666	19.854666666666667	19.7534	24600.462890625	3205739.0495227957	0	1187	0.7908477465089772	4.257110822754451	3.0593966508126016	128.06150817871094	128.07086181640625
148	129.01441955566406	1.85185					1	DETECTED	129.0144 m/z @1.85 [CD8350_2.mzXML]	129.01441955566406	1.85185	1.4602666666666666	19.873	18.412733333333335	8697.60546875	3503723.2858916917	0	1187	13.379118989040753	22.65743509097952	44.2935644286668	129.00787353515625	129.0196533203125
149	129.05433654785156	2.0488833333333334					1	DETECTED	129.0543 m/z @2.05 [CD8350_2.mzXML]	129.05433654785156	2.0488833333333334	0.10126666666666666	20.0015	19.900233333333333	19268.5546875	5789838.935446539	0	1187	2.262739386826488	2.8339750895818274	13.5498998887061	129.0474395751953	129.0554962158203
150	129.065673828125	1.8950333333333333					1	DETECTED	129.0657 m/z @1.90 [CD8350_2.mzXML]	129.065673828125	1.8950333333333333	1.8664833333333335	18.214166666666664	16.34768333333333	141763.09375	2623304.2713988945	0	1187	0.037910827156618865	286.29918272037503	2.96537921017494	129.06536865234375	129.07208251953125
151	130.0499725341797	3.852316666666667					1	DETECTED	130.0500 m/z @3.85 [CD8350_2.mzXML]	130.0499725341797	3.852316666666667	0.10126666666666666	19.928	19.826733333333333	20197.39453125	3321177.4743323363	0	1187	6.19504102238947	3.313234786779912	1.166838607670251	130.04910278320312	130.0501708984375
152	130.06484985351562	10.56985					1	DETECTED	130.0648 m/z @10.57 [CD8350_2.mzXML]	130.06484985351562	10.56985	0.7710833333333333	18.65216666666667	17.881083333333336	209615.4375	3266479.8856401043	1	1187	0.10346085187992671	0.9372410610440054	0.09982982829302593	130.0581817626953	130.07200622558594
153	130.0860137939453	1.9508666666666667					1	DETECTED	130.0860 m/z @1.95 [CD8350_2.mzXML]	130.0860137939453	1.9508666666666667	0.22788333333333333	19.96466666666667	19.736783333333335	51626.94140625	3509518.954603272	0	1187	0.819474166731462	1.3537665367976046	5.683901749233438	130.0857696533203	130.08645629882812
154	130.31427001953125	1.5369833333333331					1	DETECTED	130.3143 m/z @1.54 [CD8350_2.mzXML]	130.31427001953125	1.5369833333333331	1.47635	1.5369833333333331	0.060633333333333095	4009.468017578125	10916.696848876923	0	1187	0.056303447711986365	0.5	null	130.3142547607422	130.3144073486328
155	130.9327392578125	1.5813833333333334					1	DETECTED	130.9327 m/z @1.58 [CD8350_2.mzXML]	130.9327392578125	1.5813833333333334	0.8798333333333334	12.375499999999999	11.495666666666665	9516.498046875	3410393.1120325313	0	1187	0.08579138205118686	8.193048725441283	80.72549382934679	130.93247985839844	130.94253540039062
156	130.9646759033203	1.5369833333333331					1	DETECTED	130.9647 m/z @1.54 [CD8350_2.mzXML]	130.9646759033203	1.5369833333333331	0.10126666666666666	19.983	19.881733333333333	1318836.625	1.5402450006930461E7	0	1187	0.12539450539077457	1.219311452082956	1.3088023281534806	130.960693359375	130.9654541015625
157	131.0186767578125	1.5517666666666665					1	DETECTED	131.0187 m/z @1.55 [CD8350_2.mzXML]	131.0186767578125	1.5517666666666665	1.4602666666666666	19.453500000000002	17.993233333333336	43080.8515625	5611702.899964966	0	1187	0.1643308144469391	98.32367941712215	195.6473588342443	131.0185546875	131.02694702148438
158	131.04905700683594	8.548433333333332					1	DETECTED	131.0491 m/z @8.55 [CD8350_2.mzXML]	131.04905700683594	8.548433333333332	1.2964333333333333	8.690783333333334	7.394350000000001	5469.0087890625	1113634.1856264647	0	1187	0.15779129511682832	0.509814533921677	0.019629067843353862	131.04885864257812	131.05625915527344
159	131.06832885742188	10.56985					1	DETECTED	131.0683 m/z @10.57 [CD8350_2.mzXML]	131.06832885742188	10.56985	0.4453833333333333	17.4805	17.035116666666667	16597.751953125	1446203.633681365	0	1187	0.08033623821531855	4.0651409185127845	7.824822825502165	131.06671142578125	131.07418823242188
160	131.08770751953125	12.552383333333333					1	DETECTED	131.0877 m/z @12.55 [CD8350_2.mzXML]	131.08770751953125	12.552383333333333	0.66255	17.535833333333336	16.873283333333337	5840.5986328125	3033936.1377869574	0	1187	14.595949988923449	0.7095676978931581	0.5345025695532023	131.08055114746094	131.09588623046875
161	131.44320678710938	4.395266666666667					1	DETECTED	131.4432 m/z @4.40 [CD8350_2.mzXML]	131.44320678710938	4.395266666666667	3.496	5.158933333333334	1.6629333333333336	6067.60791015625	362842.6023375855	0	1187	1.0592605366655685	0.924605233894284	0.8211484262748882	131.4425811767578	131.44325256347656
162	131.74957275390625	4.459549999999999					1	DETECTED	131.7496 m/z @4.46 [CD8350_2.mzXML]	131.74957275390625	4.459549999999999	3.5111	5.0086	1.4975000000000005	4555.9658203125	264986.8454057923	0	1187	1.001065344213286	0.789445938109548	0.5788918762190959	131.7493896484375	131.749755859375
163	131.9501953125	19.891333333333332					1	DETECTED	131.9502 m/z @19.89 [CD8350_2.mzXML]	131.9501953125	19.891333333333332	0.10126666666666666	20.0015	19.900233333333333	3630.53369140625	1564460.0809431146	0	1187	18.49042437553928	0.502783382909271	0.005566765818542034	131.94992065429688	131.95086669921875
164	131.96615600585938	2.3501333333333334					1	DETECTED	131.9662 m/z @2.35 [CD8350_2.mzXML]	131.96615600585938	2.3501333333333334	1.4602666666666666	19.6355	18.175233333333335	26370.125	5134212.21488486	0	1187	10.249204457932505	4.506691328111275	14.628808057394478	131.960693359375	131.96844482421875
165	132.0442657470703	9.61185					1	DETECTED	132.0443 m/z @9.61 [CD8350_2.mzXML]	132.0442657470703	9.61185	4.894216666666667	18.177666666666667	13.28345	23466.857421875	1928448.3439630435	0	1187	0.07928421466942481	1.707660103940713	0.8672033512963301	132.037353515625	132.05189514160156
166	132.0653533935547	2.6157166666666667					1	DETECTED	132.0654 m/z @2.62 [CD8350_2.mzXML]	132.0653533935547	2.6157166666666667	0.55415	15.834983333333334	15.280833333333334	104083.4921875	7623138.788712523	0	1187	0.7763574593907663	1.3823142723226867	0.7153922295520664	132.06027221679688	132.06573486328125
167	132.076416015625	1.8950333333333333					1	DETECTED	132.0764 m/z @1.90 [CD8350_2.mzXML]	132.076416015625	1.8950333333333333	1.8664833333333335	10.435833333333333	8.56935	761004.125	5588811.763787838	0	1187	0.03138865538468494	131.15221223028905	3.058380142370033	132.07591247558594	132.0862579345703
168	132.09071350097656	4.730433333333334					1	DETECTED	132.0907 m/z @4.73 [CD8350_2.mzXML]	132.09071350097656	4.730433333333334	3.8364166666666666	4.99235	1.1559333333333335	3861.9033203125	144057.07820080558	0	1187	0.6979550884474941	0.6464831006133364	0.07733379230472642	132.08677673339844	132.09161376953125
169	132.1016387939453	4.4753					1	DETECTED	132.1016 m/z @4.48 [CD8350_2.mzXML]	132.1016387939453	4.4753	0.49955	19.96466666666667	19.46511666666667	1710430.875	1.1568355054540032E8	1	1187	1.058490683833178	0.9084464154923588	0.673658028219548	132.10137939453125	132.10765075683594
170	132.11181640625	4.730433333333334					1	DETECTED	132.1118 m/z @4.73 [CD8350_2.mzXML]	132.11181640625	4.730433333333334	3.8205	16.60275	12.782250000000001	3675.875244140625	1131049.33034964	0	1187	0.30307016024652	7.023728844603997	13.047457689207992	132.1116485595703	132.1217498779297
171	132.13400268554688	16.09135					1	DETECTED	132.1340 m/z @16.09 [CD8350_2.mzXML]	132.13400268554688	16.09135	4.05865	16.09135	12.032699999999998	2909.19970703125	1266112.2328552548	0	1187	11.3207148490011	0.5	null	132.1240234375	132.14015197753906
172	132.4550323486328	4.4753					1	DETECTED	132.4550 m/z @4.48 [CD8350_2.mzXML]	132.4550323486328	4.4753	3.541516666666667	5.0752	1.5336833333333328	4291.4580078125	262367.3451618347	0	1187	0.9177920021819288	0.8212201260106735	0.642440252021347	132.45477294921875	132.45510864257812
173	132.76760864257812	10.6929					1	DETECTED	132.7676 m/z @10.69 [CD8350_2.mzXML]	132.76760864257812	10.6929	3.4810333333333334	10.6929	7.211866666666666	8504.4423828125	2110906.401358886	0	1187	6.618210715796329	0.5	null	132.76287841796875	132.76760864257812
174	132.9576873779297	11.253549999999999					1	DETECTED	132.9577 m/z @11.25 [CD8350_2.mzXML]	132.9576873779297	11.253549999999999	0.10126666666666666	20.0015	19.900233333333333	473485.59375	5.349801620219381E7	0	1187	1.146822552689942	9.318717449788469	8.00842388033541	132.9576873779297	132.9610137939453
175	132.9979248046875	1.5369833333333331					1	DETECTED	132.9979 m/z @1.54 [CD8350_2.mzXML]	132.9979248046875	1.5369833333333331	1.4602666666666666	1.6267333333333334	0.16646666666666676	91218.71875	684395.0940693358	0	1187	0.1454754347072389	1.08494460134695	1.1698892026939	132.99781799316406	132.99803161621094
176	133.03424072265625	1.5517666666666665					1	DETECTED	133.0342 m/z @1.55 [CD8350_2.mzXML]	133.03424072265625	1.5517666666666665	1.4416499999999999	19.7085	18.26685	208038.109375	8474161.68566425	0	1187	0.173168276606271	39.43122877434166	1.2744064710964735	133.03134155273438	133.03468322753906
177	133.04942321777344	2.5053166666666664					1	DETECTED	133.0494 m/z @2.51 [CD8350_2.mzXML]	133.04942321777344	2.5053166666666664	2.0349	8.271033333333333	6.236133333333333	12725.748046875	1232722.4899083565	0	1187	0.33662771113489454	6.168567644304143	3.6401964340355057	133.0489044189453	133.05606079101562
178	133.07981872558594	1.8950333333333333					1	DETECTED	133.0798 m/z @1.90 [CD8350_2.mzXML]	133.07981872558594	1.8950333333333333	0.8432999999999999	9.510449999999999	8.66715	25048.38671875	2648314.1820634464	0	1187	7.45887266822428	4.120412335192698	7.240824670385394	133.07037353515625	133.0841827392578
179	133.1049346923828	4.459549999999999					1	DETECTED	133.1049 m/z @4.46 [CD8350_2.mzXML]	133.1049346923828	4.459549999999999	1.9230166666666666	16.711833333333335	14.788816666666667	82942.6953125	6156959.461888577	0	1187	2.439504686161192	0.7147323235274236	0.7444011634505254	133.09664916992188	133.1055908203125
180	133.95843505859375	11.43875					1	DETECTED	133.9584 m/z @11.44 [CD8350_2.mzXML]	133.95843505859375	11.43875	0.26426666666666665	20.0015	19.737233333333332	12568.2177734375	1804607.5350046072	0	1187	0.5019341799370629	1.1603004232402705	0.43153775226710955	133.95790100097656	133.9666748046875
181	134.0183563232422	1.7940833333333333					1	DETECTED	134.0184 m/z @1.79 [CD8350_2.mzXML]	134.0183563232422	1.7940833333333333	1.7420333333333333	11.795116666666667	10.053083333333333	17980.751953125	6926139.161902831	0	1187	0.06486341804807028	96.57140569964791	191.48969177648962	134.01304626464844	134.01870727539062
182	134.03504943847656	1.5517666666666665					1	DETECTED	134.0350 m/z @1.55 [CD8350_2.mzXML]	134.03504943847656	1.5517666666666665	1.4416499999999999	18.980166666666666	17.538516666666666	25153.5703125	1747520.5720319212	0	1187	0.1476899666139968	61.44813945663444	6.348318837103259	134.03439331054688	134.0450439453125
183	134.059814453125	10.17275					1	DETECTED	134.0598 m/z @10.17 [CD8350_2.mzXML]	134.059814453125	10.17275	2.7421833333333336	19.416833333333333	16.67465	24222.583984375	1845853.0176313166	0	1187	0.41529671307893246	0.7278717437766961	1.3831713692494587	134.05703735351562	134.06698608398438
184	134.10598754882812	4.395266666666667					1	DETECTED	134.1060 m/z @4.40 [CD8350_2.mzXML]	134.10598754882812	4.395266666666667	3.4206833333333337	9.629166666666666	6.208483333333333	5376.16357421875	467082.7857130433	0	1187	0.3341811969837929	3.185198802907225	2.9302415688745924	134.09619140625	134.10647583007812
185	134.9582061767578	11.469716666666667					1	DETECTED	134.9582 m/z @11.47 [CD8350_2.mzXML]	134.9582061767578	11.469716666666667	0.11925000000000001	20.0015	19.88225	65981.0234375	9474018.675878217	0	1187	1.2209869143065557	1.4230440462671414	6.0208423949498515	134.957763671875	134.95913696289062
186	134.99615478515625	1.5517666666666665					1	DETECTED	134.9962 m/z @1.55 [CD8350_2.mzXML]	134.99615478515625	1.5517666666666665	1.4416499999999999	4.99235	3.5507	68681.6171875	1454175.6100842285	0	1187	0.7751554719453526	6.668400637897489	8.697640967183537	134.99551391601562	135.00306701660156
187	135.03187561035156	1.5517666666666665					1	DETECTED	135.0319 m/z @1.55 [CD8350_2.mzXML]	135.03187561035156	1.5517666666666665	1.47635	18.743333333333332	17.266983333333332	26677.169921875	2170660.563335846	0	1187	0.21960003778625214	103.07363362132264	127.75742590300636	135.03147888183594	135.0323486328125
188	135.06309509277344	10.138083333333332					1	DETECTED	135.0631 m/z @10.14 [CD8350_2.mzXML]	135.06309509277344	10.138083333333332	0.66255	19.854666666666667	19.192116666666667	3251.442138671875	1194786.6448461914	0	1187	0.08827097506546266	1.012719600655724	0.9972446440827711	135.05386352539062	135.06497192382812
189	135.0801239013672	11.607966666666666					1	DETECTED	135.0801 m/z @11.61 [CD8350_2.mzXML]	135.0801239013672	11.607966666666666	1.2058166666666668	19.836166666666667	18.63035	10136.2890625	1278849.918266449	0	1187	0.7642043425251561	0.8955047754550742	0.03751163417712287	135.07965087890625	135.08056640625
190	136.04779052734375	1.93705					1	DETECTED	136.0478 m/z @1.94 [CD8350_2.mzXML]	136.04779052734375	1.93705	1.85185	2.671683333333333	0.8198333333333332	102697.890625	1070219.6656647946	0	1187	0.1436651217115299	3.1396809468868616	3.6653198386909507	136.04759216308594	136.04811096191406
191	136.0614471435547	0.19173333333333334					1	DETECTED	136.0614 m/z @0.19 [CD8350_2.mzXML]	136.0614471435547	0.19173333333333334	0.10126666666666666	20.0015	19.900233333333333	3632.7763671875	1945565.4654847716	0	1187	0.3259917434090325	109.98655121591744	103.87405038850808	136.06076049804688	136.06549072265625
192	136.07550048828125	4.5545					1	DETECTED	136.0755 m/z @4.55 [CD8350_2.mzXML]	136.07550048828125	4.5545	0.11925000000000001	19.6355	19.51625	13922.759765625	2081954.475531861	0	1187	0.4416433518470644	1.1626638412690782	3.55220541891076	136.06590270996094	136.07835388183594
193	136.95362854003906	11.334683333333334					1	DETECTED	136.9536 m/z @11.33 [CD8350_2.mzXML]	136.95362854003906	11.334683333333334	0.1552666666666667	19.854666666666667	19.6994	26541.85546875	3840727.8792122505	0	1187	1.6976468402514033	4.517714531056307	9.701261900574275	136.9530792236328	136.95449829101562
194	136.9691619873047	1.6422999999999999					1	DETECTED	136.9692 m/z @1.64 [CD8350_2.mzXML]	136.9691619873047	1.6422999999999999	1.5813833333333334	16.60275	15.021366666666667	28588.10546875	2024058.928479248	0	1187	0.07274745700345453	1.0207989901579493	1.0196346301754429	136.96885681152344	136.97833251953125
195	137.01751708984375	10.29455					1	DETECTED	137.0175 m/z @10.29 [CD8350_2.mzXML]	137.01751708984375	10.29455	9.64605	10.3645	0.7184499999999989	3151.67626953125	46610.76638916016	0	1187	0.07324502480292416	0.553932151117965	0.10786430223592994	137.01710510253906	137.01766967773438
196	137.04559326171875	3.91585					1	DETECTED	137.0456 m/z @3.92 [CD8350_2.mzXML]	137.04559326171875	3.91585	1.9787666666666666	8.893683333333334	6.914916666666667	31251.068359375	1431939.0176870727	0	1187	0.34844700375105164	2.607310872132813	6.717451536056469	137.0450439453125	137.04612731933594
197	137.05967712402344	9.411116666666667					1	DETECTED	137.0597 m/z @9.41 [CD8350_2.mzXML]	137.05967712402344	9.411116666666667	0.7891166666666667	10.56985	9.780733333333334	5927.953125	842402.7507228394	0	1187	0.07919301856932037	0.5671963194927705	0.05563918933836135	137.05905151367188	137.05984497070312
198	137.13209533691406	7.2005333333333335					1	DETECTED	137.1321 m/z @7.20 [CD8350_2.mzXML]	137.13209533691406	7.2005333333333335	0.10126666666666666	20.0015	19.900233333333333	6984.95068359375	3433876.508033479	0	1187	5.543490096952265	0.6878386571451934	0.3747111677750825	137.13174438476562	137.1396026611328
199	138.0522003173828	1.9230166666666666					1	DETECTED	138.0522 m/z @1.92 [CD8350_2.mzXML]	138.0522003173828	1.9230166666666666	0.24586666666666668	19.983	19.737133333333333	385263.96875	3737687.7557039824	0	1187	0.0607757618704694	4.471123449488179	3.086256602498904	138.0488739013672	138.0586700439453
200	138.9059600830078	1.7940833333333333					1	DETECTED	138.9060 m/z @1.79 [CD8350_2.mzXML]	138.9059600830078	1.7940833333333333	1.6896666666666667	9.493866666666666	7.804199999999999	28227.927734375	1660265.9077340085	0	1187	0.059378898361461374	37.37047086991223	40.63443034723935	138.8960418701172	138.90631103515625
201	139.002197265625	3.7571					1	DETECTED	139.0022 m/z @3.76 [CD8350_2.mzXML]	139.002197265625	3.7571	3.5265	3.8205	0.29400000000000004	1812.8194580078125	19978.45049877928	0	1187	0.07290470393318982	0.6374674761491764	0.27493495229835274	139.002197265625	139.0028839111328
202	139.0416259765625	14.268666666666666					1	DETECTED	139.0416 m/z @14.27 [CD8350_2.mzXML]	139.0416259765625	14.268666666666666	0.11925000000000001	19.96466666666667	19.84541666666667	129837.03125	1.8458355933904365E7	0	1187	3.211206084082095	0.8516514515172723	0.6094962365021253	139.03573608398438	139.05059814453125
203	140.04136657714844	14.301683333333333					1	DETECTED	140.0414 m/z @14.30 [CD8350_2.mzXML]	140.04136657714844	14.301683333333333	9.2346	18.012166666666666	8.777566666666665	5580.24853515625	1142423.1530628048	0	1187	2.661717271736757	0.8661360085519283	0.33360198592136087	140.0408935546875	140.04953002929688
204	140.0676727294922	1.8234333333333335					1	DETECTED	140.0677 m/z @1.82 [CD8350_2.mzXML]	140.0676727294922	1.8234333333333335	0.28231666666666666	19.653666666666666	19.37135	920500.25	6571214.357426607	1	1187	0.04283921577008054	3.803890003284913	5.399732272997616	140.0675048828125	140.076904296875
205	140.9520721435547	18.54283333333333					1	DETECTED	140.9521 m/z @18.54 [CD8350_2.mzXML]	140.9520721435547	18.54283333333333	16.730166666666666	19.270833333333332	2.5406666666666666	1715.5244140625	179314.21545227058	0	1187	0.6320189820161559	0.7008091210003684	0.40161824200073676	140.9519805908203	140.95266723632812
206	141.01004028320312	10.498616666666667					1	DETECTED	141.0100 m/z @10.50 [CD8350_2.mzXML]	141.01004028320312	10.498616666666667	3.4510333333333336	13.281783333333333	9.83075	21893.84375	2953545.9812777406	0	1187	0.1337897707695781	0.5148534545283724	0.02195276232492834	141.0093994140625	141.01588439941406
207	141.0406494140625	3.5111					1	DETECTED	141.0406 m/z @3.51 [CD8350_2.mzXML]	141.0406494140625	3.5111	3.0115333333333334	16.620783333333332	13.60925	5465.810546875	1265817.3321702576	0	1187	10.868710424693568	13.621054914259028	24.61677986796902	141.03404235839844	141.0408935546875
208	141.05210876464844	9.4434					1	DETECTED	141.0521 m/z @9.44 [CD8350_2.mzXML]	141.05210876464844	9.4434	2.364816666666667	18.889166666666664	16.52435	57557.73046875	1424251.537509123	0	1187	0.15300200104866057	0.6983356627183506	0.35731239402337434	141.0446319580078	141.05499267578125
209	141.09075927734375	1.2238166666666668					1	DETECTED	141.0908 m/z @1.22 [CD8350_2.mzXML]	141.09075927734375	1.2238166666666668	0.10126666666666666	20.0015	19.900233333333333	3794.381103515625	1654655.77047995	0	1187	7.732605638771485	8.863851647291137	13.00618688738892	141.084716796875	141.09136962890625
210	142.0470428466797	1.8234333333333335					1	DETECTED	142.0470 m/z @1.82 [CD8350_2.mzXML]	142.0470428466797	1.8234333333333335	1.7781333333333333	19.94633333333333	18.1682	27817.275390625	1284089.3376425782	0	1187	0.09543184305740149	4.56660811409635	13.55446194982902	142.046875	142.05084228515625
211	142.0650634765625	9.264100000000001					1	DETECTED	142.0651 m/z @9.26 [CD8350_2.mzXML]	142.0650634765625	9.264100000000001	7.603916666666667	10.400166666666667	2.7962500000000006	82216.6015625	1091120.9254481806	0	1187	0.09789141847709892	0.5720471725052693	3.204884491804263	142.0608673095703	142.06515502929688
212	142.94761657714844	1.6736166666666668					1	DETECTED	142.9476 m/z @1.67 [CD8350_2.mzXML]	142.94761657714844	1.6736166666666668	1.5965666666666667	19.471833333333333	17.875266666666665	24441.740234375	1192839.6498633118	0	1187	0.040830349898526075	16.698467763711555	0.707413948118407	142.9381561279297	142.9498748779297
213	143.00706481933594	10.498616666666667					1	DETECTED	143.0071 m/z @10.50 [CD8350_2.mzXML]	143.00706481933594	10.498616666666667	0.9338833333333334	19.416833333333333	18.48295	6893.8330078125	1713048.572214264	0	1187	0.10090580262283133	0.966203100278105	0.013624358877040959	143.00123596191406	143.0156707763672
214	143.0310516357422	1.8234333333333335					1	DETECTED	143.0311 m/z @1.82 [CD8350_2.mzXML]	143.0310516357422	1.8234333333333335	0.46353333333333335	19.983	19.519466666666666	299204.90625	4991914.409402098	0	1187	0.13303450410580808	4.739084644414471	7.9093205943355525	143.0276641845703	143.03456115722656
215	143.07289123535156	9.264100000000001					1	DETECTED	143.0729 m/z @9.26 [CD8350_2.mzXML]	143.07289123535156	9.264100000000001	0.10126666666666666	20.0015	19.900233333333333	87481.1328125	3320778.1621349463	0	1187	0.09356564621536378	0.5656117939527288	0.024739376825214442	143.064697265625	143.0816650390625
216	143.1063995361328	11.170383333333332					1	DETECTED	143.1064 m/z @11.17 [CD8350_2.mzXML]	143.1063995361328	11.170383333333332	0.5722166666666666	19.745	19.172783333333335	4992.52197265625	1304765.8793153686	0	1187	1.1467341951488343	0.9045330167167279	32.82176781839691	143.10592651367188	143.10696411132812
217	144.0443115234375	9.292783333333334					1	DETECTED	144.0443 m/z @9.29 [CD8350_2.mzXML]	144.0443115234375	9.292783333333334	1.8234333333333335	17.315166666666666	15.491733333333332	24022.7890625	3009050.0663365177	0	1187	7.533610593354774	0.5137061876451091	1.5900905448675169	144.03431701660156	144.04458618164062
218	144.0570526123047	1.85185					1	DETECTED	144.0571 m/z @1.85 [CD8350_2.mzXML]	144.0570526123047	1.85185	0.13721666666666668	20.0015	19.864283333333333	5275.70751953125	1506287.095882599	0	1187	7.749295609201792	5.792574700130252	2.7214578648236682	144.0570526123047	144.06568908691406
219	144.0803985595703	9.292783333333334					1	DETECTED	144.0804 m/z @9.29 [CD8350_2.mzXML]	144.0803985595703	9.292783333333334	9.046349999999999	18.980166666666666	9.933816666666667	1025512.5625	7768967.345431328	0	1187	0.09433879172848947	1.5118380322506497	1.5866618866161788	144.07984924316406	144.0810089111328
220	144.1016082763672	1.9230166666666666					1	DETECTED	144.1016 m/z @1.92 [CD8350_2.mzXML]	144.1016082763672	1.9230166666666666	0.11925000000000001	19.891333333333332	19.77208333333333	56888.49609375	2447431.7297330936	0	1187	0.06557447717087861	0.6180893508999684	0.1647541295893879	144.09629821777344	144.10226440429688
221	144.13803100585938	10.950283333333335					1	DETECTED	144.1380 m/z @10.95 [CD8350_2.mzXML]	144.13803100585938	10.950283333333335	10.900816666666666	16.967666666666666	6.0668500000000005	7577.22705078125	395797.268307495	0	1187	0.12398727079368399	61.32260781670844	3.304431541972854	144.1378631591797	144.1468048095703
222	144.98028564453125	13.725783333333334					1	DETECTED	144.9803 m/z @13.73 [CD8350_2.mzXML]	144.98028564453125	13.725783333333334	9.946850000000001	17.957	8.01015	3629.661865234375	668078.3390682065	0	1187	2.049204646607212	1.0598427245783644	0.8824642111562415	144.9797821044922	144.9811248779297
223	144.9917755126953	1.8664833333333335					1	DETECTED	144.9918 m/z @1.87 [CD8350_2.mzXML]	144.9917755126953	1.8664833333333335	1.4416499999999999	17.755	16.31335	61997.3671875	2215480.174246552	0	1187	16.20366127459852	19.16404882343849	37.7019879638667	144.99118041992188	144.9919891357422
224	145.04913330078125	2.106					1	DETECTED	145.0491 m/z @2.11 [CD8350_2.mzXML]	145.04913330078125	2.106	0.10126666666666666	20.0015	19.900233333333333	378028.5	2.079386023584555E7	1	1187	0.48876566142397215	6.356121784207746	7.02775882279083	145.04698181152344	145.0514678955078
225	145.0840606689453	9.264100000000001					1	DETECTED	145.0841 m/z @9.26 [CD8350_2.mzXML]	145.0840606689453	9.264100000000001	0.6082833333333333	10.382266666666668	9.773983333333335	89704.5234375	1344546.0909251708	0	1187	0.09888797125121584	0.5527255416924586	3.410194323216643	145.0834197998047	145.08612060546875
226	146.05966186523438	9.292783333333334					1	DETECTED	146.0597 m/z @9.29 [CD8350_2.mzXML]	146.05966186523438	9.292783333333334	0.30060000000000003	19.799500000000002	19.498900000000003	1069695.125	9262868.768054377	1	1187	0.09678003235720567	0.5925320044961367	1.6252925828506688	146.05226135253906	146.06039428710938
227	146.08084106445312	2.0917					1	DETECTED	146.0808 m/z @2.09 [CD8350_2.mzXML]	146.08084106445312	2.0917	0.9158666666666666	20.0015	19.085633333333334	113620.9921875	8290091.06287299	0	1187	0.8307462250881517	8.477350940216116	8.828037528262774	146.07119750976562	146.0812530517578
228	146.1172637939453	1.88085					1	DETECTED	146.1173 m/z @1.88 [CD8350_2.mzXML]	146.1172637939453	1.88085	1.8664833333333335	17.6265	15.760016666666667	84259.984375	4859728.893389101	0	1187	0.05503312797701265	259.79620665981304	513.9645822560976	146.11721801757812	146.1175994873047
229	146.99627685546875	1.5070666666666668					1	DETECTED	146.9963 m/z @1.51 [CD8350_2.mzXML]	146.99627685546875	1.5070666666666668	0.4088	8.147533333333334	7.738733333333333	175894.84375	4884578.434080752	0	1187	0.1539195904727757	1.883542589176878	54.846795214543235	146.9879608154297	146.99671936035156
230	147.0136260986328	1.5517666666666665					1	DETECTED	147.0136 m/z @1.55 [CD8350_2.mzXML]	147.0136260986328	1.5517666666666665	1.4602666666666666	18.9255	17.465233333333334	221802.265625	6125733.265030856	0	1187	0.1620507061153449	69.25096903111712	138.25056570320214	147.0078125	147.0144805908203
231	147.0286407470703	3.7571					1	DETECTED	147.0286 m/z @3.76 [CD8350_2.mzXML]	147.0286407470703	3.7571	1.4602666666666666	3.91585	2.4555833333333332	4834.376953125	282354.13126080326	0	1187	0.1892771478610964	0.53455845003991	0.06911690007982002	147.0248260498047	147.02883911132812
232	147.04396057128906	4.58605					1	DETECTED	147.0440 m/z @4.59 [CD8350_2.mzXML]	147.04396057128906	4.58605	4.44345	10.382266666666668	5.938816666666668	4747.4033203125	554550.2501895142	0	1187	0.13836974523706846	20.823340345956083	40.64668069191217	147.0398712158203	147.04409790039062
233	147.06326293945312	9.292783333333334					1	DETECTED	147.0633 m/z @9.29 [CD8350_2.mzXML]	147.06326293945312	9.292783333333334	0.10126666666666666	20.0015	19.900233333333333	91360.3828125	2659481.4103065813	0	1187	0.09722287771613303	0.5101775903398702	1.6581710286503568	147.0602264404297	147.06546020507812
234	147.07618713378906	1.8950333333333333					1	DETECTED	147.0762 m/z @1.90 [CD8350_2.mzXML]	147.07618713378906	1.8950333333333333	1.8089833333333334	18.250833333333333	16.44185	243843.515625	8512773.203799987	0	1187	0.17395611521344856	15.401557947165813	8.121083445082487	147.06797790527344	147.08607482910156
235	147.1124725341797	1.6422999999999999					1	DETECTED	147.1125 m/z @1.64 [CD8350_2.mzXML]	147.1124725341797	1.6422999999999999	0.10126666666666666	19.7085	19.607233333333333	160769.59375	4151179.740619356	0	1187	0.11973071187750062	0.8472663724984018	5.299846973559928	147.1121368408203	147.1170654296875
236	148.0391082763672	10.016133333333332					1	DETECTED	148.0391 m/z @10.02 [CD8350_2.mzXML]	148.0391082763672	10.016133333333332	0.17335	19.781333333333336	19.607983333333337	75617.7578125	2881127.881269198	1	1187	0.10948125580227774	1.6445725705981031	0.020976128042762728	148.03843688964844	148.04302978515625
237	148.06024169921875	1.8664833333333335					1	DETECTED	148.0602 m/z @1.87 [CD8350_2.mzXML]	148.06024169921875	1.8664833333333335	1.3874333333333333	11.153616666666666	9.766183333333332	39400.59375	1388167.3078287654	0	1187	0.1517793437735957	2.507230406550051	3.5981940247674244	148.05029296875	148.06488037109375
238	148.08221435546875	17.296833333333332					1	DETECTED	148.0822 m/z @17.30 [CD8350_2.mzXML]	148.08221435546875	17.296833333333332	2.1490333333333336	20.0015	17.852466666666665	4276.2490234375	1685321.0197643116	0	1187	2.5611031336006604	0.589275890448338	0.23110085704481445	148.07540893554688	148.08250427246094
239	148.0965118408203	1.9508666666666667					1	DETECTED	148.0965 m/z @1.95 [CD8350_2.mzXML]	148.0965118408203	1.9508666666666667	1.9508666666666667	9.1157	7.164833333333334	14569.8935546875	615329.4836345826	0	1187	0.11133632365540169	null	null	148.0865478515625	148.09698486328125
240	148.93492126464844	1.7940833333333333					1	DETECTED	148.9349 m/z @1.79 [CD8350_2.mzXML]	148.93492126464844	1.7940833333333333	1.6896666666666667	11.682166666666665	9.9925	43107.23046875	1340287.0956687622	0	1187	0.13861250931488822	47.84916201117321	1.9571925266069976	148.934814453125	148.93505859375
241	148.9755096435547	1.5517666666666665					1	DETECTED	148.9755 m/z @1.55 [CD8350_2.mzXML]	148.9755096435547	1.5517666666666665	1.4416499999999999	19.490000000000002	18.048350000000003	229857.359375	3421343.359465789	0	1187	0.15361152006749412	151.24856793022164	1.1084131224531544	148.97511291503906	148.97592163085938
242	149.01173400878906	1.5517666666666665					1	DETECTED	149.0117 m/z @1.55 [CD8350_2.mzXML]	149.01173400878906	1.5517666666666665	0.6263333333333333	19.781333333333336	19.155	42758.30859375	7551210.608097535	0	1187	0.16822752167108268	10.349205777473617	19.69841155494724	149.0017852783203	149.01205444335938
243	149.02296447753906	12.520666666666667					1	DETECTED	149.0230 m/z @12.52 [CD8350_2.mzXML]	149.02296447753906	12.520666666666667	0.10126666666666666	20.0015	19.900233333333333	187384.015625	4.222059418660372E7	1	1187	0.1839765234495374	0.5328424286707071	0.1340115544860112	149.0228271484375	149.02337646484375
244	149.0786590576172	17.095666666666666					1	DETECTED	149.0787 m/z @17.10 [CD8350_2.mzXML]	149.0786590576172	17.095666666666666	5.2432	19.983	14.7398	7549.68701171875	2707679.6268424997	0	1187	9.155359485523004	0.6218030564664458	0.3607387461480393	149.07049560546875	149.07894897460938
245	149.97886657714844	1.5517666666666665					1	DETECTED	149.9789 m/z @1.55 [CD8350_2.mzXML]	149.97886657714844	1.5517666666666665	1.5070666666666668	1.5965666666666667	0.08949999999999991	4571.48291015625	19616.04704394528	0	1187	0.07654458388537577	1.001118568232667	1.0022371364653342	149.97874450683594	149.97901916503906
246	149.99722290039062	11.63715					1	DETECTED	149.9972 m/z @11.64 [CD8350_2.mzXML]	149.99722290039062	11.63715	1.7236166666666668	19.983	18.259383333333332	11140.9931640625	4792941.600183231	0	1187	8.00955086813873	0.9209321600774698	0.3228590802974287	149.99234008789062	150.0046844482422
247	150.02630615234375	12.520666666666667					1	DETECTED	150.0263 m/z @12.52 [CD8350_2.mzXML]	150.02630615234375	12.520666666666667	0.10126666666666666	20.0015	19.900233333333333	18575.08984375	3846542.912603273	0	1187	0.11496629333908004	0.6212877270482129	1.0874504941807193	150.0260772705078	150.02685546875
248	150.05819702148438	3.026483333333333					1	DETECTED	150.0582 m/z @3.03 [CD8350_2.mzXML]	150.05819702148438	3.026483333333333	0.20976666666666668	19.6355	19.425733333333334	81798.5078125	3807539.0166914063	0	1187	0.3225560950580775	0.6583347301702275	0.2493793745103718	150.0521697998047	150.066162109375
249	150.93190002441406	1.7940833333333333					1	DETECTED	150.9319 m/z @1.79 [CD8350_2.mzXML]	150.93190002441406	1.7940833333333333	1.7420333333333333	1.8376	0.09556666666666658	17748.1328125	65282.751741943284	0	1187	0.0659056256768662	0.9180275376240798	0.8360550752481596	150.93185424804688	150.9320831298828
250	150.96841430664062	11.564633333333335					1	DETECTED	150.9684 m/z @11.56 [CD8350_2.mzXML]	150.96841430664062	11.564633333333335	0.10126666666666666	20.0015	19.900233333333333	13986.01953125	2484221.249055539	0	1187	0.7554771008463188	0.8739091318173978	0.5236900481681609	150.96798706054688	150.9767303466797
251	151.00860595703125	1.8376					1	DETECTED	151.0086 m/z @1.84 [CD8350_2.mzXML]	151.00860595703125	1.8376	1.4602666666666666	18.506166666666665	17.0459	9245.650390625	4794508.186030791	0	1187	0.1508083961589235	22.587323321554774	44.17464664310955	150.99989318847656	151.01800537109375
252	151.0614013671875	8.641966666666667					1	DETECTED	151.0614 m/z @8.64 [CD8350_2.mzXML]	151.0614013671875	8.641966666666667	2.811916666666667	9.61185	6.799933333333334	5746.73681640625	441964.4529007873	0	1187	5.664081612852922	0.5831796754173063	11.101112845602664	151.05836486816406	151.06175231933594
253	151.07492065429688	11.302883333333334					1	DETECTED	151.0749 m/z @11.30 [CD8350_2.mzXML]	151.07492065429688	11.302883333333334	1.1147333333333334	11.364633333333334	10.2499	29183.578125	781669.589302674	0	1187	0.058930827508183015	0.530168385908217	0.058022852768510935	151.07464599609375	151.07537841796875
254	151.11135864257812	10.849733333333335					1	DETECTED	151.1114 m/z @10.85 [CD8350_2.mzXML]	151.11135864257812	10.849733333333335	0.10126666666666666	19.928	19.826733333333333	7595.125	1351288.9256105954	0	1187	0.1703443550978374	0.9223051970203502	0.39194127674036916	151.11074829101562	151.112060546875
255	152.0091094970703	3.5111					1	DETECTED	152.0091 m/z @3.51 [CD8350_2.mzXML]	152.0091094970703	3.5111	3.128916666666667	5.041783333333333	1.912866666666666	5111.49755859375	273167.96545492555	0	1187	0.22639950096422679	2.502551131655839	4.005102263311678	152.00860595703125	152.0093231201172
256	152.02174377441406	1.93705					1	DETECTED	152.0217 m/z @1.94 [CD8350_2.mzXML]	152.02174377441406	1.93705	0.7350833333333333	10.883933333333333	10.14885	33351.9296875	1900486.6093407602	0	1187	8.572098231008317	4.12515919700464	0.40330713734244733	152.01507568359375	152.03173828125
257	152.04678344726562	11.63715					1	DETECTED	152.0468 m/z @11.64 [CD8350_2.mzXML]	152.04678344726562	11.63715	0.10126666666666666	20.0015	19.900233333333333	2966.064697265625	1555886.2785936587	0	1187	12.054901748029042	0.8625361733605142	0.7250723467210285	152.0464630126953	152.0541534423828
258	152.0677947998047	1.93705					1	DETECTED	152.0678 m/z @1.94 [CD8350_2.mzXML]	152.0677947998047	1.93705	0.7891166666666667	19.928	19.138883333333332	14711.8935546875	1425903.39508493	0	1187	0.0625930875146048	3.592494132384587	6.843449314452911	152.06100463867188	152.07115173339844
259	152.9468536376953	1.6267333333333334					1	DETECTED	152.9469 m/z @1.63 [CD8350_2.mzXML]	152.9468536376953	1.6267333333333334	0.11925000000000001	1.8376	1.7183499999999998	60901.5078125	601963.2083421022	0	1187	0.07421834573291686	2.2203298614753795	3.474048426844059	152.9466552734375	152.9520721435547
260	152.96861267089844	1.5517666666666665					1	DETECTED	152.9686 m/z @1.55 [CD8350_2.mzXML]	152.96861267089844	1.5517666666666665	0.26426666666666665	11.828833333333334	11.564566666666668	4189.111328125	972107.5645845032	0	1187	10.357348715315599	4.491093851132687	7.982187702265373	152.96839904785156	152.9752655029297
261	153.0572967529297	13.612133333333333					1	DETECTED	153.0573 m/z @13.61 [CD8350_2.mzXML]	153.0572967529297	13.612133333333333	0.13721666666666668	19.252833333333335	19.115616666666668	73034.6015625	1.2937009069438647E7	0	1187	2.9328360892074823	0.70710227989851	0.47169098418938304	153.05165100097656	153.06594848632812
262	153.12721252441406	10.207633333333332					1	DETECTED	153.1272 m/z @10.21 [CD8350_2.mzXML]	153.12721252441406	10.207633333333332	0.11925000000000001	20.0015	19.88225	3091.5322265625	1201664.4108447263	0	1187	0.12435876864453377	0.9854031782429626	0.8689910851831062	153.12667846679688	153.12777709960938
263	154.02615356445312	1.9230166666666666					1	DETECTED	154.0262 m/z @1.92 [CD8350_2.mzXML]	154.02615356445312	1.9230166666666666	1.8950333333333333	18.1225	16.227466666666665	58059.4609375	2270590.952502838	0	1187	0.06503417564199232	6.3197763981493145	4.924394300345667	154.0229034423828	154.0355224609375
264	154.05865478515625	1.88085					1	DETECTED	154.0587 m/z @1.88 [CD8350_2.mzXML]	154.05865478515625	1.88085	1.3328833333333334	16.05475	14.721866666666665	8251.9873046875	1822114.4560767512	0	1187	12.493523905066597	12.971764763271993	24.859400189727527	154.04905700683594	154.06863403320312
265	154.0837860107422	4.4753					1	DETECTED	154.0838 m/z @4.48 [CD8350_2.mzXML]	154.0837860107422	4.4753	2.4358333333333335	16.931166666666666	14.495333333333333	17447.439453125	1691428.7976267696	0	1187	0.8137384575839448	0.8113927114332585	0.654966712367495	154.08323669433594	154.08633422851562
266	154.8802490234375	2.0349					1	DETECTED	154.8802 m/z @2.03 [CD8350_2.mzXML]	154.8802490234375	2.0349	1.7236166666666668	12.505083333333333	10.781466666666667	9069.021484375	1300708.7146353761	0	1187	0.35548795365109354	17.317770519890786	33.63554103978157	154.8735809326172	154.8850860595703
267	154.96505737304688	0.55415					1	DETECTED	154.9651 m/z @0.55 [CD8350_2.mzXML]	154.96505737304688	0.55415	0.55415	18.2325	17.678350000000002	9092.4296875	3139304.3481885996	0	1187	14.443924103629257	null	null	154.95523071289062	154.96505737304688
268	155.02806091308594	2.9821666666666666					1	DETECTED	155.0281 m/z @2.98 [CD8350_2.mzXML]	155.02806091308594	2.9821666666666666	2.0209333333333332	18.579166666666666	16.558233333333334	10779.7724609375	1790781.3505512087	0	1187	0.73119295422998	8.613014529944168	16.226029059888337	155.02569580078125	155.03204345703125
269	155.06773376464844	10.068316666666668					1	DETECTED	155.0677 m/z @10.07 [CD8350_2.mzXML]	155.06773376464844	10.068316666666668	9.249416666666667	10.435833333333333	1.1864166666666662	6921.50830078125	231442.31817254587	0	1187	0.0707786132449737	0.724396548215084	0.4487930964301681	155.05990600585938	155.06785583496094
270	155.07862854003906	1.6896666666666667					1	DETECTED	155.0786 m/z @1.69 [CD8350_2.mzXML]	155.07862854003906	1.6896666666666667	1.6115166666666667	19.198333333333334	17.586816666666667	16254.1142578125	1494859.7255354617	0	1187	0.08657278838960747	112.51962038814256	224.03924077628508	155.06993103027344	155.0811309814453
271	155.10641479492188	0.26426666666666665					1	DETECTED	155.1064 m/z @0.26 [CD8350_2.mzXML]	155.10641479492188	0.26426666666666665	0.10126666666666666	19.909499999999998	19.80823333333333	9793.05078125	4275638.52489673	0	1187	6.125903414171579	52.28000210099142	103.47535584121377	155.10546875	155.1117401123047
272	155.1304931640625	14.9705					1	DETECTED	155.1305 m/z @14.97 [CD8350_2.mzXML]	155.1304931640625	14.9705	0.6082833333333333	20.0015	19.393216666666667	695197.5	1.1258003380553994E8	1	1187	0.44636045994618456	0.8627580422676784	1.9275731577364288	155.12179565429688	155.13113403320312
273	156.041748046875	1.8234333333333335					1	DETECTED	156.0417 m/z @1.82 [CD8350_2.mzXML]	156.041748046875	1.8234333333333335	1.7781333333333333	10.435833333333333	8.6577	285309.90625	2298135.7606280535	1	1187	0.04380743198441417	3.301084089453411	0.971474025075411	156.04151916503906	156.04205322265625
274	156.0765380859375	1.9230166666666666					1	DETECTED	156.0765 m/z @1.92 [CD8350_2.mzXML]	156.0765380859375	1.9230166666666666	0.4453833333333333	15.30865	14.863266666666666	34744.82421875	2214340.236843049	0	1187	0.44598034326598435	1.6790809322310414	3.1202669174237885	156.0680694580078	156.08045959472656
275	156.134033203125	14.890383333333334					1	DETECTED	156.1340 m/z @14.89 [CD8350_2.mzXML]	156.134033203125	14.890383333333334	4.1381499999999996	20.0015	15.86335	34262.99609375	6221332.061350531	0	1187	1.4182113536441427	0.8758463487381738	1.7996574131038698	156.13365173339844	156.13461303710938
276	157.12767028808594	14.9705					1	DETECTED	157.1277 m/z @14.97 [CD8350_2.mzXML]	157.12767028808594	14.9705	0.10126666666666666	20.0015	19.900233333333333	194655.8125	3.1869446072194092E7	0	1187	0.5268835052600647	0.890746686247542	3.4868412150040617	157.12158203125	157.12828063964844
277	158.11746215820312	9.67885					1	DETECTED	158.1175 m/z @9.68 [CD8350_2.mzXML]	158.11746215820312	9.67885	1.9089833333333333	9.728966666666668	7.819983333333335	6889.83837890625	1106607.1521295782	0	1187	0.9415408610274554	0.5032250660671999	0.006450132134399693	158.11703491210938	158.1175079345703
278	158.13111877441406	14.890383333333334					1	DETECTED	158.1311 m/z @14.89 [CD8350_2.mzXML]	158.13111877441406	14.890383333333334	8.218	19.94633333333333	11.728333333333332	9423.7392578125	2031316.791234802	0	1187	7.077619877920874	0.8828997580570095	0.7679812721763933	158.13058471679688	158.13177490234375
279	158.15374755859375	11.761933333333333					1	DETECTED	158.1537 m/z @11.76 [CD8350_2.mzXML]	158.15374755859375	11.761933333333333	11.697833333333334	12.0043	0.3064666666666671	16011.5771484375	133059.06415173344	0	1187	0.34532139791005356	2.390535621424867	3.849540572366269	158.15335083007812	158.15391540527344
280	158.96353149414062	1.6736166666666668					1	DETECTED	158.9635 m/z @1.67 [CD8350_2.mzXML]	158.96353149414062	1.6736166666666668	0.26426666666666665	11.153616666666666	10.88935	300471.25	4389483.325541321	0	1187	0.06753685574023471	1.6556937462431551	2.231245229005667	158.96353149414062	158.97340393066406
281	159.02259826660156	2.3076166666666666					1	DETECTED	159.0226 m/z @2.31 [CD8350_2.mzXML]	159.02259826660156	2.3076166666666666	2.3076166666666666	15.853299999999999	13.545683333333333	6707.650390625	1187172.6464333802	0	1187	1.6569873828682957	null	null	159.02259826660156	159.03123474121094
282	159.0648956298828	2.1203166666666666					1	DETECTED	159.0649 m/z @2.12 [CD8350_2.mzXML]	159.0648956298828	2.1203166666666666	1.9648333333333334	17.388333333333332	15.423499999999999	13191.7626953125	1828598.5689357603	0	1187	0.6082958896537165	10.060644053869169	12.980304641275831	159.05726623535156	159.06777954101562
283	159.09161376953125	9.292783333333334					1	DETECTED	159.0916 m/z @9.29 [CD8350_2.mzXML]	159.09161376953125	9.292783333333334	0.10126666666666666	19.490000000000002	19.388733333333334	102538.8671875	2129778.586343414	0	1187	0.0929473421953233	0.5118085822316318	1.7158520601909932	159.0838165283203	159.1016082763672
284	159.14907836914062	8.978916666666667					1	DETECTED	159.1491 m/z @8.98 [CD8350_2.mzXML]	159.14907836914062	8.978916666666667	8.876616666666667	9.493866666666666	0.6172499999999985	19155.3125	176429.87680651783	0	1187	0.1077099951587357	1.7178209520783387	2.0875820613870815	159.14886474609375	159.14923095703125
285	159.9820098876953	11.409116666666668					1	DETECTED	159.9820 m/z @11.41 [CD8350_2.mzXML]	159.9820098876953	11.409116666666668	0.1552666666666667	20.0015	19.846233333333334	8131.68701171875	1795077.1146304617	0	1187	8.397869009102608	0.8817530593234019	6.590909904910069	159.98095703125	159.98248291015625
286	160.0602264404297	2.6297					1	DETECTED	160.0602 m/z @2.63 [CD8350_2.mzXML]	160.0602264404297	2.6297	1.8664833333333335	19.836166666666667	17.969683333333332	203600.578125	1.367376321722638E7	0	1187	0.5682697385771309	2.014174053863915	1.8672254435384292	160.06004333496094	160.0633544921875
287	160.07557678222656	9.292783333333334					1	DETECTED	160.0756 m/z @9.29 [CD8350_2.mzXML]	160.07557678222656	9.292783333333334	5.363383333333333	19.891333333333332	14.527949999999999	45848.33203125	2013068.1028509513	0	1187	0.09823864514178382	0.662442604715944	10.62396997851635	160.07496643066406	160.07933044433594
288	160.1329345703125	1.9230166666666666					1	DETECTED	160.1329 m/z @1.92 [CD8350_2.mzXML]	160.1329345703125	1.9230166666666666	1.9230166666666666	10.259983333333334	8.336966666666667	46446.5546875	2067275.3648420416	0	1187	0.017198932852158455	null	null	160.13275146484375	160.13333129882812
289	160.95285034179688	11.81195					1	DETECTED	160.9529 m/z @11.81 [CD8350_2.mzXML]	160.95285034179688	11.81195	1.2238166666666668	16.21935	14.995533333333332	5143.490234375	1048177.6383516848	0	1187	1.0840720505645276	0.7081292264295878	0.4162584528591756	160.9526824951172	160.95333862304688
290	161.01206970214844	1.5369833333333331					1	DETECTED	161.0121 m/z @1.54 [CD8350_2.mzXML]	161.01206970214844	1.5369833333333331	1.4416499999999999	1.6267333333333334	0.1850833333333335	12251.8662109375	85746.33627734375	0	1187	0.14024151865402534	0.9707167832167847	0.9414335664335693	161.01121520996094	161.0120849609375
291	161.02369689941406	12.798583333333333					1	DETECTED	161.0237 m/z @12.80 [CD8350_2.mzXML]	161.02369689941406	12.798583333333333	1.5965666666666667	16.1647	14.568133333333334	56970.84375	8853262.390046937	0	1187	2.352650771750943	1.4029659663988125	1.8110752769500273	161.0137939453125	161.02413940429688
292	161.06369018554688	2.7839					1	DETECTED	161.0637 m/z @2.78 [CD8350_2.mzXML]	161.06369018554688	2.7839	0.55415	19.983	19.42885	11747.59765625	1866058.8116724538	0	1187	0.562811806460461	0.8416134529947135	24.423556643818262	161.05892944335938	161.07107543945312
293	161.98114013671875	19.72683333333333					1	DETECTED	161.9811 m/z @19.73 [CD8350_2.mzXML]	161.98114013671875	19.72683333333333	0.10126666666666666	20.0015	19.900233333333333	3321.15478515625	1432794.3075169974	0	1187	0.9330142052842625	0.5069976748017467	0.025688912929374662	161.97943115234375	161.98797607421875
294	162.0499267578125	2.0349					1	DETECTED	162.0499 m/z @2.03 [CD8350_2.mzXML]	162.0499267578125	2.0349	1.9230166666666666	10.068316666666668	8.1453	17502.798828125	759186.6060886843	0	1187	6.189479207086218	35.53382091336043	41.79378359054177	162.04837036132812	162.05831909179688
295	162.09800720214844	15.39855					1	DETECTED	162.0980 m/z @15.40 [CD8350_2.mzXML]	162.09800720214844	15.39855	9.218816666666667	18.6705	9.451683333333333	8720.6787109375	1926428.0662601308	0	1187	3.5289953094969597	0.7647322969707431	0.6799337177311477	162.08876037597656	162.0985107421875
296	162.11180114746094	1.8664833333333335					1	DETECTED	162.1118 m/z @1.87 [CD8350_2.mzXML]	162.11180114746094	1.8664833333333335	1.8089833333333334	8.757383333333333	6.9483999999999995	2771823.25	1.8989908685621433E7	1	1187	0.053145843268178394	3.7531470845506396	3.340675410481371	162.11172485351562	162.11279296875
297	162.9912109375	1.5517666666666665					1	DETECTED	162.9912 m/z @1.55 [CD8350_2.mzXML]	162.9912109375	1.5517666666666665	1.31455	19.252833333333335	17.938283333333334	197787.1875	4445713.687719114	0	1187	0.13670993504486018	44.24816479118971	1.045722414294952	162.9835968017578	162.99658203125
298	163.038818359375	10.917383333333333					1	DETECTED	163.0388 m/z @10.92 [CD8350_2.mzXML]	163.038818359375	10.917383333333333	0.10126666666666666	20.0015	19.900233333333333	41796.78515625	3866981.4614676544	0	1187	1.0205623270046207	2.6873736451193837	11.204225098879075	163.02908325195312	163.04507446289062
299	163.0597686767578	2.106					1	DETECTED	163.0598 m/z @2.11 [CD8350_2.mzXML]	163.0597686767578	2.106	0.6263333333333333	10.83265	10.206316666666666	79396.578125	6125915.54451514	0	1187	0.6022882618919589	2.428808950977889	1.5595753217071953	163.0543670654297	163.0656280517578
300	163.0749969482422	11.564633333333335					1	DETECTED	163.0750 m/z @11.56 [CD8350_2.mzXML]	163.0749969482422	11.564633333333335	11.549616666666667	19.490000000000002	7.940383333333335	23083.8671875	2656000.8623117683	0	1187	0.09261003200787599	264.3856825748971	527.7713651497942	163.0749969482422	163.0805206298828
301	163.09425354003906	15.689333333333334					1	DETECTED	163.0943 m/z @15.69 [CD8350_2.mzXML]	163.09425354003906	15.689333333333334	0.10126666666666666	19.96466666666667	19.863400000000002	19927.607421875	4658987.382221554	0	1187	1.3013166234175042	0.6671036253410724	0.6312205857214064	163.08631896972656	163.0970916748047
302	163.1155242919922	1.8664833333333335					1	DETECTED	163.1155 m/z @1.87 [CD8350_2.mzXML]	163.1155242919922	1.8664833333333335	1.1331166666666665	12.29	11.156883333333333	132730.328125	4075093.66866977	0	1187	0.06789837543086175	1.1298417233702311	0.929479089475002	163.11129760742188	163.11618041992188
303	163.97647094726562	19.781333333333336					1	DETECTED	163.9765 m/z @19.78 [CD8350_2.mzXML]	163.97647094726562	19.781333333333336	0.10126666666666666	20.0015	19.900233333333333	47704.87890625	1.5016728686104152E7	1	1187	11.774929622515728	0.5070804034308867	0.014265006849811	163.97610473632812	163.97695922851562
304	163.99456787109375	1.5517666666666665					1	DETECTED	163.9946 m/z @1.55 [CD8350_2.mzXML]	163.99456787109375	1.5517666666666665	1.5070666666666668	19.762999999999998	18.25593333333333	6872.91455078125	1744795.4890049438	0	1187	0.7848322052751688	204.2050708426559	407.4101416853118	163.98765563964844	163.99481201171875
305	164.09158325195312	1.9929666666666668					1	DETECTED	164.0916 m/z @1.99 [CD8350_2.mzXML]	164.09158325195312	1.9929666666666668	1.8950333333333333	15.204016666666666	13.308983333333332	15800.49609375	1373426.1205408627	0	1187	0.3483990814820743	17.46563354021243	14.274771240577245	164.0909881591797	164.09713745117188
306	164.92955017089844	1.6736166666666668					1	DETECTED	164.9296 m/z @1.67 [CD8350_2.mzXML]	164.92955017089844	1.6736166666666668	1.6736166666666668	6.586833333333333	4.913216666666666	32975.73828125	672383.6053611757	0	1187	0.3058846862507063	null	null	164.9200439453125	164.9300994873047
307	164.9840087890625	11.453949999999999					1	DETECTED	164.9840 m/z @11.45 [CD8350_2.mzXML]	164.9840087890625	11.453949999999999	0.10126666666666666	20.0015	19.900233333333333	140353.203125	1.5033436412065316E7	1	1187	0.8376799395790009	6.224411872600005	3.8143822363791706	164.97842407226562	164.9879913330078
308	165.02432250976562	1.5369833333333331					1	DETECTED	165.0243 m/z @1.54 [CD8350_2.mzXML]	165.02432250976562	1.5369833333333331	1.4602666666666666	1.6422999999999999	0.18203333333333327	7930.0830078125	69196.78110595701	0	1187	0.2747379217351076	1.1864001737996974	1.3728003475993946	165.02406311035156	165.02442932128906
309	165.05465698242188	4.58605					1	DETECTED	165.0547 m/z @4.59 [CD8350_2.mzXML]	165.05465698242188	4.58605	2.1927000000000003	10.59835	8.40565	12081.37890625	924283.2756407167	0	1187	4.965256375330253	1.7560427852173732	2.7062184023795948	165.05392456054688	165.0640869140625
310	165.15982055664062	16.365433333333335					1	DETECTED	165.1598 m/z @16.37 [CD8350_2.mzXML]	165.15982055664062	16.365433333333335	4.18585	19.96466666666667	15.77881666666667	14906.2744140625	4836257.1363805495	0	1187	1.7744863299693296	0.7885397132098335	0.6313238616644095	165.15335083007812	165.1678009033203
311	165.59677124023438	12.798583333333333					1	DETECTED	165.5968 m/z @12.80 [CD8350_2.mzXML]	165.59677124023438	12.798583333333333	8.357683333333334	12.798583333333333	4.440899999999999	47852.02734375	6123466.678983701	0	1187	2.0452537980620935	0.5	null	165.58958435058594	165.59677124023438
312	166.02609252929688	2.6018333333333334					1	DETECTED	166.0261 m/z @2.60 [CD8350_2.mzXML]	166.02609252929688	2.6018333333333334	1.8950333333333333	8.740933333333334	6.845900000000001	32540.705078125	2268156.734999512	0	1187	0.5883089525905643	2.587599725127741	2.7465397080301255	166.02052307128906	166.03013610839844
313	166.04881286621094	13.643766666666666					1	DETECTED	166.0488 m/z @13.64 [CD8350_2.mzXML]	166.04881286621094	13.643766666666666	2.0774500000000002	13.643766666666666	11.566316666666665	19382.234375	3479948.57955777	0	1187	11.600029619079782	0.5	null	166.0463104248047	166.05810546875
314	166.06243896484375	8.595049999999999					1	DETECTED	166.0624 m/z @8.60 [CD8350_2.mzXML]	166.06243896484375	8.595049999999999	8.42325	12.409583333333334	3.9863333333333344	3902.877685546875	392907.0491940309	0	1187	0.04523545364709136	11.601668606907309	22.203337213814617	166.05908203125	166.0640869140625
315	166.07489013671875	8.564150000000001					1	DETECTED	166.0749 m/z @8.56 [CD8350_2.mzXML]	166.07489013671875	8.564150000000001	3.647583333333333	18.012166666666666	14.364583333333332	7615.52392578125	1240482.9321427916	0	1187	null	1.460834796639931	0.020449515861289087	166.06527709960938	166.07493591308594
316	166.0858612060547	8.564150000000001					1	DETECTED	166.0859 m/z @8.56 [CD8350_2.mzXML]	166.0858612060547	8.564150000000001	0.46353333333333335	19.490000000000002	19.026466666666668	3549101.5	5.0810894636360936E7	1	1187	0.2029266945710564	1.2913185829839846	1.039218623752768	166.08255004882812	166.09515380859375
317	166.10385131835938	13.456416666666666					1	DETECTED	166.1039 m/z @13.46 [CD8350_2.mzXML]	166.10385131835938	13.456416666666666	4.18585	13.456416666666666	9.270566666666666	19416.541015625	3089082.7883243407	0	1187	4.929248244527113	0.5	null	166.0964813232422	166.1126708984375
318	166.12330627441406	12.74785					1	DETECTED	166.1233 m/z @12.75 [CD8350_2.mzXML]	166.12330627441406	12.74785	8.4394	12.74785	4.308450000000001	29631.302734375	3754615.1021197815	0	1187	4.353734664043994	0.5	null	166.11434936523438	166.12742614746094
319	166.58416748046875	8.564150000000001					1	DETECTED	166.5842 m/z @8.56 [CD8350_2.mzXML]	166.58416748046875	8.564150000000001	8.374483333333334	8.724250000000001	0.34976666666666745	9751.67578125	108719.2507889405	0	1187	0.19168826601406153	0.922056239015815	0.8441124780316301	166.58395385742188	166.5843505859375
320	166.90582275390625	1.7781333333333333					1	DETECTED	166.9058 m/z @1.78 [CD8350_2.mzXML]	166.90582275390625	1.7781333333333333	1.7060166666666667	1.7781333333333333	0.0721166666666666	4436.140625	11999.269148803702	0	1187	0.0412077614373052	0.5	null	166.9051513671875	166.9059600830078
321	166.98455810546875	11.394499999999999					1	DETECTED	166.9846 m/z @11.39 [CD8350_2.mzXML]	166.98455810546875	11.394499999999999	0.26426666666666665	20.0015	19.737233333333332	64863.890625	8853443.02389606	0	1187	0.9647190442836262	5.530618776775508	6.273069001003473	166.98373413085938	166.9864501953125
322	167.0214385986328	1.8234333333333335					1	DETECTED	167.0214 m/z @1.82 [CD8350_2.mzXML]	167.0214385986328	1.8234333333333335	1.5070666666666668	8.740933333333334	7.2338666666666676	24093.4609375	5739332.727077027	0	1187	7.0560829562048735	11.469903353818932	21.717888203100102	167.02137756347656	167.0222625732422
323	167.0336151123047	9.662849999999999					1	DETECTED	167.0336 m/z @9.66 [CD8350_2.mzXML]	167.0336151123047	9.662849999999999	1.00615	10.6929	9.68675	269543.78125	4432331.517419372	1	1187	0.07280721241228605	0.5166508350416914	0.016558641497116233	167.03085327148438	167.0341033935547
324	167.0892333984375	8.564150000000001					1	DETECTED	167.0892 m/z @8.56 [CD8350_2.mzXML]	167.0892333984375	8.564150000000001	3.602	9.999333333333334	6.397333333333334	264090.6875	3726305.5139319445	0	1187	0.1774819450491023	1.3676992052929904	0.9051917631397289	167.0811767578125	167.0902557373047
325	168.03720092773438	9.662849999999999					1	DETECTED	168.0372 m/z @9.66 [CD8350_2.mzXML]	168.03720092773438	9.662849999999999	1.9648333333333334	17.553833333333333	15.589	18513.86328125	2505737.8300954895	0	1187	0.0937857038725678	0.5223520266865066	3.6800773312483175	168.03030395507812	168.0377960205078
326	168.09304809570312	8.564150000000001					1	DETECTED	168.0930 m/z @8.56 [CD8350_2.mzXML]	168.09304809570312	8.564150000000001	3.14385	17.040833333333335	13.896983333333335	9039.89453125	732984.2447797239	0	1187	0.15691190220662143	1.2819385765855518	0.045500789658568803	168.08981323242188	168.1020965576172
327	168.98001098632812	11.334683333333334					1	DETECTED	168.9800 m/z @11.33 [CD8350_2.mzXML]	168.98001098632812	11.334683333333334	0.3546666666666667	19.983	19.628333333333334	24781.525390625	4967518.210067237	0	1187	1.5292310571438694	5.961447503516413	6.747829001211614	168.97915649414062	168.98974609375
328	169.00498962402344	10.498616666666667					1	DETECTED	169.0050 m/z @10.50 [CD8350_2.mzXML]	169.00498962402344	10.498616666666667	1.6115166666666667	11.203583333333334	9.592066666666668	29774.865234375	1562321.996962952	0	1187	0.7462090211519037	0.9472188388806859	0.3535228884075329	168.995361328125	169.01046752929688
329	169.0354766845703	3.5567333333333333					1	DETECTED	169.0355 m/z @3.56 [CD8350_2.mzXML]	169.0354766845703	3.5567333333333333	0.4088	18.341833333333334	17.933033333333334	236197.25	8530626.627685567	1	1187	0.25421563841134853	0.7931767669060079	0.5309905727154892	169.03282165527344	169.0377960205078
330	169.0491485595703	10.883933333333333					1	DETECTED	169.0491 m/z @10.88 [CD8350_2.mzXML]	169.0491485595703	10.883933333333333	1.7781333333333333	15.30865	13.530516666666667	252646.5	4185066.683432127	1	1187	0.09917624756430143	0.5154310479877068	0.020820283962379744	169.04685974121094	169.0590362548828
331	169.0943145751953	1.6896666666666667					1	DETECTED	169.0943 m/z @1.69 [CD8350_2.mzXML]	169.0943145751953	1.6896666666666667	0.20976666666666668	19.745	19.535233333333334	19797.01171875	2435871.0586189874	0	1187	0.12451671824406674	2.983558523776869	4.912728707515352	169.08485412597656	169.0973663330078
332	170.02110290527344	10.033800000000001					1	DETECTED	170.0211 m/z @10.03 [CD8350_2.mzXML]	170.02110290527344	10.033800000000001	9.96445	10.120616666666667	0.15616666666666745	6777.78759765625	41345.74772503692	0	1187	0.11745709408524263	1.125931266522447	1.1250064431412283	170.0210723876953	170.02134704589844
333	170.03907775878906	3.5111					1	DETECTED	170.0391 m/z @3.51 [CD8350_2.mzXML]	170.03907775878906	3.5111	1.7781333333333333	10.584100000000001	8.805966666666668	11202.22265625	1612941.7827755741	0	1187	0.22208063718783855	2.5407201523399188	0.45782717150728375	170.03640747070312	170.04249572753906
334	170.0599822998047	9.278333333333334					1	DETECTED	170.0600 m/z @9.28 [CD8350_2.mzXML]	170.0599822998047	9.278333333333334	2.6435000000000004	11.034699999999999	8.391199999999998	239440.53125	3411236.9185246867	0	1187	0.09098534254805735	0.5159274246367386	2.3181120924466767	170.05255126953125	170.06439208984375
335	170.09243774414062	1.8950333333333333					1	DETECTED	170.0924 m/z @1.90 [CD8350_2.mzXML]	170.09243774414062	1.8950333333333333	0.10126666666666666	20.0015	19.900233333333333	7442.88720703125	5397487.093666692	0	1187	1.7233372040840156	5.547051827625294	53.71292149331019	170.09210205078125	170.09927368164062
336	171.00196838378906	10.469083333333334					1	DETECTED	171.0020 m/z @10.47 [CD8350_2.mzXML]	171.00196838378906	10.469083333333334	1.6422999999999999	12.29	10.647699999999999	7101.7197265625	896291.5418725892	0	1187	2.273183012187568	0.6031472393680597	1.491447053282412	170.9933319091797	171.0109405517578
337	171.06346130371094	9.292783333333334					1	DETECTED	171.0635 m/z @9.29 [CD8350_2.mzXML]	171.06346130371094	9.292783333333334	4.617683333333333	10.900816666666666	6.283133333333333	25958.458984375	1754414.4633991704	0	1187	0.0969175307858805	0.6719784960036503	0.020249842330993053	171.053466796875	171.0635528564453
338	171.14886474609375	1.2964333333333333					1	DETECTED	171.1489 m/z @1.30 [CD8350_2.mzXML]	171.14886474609375	1.2964333333333333	0.10126666666666666	20.0015	19.900233333333333	7785.12646484375	4295779.565804084	0	1187	3.298926480411875	8.325296332450145	10.944648263033091	171.1464080810547	171.1526641845703
339	172.06884765625	1.85185					1	DETECTED	172.0688 m/z @1.85 [CD8350_2.mzXML]	172.06884765625	1.85185	1.8376	15.926283333333334	14.088683333333334	11620.546875	3017987.798904785	0	1187	0.06784404762683627	494.33976608186805	637.277269901104	172.0623016357422	172.0756378173828
340	172.1331024169922	10.277183333333333					1	DETECTED	172.1331 m/z @10.28 [CD8350_2.mzXML]	172.1331024169922	10.277183333333333	2.0774500000000002	10.967016666666666	8.889566666666665	28350.9375	947964.485196656	0	1187	0.11282003465135837	1.4807173986091078	1.6988410373438916	172.13291931152344	172.13356018066406
341	172.98692321777344	1.5220166666666666					1	DETECTED	172.9869 m/z @1.52 [CD8350_2.mzXML]	172.98692321777344	1.5220166666666666	1.4602666666666666	11.682166666666665	10.221899999999998	5799.0927734375	949239.4251594847	0	1187	0.09969160541618094	82.7684210526316	164.5368421052632	172.9770050048828	172.9871826171875
342	173.0207061767578	15.8163					1	DETECTED	173.0207 m/z @15.82 [CD8350_2.mzXML]	173.0207061767578	15.8163	4.894216666666667	19.891333333333332	14.997116666666665	4836.39892578125	1589935.86789209	0	1187	2.435850292747512	0.6865501850226986	0.3731003700453972	173.02001953125	173.02960205078125
343	173.08241271972656	15.035483333333334					1	DETECTED	173.0824 m/z @15.04 [CD8350_2.mzXML]	173.08241271972656	15.035483333333334	5.380533333333333	16.40138333333333	11.02085	2228.83154296875	958051.7165056149	0	1187	5.485898610355857	0.570735736591075	0.1414714731821499	173.07997131347656	173.08570861816406
344	173.11695861816406	0.7530333333333333					1	DETECTED	173.1170 m/z @0.75 [CD8350_2.mzXML]	173.11695861816406	0.7530333333333333	0.10126666666666666	20.0015	19.900233333333333	4369.306640625	1803966.717815887	0	1187	19.028697986749673	15.266378560834653	5.326301363143633	173.11648559570312	173.1180419921875
345	173.1646728515625	9.811966666666667					1	DETECTED	173.1647 m/z @9.81 [CD8350_2.mzXML]	173.1646728515625	9.811966666666667	9.76335	9.8613	0.0979499999999991	2983.071044921875	12555.107393188355	0	1187	0.09521646606296486	1.0073705862187252	1.0147411724374504	173.1646728515625	173.16506958007812
346	173.96144104003906	11.349533333333333					1	DETECTED	173.9614 m/z @11.35 [CD8350_2.mzXML]	173.96144104003906	11.349533333333333	0.22788333333333333	19.983	19.755116666666666	8382.4599609375	1566580.5607431629	0	1187	0.6217285912960513	2.3278964826101807	6.090861739617888	173.96018981933594	173.9619903564453
347	174.0787811279297	15.689333333333334					1	DETECTED	174.0788 m/z @15.69 [CD8350_2.mzXML]	174.0787811279297	15.689333333333334	3.541516666666667	19.053166666666666	15.51165	10328.06640625	2624560.8645692132	0	1187	1.0151274517221207	0.7774323543124568	0.5627801235443646	174.07159423828125	174.0883331298828
348	174.12750244140625	19.307166666666667					1	DETECTED	174.1275 m/z @19.31 [CD8350_2.mzXML]	174.12750244140625	19.307166666666667	0.10126666666666666	20.0015	19.900233333333333	2380.447265625	1481233.7323844912	0	1187	10.336279843933514	0.5180760426049634	0.036152085209926785	174.12655639648438	174.12857055664062
349	174.93763732910156	1.6736166666666668					1	DETECTED	174.9376 m/z @1.67 [CD8350_2.mzXML]	174.93763732910156	1.6736166666666668	1.6115166666666667	1.8376	0.2260833333333332	55194.38671875	336573.77359936526	0	1187	0.06790661035507384	1.7601940324182472	1.3560586824278025	174.9375	174.93800354003906
350	174.99139404296875	1.4602666666666666					1	DETECTED	174.9914 m/z @1.46 [CD8350_2.mzXML]	174.99139404296875	1.4602666666666666	0.1552666666666667	19.817666666666664	19.662399999999998	33894.62109375	3382707.329088041	0	1187	0.7483700019974162	1.5447860371676914	1.5836954543787118	174.9895782470703	174.9920196533203
351	175.0092010498047	11.453949999999999					1	DETECTED	175.0092 m/z @11.45 [CD8350_2.mzXML]	175.0092010498047	11.453949999999999	3.947416666666667	18.65216666666667	14.704750000000002	6118.47705078125	1597796.958923097	0	1187	11.83566721180683	0.9794634451766465	3.657166056526573	175.00146484375	175.01278686523438
352	175.02377319335938	3.7413499999999997					1	DETECTED	175.0238 m/z @3.74 [CD8350_2.mzXML]	175.02377319335938	3.7413499999999997	3.2191833333333335	19.7085	16.489316666666667	7645.51513671875	1341929.4002755736	0	1187	0.3209176315719593	15.789323332269404	0.8428428972709542	175.015869140625	175.03160095214844
353	175.05357360839844	9.149816666666668					1	DETECTED	175.0536 m/z @9.15 [CD8350_2.mzXML]	175.05357360839844	9.149816666666668	9.0984	18.834666666666667	9.736266666666667	2200.08203125	882734.211585266	0	1187	0.13982933867749914	94.68006482981886	188.36012965963772	175.05322265625	175.0537109375
354	175.0749969482422	15.689333333333334					1	DETECTED	175.0750 m/z @15.69 [CD8350_2.mzXML]	175.0749969482422	15.689333333333334	9.046349999999999	19.490000000000002	10.443650000000003	12576.05078125	2672724.8152551604	0	1187	3.1381798051950653	0.7778151574515224	0.5279656381066514	175.07345581054688	175.07553100585938
355	175.0867462158203	8.757383333333333					1	DETECTED	175.0867 m/z @8.76 [CD8350_2.mzXML]	175.0867462158203	8.757383333333333	0.13721666666666668	19.94633333333333	19.809116666666664	2385.725341796875	1264514.1041855772	0	1187	12.098600320378804	1.1489984725740028	1.2979969451480056	175.0858917236328	175.09671020507812
356	175.11868286132812	1.8376					1	DETECTED	175.1187 m/z @1.84 [CD8350_2.mzXML]	175.11868286132812	1.8376	1.6267333333333334	13.91005	12.283316666666666	83234.4453125	2906740.512379913	0	1187	0.19974511178353493	4.777737027264529	1.398795723153026	175.1133575439453	175.12799072265625
357	176.0704803466797	10.584100000000001					1	DETECTED	176.0705 m/z @10.58 [CD8350_2.mzXML]	176.0704803466797	10.584100000000001	3.6324166666666664	16.620783333333332	12.988366666666666	170824.5625	1877816.8264530923	0	1187	0.0779242780800562	0.603778256673052	0.8614861794941867	176.0655517578125	176.07810974121094
358	176.97047424316406	1.5369833333333331					1	DETECTED	176.9705 m/z @1.54 [CD8350_2.mzXML]	176.97047424316406	1.5369833333333331	1.4602666666666666	5.53665	4.076383333333333	41924.21875	1658474.9087174989	0	1187	0.12176276011575093	26.567781881381748	52.135563762763496	176.970458984375	176.97071838378906
359	177.0016632080078	11.761933333333333					1	DETECTED	177.0017 m/z @11.76 [CD8350_2.mzXML]	177.0016632080078	11.761933333333333	1.4416499999999999	18.341833333333334	16.900183333333334	5556.30322265625	1622751.1354209275	0	1187	4.654203739136442	0.8187848524830552	3.3483515196218128	176.99868774414062	177.00669860839844
360	177.06068420410156	1.6896666666666667					1	DETECTED	177.0607 m/z @1.69 [CD8350_2.mzXML]	177.06068420410156	1.6896666666666667	1.6422999999999999	11.549616666666667	9.907316666666667	18319.9296875	1386081.939290039	0	1187	0.07188786882199993	104.58110485573515	1.1751751391280136	177.05386352539062	177.06100463867188
361	177.07534790039062	2.0209333333333332					1	DETECTED	177.0753 m/z @2.02 [CD8350_2.mzXML]	177.07534790039062	2.0209333333333332	1.93705	15.8715	13.93445	19283.55078125	3275663.5134826656	0	1187	8.660849269882917	83.05851380886153	2.374254026410904	177.07154846191406	177.07620239257812
362	177.08706665039062	2.5604333333333336					1	DETECTED	177.0871 m/z @2.56 [CD8350_2.mzXML]	177.08706665039062	2.5604333333333336	2.364816666666667	17.059166666666666	14.69435	6337.6181640625	2159329.3177430723	0	1187	0.6887029892800354	37.55904404873479	37.052000625428256	177.08642578125	177.09173583984375
363	177.10215759277344	7.866716666666666					1	DETECTED	177.1022 m/z @7.87 [CD8350_2.mzXML]	177.10215759277344	7.866716666666666	6.464183333333334	16.5844	10.120216666666664	17107.759765625	1946112.204229524	0	1187	0.9252260181616778	0.9704754850827282	0.7743504488518917	177.1001434326172	177.1025390625
364	177.16357421875	12.601383333333333					1	DETECTED	177.1636 m/z @12.60 [CD8350_2.mzXML]	177.16357421875	12.601383333333333	6.166416666666667	19.983	13.816583333333334	5901.1552734375	1454758.3421589972	0	1187	4.444954143271099	1.0735551595708863	2.1923923414571904	177.1586456298828	177.1726837158203
365	177.9556884765625	1.2058166666666668					1	DETECTED	177.9557 m/z @1.21 [CD8350_2.mzXML]	177.9556884765625	1.2058166666666668	0.10126666666666666	19.891333333333332	19.790066666666664	3122.477783203125	1425217.1587915344	0	1187	5.968911029814473	8.958429526353113	4.403209501568574	177.95509338378906	177.95681762695312
366	178.1055908203125	8.059683333333334					1	DETECTED	178.1056 m/z @8.06 [CD8350_2.mzXML]	178.1055908203125	8.059683333333334	6.183800000000001	8.357683333333334	2.1738833333333334	2258.173583984375	148140.87422845454	0	1187	1.2753045299080705	0.5794292466660151	0.15885849333203025	178.10491943359375	178.10609436035156
367	178.9633026123047	11.334683333333334					1	DETECTED	178.9633 m/z @11.33 [CD8350_2.mzXML]	178.9633026123047	11.334683333333334	0.11925000000000001	19.7085	19.58925	7115.43994140625	1525620.5551501163	0	1187	0.1449217534967051	0.8733166796943496	0.7534621224563812	178.9617462158203	178.9708709716797
368	179.0398712158203	1.5813833333333334					1	DETECTED	179.0399 m/z @1.58 [CD8350_2.mzXML]	179.0398712158203	1.5813833333333334	1.4602666666666666	2.26435	0.8040833333333333	5872.72119140625	99988.31947436521	0	1187	0.1130148235149484	3.3194578230356377	5.6389156460712755	179.03021240234375	179.0401611328125
369	179.05404663085938	14.9059					1	DETECTED	179.0540 m/z @14.91 [CD8350_2.mzXML]	179.05404663085938	14.9059	9.946850000000001	19.435166666666664	9.488316666666663	3984.3212890625	953526.1887825318	0	1187	1.6196714573670103	0.9566667674924293	0.9133335349848587	179.05343627929688	179.05490112304688
370	179.07022094726562	10.55555					1	DETECTED	179.0702 m/z @10.56 [CD8350_2.mzXML]	179.07022094726562	10.55555	0.10126666666666666	19.94633333333333	19.845066666666664	47520.421875	1768245.2341546016	0	1187	0.0918841622631561	2.6078307523145305	2.401452884368766	179.06280517578125	179.0704803466797
371	180.0653076171875	9.796033333333332					1	DETECTED	180.0653 m/z @9.80 [CD8350_2.mzXML]	180.0653076171875	9.796033333333332	2.1203166666666666	18.579166666666666	16.458849999999998	143500.9375	2198038.477053218	1	1187	0.0974024135682292	1.895126856067028	1.7598719819657127	180.06521606445312	180.07473754882812
372	180.0879364013672	8.927950000000001					1	DETECTED	180.0879 m/z @8.93 [CD8350_2.mzXML]	180.0879364013672	8.927950000000001	0.19173333333333334	19.817666666666664	19.625933333333332	5106.408203125	1159249.4650946658	0	1187	0.06446789271348763	1.1232512929891465	3.2996651638389856	180.0794677734375	180.08798217773438
373	180.10194396972656	11.940483333333333					1	DETECTED	180.1019 m/z @11.94 [CD8350_2.mzXML]	180.10194396972656	11.940483333333333	3.9631833333333333	12.13375	8.170566666666666	5857.14404296875	680319.9112687376	0	1187	0.1177017523355719	0.5121135388331056	0.024227077666211155	180.10093688964844	180.1024169921875
374	180.90338134765625	1.6736166666666668					1	DETECTED	180.9034 m/z @1.67 [CD8350_2.mzXML]	180.90338134765625	1.6736166666666668	1.6581000000000001	2.2213166666666666	0.5632166666666665	10307.1923828125	171485.14666351312	0	1187	0.37691558413337223	18.148764769065565	35.29752953813113	180.90304565429688	180.90419006347656
375	181.04925537109375	12.4426					1	DETECTED	181.0493 m/z @12.44 [CD8350_2.mzXML]	181.04925537109375	12.4426	0.5903166666666666	20.0015	19.411183333333334	5711.744140625	1441059.10194342	0	1187	2.521633041738003	0.8188794845437658	2.1196193293412238	181.0486297607422	181.05226135253906
376	181.07205200195312	9.427150000000001					1	DETECTED	181.0721 m/z @9.43 [CD8350_2.mzXML]	181.07205200195312	9.427150000000001	0.30060000000000003	10.050683333333334	9.750083333333334	39523.40625	1374361.3901780085	0	1187	0.1997101985784795	1.1254555294157376	0.6941561668571772	181.06871032714844	181.07249450683594
377	181.08522033691406	11.607966666666666					1	DETECTED	181.0852 m/z @11.61 [CD8350_2.mzXML]	181.08522033691406	11.607966666666666	1.3874333333333333	17.919833333333333	16.5324	1206490.375	1.1111975613206796E7	1	1187	0.11015498919711852	2.0399521760432506	2.2239485582496354	181.08206176757812	181.08660888671875
378	182.08091735839844	4.58605					1	DETECTED	182.0809 m/z @4.59 [CD8350_2.mzXML]	182.08091735839844	4.58605	2.0349	18.907333333333334	16.872433333333333	209540.78125	1.9969768607369423E7	1	1187	7.158334213619369	0.6128593573195554	0.2000895440980825	182.07510375976562	182.08901977539062
379	182.14988708496094	16.365433333333335					1	DETECTED	182.1499 m/z @16.37 [CD8350_2.mzXML]	182.14988708496094	16.365433333333335	0.11925000000000001	20.0015	19.88225	66090.46875	1.6722940960049719E7	1	1187	1.821608500677664	0.831698930314102	0.4717802360509867	182.14871215820312	182.15052795410156
380	182.9626007080078	1.5665666666666667					1	DETECTED	182.9626 m/z @1.57 [CD8350_2.mzXML]	182.9626007080078	1.5665666666666667	1.4602666666666666	1.6422999999999999	0.18203333333333327	11332.451171875	70420.22023919679	0	1187	0.08508583295261496	0.8437002529652798	0.8852519939797303	182.96163940429688	182.9626007080078
381	183.04904174804688	16.675666666666665					1	DETECTED	183.0490 m/z @16.68 [CD8350_2.mzXML]	183.04904174804688	16.675666666666665	8.374483333333334	19.96466666666667	11.590183333333336	5156.298828125	1358678.7163054193	0	1187	1.9764067075911314	0.6981042863366873	0.5590658670713372	183.04788208007812	183.05792236328125
382	183.08445739746094	4.58605					1	DETECTED	183.0845 m/z @4.59 [CD8350_2.mzXML]	183.08445739746094	4.58605	2.106	11.940483333333333	9.834483333333333	17287.775390625	1962757.107979401	0	1187	0.31181974813072255	2.2397147804984288	4.170106042053776	183.07574462890625	183.09332275390625
383	183.15309143066406	15.707566666666667					1	DETECTED	183.1531 m/z @15.71 [CD8350_2.mzXML]	183.15309143066406	15.707566666666667	8.911183333333334	20.0015	11.090316666666666	4734.97119140625	1187576.8082750242	0	1187	4.345945601849593	0.8158984067506493	0.651813237981001	183.15232849121094	183.15733337402344
384	184.07286071777344	13.121833333333333					1	DETECTED	184.0729 m/z @13.12 [CD8350_2.mzXML]	184.07286071777344	13.121833333333333	9.13275	15.326616666666666	6.193866666666667	66558.5625	2863035.802454499	0	1187	0.5449991639063168	1.448743460801342	1.2969422754662256	184.07249450683594	184.07569885253906
385	184.0940399169922	1.8376					1	DETECTED	184.0940 m/z @1.84 [CD8350_2.mzXML]	184.0940399169922	1.8376	1.8089833333333334	9.012599999999999	7.203616666666665	164327.109375	774021.8622054748	0	1187	0.03195964988675759	0.9865763141708817	0.817238108035605	184.08457946777344	184.09738159179688
386	185.04159545898438	1.93705					1	DETECTED	185.0416 m/z @1.94 [CD8350_2.mzXML]	185.04159545898438	1.93705	1.6422999999999999	19.817666666666664	18.175366666666665	626440.3125	1.4235225169916403E7	1	1187	8.413402786751673	2.7177860047153097	3.80500783832313	185.03160095214844	185.04644775390625
387	185.11680603027344	10.815666666666667					1	DETECTED	185.1168 m/z @10.82 [CD8350_2.mzXML]	185.11680603027344	10.815666666666667	0.22788333333333333	19.983	19.755116666666666	4696.16015625	1229985.624784729	0	1187	9.672484664595217	0.9329203311363568	0.940968720381094	185.11627197265625	185.117919921875
388	185.12831115722656	9.201633333333332					1	DETECTED	185.1283 m/z @9.20 [CD8350_2.mzXML]	185.12831115722656	9.201633333333332	9.1157	16.693666666666665	7.577966666666665	41568.6953125	993374.0482772219	0	1187	0.07763645248313544	1.8011272187863505	1.1790773645286536	185.12229919433594	185.1346893310547
389	186.0475311279297	10.29455					1	DETECTED	186.0475 m/z @10.29 [CD8350_2.mzXML]	186.0475311279297	10.29455	1.88085	10.435833333333333	8.554983333333332	29016.048828125	3167824.7687593075	0	1187	0.6791591951984355	0.6031768791747016	0.20813559272822046	186.04200744628906	186.04769897460938
390	186.07337951660156	1.9508666666666667					1	DETECTED	186.0734 m/z @1.95 [CD8350_2.mzXML]	186.07337951660156	1.9508666666666667	0.33655	20.0015	19.66495	56765.41796875	2244523.7269052104	0	1187	0.1449690281094358	1.0582399431037812	4.0516404220697	186.07293701171875	186.0765380859375
391	186.22120666503906	11.453949999999999					1	DETECTED	186.2212 m/z @11.45 [CD8350_2.mzXML]	186.22120666503906	11.453949999999999	5.88715	11.578866666666666	5.691716666666666	13964.900390625	1244611.6256287226	0	1187	0.0747398695112178	0.5112197911427272	0.09741436230168529	186.22048950195312	186.22677612304688
392	186.92247009277344	1.5813833333333334					1	DETECTED	186.9225 m/z @1.58 [CD8350_2.mzXML]	186.92247009277344	1.5813833333333334	1.4602666666666666	16.7665	15.306233333333335	12073.9365234375	2430441.5408300166	0	1187	0.06957737045842993	60.50332471261966	125.63229420199208	186.92185974121094	186.92279052734375
393	186.95172119140625	9.292783333333334					1	DETECTED	186.9517 m/z @9.29 [CD8350_2.mzXML]	186.95172119140625	9.292783333333334	9.2346	9.395616666666665	0.16101666666666503	12244.287109375	71034.4197145994	0	1187	0.0905245228659588	1.383700945287855	1.7674018905757103	186.95162963867188	186.95199584960938
394	187.05734252929688	1.9230166666666666					1	DETECTED	187.0573 m/z @1.92 [CD8350_2.mzXML]	187.05734252929688	1.9230166666666666	1.8950333333333333	18.561	16.665966666666666	117396.8984375	3400218.493041382	0	1187	0.07388481937955471	151.50484835359563	9.049290709506833	187.0481719970703	187.06072998046875
395	187.0712432861328	2.5053166666666664					1	DETECTED	187.0712 m/z @2.51 [CD8350_2.mzXML]	187.0712432861328	2.5053166666666664	2.364816666666667	9.76335	7.398533333333334	14073.1484375	1175178.6739653626	0	1187	0.9789431307084713	11.642283867706324	13.793366618130532	187.07073974609375	187.07386779785156
396	187.11746215820312	2.3217166666666667					1	DETECTED	187.1175 m/z @2.32 [CD8350_2.mzXML]	187.11746215820312	2.3217166666666667	0.10126666666666666	20.0015	19.900233333333333	9339.0576171875	2711608.692800538	0	1187	14.808175347187104	4.481126198143019	2.4290166112020994	187.10934448242188	187.12684631347656
397	187.14784240722656	11.81195					1	DETECTED	187.1478 m/z @11.81 [CD8350_2.mzXML]	187.14784240722656	11.81195	11.745183333333333	11.894816666666665	0.14963333333333217	3319.919189453125	22510.993933959868	0	1187	0.19005350512952646	1.1205691462805782	1.2411382925611567	187.14724731445312	187.1481475830078
398	187.47251892089844	9.292783333333334					1	DETECTED	187.4725 m/z @9.29 [CD8350_2.mzXML]	187.47251892089844	9.292783333333334	0.28231666666666666	9.395616666666665	9.113299999999999	10620.357421875	1606754.8713227538	0	1187	0.1018596479374505	0.5057063267163372	0.011412653432674346	187.47225952148438	187.478759765625
399	188.0474395751953	9.306866666666668					1	DETECTED	188.0474 m/z @9.31 [CD8350_2.mzXML]	188.0474395751953	9.306866666666668	9.249416666666667	9.321066666666667	0.07164999999999999	4509.0546875	16946.868491210866	0	1187	0.2170574398806604	0.6235857267188738	0.2471714534377477	188.0378875732422	188.0476531982422
400	188.07015991210938	9.292783333333334					1	DETECTED	188.0702 m/z @9.29 [CD8350_2.mzXML]	188.07015991210938	9.292783333333334	2.0633333333333335	11.27005	9.206716666666665	3764243.25	2.764998867284349E7	1	1187	0.09816482865865872	1.4953802531855769	1.6043768417203899	188.06053161621094	188.07591247558594
401	188.10092163085938	9.278333333333334					1	DETECTED	188.1009 m/z @9.28 [CD8350_2.mzXML]	188.10092163085938	9.278333333333334	9.249416666666667	17.663833333333333	8.414416666666666	4449.3916015625	945885.2557779539	0	1187	5.484571901574789	145.49423631123565	244.40623641327898	188.0935516357422	188.10760498046875
402	188.6707305908203	9.292783333333334					1	DETECTED	188.6707 m/z @9.29 [CD8350_2.mzXML]	188.6707305908203	9.292783333333334	0.31858333333333333	9.364683333333334	9.046100000000001	9622.3544921875	1026668.5905115965	0	1187	0.09731218256222363	0.5040059281050121	0.008011856210024225	188.6612548828125	188.6709747314453
403	188.95558166503906	1.5220166666666666					1	DETECTED	188.9556 m/z @1.52 [CD8350_2.mzXML]	188.95558166503906	1.5220166666666666	1.5220166666666666	1.6115166666666667	0.08950000000000014	4204.51220703125	16761.48610644532	0	1187	0.0710677286575343	null	null	188.95497131347656	188.95584106445312
404	189.02374267578125	13.627833333333333					1	DETECTED	189.0237 m/z @13.63 [CD8350_2.mzXML]	189.02374267578125	13.627833333333333	11.085916666666666	17.1875	6.101583333333334	6262.95947265625	741432.6412008363	0	1187	1.2919619743126791	1.2001934235976788	1.4003868471953576	189.0232391357422	189.02452087402344
405	189.07362365722656	9.292783333333334					1	DETECTED	189.0736 m/z @9.29 [CD8350_2.mzXML]	189.07362365722656	9.292783333333334	9.201633333333332	10.417733333333333	1.2161000000000008	346833.1875	2577287.9502588487	0	1187	0.10018402139417937	1.5315059566838776	1.5974924833851687	189.0733642578125	189.073974609375
406	189.0867156982422	2.57425					1	DETECTED	189.0867 m/z @2.57 [CD8350_2.mzXML]	189.0867156982422	2.57425	1.8664833333333335	18.195833333333333	16.329349999999998	42733.11328125	5357199.409670313	0	1187	0.9934159316348716	4.892254870581277	10.287084099720094	189.08631896972656	189.09104919433594
407	189.19873046875	9.264100000000001					1	DETECTED	189.1987 m/z @9.26 [CD8350_2.mzXML]	189.19873046875	9.264100000000001	9.2346	9.379783333333334	0.14518333333333366	12331.146484375	69440.7460241699	0	1187	0.09327199097131178	2.460734463276798	4.413005747344225	189.1982879638672	189.19882202148438
408	190.0496368408203	10.103033333333334					1	DETECTED	190.0496 m/z @10.10 [CD8350_2.mzXML]	190.0496368408203	10.103033333333334	8.4394	10.1902	1.7508000000000017	3193.4609375	124431.68694543472	0	1187	0.23748827692208252	0.5261976797771944	0.0523953595543889	190.0495147705078	190.05007934570312
409	190.08583068847656	10.849733333333335					1	DETECTED	190.0858 m/z @10.85 [CD8350_2.mzXML]	190.08583068847656	10.849733333333335	2.4636333333333336	11.170383333333332	8.706749999999998	47847.4765625	1295982.826204956	0	1187	0.09783029334097648	0.5886695078513345	0.207512901888966	190.0772705078125	190.0905303955078
410	190.14361572265625	10.400166666666667					1	DETECTED	190.1436 m/z @10.40 [CD8350_2.mzXML]	190.14361572265625	10.400166666666667	0.10126666666666666	20.0015	19.900233333333333	19055.79296875	1763605.7985809324	0	1187	0.2756843422037125	0.9380116167976693	0.9339317576294847	190.14248657226562	190.14466857910156
411	190.96766662597656	13.725783333333334					1	DETECTED	190.9677 m/z @13.73 [CD8350_2.mzXML]	190.96766662597656	13.725783333333334	0.28231666666666666	19.94633333333333	19.664016666666665	4537.6982421875	1555767.9611330559	0	1187	2.0020708330613104	0.7313595947473864	0.462719189494773	190.9578094482422	190.96864318847656
412	190.9801788330078	11.319099999999999					1	DETECTED	190.9802 m/z @11.32 [CD8350_2.mzXML]	190.9801788330078	11.319099999999999	1.4602666666666666	16.4741	15.013833333333334	7270.09228515625	2532358.414294525	0	1187	0.16304448693704288	0.7614406708028334	0.4271157223281952	190.97947692871094	190.98944091796875
413	191.01766967773438	3.5111					1	DETECTED	191.0177 m/z @3.51 [CD8350_2.mzXML]	191.01766967773438	3.5111	1.5369833333333331	16.146349999999998	14.609366666666665	19063.74609375	1487639.9469689326	0	1187	0.2774718730474448	10.747943144926067	0.5548071206435164	191.00816345214844	191.02247619628906
414	191.03985595703125	1.8234333333333335					1	DETECTED	191.0399 m/z @1.82 [CD8350_2.mzXML]	191.03985595703125	1.8234333333333335	1.4602666666666666	16.784833333333335	15.32456666666667	82841.265625	2994062.2657488864	0	1187	0.09430958972557946	1.2560363206253167	25.121033670729	191.0299072265625	191.04891967773438
415	191.07606506347656	1.6896666666666667					1	DETECTED	191.0761 m/z @1.69 [CD8350_2.mzXML]	191.07606506347656	1.6896666666666667	1.5965666666666667	10.780166666666666	9.1836	54137.48046875	3076128.294054749	0	1187	0.07340274378382694	51.65055366554844	116.130784863546	191.06971740722656	191.08277893066406
416	191.1466064453125	10.382266666666668					1	DETECTED	191.1466 m/z @10.38 [CD8350_2.mzXML]	191.1466064453125	10.382266666666668	10.207633333333332	10.382266666666668	0.17463333333333608	1970.4454345703125	11811.656446411233	0	1187	0.02921898037047832	0.5	null	191.14639282226562	191.14688110351562
417	192.0082244873047	11.22025					1	DETECTED	192.0082 m/z @11.22 [CD8350_2.mzXML]	192.0082244873047	11.22025	8.532883333333334	19.854666666666667	11.321783333333332	2646.25	708943.8181389157	0	1187	6.118750061624899	2.106482802247554	3.212965604495108	192.00497436523438	192.0138702392578
418	192.06549072265625	8.218					1	DETECTED	192.0655 m/z @8.22 [CD8350_2.mzXML]	192.06549072265625	8.218	1.8376	17.682166666666667	15.844566666666667	4718.93798828125	1031711.995840759	0	1187	0.25437251242206393	1.241659352600673	null	192.0647430419922	192.07391357421875
419	192.9611358642578	2.207066666666667					1	DETECTED	192.9611 m/z @2.21 [CD8350_2.mzXML]	192.9611358642578	2.207066666666667	2.0917	18.561	16.4693	9733.3603515625	1407073.674505951	0	1187	0.1315016710230248	59.60505586174885	116.52765798561768	192.96075439453125	192.96522521972656
420	193.0342559814453	3.7728166666666665					1	DETECTED	193.0343 m/z @3.77 [CD8350_2.mzXML]	193.0342559814453	3.7728166666666665	1.7236166666666668	17.663833333333333	15.940216666666666	4593.36181640625	1021173.326483612	0	1187	0.30986800065842957	3.8893755286615916	6.778751057323182	193.0333251953125	193.037841796875
421	193.055419921875	1.5369833333333331					1	DETECTED	193.0554 m/z @1.54 [CD8350_2.mzXML]	193.055419921875	1.5369833333333331	1.4416499999999999	7.814266666666667	6.372616666666667	11946.1005859375	1936350.8240926513	0	1187	0.17145398243580123	33.422814685314705	64.27230761216092	193.055419921875	193.06105041503906
422	193.08572387695312	10.54155					1	DETECTED	193.0857 m/z @10.54 [CD8350_2.mzXML]	193.08572387695312	10.54155	10.498616666666667	11.051833333333333	0.5532166666666658	39959.6015625	275039.6081829838	0	1187	0.08826148739178485	2.834204481796775	3.4610956956125785	193.0851593017578	193.08615112304688
423	193.0969696044922	2.96785					1	DETECTED	193.0970 m/z @2.97 [CD8350_2.mzXML]	193.0969696044922	2.96785	2.6018333333333334	9.1157	6.513866666666667	7281.22802734375	498391.19725067145	0	1187	0.1234592242553183	8.898319748645331	1.284249704897292	193.0962371826172	193.1007080078125
424	193.13133239746094	1.8234333333333335					1	DETECTED	193.1313 m/z @1.82 [CD8350_2.mzXML]	193.13133239746094	1.8234333333333335	0.17335	19.909499999999998	19.73615	3538.082275390625	1254558.8904914856	0	1187	9.183796100750438	5.980349477299126	10.96069895459825	193.1214599609375	193.13397216796875
425	193.15447998046875	1.8664833333333335					1	DETECTED	193.1545 m/z @1.87 [CD8350_2.mzXML]	193.15447998046875	1.8664833333333335	1.85185	16.09135	14.239499999999998	20777.33203125	7008701.027922696	0	1187	13.05438292968885	447.7114677601958	865.916133371464	193.1543731689453	193.1590576171875
426	194.03334045410156	16.347183333333334					1	DETECTED	194.0333 m/z @16.35 [CD8350_2.mzXML]	194.03334045410156	16.347183333333334	1.7420333333333333	19.96466666666667	18.222633333333338	3604.910400390625	1506985.2968636183	0	1187	1.4081863723750985	0.6238427312740142	0.24768546254802834	194.03155517578125	194.03387451171875
427	194.96304321289062	15.525416666666667					1	DETECTED	194.9630 m/z @15.53 [CD8350_2.mzXML]	194.96304321289062	15.525416666666667	9.999333333333334	15.780133333333334	5.780799999999999	3653.333740234375	708422.1531501462	0	1187	4.863551393547757	0.5230467630781295	0.04609352615625901	194.9624481201172	194.96356201171875
428	194.97677612304688	12.0999					1	DETECTED	194.9768 m/z @12.10 [CD8350_2.mzXML]	194.97677612304688	12.0999	1.4919	14.318283333333333	12.826383333333334	9744.275390625	1561186.4240129394	0	1187	0.5609242165926602	0.6045618086978382	0.18908977256865006	194.97592163085938	194.98123168945312
429	195.0297393798828	17.113833333333332					1	DETECTED	195.0297 m/z @17.11 [CD8350_2.mzXML]	195.0297393798828	17.113833333333332	8.911183333333334	19.983	11.071816666666667	6284.61572265625	1843751.9642995594	0	1187	8.964357693094026	0.6748926668007698	1.2759833501221276	195.0291290283203	195.03042602539062
430	195.06491088867188	10.950283333333335					1	DETECTED	195.0649 m/z @10.95 [CD8350_2.mzXML]	195.06491088867188	10.950283333333335	10.883933333333333	13.180016666666667	2.2960833333333337	20888.51171875	550439.1799267586	0	1187	0.10050301183101595	17.302813363476076	3.895007035254222	195.06431579589844	195.06784057617188
431	195.08749389648438	9.96445					1	DETECTED	195.0875 m/z @9.96 [CD8350_2.mzXML]	195.08749389648438	9.96445	0.10126666666666666	20.0015	19.900233333333333	26053.32421875	1.1075422066877073E7	0	1187	13.671802441751403	0.7206339490088548	0.6294469000426763	195.08236694335938	195.08819580078125
432	195.10096740722656	11.564633333333335					1	DETECTED	195.1010 m/z @11.56 [CD8350_2.mzXML]	195.10096740722656	11.564633333333335	1.6267333333333334	16.274066666666666	14.647333333333332	43575.60546875	2210061.3764477847	0	1187	0.08883374993219384	0.5398144070150308	0.019872130161133348	195.0909881591797	195.1024627685547
433	195.11293029785156	9.379783333333334					1	DETECTED	195.1129 m/z @9.38 [CD8350_2.mzXML]	195.11293029785156	9.379783333333334	3.173783333333333	10.068316666666668	6.894533333333335	13382.8125	2443810.5649690554	0	1187	null	0.5401320241390378	0.046624196439502906	195.11221313476562	195.1131134033203
434	196.00257873535156	19.817666666666664					1	DETECTED	196.0026 m/z @19.82 [CD8350_2.mzXML]	196.00257873535156	19.817666666666664	1.00615	20.0015	18.99535	5534.568359375	1658102.773091735	0	1187	0.966225336488705	0.5048861911718975	0.037815872053727696	196.0018768310547	196.00323486328125
435	196.0602569580078	9.201633333333332					1	DETECTED	196.0603 m/z @9.20 [CD8350_2.mzXML]	196.0602569580078	9.201633333333332	8.962150000000001	18.415166666666668	9.453016666666667	9349.888671875	929934.6688112796	0	1187	0.06908816668188678	19.73627253114366	2.831649114857526	196.0599822998047	196.0689697265625
436	196.09046936035156	0.66255					1	DETECTED	196.0905 m/z @0.66 [CD8350_2.mzXML]	196.09046936035156	0.66255	0.10126666666666666	19.983	19.881733333333333	2448.33349609375	1465634.215118622	0	1187	0.8141502112464883	17.710960002375508	34.421920004751016	196.08998107910156	196.09140014648438
437	196.10433959960938	11.564633333333335					1	DETECTED	196.1043 m/z @11.56 [CD8350_2.mzXML]	196.10433959960938	11.564633333333335	2.7279	18.287666666666667	15.559766666666667	7484.0126953125	1576090.6460126343	0	1187	10.667290559461314	0.8804026374753867	0.6187080273026346	196.09568786621094	196.10484313964844
438	196.8647003173828	2.0349					1	DETECTED	196.8647 m/z @2.03 [CD8350_2.mzXML]	196.8647003173828	2.0349	1.7236166666666668	2.2933000000000003	0.5696833333333335	20274.5	303744.1609427492	0	1187	0.2878753006278234	0.915055951169889	0.6760939241909065	196.86441040039062	196.8650665283203
439	196.95599365234375	11.697833333333334					1	DETECTED	196.9560 m/z @11.70 [CD8350_2.mzXML]	196.95599365234375	11.697833333333334	11.0174	19.471833333333333	8.454433333333332	7264.12890625	908253.7569023131	0	1187	1.047198677361001	6.212536128937442	4.942256484390763	196.95504760742188	196.95635986328125
440	197.0645751953125	15.543650000000001					1	DETECTED	197.0646 m/z @15.54 [CD8350_2.mzXML]	197.0645751953125	15.543650000000001	6.6217500000000005	19.690333333333335	13.068583333333335	9686.83984375	2342449.9761493215	0	1187	2.8458032729756564	0.7577515387893972	0.6056414644811552	197.0620574951172	197.06494140625
441	197.12832641601562	9.796033333333332					1	DETECTED	197.1283 m/z @9.80 [CD8350_2.mzXML]	197.12832641601562	9.796033333333332	3.9631833333333333	14.416816666666668	10.453633333333334	19580.01171875	1071224.9083709102	0	1187	0.0954771735844151	0.8960999625683274	0.27968735907054243	197.127685546875	197.13186645507812
442	198.03150939941406	10.498616666666667					1	DETECTED	198.0315 m/z @10.50 [CD8350_2.mzXML]	198.03150939941406	10.498616666666667	10.138083333333332	11.119933333333334	0.9818500000000014	58884.26953125	455473.8670899653	0	1187	0.0926079589665374	2.0949905023833573	5.869089646158548	198.03102111816406	198.03163146972656
443	198.05255126953125	10.584100000000001					1	DETECTED	198.0526 m/z @10.58 [CD8350_2.mzXML]	198.05255126953125	10.584100000000001	1.6422999999999999	12.63425	10.99195	39728.1328125	2507518.228791992	0	1187	0.08502886990913083	0.6146385515220648	0.010242665843837895	198.05142211914062	198.0606231689453
444	198.08473205566406	1.8664833333333335					1	DETECTED	198.0847 m/z @1.87 [CD8350_2.mzXML]	198.08473205566406	1.8664833333333335	1.8376	2.3359	0.4983000000000002	22144.3125	214741.30262133788	0	1187	0.06264067133007711	8.875918096102614	15.979601819346453	198.0839080810547	198.08473205566406
445	198.09690856933594	7.919700000000001					1	DETECTED	198.0969 m/z @7.92 [CD8350_2.mzXML]	198.09690856933594	7.919700000000001	3.0409	10.347100000000001	7.3062000000000005	3096.3896484375	533100.0125092162	0	1187	1.2239229778845049	0.7487701893908338	0.19072577618524633	198.0960693359375	198.0985565185547
446	198.8617706298828	2.0349					1	DETECTED	198.8618 m/z @2.03 [CD8350_2.mzXML]	198.8617706298828	2.0349	1.7236166666666668	2.3217166666666667	0.5980999999999999	22253.923828125	340269.8981541749	0	1187	0.3494020579473929	0.9607003266049156	0.6100742575446287	198.8614501953125	198.86207580566406
447	198.93983459472656	1.5813833333333334					1	DETECTED	198.9398 m/z @1.58 [CD8350_2.mzXML]	198.93983459472656	1.5813833333333334	1.4602666666666666	1.6581000000000001	0.19783333333333353	221292.75	1396653.516046875	0	1187	0.3334526497053587	0.8110505236580415	0.5854449026764941	198.9395294189453	198.93997192382812
448	199.00595092773438	9.184116666666666					1	DETECTED	199.0060 m/z @9.18 [CD8350_2.mzXML]	199.00595092773438	9.184116666666666	9.0808	16.40138333333333	7.320583333333332	3200.885498046875	464376.55775451654	0	1187	0.3192277958110594	35.42789159541874	69.85578319083749	199.00198364257812	199.015869140625
449	199.0165252685547	14.938266666666667					1	DETECTED	199.0165 m/z @14.94 [CD8350_2.mzXML]	199.0165252685547	14.938266666666667	10.016133333333332	18.287666666666667	8.271533333333334	1564.9193115234375	523833.6014280091	0	1187	1.2258819512868548	0.8402386499078989	0.6804772998157976	199.01608276367188	199.01776123046875
450	199.05982971191406	11.102966666666667					1	DETECTED	199.0598 m/z @11.10 [CD8350_2.mzXML]	199.05982971191406	11.102966666666667	2.3359	11.236866666666666	8.900966666666665	5938.1689453125	918773.71890271	0	1187	0.6199721472243169	0.5076365336942801	0.015273067388560081	199.05564880371094	199.0681610107422
451	200.02857971191406	10.498616666666667					1	DETECTED	200.0286 m/z @10.50 [CD8350_2.mzXML]	200.02857971191406	10.498616666666667	1.93705	10.659016666666668	8.721966666666669	17080.8515625	2537842.2793477788	0	1187	0.08919458896262	0.5099089819773088	0.018316943968444986	200.0229949951172	200.02870178222656
452	200.04031372070312	1.7781333333333333					1	DETECTED	200.0403 m/z @1.78 [CD8350_2.mzXML]	200.04031372070312	1.7781333333333333	1.6896666666666667	2.9968	1.3071333333333333	9781.953125	327506.45779296884	0	1187	1.1686671876276933	7.387716654107006	13.831773460802053	200.04000854492188	200.04432678222656
453	200.12782287597656	2.207066666666667					1	DETECTED	200.1278 m/z @2.21 [CD8350_2.mzXML]	200.12782287597656	2.207066666666667	1.9787666666666666	6.72685	4.748083333333334	9541.2412109375	439685.6344527892	0	1187	0.04370793275367735	2.7762398455541906	4.365460462166314	200.12730407714844	200.12867736816406
454	200.9374542236328	1.5813833333333334					1	DETECTED	200.9375 m/z @1.58 [CD8350_2.mzXML]	200.9374542236328	1.5813833333333334	1.4919	1.6267333333333334	0.13483333333333336	30477.111328125	153243.92334863284	0	1187	0.13116312536808894	0.7533991432296516	0.5067982864593032	200.9371337890625	200.9376678466797
455	200.972900390625	1.5517666666666665					1	DETECTED	200.9729 m/z @1.55 [CD8350_2.mzXML]	200.972900390625	1.5517666666666665	1.4602666666666666	2.3359	0.8756333333333335	73352.546875	958929.6625502929	0	1187	0.13578970520521927	4.784881602914395	1.1802966586541617	200.96690368652344	200.97299194335938
456	201.0157470703125	1.93705					1	DETECTED	201.0157 m/z @1.94 [CD8350_2.mzXML]	201.0157470703125	1.93705	1.7236166666666668	3.5265	1.8028833333333332	98865.8046875	1480246.646582733	0	1187	0.09908842705630394	2.8342095717382274	3.680735161279305	201.0152587890625	201.01646423339844
457	201.11178588867188	0.26426666666666665					1	DETECTED	201.1118 m/z @0.26 [CD8350_2.mzXML]	201.11178588867188	0.26426666666666665	0.10126666666666666	20.0015	19.900233333333333	36705.04296875	2.7281299208354473E7	1	1187	12.096022876058967	61.04366053169735	80.25873089959987	201.11138916015625	201.1123046875
458	202.04725646972656	9.796033333333332					1	DETECTED	202.0473 m/z @9.80 [CD8350_2.mzXML]	202.04725646972656	9.796033333333332	1.7940833333333333	10.103033333333334	8.308950000000001	36067.875	7191337.76631842	0	1187	7.929178725119959	0.5180651366784403	0.030127893034869346	202.04702758789062	202.0477294921875
459	202.11509704589844	0.6082833333333333					1	DETECTED	202.1151 m/z @0.61 [CD8350_2.mzXML]	202.11509704589844	0.6082833333333333	0.11925000000000001	20.0015	19.88225	4478.62890625	3031588.6918473854	0	1187	18.25940484224104	20.328113284711335	39.65622656942268	202.10670471191406	202.11618041992188
460	202.9706573486328	1.5517666666666665					1	DETECTED	202.9707 m/z @1.55 [CD8350_2.mzXML]	202.9706573486328	1.5517666666666665	1.4602666666666666	10.866966666666666	9.4067	18206.3046875	1454298.8258233643	0	1187	0.10681225173986042	49.43475643035828	4.359434740833751	202.96798706054688	202.9706573486328
461	203.02259826660156	9.493866666666666					1	DETECTED	203.0226 m/z @9.49 [CD8350_2.mzXML]	203.02259826660156	9.493866666666666	1.8234333333333335	9.52745	7.704016666666666	7354.24609375	1407954.3386363522	0	1187	0.1285983546755105	0.5021891418563924	0.00437828371278473	203.01409912109375	203.03228759765625
462	203.0518341064453	1.8234333333333335					1	DETECTED	203.0518 m/z @1.82 [CD8350_2.mzXML]	203.0518341064453	1.8234333333333335	1.6896666666666667	18.724833333333333	17.035166666666665	1818098.375	3.014782417935957E7	1	1187	0.23739943378549144	5.8418256562546444	10.146038331456749	203.0502166748047	203.0535125732422
463	203.1063232421875	12.220149999999999					1	DETECTED	203.1063 m/z @12.22 [CD8350_2.mzXML]	203.1063232421875	12.220149999999999	5.3977	18.9255	13.5278	7236.90771484375	1052903.5063848265	0	1187	0.07887855357186879	0.991418038974269	0.982836077948538	203.09881591796875	203.11573791503906
464	203.82345581054688	9.278333333333334					1	DETECTED	203.8235 m/z @9.28 [CD8350_2.mzXML]	203.82345581054688	9.278333333333334	9.218816666666667	9.561083333333332	0.3422666666666654	17003.966796875	117580.39063531459	0	1187	0.08263970928308062	2.875385046205513	4.654371691516728	203.82310485839844	203.8240203857422
465	204.0421142578125	8.564150000000001					1	DETECTED	204.0421 m/z @8.56 [CD8350_2.mzXML]	204.0421142578125	8.564150000000001	8.486333333333333	15.238583333333334	6.752250000000002	2568.0595703125	432480.0453636475	0	1187	0.4426926746133226	43.385628614263084	85.77125722852617	204.03549194335938	204.04214477539062
466	204.05545043945312	1.8234333333333335					1	DETECTED	204.0555 m/z @1.82 [CD8350_2.mzXML]	204.05545043945312	1.8234333333333335	1.7940833333333333	15.506983333333332	13.7129	103906.90625	2465420.7200315567	0	1187	0.3803675319821149	44.30662590580513	92.41473832274903	204.05198669433594	204.0654296875
467	204.12257385253906	1.9230166666666666					1	DETECTED	204.1226 m/z @1.92 [CD8350_2.mzXML]	204.12257385253906	1.9230166666666666	1.8950333333333333	8.235899999999999	6.340866666666666	908891.5	8812517.848350286	1	1187	0.05039972197651088	8.601661919214271	9.101012223614267	204.1220245361328	204.12322998046875
468	204.41619873046875	9.292783333333334					1	DETECTED	204.4162 m/z @9.29 [CD8350_2.mzXML]	204.41619873046875	9.292783333333334	9.2346	9.460116666666666	0.2255166666666657	12385.8388671875	75591.05401257305	0	1187	0.09401704224614882	1.937983385849299	2.875966771698598	204.41600036621094	204.4164581298828
469	204.95657348632812	1.6422999999999999					1	DETECTED	204.9566 m/z @1.64 [CD8350_2.mzXML]	204.95657348632812	1.6422999999999999	1.5813833333333334	11.65195	10.070566666666666	53887.1796875	1842602.5216450195	0	1187	0.0579783444009454	1.0668483733336305	0.7469092746767312	204.94696044921875	204.9567108154297
470	204.99618530273438	12.0043					1	DETECTED	204.9962 m/z @12.00 [CD8350_2.mzXML]	204.99618530273438	12.0043	9.321066666666667	15.22125	5.900183333333333	5322.36865234375	832880.7778670655	0	1187	1.0484375717716325	1.099454016919885	1.1989080338397697	204.9945831298828	204.99668884277344
471	205.04714965820312	9.411116666666667					1	DETECTED	205.0471 m/z @9.41 [CD8350_2.mzXML]	205.04714965820312	9.411116666666667	1.7781333333333333	9.510449999999999	7.732316666666666	16033.8701171875	1374681.1414741208	0	1187	7.438135542768364	0.5065068485672923	0.6696229431565794	205.04457092285156	205.0565185546875
472	205.08551025390625	12.47395					1	DETECTED	205.0855 m/z @12.47 [CD8350_2.mzXML]	205.08551025390625	12.47395	0.10126666666666666	19.94633333333333	19.845066666666664	23951.275390625	4032383.9393445454	0	1187	0.18822244558111478	0.6010048458532659	0.46600395828803337	205.0792694091797	205.0863494873047
473	205.09678649902344	9.292783333333334					1	DETECTED	205.0968 m/z @9.29 [CD8350_2.mzXML]	205.09678649902344	9.292783333333334	9.201633333333332	11.153616666666666	1.9519833333333345	4598234.5	3.3341789844832152E7	1	1187	0.0949536059167162	1.739180885110416	1.5830263183721305	205.09671020507812	205.097412109375
474	205.12608337402344	1.9230166666666666					1	DETECTED	205.1261 m/z @1.92 [CD8350_2.mzXML]	205.12608337402344	1.9230166666666666	1.9089833333333333	11.034699999999999	9.125716666666666	82851.5546875	1494655.4750054625	0	1187	0.05171306638715545	261.5560997158355	26.58663992215878	205.11813354492188	205.1338348388672
475	205.7808380126953	9.306866666666668					1	DETECTED	205.7808 m/z @9.31 [CD8350_2.mzXML]	205.7808380126953	9.306866666666668	9.218816666666667	9.395616666666665	0.1767999999999983	10404.1533203125	61183.876579467586	0	1187	0.10456905561238194	1.0039750141964598	1.1093616428803215	205.7803497314453	205.78102111816406
476	205.98709106445312	11.286399999999999					1	DETECTED	205.9871 m/z @11.29 [CD8350_2.mzXML]	205.98709106445312	11.286399999999999	0.10126666666666666	20.0015	19.900233333333333	23955.564453125	3668819.4934646427	0	1187	0.27898920426309815	1.9247320716556582	1.46062133784158	205.9773406982422	205.9945068359375
477	206.08087158203125	10.347100000000001					1	DETECTED	206.0809 m/z @10.35 [CD8350_2.mzXML]	206.08087158203125	10.347100000000001	3.1588333333333334	10.950283333333335	7.791450000000001	71418.6484375	1738955.7434079882	0	1187	0.09724380163410018	0.5215037026223074	0.029916487341089044	206.07472229003906	206.08937072753906
478	206.1001739501953	9.278333333333334					1	DETECTED	206.1002 m/z @9.28 [CD8350_2.mzXML]	206.1001739501953	9.278333333333334	2.42165	10.17275	7.751100000000001	486274.75	4819339.94489465	0	1187	0.09067095039855033	1.9510175281373114	2.188422941618527	206.1001434326172	206.10263061523438
479	206.38223266601562	9.278333333333334					1	DETECTED	206.3822 m/z @9.28 [CD8350_2.mzXML]	206.38223266601562	9.278333333333334	9.218816666666667	9.4434	0.22458333333333336	16072.0546875	96577.46048364259	0	1187	0.08707477084294091	1.8867264071688465	2.7472914946565705	206.38134765625	206.38241577148438
480	206.89334106445312	1.7781333333333333					1	DETECTED	206.8933 m/z @1.78 [CD8350_2.mzXML]	206.89334106445312	1.7781333333333333	1.6896666666666667	8.995816666666666	7.30615	47271.52734375	1061609.4194883117	0	1187	0.06172631291086228	2.3977818899127152	3.542648032248554	206.8932647705078	206.8944091796875
481	206.9911651611328	16.274066666666666					1	DETECTED	206.9912 m/z @16.27 [CD8350_2.mzXML]	206.9911651611328	16.274066666666666	3.39005	19.983	16.592950000000002	6573.17236328125	2052154.876382509	0	1187	1.185030517059765	0.6439354445624489	0.274925273462204	206.98768615722656	206.99644470214844
482	207.0262451171875	9.662849999999999					1	DETECTED	207.0262 m/z @9.66 [CD8350_2.mzXML]	207.0262451171875	9.662849999999999	1.5070666666666668	15.2733	13.766233333333334	68549.8515625	3217685.5622309567	0	1187	0.625230583309202	0.7886481610701919	0.5458589341361745	207.01626586914062	207.02647399902344
483	207.1043243408203	9.292783333333334					1	DETECTED	207.1043 m/z @9.29 [CD8350_2.mzXML]	207.1043243408203	9.292783333333334	2.9821666666666666	10.138083333333332	7.155916666666666	18719.568359375	1180952.5817660522	0	1187	0.8123117576659826	0.5122307148704195	1.0443892807223796	207.1039581298828	207.11265563964844
484	208.049072265625	16.675666666666665					1	DETECTED	208.0491 m/z @16.68 [CD8350_2.mzXML]	208.049072265625	16.675666666666665	4.9760333333333335	19.983	15.006966666666667	12818.7236328125	3218321.894663452	0	1187	6.989172704237594	0.6413434609061823	1.3304570102956659	208.04849243164062	208.05450439453125
485	208.8904266357422	1.7781333333333333					1	DETECTED	208.8904 m/z @1.78 [CD8350_2.mzXML]	208.8904266357422	1.7781333333333333	1.6896666666666667	2.1203166666666666	0.43065	33865.99609375	288041.2303173828	0	1187	0.08379452150594746	2.4339675960813856	2.028275747587421	208.89004516601562	208.89080810546875
486	208.93096923828125	9.8613					1	DETECTED	208.9310 m/z @9.86 [CD8350_2.mzXML]	208.93096923828125	9.8613	2.134666666666667	11.253549999999999	9.118883333333333	8069.41943359375	2559333.8828898924	0	1187	9.043636805241732	0.5900942195609127	0.18018843912182525	208.93096923828125	208.9375
487	208.97853088378906	13.926666666666668					1	DETECTED	208.9785 m/z @13.93 [CD8350_2.mzXML]	208.97853088378906	13.926666666666668	5.414966666666667	15.488883333333332	10.073916666666666	6518.31494140625	1173583.437434204	0	1187	0.560303521941	0.5917687810112354	0.18353756202247073	208.97711181640625	208.98419189453125
488	209.03306579589844	1.5517666666666665					1	DETECTED	209.0331 m/z @1.55 [CD8350_2.mzXML]	209.03306579589844	1.5517666666666665	1.4416499999999999	7.112633333333333	5.670983333333333	40440.58203125	635743.011228424	0	1187	0.10935927103109266	0.7809788354433624	0.5250739791460525	209.03260803222656	209.03436279296875
489	209.04544067382812	16.237633333333335					1	DETECTED	209.0454 m/z @16.24 [CD8350_2.mzXML]	209.04544067382812	16.237633333333335	8.774183333333333	19.983	11.208816666666667	26905.984375	5481241.830530817	0	1187	2.3138484316144137	0.7703142288167865	0.4874394318185962	209.0442657470703	209.0460205078125
490	209.09182739257812	8.235899999999999					1	DETECTED	209.0918 m/z @8.24 [CD8350_2.mzXML]	209.09182739257812	8.235899999999999	7.0601	8.978916666666667	1.9188166666666664	44372.33984375	847265.0128403946	0	1187	0.17340540486972245	0.6421019281558399	0.2463805655902603	209.09164428710938	209.09242248535156
491	209.11688232421875	12.051466666666666					1	DETECTED	209.1169 m/z @12.05 [CD8350_2.mzXML]	209.11688232421875	12.051466666666666	5.092	12.666500000000001	7.574500000000001	187065.015625	2138442.966136201	1	1187	0.08460167346824932	0.7680829980242164	4.51572843770421	209.11395263671875	209.11761474609375
492	209.16464233398438	9.844416666666666					1	DETECTED	209.1646 m/z @9.84 [CD8350_2.mzXML]	209.16464233398438	9.844416666666666	9.577733333333333	17.150333333333332	7.5725999999999996	8931.30859375	767209.5504694215	0	1187	4.221747377665647	14.197737641397433	15.543349932944901	209.163818359375	209.16696166992188
493	210.1202850341797	12.051466666666666					1	DETECTED	210.1203 m/z @12.05 [CD8350_2.mzXML]	210.1202850341797	12.051466666666666	4.379166666666666	12.324616666666666	7.945449999999999	22022.779296875	2653698.489477295	0	1187	0.09894390117092655	0.5178010505324349	0.028225706480245888	210.11166381835938	210.1219024658203
494	210.93515014648438	11.27005					1	DETECTED	210.9352 m/z @11.27 [CD8350_2.mzXML]	210.93515014648438	11.27005	10.967016666666666	18.743333333333332	7.776316666666666	10961.0625	1077524.1485665885	0	1187	0.7570366496677039	10.191473946336608	16.114204622027685	210.93421936035156	210.93638610839844
495	211.0051727294922	11.051833333333333					1	DETECTED	211.0052 m/z @11.05 [CD8350_2.mzXML]	211.0051727294922	11.051833333333333	10.727583333333333	11.236866666666666	0.5092833333333324	3993.070556640625	73545.83284204111	0	1187	0.17602924902719508	0.7853251092264203	0.5706502184528407	211.00245666503906	211.00558471679688
496	211.0417022705078	2.882233333333333					1	DETECTED	211.0417 m/z @2.88 [CD8350_2.mzXML]	211.0417022705078	2.882233333333333	2.1778	17.351666666666667	15.173866666666667	14727.248046875	1570459.2743034975	0	1187	0.77466333842293	0.9350354953361132	0.8078081553827728	211.04066467285156	211.04263305664062
497	211.0574493408203	9.460116666666666					1	DETECTED	211.0574 m/z @9.46 [CD8350_2.mzXML]	211.0574493408203	9.460116666666666	1.4602666666666666	15.1701	13.709833333333332	8382.173828125	2158895.792206787	0	1187	0.09128161994071782	0.8568806498455179	106.02327984105825	211.0543670654297	211.06581115722656
498	211.08004760742188	14.268666666666666					1	DETECTED	211.0800 m/z @14.27 [CD8350_2.mzXML]	211.08004760742188	14.268666666666666	12.8644	18.871166666666667	6.0067666666666675	4956.54052734375	884099.2482628785	0	1187	0.7425207137852272	2.1387556969236616	3.2775113938473233	211.0745086669922	211.0886688232422
499	211.13262939453125	12.18525					1	DETECTED	211.1326 m/z @12.19 [CD8350_2.mzXML]	211.13262939453125	12.18525	0.10126666666666666	20.0015	19.900233333333333	12835.8681640625	3206604.22686438	0	1187	0.13212572851228188	1.0005284016293867	0.5847855424492847	211.12269592285156	211.1339874267578
500	211.1439666748047	10.3117					1	DETECTED	211.1440 m/z @10.31 [CD8350_2.mzXML]	211.1439666748047	10.3117	10.277183333333333	18.943666666666665	8.666483333333332	10441.3837890625	1964368.8134088132	0	1187	0.1535401903731426	125.54056011588573	250.08112023177145	211.14381408691406	211.14735412597656
501	211.16912841796875	14.5914					1	DETECTED	211.1691 m/z @14.59 [CD8350_2.mzXML]	211.16912841796875	14.5914	14.335216666666668	15.101966666666668	0.76675	3410.260498046875	108285.13868090825	0	1187	0.509234383687243	1.4964868908984499	1.9929737817968998	211.1686248779297	211.1693878173828
502	212.01939392089844	11.394499999999999					1	DETECTED	212.0194 m/z @11.39 [CD8350_2.mzXML]	212.01939392089844	11.394499999999999	11.349533333333333	11.666950000000002	0.31741666666666823	43203.12890625	306848.3023573619	0	1187	0.10110423650059808	3.529466271312193	3.0181063529811905	212.0184326171875	212.01954650878906
503	212.0678253173828	10.866966666666666					1	DETECTED	212.0678 m/z @10.87 [CD8350_2.mzXML]	212.0678253173828	10.866966666666666	4.18585	11.000483333333333	6.814633333333333	7144.06103515625	1211682.337911926	0	1187	0.11513275173521542	0.509992092140286	0.02215259004626123	212.06097412109375	212.0680389404297
504	212.8387908935547	2.0917					1	DETECTED	212.8388 m/z @2.09 [CD8350_2.mzXML]	212.8387908935547	2.0917	1.7236166666666668	2.3501333333333334	0.6265166666666666	13946.90234375	260125.6927279053	0	1187	0.21043885055834055	0.851052750735794	0.5624462532048962	212.83816528320312	212.83892822265625
505	213.1778106689453	10.56985					1	DETECTED	213.1778 m/z @10.57 [CD8350_2.mzXML]	213.1778106689453	10.56985	1.2418666666666667	19.59916666666667	18.357300000000002	11348.6162109375	1413241.611236847	0	1187	0.056746703207283034	0.9839908233112196	0.8467222795689213	213.17677307128906	213.18576049804688
506	213.95846557617188	18.724833333333333					1	DETECTED	213.9585 m/z @18.72 [CD8350_2.mzXML]	213.95846557617188	18.724833333333333	8.182566666666666	20.0015	11.818933333333334	3223.514892578125	905728.6798834532	0	1187	3.2056930024826578	0.5605499133646149	0.5003416992799605	213.9573516845703	213.96542358398438
507	214.91720581054688	1.5813833333333334					1	DETECTED	214.9172 m/z @1.58 [CD8350_2.mzXML]	214.91720581054688	1.5813833333333334	1.4602666666666666	1.6581000000000001	0.19783333333333353	618975.75	3438044.4113808596	0	1187	0.08899395301448787	0.7853747543595855	0.513239861675396	214.9170684814453	214.9175567626953
508	214.98858642578125	1.5517666666666665					1	DETECTED	214.9886 m/z @1.55 [CD8350_2.mzXML]	214.98858642578125	1.5517666666666665	1.4602666666666666	1.6115166666666667	0.1512500000000001	31462.513671875	185916.98411352542	0	1187	0.12462969129991452	0.8127780864478199	0.663444018796269	214.98831176757812	214.98875427246094
509	215.01626586914062	3.7571					1	DETECTED	215.0163 m/z @3.76 [CD8350_2.mzXML]	215.01626586914062	3.7571	1.9648333333333334	16.274066666666666	14.309233333333333	55741.89453125	2885125.6207817984	0	1187	1.7121861801075968	0.7739404571741123	0.21632347410810254	215.01063537597656	215.02294921875
510	215.12744140625	11.153616666666666					1	DETECTED	215.1274 m/z @11.15 [CD8350_2.mzXML]	215.12744140625	11.153616666666666	0.1552666666666667	19.5265	19.371233333333333	4334.70751953125	1194949.7697920534	0	1187	0.18089938333858413	0.8806427024659759	0.7612854049319518	215.12698364257812	215.13710021972656
511	215.16368103027344	12.220149999999999					1	DETECTED	215.1637 m/z @12.22 [CD8350_2.mzXML]	215.16368103027344	12.220149999999999	1.1877166666666668	18.761666666666667	17.57395	6269.37255859375	1456972.7928560793	0	1187	0.06991323020749363	0.7964675366268549	3.4127367955160186	215.15377807617188	215.16514587402344
512	216.922119140625	1.6896666666666667					1	DETECTED	216.9221 m/z @1.69 [CD8350_2.mzXML]	216.922119140625	1.6896666666666667	1.4919	1.9787666666666666	0.48686666666666656	113846.875	1006187.8836478275	0	1187	0.1509583798780214	1.1962141831073672	0.98964005723525	216.9132080078125	216.9226837158203
513	216.95042419433594	1.5813833333333334					1	DETECTED	216.9504 m/z @1.58 [CD8350_2.mzXML]	216.95042419433594	1.5813833333333334	1.4602666666666666	1.6581000000000001	0.19783333333333353	155968.875	1020554.1136323242	0	1187	0.12301672983218581	0.8237965251939628	0.6101076029287058	216.9500274658203	216.9506378173828
514	217.04669189453125	10.983866666666668					1	DETECTED	217.0467 m/z @10.98 [CD8350_2.mzXML]	217.04669189453125	10.983866666666668	1.6267333333333334	16.52915	14.902416666666667	5759.31689453125	1303080.978251892	0	1187	0.11604205200718454	0.7963131514637675	4.293279417884291	217.03823852539062	217.05404663085938
515	217.08169555664062	1.9089833333333333					1	DETECTED	217.0817 m/z @1.91 [CD8350_2.mzXML]	217.08169555664062	1.9089833333333333	1.8950333333333333	16.073066666666666	14.178033333333332	63226.39453125	2089890.1585747357	0	1187	0.032763655681084414	72.46641393053717	41.772121751170125	217.07969665527344	217.09036254882812
516	217.12147521972656	18.761666666666667					1	DETECTED	217.1215 m/z @18.76 [CD8350_2.mzXML]	217.12147521972656	18.761666666666667	8.876616666666667	19.96466666666667	11.088050000000003	5566.1708984375	1277108.9748353877	0	1187	1.5906378417209979	0.5608494645955258	0.13986941350940665	217.1179962158203	217.1232147216797
517	217.22726440429688	11.729066666666666					1	DETECTED	217.2273 m/z @11.73 [CD8350_2.mzXML]	217.22726440429688	11.729066666666666	11.713333333333333	12.27245	0.5591166666666663	5064.1552734375	74625.00269360364	0	1187	0.1137815786105012	17.768538135593158	34.537076271186315	217.22657775878906	217.22787475585938
518	218.08135986328125	9.292783333333334					1	DETECTED	218.0814 m/z @9.29 [CD8350_2.mzXML]	218.08135986328125	9.292783333333334	4.714066666666667	16.566216666666666	11.852149999999998	4971.2216796875	1367842.966953369	0	1187	0.07275390721136432	1.2942654965183107	1.5885309930366216	218.0756378173828	218.08628845214844
519	218.1382293701172	2.106					1	DETECTED	218.1382 m/z @2.11 [CD8350_2.mzXML]	218.1382293701172	2.106	0.10126666666666666	20.0015	19.900233333333333	18379.158203125	3661040.9266180443	0	1187	4.59383076939382	3.7615081251211904	3.9876656193360946	218.13006591796875	218.1471710205078
520	218.21121215820312	10.417733333333333					1	DETECTED	218.2112 m/z @10.42 [CD8350_2.mzXML]	218.21121215820312	10.417733333333333	4.779533333333333	10.54155	5.762016666666668	9522.623046875	934837.5278354493	0	1187	0.09805942850341687	0.5109801591524483	3.7197564461819015	218.2030029296875	218.2178192138672
521	218.96969604492188	9.828066666666667					1	DETECTED	218.9697 m/z @9.83 [CD8350_2.mzXML]	218.96969604492188	9.828066666666667	9.629166666666666	10.259983333333334	0.6308166666666679	7653.48876953125	166502.39375384542	0	1187	0.4002228140224062	1.5857633651751324	2.1715267303502648	218.9695281982422	218.9698944091797
522	218.98350524902344	1.5517666666666665					1	DETECTED	218.9835 m/z @1.55 [CD8350_2.mzXML]	218.98350524902344	1.5517666666666665	1.4602666666666666	8.1301	6.669833333333334	32183.126953125	1338552.4002344972	0	1187	0.18541432647482403	35.52821973898717	1.1845073498683254	218.98275756835938	218.9917449951172
523	219.02586364746094	1.8234333333333335					1	DETECTED	219.0259 m/z @1.82 [CD8350_2.mzXML]	219.02586364746094	1.8234333333333335	1.7420333333333333	18.65216666666667	16.910133333333338	986257.0	1.3054531557959221E7	1	1187	0.16331376544478915	4.047092252022288	10.978934858102805	219.0159149169922	219.02685546875
524	219.04322814941406	8.825333333333333					1	DETECTED	219.0432 m/z @8.83 [CD8350_2.mzXML]	219.04322814941406	8.825333333333333	8.486333333333333	11.170383333333332	2.684049999999999	9884.3095703125	388391.4150697022	0	1187	0.09081687695959673	3.9587758112094336	5.230360914780827	219.0430908203125	219.0472412109375
525	219.11724853515625	14.858316666666667					1	DETECTED	219.1172 m/z @14.86 [CD8350_2.mzXML]	219.11724853515625	14.858316666666667	8.407166666666667	18.798166666666667	10.391	7737.16162109375	1239439.8184810183	0	1187	1.4424233735304028	0.8053602846004201	3.6550017548716407	219.11012268066406	219.1230926513672
526	219.13796997070312	10.627883333333333					1	DETECTED	219.1380 m/z @10.63 [CD8350_2.mzXML]	219.13796997070312	10.627883333333333	10.56985	17.150333333333332	6.580483333333332	3847.121337890625	876028.6224055176	0	1187	6.572364640562954	56.695720850086964	112.39144170017393	219.1321563720703	219.13807678222656
527	219.17398071289062	12.255283333333333					1	DETECTED	219.1740 m/z @12.26 [CD8350_2.mzXML]	219.17398071289062	12.255283333333333	0.11925000000000001	20.0015	19.88225	17559.826171875	2043182.61330496	0	1187	0.3571696527705619	0.8432464328326603	5.227146260097908	219.17269897460938	219.17483520507812
528	219.2102813720703	13.978250000000001					1	DETECTED	219.2103 m/z @13.98 [CD8350_2.mzXML]	219.2102813720703	13.978250000000001	10.417733333333333	15.291233333333334	4.873500000000002	5240.87109375	659584.1185420228	0	1187	0.3772679952890865	0.6843810121190276	0.3687620242380552	219.20999145507812	219.2147674560547
529	220.0294647216797	1.8234333333333335					1	DETECTED	220.0295 m/z @1.82 [CD8350_2.mzXML]	220.0294647216797	1.8234333333333335	1.7609333333333335	8.323550000000001	6.562616666666667	54368.96875	1194017.9443515018	0	1187	0.1862838963328779	23.99888783825627	44.15288357449081	220.0245819091797	220.0372772216797
530	220.11782836914062	9.012599999999999					1	DETECTED	220.1178 m/z @9.01 [CD8350_2.mzXML]	220.11782836914062	9.012599999999999	3.3743166666666666	15.3807	12.006383333333332	20541.029296875	1713912.330004485	0	1187	0.08780468646857109	0.5162920573066586	0.017581078320344955	220.11517333984375	220.1214141845703
531	220.16905212402344	12.814733333333333					1	DETECTED	220.1691 m/z @12.81 [CD8350_2.mzXML]	220.16905212402344	12.814733333333333	5.974466666666667	12.880833333333333	6.906366666666666	7690.32763671875	533756.5782163697	0	1187	0.24380516396280072	0.5048316829753227	0.009663365950645273	220.168701171875	220.177734375
532	220.9342041015625	1.6422999999999999					1	DETECTED	220.9342 m/z @1.64 [CD8350_2.mzXML]	220.9342041015625	1.6422999999999999	1.5965666666666667	12.0669	10.470333333333334	83020.234375	1839874.8138894043	0	1187	0.0706956313603253	114.47157434402372	227.9431486880474	220.93055725097656	220.93426513671875
533	220.98092651367188	1.5813833333333334					1	DETECTED	220.9809 m/z @1.58 [CD8350_2.mzXML]	220.98092651367188	1.5813833333333334	1.47635	1.5965666666666667	0.12021666666666664	9462.6455078125	40364.41591259762	0	1187	0.0877933814985914	0.5722786417010473	0.14455728340209453	220.98092651367188	220.98118591308594
534	220.99676513671875	1.4602666666666666					1	DETECTED	220.9968 m/z @1.46 [CD8350_2.mzXML]	220.99676513671875	1.4602666666666666	1.4416499999999999	17.718666666666664	16.277016666666665	2822.7431640625	1107359.470507416	0	1187	14.047673036479647	437.1624888093092	873.3249776186184	220.9961395263672	221.0067596435547
535	221.02418518066406	1.8234333333333335					1	DETECTED	221.0242 m/z @1.82 [CD8350_2.mzXML]	221.02418518066406	1.8234333333333335	1.7609333333333335	11.940483333333333	10.179549999999999	66288.671875	1486282.5556722109	0	1187	0.05820904998505205	4.960712932907608	12.419435714840446	221.02073669433594	221.02581787109375
536	221.05296325683594	11.564633333333335					1	DETECTED	221.0530 m/z @11.56 [CD8350_2.mzXML]	221.05296325683594	11.564633333333335	11.533983333333333	11.778583333333334	0.24460000000000015	21458.552734375	169368.9460131838	0	1187	0.14942063652408777	3.9902120717779606	7.248558616722195	221.0528564453125	221.05349731445312
537	221.08079528808594	10.55555					1	DETECTED	221.0808 m/z @10.56 [CD8350_2.mzXML]	221.08079528808594	10.55555	10.51275	11.085916666666666	0.5731666666666655	15014.201171875	105020.31356338519	0	1187	0.08490185157652519	6.695872274143331	2.572121002151264	221.0806121826172	221.08120727539062
538	221.0919189453125	8.757383333333333					1	DETECTED	221.0919 m/z @8.76 [CD8350_2.mzXML]	221.0919189453125	8.757383333333333	5.799833333333334	9.510449999999999	3.710616666666665	23647.970703125	444766.90504183935	0	1187	0.14655188011088782	0.6083475220762933	3.165533172009956	221.09115600585938	221.09283447265625
539	221.1532440185547	11.894816666666665					1	DETECTED	221.1532 m/z @11.89 [CD8350_2.mzXML]	221.1532440185547	11.894816666666665	0.55415	14.890383333333334	14.336233333333334	4782.630859375	1159965.4199525756	0	1187	0.07721015401486397	0.6320718946563989	0.2641437893127978	221.15237426757812	221.15431213378906
540	222.06471252441406	16.018183333333333					1	DETECTED	222.0647 m/z @16.02 [CD8350_2.mzXML]	222.06471252441406	16.018183333333333	9.460116666666666	19.672	10.211883333333335	12320.759765625	2754223.202172395	0	1187	2.4627211279342642	0.7239789598871388	0.4506804104732828	222.06411743164062	222.06532287597656
541	222.86729431152344	1.7781333333333333					1	DETECTED	222.8673 m/z @1.78 [CD8350_2.mzXML]	222.86729431152344	1.7781333333333333	1.6896666666666667	2.1778	0.4881333333333333	45579.9296875	361467.057546997	0	1187	0.09799720612497453	2.753547978861715	2.3870162888294923	222.86717224121094	222.86795043945312
542	222.99391174316406	13.659783333333333					1	DETECTED	222.9939 m/z @13.66 [CD8350_2.mzXML]	222.99391174316406	13.659783333333333	11.424000000000001	15.018866666666666	3.5948666666666647	23117.8359375	2458959.1790148905	0	1187	1.8455201093553466	0.8039389624814569	1.9694865246900954	222.9935302734375	222.99449157714844
543	223.06100463867188	15.79815					1	DETECTED	223.0610 m/z @15.80 [CD8350_2.mzXML]	223.06100463867188	15.79815	9.166916666666667	19.581	10.414083333333332	23175.50390625	5895717.623933286	0	1187	2.722593612276068	0.7742019961804342	0.5191658524379069	223.05165100097656	223.0663604736328
544	223.0960235595703	11.593633333333335					1	DETECTED	223.0960 m/z @11.59 [CD8350_2.mzXML]	223.0960235595703	11.593633333333335	0.10126666666666666	20.0015	19.900233333333333	766256.0625	1.4088370884367263E7	1	1187	0.09441204586621055	0.512493030437725	0.022186204244936798	223.0918731689453	223.09776306152344
545	223.13255310058594	12.358433333333332					1	DETECTED	223.1326 m/z @12.36 [CD8350_2.mzXML]	223.13255310058594	12.358433333333332	10.797949999999998	12.552383333333333	1.7544333333333348	29354.0078125	1611491.1480895388	0	1187	1.7026045896543387	0.5618450027082614	0.13432864518079737	223.1298828125	223.132568359375
546	224.0995330810547	11.593633333333335					1	DETECTED	224.0995 m/z @11.59 [CD8350_2.mzXML]	224.0995330810547	11.593633333333335	1.6422999999999999	12.051466666666666	10.409166666666666	88228.65625	3615032.771199649	0	1187	0.1030683582760954	0.5229490891805562	0.045522318515355986	224.09117126464844	224.0997314453125
547	224.86436462402344	1.7940833333333333					1	DETECTED	224.8644 m/z @1.79 [CD8350_2.mzXML]	224.86436462402344	1.7940833333333333	1.6896666666666667	2.1203166666666666	0.43065	29738.46484375	281437.23030529777	0	1187	0.37709975134461127	2.0621707901037523	3.1243415802075045	224.86431884765625	224.8649139404297
548	224.95101928710938	11.745183333333333					1	DETECTED	224.9510 m/z @11.75 [CD8350_2.mzXML]	224.95101928710938	11.745183333333333	10.51275	16.455966666666665	5.943216666666665	31016.19140625	2564499.743464571	0	1187	0.9711740387505969	2.792836873466871	3.7421166856542043	224.9494171142578	224.9518280029297
549	225.03408813476562	1.8234333333333335					1	DETECTED	225.0341 m/z @1.82 [CD8350_2.mzXML]	225.03408813476562	1.8234333333333335	1.8089833333333334	14.301683333333333	12.4927	49840.125	1316962.776558136	0	1187	0.06382518758305311	8.605101723030492	14.596287376716711	225.0264434814453	225.03501892089844
550	225.07553100585938	10.242816666666666					1	DETECTED	225.0755 m/z @10.24 [CD8350_2.mzXML]	225.07553100585938	10.242816666666666	10.207633333333332	10.347100000000001	0.13946666666666907	10190.4345703125	49955.3873814701	0	1187	0.11152689126498139	1.9819990525816984	2.963998105163397	225.0754852294922	225.0757598876953
551	225.14817810058594	12.4426					1	DETECTED	225.1482 m/z @12.44 [CD8350_2.mzXML]	225.14817810058594	12.4426	0.30060000000000003	12.5847	12.2841	9482.56640625	1321660.7457546692	0	1187	0.6548678298879427	0.5058515895239664	0.01170317904793273	225.1478271484375	225.1486358642578
552	226.04466247558594	2.1203166666666666					1	DETECTED	226.0447 m/z @2.12 [CD8350_2.mzXML]	226.04466247558594	2.1203166666666666	2.0633333333333335	4.795866666666667	2.7325333333333335	14135.66796875	383579.74224118044	0	1187	0.15512702001544865	23.974751118458702	32.51499047303365	226.0443115234375	226.0457763671875
553	226.1185760498047	8.455166666666667					1	DETECTED	226.1186 m/z @8.46 [CD8350_2.mzXML]	226.1185760498047	8.455166666666667	8.374483333333334	8.658183333333334	0.2836999999999996	2500.123291015625	31127.951392089817	0	1187	0.06496678631113184	1.7581078289609635	2.516215657921927	226.1183624267578	226.11911010742188
554	226.95079040527344	1.6736166666666668					1	DETECTED	226.9508 m/z @1.67 [CD8350_2.mzXML]	226.95079040527344	1.6736166666666668	1.5965666666666667	19.343833333333336	17.74726666666667	425092.21875	9975053.154159546	0	1187	0.05993504158885821	0.9615164048221152	0.7167519690272128	226.94635009765625	226.9519500732422
555	227.0790557861328	9.278333333333334					1	DETECTED	227.0791 m/z @9.28 [CD8350_2.mzXML]	227.0790557861328	9.278333333333334	9.218816666666667	11.971983333333332	2.753166666666665	35263.8671875	634959.9864653012	0	1187	0.16296215482767273	23.38484300077515	45.137086732283294	227.07875061035156	227.08282470703125
556	227.1248779296875	1.8664833333333335					1	DETECTED	227.1249 m/z @1.87 [CD8350_2.mzXML]	227.1248779296875	1.8664833333333335	1.85185	11.394499999999999	9.542649999999998	96806.0703125	2381406.5745283198	0	1187	0.03300388831495482	7.705012271755885	10.243184377178963	227.1240692138672	227.12762451171875
557	227.17526245117188	9.828066666666667					1	DETECTED	227.1753 m/z @9.83 [CD8350_2.mzXML]	227.17526245117188	9.828066666666667	5.571566666666667	19.96466666666667	14.393100000000004	123713.1875	3968789.9034801666	1	1187	0.9862877359310183	1.5524212644350608	0.8121007708477159	227.1744842529297	227.1759033203125
558	228.06283569335938	10.347100000000001					1	DETECTED	228.0628 m/z @10.35 [CD8350_2.mzXML]	228.06283569335938	10.347100000000001	10.3117	10.498616666666667	0.18691666666666684	22399.626953125	131026.89190722595	0	1187	0.08884327839278328	2.640065913370927	3.977068395002292	228.0628204345703	228.06326293945312
559	228.0823211669922	9.306866666666668					1	DETECTED	228.0823 m/z @9.31 [CD8350_2.mzXML]	228.0823211669922	9.306866666666668	4.844849999999999	9.306866666666668	4.462016666666669	4220.34326171875	216417.8876820069	0	1187	0.01631807071131064	0.5	null	228.08168029785156	228.08692932128906
560	228.12786865234375	1.8664833333333335					1	DETECTED	228.1279 m/z @1.87 [CD8350_2.mzXML]	228.12786865234375	1.8664833333333335	1.85185	6.131600000000001	4.279750000000001	7661.486328125	345603.5245156861	0	1187	0.2687717191239025	146.23291571753825	291.4658314350765	228.1223602294922	228.128173828125
561	228.19522094726562	11.533983333333333					1	DETECTED	228.1952 m/z @11.53 [CD8350_2.mzXML]	228.19522094726562	11.533983333333333	11.4855	19.94633333333333	8.460833333333332	120454.265625	1165987.1647712076	1	1187	0.06788840982727962	3.003961870067381	2.6129713913433976	228.19442749023438	228.19581604003906
562	229.14303588867188	19.762999999999998					1	DETECTED	229.1430 m/z @19.76 [CD8350_2.mzXML]	229.14303588867188	19.762999999999998	0.10126666666666666	20.0015	19.900233333333333	74272.8828125	5.3858898741820104E7	1	1187	11.544695934454742	0.5060650807321159	0.013176184787827084	229.14247131347656	229.1436004638672
563	229.1543426513672	1.9230166666666666					1	DETECTED	229.1543 m/z @1.92 [CD8350_2.mzXML]	229.1543426513672	1.9230166666666666	1.9089833333333333	2.0633333333333335	0.1543500000000002	42685.58203125	276313.3453486332	0	1187	0.05479001076454937	5.499406175771975	9.99881235154395	229.1542510986328	229.15444946289062
564	230.1465301513672	6.84985					1	DETECTED	230.1465 m/z @6.85 [CD8350_2.mzXML]	230.1465301513672	6.84985	0.11925000000000001	19.909499999999998	19.790249999999997	9688.15625	6689881.180092465	0	1187	10.647592434469829	1.4701698214126524	1.940339642825305	230.13893127441406	230.14732360839844
565	230.2472381591797	11.424000000000001					1	DETECTED	230.2472 m/z @11.42 [CD8350_2.mzXML]	230.2472381591797	11.424000000000001	11.364633333333334	11.940483333333333	0.5758499999999991	221563.703125	1408957.8916633276	1	1187	0.08622982723041517	2.575034571076111	2.3885483902199884	230.2469940185547	230.24765014648438
566	230.96609497070312	1.5517666666666665					1	DETECTED	230.9661 m/z @1.55 [CD8350_2.mzXML]	230.96609497070312	1.5517666666666665	1.47635	1.6422999999999999	0.16594999999999982	60542.52734375	417357.44724804675	0	1187	0.12449090255257467	1.1002209944751398	1.2993404088458225	230.9657440185547	230.96617126464844
567	230.9897918701172	2.0488833333333334					1	DETECTED	230.9898 m/z @2.05 [CD8350_2.mzXML]	230.9897918701172	2.0488833333333334	2.0209333333333332	3.9947	1.9737666666666667	10946.408203125	402490.25007006834	0	1187	1.6608258170596242	35.3088849135359	69.6177698270718	230.98928833007812	230.99037170410156
568	231.13699340820312	14.9705					1	DETECTED	231.1370 m/z @14.97 [CD8350_2.mzXML]	231.13699340820312	14.9705	1.85185	20.0015	18.14965	180305.5	1.716553196273255E7	1	1187	0.5247493519716588	0.987325819698117	3.2020694142764476	231.1357879638672	231.1468963623047
569	232.14039611816406	15.068800000000001					1	DETECTED	232.1404 m/z @15.07 [CD8350_2.mzXML]	232.14039611816406	15.068800000000001	9.999333333333334	19.362333333333332	9.362999999999998	10365.1640625	1358741.6783006894	0	1187	0.7274420277001479	0.9526129634894717	0.5487116630170884	232.13890075683594	232.14129638671875
570	232.15428161621094	8.595049999999999					1	DETECTED	232.1543 m/z @8.60 [CD8350_2.mzXML]	232.15428161621094	8.595049999999999	8.374483333333334	9.201633333333332	0.8271499999999978	40931.99609375	543386.2307545776	0	1187	0.16319494568036674	1.7676627083004173	1.1489305198232653	232.15402221679688	232.15447998046875
571	232.89596557617188	1.7781333333333333					1	DETECTED	232.8960 m/z @1.78 [CD8350_2.mzXML]	232.89596557617188	1.7781333333333333	1.6736166666666668	1.9508666666666667	0.27725	63276.9453125	544350.662491211	0	1187	0.08706444519108891	1.3263434858874192	1.6526869717748385	232.8959197998047	232.896240234375
572	232.92788696289062	1.5813833333333334					1	DETECTED	232.9279 m/z @1.58 [CD8350_2.mzXML]	232.92788696289062	1.5813833333333334	1.47635	1.6422999999999999	0.16594999999999982	68360.125	391408.91017382813	0	1187	0.09577762460557038	0.7899873056172637	0.5340437929274933	232.92764282226562	232.92819213867188
573	232.98489379882812	10.83265					1	DETECTED	232.9849 m/z @10.83 [CD8350_2.mzXML]	232.98489379882812	10.83265	10.242816666666666	18.616	8.373183333333333	9259.859375	881057.9706452639	0	1187	0.26366190560614733	7.09792314213055	0.44858194364476667	232.98379516601562	232.98757934570312
574	232.9989776611328	1.5369833333333331					1	DETECTED	232.9990 m/z @1.54 [CD8350_2.mzXML]	232.9989776611328	1.5369833333333331	1.47635	1.6267333333333334	0.1503833333333333	13610.591796875	90827.89689135739	0	1187	0.12571627251193718	1.2401044529961565	1.480208905992313	232.99862670898438	232.9994659423828
575	233.14698791503906	14.810966666666667					1	DETECTED	233.1470 m/z @14.81 [CD8350_2.mzXML]	233.14698791503906	14.810966666666667	0.28231666666666666	19.781333333333336	19.49901666666667	9594.759765625	1846026.2915859078	0	1187	0.7435284807522127	0.6198056520089579	0.5528178984152288	233.13755798339844	233.1533966064453
576	234.98118591308594	1.9508666666666667					1	DETECTED	234.9812 m/z @1.95 [CD8350_2.mzXML]	234.98118591308594	1.9508666666666667	1.9508666666666667	17.810333333333332	15.859466666666666	12379.556640625	4401376.905611389	0	1187	9.272335496565555	null	null	234.9759979248047	234.98794555664062
577	235.0687255859375	11.894816666666665					1	DETECTED	235.0687 m/z @11.89 [CD8350_2.mzXML]	235.0687255859375	11.894816666666665	1.5517666666666665	12.202833333333333	10.651066666666665	38732.171875	3514661.8053887933	0	1187	0.0986965817313532	1.0953157994690927	0.5512288172896056	235.06271362304688	235.0718994140625
578	235.09226989746094	2.7839					1	DETECTED	235.0923 m/z @2.78 [CD8350_2.mzXML]	235.09226989746094	2.7839	1.8664833333333335	19.252833333333335	17.38635	56408.71484375	8779318.232803248	0	1187	0.9859691568194733	4.36714691000365	5.410740273745723	235.0915069580078	235.0929412841797
579	235.1440887451172	10.584100000000001					1	DETECTED	235.1441 m/z @10.58 [CD8350_2.mzXML]	235.1440887451172	10.584100000000001	10.55555	10.627883333333333	0.07233333333333292	4510.17626953125	14118.215052856436	0	1187	0.062376371857668644	1.2667834208989575	1.5335668417979151	235.14366149902344	235.1442413330078
580	235.16885375976562	12.307433333333334					1	DETECTED	235.1689 m/z @12.31 [CD8350_2.mzXML]	235.16885375976562	12.307433333333334	0.10126666666666666	20.0015	19.900233333333333	25101.6328125	1493314.0460331726	0	1187	0.10095640830044061	0.7768342759034927	3.1606585359434605	235.16763305664062	235.17034912109375
581	236.06893920898438	11.894816666666665					1	DETECTED	236.0689 m/z @11.89 [CD8350_2.mzXML]	236.06893920898438	11.894816666666665	11.862866666666667	14.4323	2.5694333333333326	12914.0654296875	284239.4656236568	0	1187	0.08086484435114016	40.2102243088179	79.4204486176358	236.0604705810547	236.07855224609375
582	236.08029174804688	15.780133333333334					1	DETECTED	236.0803 m/z @15.78 [CD8350_2.mzXML]	236.08029174804688	15.780133333333334	10.3117	18.049	7.737299999999999	3564.191162109375	670232.4747118221	0	1187	1.9216184026592646	0.7074512505105057	0.41490250102101134	236.07913208007812	236.0811004638672
583	236.09593200683594	2.671683333333333					1	DETECTED	236.0959 m/z @2.67 [CD8350_2.mzXML]	236.09593200683594	2.671683333333333	0.9700666666666666	9.577733333333333	8.607666666666667	4630.21728515625	778710.3930339359	0	1187	2.2881240809928904	2.5292613886793935	2.0987581439203598	236.09182739257812	236.09674072265625
584	236.90171813964844	14.716383333333333					1	DETECTED	236.9017 m/z @14.72 [CD8350_2.mzXML]	236.90171813964844	14.716383333333333	1.6115166666666667	14.716383333333333	13.104866666666666	6197.509765625	3266882.2969462886	0	1187	13.09436464576169	0.5	null	236.90171813964844	236.90850830078125
585	236.93154907226562	11.286399999999999					1	DETECTED	236.9315 m/z @11.29 [CD8350_2.mzXML]	236.93154907226562	11.286399999999999	11.051833333333333	15.6526	4.600766666666667	4092.986083984375	647319.646017456	0	1187	4.552416300681742	9.806948983942052	18.613897967884103	236.93035888671875	236.9321746826172
586	236.99786376953125	2.0633333333333335					1	DETECTED	236.9979 m/z @2.06 [CD8350_2.mzXML]	236.99786376953125	2.0633333333333335	1.9648333333333334	17.865166666666667	15.900333333333334	20488.119140625	1968300.9936031192	0	1187	1.8679710506626308	10.3424751042966	13.472204660477733	236.9879608154297	237.00775146484375
587	237.07659912109375	15.25595					1	DETECTED	237.0766 m/z @15.26 [CD8350_2.mzXML]	237.07659912109375	15.25595	9.811966666666667	19.307166666666667	9.4952	6283.8828125	1556366.4758933112	0	1187	4.87074295485947	0.8720820232733997	0.9005577332608079	237.07223510742188	237.08187866210938
588	237.11166381835938	11.828833333333334					1	DETECTED	237.1117 m/z @11.83 [CD8350_2.mzXML]	237.11166381835938	11.828833333333334	0.7891166666666667	19.854666666666667	19.06555	23105.271484375	2530101.3031306746	0	1187	0.10416226015835583	2.4215579464173045	8.08079781333268	237.10914611816406	237.1126251220703
589	237.14817810058594	11.9561					1	DETECTED	237.1482 m/z @11.96 [CD8350_2.mzXML]	237.14817810058594	11.9561	11.745183333333333	12.255283333333333	0.5100999999999996	16454.65625	224254.07949853496	0	1187	0.10146620371779136	1.2092453575661823	1.5624170194469675	237.14498901367188	237.14962768554688
590	238.107177734375	16.365433333333335					1	DETECTED	238.1072 m/z @16.37 [CD8350_2.mzXML]	238.107177734375	16.365433333333335	9.395616666666665	19.762999999999998	10.367383333333333	11211.0029296875	2435647.492113127	0	1187	1.862907500624658	0.7503647957304055	0.34321026537119426	238.10574340820312	238.11058044433594
591	238.84112548828125	1.7940833333333333					1	DETECTED	238.8411 m/z @1.79 [CD8350_2.mzXML]	238.84112548828125	1.7940833333333333	1.7236166666666668	1.8376	0.1139833333333331	15602.7734375	69182.14027392575	0	1187	0.21610609711056372	0.8087748344370869	0.6175496688741737	238.8411102294922	238.84169006347656
592	238.9663543701172	12.0043					1	DETECTED	238.9664 m/z @12.00 [CD8350_2.mzXML]	238.9663543701172	12.0043	8.4394	19.08966666666667	10.65026666666667	82542.3203125	6735404.783832951	0	1187	0.9184657658428286	1.9632056411807977	3.2398526823207225	238.95834350585938	238.97044372558594
593	239.06362915039062	1.9089833333333333					1	DETECTED	239.0636 m/z @1.91 [CD8350_2.mzXML]	239.06362915039062	1.9089833333333333	1.6736166666666668	9.379783333333334	7.706166666666667	126912.140625	1169603.0091486513	0	1187	0.06684074116445471	1.463152752374616	0.9118322229994279	239.05653381347656	239.06884765625
594	239.0907745361328	10.55555					1	DETECTED	239.0908 m/z @10.56 [CD8350_2.mzXML]	239.0907745361328	10.55555	10.498616666666667	11.253549999999999	0.7549333333333319	783231.75	5004611.488782713	1	1187	0.08604562804031346	2.1763796404417115	2.235774478414936	239.09072875976562	239.0913543701172
595	239.13876342773438	9.796033333333332					1	DETECTED	239.1388 m/z @9.80 [CD8350_2.mzXML]	239.13876342773438	9.796033333333332	5.0086	10.033800000000001	5.025200000000001	7845.7412109375	431225.8617036437	0	1187	0.15221273175726324	0.52483237364489	0.026874059472489616	239.13841247558594	239.13946533203125
596	239.16358947753906	12.568733333333334					1	DETECTED	239.1636 m/z @12.57 [CD8350_2.mzXML]	239.16358947753906	12.568733333333334	10.068316666666668	12.7814	2.7130833333333317	50055.97265625	939712.5148027632	0	1187	0.13604521413759763	0.5425262456257288	0.08505249125145761	239.16065979003906	239.16380310058594
597	239.96572875976562	11.778583333333334					1	DETECTED	239.9657 m/z @11.78 [CD8350_2.mzXML]	239.96572875976562	11.778583333333334	11.153616666666666	15.689333333333334	4.5357166666666675	6039.5595703125	576302.7564917909	0	1187	0.34901197865884726	3.628766867566267	5.8924618225408425	239.96531677246094	239.9672088623047
598	240.0945587158203	10.55555					1	DETECTED	240.0946 m/z @10.56 [CD8350_2.mzXML]	240.0945587158203	10.55555	8.4708	15.11905	6.648249999999999	76928.3359375	1859661.6109762583	0	1187	0.09139981633617467	27.634116357529898	42.27249862827917	240.09237670898438	240.10147094726562
599	240.96726989746094	12.051466666666666					1	DETECTED	240.9673 m/z @12.05 [CD8350_2.mzXML]	240.96726989746094	12.051466666666666	10.917383333333333	19.7085	8.791116666666667	10232.24609375	1082639.5940728153	0	1187	0.4991471916186132	2.317593102460021	3.7975110169391137	240.96067810058594	240.96763610839844
600	241.0304718017578	1.9929666666666668					1	DETECTED	241.0305 m/z @1.99 [CD8350_2.mzXML]	241.0304718017578	1.9929666666666668	1.9929666666666668	17.901833333333332	15.908866666666665	5880.38720703125	973493.4507782896	0	1187	6.799718272287039	null	null	241.0247802734375	241.03289794921875
601	241.0425567626953	10.45385					1	DETECTED	241.0426 m/z @10.45 [CD8350_2.mzXML]	241.0425567626953	10.45385	10.417733333333333	10.4838	0.06606666666666783	3901.3916015625	11315.016566345348	0	1187	0.06131010475866994	0.9146285186894508	0.8292570373789016	241.0425567626953	241.04296875
602	241.09542846679688	10.56985					1	DETECTED	241.0954 m/z @10.57 [CD8350_2.mzXML]	241.09542846679688	10.56985	1.5220166666666666	10.643083333333333	9.121066666666668	5060.4140625	729623.8187435302	0	1187	0.102552556138237	0.504047009412935	0.00833528138286681	241.09234619140625	241.09542846679688
603	241.1064910888672	11.564633333333335					1	DETECTED	241.1065 m/z @11.56 [CD8350_2.mzXML]	241.1064910888672	11.564633333333335	1.88085	12.0832	10.20235	208969.21875	3071375.1918769516	0	1187	0.10324935325711948	0.5153268479249548	0.022548935025401045	241.0985870361328	241.10707092285156
604	242.09951782226562	9.029283333333332					1	DETECTED	242.0995 m/z @9.03 [CD8350_2.mzXML]	242.09951782226562	9.029283333333332	8.911183333333334	9.149816666666668	0.23863333333333436	7666.0791015625	54834.28704489104	0	1187	0.09843144888911048	1.0103020039514723	0.8766873198948135	242.09950256347656	242.0999755859375
605	242.1100311279297	11.607966666666666					1	DETECTED	242.1100 m/z @11.61 [CD8350_2.mzXML]	242.1100311279297	11.607966666666666	11.607966666666666	11.862866666666667	0.254900000000001	20532.59765625	104301.04601538207	0	1187	0.051064424404209774	null	null	242.1094512939453	242.1103057861328
606	242.92471313476562	1.6736166666666668					1	DETECTED	242.9247 m/z @1.67 [CD8350_2.mzXML]	242.92471313476562	1.6736166666666668	1.5965666666666667	1.8234333333333335	0.22686666666666677	142687.328125	585819.3464066163	0	1187	0.06004412693501959	1.6143025570043172	0.838246784471256	242.9246826171875	242.92529296875
607	242.96202087402344	11.795116666666667					1	DETECTED	242.9620 m/z @11.80 [CD8350_2.mzXML]	242.96202087402344	11.795116666666667	3.1139333333333337	17.572	14.458066666666666	4727.01123046875	1002657.7078612366	0	1187	0.09144887832950488	0.8327244173701357	0.6654488347402715	242.9612274169922	242.96493530273438
608	242.99478149414062	1.5220166666666666					1	DETECTED	242.9948 m/z @1.52 [CD8350_2.mzXML]	242.99478149414062	1.5220166666666666	1.4602666666666666	3.602	2.1417333333333333	14537.2109375	241274.81410382074	0	1187	0.05293285693788996	17.34197031039137	0.797667698061037	242.9947052001953	243.00436401367188
609	243.1392364501953	11.186916666666667					1	DETECTED	243.1392 m/z @11.19 [CD8350_2.mzXML]	243.1392364501953	11.186916666666667	9.844416666666666	11.186916666666667	1.3425000000000011	2537.37158203125	130289.88368011483	0	1187	1.3071162606803846	0.5	null	243.13296508789062	243.1392364501953
610	244.04527282714844	10.584100000000001					1	DETECTED	244.0453 m/z @10.58 [CD8350_2.mzXML]	244.04527282714844	10.584100000000001	10.347100000000001	17.499000000000002	7.151900000000001	1718.039306640625	364469.02253488154	0	1187	0.0751269268142778	15.088396624472571	29.176793248945142	244.03677368164062	244.04583740234375
611	244.1178741455078	9.61185					1	DETECTED	244.1179 m/z @9.61 [CD8350_2.mzXML]	244.1178741455078	9.61185	9.61185	9.67885	0.06700000000000017	4352.44775390625	8254.66676306148	0	1187	0.018457149449940147	null	null	244.1178741455078	244.118408203125
612	244.20181274414062	9.201633333333332					1	DETECTED	244.2018 m/z @9.20 [CD8350_2.mzXML]	244.20181274414062	9.201633333333332	9.1157	9.577733333333333	0.4620333333333324	47262.90625	318918.5285048218	0	1187	0.1330177289528418	2.239824731399262	2.7404506588387507	244.20156860351562	244.20216369628906
613	245.07412719726562	1.8664833333333335					1	DETECTED	245.0741 m/z @1.87 [CD8350_2.mzXML]	245.07412719726562	1.8664833333333335	1.8376	12.409583333333334	10.571983333333334	14131.3896484375	1551161.5138854063	0	1187	0.1894522994917558	52.348044970015756	100.25042842411234	245.07383728027344	245.0840301513672
614	245.22586059570312	14.56035					1	DETECTED	245.2259 m/z @14.56 [CD8350_2.mzXML]	245.22586059570312	14.56035	10.797949999999998	18.506166666666665	7.708216666666667	42496.9765625	2497743.5825878903	0	1187	0.572103303956073	2.783114408213745	3.7753338949375097	245.2244110107422	245.22708129882812
615	246.13331604003906	1.9508666666666667					1	DETECTED	246.1333 m/z @1.95 [CD8350_2.mzXML]	246.13331604003906	1.9508666666666667	1.9230166666666666	3.9789833333333333	2.0559666666666665	21062.70703125	535783.5230751953	0	1187	0.3055273730366719	24.03235791823358	28.569119723680664	246.1324005126953	246.13442993164062
616	246.15188598632812	11.925183333333333					1	DETECTED	246.1519 m/z @11.93 [CD8350_2.mzXML]	246.15188598632812	11.925183333333333	9.662849999999999	12.0832	2.420350000000001	14168.841796875	599927.4667133788	0	1187	0.14880905413829204	0.5349233829379696	0.06984676587593928	246.14845275878906	246.15863037109375
617	246.17002868652344	9.306866666666668					1	DETECTED	246.1700 m/z @9.31 [CD8350_2.mzXML]	246.17002868652344	9.306866666666668	0.10126666666666666	20.0015	19.900233333333333	49447.80078125	3972392.974966708	0	1187	0.15389610403192222	0.8765399958592794	1.0262161571578694	246.16783142089844	246.1713409423828
618	246.22930908203125	14.5914					1	DETECTED	246.2293 m/z @14.59 [CD8350_2.mzXML]	246.22930908203125	14.5914	14.318283333333333	15.6526	1.3343166666666662	7759.208984375	294140.75625354005	0	1187	0.573883981702421	2.4427595044852617	3.8855190089705234	246.22857666015625	246.22991943359375
619	246.24240112304688	10.967016666666666					1	DETECTED	246.2424 m/z @10.97 [CD8350_2.mzXML]	246.24240112304688	10.967016666666666	10.917383333333333	11.119933333333334	0.20255000000000045	13359.7734375	81889.39379754617	0	1187	0.08981383698939815	2.040463398253899	2.824541532546014	246.2423553466797	246.2428436279297
620	246.9436492919922	1.5813833333333334					1	DETECTED	246.9436 m/z @1.58 [CD8350_2.mzXML]	246.9436492919922	1.5813833333333334	1.47635	1.6267333333333334	0.1503833333333333	21219.49609375	126567.1582109375	0	1187	0.11375317951748021	0.715883846397969	0.4317676927959379	246.94308471679688	246.9439697265625
621	247.09231567382812	2.6157166666666667					1	DETECTED	247.0923 m/z @2.62 [CD8350_2.mzXML]	247.09231567382812	2.6157166666666667	1.9089833333333333	11.034699999999999	9.125716666666666	66739.1328125	5209332.350212469	0	1187	0.7493244866556537	3.9670758554874364	2.4417775149412537	247.09156799316406	247.0975799560547
622	247.10777282714844	9.77955					1	DETECTED	247.1078 m/z @9.78 [CD8350_2.mzXML]	247.10777282714844	9.77955	9.76335	10.400166666666667	0.6368166666666664	2252.800537109375	54702.668296874894	0	1187	0.631066090695322	19.654835390947042	38.309670781894084	247.10679626464844	247.10777282714844
623	247.13223266601562	11.302883333333334					1	DETECTED	247.1322 m/z @11.30 [CD8350_2.mzXML]	247.13223266601562	11.302883333333334	8.200433333333333	11.409116666666668	3.208683333333335	11558.4638671875	463186.2635993961	0	1187	2.832704676528392	0.5171208775859939	2.131589253863496	247.1283721923828	247.13270568847656
624	247.14407348632812	9.292783333333334					1	DETECTED	247.1441 m/z @9.29 [CD8350_2.mzXML]	247.14407348632812	9.292783333333334	9.249416666666667	9.89485	0.6454333333333331	63565.85546875	400000.4942608024	0	1187	0.082853204302209	2.6846553885381317	3.037046834506208	247.14361572265625	247.14434814453125
625	247.2415313720703	12.698683333333333					1	DETECTED	247.2415 m/z @12.70 [CD8350_2.mzXML]	247.2415313720703	12.698683333333333	0.5177333333333334	15.689333333333334	15.1716	21632.064453125	3510195.9001283273	0	1187	0.1181641654396497	1.0019906994342611	0.13088638281708453	247.23304748535156	247.2462158203125
626	248.86985778808594	1.7609333333333335					1	DETECTED	248.8699 m/z @1.76 [CD8350_2.mzXML]	248.86985778808594	1.7609333333333335	1.6736166666666668	1.8234333333333335	0.1498166666666667	16058.9609375	94840.67226831058	0	1187	0.0781992500927835	0.8578927276197746	0.7157854552395492	248.8697509765625	248.8703155517578
627	248.9741668701172	8.825333333333333					1	DETECTED	248.9742 m/z @8.83 [CD8350_2.mzXML]	248.9741668701172	8.825333333333333	1.4919	9.0984	7.6065	13091.8515625	759649.0848547977	0	1187	6.816696962275378	0.52641461222571	0.02133364038300492	248.9736785888672	248.97702026367188
628	249.00271606445312	11.4855					1	DETECTED	249.0027 m/z @11.49 [CD8350_2.mzXML]	249.00271606445312	11.4855	10.883933333333333	19.380499999999998	8.496566666666665	10383.2568359375	929594.6957086183	0	1187	0.6499046706261762	4.992583372056631	11.8091944031654	249.00160217285156	249.0047607421875
629	249.05755615234375	15.39855					1	DETECTED	249.0576 m/z @15.40 [CD8350_2.mzXML]	249.05755615234375	15.39855	9.2346	18.195833333333333	8.961233333333332	2175.13232421875	636506.9905444945	0	1187	7.397418762608016	0.7269067183651176	0.4538134367302351	249.05589294433594	249.06118774414062
630	249.10801696777344	1.9089833333333333					1	DETECTED	249.1080 m/z @1.91 [CD8350_2.mzXML]	249.10801696777344	1.9089833333333333	1.88085	5.467066666666667	3.586216666666667	45146.49609375	662548.7487343445	0	1187	0.22034297522295798	26.76152356020629	13.822148543771117	249.1072235107422	249.10906982421875
631	249.15731811523438	9.828066666666667					1	DETECTED	249.1573 m/z @9.83 [CD8350_2.mzXML]	249.15731811523438	9.828066666666667	9.166916666666667	10.138083333333332	0.9711666666666652	18058.873046875	383233.19782873587	0	1187	0.3836208873756455	0.7217764258243808	0.8709161079291944	249.15606689453125	249.15753173828125
632	249.1844940185547	12.341816666666666					1	DETECTED	249.1845 m/z @12.34 [CD8350_2.mzXML]	249.1844940185547	12.341816666666666	11.925183333333333	17.755	5.829816666666666	11374.1142578125	830210.5935374757	0	1187	0.2029904062214598	6.996339707176572	12.992679414353145	249.18399047851562	249.1850128173828
633	249.21719360351562	10.400166666666667					1	DETECTED	249.2172 m/z @10.40 [CD8350_2.mzXML]	249.21719360351562	10.400166666666667	10.17275	11.22025	1.0474999999999994	12054.8720703125	228516.11204821776	0	1187	0.13889233045797944	2.3030414071088305	0.9588429667237204	249.21681213378906	249.2212677001953
634	250.61410522460938	12.973366666666667					1	DETECTED	250.6141 m/z @12.97 [CD8350_2.mzXML]	250.61410522460938	12.973366666666667	12.943516666666666	13.076633333333332	0.1331166666666661	8937.1201171875	42436.86236828612	0	1187	0.14048213608686844	2.229759910664313	3.459519821328626	250.6135711669922	250.61480712890625
635	251.12486267089844	1.6581000000000001					1	DETECTED	251.1249 m/z @1.66 [CD8350_2.mzXML]	251.12486267089844	1.6581000000000001	0.10126666666666666	20.0015	19.900233333333333	62530.0	1.0285006033578064E7	0	1187	10.499556291379502	11.036466448684015	122.34819895824774	251.12405395507812	251.12786865234375
636	252.13075256347656	12.051466666666666					1	DETECTED	252.1308 m/z @12.05 [CD8350_2.mzXML]	252.13075256347656	12.051466666666666	1.6115166666666667	20.0015	18.389983333333333	8939.251953125	1973806.8327279368	0	1187	10.197530689641395	1.9192565705141418	1.130800894720474	252.12168884277344	252.13136291503906
637	252.98812866210938	3.5567333333333333					1	DETECTED	252.9881 m/z @3.56 [CD8350_2.mzXML]	252.98812866210938	3.5567333333333333	0.6082833333333333	17.4805	16.872216666666667	6654.8515625	1615443.7692844234	0	1187	0.41721436896059316	2.8612010830549384	4.455387914462676	252.98533630371094	252.99754333496094
638	253.03639221191406	11.564633333333335					1	DETECTED	253.0364 m/z @11.56 [CD8350_2.mzXML]	253.03639221191406	11.564633333333335	11.549616666666667	12.53635	0.9867333333333335	18265.0625	250601.80230224633	0	1187	0.11048030859135771	32.85460599333828	64.70921198667656	253.0363006591797	253.0430145263672
639	253.05198669433594	17.499000000000002					1	DETECTED	253.0520 m/z @17.50 [CD8350_2.mzXML]	253.05198669433594	17.499000000000002	9.063783333333333	19.983	10.919216666666667	3578.28271484375	1096831.9806657103	0	1187	7.736117541019198	0.6472398456471182	0.29447969129423635	253.0511016845703	253.0533905029297
640	253.10714721679688	10.627883333333333					1	DETECTED	253.1071 m/z @10.63 [CD8350_2.mzXML]	253.10714721679688	10.627883333333333	10.584100000000001	10.917383333333333	0.33328333333333227	2381.1533203125	26254.944269225944	0	1187	0.29207053459040644	3.806052531404752	6.612105062809504	253.10488891601562	253.10736083984375
641	253.19482421875	14.448383333333334					1	DETECTED	253.1948 m/z @14.45 [CD8350_2.mzXML]	253.19482421875	14.448383333333334	11.22025	15.068800000000001	3.8485500000000012	11560.494140625	988858.3201416018	0	1187	0.6511021505985113	0.596095266614349	0.19219053322869786	253.19424438476562	253.19515991210938
642	254.17543029785156	14.268666666666666					1	DETECTED	254.1754 m/z @14.27 [CD8350_2.mzXML]	254.17543029785156	14.268666666666666	9.877983333333333	18.852833333333333	8.97485	7531.17236328125	1533921.0972675772	0	1187	3.198025531545044	1.0220333964720754	0.9820675037033821	254.17454528808594	254.1763916015625
643	254.82345581054688	2.0209333333333332					1	DETECTED	254.8235 m/z @2.02 [CD8350_2.mzXML]	254.82345581054688	2.0209333333333332	1.7236166666666668	11.379383333333333	9.655766666666667	12718.23046875	3168366.3270920413	0	1187	0.3955275837486343	16.238185996972938	30.997576628747854	254.8225555419922	254.82606506347656
644	254.94224548339844	11.253549999999999					1	DETECTED	254.9422 m/z @11.25 [CD8350_2.mzXML]	254.94224548339844	11.253549999999999	10.745016666666666	19.617	8.871983333333334	6138.3251953125	886274.0381491394	0	1187	4.15751372143845	8.723108940744643	7.81994749563205	254.9410400390625	254.943115234375
645	254.99452209472656	10.950283333333335					1	DETECTED	254.9945 m/z @10.95 [CD8350_2.mzXML]	254.99452209472656	10.950283333333335	10.849733333333335	11.136983333333335	0.2872500000000002	8202.7470703125	82143.96216223147	0	1187	0.2016471106316704	1.428393833913475	1.7969144358748246	254.99427795410156	254.9951934814453
646	255.12225341796875	11.564633333333335					1	DETECTED	255.1223 m/z @11.56 [CD8350_2.mzXML]	255.12225341796875	11.564633333333335	11.253549999999999	11.845616666666666	0.5920666666666676	79398.59375	684732.9486455085	0	1187	0.07195593975964165	0.8055232895307143	0.5929697060202956	255.12181091308594	255.12278747558594
647	255.17156982421875	13.995316666666668					1	DETECTED	255.1716 m/z @14.00 [CD8350_2.mzXML]	255.17156982421875	13.995316666666668	9.1157	19.854666666666667	10.738966666666666	36008.33203125	5350539.544454073	0	1187	1.6727447209259818	1.0360898428219907	1.4776553952313762	255.16952514648438	255.17303466796875
648	255.23153686523438	13.825833333333332					1	DETECTED	255.2315 m/z @13.83 [CD8350_2.mzXML]	255.23153686523438	13.825833333333332	0.11925000000000001	20.0015	19.88225	16205.1943359375	2426348.8658711263	0	1187	1.659511489119117	0.7363918904909791	0.2699708564322185	255.23025512695312	255.23338317871094
649	256.0578308105469	1.88085					1	DETECTED	256.0578 m/z @1.88 [CD8350_2.mzXML]	256.0578308105469	1.88085	1.88085	5.53665	3.6558	8269.19140625	420026.01686169434	0	1187	0.6414358380138185	null	null	256.0565490722656	256.0660095214844
650	256.1755065917969	3.128916666666667					1	DETECTED	256.1755 m/z @3.13 [CD8350_2.mzXML]	256.1755065917969	3.128916666666667	3.128916666666667	17.773333333333333	14.644416666666666	3515.33447265625	1684041.9771468807	0	1187	12.028764817130641	null	null	256.1734313964844	256.1761779785156
651	256.2630615234375	11.364633333333334					1	DETECTED	256.2631 m/z @11.36 [CD8350_2.mzXML]	256.2630615234375	11.364633333333334	0.31858333333333333	19.96466666666667	19.646083333333337	59784.8046875	2641243.029939058	0	1187	0.11655930356544886	0.7790483979555508	0.49611717525038784	256.26190185546875	256.26483154296875
652	256.820556640625	2.0349					1	DETECTED	256.8206 m/z @2.03 [CD8350_2.mzXML]	256.820556640625	2.0349	1.7420333333333333	2.207066666666667	0.46503333333333363	16292.30859375	224369.55786047372	0	1187	0.1784055193921441	0.7939335306168912	0.5861342662679605	256.820068359375	256.82086181640625
653	257.0743408203125	2.3076166666666666					1	DETECTED	257.0743 m/z @2.31 [CD8350_2.mzXML]	257.0743408203125	2.3076166666666666	1.4602666666666666	12.220149999999999	10.759883333333331	9483.8046875	1387738.525158142	0	1187	0.31049735720254157	6.34913750713007	0.9081106171322085	257.0657958984375	257.083251953125
654	257.2265319824219	2.37905					1	DETECTED	257.2265 m/z @2.38 [CD8350_2.mzXML]	257.2265319824219	2.37905	2.37905	15.136316666666666	12.757266666666666	6791.1044921875	3574683.033806183	0	1187	9.705759752610058	null	null	257.22515869140625	257.2265930175781
655	257.24725341796875	12.341816666666666					1	DETECTED	257.2473 m/z @12.34 [CD8350_2.mzXML]	257.24725341796875	12.341816666666666	0.10126666666666666	19.983	19.881733333333333	11539.90625	2517912.340097229	0	1187	11.33646587839307	1.392251251194994	1.2255882461784753	257.24609375	257.2554931640625
656	257.9805603027344	10.1902					1	DETECTED	257.9806 m/z @10.19 [CD8350_2.mzXML]	257.9805603027344	10.1902	9.828066666666667	10.61285	0.7847833333333334	7169.72509765625	165393.92393640138	0	1187	0.3552547981766505	1.0835557805596436	1.1671115611192875	257.9799499511719	257.981201171875
657	258.1098937988281	1.8950333333333333					1	DETECTED	258.1099 m/z @1.90 [CD8350_2.mzXML]	258.1098937988281	1.8950333333333333	1.7781333333333333	5.1756	3.397466666666667	20276.173828125	568129.9985621643	0	1187	0.5972215914380836	5.318017256663414	6.163008795770348	258.1086730957031	258.11090087890625
658	258.8990173339844	1.6581000000000001					1	DETECTED	258.8990 m/z @1.66 [CD8350_2.mzXML]	258.8990173339844	1.6581000000000001	1.6267333333333334	1.7609333333333335	0.1342000000000001	22051.068359375	81567.69528588871	0	1187	0.056217977321270096	2.139213602550473	2.6909237694963704	258.8979187011719	258.89935302734375
659	258.9433288574219	1.5517666666666665					1	DETECTED	258.9433 m/z @1.55 [CD8350_2.mzXML]	258.9433288574219	1.5517666666666665	1.5220166666666666	1.6115166666666667	0.08950000000000014	5444.2353515625	21274.25677282716	0	1187	0.11787991187918267	1.504201680672274	2.008403361344548	258.94256591796875	258.9438781738281
660	258.9945373535156	10.983866666666668					1	DETECTED	258.9945 m/z @10.98 [CD8350_2.mzXML]	258.9945373535156	10.983866666666668	10.659016666666668	11.0174	0.3583833333333324	1774.1248779296875	27266.5303664245	0	1187	0.11896296780233229	0.551613565235236	0.10322713047047187	258.99359130859375	258.9950866699219
661	259.0274353027344	15.780133333333334					1	DETECTED	259.0274 m/z @15.78 [CD8350_2.mzXML]	259.0274353027344	15.780133333333334	1.7781333333333333	17.773333333333333	15.9952	2881.143310546875	1551135.8674369513	0	1187	5.831496798320867	0.5711755463505214	0.14235109270104268	259.0256652832031	259.02850341796875
662	259.0937805175781	11.862866666666667					1	DETECTED	259.0938 m/z @11.86 [CD8350_2.mzXML]	259.0937805175781	11.862866666666667	2.0633333333333335	12.0043	9.940966666666668	13941.1279296875	2494388.4447476203	0	1187	0.11371521205468049	0.5072163300293212	0.04016516431838798	259.09185791015625	259.10125732421875
663	259.2445983886719	14.732183333333333					1	DETECTED	259.2446 m/z @14.73 [CD8350_2.mzXML]	259.2445983886719	14.732183333333333	14.448383333333334	15.18685	0.7384666666666657	2801.87939453125	83156.00765240479	0	1187	0.4855660493182281	1.3010335917312672	1.6020671834625346	259.24407958984375	259.2457580566406
664	259.6580505371094	13.267466666666667					1	DETECTED	259.6581 m/z @13.27 [CD8350_2.mzXML]	259.6580505371094	13.267466666666667	13.032266666666667	13.659783333333333	0.6275166666666667	14033.3857421875	210693.17813940445	0	1187	0.11140038207626013	1.3340065192743724	1.6275067879777623	259.6484680175781	259.65826416015625
665	260.0232238769531	10.61285					1	DETECTED	260.0232 m/z @10.61 [CD8350_2.mzXML]	260.0232238769531	10.61285	10.55555	11.153616666666666	0.5980666666666661	4384.67724609375	77674.85331042489	0	1187	0.09011902769346314	5.218731820826085	9.43746364165217	260.02288818359375	260.02325439453125
666	260.1674499511719	12.150916666666665					1	DETECTED	260.1674 m/z @12.15 [CD8350_2.mzXML]	260.1674499511719	12.150916666666665	12.0999	13.165816666666666	1.0659166666666664	5866.49267578125	247079.43545056134	0	1187	0.09886377103966915	10.446749428291623	19.893498856583246	260.158203125	260.1675109863281
667	260.1855163574219	9.929316666666667					1	DETECTED	260.1855 m/z @9.93 [CD8350_2.mzXML]	260.1855163574219	9.929316666666667	9.76335	10.400166666666667	0.6368166666666664	37452.0390625	265405.0564238587	0	1187	0.08995643248495	1.2567025892144121	2.536269308534775	260.1844177246094	260.1871032714844
668	261.0107421875	1.8376					1	DETECTED	261.0107 m/z @1.84 [CD8350_2.mzXML]	261.0107421875	1.8376	1.4602666666666666	17.20583333333333	15.745566666666665	35960.51953125	1553851.2087818603	0	1187	0.1800503389533572	4.346914524830263	1.679056109644829	261.0052795410156	261.0184631347656
669	261.1444396972656	9.61185					1	DETECTED	261.1444 m/z @9.61 [CD8350_2.mzXML]	261.1444396972656	9.61185	0.3546666666666667	12.682483333333332	12.327816666666665	60118.875	1812860.4345191047	1	1187	0.09385285469013205	1.0675588295234986	0.7619389912880163	261.1438293457031	261.1461181640625
670	261.18927001953125	9.929316666666667					1	DETECTED	261.1893 m/z @9.93 [CD8350_2.mzXML]	261.18927001953125	9.929316666666667	0.10126666666666666	20.0015	19.900233333333333	4793.19140625	1964424.3068369438	0	1187	13.78143348690628	1.0124202325656328	0.12368308771166715	261.1835632324219	261.18951416015625
671	262.147705078125	9.595033333333333					1	DETECTED	262.1477 m/z @9.60 [CD8350_2.mzXML]	262.147705078125	9.595033333333333	9.0984	9.64605	0.5476500000000009	7629.56298828125	84097.84012921173	0	1187	0.12107924524560154	0.551362507550843	0.10272501510168608	262.1408996582031	262.14801025390625
672	263.08856201171875	11.593633333333335					1	DETECTED	263.0886 m/z @11.59 [CD8350_2.mzXML]	263.08856201171875	11.593633333333335	1.8234333333333335	12.4263	10.602866666666666	390100.59375	7370355.521814609	1	1187	0.1162152065976283	0.5174183989228694	0.024860188582871177	263.0841369628906	263.0927429199219
673	263.1389465332031	9.695666666666666					1	DETECTED	263.1389 m/z @9.70 [CD8350_2.mzXML]	263.1389465332031	9.695666666666666	9.61185	11.06865	1.4567999999999994	17957.455078125	323399.19431231706	0	1187	0.08005984279146006	8.690395704911626	1.6683624192797752	263.13885498046875	263.1477355957031
674	263.2363586425781	14.56035					1	DETECTED	263.2364 m/z @14.56 [CD8350_2.mzXML]	263.2363586425781	14.56035	0.30060000000000003	19.562833333333334	19.262233333333334	97358.8203125	6998229.213874453	0	1187	0.6888863873939641	0.7351105277914939	2.335181984507923	263.2312316894531	263.2379150390625
675	264.0918884277344	11.564633333333335					1	DETECTED	264.0919 m/z @11.56 [CD8350_2.mzXML]	264.0918884277344	11.564633333333335	11.549616666666667	18.54283333333333	6.9932166666666635	47432.89453125	1472561.037466675	0	1187	0.10481750549795699	232.8485016647994	464.6970033295988	264.0916442871094	264.09735107421875
676	264.1706848144531	9.278333333333334					1	DETECTED	264.1707 m/z @9.28 [CD8350_2.mzXML]	264.1706848144531	9.278333333333334	9.218816666666667	9.561083333333332	0.3422666666666654	25149.115234375	161017.09700225818	0	1187	0.0804596736365113	1.9000666714426095	2.6133648398126037	264.1698913574219	264.1709289550781
677	264.968994140625	8.978916666666667					1	DETECTED	264.9690 m/z @8.98 [CD8350_2.mzXML]	264.968994140625	8.978916666666667	8.893683333333334	17.4805	8.586816666666666	4133.150390625	1154696.1387733151	0	1187	0.09966105473983156	50.37240907313274	99.74481814626547	264.9635009765625	264.9695739746094
678	265.0227355957031	1.8376					1	DETECTED	265.0227 m/z @1.84 [CD8350_2.mzXML]	265.0227355957031	1.8376	1.4602666666666666	17.645	16.184733333333334	24874.08984375	1591450.2446254278	0	1187	0.487832270406398	2.697027578940126	3.743648799420807	265.0140075683594	265.0324401855469
679	265.0846862792969	18.250833333333333					1	DETECTED	265.0847 m/z @18.25 [CD8350_2.mzXML]	265.0846862792969	18.250833333333333	8.42325	20.0015	11.57825	3446.49951171875	1042692.7841427616	0	1187	2.0291277850614584	0.5890690318915298	0.17813806378305969	265.07489013671875	265.0924377441406
680	265.11785888671875	9.796033333333332					1	DETECTED	265.1179 m/z @9.80 [CD8350_2.mzXML]	265.11785888671875	9.796033333333332	9.712083333333334	10.469083333333334	0.7569999999999997	219484.875	1525376.4538624191	1	1187	0.09496923687697034	1.5176546024400641	1.6075093907023954	265.11749267578125	265.1186828613281
681	265.1430358886719	11.302883333333334					1	DETECTED	265.1430 m/z @11.30 [CD8350_2.mzXML]	265.1430358886719	11.302883333333334	11.27005	12.47395	1.2039000000000009	28290.263671875	524223.0034517831	0	1187	0.05872594954464283	18.333502538070494	33.953708527894705	265.142822265625	265.1435852050781
682	265.2520446777344	12.666500000000001					1	DETECTED	265.2520 m/z @12.67 [CD8350_2.mzXML]	265.2520446777344	12.666500000000001	0.19173333333333334	19.836166666666667	19.644433333333335	47367.9921875	2114656.9108327953	0	1187	0.20026433900453888	4.646993929230449	9.352552156953813	265.2511901855469	265.2534484863281
683	265.9810485839844	10.259983333333334					1	DETECTED	265.9810 m/z @10.26 [CD8350_2.mzXML]	265.9810485839844	10.259983333333334	10.2255	10.382266666666668	0.15676666666666783	18029.44140625	98455.32206836008	0	1187	0.0900312415711273	2.2730787820202667	4.051211470394453	265.9808044433594	265.9810485839844
684	266.1214599609375	9.77955					1	DETECTED	266.1215 m/z @9.78 [CD8350_2.mzXML]	266.1214599609375	9.77955	1.0783333333333334	9.946850000000001	8.868516666666668	28125.927734375	1552076.3140202018	0	1187	0.09867512909329434	0.5084497017740853	2.420246544099963	266.11895751953125	266.1217041015625
685	266.9271240234375	1.6267333333333334					1	DETECTED	266.9271 m/z @1.63 [CD8350_2.mzXML]	266.9271240234375	1.6267333333333334	1.5813833333333334	17.370166666666666	15.788783333333333	28515.17578125	4176037.9464512942	0	1187	0.09151287646229811	174.07699375229694	347.1539875045939	266.91949462890625	266.93646240234375
686	267.06781005859375	16.675666666666665					1	DETECTED	267.0678 m/z @16.68 [CD8350_2.mzXML]	267.06781005859375	16.675666666666665	1.93705	19.983	18.04595	7626.81591796875	2206719.903038759	0	1187	13.345258891585459	0.7311022380416888	0.25861809187668533	267.0580749511719	267.0687561035156
687	267.646484375	13.267466666666667					1	DETECTED	267.6465 m/z @13.27 [CD8350_2.mzXML]	267.646484375	13.267466666666667	12.168166666666668	15.362733333333333	3.194566666666665	199322.65625	4543645.126050426	2	1187	0.28552403831766604	2.072585902929875	1.7353478801217228	267.6454162597656	267.6472473144531
688	267.97882080078125	10.277183333333333					1	DETECTED	267.9788 m/z @10.28 [CD8350_2.mzXML]	267.97882080078125	10.277183333333333	10.2255	10.400166666666667	0.17466666666666697	15782.201171875	94965.82930053762	0	1187	0.12900846698356894	1.6897774911319041	2.3795549822638082	267.97869873046875	267.979248046875
689	268.1153869628906	1.93705					1	DETECTED	268.1154 m/z @1.94 [CD8350_2.mzXML]	268.1153869628906	1.93705	1.8376	11.971983333333332	10.134383333333332	10366.2626953125	2993434.515352051	0	1187	0.15454858136902705	50.95215351097701	100.90430702195404	268.1073303222656	268.115478515625
690	268.9576721191406	11.27005					1	DETECTED	268.9577 m/z @11.27 [CD8350_2.mzXML]	268.9576721191406	11.27005	1.5517666666666665	19.035	17.483233333333335	11208.8017578125	1942217.9321220086	0	1187	0.5869051443634614	0.8283566037837743	15.505492402326693	268.94805908203125	268.9591064453125
691	268.9969177246094	9.662849999999999					1	DETECTED	268.9969 m/z @9.66 [CD8350_2.mzXML]	268.9969177246094	9.662849999999999	9.64605	11.06865	1.4225999999999992	4224.90185546875	141407.69106286616	0	1187	0.08231014894984945	42.339285714290355	83.67857142858071	268.9941711425781	268.99713134765625
692	269.0482482910156	1.9230166666666666					1	DETECTED	269.0482 m/z @1.92 [CD8350_2.mzXML]	269.0482482910156	1.9230166666666666	1.8089833333333334	6.079383333333333	4.2704	9028.1923828125	343044.08724569704	0	1187	0.49182954483896735	18.724349605378567	36.448699210757134	269.03961181640625	269.0491027832031
693	269.08642578125	1.5070666666666668					1	DETECTED	269.0864 m/z @1.51 [CD8350_2.mzXML]	269.08642578125	1.5070666666666668	1.4416499999999999	1.5813833333333334	0.1397333333333335	3743.585205078125	22343.816401672368	0	1187	0.1338457841614782	1.0680254777070037	1.1360509554140075	269.0861511230469	269.0872802734375
694	269.1379699707031	12.051466666666666					1	DETECTED	269.1380 m/z @12.05 [CD8350_2.mzXML]	269.1379699707031	12.051466666666666	12.019666666666666	12.18525	0.16558333333333408	22350.56640625	119724.79673413152	0	1187	0.08442034792611963	2.6035115303982943	4.207023060796589	269.13775634765625	269.1382141113281
695	269.2259521484375	14.115116666666667					1	DETECTED	269.2260 m/z @14.12 [CD8350_2.mzXML]	269.2259521484375	14.115116666666667	4.746700000000001	15.96335	11.21665	43030.5546875	4571590.203596495	0	1187	0.46904052050890854	0.5684920855583242	0.10726211931840193	269.2184143066406	269.22698974609375
696	269.29327392578125	13.995316666666668					1	DETECTED	269.2933 m/z @14.00 [CD8350_2.mzXML]	269.29327392578125	13.995316666666668	0.20976666666666668	19.234666666666666	19.0249	13571.2568359375	2299557.1588284313	0	1187	3.010312117684389	0.5695102758556757	0.13641546954994557	269.2832946777344	269.2969055175781
697	270.2293701171875	14.115116666666667					1	DETECTED	270.2294 m/z @14.12 [CD8350_2.mzXML]	270.2293701171875	14.115116666666667	14.046466666666667	14.669099999999998	0.6226333333333312	9218.203125	195449.24823144518	0	1187	0.43082734244961784	4.534838553046848	8.069677106093696	270.2285461425781	270.2297058105469
698	270.79705810546875	2.0209333333333332					1	DETECTED	270.7971 m/z @2.02 [CD8350_2.mzXML]	270.79705810546875	2.0209333333333332	1.7609333333333335	2.1927000000000003	0.43176666666666685	10721.59375	163590.05620629885	0	1187	0.8768569248982536	0.8303205128205139	0.6606410256410277	270.7965393066406	270.7975769042969
699	270.9560241699219	8.825333333333333					1	DETECTED	270.9560 m/z @8.83 [CD8350_2.mzXML]	270.9560241699219	8.825333333333333	2.0069333333333335	11.236866666666666	9.229933333333332	9290.486328125	1377618.0030491033	0	1187	0.9331916423813702	0.6768401188939731	0.3133015169655416	270.95587158203125	270.95977783203125
700	271.03948974609375	1.8234333333333335					1	DETECTED	271.0395 m/z @1.82 [CD8350_2.mzXML]	271.03948974609375	1.8234333333333335	1.7781333333333333	16.748166666666666	14.970033333333333	52618.9140625	2176554.631658905	0	1187	0.05444766337606022	165.23215599705622	329.46431199411245	271.0382995605469	271.048095703125
701	271.1440124511719	11.364633333333334					1	DETECTED	271.1440 m/z @11.36 [CD8350_2.mzXML]	271.1440124511719	11.364633333333334	10.900816666666666	13.1068	2.205983333333334	5129.8876953125	491285.037614502	0	1187	1.963852214995006	2.378076826332237	3.7561536526644734	271.142822265625	271.1443176269531
702	271.20501708984375	14.56035					1	DETECTED	271.2050 m/z @14.56 [CD8350_2.mzXML]	271.20501708984375	14.56035	14.13245	15.2733	1.1408500000000004	31126.71484375	1079641.2316444097	0	1187	0.6035397225282271	1.3330801589156371	1.7653063164600729	271.204833984375	271.20587158203125
703	271.26251220703125	12.617799999999999					1	DETECTED	271.2625 m/z @12.62 [CD8350_2.mzXML]	271.26251220703125	12.617799999999999	0.10126666666666666	20.0015	19.900233333333333	85147.34375	5986720.283159357	1	1187	0.2576167963232372	0.7472959288292639	16.155449869328912	271.2618103027344	271.26397705078125
704	271.6576232910156	12.9883					1	DETECTED	271.6576 m/z @12.99 [CD8350_2.mzXML]	271.6576232910156	12.9883	12.928216666666666	13.643766666666666	0.7155500000000004	40642.1953125	437810.50800207467	0	1187	0.1915839128863297	3.6729537958315244	2.6869304666927865	271.64910888671875	271.6592712402344
705	272.20831298828125	14.544733333333333					1	DETECTED	272.2083 m/z @14.54 [CD8350_2.mzXML]	272.20831298828125	14.544733333333333	13.325466666666667	15.344349999999999	2.0188833333333314	7093.0048828125	371250.56555432105	0	1187	0.32751264515928824	0.8279088523155992	0.6558177046311983	272.20013427734375	272.2092590332031
706	272.25799560546875	11.379383333333333					1	DETECTED	272.2580 m/z @11.38 [CD8350_2.mzXML]	272.25799560546875	11.379383333333333	0.5722166666666666	19.96466666666667	19.392450000000004	28743.84765625	2081351.9097588796	0	1187	0.07880611827064143	0.8926501006486868	0.19195473542359318	272.25689697265625	272.2674560546875
707	272.6652526855469	13.382966666666666					1	DETECTED	272.6653 m/z @13.38 [CD8350_2.mzXML]	272.6652526855469	13.382966666666666	13.076633333333332	14.874183333333333	1.797550000000001	15094.119140625	309857.0630472413	0	1187	0.3029243782005082	2.9339771490750706	1.5983790169571055	272.65570068359375	272.6661071777344
708	272.7939758300781	2.0209333333333332					1	DETECTED	272.7940 m/z @2.02 [CD8350_2.mzXML]	272.7939758300781	2.0209333333333332	1.7236166666666668	2.26435	0.5407333333333331	11987.4658203125	185714.0354210815	0	1187	0.43247460357998824	0.9093559056000899	0.8187118112001798	272.79364013671875	272.7947692871094
709	272.94390869140625	1.6422999999999999					1	DETECTED	272.9439 m/z @1.64 [CD8350_2.mzXML]	272.94390869140625	1.6422999999999999	1.5965666666666667	8.808283333333332	7.211716666666665	56779.38671875	600720.5974501955	0	1187	0.056456367756615666	76.2882625308074	168.1480412488703	272.9438171386719	272.95220947265625
710	274.0027770996094	11.253549999999999					1	DETECTED	274.0028 m/z @11.25 [CD8350_2.mzXML]	274.0027770996094	11.253549999999999	4.6655	18.779833333333332	14.114333333333333	11132.6884765625	1683702.4057502435	0	1187	2.9651402163289973	0.9241679522001615	15.295846464607953	274.00140380859375	274.0081787109375
711	274.2008056640625	10.242816666666666					1	DETECTED	274.2008 m/z @10.24 [CD8350_2.mzXML]	274.2008056640625	10.242816666666666	10.17275	11.236866666666666	1.0641166666666653	2657.9462890625	96721.08057986444	0	1187	0.23131978346524917	7.593601332064805	14.18720266412961	274.19976806640625	274.2013244628906
712	274.2728576660156	11.349533333333333					1	DETECTED	274.2729 m/z @11.35 [CD8350_2.mzXML]	274.2728576660156	11.349533333333333	11.22025	13.842366666666667	2.622116666666667	2835545.25	1.9912353613415238E7	1	1187	0.09671073324975588	2.8223255373597196	3.6720186101612837	274.2725830078125	274.2739562988281
713	274.6346740722656	13.31065					1	DETECTED	274.6347 m/z @13.31 [CD8350_2.mzXML]	274.6346740722656	13.31065	12.847766666666667	14.5914	1.7436333333333334	7511.35302734375	410741.82934753445	0	1187	1.739734722399744	1.8834479530479216	2.766895906095843	274.62481689453125	274.6354064941406
714	274.8807373046875	1.7781333333333333					1	DETECTED	274.8807 m/z @1.78 [CD8350_2.mzXML]	274.8807373046875	1.7781333333333333	1.7060166666666667	1.85185	0.14583333333333326	13095.6083984375	74975.21989697262	0	1187	0.08774059220590869	1.0110931361220248	1.0221862722440496	274.8802490234375	274.8808288574219
715	274.9993896484375	11.170383333333332					1	DETECTED	274.9994 m/z @11.17 [CD8350_2.mzXML]	274.9993896484375	11.170383333333332	9.64605	19.125833333333333	9.479783333333332	13055.298828125	1751194.3366455368	0	1187	4.43434614704098	3.007505882506933	18.05574448333146	274.9980773925781	275.0007019042969
716	275.2766418457031	11.349533333333333					1	DETECTED	275.2766 m/z @11.35 [CD8350_2.mzXML]	275.2766418457031	11.349533333333333	11.302883333333334	12.019666666666666	0.716783333333332	355205.71875	2831234.6699507544	0	1187	0.1142851584898743	3.7364562381325217	4.132239704353884	275.2763366699219	275.277587890625
717	275.632568359375	13.209083333333332					1	DETECTED	275.6326 m/z @13.21 [CD8350_2.mzXML]	275.632568359375	13.209083333333332	12.168166666666668	14.496666666666666	2.3284999999999982	101326.609375	2154625.3446192616	0	1187	0.24175357309789547	0.7725602408621323	2.2988917037980348	275.63165283203125	275.63330078125
718	276.1338806152344	13.223666666666666					1	DETECTED	276.1339 m/z @13.22 [CD8350_2.mzXML]	276.1338806152344	13.223666666666666	1.9929666666666668	13.926666666666668	11.933700000000002	38635.01171875	2549587.3038607803	0	1187	0.13880640705756697	0.5904263794830613	3.530966439743565	276.1239013671875	276.143798828125
719	276.651611328125	13.267466666666667					1	DETECTED	276.6516 m/z @13.27 [CD8350_2.mzXML]	276.651611328125	13.267466666666667	9.0984	14.201333333333334	5.102933333333334	26192.91015625	986227.1410171208	0	1187	0.04887802528658902	0.6119994882947423	2.141474285710483	276.65069580078125	276.65478515625
720	276.984619140625	1.8376					1	DETECTED	276.9846 m/z @1.84 [CD8350_2.mzXML]	276.984619140625	1.8376	1.8089833333333334	18.834666666666667	17.025683333333333	14234.25	1124146.2093105162	0	1187	0.3397988417516511	32.16310285555622	519.4715201260605	276.9839782714844	276.9945983886719
721	277.03802490234375	10.54155					1	DETECTED	277.0380 m/z @10.54 [CD8350_2.mzXML]	277.03802490234375	10.54155	9.712083333333334	13.692716666666666	3.9806333333333317	5303.68359375	280942.0935495605	0	1187	0.08483728772711352	2.3995137437710965	3.799027487542193	277.0328674316406	277.0390930175781
722	277.15386962890625	13.267466666666667					1	DETECTED	277.1539 m/z @13.27 [CD8350_2.mzXML]	277.15386962890625	13.267466666666667	10.29455	17.883333333333333	7.588783333333334	6967.27685546875	1133385.3431201782	0	1187	5.064595176703792	1.2763195515066568	1.1405593660336688	277.152587890625	277.1587829589844
723	277.1792907714844	12.18525					1	DETECTED	277.1793 m/z @12.19 [CD8350_2.mzXML]	277.1792907714844	12.18525	0.17335	19.909499999999998	19.73615	8339.7744140625	1467370.2802336118	0	1187	0.13014550953422166	0.821524904469734	0.4952713795590708	277.1773681640625	277.1810607910156
724	277.215576171875	12.568733333333334					1	DETECTED	277.2156 m/z @12.57 [CD8350_2.mzXML]	277.215576171875	12.568733333333334	3.7256	14.480533333333334	10.754933333333334	45062.26953125	1910776.8677704455	0	1187	0.07502875202793291	0.5998910197744386	0.1826236868337849	277.2123718261719	277.2158508300781
725	278.052490234375	17.00433333333333					1	DETECTED	278.0525 m/z @17.00 [CD8350_2.mzXML]	278.052490234375	17.00433333333333	9.912266666666666	19.5265	9.614233333333333	2450.479736328125	604440.8036506955	0	1187	0.6906603697460199	0.6778160573786673	0.3556321147573346	278.0502014160156	278.0533752441406
726	278.626953125	12.95845					1	DETECTED	278.6270 m/z @12.96 [CD8350_2.mzXML]	278.626953125	12.95845	12.814733333333333	16.858	4.043266666666668	45595.54296875	1130382.396588929	0	1187	0.12015665329984238	14.066798098109748	37.202908006331896	278.6266174316406	278.6312561035156
727	278.98199462890625	16.60275					1	DETECTED	278.9820 m/z @16.60 [CD8350_2.mzXML]	278.98199462890625	16.60275	2.0633333333333335	19.180166666666665	17.116833333333332	3704.76123046875	1446122.8102650451	0	1187	2.140369135555339	0.5886354908782447	0.17727098175648937	278.98052978515625	278.98309326171875
728	279.05316162109375	11.564633333333335					1	DETECTED	279.0532 m/z @11.56 [CD8350_2.mzXML]	279.05316162109375	11.564633333333335	1.9230166666666666	19.307166666666667	17.38415	9857.4482421875	1447704.1963217768	0	1187	9.235869136591287	0.9898532217287377	5.657656394948188	279.0475158691406	279.0621337890625
729	279.0836486816406	10.55555					1	DETECTED	279.0836 m/z @10.56 [CD8350_2.mzXML]	279.0836486816406	10.55555	3.7413499999999997	19.6355	15.89415	159947.265625	2470212.16243582	0	1187	0.0850792296789038	3.5830395683111	0.06672913988510827	279.0830383300781	279.09344482421875
730	279.1582946777344	12.47395					1	DETECTED	279.1583 m/z @12.47 [CD8350_2.mzXML]	279.1582946777344	12.47395	0.10126666666666666	20.0015	19.900233333333333	164015.90625	2.990971173096313E7	1	1187	0.18293980253191222	0.5356490660185756	0.5195217990930362	279.15789794921875	279.1595153808594
731	279.2309875488281	13.53285					1	DETECTED	279.2310 m/z @13.53 [CD8350_2.mzXML]	279.2309875488281	13.53285	11.9561	16.09135	4.135249999999999	40972.19140625	2296813.124183928	0	1187	0.1417490797658747	0.8791967158357202	0.8727304412301515	279.2273254394531	279.23223876953125
732	279.6461486816406	12.9883					1	DETECTED	279.6461 m/z @12.99 [CD8350_2.mzXML]	279.6461486816406	12.9883	12.798583333333333	14.512633333333333	1.7140500000000003	192961.359375	3117492.2805610327	2	1187	0.19937058088842718	2.109393019825195	1.7966995141044837	279.6455993652344	279.646728515625
733	280.0912170410156	1.7781333333333333					1	DETECTED	280.0912 m/z @1.78 [CD8350_2.mzXML]	280.0912170410156	1.7781333333333333	1.7236166666666668	18.688666666666666	16.965049999999998	114255.578125	3911530.344669375	0	1187	0.05463583854506315	126.177655079804	3.2839595417220173	280.08612060546875	280.0921630859375
734	280.14788818359375	12.95845					1	DETECTED	280.1479 m/z @12.96 [CD8350_2.mzXML]	280.14788818359375	12.95845	9.427150000000001	14.268666666666666	4.841516666666665	51509.87109375	2853254.5173669434	0	1187	3.7774006969678258	0.5215229890846212	0.15408771202724786	280.1473693847656	280.1544189453125
735	280.16180419921875	12.505083333333333					1	DETECTED	280.1618 m/z @12.51 [CD8350_2.mzXML]	280.16180419921875	12.505083333333333	0.11925000000000001	19.928	19.80875	26292.435546875	5309598.063176754	0	1187	0.15271224138804662	0.6015933200195709	1.6305355316323322	280.16046142578125	280.162841796875
736	280.2332763671875	13.53285					1	DETECTED	280.2333 m/z @13.53 [CD8350_2.mzXML]	280.2332763671875	13.53285	13.501949999999999	13.74225	0.2403000000000013	6915.71435546875	71725.25892248545	0	1187	0.10771859591450372	3.888349514563025	6.77669902912605	280.2332763671875	280.23480224609375
737	280.6541442871094	13.441849999999999					1	DETECTED	280.6541 m/z @13.44 [CD8350_2.mzXML]	280.6541442871094	13.441849999999999	12.928216666666666	14.669099999999998	1.7408833333333327	84709.796875	1666699.9877629383	0	1187	0.22409965907202967	1.6273729841259525	2.271476966633605	280.6482238769531	280.65484619140625
738	281.08355712890625	16.274066666666666					1	DETECTED	281.0836 m/z @16.27 [CD8350_2.mzXML]	281.08355712890625	16.274066666666666	9.77955	19.72683333333333	9.947283333333331	13972.607421875	2760577.3025335697	0	1187	1.7751786052716358	0.765821680340595	0.276555409474655	281.0819396972656	281.0837707519531
739	281.11279296875	9.61185					1	DETECTED	281.1128 m/z @9.61 [CD8350_2.mzXML]	281.11279296875	9.61185	8.859166666666665	9.828066666666667	0.9689000000000014	4057.536865234375	106566.01229339596	0	1187	0.21904036617296185	0.6436305661964962	0.2872611323929924	281.1083679199219	281.11358642578125
740	281.24676513671875	14.606866666666667					1	DETECTED	281.2468 m/z @14.61 [CD8350_2.mzXML]	281.24676513671875	14.606866666666667	0.22788333333333333	19.6355	19.407616666666666	174230.90625	1.0130228296439232E7	0	1187	0.4903821612251633	0.7415191979146217	0.4265312550986826	281.2456359863281	281.2479248046875
741	281.66168212890625	14.416816666666668					1	DETECTED	281.6617 m/z @14.42 [CD8350_2.mzXML]	281.66168212890625	14.416816666666668	11.085916666666666	16.274066666666666	5.18815	26236.658203125	2275498.0046716915	0	1187	0.2670734693077783	0.7787910174427328	5.7158304773038635	281.65643310546875	281.66278076171875
742	281.9956359863281	8.962150000000001					1	DETECTED	281.9956 m/z @8.96 [CD8350_2.mzXML]	281.9956359863281	8.962150000000001	8.911183333333334	8.995816666666666	0.08463333333333267	5803.23974609375	23876.70285595696	0	1187	0.09165812312735433	0.8302812295617852	0.6605624591235704	281.99481201171875	281.9956359863281
743	282.2032775878906	11.549616666666667					1	DETECTED	282.2033 m/z @11.55 [CD8350_2.mzXML]	282.2032775878906	11.549616666666667	11.5176	11.65195	0.13434999999999953	16132.583984375	83542.38006884707	0	1187	0.5959725833825598	2.098125976054093	3.196251952108186	282.2029724121094	282.2035827636719
744	282.22125244140625	19.362333333333332					1	DETECTED	282.2213 m/z @19.36 [CD8350_2.mzXML]	282.22125244140625	19.362333333333332	0.11925000000000001	20.0015	19.88225	3828.350830078125	2460400.8792761825	0	1187	13.251386115557501	0.5166076988701569	0.03321539774031369	282.21942138671875	282.22265625
745	282.2500305175781	14.606866666666667					1	DETECTED	282.2500 m/z @14.61 [CD8350_2.mzXML]	282.2500305175781	14.606866666666667	10.866966666666666	16.40138333333333	5.534416666666665	34777.1328125	2774375.232998321	0	1187	3.713179221323056	0.840482771242874	0.48774287166822755	282.2479553222656	282.25933837890625
746	282.27850341796875	14.115116666666667					1	DETECTED	282.2785 m/z @14.12 [CD8350_2.mzXML]	282.27850341796875	14.115116666666667	8.62635	16.38318333333333	7.756833333333331	49622.234375	3089515.0850046976	0	1187	0.3560183304371698	3.5681526181058163	10.126879616838664	282.26995849609375	282.2793273925781
747	282.9046325683594	1.6115166666666667					1	DETECTED	282.9046 m/z @1.61 [CD8350_2.mzXML]	282.9046325683594	1.6115166666666667	1.5813833333333334	1.6736166666666668	0.09223333333333339	36140.80859375	119517.04663928234	0	1187	0.05684563773111395	1.5336109196442738	1.9111588100272332	282.90301513671875	282.9049987792969
748	282.9734802246094	12.0043					1	DETECTED	282.9735 m/z @12.00 [CD8350_2.mzXML]	282.9734802246094	12.0043	10.883933333333333	17.095666666666666	6.211733333333333	10296.65625	854967.990411499	0	1187	0.5365313017760673	2.7721876766534748	3.138874972970057	282.9718017578125	282.9745178222656
749	283.0072021484375	10.277183333333333					1	DETECTED	283.0072 m/z @10.28 [CD8350_2.mzXML]	283.0072021484375	10.277183333333333	10.2255	19.653666666666666	9.428166666666666	14708.29296875	462619.3503263555	0	1187	0.09353540031798246	91.21089970977148	2.849502782708095	283.00665283203125	283.0097961425781
750	283.2417297363281	14.9705					1	DETECTED	283.2417 m/z @14.97 [CD8350_2.mzXML]	283.2417297363281	14.9705	14.685033333333333	15.981666666666666	1.2966333333333324	5388.6591796875	242343.19558245855	0	1187	0.8352422724652424	2.271076599719758	3.542153199439517	283.2410583496094	283.2427062988281
751	283.26226806640625	12.666500000000001					1	DETECTED	283.2623 m/z @12.67 [CD8350_2.mzXML]	283.26226806640625	12.666500000000001	0.17335	19.983	19.80965	112620.78125	3906398.699952545	1	1187	0.2418828896063232	1.9985392409567846	3.3099797431576863	283.2539978027344	283.264892578125
752	283.2819519042969	14.115116666666667					1	DETECTED	283.2820 m/z @14.12 [CD8350_2.mzXML]	283.2819519042969	14.115116666666667	1.6736166666666668	14.5758	12.902183333333333	9769.609375	2609932.2598801265	0	1187	0.2731537029180817	0.5185139787539015	0.03702795750780308	283.2814636230469	283.2909240722656
753	284.1885681152344	9.561083333333332					1	DETECTED	284.1886 m/z @9.56 [CD8350_2.mzXML]	284.1885681152344	9.561083333333332	9.0808	18.65216666666667	9.57136666666667	2601.145263671875	480834.99739846814	0	1187	0.5655811116255887	9.964291911024763	18.928583822049525	284.1848449707031	284.1893310546875
754	284.2940979003906	12.63425					1	DETECTED	284.2941 m/z @12.63 [CD8350_2.mzXML]	284.2940979003906	12.63425	10.207633333333332	19.94633333333333	9.7387	20966.791015625	1336378.8288867793	0	1187	7.399681654649214	2.006641620363056	7.005609516379738	284.2855529785156	284.29559326171875
755	284.3307800292969	11.894816666666665					1	DETECTED	284.3308 m/z @11.89 [CD8350_2.mzXML]	284.3307800292969	11.894816666666665	11.845616666666666	12.220149999999999	0.37453333333333205	12470.9111328125	112764.14899340809	0	1187	0.1494670816386403	3.806233062330686	7.260689737457316	284.3299560546875	284.331298828125
756	284.9090576171875	1.6896666666666667					1	DETECTED	284.9091 m/z @1.69 [CD8350_2.mzXML]	284.9090576171875	1.6896666666666667	1.6736166666666668	1.7940833333333333	0.1204666666666665	17079.154296875	65147.08010815424	0	1187	0.11887492874286454	3.752855659397734	6.505711318795468	284.9090576171875	284.9097595214844
757	285.0053405761719	10.259983333333334					1	DETECTED	285.0053 m/z @10.26 [CD8350_2.mzXML]	285.0053405761719	10.259983333333334	1.6581000000000001	10.417733333333333	8.759633333333333	17558.775390625	1676422.694005005	0	1187	0.0751497128057288	0.5091695035777049	0.014449443724688234	284.9953918457031	285.0055847167969
758	285.0643615722656	1.5369833333333331					1	DETECTED	285.0644 m/z @1.54 [CD8350_2.mzXML]	285.0643615722656	1.5369833333333331	1.4602666666666666	17.919833333333333	16.459566666666667	10157.7958984375	1668494.7033575436	0	1187	0.09261173152540225	107.27503801868365	131.5546695829724	285.0616455078125	285.072021484375
759	285.2789611816406	14.098116666666666					1	DETECTED	285.2790 m/z @14.10 [CD8350_2.mzXML]	285.2789611816406	14.098116666666666	0.20976666666666668	19.544666666666668	19.3349	3985.77783203125	1350524.807577514	0	1187	8.364697451734664	0.6960834080362319	0.16337828732285795	285.27667236328125	285.28070068359375
760	286.20098876953125	10.400166666666667					1	DETECTED	286.2010 m/z @10.40 [CD8350_2.mzXML]	286.20098876953125	10.400166666666667	10.3117	10.917383333333333	0.6056833333333334	96411.4921875	767254.5217216454	1	1187	0.11277723766364467	1.7365938105096002	1.5197740445994488	286.199951171875	286.201904296875
761	286.2487487792969	9.828066666666667					1	DETECTED	286.2487 m/z @9.83 [CD8350_2.mzXML]	286.2487487792969	9.828066666666667	8.876616666666667	19.252833333333335	10.376216666666668	74619.859375	2275725.3443429293	1	1187	0.3188772404907052	0.9268490370585208	0.9361447155800042	286.2465515136719	286.25018310546875
762	286.9507141113281	8.962150000000001					1	DETECTED	286.9507 m/z @8.96 [CD8350_2.mzXML]	286.9507141113281	8.962150000000001	4.812233333333333	9.0984	4.2861666666666665	11433.78515625	318881.6793866881	0	1187	0.10380901340959525	0.514919730134276	1.1076445816002347	286.9505615234375	286.951904296875
763	287.0133361816406	1.8234333333333335					1	DETECTED	287.0133 m/z @1.82 [CD8350_2.mzXML]	287.0133361816406	1.8234333333333335	1.7781333333333333	1.8664833333333335	0.08835000000000015	17121.931640625	51409.94455554201	0	1187	0.06951150823965868	0.9751655629139064	0.9503311258278128	287.0130615234375	287.01397705078125
764	287.0998840332031	9.796033333333332					1	DETECTED	287.0999 m/z @9.80 [CD8350_2.mzXML]	287.0998840332031	9.796033333333332	9.728966666666668	10.259983333333334	0.531016666666666	125313.5859375	1042453.4900862989	1	1187	0.10227306663183455	3.958871769383867	6.503001958899713	287.0997619628906	287.1001892089844
765	287.20428466796875	10.347100000000001					1	DETECTED	287.2043 m/z @10.35 [CD8350_2.mzXML]	287.20428466796875	10.347100000000001	10.329533333333334	11.971983333333332	1.6424499999999984	14826.3134765625	306440.5862076407	0	1187	0.10754406302940467	46.749051233395186	92.49810246679037	287.2007141113281	287.20440673828125
766	287.2360534667969	14.063916666666668					1	DETECTED	287.2361 m/z @14.06 [CD8350_2.mzXML]	287.2360534667969	14.063916666666668	13.960749999999999	15.18685	1.2261000000000006	7374.72705078125	214692.21196405034	0	1187	0.3844455805667426	5.9423263327947335	6.356775351888819	287.235107421875	287.23675537109375
767	287.2684326171875	11.564633333333335					1	DETECTED	287.2684 m/z @11.56 [CD8350_2.mzXML]	287.2684326171875	11.564633333333335	11.5176	11.894816666666665	0.37721666666666565	21494.51953125	164913.28821704033	0	1187	0.1257031301940046	3.0035568272463955	4.7965378266983105	287.2674255371094	287.27032470703125
768	287.6322326660156	12.9883					1	DETECTED	287.6322 m/z @12.99 [CD8350_2.mzXML]	287.6322326660156	12.9883	5.3116	14.464333333333334	9.152733333333334	192292.453125	3123403.4594276426	2	1187	0.1830050082252619	1.3739728590563722	1.3661321577349044	287.62548828125	287.63323974609375
769	288.1033935546875	9.796033333333332					1	DETECTED	288.1034 m/z @9.80 [CD8350_2.mzXML]	288.1033935546875	9.796033333333332	5.02535	9.811966666666667	4.786616666666666	16340.298828125	1229435.14820111	0	1187	0.1157914815682819	0.5016699214997155	0.003339842999430835	288.1031799316406	288.1033935546875
770	288.21661376953125	10.6755					1	DETECTED	288.2166 m/z @10.68 [CD8350_2.mzXML]	288.21661376953125	10.6755	8.235899999999999	19.983	11.747100000000001	73104.921875	1681709.8996209374	1	1187	0.09575170213362405	1.7765939836034246	4.8274957975315	288.2153015136719	288.2261962890625
771	288.6398620605469	13.36845					1	DETECTED	288.6399 m/z @13.37 [CD8350_2.mzXML]	288.6398620605469	13.36845	12.880833333333333	14.4323	1.5514666666666663	42279.16796875	938509.2471649763	0	1187	0.28189723751869167	1.2432045722780827	3.587434011359941	288.63226318359375	288.6414489746094
772	288.9214172363281	1.6422999999999999					1	DETECTED	288.9214 m/z @1.64 [CD8350_2.mzXML]	288.9214172363281	1.6422999999999999	1.5813833333333334	1.9508666666666667	0.3694833333333334	154928.515625	661728.6188791507	0	1187	0.06587006248856375	1.0355100652231104	0.9999317222604174	288.9206237792969	288.92913818359375
773	289.1753845214844	0.31858333333333333					1	DETECTED	289.1754 m/z @0.32 [CD8350_2.mzXML]	289.1753845214844	0.31858333333333333	0.11925000000000001	20.0015	19.88225	3063.986328125	1494234.8505306696	0	1187	6.484765384329684	49.87186454849499	98.74372909698998	289.1742248535156	289.1771240234375
774	289.6480407714844	11.713333333333333					1	DETECTED	289.6480 m/z @11.71 [CD8350_2.mzXML]	289.6480407714844	11.713333333333333	10.950283333333335	16.073066666666666	5.122783333333331	26971.060546875	1719692.9161944264	0	1187	0.47272784740179397	2.671915936631744	6.065688802289851	289.6394958496094	289.6492004394531
775	290.2678527832031	11.424000000000001					1	DETECTED	290.2679 m/z @11.42 [CD8350_2.mzXML]	290.2678527832031	11.424000000000001	10.933883333333334	11.607966666666666	0.674083333333332	35017.7890625	312552.74745687813	0	1187	0.07203009607638222	0.6904820705080787	0.4032318029305456	290.2674560546875	290.2691345214844
776	290.62664794921875	12.912483333333334					1	DETECTED	290.6266 m/z @12.91 [CD8350_2.mzXML]	290.62664794921875	12.912483333333334	12.8644	13.426983333333334	0.5625833333333343	23362.0390625	242841.1148603513	0	1187	0.09016915244075996	5.850086655112536	4.349167257824021	290.6263427734375	290.6360778808594
777	290.92462158203125	2.54665					1	DETECTED	290.9246 m/z @2.55 [CD8350_2.mzXML]	290.92462158203125	2.54665	1.6115166666666667	19.398500000000002	17.786983333333335	32160.634765625	2955002.1220199885	0	1187	0.5843922402300628	2.2862203415840683	21.064142005710455	290.9224548339844	290.92620849609375
778	290.9795837402344	9.828066666666667					1	DETECTED	290.9796 m/z @9.83 [CD8350_2.mzXML]	290.9795837402344	9.828066666666667	1.4919	9.981733333333333	8.489833333333333	1566.56396484375	504780.1710145873	0	1187	0.2705405246285295	0.5092168662654697	0.01843373253093942	290.9775695800781	290.9878234863281
779	291.1196594238281	12.051466666666666					1	DETECTED	291.1197 m/z @12.05 [CD8350_2.mzXML]	291.1196594238281	12.051466666666666	12.0043	12.912483333333334	0.9081833333333336	78984.1875	743210.8449287117	0	1187	0.0921454824343968	10.914938915355718	4.812435059047267	291.11053466796875	291.1285705566406
780	291.1654357910156	3.6324166666666664					1	DETECTED	291.1654 m/z @3.63 [CD8350_2.mzXML]	291.1654357910156	3.6324166666666664	3.6324166666666664	14.606866666666667	10.974450000000001	6208.2568359375	1626991.6768943786	0	1187	6.4322976595935994	null	null	291.1654357910156	291.1741638183594
781	291.64599609375	12.912483333333334					1	DETECTED	291.6460 m/z @12.91 [CD8350_2.mzXML]	291.64599609375	12.912483333333334	12.76475	14.858316666666667	2.0935666666666677	69537.828125	744811.13098407	0	1187	0.07474714525050885	5.2851943041831495	2.896220416061616	291.6449279785156	291.6466369628906
782	291.9352111816406	2.54665					1	DETECTED	291.9352 m/z @2.55 [CD8350_2.mzXML]	291.9352111816406	2.54665	1.8950333333333333	9.395616666666665	7.500583333333332	23653.70703125	1506934.5194163513	0	1187	0.6108553685468858	2.5029101502785602	2.1448083920791166	291.9341125488281	291.93609619140625
783	292.0679626464844	16.60275					1	DETECTED	292.0680 m/z @16.60 [CD8350_2.mzXML]	292.0679626464844	16.60275	9.981733333333333	18.9255	8.943766666666667	3541.39453125	775579.1931808172	0	1187	1.9629891253635403	0.6754073518417362	0.36662814180154785	292.0666809082031	292.0768127441406
784	292.122802734375	12.051466666666666					1	DETECTED	292.1228 m/z @12.05 [CD8350_2.mzXML]	292.122802734375	12.051466666666666	12.019666666666666	12.23765	0.21798333333333453	13095.2626953125	82367.25354443406	0	1187	0.07926187308435217	3.4274109014674705	5.854821802934941	292.12152099609375	292.1237487792969
785	292.6348571777344	10.400166666666667					1	DETECTED	292.6349 m/z @10.40 [CD8350_2.mzXML]	292.6348571777344	10.400166666666667	2.5604333333333336	10.45385	7.893416666666665	8199.765625	1354509.671444763	0	1187	0.05033065153944527	0.5034237984285179	0.007270348903367475	292.6249694824219	292.6350402832031
786	292.85113525390625	1.7940833333333333					1	DETECTED	292.8511 m/z @1.79 [CD8350_2.mzXML]	292.85113525390625	1.7940833333333333	1.6896666666666667	2.9249500000000004	1.2352833333333337	9819.7431640625	430282.56125732424	0	1187	1.230472371508841	5.915163607342384	10.830327214684768	292.8490905761719	292.8517761230469
787	292.9889221191406	2.8402000000000003					1	DETECTED	292.9889 m/z @2.84 [CD8350_2.mzXML]	292.9889221191406	2.8402000000000003	2.5188166666666665	9.828066666666667	7.3092500000000005	4189.625	353778.7243442078	0	1187	0.3530700058529903	11.371544884094783	21.743089768189563	292.9803466796875	292.9897155761719
788	293.0002746582031	2.6157166666666667					1	DETECTED	293.0003 m/z @2.62 [CD8350_2.mzXML]	293.0002746582031	2.6157166666666667	2.42165	15.068800000000001	12.647150000000002	5515.01513671875	1105347.4540998843	0	1187	0.4235796860661991	32.58454998282379	1.4593289798810094	292.99237060546875	293.0099792480469
789	293.0231628417969	2.756333333333333					1	DETECTED	293.0232 m/z @2.76 [CD8350_2.mzXML]	293.0231628417969	2.756333333333333	2.4496333333333333	3.7098166666666668	1.2601833333333334	7316.31298828125	219647.30292251598	0	1187	0.5354923953366728	2.0544234322356285	2.1015244177080388	293.0149230957031	293.0233459472656
790	293.0340576171875	2.6297					1	DETECTED	293.0341 m/z @2.63 [CD8350_2.mzXML]	293.0340576171875	2.6297	2.37905	3.8840999999999997	1.5050499999999998	10704.24609375	309554.69545758056	0	1187	0.36445784408510074	2.358200554273834	3.613754536366499	293.0262451171875	293.04229736328125
791	293.0564880371094	2.756333333333333					1	DETECTED	293.0565 m/z @2.76 [CD8350_2.mzXML]	293.0564880371094	2.756333333333333	2.42165	5.501766666666667	3.0801166666666666	11465.6123046875	469044.1269564818	0	1187	0.5252486167153521	4.601538767989647	2.5581527113046394	293.0489807128906	293.05718994140625
792	293.0678405761719	2.6157166666666667					1	DETECTED	293.0678 m/z @2.62 [CD8350_2.mzXML]	293.0678405761719	2.6157166666666667	2.27865	18.360166666666665	16.081516666666666	15299.0107421875	1702464.5438752447	0	1187	0.36094850443222315	23.509934357302367	45.40369218717046	293.060302734375	293.0684814453125
793	293.0788269042969	2.8402000000000003					1	DETECTED	293.0788 m/z @2.84 [CD8350_2.mzXML]	293.0788269042969	2.8402000000000003	2.0917	8.11255	6.020850000000001	32488.83203125	1392707.3682354123	0	1187	0.9273235903072541	4.02194388777555	0.7612539119973116	293.06884765625	293.0822448730469
794	293.09710693359375	2.6297					1	DETECTED	293.0971 m/z @2.63 [CD8350_2.mzXML]	293.09710693359375	2.6297	0.10126666666666666	20.0015	19.900233333333333	8671750.0	5.61862900171924E8	1	1187	0.6188604967326587	2.6004849518090105	2.1666732792556167	293.0951232910156	293.1066589355469
795	293.13037109375	2.6856500000000003					1	DETECTED	293.1304 m/z @2.69 [CD8350_2.mzXML]	293.13037109375	2.6856500000000003	2.1634	12.458116666666665	10.294716666666666	19525.49609375	1394524.065799744	0	1187	0.3222205244254779	2.1042895009024374	1.5520738492966653	293.1263122558594	293.138671875
796	293.15216064453125	9.828066666666667					1	DETECTED	293.1522 m/z @9.83 [CD8350_2.mzXML]	293.15216064453125	9.828066666666667	2.3076166666666666	11.894816666666665	9.5872	432856.875	2.1539032520365156E7	0	1187	0.37295117245620624	0.5418658408937985	0.7554669421611115	293.14520263671875	293.1608581542969
797	293.17803955078125	13.859416666666668					1	DETECTED	293.1780 m/z @13.86 [CD8350_2.mzXML]	293.17803955078125	13.859416666666668	2.4496333333333333	15.362733333333333	12.9131	30596.029296875	2168754.236542481	0	1187	0.2870588011572224	0.5648543509230824	0.1016384065822067	293.1680603027344	293.18792724609375
798	293.9573669433594	11.253549999999999					1	DETECTED	293.9574 m/z @11.25 [CD8350_2.mzXML]	293.9573669433594	11.253549999999999	10.983866666666668	17.919833333333333	6.9359666666666655	4360.7021484375	960725.6950776365	0	1187	6.6964103210945325	12.859464804400318	24.718929608800636	293.9563293457031	293.9591064453125
799	294.1004638671875	2.6157166666666667					1	DETECTED	294.1005 m/z @2.62 [CD8350_2.mzXML]	294.1004638671875	2.6157166666666667	1.8950333333333333	18.54283333333333	16.647799999999997	824334.75	5.211715242562059E7	0	1187	0.6381210598475837	2.1038290163885467	2.560462646659026	294.10028076171875	294.107666015625
800	294.1560974121094	9.828066666666667					1	DETECTED	294.1561 m/z @9.83 [CD8350_2.mzXML]	294.1560974121094	9.828066666666667	9.64605	10.45385	0.8077999999999985	47334.078125	1104223.9108784187	0	1187	0.4110308757439114	2.024821243130392	3.2386426559415176	294.1556396484375	294.1563720703125
801	294.91900634765625	12.0043					1	DETECTED	294.9190 m/z @12.00 [CD8350_2.mzXML]	294.91900634765625	12.0043	8.944783333333334	19.983	11.038216666666667	18303.455078125	3139635.807723756	0	1187	2.3716476822119894	1.4547945432331213	2.131163710288545	294.9168395996094	294.9204406738281
802	294.93792724609375	1.6581000000000001					1	DETECTED	294.9379 m/z @1.66 [CD8350_2.mzXML]	294.93792724609375	1.6581000000000001	1.6115166666666667	1.7060166666666667	0.09450000000000003	68432.2265625	225627.3473435059	0	1187	0.05366856212202986	0.988907424780242	1.0753592838348769	294.9376525878906	294.9383544921875
803	294.9542541503906	11.43875					1	DETECTED	294.9543 m/z @11.44 [CD8350_2.mzXML]	294.9542541503906	11.43875	10.917383333333333	17.810333333333332	6.892949999999999	5815.08935546875	956583.8551582638	0	1187	4.787983857998343	6.610462886004724	7.811042636290892	294.9530334472656	294.95501708984375
804	295.0578918457031	10.56985					1	DETECTED	295.0579 m/z @10.57 [CD8350_2.mzXML]	295.0578918457031	10.56985	10.52725	10.584100000000001	0.05685000000000073	5215.97998046875	14174.26525964381	0	1187	0.10811530694452287	0.6672535211267662	0.3345070422535323	295.0570068359375	295.0578918457031
805	295.1015319824219	2.54665					1	DETECTED	295.1015 m/z @2.55 [CD8350_2.mzXML]	295.1015319824219	2.54665	1.8950333333333333	18.140833333333333	16.2458	103876.671875	7695199.0014523305	0	1187	0.6442854186340483	2.8611405396384844	1.5192315550195676	295.0977783203125	295.1031799316406
806	295.1283264160156	9.712083333333334					1	DETECTED	295.1283 m/z @9.71 [CD8350_2.mzXML]	295.1283264160156	9.712083333333334	9.662849999999999	9.76335	0.10050000000000203	29091.5234375	137246.28913769676	0	1187	0.09296269922811184	1.0206499661475776	1.0412999322951553	295.1283264160156	295.13360595703125
807	295.14837646484375	9.8613					1	DETECTED	295.1484 m/z @9.86 [CD8350_2.mzXML]	295.14837646484375	9.8613	9.595033333333333	10.382266666666668	0.7872333333333348	15884.53125	379471.219735108	0	1187	0.4005948224900493	1.4649935828098368	1.8743293161090153	295.14794921875	295.14874267578125
808	295.19354248046875	12.341816666666666					1	DETECTED	295.1935 m/z @12.34 [CD8350_2.mzXML]	295.19354248046875	12.341816666666666	1.4919	18.287666666666667	16.795766666666665	58791.015625	3167728.3635107744	0	1187	0.31130764155654944	0.6479675281451491	0.3056814843132007	295.1874084472656	295.20330810546875
809	295.2619934082031	13.612133333333333					1	DETECTED	295.2620 m/z @13.61 [CD8350_2.mzXML]	295.2619934082031	13.612133333333333	12.568733333333334	15.11905	2.5503166666666655	30607.474609375	2136377.8115015873	0	1187	0.2595881383160421	1.1768241381267532	1.087776892496013	295.25372314453125	295.2629699707031
810	295.2942810058594	2.54665					1	DETECTED	295.2943 m/z @2.55 [CD8350_2.mzXML]	295.2942810058594	2.54665	2.3076166666666666	8.390916666666666	6.0832999999999995	31064.328125	1692888.5345118712	0	1187	0.676306298013607	4.586465450986813	6.184399467866294	295.2928466796875	295.2957458496094
811	296.0649108886719	1.7781333333333333					1	DETECTED	296.0649 m/z @1.78 [CD8350_2.mzXML]	296.0649108886719	1.7781333333333333	1.7236166666666668	1.8376	0.1139833333333331	92016.1953125	305803.3769821775	0	1187	0.05078173271606934	1.0172708753436046	1.0656068404708035	296.06488037109375	296.0652770996094
812	296.1317443847656	9.712083333333334					1	DETECTED	296.1317 m/z @9.71 [CD8350_2.mzXML]	296.1317443847656	9.712083333333334	9.662849999999999	9.796033333333332	0.1331833333333332	4633.755859375	23641.788259277437	0	1187	0.11516017390216327	1.3525727826675158	1.7051455653350316	296.1314697265625	296.13226318359375
813	296.1488342285156	8.876616666666667					1	DETECTED	296.1488 m/z @8.88 [CD8350_2.mzXML]	296.1488342285156	8.876616666666667	8.842116666666668	17.40666666666667	8.564550000000002	3247.847900390625	1040242.2148492432	0	1187	1.1066696531859233	124.12391304347999	247.24782608695998	296.14788818359375	296.1520690917969
814	296.1851501464844	11.862866666666667					1	DETECTED	296.1852 m/z @11.86 [CD8350_2.mzXML]	296.1851501464844	11.862866666666667	9.52745	19.59916666666667	10.071716666666669	31926.705078125	2082261.7562987052	0	1187	0.11429539442261749	4.868201934966505	5.402040044815748	296.18267822265625	296.1851501464844
815	296.1966552734375	12.341816666666666					1	DETECTED	296.1967 m/z @12.34 [CD8350_2.mzXML]	296.1966552734375	12.341816666666666	12.0669	12.74785	0.6809499999999993	11388.87109375	255373.43318225088	0	1187	0.2199621989680658	1.2384662018793589	1.476932403758718	296.19622802734375	296.1976318359375
816	296.25738525390625	13.53285					1	DETECTED	296.2574 m/z @13.53 [CD8350_2.mzXML]	296.25738525390625	13.53285	0.7530333333333333	14.13245	13.379416666666668	19857.25	1525015.56581076	0	1187	0.11053989361706762	0.5234588654766826	0.02034729995336147	296.256591796875	296.2652282714844
817	296.989501953125	11.729066666666666					1	DETECTED	296.9895 m/z @11.73 [CD8350_2.mzXML]	296.989501953125	11.729066666666666	11.085916666666666	12.5847	1.4987833333333338	6774.81982421875	334704.68417083763	0	1187	0.4871846152119996	1.1651895617922203	1.3303791235844407	296.9880676269531	296.9895935058594
818	297.11785888671875	1.5517666666666665					1	DETECTED	297.1179 m/z @1.55 [CD8350_2.mzXML]	297.11785888671875	1.5517666666666665	1.4416499999999999	9.1157	7.67405	6090.72265625	1215615.7946169432	0	1187	0.13189755607314857	34.84508854245498	68.69017708490996	297.11773681640625	297.1182556152344
819	297.1441955566406	9.476716666666666					1	DETECTED	297.1442 m/z @9.48 [CD8350_2.mzXML]	297.1441955566406	9.476716666666666	5.467066666666667	9.52745	4.060383333333333	2932.776611328125	319080.2816104432	0	1187	0.07470425265825753	0.5063264042164944	0.012652808432988796	297.1438293457031	297.1490173339844
820	297.1795654296875	14.23575					1	DETECTED	297.1796 m/z @14.24 [CD8350_2.mzXML]	297.1795654296875	14.23575	9.411116666666667	19.690333333333335	10.279216666666668	9507.798828125	2018062.1304340516	0	1187	2.9143839628112467	1.0094095382181605	1.1715886928791601	297.17852783203125	297.1882629394531
821	297.2777099609375	12.912483333333334					1	DETECTED	297.2777 m/z @12.91 [CD8350_2.mzXML]	297.2777099609375	12.912483333333334	0.55415	19.307166666666667	18.753016666666667	6356.74072265625	1412047.439791901	0	1187	0.05872955231258992	0.7587194875252865	0.5174389750505731	297.2761535644531	297.2788391113281
822	298.27313232421875	14.606866666666667					1	DETECTED	298.2731 m/z @14.61 [CD8350_2.mzXML]	298.27313232421875	14.606866666666667	1.8950333333333333	17.333833333333335	15.4388	112095.4921875	7647576.118220493	0	1187	0.5252947327754995	0.8035993451102554	0.4853255270579424	298.2657470703125	298.2741394042969
823	299.1380920410156	11.349533333333333					1	DETECTED	299.1381 m/z @11.35 [CD8350_2.mzXML]	299.1380920410156	11.349533333333333	10.400166666666667	14.842633333333334	4.442466666666666	91627.03125	3679807.611046023	1	1187	1.9699497956737257	1.8643345843138928	1.871455171458625	299.1370544433594	299.13916015625
824	299.27655029296875	14.606866666666667					1	DETECTED	299.2766 m/z @14.61 [CD8350_2.mzXML]	299.27655029296875	14.606866666666667	11.795116666666667	16.7665	4.971383333333334	19956.759765625	1333336.1973661198	0	1187	0.6705476640222905	0.7310980790754084	0.3976736836064234	299.27557373046875	299.2778015136719
825	299.632080078125	12.896833333333332					1	DETECTED	299.6321 m/z @12.90 [CD8350_2.mzXML]	299.632080078125	12.896833333333332	12.76475	13.121833333333333	0.35708333333333364	61342.6796875	489414.9553063951	0	1187	0.1254759955224074	1.2705349831760684	2.9889140929524234	299.63134765625	299.6324157714844
826	300.13385009765625	12.912483333333334					1	DETECTED	300.1339 m/z @12.91 [CD8350_2.mzXML]	300.13385009765625	12.912483333333334	10.710216666666668	13.032266666666667	2.322049999999999	19958.751953125	1062720.4981789554	0	1187	2.216592409524596	0.5327167628427364	0.06563720981455944	300.13385009765625	300.14215087890625
827	300.17974853515625	11.593633333333335					1	DETECTED	300.1797 m/z @11.59 [CD8350_2.mzXML]	300.17974853515625	11.593633333333335	8.962150000000001	12.0999	3.1377499999999987	118489.0546875	2465645.8016532604	0	1187	0.09017818396634247	0.44434383685687007	null	300.17950439453125	300.18426513671875
828	300.1983947753906	9.012599999999999					1	DETECTED	300.1984 m/z @9.01 [CD8350_2.mzXML]	300.1983947753906	9.012599999999999	8.876616666666667	9.063783333333333	0.18716666666666626	5862.77392578125	31764.371937743977	0	1187	0.045912869642167564	0.68819708297586	0.37639416595172015	300.1981506347656	300.1989440917969
829	301.1174621582031	10.815666666666667					1	DETECTED	301.1175 m/z @10.82 [CD8350_2.mzXML]	301.1174621582031	10.815666666666667	10.347100000000001	10.900816666666666	0.5537166666666646	18636.69140625	304491.17868041963	0	1187	0.11690442962712844	0.5908622038841846	0.1817244077683692	301.1174011230469	301.1184997558594
830	301.1402282714844	12.4426					1	DETECTED	301.1402 m/z @12.44 [CD8350_2.mzXML]	301.1402282714844	12.4426	0.10126666666666666	20.0015	19.900233333333333	161322.140625	1.1963313931980481E7	1	1187	0.17054585447880832	1.090314911486967	0.048638972259127757	301.134521484375	301.14129638671875
831	301.1830139160156	11.593633333333335					1	DETECTED	301.1830 m/z @11.59 [CD8350_2.mzXML]	301.1830139160156	11.593633333333335	11.593633333333335	11.697833333333334	0.10419999999999874	22809.8125	70548.05171069218	0	1187	0.027927057720740223	null	null	301.18280029296875	301.1833190917969
832	301.21270751953125	13.53285					1	DETECTED	301.2127 m/z @13.53 [CD8350_2.mzXML]	301.21270751953125	13.53285	11.81195	13.94335	2.131400000000001	46786.8125	1226752.9538851317	0	1187	0.21804030529084528	0.6192689871578827	0.21476561271947664	301.2122802734375	301.2147521972656
833	302.0193176269531	9.595033333333333					1	DETECTED	302.0193 m/z @9.60 [CD8350_2.mzXML]	302.0193176269531	9.595033333333333	4.633466666666666	19.0165	14.383033333333334	3969.854736328125	1541655.6896088247	0	1187	10.311842062573255	1.4494447318387336	1.8988894636774674	302.0180969238281	302.02032470703125
834	302.1017761230469	10.6755					1	DETECTED	302.1018 m/z @10.68 [CD8350_2.mzXML]	302.1017761230469	10.6755	10.59835	10.745016666666666	0.1466666666666665	3539.576416015625	24048.033224487408	0	1187	0.14235012822958204	0.9505292719809931	0.9010585439619864	302.1015930175781	302.1021728515625
835	302.1204528808594	10.815666666666667					1	DETECTED	302.1205 m/z @10.82 [CD8350_2.mzXML]	302.1204528808594	10.815666666666667	9.877983333333333	10.849733333333335	0.9717500000000019	3588.7685546875	98530.44643777476	0	1187	0.44889251791303053	0.5181653365564073	0.036330673112814675	302.1191711425781	302.12109375
836	302.1435546875	12.458116666666665					1	DETECTED	302.1436 m/z @12.46 [CD8350_2.mzXML]	302.1435546875	12.458116666666665	1.6422999999999999	19.96466666666667	18.32236666666667	31457.580078125	3272764.423054993	0	1187	0.20239020073319125	0.8919665088040769	0.029990528453063776	302.1426086425781	302.14508056640625
837	302.23193359375	10.83265					1	DETECTED	302.2319 m/z @10.83 [CD8350_2.mzXML]	302.23193359375	10.83265	10.797949999999998	11.06865	0.2707000000000015	8049.1875	64534.375191284555	0	1187	0.13402065565392007	3.9005763688760076	4.771802125694095	302.23150634765625	302.23260498046875
838	302.2865905761719	11.593633333333335					1	DETECTED	302.2866 m/z @11.59 [CD8350_2.mzXML]	302.2865905761719	11.593633333333335	11.5176	14.252233333333333	2.734633333333333	187762.34375	1948125.2177902202	0	1187	0.11505856812704884	2.6581882802605814	2.721815678051155	302.2854919433594	302.2879943847656
839	303.0270080566406	1.4602666666666666					1	DETECTED	303.0270 m/z @1.46 [CD8350_2.mzXML]	303.0270080566406	1.4602666666666666	1.4602666666666666	3.6324166666666664	2.17215	5253.16455078125	207585.51864749147	0	1187	0.04484310698406779	null	null	303.0264587402344	303.0325927734375
840	303.073486328125	9.796033333333332					1	DETECTED	303.0735 m/z @9.80 [CD8350_2.mzXML]	303.073486328125	9.796033333333332	9.7461	9.89485	0.14874999999999972	13163.2216796875	73029.09161865234	0	1187	0.10883467183824536	1.489485981308453	2.0497574899955944	303.0732727050781	303.0738220214844
841	303.1332702636719	10.780166666666666					1	DETECTED	303.1333 m/z @10.78 [CD8350_2.mzXML]	303.1332702636719	10.780166666666666	10.17275	10.780166666666666	0.6074166666666656	4914.80908203125	68214.00319671616	0	1187	0.5152051714690522	0.5	null	303.1327209472656	303.13433837890625
842	303.22845458984375	14.5914					1	DETECTED	303.2285 m/z @14.59 [CD8350_2.mzXML]	303.22845458984375	14.5914	9.96445	17.443499999999997	7.479049999999997	330228.84375	1.5780245908141633E7	1	1187	0.5509135003019061	0.719809315799517	0.4019736903586676	303.22802734375	303.23126220703125
843	303.6459655761719	12.896833333333332					1	DETECTED	303.6460 m/z @12.90 [CD8350_2.mzXML]	303.6459655761719	12.896833333333332	12.814733333333333	13.121833333333333	0.30710000000000015	31448.400390625	238152.6354736322	0	1187	0.09671845842942872	6.734397273446317	null	303.6451721191406	303.64691162109375
844	304.0189208984375	10.17275					1	DETECTED	304.0189 m/z @10.17 [CD8350_2.mzXML]	304.0189208984375	10.17275	10.120616666666667	10.584100000000001	0.46348333333333436	26279.73828125	193911.39871716342	0	1187	0.10569390974485593	2.0784291316746986	3.58340277198079	304.01861572265625	304.019775390625
845	304.04827880859375	17.572					1	DETECTED	304.0483 m/z @17.57 [CD8350_2.mzXML]	304.04827880859375	17.572	9.510449999999999	19.762999999999998	10.25255	3519.923583984375	921643.5546080928	0	1187	1.226857958263004	0.6358919810706377	0.19374307289538706	304.046875	304.04949951171875
846	304.1504211425781	9.411116666666667					1	DETECTED	304.1504 m/z @9.41 [CD8350_2.mzXML]	304.1504211425781	9.411116666666667	9.184116666666666	13.061816666666665	3.877699999999999	7941.21142578125	434592.08035613986	0	1187	0.1850227730757208	8.541189427312762	0.5220107929286298	304.14703369140625	304.1518859863281
847	304.1752014160156	8.927950000000001					1	DETECTED	304.1752 m/z @8.93 [CD8350_2.mzXML]	304.1752014160156	8.927950000000001	8.876616666666667	17.26033333333333	8.383716666666665	8852.1865234375	855029.506820709	0	1187	0.09148837305991364	81.659577922077	2.0680947348913437	304.1669921875	304.18450927734375
848	304.2112121582031	10.120616666666667					1	DETECTED	304.2112 m/z @10.12 [CD8350_2.mzXML]	304.2112121582031	10.120616666666667	10.068316666666668	17.022333333333332	6.954016666666664	16392.5625	1255727.4892071525	0	1187	0.09609783374619418	66.48199490121233	4.362204145612631	304.2108154296875	304.21160888671875
849	304.23193359375	14.638					1	DETECTED	304.2319 m/z @14.64 [CD8350_2.mzXML]	304.23193359375	14.638	10.83265	17.20583333333333	6.373183333333332	60507.859375	3248472.880954039	0	1187	0.44300940416932555	2.5055726369843074	0.43394200296733265	304.22576904296875	304.2328186035156
850	304.2989807128906	11.5176					1	DETECTED	304.2990 m/z @11.52 [CD8350_2.mzXML]	304.2989807128906	11.5176	11.4855	11.795116666666667	0.3096166666666669	31298.572265625	226736.3811633911	0	1187	0.09423105032313117	4.822689511941882	7.52657608959821	304.2986145019531	304.2996520996094
851	304.89532470703125	1.6422999999999999					1	DETECTED	304.8953 m/z @1.64 [CD8350_2.mzXML]	304.89532470703125	1.6422999999999999	1.6115166666666667	14.400383333333334	12.788866666666667	37337.33984375	1432067.0833536377	0	1187	0.08179091470317257	1.9073005695229726	2.4401340908081033	304.8948059082031	304.90478515625
852	305.0448303222656	16.21935					1	DETECTED	305.0448 m/z @16.22 [CD8350_2.mzXML]	305.0448303222656	16.21935	9.629166666666666	20.0015	10.372333333333334	3797.072998046875	829966.0218741456	0	1187	0.9099492244179075	0.7869533219864902	0.42604595869704137	305.0428466796875	305.0464782714844
853	305.0865478515625	15.834983333333334					1	DETECTED	305.0865 m/z @15.83 [CD8350_2.mzXML]	305.0865478515625	15.834983333333334	11.940483333333333	16.365433333333335	4.424950000000003	2374.544677734375	367854.6240655824	0	1187	0.6088572281595326	0.5681024521761461	0.13620490435229216	305.08575439453125	305.08740234375
854	305.1350402832031	12.375499999999999					1	DETECTED	305.1350 m/z @12.38 [CD8350_2.mzXML]	305.1350402832031	12.375499999999999	12.358433333333332	12.505083333333333	0.14665000000000106	17509.84375	92540.72708203153	0	1187	0.09698095891017644	4.296386718750057	7.592773437500114	305.134033203125	305.135498046875
855	305.2440490722656	12.666500000000001					1	DETECTED	305.2440 m/z @12.67 [CD8350_2.mzXML]	305.2440490722656	12.666500000000001	4.2179166666666665	18.943666666666665	14.725749999999998	252640.421875	5495827.573757357	1	1187	0.1864492172029557	4.890844351647278	10.575010604432988	305.2424621582031	305.2484436035156
856	305.7087097167969	10.498616666666667					1	DETECTED	305.7087 m/z @10.50 [CD8350_2.mzXML]	305.7087097167969	10.498616666666667	10.45385	15.1701	4.7162500000000005	15727.3623046875	717614.1165596925	0	1187	0.10686137934562367	52.675912137005454	5.337640129254581	305.7080383300781	305.71270751953125
857	306.03436279296875	10.2255					1	DETECTED	306.0344 m/z @10.23 [CD8350_2.mzXML]	306.03436279296875	10.2255	9.427150000000001	15.8163	6.389149999999999	6976.26318359375	603849.1945236815	0	1187	0.8555997048148072	4.001471785557716	7.002943571115432	306.0284729003906	306.0345764160156
858	306.0834045410156	16.38318333333333					1	DETECTED	306.0834 m/z @16.38 [CD8350_2.mzXML]	306.0834045410156	16.38318333333333	9.395616666666665	18.488166666666665	9.09255	5703.4892578125	1250471.2726669312	0	1187	1.7438377600231902	0.6506234883865151	0.32626548769048824	306.0821228027344	306.0844421386719
859	306.2471618652344	12.666500000000001					1	DETECTED	306.2472 m/z @12.67 [CD8350_2.mzXML]	306.2471618652344	12.666500000000001	11.302883333333334	15.291233333333334	3.9883500000000005	42289.859375	1540611.6861379377	0	1187	0.19690363332104965	1.2460048791245963	12.27756209026828	306.2469787597656	306.2513427734375
860	306.7978820800781	10.498616666666667					1	DETECTED	306.7979 m/z @10.50 [CD8350_2.mzXML]	306.7978820800781	10.498616666666667	10.45385	10.627883333333333	0.17403333333333393	12005.5947265625	71406.49844616702	0	1187	0.10603819030096595	1.9437825763216283	4.901976314616701	306.7974548339844	306.7980651855469
861	306.9930114746094	11.034699999999999					1	DETECTED	306.9930 m/z @11.03 [CD8350_2.mzXML]	306.9930114746094	11.034699999999999	10.83265	11.253549999999999	0.4208999999999996	4753.31201171875	80259.53898754893	0	1187	0.3391371840508395	1.0415738678544912	1.0831477357089827	306.9914245605469	306.9936218261719
862	307.0794677734375	15.3807					1	DETECTED	307.0795 m/z @15.38 [CD8350_2.mzXML]	307.0794677734375	15.3807	4.617683333333333	18.396833333333333	13.779150000000001	5847.53076171875	1453573.2358981932	0	1187	1.8739205106552443	0.6401156119489426	0.3097749598748962	307.07769775390625	307.0843811035156
863	307.16748046875	11.051833333333333					1	DETECTED	307.1675 m/z @11.05 [CD8350_2.mzXML]	307.16748046875	11.051833333333333	9.64605	14.763666666666667	5.117616666666667	449433.625	1.0446398537169335E7	1	1187	0.32790093716671365	0.9735305173297919	1.2660276350257404	307.1669006347656	307.1687927246094
864	307.2626647949219	12.27245					1	DETECTED	307.2627 m/z @12.27 [CD8350_2.mzXML]	307.2626647949219	12.27245	12.13375	15.136316666666666	3.0025666666666666	5901.78759765625	516201.0317074893	0	1187	2.2444470879119542	10.823960586397497	20.77388918402167	307.25860595703125	307.2630920410156
865	307.9742126464844	10.498616666666667					1	DETECTED	307.9742 m/z @10.50 [CD8350_2.mzXML]	307.9742126464844	10.498616666666667	10.469083333333334	16.328916666666668	5.859833333333334	3913.29296875	414942.39626297005	0	1187	0.040675105252365285	99.20711060948132	197.41422121896264	307.966552734375	307.98211669921875
866	308.0500793457031	10.498616666666667					1	DETECTED	308.0501 m/z @10.50 [CD8350_2.mzXML]	308.0500793457031	10.498616666666667	0.46353333333333335	18.706666666666667	18.243133333333333	4500994.5	3.426966418430891E7	1	1187	0.09570089211613286	2.199998896820981	2.7268111955971808	308.0465087890625	308.0523986816406
867	308.07379150390625	10.498616666666667					1	DETECTED	308.0738 m/z @10.50 [CD8350_2.mzXML]	308.07379150390625	10.498616666666667	10.17275	16.036366666666666	5.863616666666665	12364.384765625	480346.57197558583	0	1187	0.3723229682907814	0.7530427927933777	0.4889327975516592	308.066162109375	308.0819396972656
868	308.1714172363281	11.034699999999999					1	DETECTED	308.1714 m/z @11.03 [CD8350_2.mzXML]	308.1714172363281	11.034699999999999	10.469083333333334	14.700666666666667	4.231583333333333	50730.94921875	1833766.7505490105	0	1187	0.7066398368596616	3.9808583305684464	7.248388004128798	308.1625061035156	308.1745910644531
869	308.8782958984375	2.1203166666666666					1	DETECTED	308.8783 m/z @2.12 [CD8350_2.mzXML]	308.8782958984375	2.1203166666666666	2.1203166666666666	2.3359	0.21558333333333346	4317.62744140625	39006.58683532714	0	1187	0.15128497591336787	null	null	308.8771057128906	308.879638671875
870	309.05316162109375	10.498616666666667					1	DETECTED	309.0532 m/z @10.50 [CD8350_2.mzXML]	309.05316162109375	10.498616666666667	2.0349	15.136316666666666	13.101416666666665	660675.75	4.646926833699997E7	1	1187	0.09494022228101429	0.5106868045604428	0.01804563621026776	309.0469055175781	309.0614929199219
871	309.0806884765625	11.593633333333335					1	DETECTED	309.0807 m/z @11.59 [CD8350_2.mzXML]	309.0806884765625	11.593633333333335	4.24995	17.59016666666667	13.340216666666668	9652.80078125	1114216.1461240237	0	1187	0.05408832866030444	0.9082783162854244	0.8165566325708488	309.0806884765625	309.0833435058594
872	309.15045166015625	13.859416666666668					1	DETECTED	309.1505 m/z @13.86 [CD8350_2.mzXML]	309.15045166015625	13.859416666666668	9.201633333333332	15.362733333333333	6.161100000000001	19816.033203125	1062662.9695255433	0	1187	0.45807166059271864	0.6764670006339905	0.26115197449926014	309.14678955078125	309.1515808105469
873	309.163818359375	11.051833333333333					1	DETECTED	309.1638 m/z @11.05 [CD8350_2.mzXML]	309.163818359375	11.051833333333333	4.617683333333333	12.409583333333334	7.791900000000001	18478.0859375	1699153.857620179	1	1187	0.6713942426689261	0.6055112174879356	0.21102243497587111	309.1634826660156	309.1717224121094
874	309.2024230957031	12.798583333333333					1	DETECTED	309.2024 m/z @12.80 [CD8350_2.mzXML]	309.2024230957031	12.798583333333333	11.761933333333333	12.943516666666666	1.1815833333333323	13942.6728515625	334419.3001018065	0	1187	0.4021420271092122	0.569904660846637	0.21744652251366842	309.2022399902344	309.2062072753906
875	309.3097839355469	10.498616666666667					1	DETECTED	309.3098 m/z @10.50 [CD8350_2.mzXML]	309.3097839355469	10.498616666666667	10.469083333333334	10.627883333333333	0.15879999999999939	11795.482421875	63851.74515820324	0	1187	0.0962516784236982	2.6884875846501157	4.3769751693002314	309.3092346191406	309.3097839355469
876	310.04620361328125	10.498616666666667					1	DETECTED	310.0462 m/z @10.50 [CD8350_2.mzXML]	310.04620361328125	10.498616666666667	8.825333333333333	18.030666666666665	9.205333333333332	1667834.25	1.405734176073933E7	0	1187	0.09748379848789313	2.9619513854263593	2.5787327924843804	310.042724609375	310.0484924316406
877	310.112548828125	1.0967333333333333					1	DETECTED	310.1125 m/z @1.10 [CD8350_2.mzXML]	310.112548828125	1.0967333333333333	0.10126666666666666	19.983	19.881733333333333	1936.695068359375	1110561.7797139278	0	1187	7.291803404785549	9.986137155103133	18.97227431020627	310.1112365722656	310.1147766113281
878	310.2007141113281	10.59835					1	DETECTED	310.2007 m/z @10.60 [CD8350_2.mzXML]	310.2007141113281	10.59835	10.469083333333334	16.328916666666668	5.859833333333334	18971.78515625	1361314.7253605346	0	1187	0.35523215560690247	1.9049913699259082	2.6987775637918276	310.1987609863281	310.2106628417969
879	310.9116516113281	1.6736166666666668					1	DETECTED	310.9117 m/z @1.67 [CD8350_2.mzXML]	310.9116516113281	1.6736166666666668	1.6422999999999999	1.7609333333333335	0.11863333333333359	41757.80859375	126664.00984033212	0	1187	0.058146253645317225	1.6185953347394662	1.3557502805354475	310.9111328125	310.9123229980469
880	311.00811767578125	2.4358333333333335					1	DETECTED	311.0081 m/z @2.44 [CD8350_2.mzXML]	311.00811767578125	2.4358333333333335	2.4358333333333335	18.943666666666665	16.50783333333333	15199.01171875	4363011.525017974	0	1187	9.51505982694184	null	null	310.9981384277344	311.0091247558594
881	311.05029296875	10.498616666666667					1	DETECTED	311.0503 m/z @10.50 [CD8350_2.mzXML]	311.05029296875	10.498616666666667	10.435833333333333	11.203583333333334	0.7677500000000013	224331.28125	1515208.7812482927	1	1187	0.10566147456601271	2.1014981648578095	2.684121054018643	311.0496520996094	311.05096435546875
882	311.0790710449219	11.593633333333335					1	DETECTED	311.0791 m/z @11.59 [CD8350_2.mzXML]	311.0790710449219	11.593633333333335	8.944783333333334	17.828333333333333	8.88355	7669.14599609375	1421664.1267180785	0	1187	0.060207990358366104	1.6768692073918863	2.3537384147837725	311.0727844238281	311.07977294921875
883	311.12347412109375	8.859166666666665					1	DETECTED	311.1235 m/z @8.86 [CD8350_2.mzXML]	311.12347412109375	8.859166666666665	8.658183333333334	9.201633333333332	0.5434499999999982	22755.025390625	200295.47377420045	0	1187	0.08263451920321785	0.9596853439508498	0.883321997196834	311.123046875	311.1244812011719
884	311.15069580078125	13.859416666666668					1	DETECTED	311.1507 m/z @13.86 [CD8350_2.mzXML]	311.15069580078125	13.859416666666668	13.74225	14.166633333333333	0.4243833333333331	6209.3974609375	76235.24411108428	0	1187	0.09973631955931594	1.811024182076796	2.622048364153592	311.14996337890625	311.15118408203125
885	311.1659240722656	12.341816666666666					1	DETECTED	311.1659 m/z @12.34 [CD8350_2.mzXML]	311.1659240722656	12.341816666666666	12.0999	16.455966666666665	4.356066666666665	102963.75	2098686.596010743	1	1187	0.28650908291638544	2.060401249842188	2.6394095831093614	311.1652526855469	311.1746826171875
886	311.31829833984375	10.498616666666667					1	DETECTED	311.3183 m/z @10.50 [CD8350_2.mzXML]	311.31829833984375	10.498616666666667	10.469083333333334	10.55555	0.08646666666666647	4242.34423828125	16184.587018188413	0	1187	0.07285346033970086	1.4638826185101619	1.9277652370203235	311.3176574707031	311.3185729980469
887	311.632080078125	12.896833333333332					1	DETECTED	311.6321 m/z @12.90 [CD8350_2.mzXML]	311.632080078125	12.896833333333332	12.7814	12.95845	0.17704999999999949	32540.482421875	193201.65030517476	0	1187	0.08675841252162719	0.7668928674559701	0.4214289291658893	311.6317138671875	311.63238525390625
888	311.99310302734375	18.488166666666665					1	DETECTED	311.9931 m/z @18.49 [CD8350_2.mzXML]	311.99310302734375	18.488166666666665	1.7609333333333335	19.72683333333333	17.965899999999998	2152.364990234375	1112147.5956717227	0	1187	1.9364765708816911	0.5370254495164573	0.07405089903291442	311.99163818359375	311.99945068359375
889	312.0286865234375	13.223666666666666					1	DETECTED	312.0287 m/z @13.22 [CD8350_2.mzXML]	312.0286865234375	13.223666666666666	11.051833333333333	16.036366666666666	4.984533333333333	33569.7890625	1519855.9658705443	0	1187	0.28351289451678774	0.8247982956420544	0.8860737477971063	312.0223388671875	312.02935791015625
890	312.0428771972656	10.498616666666667					1	DETECTED	312.0429 m/z @10.50 [CD8350_2.mzXML]	312.0428771972656	10.498616666666667	10.45385	10.762666666666666	0.30881666666666696	50336.3203125	335150.98281530803	0	1187	0.09280244467522536	3.449180938197985	4.486267609902452	312.042724609375	312.0434265136719
891	312.1690979003906	12.307433333333334					1	DETECTED	312.1691 m/z @12.31 [CD8350_2.mzXML]	312.1690979003906	12.307433333333334	2.96785	12.601383333333333	9.633533333333332	14732.4013671875	2573547.335021546	0	1187	0.09672424203541574	0.5182948089119028	0.0385561455418845	312.16387939453125	312.1698913574219
892	312.21624755859375	10.762666666666666					1	DETECTED	312.2162 m/z @10.76 [CD8350_2.mzXML]	312.21624755859375	10.762666666666666	10.659016666666668	18.761666666666667	8.102649999999999	8820.40625	631074.4621156919	0	1187	0.5204129586477837	39.086589483840505	2.0823722901817168	312.21466064453125	312.2185363769531
893	312.28875732421875	13.659783333333333					1	DETECTED	312.2888 m/z @13.66 [CD8350_2.mzXML]	312.28875732421875	13.659783333333333	13.579683333333332	14.716383333333333	1.1367000000000012	15636.7900390625	369213.1964647219	0	1187	0.17716396735043993	7.095505617977392	9.269801918021738	312.2878723144531	312.28936767578125
894	312.3619689941406	12.0999					1	DETECTED	312.3620 m/z @12.10 [CD8350_2.mzXML]	312.3619689941406	12.0999	12.051466666666666	12.341816666666666	0.2903500000000001	16562.025390625	130517.29489013732	0	1187	0.09946977105104615	2.997419132828618	4.994838265657236	312.3614807128906	312.362060546875
895	312.658447265625	2.5053166666666664					1	DETECTED	312.6584 m/z @2.51 [CD8350_2.mzXML]	312.658447265625	2.5053166666666664	1.8950333333333333	7.709016666666667	5.813983333333334	20952.9609375	996958.1216207886	0	1187	0.41518741590076136	1.5579476646493065	2.502024258707934	312.65582275390625	312.6597595214844
896	313.0461730957031	10.498616666666667					1	DETECTED	313.0462 m/z @10.50 [CD8350_2.mzXML]	313.0461730957031	10.498616666666667	10.45385	10.627883333333333	0.17403333333333393	9442.9580078125	48342.99623229986	0	1187	0.07345735946413079	1.9437825763216283	2.3135105726247085	313.04571533203125	313.0467529296875
897	313.0954284667969	1.5517666666666665					1	DETECTED	313.0954 m/z @1.55 [CD8350_2.mzXML]	313.0954284667969	1.5517666666666665	1.4416499999999999	19.125833333333333	17.684183333333333	12505.3251953125	1498702.9877581175	0	1187	0.09206893852180009	80.29748751324355	159.5949750264871	313.0952453613281	313.0965576171875
898	313.1542663574219	10.085783333333334					1	DETECTED	313.1543 m/z @10.09 [CD8350_2.mzXML]	313.1542663574219	10.085783333333334	10.050683333333334	10.15525	0.10456666666666692	4541.15576171875	19693.342195312376	0	1187	0.08891553262857244	1.4895536562203304	1.9791073124406606	313.1535949707031	313.1543273925781
899	313.1661376953125	12.392733333333332					1	DETECTED	313.1661 m/z @12.39 [CD8350_2.mzXML]	313.1661376953125	12.392733333333332	12.220149999999999	13.486833333333333	1.2666833333333347	23589.716796875	460730.2535122687	0	1187	0.2387083124566498	3.669773056494442	2.071676360529249	313.16552734375	313.1668701171875
900	313.2357482910156	12.568733333333334					1	DETECTED	313.2357 m/z @12.57 [CD8350_2.mzXML]	313.2357482910156	12.568733333333334	12.202833333333333	12.698683333333333	0.4958500000000008	11680.873046875	163469.70450146488	0	1187	0.14700003528422556	0.6775758403935481	0.24377480546934052	313.2357482910156	313.2372741699219
901	313.27276611328125	13.91005					1	DETECTED	313.2728 m/z @13.91 [CD8350_2.mzXML]	313.27276611328125	13.91005	0.10126666666666666	20.0015	19.900233333333333	5965.24169921875	1592815.9660642094	0	1187	0.8162493738670467	0.720564326811317	0.25554574568532945	313.2718200683594	313.27569580078125
902	313.783935546875	2.5053166666666664					1	DETECTED	313.7839 m/z @2.51 [CD8350_2.mzXML]	313.783935546875	2.5053166666666664	1.8950333333333333	6.358933333333334	4.463900000000001	15287.5810546875	751452.7580435795	0	1187	0.4739641383230979	1.464500774034959	1.915598693707079	313.7818908691406	313.784423828125
903	314.0286560058594	13.223666666666666					1	DETECTED	314.0287 m/z @13.22 [CD8350_2.mzXML]	314.0286560058594	13.223666666666666	11.697833333333334	13.547833333333333	1.8499999999999996	11047.384765625	278791.7382211914	0	1187	0.13863074056349944	0.6062261059530312	0.2543516346964013	314.02630615234375	314.02996826171875
904	314.231689453125	10.983866666666668					1	DETECTED	314.2317 m/z @10.98 [CD8350_2.mzXML]	314.231689453125	10.983866666666668	10.815666666666667	11.9561	1.1404333333333323	95758.46875	993219.467992004	1	1187	0.12361573439977391	1.3306137937956504	1.850070834558885	314.2312927246094	314.23284912109375
905	314.7784729003906	2.0349					1	DETECTED	314.7785 m/z @2.03 [CD8350_2.mzXML]	314.7784729003906	2.0349	2.0209333333333332	2.1203166666666666	0.09938333333333338	8196.2158203125	34646.73961694339	0	1187	0.06584548035298354	3.5578758949880642	6.1157517899761284	314.7776184082031	314.779052734375
906	315.0426330566406	2.5188166666666665					1	DETECTED	315.0426 m/z @2.52 [CD8350_2.mzXML]	315.0426330566406	2.5188166666666665	2.3359	3.3118833333333333	0.9759833333333332	6800.421875	178858.14687902833	0	1187	0.5065231288204477	2.667835990888386	4.335671981776772	315.0329284667969	315.0426330566406
907	315.0791015625	2.5053166666666664					1	DETECTED	315.0791 m/z @2.51 [CD8350_2.mzXML]	315.0791015625	2.5053166666666664	0.42723333333333335	19.891333333333332	19.4641	5642743.0	2.824940910801964E8	1	1187	0.903769626998993	1.6271401225231525	1.8584539341461246	315.0782470703125	315.0882568359375
908	315.1328125	11.424000000000001					1	DETECTED	315.1328 m/z @11.42 [CD8350_2.mzXML]	315.1328125	11.424000000000001	2.3076166666666666	11.909816666666668	9.602200000000002	11661.2783203125	1660847.923150452	0	1187	0.372478091529441	0.5266452522290455	0.022194512188363717	315.1236572265625	315.1405334472656
909	315.1614990234375	12.341816666666666					1	DETECTED	315.1615 m/z @12.34 [CD8350_2.mzXML]	315.1614990234375	12.341816666666666	2.4358333333333335	13.643766666666666	11.207933333333333	10653.6123046875	1005073.0176759646	0	1187	10.027062385500113	0.5657153336619787	0.13525578722814297	315.1529846191406	315.162109375
910	315.2352294921875	10.967016666666666					1	DETECTED	315.2352 m/z @10.97 [CD8350_2.mzXML]	315.2352294921875	10.967016666666666	2.491433333333333	11.136983333333335	8.645550000000002	15638.31640625	1335927.321534119	0	1187	0.1333197533411159	0.5100268418102983	2.254516440347439	315.2350158691406	315.23785400390625
911	316.0825500488281	2.5053166666666664					1	DETECTED	316.0826 m/z @2.51 [CD8350_2.mzXML]	316.0825500488281	2.5053166666666664	1.8234333333333335	10.29455	8.471116666666665	527992.1875	2.512487499485393E7	0	1187	0.3175133991598602	1.5827220070764931	1.6503226935624582	316.0821533203125	316.08319091796875
912	316.17474365234375	10.54155					1	DETECTED	316.1747 m/z @10.54 [CD8350_2.mzXML]	316.17474365234375	10.54155	10.51275	10.584100000000001	0.07135000000000069	5415.69482421875	17068.044715942575	0	1187	0.06782036979595318	1.2387152777777735	1.4774305555555467	316.1743469238281	316.1751708984375
913	316.24755859375	11.136983333333335					1	DETECTED	316.2476 m/z @11.14 [CD8350_2.mzXML]	316.24755859375	11.136983333333335	10.983866666666668	11.697833333333334	0.713966666666666	145944.140625	1137991.211868774	1	1187	0.09925158593184236	6.019352007584029	3.8498994257834203	316.23828125	316.2477111816406
914	317.0677490234375	15.853299999999999					1	DETECTED	317.0677 m/z @15.85 [CD8350_2.mzXML]	317.0677490234375	15.853299999999999	15.002366666666667	18.506166666666665	3.5037999999999982	2029.29296875	247420.03971383642	0	1187	0.8688837347741867	2.058798182387968	3.117596364775937	317.0663146972656	317.0691223144531
915	317.08367919921875	2.4636333333333336					1	DETECTED	317.0837 m/z @2.46 [CD8350_2.mzXML]	317.08367919921875	2.4636333333333336	1.8664833333333335	9.201633333333332	7.335149999999999	62545.94921875	3324670.054931459	0	1187	0.49900231964496244	1.7808667877029332	2.0169437647817783	317.08245849609375	317.0848388671875
916	317.11419677734375	1.6422999999999999					1	DETECTED	317.1142 m/z @1.64 [CD8350_2.mzXML]	317.11419677734375	1.6422999999999999	1.5517666666666665	12.4263	10.874533333333332	11010.7724609375	1539311.6205820618	0	1187	0.11718247731133458	22.246118194526883	45.02176553466702	317.11199951171875	317.1156921386719
917	317.2439270019531	13.659783333333333					1	DETECTED	317.2439 m/z @13.66 [CD8350_2.mzXML]	317.2439270019531	13.659783333333333	11.085916666666666	14.842633333333334	3.7567166666666676	32356.087890625	2024682.8689052742	0	1187	2.5895025135189993	1.0127762585246856	0.7675585594743595	317.2431945800781	317.2511291503906
918	317.5278625488281	2.5053166666666664					1	DETECTED	317.5279 m/z @2.51 [CD8350_2.mzXML]	317.5278625488281	2.5053166666666664	1.8950333333333333	17.97533333333333	16.080299999999998	21092.4140625	1709046.4338899534	0	1187	0.3519604752962233	1.5648982554631417	1.8944522310047451	317.5218505859375	317.5296630859375
919	318.0641784667969	16.858					1	DETECTED	318.0642 m/z @16.86 [CD8350_2.mzXML]	318.0641784667969	16.858	9.828066666666667	19.07133333333333	9.243266666666665	4551.1826171875	964100.7797440485	0	1187	1.6986372649103014	0.6574220713330613	0.2718102539598436	318.0624084472656	318.0652160644531
920	318.1910400390625	9.395616666666665					1	DETECTED	318.1910 m/z @9.40 [CD8350_2.mzXML]	318.1910400390625	9.395616666666665	9.349683333333333	17.169	7.819316666666667	7209.42529296875	1146725.964444153	0	1187	0.12735195214249728	85.11592888244029	1.5060165736827102	318.18133544921875	318.2008361816406
921	318.2992858886719	11.349533333333333					1	DETECTED	318.2993 m/z @11.35 [CD8350_2.mzXML]	318.2992858886719	11.349533333333333	11.319099999999999	12.5847	1.265600000000001	295923.28125	2511322.528262583	1	1187	0.10928998342970608	5.692474267033295	6.104907267443944	318.29888916015625	318.3004455566406
922	318.9689636230469	2.0069333333333335					1	DETECTED	318.9690 m/z @2.01 [CD8350_2.mzXML]	318.9689636230469	2.0069333333333335	1.7781333333333333	2.26435	0.4862166666666665	14903.36328125	220208.74488366704	0	1187	0.29857277527907944	1.062536421911421	1.1250728438228421	318.96826171875	318.97039794921875
923	319.1282653808594	10.727583333333333					1	DETECTED	319.1283 m/z @10.73 [CD8350_2.mzXML]	319.1282653808594	10.727583333333333	9.77955	10.815666666666667	1.0361166666666666	6482.06005859375	113358.93442593399	0	1187	0.14714318223799516	0.5464558208220528	0.09291164164410556	319.1273193359375	319.12908935546875
924	319.164794921875	9.61185					1	DETECTED	319.1648 m/z @9.61 [CD8350_2.mzXML]	319.164794921875	9.61185	9.577733333333333	11.170383333333332	1.592649999999999	33842.453125	450234.53234875476	0	1187	0.10605025892202136	3.4117921295324374	3.4901075126962846	319.16412353515625	319.1679382324219
925	319.1934814453125	14.5758					1	DETECTED	319.1935 m/z @14.58 [CD8350_2.mzXML]	319.1934814453125	14.5758	10.52725	16.748166666666666	6.220916666666666	96022.3125	5539910.644881963	0	1187	0.6227436800175905	1.5887667943793675	0.4377545319671807	319.18585205078125	319.194580078125
926	319.22320556640625	12.520666666666667					1	DETECTED	319.2232 m/z @12.52 [CD8350_2.mzXML]	319.22320556640625	12.520666666666667	12.458116666666665	12.74785	0.2897333333333343	10011.41015625	103094.14218676777	0	1187	0.30266390488275086	2.3160138555821472	3.632027711164294	319.2230224609375	319.2239990234375
927	319.2624816894531	13.267466666666667					1	DETECTED	319.2625 m/z @13.27 [CD8350_2.mzXML]	319.2624816894531	13.267466666666667	13.2381	13.7758	0.537700000000001	15040.41796875	272591.48177514697	0	1187	0.44315502496983505	9.154937570941682	17.309875141883364	319.261474609375	319.2626953125
928	319.3027648925781	11.349533333333333					1	DETECTED	319.3028 m/z @11.35 [CD8350_2.mzXML]	319.3027648925781	11.349533333333333	0.55415	11.729066666666666	11.174916666666666	62259.2578125	6145130.340946139	0	1187	0.09735585108438904	0.517578501921346	0.013198685629435658	319.2945251464844	319.30279541015625
929	320.0046691894531	16.6574					1	DETECTED	320.0047 m/z @16.66 [CD8350_2.mzXML]	320.0046691894531	16.6574	10.2255	19.307166666666667	9.081666666666667	1925.83349609375	459360.9417268065	0	1187	6.690057822396156	0.7059863078302421	0.41197261566048426	320.0028076171875	320.0060729980469
930	320.1968078613281	14.5758					1	DETECTED	320.1968 m/z @14.58 [CD8350_2.mzXML]	320.1968078613281	14.5758	11.153616666666666	16.52915	5.375533333333335	17927.654296875	1176104.0833601684	0	1187	0.40102883694397207	0.7063888233847224	0.4414188012173458	320.1960754394531	320.19830322265625
931	320.9658203125	1.9929666666666668					1	DETECTED	320.9658 m/z @1.99 [CD8350_2.mzXML]	320.9658203125	1.9929666666666668	1.7781333333333333	2.2497	0.47156666666666647	9091.630859375	143136.9038725586	0	1187	0.19742956090316333	1.0975174553917757	1.1950349107835512	320.965087890625	320.96661376953125
932	321.18280029296875	11.778583333333334					1	DETECTED	321.1828 m/z @11.78 [CD8350_2.mzXML]	321.18280029296875	11.778583333333334	0.17335	11.778583333333334	11.605233333333334	2635.443359375	699273.5574202272	0	1187	0.774118234839829	0.5	null	321.18280029296875	321.1912841796875
933	321.2091369628906	12.63425					1	DETECTED	321.2091 m/z @12.63 [CD8350_2.mzXML]	321.2091369628906	12.63425	11.828833333333334	18.9255	7.096666666666666	72023.3984375	2161835.1915989066	0	1187	0.3478132706995556	4.983191980563502	6.339403957388033	321.1997985839844	321.2169189453125
934	322.0655212402344	12.051466666666666					1	DETECTED	322.0655 m/z @12.05 [CD8350_2.mzXML]	322.0655212402344	12.051466666666666	11.987983333333334	18.597666666666665	6.609683333333331	261729.734375	3150451.9264384788	0	1187	0.08848682245060502	3.860477661555504	5.204999398798576	322.05706787109375	322.0656433105469
935	322.2121887207031	12.666500000000001					1	DETECTED	322.2122 m/z @12.67 [CD8350_2.mzXML]	322.2121887207031	12.666500000000001	12.568733333333334	13.121833333333333	0.5530999999999988	15535.52734375	301309.2025798945	0	1187	0.288609497441902	2.8286737129219137	4.657347425843827	322.21185302734375	322.213134765625
936	322.2734069824219	14.13245					1	DETECTED	322.2734 m/z @14.13 [CD8350_2.mzXML]	322.2734069824219	14.13245	11.170383333333332	15.39855	4.228166666666668	11679.6630859375	736877.3203708496	0	1187	0.39453413427978923	0.7194992687926747	0.41010935080134825	322.27264404296875	322.2740173339844
937	323.020263671875	11.63715					1	DETECTED	323.0203 m/z @11.64 [CD8350_2.mzXML]	323.020263671875	11.63715	1.7060166666666667	11.761933333333333	10.055916666666667	9742.6181640625	2822317.966137023	0	1187	9.740774102026602	0.5062824316794995	0.012564863358998963	323.01708984375	323.02093505859375
938	323.16278076171875	10.400166666666667					1	DETECTED	323.1628 m/z @10.40 [CD8350_2.mzXML]	323.16278076171875	10.400166666666667	9.929316666666667	11.879349999999999	1.950033333333332	4293.67431640625	253956.81507983373	0	1187	0.5780701033135767	2.07075855721921	3.1415171144384204	323.162353515625	323.16644287109375
939	323.2248840332031	14.13245					1	DETECTED	323.2249 m/z @14.13 [CD8350_2.mzXML]	323.2248840332031	14.13245	11.186916666666667	15.926283333333334	4.739366666666667	20664.65625	1414454.269719604	0	1187	0.38975219433680053	0.7041908311849036	0.547552905701434	323.2243957519531	323.226318359375
940	323.2547607421875	12.617799999999999					1	DETECTED	323.2548 m/z @12.62 [CD8350_2.mzXML]	323.2547607421875	12.617799999999999	11.06865	13.74225	2.6736000000000004	9157.4814453125	718715.3870867918	0	1187	0.4905339938681763	0.8629248297453448	0.7258496594906897	323.2528991699219	323.2555236816406
941	324.0453796386719	9.395616666666665					1	DETECTED	324.0454 m/z @9.40 [CD8350_2.mzXML]	324.0453796386719	9.395616666666665	8.911183333333334	11.253549999999999	2.342366666666665	38566.4765625	632824.5763984378	0	1187	0.08684448101569231	1.2918248241588348	9.359542248078144	324.0416564941406	324.04608154296875
942	324.0626220703125	12.051466666666666					1	DETECTED	324.0626 m/z @12.05 [CD8350_2.mzXML]	324.0626220703125	12.051466666666666	12.0043	12.520666666666667	0.5163666666666664	95334.2578125	730401.4181909178	0	1187	0.07993540942490185	3.662746457583381	5.5304106876928	324.0621032714844	324.0636901855469
943	324.07421875	10.207633333333332					1	DETECTED	324.0742 m/z @10.21 [CD8350_2.mzXML]	324.07421875	10.207633333333332	10.207633333333332	10.933883333333334	0.7262500000000021	4330.94189453125	124321.81527987677	0	1187	0.6011649688228182	null	null	324.07421875	324.0823059082031
944	324.1786804199219	16.38318333333333					1	DETECTED	324.1787 m/z @16.38 [CD8350_2.mzXML]	324.1786804199219	16.38318333333333	9.012599999999999	19.94633333333333	10.933733333333333	9036.318359375	1886404.3741978756	0	1187	0.7847322336721234	0.7424512067384439	0.6713698087915192	324.17730712890625	324.1800537109375
945	324.19134521484375	9.76335					1	DETECTED	324.1913 m/z @9.76 [CD8350_2.mzXML]	324.19134521484375	9.76335	9.728966666666668	14.747616666666666	5.018649999999997	25258.673828125	1487151.5225340568	0	1187	0.18829782625605418	3.17610669721933	4.235987778590227	324.189453125	324.1916198730469
946	325.0587463378906	11.607966666666666					1	DETECTED	325.0587 m/z @11.61 [CD8350_2.mzXML]	325.0587463378906	11.607966666666666	1.8376	12.27245	10.434849999999999	10678.9091796875	3788391.804243896	0	1187	2.725558580751512	0.5340050356349643	0.06801007126992843	325.04876708984375	325.06646728515625
947	325.142578125	9.201633333333332					1	DETECTED	325.1426 m/z @9.20 [CD8350_2.mzXML]	325.142578125	9.201633333333332	8.978916666666667	9.218816666666667	0.23990000000000045	3310.495361328125	34359.49791918952	0	1187	0.032581238956232994	0.5385766669161164	0.07715333383223279	325.141845703125	325.1433410644531
948	325.17510986328125	16.38318333333333					1	DETECTED	325.1751 m/z @16.38 [CD8350_2.mzXML]	325.17510986328125	16.38318333333333	8.927950000000001	19.94633333333333	11.01838333333333	10890.00390625	2225521.782647215	0	1187	2.2114591005561834	0.7389697170220473	0.5840919282639431	325.1734313964844	325.17681884765625
949	326.04248046875	9.411116666666667					1	DETECTED	326.0425 m/z @9.41 [CD8350_2.mzXML]	326.04248046875	9.411116666666667	9.349683333333333	16.839666666666666	7.489983333333333	13414.587890625	1043596.547134064	0	1187	0.08735746849359494	60.96025501899066	8.177130358576548	326.03741455078125	326.04449462890625
950	326.177734375	16.38318333333333					1	DETECTED	326.1777 m/z @16.38 [CD8350_2.mzXML]	326.177734375	16.38318333333333	10.207633333333332	18.415166666666668	8.207533333333336	3331.355224609375	786035.2306874999	0	1187	0.6183404096626841	0.664518409966184	0.3290368199323682	326.1758728027344	326.1791687011719
951	326.2797546386719	10.56985					1	DETECTED	326.2798 m/z @10.57 [CD8350_2.mzXML]	326.2797546386719	10.56985	10.52725	10.584100000000001	0.05685000000000073	4655.4130859375	13376.455554931872	0	1187	0.13130518962703697	0.6672535211267662	0.3345070422535323	326.2784118652344	326.2799072265625
952	326.9800720214844	11.186916666666667					1	DETECTED	326.9801 m/z @11.19 [CD8350_2.mzXML]	326.9800720214844	11.186916666666667	10.917383333333333	11.27005	0.352666666666666	3837.14111328125	51522.53595690924	0	1187	0.05715845937490016	0.6542171654711834	0.3084343309423668	326.9790954589844	326.98052978515625
953	327.00732421875	0.31858333333333333					1	DETECTED	327.0073 m/z @0.32 [CD8350_2.mzXML]	327.00732421875	0.31858333333333333	0.13721666666666668	20.0015	19.864283333333333	7488.498046875	3876504.0274665207	0	1187	18.244261062329578	54.762773387245	58.84031579796619	327.0057067871094	327.01556396484375
954	327.0516357421875	11.564633333333335					1	DETECTED	327.0516 m/z @11.56 [CD8350_2.mzXML]	327.0516357421875	11.564633333333335	1.6267333333333334	12.0043	10.377566666666667	69402.4453125	1.0201078958515499E7	0	1187	0.10764871931786857	0.5167883608604921	0.027333101951635512	327.0502014160156	327.0615234375
955	327.174072265625	16.365433333333335					1	DETECTED	327.1741 m/z @16.37 [CD8350_2.mzXML]	327.174072265625	16.365433333333335	9.77955	18.378333333333334	8.598783333333333	5126.66162109375	1245991.7893269036	0	1187	0.9691680846027939	0.652819287718934	0.30563857543786804	327.1725769042969	327.1748352050781
956	327.22845458984375	13.995316666666668					1	DETECTED	327.2285 m/z @14.00 [CD8350_2.mzXML]	327.22845458984375	13.995316666666668	12.23765	15.101966666666668	2.8643166666666673	34023.64453125	1474886.6890104972	0	1187	1.6407600999331216	0.8023088890663929	8.910839255916581	327.2187194824219	327.2295227050781
957	328.2112731933594	12.051466666666666					1	DETECTED	328.2113 m/z @12.05 [CD8350_2.mzXML]	328.2112731933594	12.051466666666666	12.019666666666666	12.4426	0.4229333333333347	11762.37890625	174860.07847387748	0	1187	0.09449420219266713	6.649895178196983	12.299790356393967	328.2108459472656	328.2130432128906
958	328.2476806640625	11.136983333333335					1	DETECTED	328.2477 m/z @11.14 [CD8350_2.mzXML]	328.2476806640625	11.136983333333335	4.491466666666667	11.394499999999999	6.903033333333332	33415.78515625	982477.8436575928	0	1187	0.10537855217743974	2.4217284170233753	2.0335001553963057	328.2408752441406	328.2477722167969
959	328.6741943359375	13.223666666666666					1	DETECTED	328.6742 m/z @13.22 [CD8350_2.mzXML]	328.6741943359375	13.223666666666666	13.15135	13.627833333333333	0.4764833333333325	7719.7607421875	136475.4125900877	0	1187	0.2891920480783394	3.2944226780364523	5.588845356072905	328.67413330078125	328.6755065917969
960	328.8974914550781	1.5813833333333334					1	DETECTED	328.8975 m/z @1.58 [CD8350_2.mzXML]	328.8974914550781	1.5813833333333334	1.47635	1.6422999999999999	0.16594999999999982	64538.9609375	338574.4042058105	0	1187	0.08786456113905317	0.7899873056172637	0.6027766775658615	328.89678955078125	328.89801025390625
961	328.9978332519531	1.8234333333333335					1	DETECTED	328.9978 m/z @1.82 [CD8350_2.mzXML]	328.9978332519531	1.8234333333333335	0.10126666666666666	20.0015	19.900233333333333	15272.1025390625	4016451.5374773596	0	1187	18.46309678983903	4.439414006721484	7.934722440248756	328.9967346191406	329.0062561035156
962	329.052001953125	11.593633333333335					1	DETECTED	329.0520 m/z @11.59 [CD8350_2.mzXML]	329.052001953125	11.593633333333335	11.549616666666667	11.745183333333333	0.19556666666666622	8834.1826171875	56484.19635797116	0	1187	0.07243271605661761	2.2215070049223207	3.6975388713782102	329.0515441894531	329.05316162109375
963	329.176513671875	12.375499999999999					1	DETECTED	329.1765 m/z @12.38 [CD8350_2.mzXML]	329.176513671875	12.375499999999999	12.202833333333333	13.426983333333334	1.2241500000000016	11356.2470703125	323315.44674328674	0	1187	0.3269491555180313	3.5448359073359197	5.947588616111742	329.17547607421875	329.1767578125
964	329.24652099609375	13.859416666666668					1	DETECTED	329.2465 m/z @13.86 [CD8350_2.mzXML]	329.24652099609375	13.859416666666668	11.102966666666667	16.018183333333333	4.915216666666666	70552.3125	2739386.593863036	0	1187	0.3793128023102845	0.6731720712277245	0.47590008186283084	329.2437744140625	329.2515869140625
965	330.03228759765625	10.498616666666667					1	DETECTED	330.0323 m/z @10.50 [CD8350_2.mzXML]	330.03228759765625	10.498616666666667	10.45385	10.900816666666666	0.4469666666666665	19779.197265625	127480.25646966582	0	1187	0.15731342081184607	2.284204383684654	4.193584285255024	330.031005859375	330.0325927734375
966	330.2497253417969	13.926666666666668					1	DETECTED	330.2497 m/z @13.93 [CD8350_2.mzXML]	330.2497253417969	13.926666666666668	11.713333333333333	15.035483333333334	3.3221500000000006	13617.7109375	765100.248891724	0	1187	2.368357267245564	0.750485692771084	0.500971385542168	330.2449035644531	330.2509765625
967	330.33563232421875	11.879349999999999					1	DETECTED	330.3356 m/z @11.88 [CD8350_2.mzXML]	330.33563232421875	11.879349999999999	11.845616666666666	12.035483333333334	0.18986666666666707	10881.7490234375	86145.5979857177	0	1187	0.13218696322886458	2.814229249011951	4.628458498023902	330.3354187011719	330.3362731933594
968	331.05303955078125	2.5053166666666664					1	DETECTED	331.0530 m/z @2.51 [CD8350_2.mzXML]	331.05303955078125	2.5053166666666664	1.4416499999999999	11.549616666666667	10.107966666666668	787915.5625	3.3812342969073415E7	1	1187	0.8865539775655353	1.7521106375462414	1.5144320130318656	331.0430908203125	331.05389404296875
969	331.1651611328125	8.564150000000001					1	DETECTED	331.1652 m/z @8.56 [CD8350_2.mzXML]	331.1651611328125	8.564150000000001	8.4394	10.883933333333333	2.444533333333334	14040.1005859375	295779.7110324098	0	1187	0.12053106422147053	9.79772879091498	0.7932888925401931	331.1644287109375	331.1654357910156
970	331.1870422363281	12.150916666666665					1	DETECTED	331.1870 m/z @12.15 [CD8350_2.mzXML]	331.1870422363281	12.150916666666665	12.13375	12.458116666666665	0.32436666666666625	16790.703125	122947.16793200729	0	1187	0.10866783825057702	9.447572815534153	10.408412577711667	331.178466796875	331.1874694824219
971	331.2045593261719	11.186916666666667					1	DETECTED	331.2046 m/z @11.19 [CD8350_2.mzXML]	331.2045593261719	11.186916666666667	11.119933333333334	11.286399999999999	0.16646666666666476	8292.4775390625	52385.053992431596	0	1187	0.08182544919317358	1.2425976611097216	1.350698675382303	331.203857421875	331.2047424316406
972	331.2628173828125	12.0043					1	DETECTED	331.2628 m/z @12.00 [CD8350_2.mzXML]	331.2628173828125	12.0043	11.153616666666666	19.653666666666666	8.50005	9518.3701171875	1094825.3569453123	0	1187	0.032199595927574265	4.996013009149501	3.91325872341674	331.253662109375	331.2687072753906
973	332.05682373046875	2.5053166666666664					1	DETECTED	332.0568 m/z @2.51 [CD8350_2.mzXML]	332.05682373046875	2.5053166666666664	2.3359	6.429	4.0931	80652.53125	2541395.997420381	0	1187	0.17590457635574275	4.818518084524641	5.519408254864325	332.0545349121094	332.05780029296875
974	332.1631164550781	10.2255					1	DETECTED	332.1631 m/z @10.23 [CD8350_2.mzXML]	332.1631164550781	10.2255	8.455166666666667	15.543650000000001	7.088483333333334	189400.71875	4700619.389411069	1	1187	0.3846556985300076	1.0156582743617195	1.1841079345176222	332.16265869140625	332.1695861816406
975	332.2061767578125	9.712083333333334					1	DETECTED	332.2062 m/z @9.71 [CD8350_2.mzXML]	332.2061767578125	9.712083333333334	9.67885	9.77955	0.10069999999999979	4316.75439453125	20158.56688916028	0	1187	0.09755073260624592	1.5150451354062102	2.0300902708124204	332.2060852050781	332.2064208984375
976	332.2425231933594	10.815666666666667					1	DETECTED	332.2425 m/z @10.82 [CD8350_2.mzXML]	332.2425231933594	10.815666666666667	10.1902	10.917383333333333	0.7271833333333326	10313.2001953125	170494.04852020284	0	1187	0.16763172956706818	0.5813126199104668	0.168562295527069	332.2420959472656	332.2429504394531
977	332.3306579589844	11.778583333333334					1	DETECTED	332.3307 m/z @11.78 [CD8350_2.mzXML]	332.3306579589844	11.778583333333334	11.745183333333333	11.828833333333334	0.08365000000000045	8888.6689453125	28972.697067504825	0	1187	0.06352718807510449	1.2522455089820306	1.5044910179640614	332.33001708984375	332.3307800292969
978	332.871337890625	9.201633333333332					1	DETECTED	332.8713 m/z @9.20 [CD8350_2.mzXML]	332.871337890625	9.201633333333332	9.166916666666667	9.577733333333333	0.4108166666666655	7194.38525390625	54748.03922821059	0	1187	0.06744812564052438	5.916706673068042	10.833413346136084	332.87066650390625	332.8717346191406
979	333.05120849609375	2.5053166666666664					1	DETECTED	333.0512 m/z @2.51 [CD8350_2.mzXML]	333.05120849609375	2.5053166666666664	1.8376	8.2885	6.450900000000001	50397.66796875	2159206.79612503	0	1187	null	1.9377976498567133	3.597691028217047	333.050537109375	333.0523376464844
980	333.1502685546875	13.486833333333333					1	DETECTED	333.1503 m/z @13.49 [CD8350_2.mzXML]	333.1502685546875	13.486833333333333	10.727583333333333	15.58015	4.852566666666666	14488.6064453125	1211109.3201968374	0	1187	3.753556561978966	0.8762590265714266	0.265808791072952	333.1405029296875	333.15179443359375
981	333.16680908203125	10.242816666666666					1	DETECTED	333.1668 m/z @10.24 [CD8350_2.mzXML]	333.16680908203125	10.242816666666666	1.7781333333333333	15.670766666666667	13.892633333333334	27114.498046875	4431226.406485534	0	1187	0.29251069292033094	0.8041904663270696	0.573291408585516	333.16192626953125	333.1731262207031
982	333.1834716796875	12.0043					1	DETECTED	333.1835 m/z @12.00 [CD8350_2.mzXML]	333.1834716796875	12.0043	10.207633333333332	12.76475	2.5571166666666674	16954.419921875	672826.5549549861	0	1187	0.22789101991341454	0.7116280148423	0.42325602968459997	333.18310546875	333.18463134765625
983	333.20245361328125	12.409583333333334					1	DETECTED	333.2025 m/z @12.41 [CD8350_2.mzXML]	333.20245361328125	12.409583333333334	9.218816666666667	12.552383333333333	3.333566666666666	12356.9384765625	787251.9229741218	0	1187	0.13920450431856857	0.5223770671625418	0.044754134325083635	333.2024230957031	333.2059326171875
984	334.13916015625	9.796033333333332					1	DETECTED	334.1392 m/z @9.80 [CD8350_2.mzXML]	334.13916015625	9.796033333333332	4.2179166666666665	10.933883333333334	6.7159666666666675	10137.357421875	889186.2420448605	0	1187	0.07567124617436072	0.6019923092322083	0.2039846184644164	334.1389465332031	334.1475524902344
985	334.9140319824219	1.6422999999999999					1	DETECTED	334.9140 m/z @1.64 [CD8350_2.mzXML]	334.9140319824219	1.6422999999999999	1.5965666666666667	1.6736166666666668	0.07705000000000006	42022.94140625	138681.3341513673	0	1187	0.056885279116566156	0.8423833819242017	0.751043871830377	334.9132080078125	334.91461181640625
986	335.12322998046875	10.382266666666668					1	DETECTED	335.1232 m/z @10.38 [CD8350_2.mzXML]	335.12322998046875	10.382266666666668	9.662849999999999	10.469083333333334	0.8062333333333349	6772.69970703125	116416.7410987548	0	1187	0.5194203438822615	0.5603382369975666	0.12067647399513311	335.1217346191406	335.1238098144531
987	335.1659240722656	11.713333333333333					1	DETECTED	335.1659 m/z @11.71 [CD8350_2.mzXML]	335.1659240722656	11.713333333333333	10.068316666666668	16.711833333333335	6.643516666666667	110585.2734375	8060662.359918822	1	1187	0.6391911101320833	3.247011040197226	5.744326563063606	335.16162109375	335.1670837402344
988	335.21832275390625	12.568733333333334					1	DETECTED	335.2183 m/z @12.57 [CD8350_2.mzXML]	335.21832275390625	12.568733333333334	12.47395	12.814733333333333	0.34078333333333255	70636.90625	482309.6224086888	0	1187	0.12546166878145115	2.35975415098637	4.3372473911776845	335.21807861328125	335.2192077636719
989	336.07537841796875	16.693666666666665					1	DETECTED	336.0754 m/z @16.69 [CD8350_2.mzXML]	336.07537841796875	16.693666666666665	10.2255	18.761666666666667	8.536166666666666	2980.604736328125	747226.2612628795	0	1187	1.4876019248156034	0.6598598263289445	0.31971965265788893	336.07366943359375	336.0754699707031
990	336.1694030761719	14.448383333333334					1	DETECTED	336.1694 m/z @14.45 [CD8350_2.mzXML]	336.1694030761719	14.448383333333334	11.0174	15.926283333333334	4.908883333333334	14910.42578125	1556378.0848666383	0	1187	0.545667469186844	0.703230145646364	0.40296490399708623	336.1685485839844	336.1707458496094
991	336.2525329589844	12.168166666666668					1	DETECTED	336.2525 m/z @12.17 [CD8350_2.mzXML]	336.2525329589844	12.168166666666668	12.116316666666668	16.803	4.686683333333333	11593.7626953125	756868.0986168212	0	1187	0.15469732312841877	45.19463195114115	89.3892639022823	336.2514343261719	336.2547607421875
992	336.6636962890625	13.3398					1	DETECTED	336.6637 m/z @13.34 [CD8350_2.mzXML]	336.6636962890625	13.3398	0.6806833333333333	14.149233333333333	13.46855	28238.822265625	2879516.5490905773	0	1187	0.19032773758124932	0.5225427257755706	1.7952137881611523	336.66229248046875	336.6641540527344
993	337.0611572265625	1.9089833333333333					1	DETECTED	337.0612 m/z @1.91 [CD8350_2.mzXML]	337.0611572265625	1.9089833333333333	1.6736166666666668	18.743333333333332	17.069716666666665	741420.0	2.4238451579409417E7	1	1187	0.506399056449025	4.563328522080525	12.521383359762599	337.0531005859375	337.0711364746094
994	337.1659240722656	14.5914					1	DETECTED	337.1659 m/z @14.59 [CD8350_2.mzXML]	337.1659240722656	14.5914	11.0174	16.146349999999998	5.128949999999998	20827.544921875	2013500.268110718	0	1187	3.714950811326217	0.6970797699457415	0.3172237626587282	337.1640319824219	337.1682434082031
995	337.18145751953125	12.617799999999999					1	DETECTED	337.1815 m/z @12.62 [CD8350_2.mzXML]	337.18145751953125	12.617799999999999	12.520666666666667	14.268666666666666	1.7479999999999993	99350.6640625	2059549.1944818099	0	1187	0.3356895623864382	7.93920505714712	5.202938176782381	337.1805114746094	337.1822204589844
996	337.204345703125	14.685033333333333					1	DETECTED	337.2043 m/z @14.69 [CD8350_2.mzXML]	337.204345703125	14.685033333333333	11.000483333333333	16.492533333333334	5.492050000000001	6055.7802734375	554580.0164703676	0	1187	0.4054944192568133	0.7452809705391433	0.49056194107828666	337.19598388671875	337.2060241699219
997	338.0646667480469	1.8950333333333333					1	DETECTED	338.0647 m/z @1.90 [CD8350_2.mzXML]	338.0646667480469	1.8950333333333333	1.8950333333333333	11.925183333333333	10.030149999999999	71631.4375	7703123.796643831	0	1187	0.515284574167423	null	null	338.05975341796875	338.0661926269531
998	338.23138427734375	12.47395					1	DETECTED	338.2314 m/z @12.47 [CD8350_2.mzXML]	338.23138427734375	12.47395	0.10126666666666666	20.0015	19.900233333333333	727437.5	1.963533167055221E7	0	1187	0.13305408850138534	1.6013778608310427	2.0301509349163	338.23077392578125	338.23358154296875
999	338.3406982421875	12.5847					1	DETECTED	338.3407 m/z @12.58 [CD8350_2.mzXML]	338.3406982421875	12.5847	12.168166666666668	13.7758	1.6076333333333324	265604.28125	6892312.809243161	1	1187	0.42337515332386033	0.9491899714988714	0.826466256844246	338.3402099609375	338.34844970703125
1000	339.1618347167969	14.56035					1	DETECTED	339.1618 m/z @14.56 [CD8350_2.mzXML]	339.1618347167969	14.56035	9.595033333333333	15.506983333333332	5.911949999999999	8607.107421875	1653627.4196124875	0	1187	0.2202602803409306	0.5953245680872988	0.1628298178202103	339.15789794921875	339.1626892089844
1001	339.19708251953125	11.828833333333334					1	DETECTED	339.1971 m/z @11.83 [CD8350_2.mzXML]	339.19708251953125	11.828833333333334	11.102966666666667	14.685033333333333	3.582066666666666	18763.923828125	1645768.805937621	0	1187	0.45135208188683507	2.467441219691403	3.554034052981253	339.1952819824219	339.1984558105469
1002	339.235107421875	12.505083333333333					1	DETECTED	339.2351 m/z @12.51 [CD8350_2.mzXML]	339.235107421875	12.505083333333333	0.13721666666666668	19.7085	19.571283333333334	116443.8828125	4060531.6873317896	0	1187	0.6767006064654897	2.839312518559937	0.9848897805084529	339.2334289550781	339.2367248535156
1003	339.3440246582031	12.601383333333333					1	DETECTED	339.3440 m/z @12.60 [CD8350_2.mzXML]	339.3440246582031	12.601383333333333	11.862866666666667	13.486833333333333	1.6239666666666661	61574.9921875	1631394.4666035152	0	1187	0.4093682166763948	1.4781331518625993	2.5906704096828523	339.334228515625	339.3451232910156
1004	340.0401306152344	10.498616666666667					1	DETECTED	340.0401 m/z @10.50 [CD8350_2.mzXML]	340.0401306152344	10.498616666666667	9.828066666666667	11.63715	1.8090833333333336	68776.140625	805718.0387609876	0	1187	0.09142464498317793	0.9828875794886585	0.32994392428500896	340.0332336425781	340.0404968261719
1005	340.1924133300781	11.349533333333333					1	DETECTED	340.1924 m/z @11.35 [CD8350_2.mzXML]	340.1924133300781	11.349533333333333	11.349533333333333	17.773333333333333	6.4238	5122.1015625	661285.4034868778	0	1187	0.4524301986717987	null	null	340.18988037109375	340.20147705078125
1006	340.2584228515625	10.900816666666666					1	DETECTED	340.2584 m/z @10.90 [CD8350_2.mzXML]	340.2584228515625	10.900816666666666	10.83265	10.967016666666666	0.13436666666666675	7181.96533203125	39383.18048095724	0	1187	0.14079999131088172	0.9855745721271425	1.0792210144239491	340.2583312988281	340.2589111328125
1007	340.7808837890625	1.7781333333333333					1	DETECTED	340.7809 m/z @1.78 [CD8350_2.mzXML]	340.7808837890625	1.7781333333333333	1.7236166666666668	1.8089833333333334	0.08536666666666659	6972.93408203125	26788.542974853495	0	1187	0.09542617227924355	0.782940996637115	0.5658819932742302	340.7803955078125	340.7816467285156
1008	340.93072509765625	1.6581000000000001					1	DETECTED	340.9307 m/z @1.66 [CD8350_2.mzXML]	340.93072509765625	1.6581000000000001	1.6115166666666667	1.6736166666666668	0.062100000000000044	33401.12890625	96247.06420776373	0	1187	0.05973196576640949	0.666547406082289	0.33309481216457804	340.93072509765625	340.9314270019531
1009	340.9947204589844	11.27005					1	DETECTED	340.9947 m/z @11.27 [CD8350_2.mzXML]	340.9947204589844	11.27005	10.967016666666666	16.967666666666666	6.00065	5084.53369140625	661777.2282390138	0	1187	3.9819808710391076	9.900973490265093	18.12732652602194	340.9936218261719	340.9972229003906
1010	341.03082275390625	11.564633333333335					1	DETECTED	341.0308 m/z @11.56 [CD8350_2.mzXML]	341.03082275390625	11.564633333333335	11.533983333333333	12.168166666666668	0.6341833333333344	121786.359375	1063863.5846668105	0	1187	0.11423464950692441	5.604568888366055	7.117696941528835	341.0299072265625	341.03216552734375
1011	341.17730712890625	12.63425					1	DETECTED	341.1773 m/z @12.63 [CD8350_2.mzXML]	341.17730712890625	12.63425	12.63425	15.981666666666666	3.347416666666666	8558.712890625	617890.7123304751	0	1187	1.274337649616573	null	null	341.1759948730469	341.1864318847656
1012	341.1983642578125	12.341816666666666					1	DETECTED	341.1984 m/z @12.34 [CD8350_2.mzXML]	341.1983642578125	12.341816666666666	1.4919	15.926283333333334	14.434383333333335	10831.6328125	2117066.4691148982	0	1187	0.19485826330422817	0.6651840643937358	0.17331734691915232	341.18853759765625	341.1999816894531
1013	341.2447814941406	13.29645					1	DETECTED	341.2448 m/z @13.30 [CD8350_2.mzXML]	341.2447814941406	13.29645	13.2381	14.779300000000001	1.5412000000000017	9149.2734375	264219.08086804237	0	1187	0.3142485828208077	13.206512425021257	25.413024850042515	341.2348937988281	341.24517822265625
1014	341.3517150878906	14.13245					1	DETECTED	341.3517 m/z @14.13 [CD8350_2.mzXML]	341.3517150878906	14.13245	12.27245	15.1701	2.8976500000000005	14183.4736328125	665364.8994519041	0	1187	0.21805738114985473	0.7789381720430104	1.8913596268321056	341.35089111328125	341.35284423828125
1015	342.0143737792969	8.271033333333333					1	DETECTED	342.0144 m/z @8.27 [CD8350_2.mzXML]	342.0143737792969	8.271033333333333	0.11925000000000001	19.288999999999998	19.169749999999997	4607.92236328125	1456576.4552343455	0	1187	3.5092506779014023	1.1758010005990507	1.984054300936666	342.01275634765625	342.0167541503906
1016	342.0368957519531	10.4838					1	DETECTED	342.0369 m/z @10.48 [CD8350_2.mzXML]	342.0368957519531	10.4838	10.207633333333332	11.845616666666666	1.6379833333333345	24603.529296875	497584.90174823056	0	1187	0.08985993382430202	2.965570307785137	3.2986241054581216	342.0340576171875	342.0373840332031
1017	342.2630310058594	11.379383333333333					1	DETECTED	342.2630 m/z @11.38 [CD8350_2.mzXML]	342.2630310058594	11.379383333333333	11.286399999999999	11.845616666666666	0.5592166666666678	42087.609375	458094.7704754648	0	1187	0.1608849534515091	3.0070801218856102	1.0427695398084187	342.2622375488281	342.26336669921875
1018	342.86737060546875	1.6896666666666667					1	DETECTED	342.8674 m/z @1.69 [CD8350_2.mzXML]	342.86737060546875	1.6896666666666667	1.6896666666666667	1.8089833333333334	0.11931666666666674	9211.3388671875	50985.81096850591	0	1187	0.041925700925743214	null	null	342.8670959472656	342.86798095703125
1019	343.192138671875	12.341816666666666					1	DETECTED	343.1921 m/z @12.34 [CD8350_2.mzXML]	343.192138671875	12.341816666666666	11.236866666666666	17.07766666666667	5.840800000000003	56965.796875	1650453.4110208752	0	1187	0.25111819378095923	2.5975014881501	12.30736199903493	343.183349609375	343.194580078125
1020	343.2623291015625	12.9883					1	DETECTED	343.2623 m/z @12.99 [CD8350_2.mzXML]	343.2623291015625	12.9883	11.394499999999999	13.36845	1.9739500000000003	13436.4365234375	629519.5235483401	0	1187	1.6923971694785216	0.619259003639101	0.581827834461664	343.2607727050781	343.2705078125
1021	343.2950134277344	12.0999					1	DETECTED	343.2950 m/z @12.10 [CD8350_2.mzXML]	343.2950134277344	12.0999	12.051466666666666	12.202833333333333	0.1513666666666662	12483.1796875	69773.66500854527	0	1187	0.12090477615620365	1.5626290433585568	2.2591669757273727	343.2945556640625	343.2951965332031
1022	344.278564453125	11.5176					1	DETECTED	344.2786 m/z @11.52 [CD8350_2.mzXML]	344.278564453125	11.5176	11.469716666666667	12.7814	1.3116833333333329	42404.08984375	421083.5325933841	0	1187	0.09410713866043885	2.575783365520839	2.8232120786571966	344.27752685546875	344.2797546386719
1023	344.6494445800781	13.29645					1	DETECTED	344.6494 m/z @13.30 [CD8350_2.mzXML]	344.6494445800781	13.29645	13.002816666666666	14.166633333333333	1.1638166666666674	21018.421875	333563.17365966854	0	1187	0.25377666830429924	1.981751617663749	0.7140066950283045	344.6479187011719	344.65093994140625
1024	344.87518310546875	1.5813833333333334					1	DETECTED	344.8752 m/z @1.58 [CD8350_2.mzXML]	344.87518310546875	1.5813833333333334	1.4602666666666666	1.7940833333333333	0.33381666666666665	93256.7421875	551795.4282169191	0	1187	0.07487759759851764	0.7687032520332352	0.5289256684216689	344.8653564453125	344.87542724609375
1025	346.0090026855469	8.859166666666665					1	DETECTED	346.0090 m/z @8.86 [CD8350_2.mzXML]	346.0090026855469	8.859166666666665	0.10126666666666666	20.0015	19.900233333333333	19362.16796875	8485253.023273805	0	1187	4.309419738956724	1.1592762147594944	0.3872570015432283	346.0069274902344	346.00994873046875
1026	346.27301025390625	13.859416666666668					1	DETECTED	346.2730 m/z @13.86 [CD8350_2.mzXML]	346.27301025390625	13.859416666666668	13.74225	14.5914	0.8491499999999998	27104.00390625	582076.8803660893	0	1187	0.390256997809562	3.6236842105262816	6.353615872504366	346.27227783203125	346.27386474609375
1027	346.29388427734375	12.798583333333333					1	DETECTED	346.2939 m/z @12.80 [CD8350_2.mzXML]	346.29388427734375	12.798583333333333	11.364633333333334	12.896833333333332	1.5321999999999978	16731.625	365906.80109936476	0	1187	0.042163335262149104	0.5342585166846816	0.06851703336936325	346.29327392578125	346.2952575683594
1028	346.3302001953125	11.666950000000002					1	DETECTED	346.3302 m/z @11.67 [CD8350_2.mzXML]	346.3302001953125	11.666950000000002	11.622416666666668	12.4263	0.8038833333333315	12897.291015625	147472.76696337858	0	1187	0.08728656584801087	9.025636227544803	17.051272455089606	346.3301696777344	346.3347473144531
1029	346.9083557128906	1.5813833333333334					1	DETECTED	346.9084 m/z @1.58 [CD8350_2.mzXML]	346.9083557128906	1.5813833333333334	1.4919	1.6267333333333334	0.13483333333333336	9216.716796875	45388.27986657716	0	1187	0.08040094945854404	0.7533991432296516	0.5067982864593032	346.9066467285156	346.9087829589844
1030	347.1234130859375	9.999333333333334					1	DETECTED	347.1234 m/z @10.00 [CD8350_2.mzXML]	347.1234130859375	9.999333333333334	1.4416499999999999	11.987983333333334	10.546333333333335	3188.431884765625	710855.9983181763	0	1187	0.17219207005925163	0.6161909083649975	0.232381816729995	347.1224670410156	347.1331481933594
1031	347.1593322753906	11.302883333333334					1	DETECTED	347.1593 m/z @11.30 [CD8350_2.mzXML]	347.1593322753906	11.302883333333334	9.695666666666666	11.349533333333333	1.6538666666666675	14722.5361328125	217981.16258904987	0	1187	0.15638656318544975	0.5204513642930455	0.17075604181008328	347.158203125	347.16131591796875
1032	348.2887268066406	12.168166666666668					1	DETECTED	348.2887 m/z @12.17 [CD8350_2.mzXML]	348.2887268066406	12.168166666666668	11.845616666666666	12.358433333333332	0.5128166666666658	4321.5009765625	80752.4264866333	0	1187	0.1338513927770837	0.7949413527618409	0.5898827055236816	348.2882995605469	348.2906799316406
1033	349.0168151855469	10.085783333333334					1	DETECTED	349.0168 m/z @10.09 [CD8350_2.mzXML]	349.0168151855469	10.085783333333334	2.6856500000000003	19.362333333333332	16.676683333333333	2053.998291015625	1035284.5306499327	0	1187	2.3243194713150803	1.1267826255382787	1.2535652510765571	349.0148010253906	349.0193176269531
1034	349.18218994140625	9.662849999999999					1	DETECTED	349.1822 m/z @9.66 [CD8350_2.mzXML]	349.18218994140625	9.662849999999999	8.357683333333334	9.695666666666666	1.337983333333332	1910.0194091796875	97094.09038952638	0	1187	0.1173441538458917	0.512571829906781	0.0251436598135619	349.1814270019531	349.1835021972656
1035	349.2341613769531	12.74785					1	DETECTED	349.2342 m/z @12.75 [CD8350_2.mzXML]	349.2341613769531	12.74785	11.034699999999999	12.880833333333333	1.8461333333333343	11879.41796875	275906.4244477538	0	1187	0.03230938953534057	0.5388125188492933	0.07990560205490788	349.2327880859375	349.2414855957031
1036	350.09002685546875	17.00433333333333					1	DETECTED	350.0900 m/z @17.00 [CD8350_2.mzXML]	350.09002685546875	17.00433333333333	9.981733333333333	18.743333333333332	8.7616	3218.616455078125	713942.7348044431	0	1187	0.9888903908331272	0.6238145416227608	0.18381196196546357	350.0887756347656	350.0921325683594
1037	350.80987548828125	1.7781333333333333					1	DETECTED	350.8099 m/z @1.78 [CD8350_2.mzXML]	350.80987548828125	1.7781333333333333	1.7236166666666668	15.470683333333334	13.747066666666667	9694.130859375	3192640.3956967774	0	1187	0.10810742105306215	126.08132069703483	251.16264139406965	350.809814453125	350.8124694824219
1038	350.8918151855469	1.6267333333333334					1	DETECTED	350.8918 m/z @1.63 [CD8350_2.mzXML]	350.8918151855469	1.6267333333333334	1.5813833333333334	5.5889	4.007516666666667	40772.7421875	1590316.317452637	0	1187	0.04632368633720341	44.184307239985294	83.57704975122977	350.89154052734375	350.892578125
1039	351.08636474609375	16.31015					1	DETECTED	351.0864 m/z @16.31 [CD8350_2.mzXML]	351.08636474609375	16.31015	9.561083333333332	18.45133333333333	8.890249999999998	2865.7138671875	642116.7743245848	0	1187	0.41805794982064803	0.6586281066023941	0.31725621320478836	351.0852966308594	351.08770751953125
1040	351.161865234375	14.810966666666667					1	DETECTED	351.1619 m/z @14.81 [CD8350_2.mzXML]	351.161865234375	14.810966666666667	10.780166666666666	15.136316666666666	4.3561499999999995	4343.98681640625	496369.82628619386	0	1187	0.3150598189563443	0.5403579934504315	0.08071598690086296	351.15423583984375	351.1625671386719
1041	351.2132873535156	12.4426					1	DETECTED	351.2133 m/z @12.44 [CD8350_2.mzXML]	351.2132873535156	12.4426	12.409583333333334	12.698683333333333	0.28909999999999947	9073.103515625	97012.0310047608	0	1187	0.12985906717944395	4.378091872791508	7.756183745583016	351.21258544921875	351.21368408203125
1042	351.2283630371094	13.859416666666668					1	DETECTED	351.2284 m/z @13.86 [CD8350_2.mzXML]	351.2283630371094	13.859416666666668	13.692716666666666	15.4527	1.7599833333333343	58544.33203125	1366663.109376008	0	1187	0.2764709204425895	2.9538301376643257	4.625070022829633	351.2196960449219	351.22900390625
1043	352.09381103515625	11.607966666666666					1	DETECTED	352.0938 m/z @11.61 [CD8350_2.mzXML]	352.09381103515625	11.607966666666666	11.564633333333335	11.745183333333333	0.18054999999999843	7155.7421875	47476.1321359861	0	1187	0.06912240182905016	2.083269230769314	3.1665384615386283	352.09228515625	352.0946350097656
1044	352.1649475097656	10.033800000000001					1	DETECTED	352.1649 m/z @10.03 [CD8350_2.mzXML]	352.1649475097656	10.033800000000001	9.981733333333333	10.329533333333334	0.3478000000000012	8962.390625	71002.32717269927	0	1187	0.10658271192608204	3.3399487836106507	5.6798975672213015	352.1642761230469	352.1652526855469
1045	353.0349426269531	1.9230166666666666					1	DETECTED	353.0349 m/z @1.92 [CD8350_2.mzXML]	353.0349426269531	1.9230166666666666	1.7420333333333333	19.162166666666668	17.420133333333336	295839.375	8641027.80352292	0	1187	0.3649067676122837	5.724421649949048	9.424986403115607	353.0265808105469	353.0404968261719
1046	353.17828369140625	15.761933333333333					1	DETECTED	353.1783 m/z @15.76 [CD8350_2.mzXML]	353.17828369140625	15.761933333333333	9.96445	17.278333333333332	7.313883333333333	4169.4453125	622874.6162347412	0	1187	1.365819638826423	0.6307808848092131	0.14304642300177078	353.1724548339844	353.1788330078125
1047	353.2449645996094	12.0043					1	DETECTED	353.2450 m/z @12.00 [CD8350_2.mzXML]	353.2449645996094	12.0043	5.85225	14.046466666666667	8.194216666666668	9161.990234375	1119997.4910136112	0	1187	0.26052365342127004	0.6659744854696131	0.33194897093922615	353.2351989746094	353.2460021972656
1048	354.0552673339844	11.453949999999999					1	DETECTED	354.0553 m/z @11.45 [CD8350_2.mzXML]	354.0552673339844	11.453949999999999	10.4838	13.5172	3.0334000000000003	19208.578125	732339.0454038088	0	1187	2.6685173718159056	1.5633664897180874	4.156755759145891	354.05072021484375	354.05633544921875
1049	355.08319091796875	12.051466666666666					1	DETECTED	355.0832 m/z @12.05 [CD8350_2.mzXML]	355.08319091796875	12.051466666666666	12.051466666666666	12.168166666666668	0.11670000000000158	11737.0712890625	37568.15090112368	0	1187	0.013680627822559188	null	null	355.0828857421875	355.08380126953125
1050	355.2624816894531	12.341816666666666					1	DETECTED	355.2625 m/z @12.34 [CD8350_2.mzXML]	355.2624816894531	12.341816666666666	11.745183333333333	14.938266666666667	3.193083333333334	19855.728515625	660568.8631600344	0	1187	0.24862462061993362	2.6759176490306738	0.4159620797995093	355.2525939941406	355.2638244628906
1051	356.0524597167969	10.815666666666667					1	DETECTED	356.0525 m/z @10.82 [CD8350_2.mzXML]	356.0524597167969	10.815666666666667	9.427150000000001	11.302883333333334	1.8757333333333328	6675.50537109375	212870.9157738344	0	1187	0.10953387603195175	0.6754450192651632	0.35089003853032646	356.0497131347656	356.060546875
1052	356.0713806152344	10.138083333333332					1	DETECTED	356.0714 m/z @10.14 [CD8350_2.mzXML]	356.0713806152344	10.138083333333332	10.103033333333334	10.584100000000001	0.481066666666667	24170.0625	169363.58700595153	0	1187	0.08589511373638103	6.365202217683303	9.54988917157547	356.070556640625	356.0727844238281
1053	356.90875244140625	1.6422999999999999					1	DETECTED	356.9088 m/z @1.64 [CD8350_2.mzXML]	356.90875244140625	1.6422999999999999	1.5965666666666667	17.315166666666666	15.7186	38609.2734375	7369810.083228699	0	1187	0.052945745006417244	171.8505830903796	320.79284683239825	356.903076171875	356.9089660644531
1054	357.2144775390625	9.3353					1	DETECTED	357.2145 m/z @9.34 [CD8350_2.mzXML]	357.2144775390625	9.3353	9.321066666666667	14.218766666666665	4.897699999999999	4169.77978515625	484807.4015961607	0	1187	0.08212548324062219	172.0503512880563	343.1007025761126	357.2088928222656	357.2159423828125
1055	357.27777099609375	12.698683333333333					1	DETECTED	357.2778 m/z @12.70 [CD8350_2.mzXML]	357.27777099609375	12.698683333333333	10.762666666666666	17.499000000000002	6.736333333333336	134399.796875	2462145.616534917	1	1187	0.13822109649649938	0.6617308814542471	0.6853311623892684	357.27685546875	357.2790222167969
1056	357.2991638183594	14.23575					1	DETECTED	357.2992 m/z @14.24 [CD8350_2.mzXML]	357.2991638183594	14.23575	13.7758	16.018183333333333	2.2423833333333327	6555.11962890625	240949.46747421264	0	1187	0.29056928093070944	2.4376381490741785	1.708307741122591	357.2979431152344	357.3004150390625
1057	358.068115234375	10.15525					1	DETECTED	358.0681 m/z @10.16 [CD8350_2.mzXML]	358.068115234375	10.15525	10.120616666666667	10.469083333333334	0.3484666666666669	7108.8251953125	49656.186728851484	0	1187	0.09593426673327343	5.030798845043256	2.0843753781849848	358.0673522949219	358.0692138671875
1058	358.25762939453125	11.051833333333333					1	DETECTED	358.2576 m/z @11.05 [CD8350_2.mzXML]	358.25762939453125	11.051833333333333	10.710216666666668	19.672	8.961783333333333	11411.16015625	737657.8975483398	0	1187	0.06274729496152354	13.11672439869255	0.5371459529143003	358.2575988769531	358.26177978515625
1059	358.2945861816406	11.607966666666666					1	DETECTED	358.2946 m/z @11.61 [CD8350_2.mzXML]	358.2945861816406	11.607966666666666	11.564633333333335	11.879349999999999	0.31471666666666387	38332.90234375	246711.7523870844	0	1187	0.09765622896484594	3.5881609675697828	3.931321470661932	358.2937316894531	358.29486083984375
1060	359.0431213378906	1.9230166666666666					1	DETECTED	359.0431 m/z @1.92 [CD8350_2.mzXML]	359.0431213378906	1.9230166666666666	1.6736166666666668	9.61185	7.938233333333334	400853.78125	8782516.138921062	0	1187	0.17941585296582163	3.109392407391911	2.791719316863478	359.0411376953125	359.04534912109375
1061	359.1654357910156	14.13245					1	DETECTED	359.1654 m/z @14.13 [CD8350_2.mzXML]	359.1654357910156	14.13245	10.727583333333333	15.101966666666668	4.374383333333334	13629.5107421875	709603.0119791866	0	1187	0.16858681787235597	0.6423721927437198	0.06294440637226487	359.16473388671875	359.172607421875
1062	360.3227844238281	12.4263					1	DETECTED	360.3228 m/z @12.43 [CD8350_2.mzXML]	360.3227844238281	12.4263	12.255283333333333	12.912483333333334	0.6572000000000013	19286.349609375	397451.0937998049	0	1187	0.4212351162693171	1.9214501510574065	2.562582109161472	360.3219299316406	360.3233642578125
1063	361.20037841796875	11.203583333333334					1	DETECTED	361.2004 m/z @11.20 [CD8350_2.mzXML]	361.20037841796875	11.203583333333334	11.153616666666666	11.319099999999999	0.16548333333333254	18917.89453125	113933.7053061524	0	1187	0.10627220706312812	1.6559372915276314	2.3118745830552627	361.19927978515625	361.2008972167969
1064	361.3124084472656	12.63425					1	DETECTED	361.3124 m/z @12.63 [CD8350_2.mzXML]	361.3124084472656	12.63425	11.607966666666666	19.453500000000002	7.845533333333336	20251.0234375	1149829.601643585	0	1187	0.3216764820788445	2.0497759928850874	1.5349314070866444	361.30755615234375	361.3138122558594
1065	362.9254455566406	1.6581000000000001					1	DETECTED	362.9254 m/z @1.66 [CD8350_2.mzXML]	362.9254455566406	1.6581000000000001	1.6115166666666667	1.7236166666666668	0.11210000000000009	79666.2109375	256476.21943383786	0	1187	0.05154958855167058	1.0010436741609086	1.0149523702399998	362.92510986328125	362.9258117675781
1066	363.1097412109375	11.4855					1	DETECTED	363.1097 m/z @11.49 [CD8350_2.mzXML]	363.1097412109375	11.4855	1.4602666666666666	19.107666666666667	17.6474	16959.52734375	6884165.263724883	0	1187	11.390737249639374	0.8801490904617351	0.09928713772194556	363.1094665527344	363.1120300292969
1067	363.2154846191406	11.334683333333334					1	DETECTED	363.2155 m/z @11.33 [CD8350_2.mzXML]	363.2154846191406	11.334683333333334	8.791516666666666	11.63715	2.8456333333333337	72450.6328125	996118.1063601078	0	1187	0.1205792027146817	0.8402070659877007	0.5574820261268983	363.2057800292969	363.2169189453125
1068	365.1992492675781	14.685033333333333					1	DETECTED	365.1992 m/z @14.69 [CD8350_2.mzXML]	365.1992492675781	14.685033333333333	14.464333333333334	16.182883333333333	1.7185499999999987	5011.95849609375	198349.71045040883	0	1187	0.8731980598802274	3.893407340280939	3.998866144461834	365.19793701171875	365.2007141113281
1069	365.21234130859375	12.0043					1	DETECTED	365.2123 m/z @12.00 [CD8350_2.mzXML]	365.21234130859375	12.0043	11.607966666666666	12.202833333333333	0.5948666666666664	6269.73974609375	128274.63796832261	0	1187	0.1792772595033192	0.7504625735912506	0.5009251471825011	365.21026611328125	365.2139587402344
1070	366.1843566894531	14.685033333333333					1	DETECTED	366.1844 m/z @14.69 [CD8350_2.mzXML]	366.1843566894531	14.685033333333333	11.119933333333334	16.365433333333335	5.245500000000002	9733.05078125	959570.0470788273	0	1187	0.5052844897559527	0.6271740440087288	0.3260576172548456	366.1838073730469	366.18609619140625
1071	367.1236877441406	10.498616666666667					1	DETECTED	367.1237 m/z @10.50 [CD8350_2.mzXML]	367.1236877441406	10.498616666666667	10.435833333333333	11.845616666666666	1.4097833333333334	190444.890625	1097668.3779822383	0	1187	0.06534181477360868	1.55776213628393	2.0769638914415625	367.1226501464844	367.1249084472656
1072	367.15570068359375	12.568733333333334					1	DETECTED	367.1557 m/z @12.57 [CD8350_2.mzXML]	367.15570068359375	12.568733333333334	8.024666666666667	12.65025	4.625583333333333	11545.9296875	1249998.4846458128	0	1187	4.225067985401978	0.50894672732	0.017959939950075818	367.1490173339844	367.15625
1073	367.1933288574219	13.859416666666668					1	DETECTED	367.1933 m/z @13.86 [CD8350_2.mzXML]	367.1933288574219	13.859416666666668	11.862866666666667	19.180166666666665	7.317299999999998	14956.69140625	949714.7721093141	0	1187	0.2609640710112924	1.8324860384162667	0.2826181489506189	367.1849670410156	367.2032775878906
1074	367.9912414550781	4.18585					1	DETECTED	367.9912 m/z @4.19 [CD8350_2.mzXML]	367.9912414550781	4.18585	2.5326833333333334	19.198333333333334	16.66565	5142.73291015625	1577400.2889470826	0	1187	2.6088080291425397	5.040523238229659	1.878041511545296	367.98834228515625	367.9925842285156
1075	368.27825927734375	11.4855					1	DETECTED	368.2783 m/z @11.49 [CD8350_2.mzXML]	368.27825927734375	11.4855	11.43875	12.23765	0.7988999999999997	40118.37890625	416210.22952319286	0	1187	0.14962635998453422	8.544385026738073	4.39245434191076	368.27777099609375	368.2794189453125
1076	368.6266174316406	10.103033333333334					1	DETECTED	368.6266 m/z @10.10 [CD8350_2.mzXML]	368.6266174316406	10.103033333333334	10.033800000000001	12.358433333333332	2.324633333333331	9125.8564453125	496224.8363680416	0	1187	0.11002228254043445	16.78839672604724	32.57679345209448	368.6253967285156	368.62725830078125
1077	369.00848388671875	1.9230166666666666					1	DETECTED	369.0085 m/z @1.92 [CD8350_2.mzXML]	369.00848388671875	1.9230166666666666	1.8089833333333334	3.7256	1.9166166666666666	23139.0390625	596261.3369288332	0	1187	0.24611940780419506	4.055209813253816	8.00657523164548	369.00006103515625	369.0104064941406
1078	369.0619201660156	12.051466666666666					1	DETECTED	369.0619 m/z @12.05 [CD8350_2.mzXML]	369.0619201660156	12.051466666666666	12.019666666666666	13.725783333333334	1.7061166666666683	11072.7587890625	452767.6735134283	0	1187	0.09521949060992796	26.825733752620152	52.651467505240305	369.0579528808594	369.0627136230469
1079	369.1207580566406	10.498616666666667					1	DETECTED	369.1208 m/z @10.50 [CD8350_2.mzXML]	369.1207580566406	10.498616666666667	10.068316666666668	11.119933333333334	1.051616666666666	63293.7578125	405358.75396618684	0	1187	0.062014142985436393	1.564204705785057	2.1321763236850106	369.11907958984375	369.1289978027344
1080	369.35052490234375	12.63425					1	DETECTED	369.3505 m/z @12.63 [CD8350_2.mzXML]	369.35052490234375	12.63425	0.10126666666666666	19.983	19.881733333333333	90200.25	3458721.97999762	0	1187	0.1973617799269114	2.5610790358199225	3.8166743939365353	369.34808349609375	369.35382080078125
1081	370.08660888671875	11.828833333333334					1	DETECTED	370.0866 m/z @11.83 [CD8350_2.mzXML]	370.08660888671875	11.828833333333334	10.627883333333333	12.4263	1.7984166666666663	137664.5	1582672.4142294913	0	1187	0.09784893324971655	0.7104034658267325	6.31735004521124	370.0852355957031	370.088134765625
1082	370.29437255859375	11.63715					1	DETECTED	370.2944 m/z @11.64 [CD8350_2.mzXML]	370.29437255859375	11.63715	11.578866666666666	11.761933333333333	0.18306666666666693	60418.7421875	462163.3154675292	0	1187	0.13322977193909402	1.5668339004001024	2.2632316777732533	370.2935791015625	370.2945861816406
1083	371.0904846191406	11.862866666666667					1	DETECTED	371.0905 m/z @11.86 [CD8350_2.mzXML]	371.0904846191406	11.862866666666667	5.0752	11.971983333333332	6.896783333333333	22039.30078125	1794908.818779419	0	1187	0.11781316419503796	0.5080378627903549	0.016075725580709892	371.0901184082031	371.1000061035156
1084	371.2238464355469	12.0043					1	DETECTED	371.2238 m/z @12.00 [CD8350_2.mzXML]	371.2238464355469	12.0043	11.5176	14.922033333333333	3.4044333333333334	14169.2490234375	710803.3972189327	0	1187	2.122028429629596	3.497465926991296	3.467933277285545	371.2222900390625	371.225341796875
1085	371.2980651855469	11.65195					1	DETECTED	371.2981 m/z @11.65 [CD8350_2.mzXML]	371.2980651855469	11.65195	11.607966666666666	11.828833333333334	0.22086666666666765	14958.5087890625	112375.7959880378	0	1187	0.1781907923551067	2.5107995452823193	4.021599090564639	371.2975158691406	371.29888916015625
1086	371.314697265625	0.4088					1	DETECTED	371.3147 m/z @0.41 [CD8350_2.mzXML]	371.314697265625	0.4088	0.10126666666666666	20.0015	19.900233333333333	7994.31982421875	4189972.3972369363	0	1187	6.748393337999443	32.35459570778235	29.07645426268743	371.31329345703125	371.3240661621094
1087	372.0835876464844	11.828833333333334					1	DETECTED	372.0836 m/z @11.83 [CD8350_2.mzXML]	372.0835876464844	11.828833333333334	11.81195	12.150916666666665	0.33896666666666597	47613.51171875	343171.3552022698	0	1187	0.10123450671014211	8.3167046223934	11.304694224299396	372.0829162597656	372.0843811035156
1088	372.3099365234375	11.778583333333334					1	DETECTED	372.3099 m/z @11.78 [CD8350_2.mzXML]	372.3099365234375	11.778583333333334	0.20976666666666668	20.0015	19.791733333333333	22810.646484375	1636234.1685264886	0	1187	0.07137787628918524	0.546713977573364	0.07052240605585484	372.3082580566406	372.31939697265625
1089	372.8828430175781	1.6422999999999999					1	DETECTED	372.8828 m/z @1.64 [CD8350_2.mzXML]	372.8828430175781	1.6422999999999999	1.6115166666666667	9.292783333333334	7.681266666666668	11146.1259765625	1232342.148657959	0	1187	0.05633419332732803	124.76340010828442	248.52680021656883	372.8814697265625	372.8906555175781
1090	373.2725830078125	12.341816666666666					1	DETECTED	373.2726 m/z @12.34 [CD8350_2.mzXML]	373.2725830078125	12.341816666666666	11.862866666666667	12.5847	0.7218333333333327	20439.6484375	245351.68497119137	0	1187	0.11693804922738416	0.7535581306329823	1.0662666273322952	373.272216796875	373.27471923828125
1091	374.3253479003906	12.255283333333333					1	DETECTED	374.3253 m/z @12.26 [CD8350_2.mzXML]	374.3253479003906	12.255283333333333	11.607966666666666	14.795066666666665	3.187099999999999	9452.97265625	556582.0306300354	0	1187	0.19561288008013378	2.46177810963207	3.9235562192641398	374.3222351074219	374.32659912109375
1092	375.016845703125	1.9230166666666666					1	DETECTED	375.0168 m/z @1.92 [CD8350_2.mzXML]	375.016845703125	1.9230166666666666	1.6736166666666668	5.6064	3.932783333333333	190905.8125	3777157.8856098363	0	1187	0.13695381836246145	2.1881004198381477	3.5424763787340185	375.0080871582031	375.0194396972656
1093	375.2880859375	12.731466666666668					1	DETECTED	375.2881 m/z @12.73 [CD8350_2.mzXML]	375.2880859375	12.731466666666668	12.035483333333334	13.53285	1.4973666666666663	8841.712890625	344275.09140966804	0	1187	0.6220299279807815	1.0757202040278724	1.151440408055745	375.2872314453125	375.28973388671875
1094	375.32806396484375	12.601383333333333					1	DETECTED	375.3281 m/z @12.60 [CD8350_2.mzXML]	375.32806396484375	12.601383333333333	12.0043	14.638	2.6336999999999993	6919.01416015625	414003.662252136	0	1187	0.2699537885022387	2.2054710397766963	3.4109420795533927	375.3272399902344	375.32958984375
1095	376.6241455078125	10.643083333333333					1	DETECTED	376.6241 m/z @10.64 [CD8350_2.mzXML]	376.6241455078125	10.643083333333333	10.207633333333332	11.119933333333334	0.9123000000000019	15508.0224609375	153237.57910888694	0	1187	0.077172751609206	4.482726864458875	0.8066461149392524	376.6228942871094	376.62493896484375
1096	377.1449279785156	9.929316666666667					1	DETECTED	377.1449 m/z @9.93 [CD8350_2.mzXML]	377.1449279785156	9.929316666666667	9.8613	10.45385	0.5925499999999992	3731.09619140625	35669.871150085455	0	1187	0.5915051490275296	4.355917667238406	7.711835334476811	377.1392517089844	377.1458740234375
1097	377.63189697265625	12.341816666666666					1	DETECTED	377.6319 m/z @12.34 [CD8350_2.mzXML]	377.63189697265625	12.341816666666666	9.712083333333334	12.4426	2.7305166666666665	9103.73046875	335376.7936760256	0	1187	2.2368645824584963	0.5216494542296283	0.039075675778628624	377.6305236816406	377.6327819824219
1098	378.2392578125	12.409583333333334					1	DETECTED	378.2393 m/z @12.41 [CD8350_2.mzXML]	378.2392578125	12.409583333333334	11.564633333333335	14.810966666666667	3.2463333333333324	33041.6953125	876239.0379441233	0	1187	0.10797833440748406	3.120589417492542	5.222723345530845	378.2337951660156	378.2433776855469
1099	379.2810363769531	14.23575					1	DETECTED	379.2810 m/z @14.24 [CD8350_2.mzXML]	379.2810363769531	14.23575	1.0243166666666668	15.035483333333334	14.011166666666666	5396.02099609375	972656.2473457031	0	1187	0.4630373608461742	0.5302667134275111	0.056029912546081424	379.2788391113281	379.2823486328125
1100	380.14874267578125	8.791516666666666					1	DETECTED	380.1487 m/z @8.79 [CD8350_2.mzXML]	380.14874267578125	8.791516666666666	8.674316666666666	9.4434	0.7690833333333345	3724.300537109375	70271.86004061892	0	1187	0.08733183307966108	3.2810722411831557	5.562144482366311	380.1473083496094	380.14898681640625
1101	380.2126159667969	8.859166666666665					1	DETECTED	380.2126 m/z @8.86 [CD8350_2.mzXML]	380.2126159667969	8.859166666666665	8.842116666666668	8.962150000000001	0.12003333333333366	5792.77587890625	18738.02117425522	0	1187	0.5713271953409755	3.520039100684774	6.040078201369548	380.2105407714844	380.21331787109375
1102	380.2548828125	12.698683333333333					1	DETECTED	380.2549 m/z @12.70 [CD8350_2.mzXML]	380.2548828125	12.698683333333333	11.349533333333333	13.01735	1.667816666666667	38896.25	1058129.2192095954	0	1187	0.20312921582326027	0.5697665888349513	0.2373004868293132	380.25238037109375	380.2644958496094
1103	381.02496337890625	1.9230166666666666					1	DETECTED	381.0250 m/z @1.92 [CD8350_2.mzXML]	381.02496337890625	1.9230166666666666	1.6736166666666668	16.839666666666666	15.166049999999998	116969.640625	3094471.101846984	0	1187	0.23846736053063444	1.663451204176064	2.1157041915215307	381.02313232421875	381.03045654296875
1104	383.1148681640625	1.8234333333333335					1	DETECTED	383.1149 m/z @1.82 [CD8350_2.mzXML]	383.1148681640625	1.8234333333333335	1.7609333333333335	9.411116666666667	7.650183333333333	195240.5	2169079.0783328866	0	1187	0.04992336511058304	5.1471721167295925	9.074414468104377	383.11370849609375	383.1204528808594
1105	383.1660461425781	13.859416666666668					1	DETECTED	383.1660 m/z @13.86 [CD8350_2.mzXML]	383.1660461425781	13.859416666666668	13.7758	14.301683333333333	0.5258833333333328	9789.5771484375	173570.74636968988	0	1187	0.24155114020246238	3.144608331672269	5.289216663344538	383.1650390625	383.16650390625
1106	384.11883544921875	1.85185					1	DETECTED	384.1188 m/z @1.85 [CD8350_2.mzXML]	384.11883544921875	1.85185	1.85185	9.218816666666667	7.366966666666667	15157.5400390625	3546834.18311377	0	1187	7.276209913519797	null	null	384.1141662597656	384.11883544921875
1107	385.2723388671875	12.847766666666667					1	DETECTED	385.2723 m/z @12.85 [CD8350_2.mzXML]	385.2723388671875	12.847766666666667	8.548433333333332	12.95845	4.410016666666667	10071.6943359375	618927.6301955567	0	1187	0.1609376311596229	0.5128721507210419	0.025744301442083808	385.2713317871094	385.2731628417969
1108	385.30865478515625	14.638					1	DETECTED	385.3087 m/z @14.64 [CD8350_2.mzXML]	385.30865478515625	14.638	10.2255	17.59016666666667	7.364666666666668	47665.8359375	4287772.385857666	0	1187	0.9005935282894892	0.8376089026714555	0.5986873918948257	385.30621337890625	385.31103515625
1109	386.0808410644531	10.950283333333335					1	DETECTED	386.0808 m/z @10.95 [CD8350_2.mzXML]	386.0808410644531	10.950283333333335	1.4602666666666666	19.928	18.467733333333335	3670.4072265625	1470060.3225587474	0	1187	6.991510977529208	0.9730084773296849	7.189302956754841	386.07861328125	386.08306884765625
1110	386.312255859375	14.5914					1	DETECTED	386.3123 m/z @14.59 [CD8350_2.mzXML]	386.312255859375	14.5914	13.825833333333332	16.437833333333334	2.612000000000002	8516.72265625	595919.7819530035	0	1187	1.024463011250015	1.7059258936735293	1.8568638239691377	386.311279296875	386.3132629394531
1111	386.3248291015625	12.798583333333333					1	DETECTED	386.3248 m/z @12.80 [CD8350_2.mzXML]	386.3248291015625	12.798583333333333	11.879349999999999	12.8644	0.9850500000000011	10799.8251953125	336997.8323764651	0	1187	1.626677967606783	0.5357997606701236	0.07159952134024719	386.3245544433594	386.326171875
1112	386.924072265625	1.6422999999999999					1	DETECTED	386.9241 m/z @1.64 [CD8350_2.mzXML]	386.924072265625	1.6422999999999999	1.6115166666666667	1.6736166666666668	0.062100000000000044	10283.9248046875	27564.28455090332	0	1187	0.04880544236419815	1.0086626962642185	1.0173253925284371	386.9233703613281	386.9245300292969
1113	387.1791687011719	11.564633333333335					1	DETECTED	387.1792 m/z @11.56 [CD8350_2.mzXML]	387.1791687011719	11.564633333333335	11.533983333333333	12.307433333333334	0.7734500000000004	248587.703125	2029219.5613762226	0	1187	0.10297876404582418	7.674240100105317	7.16710198952033	387.1775207519531	387.1819763183594
1114	388.07672119140625	11.302883333333334					1	DETECTED	388.0767 m/z @11.30 [CD8350_2.mzXML]	388.07672119140625	11.302883333333334	6.639183333333333	19.928	13.288816666666667	3238.3330078125	1192966.569721649	0	1187	7.5889448924189065	1.4247074926203085	1.8494149852406172	388.074951171875	388.079833984375
1115	388.182861328125	11.607966666666666					1	DETECTED	388.1829 m/z @11.61 [CD8350_2.mzXML]	388.182861328125	11.607966666666666	11.607966666666666	12.0832	0.4752333333333336	50490.03125	273453.0182360248	0	1187	0.0508027731364713	null	null	388.1820068359375	388.1841125488281
1116	388.71124267578125	2.0209333333333332					1	DETECTED	388.7112 m/z @2.02 [CD8350_2.mzXML]	388.71124267578125	2.0209333333333332	1.7781333333333333	2.207066666666667	0.4289333333333336	13136.8310546875	145307.2084641113	0	1187	0.09766780512555284	0.8833058758923678	0.7666117517847355	388.7101745605469	388.7115783691406
1117	390.99066162109375	1.9230166666666666					1	DETECTED	390.9907 m/z @1.92 [CD8350_2.mzXML]	390.99066162109375	1.9230166666666666	1.8089833333333334	2.4496333333333333	0.6406499999999999	29630.31640625	512484.4260192872	0	1187	0.1389280933133139	2.8090470622624992	4.861871596868443	390.9899597167969	390.991943359375
1118	391.283447265625	1.2058166666666668					1	DETECTED	391.2834 m/z @1.21 [CD8350_2.mzXML]	391.283447265625	1.2058166666666668	0.10126666666666666	20.0015	19.900233333333333	10045.029296875	5928162.284379707	0	1187	8.821370324926491	9.008299005628233	1.495777262857237	391.27642822265625	391.2852478027344
1119	392.794921875	1.7940833333333333					1	DETECTED	392.7949 m/z @1.79 [CD8350_2.mzXML]	392.794921875	1.7940833333333333	1.7236166666666668	1.8089833333333334	0.08536666666666659	10730.900390625	38663.914104248026	0	1187	0.09295219823717504	0.6057237464522246	0.2114474929044491	392.794189453125	392.794921875
1120	393.296875	1.9230166666666666					1	DETECTED	393.2969 m/z @1.92 [CD8350_2.mzXML]	393.296875	1.9230166666666666	1.5965666666666667	19.983	18.386433333333333	6362.39306640625	1931598.2522967223	0	1187	3.5203570927186516	28.161178332567527	5.330267309000991	393.2943115234375	393.29949951171875
1121	394.2221374511719	8.501833333333334					1	DETECTED	394.2221 m/z @8.50 [CD8350_2.mzXML]	394.2221374511719	8.501833333333334	8.390916666666666	10.469083333333334	2.078166666666668	2454.0888671875	124962.05950714124	0	1187	0.22361714996542403	9.368144252441658	17.736288504883316	394.2204895019531	394.2233581542969
1122	394.7579650878906	13.75915					1	DETECTED	394.7580 m/z @13.76 [CD8350_2.mzXML]	394.7579650878906	13.75915	13.692716666666666	13.978250000000001	0.2855333333333352	5167.61669921875	54883.3178773805	0	1187	0.20575356615642448	2.149021575514285	3.29804315102857	394.75714111328125	394.7604675292969
1123	396.3102111816406	11.713333333333333					1	DETECTED	396.3102 m/z @11.71 [CD8350_2.mzXML]	396.3102111816406	11.713333333333333	11.697833333333334	11.862866666666667	0.1650333333333336	8581.01953125	49410.60314111342	0	1187	0.10897856294639219	5.323655913978707	9.647311827957415	396.3094482421875	396.3110656738281
1124	396.9991455078125	1.9230166666666666					1	DETECTED	396.9991 m/z @1.92 [CD8350_2.mzXML]	396.9991455078125	1.9230166666666666	1.6736166666666668	4.090533333333333	2.4169166666666664	42003.3359375	928293.7454361574	0	1187	0.3695586955267234	4.813136670009836	2.1338518137916527	396.9907531738281	396.9998474121094
1125	397.4143371582031	12.4426					1	DETECTED	397.4143 m/z @12.44 [CD8350_2.mzXML]	397.4143371582031	12.4426	11.778583333333334	14.149233333333333	2.3706499999999995	36607.12890625	994661.619815308	0	1187	0.26209524132323203	3.340940676297776	2.125443977938005	397.413330078125	397.41485595703125
1126	398.0500793457031	9.96445					1	DETECTED	398.0501 m/z @9.96 [CD8350_2.mzXML]	398.0500793457031	9.96445	8.218	10.033800000000001	1.8158000000000012	4157.4462890625	82086.67866168213	0	1187	0.11684145221827968	0.5198545621117129	1.2692035789025278	398.041015625	398.0522155761719
1127	398.3258056640625	11.828833333333334					1	DETECTED	398.3258 m/z @11.83 [CD8350_2.mzXML]	398.3258056640625	11.828833333333334	11.81195	18.030666666666665	6.218716666666666	30812.830078125	1179607.0863996577	0	1187	0.09496702475138008	184.16732477787744	12.391394069758366	398.3236389160156	398.3262023925781
1128	398.76043701171875	13.643766666666666					1	DETECTED	398.7604 m/z @13.64 [CD8350_2.mzXML]	398.76043701171875	13.643766666666666	11.65195	15.926283333333334	4.274333333333335	16581.94921875	1094480.6556247268	0	1187	0.6661493797039135	0.9131427452141968	3.3299478574646035	398.7583923339844	398.7629089355469
1129	399.2345886230469	8.911183333333334					1	DETECTED	399.2346 m/z @8.91 [CD8350_2.mzXML]	399.2345886230469	8.911183333333334	8.859166666666665	11.236866666666666	2.377700000000001	2746.0849609375	122155.9201676942	0	1187	0.08873690248664623	22.85517462351726	44.71034924703452	399.2334899902344	399.2359619140625
1130	399.3291320800781	11.862866666666667					1	DETECTED	399.3291 m/z @11.86 [CD8350_2.mzXML]	399.3291320800781	11.862866666666667	10.207633333333332	16.784833333333335	6.577200000000003	7536.3330078125	1029747.2763274842	0	1187	2.5798227627126007	1.5388443694487004	2.1818745408318017	399.32318115234375	399.3291320800781
1131	400.3410949707031	12.0043					1	DETECTED	400.3411 m/z @12.00 [CD8350_2.mzXML]	400.3410949707031	12.0043	11.845616666666666	12.5847	0.7390833333333333	268040.53125	1776760.0875296642	1	1187	0.18879860709269813	2.574449435837348	2.6383234403128535	400.33111572265625	400.34210205078125
1132	400.8262023925781	1.7781333333333333					1	DETECTED	400.8262 m/z @1.78 [CD8350_2.mzXML]	400.8262023925781	1.7781333333333333	1.6896666666666667	1.8089833333333334	0.11931666666666674	11358.337890625	51402.29869970703	0	1187	0.15475754916277462	0.6743594574227583	0.3487189148455166	400.8253173828125	400.8270568847656
1133	401.86517333984375	1.5517666666666665					1	DETECTED	401.8652 m/z @1.55 [CD8350_2.mzXML]	401.86517333984375	1.5517666666666665	1.5220166666666666	1.5965666666666667	0.07455000000000012	5227.349609375	15910.598548706055	0	1187	0.03311987312730569	1.2529411764705927	1.505882352941185	401.8651428222656	401.8659973144531
1134	402.90142822265625	1.6267333333333334					1	DETECTED	402.9014 m/z @1.63 [CD8350_2.mzXML]	402.90142822265625	1.6267333333333334	1.5813833333333334	1.6581000000000001	0.07671666666666677	32025.6484375	97061.23854345713	0	1187	0.05255876661466519	0.8458287394340327	0.656806468973655	402.9012451171875	402.9017028808594
1135	403.00689697265625	1.93705					1	DETECTED	403.0069 m/z @1.94 [CD8350_2.mzXML]	403.00689697265625	1.93705	1.6736166666666668	5.380533333333333	3.7069166666666664	102680.375	2342449.2715122984	0	1187	0.09669590312695364	1.4347471338497588	1.7618956246760848	403.00506591796875	403.010986328125
1136	404.20562744140625	11.593633333333335					1	DETECTED	404.2056 m/z @11.59 [CD8350_2.mzXML]	404.20562744140625	11.593633333333335	11.549616666666667	11.894816666666665	0.3451999999999984	28985.625	199383.92322631867	0	1187	0.1158214665295283	2.8636073271322835	4.509944783434086	404.2054748535156	404.2068786621094
1137	405.1352844238281	10.55555					1	DETECTED	405.1353 m/z @10.56 [CD8350_2.mzXML]	405.1352844238281	10.55555	10.55555	10.727583333333333	0.17203333333333326	4354.21240234375	22938.275733825893	0	1187	0.07392503927457206	null	null	405.13336181640625	405.1358947753906
1138	405.4197998046875	12.168166666666668					1	DETECTED	405.4198 m/z @12.17 [CD8350_2.mzXML]	405.4197998046875	12.168166666666668	4.959816666666667	12.23765	7.277833333333334	6467.58935546875	685635.886893677	0	1187	0.0950688029363036	0.5048196420355097	0.009639284071019365	405.4195861816406	405.4294738769531
1139	406.3530578613281	11.379383333333333					1	DETECTED	406.3531 m/z @11.38 [CD8350_2.mzXML]	406.3530578613281	11.379383333333333	11.349533333333333	11.424000000000001	0.07446666666666779	8958.7783203125	31451.597160645015	0	1187	0.03907410390983301	1.2473478503629567	1.4946957007259134	406.3506774902344	406.3530578613281
1140	406.7467956542969	12.0043					1	DETECTED	406.7468 m/z @12.00 [CD8350_2.mzXML]	406.7467956542969	12.0043	11.5016	15.689333333333334	4.187733333333334	17364.9609375	1228230.3425402518	0	1187	2.234473476803954	3.5649046328973037	5.618273066612311	406.7435607910156	406.7493896484375
1141	407.765869140625	14.480533333333334					1	DETECTED	407.7659 m/z @14.48 [CD8350_2.mzXML]	407.765869140625	14.480533333333334	12.168166666666668	14.763666666666667	2.5954999999999995	4877.43701171875	328774.13207696535	0	1187	2.330195066688642	0.5612215479090688	0.08403964997762878	407.7581481933594	407.7667541503906
1142	408.76885986328125	1.7781333333333333					1	DETECTED	408.7689 m/z @1.78 [CD8350_2.mzXML]	408.76885986328125	1.7781333333333333	1.7236166666666668	13.960749999999999	12.237133333333333	15715.177734375	4863768.778816895	0	1187	0.0779617871124807	112.23295628248266	221.0549019527183	408.7679748535156	408.7751159667969
1143	408.918212890625	1.6422999999999999					1	DETECTED	408.9182 m/z @1.64 [CD8350_2.mzXML]	408.918212890625	1.6422999999999999	1.6115166666666667	15.30865	13.697133333333333	59457.00390625	8664809.04524231	0	1187	0.0439753855586944	222.4764482945329	443.9528965890658	408.9178771972656	408.9189147949219
1144	409.16094970703125	11.564633333333335					1	DETECTED	409.1609 m/z @11.56 [CD8350_2.mzXML]	409.16094970703125	11.564633333333335	11.533983333333333	12.27245	0.7384666666666657	187324.015625	1525663.177570619	0	1187	0.09100021002609715	6.131664179606383	6.757663753114303	409.1609191894531	409.16278076171875
1145	409.1868591308594	9.292783333333334					1	DETECTED	409.1869 m/z @9.29 [CD8350_2.mzXML]	409.1868591308594	9.292783333333334	9.2346	9.427150000000001	0.19255000000000067	62923.48828125	269145.55068859825	0	1187	0.06566668115858576	1.1470677577574422	1.108941014595238	409.186767578125	409.18743896484375
1146	410.16448974609375	11.564633333333335					1	DETECTED	410.1645 m/z @11.56 [CD8350_2.mzXML]	410.16448974609375	11.564633333333335	0.13721666666666668	11.9561	11.818883333333332	41732.0390625	3460330.4841152965	0	1187	0.12324905190382651	0.5126531594464718	0.11992162886840235	410.1637878417969	410.1742858886719
1147	410.2198791503906	9.218816666666667					1	DETECTED	410.2199 m/z @9.22 [CD8350_2.mzXML]	410.2198791503906	9.218816666666667	9.13275	9.2346	0.10185000000000066	6972.623046875	16561.26887530536	0	1187	0.043670181893183724	0.5916924864446154	0.27389838762971347	410.21710205078125	410.2198791503906
1148	410.32452392578125	12.731466666666668					1	DETECTED	410.3245 m/z @12.73 [CD8350_2.mzXML]	410.32452392578125	12.731466666666668	12.682483333333332	12.76475	0.08226666666666738	9514.8720703125	34269.11745581062	0	1187	0.07661850003184334	0.83974140864236	0.6794828172847199	410.32452392578125	410.3262023925781
1149	410.7605285644531	13.547833333333333					1	DETECTED	410.7605 m/z @13.55 [CD8350_2.mzXML]	410.7605285644531	13.547833333333333	1.7940833333333333	14.954333333333333	13.16025	8594.375	3979571.117735107	0	1187	0.2703686413347217	0.5598319685206848	0.04088111788191248	410.75860595703125	410.764892578125
1150	410.8546142578125	1.7060166666666667					1	DETECTED	410.8546 m/z @1.71 [CD8350_2.mzXML]	410.8546142578125	1.7060166666666667	0.66255	1.8089833333333334	1.1464333333333334	10683.5361328125	396623.8728388672	0	1187	1.1476200242030208	0.5493387426526961	0.09867748530539226	410.8546142578125	410.8607482910156
1151	411.1667175292969	11.564633333333335					1	DETECTED	411.1667 m/z @11.56 [CD8350_2.mzXML]	411.1667175292969	11.564633333333335	11.549616666666667	11.666950000000002	0.11733333333333462	11236.658203125	39065.96270544475	0	1187	0.048242640187186936	3.906770255271671	7.284977035174867	411.16522216796875	411.1692810058594
1152	412.9732971191406	1.9230166666666666					1	DETECTED	412.9733 m/z @1.92 [CD8350_2.mzXML]	412.9732971191406	1.9230166666666666	1.8376	13.676066666666665	11.838466666666665	12678.6640625	1109358.2849102172	0	1187	0.17643569979170493	69.2983414634146	5.2676497086632015	412.96502685546875	412.9745178222656
1153	413.14154052734375	9.411116666666667					1	DETECTED	413.1415 m/z @9.41 [CD8350_2.mzXML]	413.14154052734375	9.411116666666667	9.364683333333334	15.035483333333334	5.6708	6017.35986328125	624480.9708218079	0	1187	5.0617880148313645	61.063890882986954	120.28974747657266	413.1343994140625	413.14947509765625
1154	413.264892578125	1.8089833333333334					1	DETECTED	413.2649 m/z @1.81 [CD8350_2.mzXML]	413.264892578125	1.8089833333333334	1.6267333333333334	20.0015	18.374766666666666	8926.37890625	1726600.9499117122	0	1187	11.361969029438203	47.864604792672175	33.33375134491138	413.2624816894531	413.268310546875
1155	413.3392639160156	14.416816666666668					1	DETECTED	413.3393 m/z @14.42 [CD8350_2.mzXML]	413.3392639160156	14.416816666666668	0.8432999999999999	16.675666666666665	15.832366666666665	4004.97021484375	1372472.6315265205	0	1187	1.285498461649702	0.5832079871219813	0.1664159742439626	413.3307189941406	413.3428649902344
1156	414.2991638183594	12.255283333333333					1	DETECTED	414.2992 m/z @12.26 [CD8350_2.mzXML]	414.2991638183594	12.255283333333333	11.666950000000002	16.31015	4.643199999999998	54851.73046875	1175820.9946713257	0	1187	0.17985825264037203	4.673748766563827	0.5198989238756295	414.2970886230469	414.3033142089844
1157	414.8824768066406	1.5813833333333334					1	DETECTED	414.8825 m/z @1.58 [CD8350_2.mzXML]	414.8824768066406	1.5813833333333334	1.5220166666666666	1.6115166666666667	0.08950000000000014	4533.208984375	14537.148450988783	0	1187	0.06197029898895723	0.7537900056148227	0.5075800112296455	414.8813781738281	414.8837585449219
1158	415.2108459472656	11.894816666666665					1	DETECTED	415.2108 m/z @11.89 [CD8350_2.mzXML]	415.2108459472656	11.894816666666665	4.746700000000001	12.4426	7.6959	306730.21875	6338550.959089898	1	1187	0.1031483054641722	3.6437888663610996	4.691177245813134	415.20123291015625	415.21099853515625
1159	415.2808837890625	12.698683333333333					1	DETECTED	415.2809 m/z @12.70 [CD8350_2.mzXML]	415.2808837890625	12.698683333333333	12.601383333333333	13.121833333333333	0.5204500000000003	31423.060546875	337437.2151098029	0	1187	0.4380427509691476	2.591085964559443	2.567015493252577	415.2799377441406	415.281494140625
1160	415.302490234375	12.255283333333333					1	DETECTED	415.3025 m/z @12.26 [CD8350_2.mzXML]	415.302490234375	12.255283333333333	11.697833333333334	14.700666666666667	3.0028333333333332	14450.341796875	624177.37244458	0	1187	0.5772518486825593	2.6933656232248064	4.386731246449613	415.30108642578125	415.3031921386719
1161	416.21429443359375	11.909816666666668					1	DETECTED	416.2143 m/z @11.91 [CD8350_2.mzXML]	416.21429443359375	11.909816666666668	11.845616666666666	12.255283333333333	0.4096666666666664	64934.91796875	558037.0488251935	0	1187	0.22077702722639003	3.133302392305499	3.551898324763838	416.2130126953125	416.21441650390625
1162	416.3129577636719	12.65025					1	DETECTED	416.3130 m/z @12.65 [CD8350_2.mzXML]	416.3129577636719	12.65025	4.090533333333333	16.986	12.895466666666668	4665.7861328125	1111358.1574161379	0	1187	10.595197577335933	0.7532648082198983	0.29921397198510796	416.30474853515625	416.3173522949219
1163	416.76031494140625	13.2381					1	DETECTED	416.7603 m/z @13.24 [CD8350_2.mzXML]	416.76031494140625	13.2381	13.01735	13.75915	0.7417999999999996	11062.6982421875	176864.69038110352	0	1187	0.36945172270652904	1.6801812004530086	2.360362400906017	416.75726318359375	416.7607116699219
1164	417.0016784667969	1.9230166666666666					1	DETECTED	417.0017 m/z @1.92 [CD8350_2.mzXML]	417.0016784667969	1.9230166666666666	1.6896666666666667	4.2823	2.5926333333333336	62935.03125	1295393.3600891419	0	1187	0.30635938279088126	1.7064665038300137	2.207284389131361	417.00054931640625	417.0040588378906
1165	418.7464904785156	13.046933333333333					1	DETECTED	418.7465 m/z @13.05 [CD8350_2.mzXML]	418.7464904785156	13.046933333333333	11.729066666666666	15.136316666666666	3.4072499999999994	9698.24609375	612665.3531572262	0	1187	0.7890079607033815	1.292714235127478	0.978723780319361	418.74371337890625	418.74884033203125
1166	418.8791809082031	1.6267333333333334					1	DETECTED	418.8792 m/z @1.63 [CD8350_2.mzXML]	418.8791809082031	1.6267333333333334	1.5813833333333334	1.6581000000000001	0.07671666666666677	21178.357421875	66096.73516040045	0	1187	0.06146191115151445	0.8458287394340327	0.6916574788680654	418.8774108886719	418.8798828125
1167	418.9806823730469	1.93705					1	DETECTED	418.9807 m/z @1.94 [CD8350_2.mzXML]	418.9806823730469	1.93705	1.6896666666666667	2.364816666666667	0.6751500000000004	29548.306640625	523413.77002807637	0	1187	0.29081775981889213	1.3645826315434895	1.729165263086979	418.97998046875	418.98199462890625
1168	419.0443420410156	11.607966666666666					1	DETECTED	419.0443 m/z @11.61 [CD8350_2.mzXML]	419.0443420410156	11.607966666666666	11.549616666666667	11.745183333333333	0.19556666666666622	5556.66162109375	43035.17469525154	0	1187	1.4966883942038542	1.6758069123107928	2.3516138246215856	419.0399475097656	419.0459899902344
1169	419.3160095214844	12.392733333333332					1	DETECTED	419.3160 m/z @12.39 [CD8350_2.mzXML]	419.3160095214844	12.392733333333332	0.10126666666666666	20.0015	19.900233333333333	3197.679443359375	1411712.7917745353	0	1187	19.590119749277292	0.8095141887054434	1.2720107963475948	419.30804443359375	419.3192138671875
1170	419.7546081542969	12.13375					1	DETECTED	419.7546 m/z @12.13 [CD8350_2.mzXML]	419.7546081542969	12.13375	11.5176	14.606866666666667	3.089266666666667	9326.3544921875	616055.3402208858	0	1187	0.48838006484137786	2.5069111958668104	4.013822391733621	419.7472839355469	419.76385498046875
1171	420.1585388183594	11.153616666666666					1	DETECTED	420.1585 m/z @11.15 [CD8350_2.mzXML]	420.1585388183594	11.153616666666666	1.4919	11.22025	9.72835	4580.34423828125	700659.6231781924	0	1187	0.09821049105969237	0.5034483175005132	0.006896635001026432	420.1507568359375	420.162109375
1172	420.8840637207031	1.6736166666666668					1	DETECTED	420.8841 m/z @1.67 [CD8350_2.mzXML]	420.8840637207031	1.6736166666666668	1.6736166666666668	1.7940833333333333	0.1204666666666665	25145.1875	54325.28637390133	0	1187	0.026927579506234256	null	null	420.8834533691406	420.8841857910156
1173	421.7817077636719	14.606866666666667					1	DETECTED	421.7817 m/z @14.61 [CD8350_2.mzXML]	421.7817077636719	14.606866666666667	6.481533333333333	15.506983333333332	9.02545	10656.9658203125	1104717.2577138066	0	1187	0.2932076306228968	0.5553895224811289	0.08214734469452228	421.7799377441406	421.7881164550781
1174	422.3251647949219	11.828833333333334					1	DETECTED	422.3252 m/z @11.83 [CD8350_2.mzXML]	422.3251647949219	11.828833333333334	11.778583333333334	11.940483333333333	0.16189999999999927	8538.880859375	45701.73300671357	0	1187	0.26414560039068746	1.6109452736318295	2.221890547263659	422.324462890625	422.3262634277344
1175	424.34149169921875	11.909816666666668					1	DETECTED	424.3415 m/z @11.91 [CD8350_2.mzXML]	424.34149169921875	11.909816666666668	11.862866666666667	12.5847	0.7218333333333327	142829.421875	1402951.5343214099	0	1187	0.10334824167432544	5.400301107291112	6.23982375862239	424.3403015136719	424.342041015625
1176	424.89569091796875	1.6422999999999999					1	DETECTED	424.8957 m/z @1.64 [CD8350_2.mzXML]	424.89569091796875	1.6422999999999999	1.5965666666666667	1.7060166666666667	0.10945000000000005	54040.1953125	174014.52499072283	0	1187	0.05013060145761328	1.1501687953151982	1.3961578558503807	424.8948669433594	424.8962707519531
1177	425.134521484375	11.564633333333335					1	DETECTED	425.1345 m/z @11.56 [CD8350_2.mzXML]	425.134521484375	11.564633333333335	8.024666666666667	11.713333333333333	3.6886666666666663	6202.0693359375	756511.8945668332	0	1187	3.621474721281416	0.5210030226273314	0.042006045254662845	425.13311767578125	425.1371765136719
1178	426.3569641113281	12.051466666666666					1	DETECTED	426.3570 m/z @12.05 [CD8350_2.mzXML]	426.3569641113281	12.051466666666666	11.879349999999999	12.714716666666668	0.835366666666669	298505.59375	2576147.5400207485	1	1187	0.3389419360168926	3.5427463079864223	4.6123728170449905	426.3477478027344	426.3575134277344
1179	426.82879638671875	1.6896666666666667					1	DETECTED	426.8288 m/z @1.69 [CD8350_2.mzXML]	426.82879638671875	1.6896666666666667	1.6896666666666667	1.8089833333333334	0.11931666666666674	8374.169921875	36934.89935278324	0	1187	0.07022805802597087	null	null	426.8283386230469	426.8297119140625
1180	427.05450439453125	9.476716666666666					1	DETECTED	427.0545 m/z @9.48 [CD8350_2.mzXML]	427.05450439453125	9.476716666666666	9.364683333333334	9.811966666666667	0.44728333333333303	27834.87890625	191083.5406993398	0	1187	0.0889345787336886	1.1958766865878554	1.397847532895657	427.0541076660156	427.0560607910156
1181	427.43109130859375	12.601383333333333					1	DETECTED	427.4311 m/z @12.60 [CD8350_2.mzXML]	427.43109130859375	12.601383333333333	0.31858333333333333	15.58015	15.261566666666667	10321.828125	2673684.1960050357	0	1187	0.22132143854787678	0.6212576394090381	0.13038397104559207	427.42926025390625	427.43414306640625
1182	428.3729248046875	12.150916666666665					1	DETECTED	428.3729 m/z @12.15 [CD8350_2.mzXML]	428.3729248046875	12.150916666666665	12.0043	12.505083333333333	0.5007833333333327	53417.671875	480183.8643107911	0	1187	0.11261906069105265	4.055495568166066	7.553699410544824	428.3629455566406	428.3736267089844
1183	429.0512390136719	9.476716666666666					1	DETECTED	429.0512 m/z @9.48 [CD8350_2.mzXML]	429.0512390136719	9.476716666666666	7.8317	9.577733333333333	1.746033333333333	10807.6533203125	132286.46688314772	0	1187	0.09001463731155823	0.5307038429195245	0.06349796866910541	429.0507507324219	429.0573425292969
1184	429.3765563964844	12.150916666666665					1	DETECTED	429.3766 m/z @12.15 [CD8350_2.mzXML]	429.3765563964844	12.150916666666665	12.13375	12.7814	0.6476500000000005	14095.435546875	172358.68653100618	0	1187	0.09204899842972836	18.863592233010092	36.727184466020184	429.3704528808594	429.3765869140625
1185	429.7680969238281	14.512633333333333					1	DETECTED	429.7681 m/z @14.51 [CD8350_2.mzXML]	429.7680969238281	14.512633333333333	11.666950000000002	15.291233333333334	3.6242833333333326	6702.68359375	471488.9080278015	0	1187	0.4553063542732403	0.6368036968273586	0.27360739365471726	429.7655334472656	429.7699890136719
1186	430.24334716796875	9.67885					1	DETECTED	430.2433 m/z @9.68 [CD8350_2.mzXML]	430.24334716796875	9.67885	9.629166666666666	9.76335	0.13418333333333443	4045.189208984375	20888.78030880747	0	1187	0.08678235996006478	1.3503857765850265	1.7007715531700527	430.2424621582031	430.2436218261719
1187	430.3158264160156	11.349533333333333					1	DETECTED	430.3158 m/z @11.35 [CD8350_2.mzXML]	430.3158264160156	11.349533333333333	11.302883333333334	11.409116666666668	0.10623333333333385	7794.9033203125	31767.668997436624	0	1187	0.0742843058106537	1.1386209360486033	1.2772418720972063	430.3144836425781	430.3158264160156
1188	430.3885498046875	13.412266666666666					1	DETECTED	430.3885 m/z @13.41 [CD8350_2.mzXML]	430.3885498046875	13.412266666666666	8.876616666666667	20.0015	11.124883333333333	11633.3125	974765.4396404114	0	1187	0.34278934492551194	0.7963667806927016	1.160469393175238	430.37872314453125	430.39227294921875
1189	430.91265869140625	1.6581000000000001					1	DETECTED	430.9127 m/z @1.66 [CD8350_2.mzXML]	430.91265869140625	1.6581000000000001	1.6115166666666667	1.7060166666666667	0.09450000000000003	97751.4765625	278992.48420971684	0	1187	0.05652787499165979	0.9775227537049976	0.9167185766784872	430.9126281738281	430.913330078125
1190	431.1781311035156	12.63425					1	DETECTED	431.1781 m/z @12.63 [CD8350_2.mzXML]	431.1781311035156	12.63425	4.2339	16.9495	12.7156	11541.484375	1647329.826880432	0	1187	0.14340305534969922	0.586690770533297	80.88645198458444	431.16851806640625	431.185791015625
1191	431.2759094238281	12.29					1	DETECTED	431.2759 m/z @12.29 [CD8350_2.mzXML]	431.2759094238281	12.29	12.27245	12.375499999999999	0.10304999999999964	13082.619140625	63752.23795947269	0	1187	0.0833306032833292	2.9358974358974335	4.871794871794867	431.2753601074219	431.27618408203125
1192	431.314453125	12.7814					1	DETECTED	431.3145 m/z @12.78 [CD8350_2.mzXML]	431.314453125	12.7814	12.731466666666668	12.912483333333334	0.18101666666666638	15917.7138671875	90508.04726770005	0	1187	0.08046582992476203	1.8125834445928422	2.6251668891856843	431.3137512207031	431.31512451171875
1193	432.2376708984375	11.894816666666665					1	DETECTED	432.2377 m/z @11.89 [CD8350_2.mzXML]	432.2376708984375	11.894816666666665	11.761933333333333	12.375499999999999	0.6135666666666655	42952.671875	380764.51984912035	0	1187	0.13722273049114264	2.922201533853209	5.420395632191587	432.233642578125	432.23876953125
1194	432.3096618652344	12.255283333333333					1	DETECTED	432.3097 m/z @12.26 [CD8350_2.mzXML]	432.3096618652344	12.255283333333333	1.3509833333333332	12.814733333333333	11.46375	50991.01953125	1603095.7050312506	0	1187	0.13654721581295348	0.7458277481424314	0.5118800981806236	432.30621337890625	432.31903076171875
1195	432.9759826660156	1.9230166666666666					1	DETECTED	432.9760 m/z @1.92 [CD8350_2.mzXML]	432.9759826660156	1.9230166666666666	1.7060166666666667	2.5188166666666665	0.8127999999999997	42127.9453125	645904.7281079714	0	1187	0.24381423485126974	1.680069347858188	3.0305219891576995	432.974365234375	432.9768371582031
1196	433.0612487792969	11.593633333333335					1	DETECTED	433.0612 m/z @11.59 [CD8350_2.mzXML]	433.0612487792969	11.593633333333335	7.6564000000000005	11.81195	4.155549999999999	11351.99609375	685398.8541189879	0	1187	0.05263089735270832	0.5277246289695807	0.05544925793916151	433.0580139160156	433.06134033203125
1197	433.31298828125	12.255283333333333					1	DETECTED	433.3130 m/z @12.26 [CD8350_2.mzXML]	433.31298828125	12.255283333333333	12.202833333333333	14.922033333333333	2.7192000000000007	13157.087890625	466815.0841425784	0	1187	0.1060856692765828	25.921830314585165	50.84366062917033	433.31298828125	433.31536865234375
1198	434.955078125	1.9787666666666666					1	DETECTED	434.9551 m/z @1.98 [CD8350_2.mzXML]	434.955078125	1.9787666666666666	0.11925000000000001	6.288866666666666	6.169616666666666	7447.92041015625	1256257.2229574278	0	1187	4.521229045982516	1.6589301879520664	2.317860375904133	434.94537353515625	434.9561767578125
1199	435.3331298828125	10.584100000000001					1	DETECTED	435.3331 m/z @10.58 [CD8350_2.mzXML]	435.3331298828125	10.584100000000001	10.498616666666667	11.761933333333333	1.2633166666666664	13056.7841796875	240182.16205230664	0	1187	0.09306228636623715	1.6953480315260565	1.361794687511804	435.3310241699219	435.33392333984375
1200	437.1929931640625	11.894816666666665					1	DETECTED	437.1930 m/z @11.89 [CD8350_2.mzXML]	437.1929931640625	11.894816666666665	6.814633333333333	12.489383333333334	5.674750000000001	197838.828125	3565169.925693997	1	1187	0.13381446756886284	4.656079572097647	4.693805956268017	437.1923522949219	437.1958312988281
1201	437.2319641113281	8.825333333333333					1	DETECTED	437.2320 m/z @8.83 [CD8350_2.mzXML]	437.2319641113281	8.825333333333333	8.808283333333332	9.96445	1.1561666666666675	2873.079833984375	84938.7117089234	0	1187	0.09639934146334284	33.90518084066251	66.81036168132502	437.2319641113281	437.2347717285156
1202	438.98419189453125	1.9230166666666666					1	DETECTED	438.9842 m/z @1.92 [CD8350_2.mzXML]	438.98419189453125	1.9230166666666666	1.6896666666666667	2.4358333333333335	0.7461666666666669	36342.88671875	534658.3502202759	0	1187	0.1803019979749767	1.589591285081803	1.85282585298754	438.9824523925781	438.9850769042969
1203	440.8701477050781	1.6422999999999999					1	DETECTED	440.8701 m/z @1.64 [CD8350_2.mzXML]	440.8701477050781	1.6422999999999999	1.6115166666666667	1.6896666666666667	0.07814999999999994	17029.763671875	49118.48834655762	0	1187	0.048966185461767564	1.2693557119653553	1.6262254836089989	440.8697509765625	440.8708190917969
1204	442.3153381347656	11.862866666666667					1	DETECTED	442.3153 m/z @11.86 [CD8350_2.mzXML]	442.3153381347656	11.862866666666667	11.81195	11.925183333333333	0.11323333333333352	5912.7431640625	28614.49391137689	0	1187	0.04474406997799818	1.1119476268412252	1.2238952536824501	442.3153381347656	442.3166198730469
1205	442.8780822753906	1.5813833333333334					1	DETECTED	442.8781 m/z @1.58 [CD8350_2.mzXML]	442.8780822753906	1.5813833333333334	1.47635	1.6267333333333334	0.1503833333333333	12767.736328125	58461.38905841065	0	1187	0.06527642530250599	0.7116944358716246	0.44893409620196756	442.8779602050781	442.87933349609375
1206	443.4203186035156	12.255283333333333					1	DETECTED	443.4203 m/z @12.26 [CD8350_2.mzXML]	443.4203186035156	12.255283333333333	12.051466666666666	12.814733333333333	0.7632666666666665	6172.13720703125	162743.49380035413	0	1187	0.2964391005159186	1.872434377299862	2.744868754599724	443.41766357421875	443.4218444824219
1207	444.2388916015625	8.4708					1	DETECTED	444.2389 m/z @8.47 [CD8350_2.mzXML]	444.2388916015625	8.4708	3.0697833333333335	8.674316666666666	5.6045333333333325	2399.4326171875	331559.4455961607	0	1187	0.07275321836799087	0.518840588654605	0.03768117730921008	444.2362365722656	444.2487487792969
1208	446.2529602050781	11.593633333333335					1	DETECTED	446.2530 m/z @11.59 [CD8350_2.mzXML]	446.2529602050781	11.593633333333335	8.859166666666665	12.375499999999999	3.5163333333333338	458181.40625	4395879.6467193	1	1187	0.09960476248422623	2.534941699778761	4.737361317915158	446.25128173828125	446.25390625
1209	446.6703186035156	2.0633333333333335					1	DETECTED	446.6703 m/z @2.06 [CD8350_2.mzXML]	446.6703186035156	2.0633333333333335	2.0069333333333335	19.5265	17.519566666666666	5932.88818359375	1818756.4454495239	0	1187	0.04579442843237658	155.31530732860517	309.63061465721034	446.6680603027344	446.6710205078125
1210	447.2566833496094	11.778583333333334					1	DETECTED	447.2567 m/z @11.78 [CD8350_2.mzXML]	447.2566833496094	11.778583333333334	8.077166666666667	12.0999	4.022733333333333	23874.171875	1985714.1285235295	0	1187	0.0741672957753412	0.543404552311052	0.08680910462210403	447.25152587890625	447.2580261230469
1211	448.3413391113281	11.909816666666668					1	DETECTED	448.3413 m/z @11.91 [CD8350_2.mzXML]	448.3413391113281	11.909816666666668	11.879349999999999	14.52875	2.6494000000000018	14883.837890625	449333.50439770543	0	1187	0.09861445950537373	43.48030634572962	85.96061269145925	448.3402099609375	448.3497314453125
1212	449.200927734375	12.341816666666666					1	DETECTED	449.2009 m/z @12.34 [CD8350_2.mzXML]	449.200927734375	12.341816666666666	3.9631833333333333	12.63425	8.671066666666666	20387.611328125	1766580.1675210577	0	1187	0.29588686604959413	0.5174511356267331	0.03254225494659514	449.1985778808594	449.2016906738281
1213	450.320556640625	12.341816666666666					1	DETECTED	450.3206 m/z @12.34 [CD8350_2.mzXML]	450.320556640625	12.341816666666666	12.202833333333333	12.53635	0.333516666666668	29735.685546875	277331.1724123542	0	1187	0.20011272541536052	1.1998441060079146	1.0189253301035077	450.319091796875	450.3209228515625
1214	450.35693359375	13.046933333333333					1	DETECTED	450.3569 m/z @13.05 [CD8350_2.mzXML]	450.35693359375	13.046933333333333	1.2418666666666667	20.0015	18.759633333333333	53671.27734375	2952520.6370230424	0	1187	0.3127522142288761	1.5832033918611712	15.474602006415807	450.35174560546875	450.359375
1215	451.323486328125	12.341816666666666					1	DETECTED	451.3235 m/z @12.34 [CD8350_2.mzXML]	451.323486328125	12.341816666666666	12.23765	12.458116666666665	0.22046666666666503	8195.939453125	72661.76885815412	0	1187	0.12920351321184143	1.058239999999998	1.1164799999999964	451.3223876953125	451.32476806640625
1216	452.37298583984375	12.0999					1	DETECTED	452.3730 m/z @12.10 [CD8350_2.mzXML]	452.37298583984375	12.0999	12.051466666666666	12.220149999999999	0.16868333333333219	11712.1708984375	72546.48189392094	0	1187	0.07503600671936539	1.7413971094287484	2.4827942188574967	452.37200927734375	452.373291015625
1217	453.166259765625	11.879349999999999					1	DETECTED	453.1663 m/z @11.88 [CD8350_2.mzXML]	453.166259765625	11.879349999999999	11.862866666666667	11.987983333333334	0.125116666666667	8187.59228515625	44279.833574706696	0	1187	0.09055368146765908	3.795247724975124	6.590495449950248	453.1662292480469	453.1676330566406
1218	453.34320068359375	10.54155					1	DETECTED	453.3432 m/z @10.54 [CD8350_2.mzXML]	453.34320068359375	10.54155	9.981733333333333	17.553833333333333	7.572100000000001	205517.828125	2306185.3621434914	1	1187	0.10230721665759823	3.381112112351812	3.889329606604499	453.3419494628906	453.3451232910156
1219	454.2918395996094	13.136883333333333					1	DETECTED	454.2918 m/z @13.14 [CD8350_2.mzXML]	454.2918395996094	13.136883333333333	1.1877166666666668	15.035483333333334	13.847766666666667	29176.8203125	1993668.992816528	0	1187	0.28620631188498	0.5481862896383807	null	454.2898254394531	454.29986572265625
1220	454.388671875	12.255283333333333					1	DETECTED	454.3887 m/z @12.26 [CD8350_2.mzXML]	454.388671875	12.255283333333333	4.58605	12.29	7.703949999999999	10413.4814453125	1307855.9297496944	0	1187	0.13802420543163763	0.5022633726969666	0.004526745393933286	454.38775634765625	454.39501953125
1221	454.95758056640625	1.9230166666666666					1	DETECTED	454.9576 m/z @1.92 [CD8350_2.mzXML]	454.95758056640625	1.9230166666666666	1.7236166666666668	3.7571	2.033483333333333	18015.208984375	489206.88276306156	0	1187	0.09925816311456082	5.099005349381482	0.5253557693898769	454.9571228027344	454.9631042480469
1222	456.3306579589844	11.469716666666667					1	DETECTED	456.3307 m/z @11.47 [CD8350_2.mzXML]	456.3306579589844	11.469716666666667	11.43875	11.63715	0.19839999999999947	32100.025390625	164062.06852392582	0	1187	0.09336960113370374	3.2034445640474085	3.592298071728253	456.330322265625	456.33209228515625
1223	458.3467102050781	11.593633333333335					1	DETECTED	458.3467 m/z @11.59 [CD8350_2.mzXML]	458.3467102050781	11.593633333333335	11.564633333333335	13.061816666666665	1.4971833333333304	24085.486328125	340967.0247174064	0	1187	0.04253544249809238	3.5150494087868385	4.631812948066899	458.34515380859375	458.34771728515625
1224	458.8556823730469	1.5813833333333334					1	DETECTED	458.8557 m/z @1.58 [CD8350_2.mzXML]	458.8556823730469	1.5813833333333334	1.47635	1.6267333333333334	0.1503833333333333	26578.884765625	133318.99108026127	0	1187	0.08311266318653998	0.7121315703388008	0.4740599131234018	458.8551940917969	458.85723876953125
1225	459.248046875	13.29645					1	DETECTED	459.2480 m/z @13.30 [CD8350_2.mzXML]	459.248046875	13.29645	0.952	13.995316666666668	13.043316666666668	17802.271484375	1309245.3577680665	0	1187	0.21177853936264412	0.5283069179536823	0.015731653017349127	459.2444763183594	459.2552185058594
1226	460.9651794433594	1.7940833333333333					1	DETECTED	460.9652 m/z @1.79 [CD8350_2.mzXML]	460.9651794433594	1.7940833333333333	1.2598999999999998	2.3217166666666667	1.0618166666666669	12551.8046875	309722.69462457276	0	1187	0.31415240761418994	0.9938691460484852	0.9877382920969704	460.9632263183594	460.96734619140625
1227	461.0595703125	9.264100000000001					1	DETECTED	461.0596 m/z @9.26 [CD8350_2.mzXML]	461.0595703125	9.264100000000001	9.149816666666668	10.068316666666668	0.9184999999999999	6172.12060546875	74032.57395532227	0	1187	0.08684696933072367	4.018521219192083	1.780518374255751	461.0589599609375	461.0614013671875
1228	463.3011779785156	13.046933333333333					1	DETECTED	463.3012 m/z @13.05 [CD8350_2.mzXML]	463.3011779785156	13.046933333333333	13.002816666666666	13.223666666666666	0.22085000000000043	12915.771484375	97214.65735192818	0	1187	0.2233116031314708	2.503022289384168	4.006044578768336	463.3011779785156	463.3031005859375
1229	464.2181091308594	10.643083333333333					1	DETECTED	464.2181 m/z @10.64 [CD8350_2.mzXML]	464.2181091308594	10.643083333333333	10.59835	10.900816666666666	0.3024666666666658	10777.33203125	60067.07630734296	0	1187	0.07785551218130493	3.380774962742169	2.2235832587977726	464.21771240234375	464.2190856933594
1230	466.32928466796875	11.894816666666665					1	DETECTED	466.3293 m/z @11.89 [CD8350_2.mzXML]	466.32928466796875	11.894816666666665	11.795116666666667	12.505083333333333	0.7099666666666664	3374.663330078125	102303.9765432739	0	1187	0.25119495475044573	3.560514877967285	6.12102975593457	466.3265075683594	466.330078125
1231	468.30731201171875	12.698683333333333					1	DETECTED	468.3073 m/z @12.70 [CD8350_2.mzXML]	468.30731201171875	12.698683333333333	12.53635	13.426983333333334	0.8906333333333336	80096.625	813363.2626444099	0	1187	0.12916133632595894	1.2946358175581578	1.8520426222870388	468.30609130859375	468.3102111816406
1232	469.3271789550781	12.0043					1	DETECTED	469.3272 m/z @12.00 [CD8350_2.mzXML]	469.3271789550781	12.0043	11.63715	15.085116666666666	3.447966666666666	7064.1083984375	504499.46732250974	0	1187	0.11599936639101749	4.695583095011114	8.011102179095786	469.32403564453125	469.3306884765625
1233	469.3877258300781	12.375499999999999					1	DETECTED	469.3877 m/z @12.38 [CD8350_2.mzXML]	469.3877258300781	12.375499999999999	12.0999	12.731466666666668	0.6315666666666679	15381.3740234375	262370.3507314453	0	1187	0.18608476822163134	1.1458030962748011	2.5424280322455917	469.3865051269531	469.38885498046875
1234	472.248779296875	11.607966666666666					1	DETECTED	472.2488 m/z @11.61 [CD8350_2.mzXML]	472.248779296875	11.607966666666666	11.549616666666667	11.862866666666667	0.31325000000000003	36204.82421875	261134.19695874013	0	1187	0.3465905619677887	2.519505259861446	3.302133978889027	472.24859619140625	472.2520751953125
1235	472.30218505859375	12.255283333333333					1	DETECTED	472.3022 m/z @12.26 [CD8350_2.mzXML]	472.30218505859375	12.255283333333333	12.202833333333333	12.63425	0.4314166666666672	36791.921875	380609.2558796393	0	1187	0.1734516831939139	4.112646965363818	6.6113274531324535	472.301025390625	472.3028869628906
1236	474.28387451171875	11.894816666666665					1	DETECTED	474.2839 m/z @11.89 [CD8350_2.mzXML]	474.28387451171875	11.894816666666665	9.89485	12.7814	2.8865499999999997	864031.125	9714044.662645496	1	1187	0.1085752646599456	3.7163962575697975	6.524365888530817	474.2823791503906	474.2850341796875
1237	474.8336181640625	1.5813833333333334					1	DETECTED	474.8336 m/z @1.58 [CD8350_2.mzXML]	474.8336181640625	1.5813833333333334	1.4919	1.5965666666666667	0.10466666666666669	20259.025390625	71709.74387182617	0	1187	0.062044259988495165	0.5848388899236356	0.1588747403843604	474.8328552246094	474.8346862792969
1238	475.01373291015625	8.859166666666665					1	DETECTED	475.0137 m/z @8.86 [CD8350_2.mzXML]	475.01373291015625	8.859166666666665	8.532883333333334	9.912266666666666	1.3793833333333314	77646.0625	855949.2898129252	0	1187	0.0737533915925841	1.4721213715711534	2.15654300544766	475.0110168457031	475.01885986328125
1239	475.287841796875	11.894816666666665					1	DETECTED	475.2878 m/z @11.89 [CD8350_2.mzXML]	475.287841796875	11.894816666666665	11.894816666666665	12.520666666666667	0.6258500000000016	233864.765625	1696155.7652304706	0	1187	0.0880849979618521	null	null	475.2857666015625	475.2879333496094
1240	475.3249206542969	10.54155					1	DETECTED	475.3249 m/z @10.54 [CD8350_2.mzXML]	475.3249206542969	10.54155	10.207633333333332	15.94465	5.737016666666667	74684.09375	886199.2995415335	0	1187	0.08252430976200564	0.8883404772251933	2.5642766725387376	475.32208251953125	475.3268127441406
1241	476.93890380859375	1.7940833333333333					1	DETECTED	476.9389 m/z @1.79 [CD8350_2.mzXML]	476.93890380859375	1.7940833333333333	1.6896666666666667	2.3359	0.6462333333333334	9474.1796875	180204.5253524781	0	1187	0.411517360085778	3.094493216280928	5.492869361961781	476.93658447265625	476.9420471191406
1242	478.2914123535156	12.896833333333332					1	DETECTED	478.2914 m/z @12.90 [CD8350_2.mzXML]	478.2914123535156	12.896833333333332	12.798583333333333	13.659783333333333	0.8612000000000002	106036.65625	1028098.2649007568	0	1187	0.07255186411459391	7.173675115190915	15.561721171616895	478.2906799316406	478.2922668457031
1243	478.3272705078125	13.223666666666666					1	DETECTED	478.3273 m/z @13.22 [CD8350_2.mzXML]	478.3272705078125	13.223666666666666	11.153616666666666	15.6526	4.498983333333333	59924.9296875	2670109.7458218695	0	1187	0.31438358649802467	2.073096121999702	1.6220464649829758	478.32611083984375	478.33013916015625
1244	479.29510498046875	12.912483333333334					1	DETECTED	479.2951 m/z @12.91 [CD8350_2.mzXML]	479.29510498046875	12.912483333333334	12.814733333333333	13.091716666666667	0.2769833333333338	23327.125	157307.13300488295	0	1187	0.06585481914349778	1.4167945439045013	3.6545890557336365	479.2939453125	479.2957763671875
1245	479.3324890136719	13.136883333333333					1	DETECTED	479.3325 m/z @13.14 [CD8350_2.mzXML]	479.3324890136719	13.136883333333333	7.14755	14.368166666666667	7.220616666666667	8988.5498046875	1109740.4873286134	0	1187	2.415324626441979	0.6027896816562779	0.20557936331255572	479.3294372558594	479.34197998046875
1246	480.3075256347656	13.29645					1	DETECTED	480.3075 m/z @13.30 [CD8350_2.mzXML]	480.3075256347656	13.29645	13.194366666666667	14.716383333333333	1.5220166666666657	28660.0390625	779849.8777558592	0	1187	0.16339367014093398	7.4547755102041116	13.909551020408223	480.3067321777344	480.3085632324219
1247	480.34344482421875	13.53285					1	DETECTED	480.3434 m/z @13.53 [CD8350_2.mzXML]	480.34344482421875	13.53285	13.426983333333334	14.763666666666667	1.3366833333333332	100372.2578125	1515572.7533050522	0	1187	0.12586294083745742	2.8462573029872846	3.999714490799101	480.34197998046875	480.34527587890625
1248	481.3673095703125	12.568733333333334					1	DETECTED	481.3673 m/z @12.57 [CD8350_2.mzXML]	481.3673095703125	12.568733333333334	2.6157166666666667	12.831233333333333	10.215516666666666	5564.59375	1303715.639346985	0	1187	0.4045047991218187	0.5131869567183148	0.026373913436629693	481.36444091796875	481.36859130859375
1249	482.3228454589844	12.896833333333332					1	DETECTED	482.3228 m/z @12.90 [CD8350_2.mzXML]	482.3228454589844	12.896833333333332	2.6297	15.926283333333334	13.296583333333334	29032.16796875	2576824.3482275074	0	1187	0.14606928646200146	0.6475314433759506	83.38724048924988	482.3203125	482.330322265625
1250	482.359130859375	13.91005					1	DETECTED	482.3591 m/z @13.91 [CD8350_2.mzXML]	482.359130859375	13.91005	12.220149999999999	18.506166666666665	6.286016666666667	89707.65625	2614720.934958191	0	1187	0.23013387112025718	2.6597337474061673	3.236604735998958	482.3503723144531	482.3609619140625
1251	483.36260986328125	13.91005					1	DETECTED	483.3626 m/z @13.91 [CD8350_2.mzXML]	483.36260986328125	13.91005	13.709183333333334	14.606866666666667	0.8976833333333332	27539.923828125	454522.7578214105	0	1187	0.17072194896489457	2.234525389976771	2.2185976012318265	483.36138916015625	483.363525390625
1252	484.0819396972656	11.253549999999999					1	DETECTED	484.0819 m/z @11.25 [CD8350_2.mzXML]	484.0819396972656	11.253549999999999	0.7891166666666667	11.862866666666667	11.07375	142390.625	2404771.06963925	1	1187	0.14275708045960656	0.9362537184388467	0.9278610795253904	484.0743103027344	484.0840148925781
1253	486.0782775878906	11.236866666666666					1	DETECTED	486.0783 m/z @11.24 [CD8350_2.mzXML]	486.0782775878906	11.236866666666666	10.780166666666666	11.409116666666668	0.6289500000000015	46571.87890625	606218.1570181883	0	1187	0.14881164533598223	0.7039817496612165	0.6370435102675227	486.0774841308594	486.0789489746094
1254	487.103515625	11.564633333333335					1	DETECTED	487.1035 m/z @11.56 [CD8350_2.mzXML]	487.103515625	11.564633333333335	10.277183333333333	11.682166666666665	1.4049833333333321	7809.72705078125	326755.1794085083	0	1187	0.18673335301025595	0.5456457855968505	0.09129157119370108	487.1011962890625	487.1052551269531
1255	487.31884765625	14.5758					1	DETECTED	487.3188 m/z @14.58 [CD8350_2.mzXML]	487.31884765625	14.5758	13.960749999999999	16.894666666666666	2.9339166666666667	187162.109375	5524432.451621402	1	1187	0.39614155632480674	1.1581727389431011	1.1309493506524817	487.3183288574219	487.32098388671875
1256	489.3357238769531	15.780133333333334					1	DETECTED	489.3357 m/z @15.78 [CD8350_2.mzXML]	489.3357238769531	15.780133333333334	6.744283333333333	18.104166666666668	11.359883333333336	22982.431640625	2688751.401410339	0	1187	0.9547138412513227	0.6867382415812134	0.27318593213495085	489.3308410644531	489.3452453613281
1257	490.2895202636719	12.698683333333333					1	DETECTED	490.2895 m/z @12.70 [CD8350_2.mzXML]	490.2895202636719	12.698683333333333	5.85225	12.896833333333332	7.044583333333332	7182.21923828125	462497.94582128915	0	1187	0.09220534096100508	0.514471038448243	0.028942076896485994	490.279541015625	490.29388427734375
1258	491.369873046875	12.341816666666666					1	DETECTED	491.3699 m/z @12.34 [CD8350_2.mzXML]	491.369873046875	12.341816666666666	12.0043	12.65025	0.6459499999999991	14028.193359375	225616.73026794422	0	1187	0.12279142308520008	0.9569157078662794	1.1448220168602807	491.3653259277344	491.3707275390625
1259	491.5587158203125	13.2381					1	DETECTED	491.5587 m/z @13.24 [CD8350_2.mzXML]	491.5587158203125	13.2381	13.091716666666667	13.709183333333334	0.617466666666667	20707.365234375	303154.4434872442	0	1187	0.1403339370955532	2.4168110346821927	2.898312765674302	491.5546569824219	491.5592346191406
1260	493.77972412109375	13.2381					1	DETECTED	493.7797 m/z @13.24 [CD8350_2.mzXML]	493.77972412109375	13.2381	13.15135	13.471683333333335	0.320333333333334	14388.07421875	165866.06413244657	0	1187	0.20252289046299232	1.8463016330451838	2.9260300493616143	493.7779541015625	493.7802429199219
1261	494.3227233886719	12.847766666666667					1	DETECTED	494.3227 m/z @12.85 [CD8350_2.mzXML]	494.3227233886719	12.847766666666667	12.63425	14.218766666666665	1.5845166666666657	167298.328125	1981560.637921387	1	1187	0.14108090945591556	1.1323261647804121	1.8242688779775629	494.3217468261719	494.3251037597656
1262	496.3378601074219	13.2381					1	DETECTED	496.3379 m/z @13.24 [CD8350_2.mzXML]	496.3378601074219	13.2381	1.9089833333333333	19.234666666666666	17.325683333333334	5488987.5	1.0589254280037984E8	1	1187	0.22889793364760358	1.6431369463976802	1.8296231673500547	496.3352355957031	496.3417663574219
1263	497.3417053222656	13.2381					1	DETECTED	497.3417 m/z @13.24 [CD8350_2.mzXML]	497.3417053222656	13.2381	10.849733333333335	17.737000000000002	6.887266666666667	1194292.625	2.4204729910742424E7	0	1187	0.2135183261702469	1.4418361223151122	0.12456636977477409	497.3399353027344	497.34564208984375
1264	499.07275390625	3.4206833333333337					1	DETECTED	499.0728 m/z @3.42 [CD8350_2.mzXML]	499.07275390625	3.4206833333333337	3.0115333333333334	3.6324166666666664	0.620883333333333	1891.7548828125	41547.357368865945	0	1187	0.36604172028291737	0.758747810501445	0.5174956210028901	499.0706481933594	499.0753173828125
1265	499.3473815917969	13.29645					1	DETECTED	499.3474 m/z @13.30 [CD8350_2.mzXML]	499.3473815917969	13.29645	11.666950000000002	13.842366666666667	2.175416666666665	26838.177734375	734073.3437037353	0	1187	0.08565038757699028	0.6040860727743975	0.18367420548817173	499.3455810546875	499.352783203125
1266	500.0777587890625	9.510449999999999					1	DETECTED	500.0778 m/z @9.51 [CD8350_2.mzXML]	500.0777587890625	9.510449999999999	9.201633333333332	18.140833333333333	8.939200000000001	9486.7392578125	738830.8860174259	0	1187	0.9877653698153583	1.3333521097201568	1.5839267572199072	500.0704345703125	500.0795593261719
1267	500.28070068359375	11.894816666666665					1	DETECTED	500.2807 m/z @11.89 [CD8350_2.mzXML]	500.28070068359375	11.894816666666665	2.657766666666667	13.061816666666665	10.404049999999998	40360.40234375	3001224.3413232397	0	1187	0.11412429676236613	0.5634352919918719	0.026488522172524447	500.2707214355469	500.288818359375
1268	502.07379150390625	9.54435					1	DETECTED	502.0738 m/z @9.54 [CD8350_2.mzXML]	502.07379150390625	9.54435	7.130083333333333	11.0174	3.887316666666667	2912.07666015625	355193.54690966784	0	1187	0.09956854346452992	0.805071933506379	0.6101438670127578	502.0696105957031	502.07476806640625
1269	502.1106872558594	10.3117					1	DETECTED	502.1107 m/z @10.31 [CD8350_2.mzXML]	502.1106872558594	10.3117	10.15525	10.627883333333333	0.4726333333333326	8645.361328125	92595.31681155399	0	1187	0.1661788743952144	1.4008732304562488	1.1313401337491815	502.10919189453125	502.112548828125
1270	502.29144287109375	12.8644					1	DETECTED	502.2914 m/z @12.86 [CD8350_2.mzXML]	502.29144287109375	12.8644	11.940483333333333	18.597666666666665	6.657183333333332	50542.71875	1051275.8610928655	0	1187	0.09090042367973439	21.227199665531668	43.96659257005236	502.28765869140625	502.2938537597656
1271	502.3274841308594	12.9883					1	DETECTED	502.3275 m/z @12.99 [CD8350_2.mzXML]	502.3274841308594	12.9883	11.909816666666668	13.8092	1.8993833333333328	26247.9765625	729762.6102188719	0	1187	1.132758541386309	0.8805807538364062	0.5810863174054175	502.31842041015625	502.33367919921875
1272	503.2953186035156	12.8644					1	DETECTED	503.2953 m/z @12.86 [CD8350_2.mzXML]	503.2953186035156	12.8644	12.74785	13.01735	0.26950000000000074	15309.0830078125	122125.80846850638	0	1187	0.11597520961782415	1.1561561561561577	1.3123123123123157	503.2930908203125	503.29608154296875
1273	504.1063232421875	10.3117					1	DETECTED	504.1063 m/z @10.31 [CD8350_2.mzXML]	504.1063232421875	10.3117	9.89485	10.435833333333333	0.5409833333333331	2568.224609375	42523.40813903807	0	1187	0.203612163319848	0.6488944864259721	0.29778897285194417	504.1004638671875	504.10870361328125
1274	504.3434753417969	13.3398					1	DETECTED	504.3435 m/z @13.34 [CD8350_2.mzXML]	504.3434753417969	13.3398	13.15135	14.301683333333333	1.1503333333333323	12326.337890625	276791.79263012664	0	1187	0.15729265516681679	3.0520916246572964	4.340777547964074	504.33941650390625	504.34600830078125
1275	506.3590393066406	13.926666666666668					1	DETECTED	506.3590 m/z @13.93 [CD8350_2.mzXML]	506.3590393066406	13.926666666666668	11.302883333333334	16.711833333333335	5.408950000000001	7624.2470703125	889081.0018809208	0	1187	0.6670093265781976	1.0307539367452851	1.267998302608971	506.35528564453125	506.3620910644531
1276	507.3226623535156	13.223666666666666					1	DETECTED	507.3227 m/z @13.22 [CD8350_2.mzXML]	507.3226623535156	13.223666666666666	7.902116666666667	13.3398	5.437683333333333	13169.5849609375	1257369.481140595	0	1187	0.3155064417029827	0.5109116078335573	0.021823215667114634	507.3199157714844	507.3289489746094
1277	508.3752136230469	14.252233333333333					1	DETECTED	508.3752 m/z @14.25 [CD8350_2.mzXML]	508.3752136230469	14.252233333333333	11.186916666666667	16.1647	4.977783333333333	26937.958984375	1524324.946036163	0	1187	0.47906269520581546	0.73723285107147	0.6087781819002734	508.37322998046875	508.37786865234375
1278	510.3534851074219	13.53285					1	DETECTED	510.3535 m/z @13.53 [CD8350_2.mzXML]	510.3534851074219	13.53285	13.29645	14.890383333333334	1.593933333333334	61261.4296875	1197085.2460765366	0	1187	0.19266509970782053	2.1766433378157664	2.857304657488299	510.3506774902344	510.3564758300781
1279	510.3901062011719	12.798583333333333					1	DETECTED	510.3901 m/z @12.80 [CD8350_2.mzXML]	510.3901062011719	12.798583333333333	2.96785	13.1068	10.13895	9324.703125	2490861.6686711423	0	1187	0.1321735190905038	0.5156761787862554	0.03135235757251069	510.3874206542969	510.3940734863281
1280	512.3333740234375	12.0043					1	DETECTED	512.3334 m/z @12.00 [CD8350_2.mzXML]	512.3333740234375	12.0043	1.5665666666666667	12.798583333333333	11.232016666666667	68397.6875	1618835.9580030513	0	1187	0.0718679441103447	1.4073238695082024	2.8375365367874563	512.3274536132812	512.34130859375
1281	515.1356201171875	11.909816666666668					1	DETECTED	515.1356 m/z @11.91 [CD8350_2.mzXML]	515.1356201171875	11.909816666666668	4.2823	17.919833333333333	13.637533333333334	9502.2333984375	1971698.2428616937	0	1187	0.07523566641859603	0.893969422114231	0.787938844228462	515.1303100585938	515.1375122070312
1282	515.2048950195312	12.9883					1	DETECTED	515.2049 m/z @12.99 [CD8350_2.mzXML]	515.2048950195312	12.9883	12.928216666666666	13.121833333333333	0.19361666666666721	13329.1162109375	82845.2688920896	0	1187	0.09732557614751158	1.6112343966712546	2.222468793342509	515.2048950195312	515.20751953125
1283	515.3115844726562	13.223666666666666					1	DETECTED	515.3116 m/z @13.22 [CD8350_2.mzXML]	515.3115844726562	13.223666666666666	13.15135	13.56385	0.41249999999999964	48914.640625	497940.0851137704	0	1187	0.11474105804637347	2.85203964047019	3.5137092378697896	515.3112182617188	515.3129272460938
1284	516.0722045898438	9.811966666666667					1	DETECTED	516.0722 m/z @9.81 [CD8350_2.mzXML]	516.0722045898438	9.811966666666667	9.7461	10.917383333333333	1.1712833333333332	4865.0244140625	120942.71094281008	0	1187	0.9935573392527619	8.89132085020245	2.031290905704637	516.0687255859375	516.0733032226562
1285	517.3663940429688	14.890383333333334					1	DETECTED	517.3664 m/z @14.89 [CD8350_2.mzXML]	517.3663940429688	14.890383333333334	1.0603333333333333	16.566216666666666	15.505883333333333	11949.0849609375	1568079.4960116576	0	1187	0.3874372540601474	0.5387663181583447	0.07368973996400707	517.3607177734375	517.368896484375
1286	518.3203125	13.29645					1	DETECTED	518.3203 m/z @13.30 [CD8350_2.mzXML]	518.3203125	13.29645	13.091716666666667	14.5758	1.4840833333333325	303530.90625	5864475.104284185	1	1187	0.30962163182569036	3.417514609537309	3.0327264326888916	518.3196411132812	518.3211059570312
1287	518.4583740234375	12.798583333333333					1	DETECTED	518.4584 m/z @12.80 [CD8350_2.mzXML]	518.4583740234375	12.798583333333333	11.622416666666668	14.858316666666667	3.235899999999999	67357.7890625	5341935.31404181	0	1187	1.4609972785480618	1.3336577402160699	1.5934859352220339	518.457275390625	518.4617309570312
[truncated: 59 more rows]
