# Supplementary material for: MSFC: a new feature construction method for accurate diagnosis of mass spectrometry data
Source: Sci Rep. 2023 Sep 21;13:15694. doi: 10.1038/s41598-023-42395-5 (PMC10514077; doi:10.1038/s41598-023-42395-5)
Supplement: Supplementary file 1 — Supplementary Information. [file 41598_2023_42395_MOESM1_ESM.zip › dataset/CHD dataset/2-batch/P/CD8355_2.mzXML_chromatograms.csv]

row ID	row m/z	row retention time	row identity (main ID)	row identity (all IDs)	row identity (main ID + details)	row comment	row number of detected peaks	CD8355_2.mzXML Peak status	CD8355_2.mzXML Peak name	CD8355_2.mzXML Peak m/z	CD8355_2.mzXML Peak RT	CD8355_2.mzXML Peak RT start	CD8355_2.mzXML Peak RT end	CD8355_2.mzXML Peak duration time	CD8355_2.mzXML Peak height	CD8355_2.mzXML Peak area	CD8355_2.mzXML Peak charge	CD8355_2.mzXML Peak # data points	CD8355_2.mzXML Peak FWHM	CD8355_2.mzXML Peak tailing factor	CD8355_2.mzXML Peak asymmetry factor	CD8355_2.mzXML Peak m/z min	CD8355_2.mzXML Peak m/z max
1	55.05386734008789	10.978083333333332					1	DETECTED	55.0539 m/z @10.98 [CD8355_2.mzXML]	55.05386734008789	10.978083333333332	0.10098333333333334	19.9845	19.88351666666667	2893.74951171875	1275268.9403927622	0	1181	7.0048066561945035	0.9140081761989258	0.6974919559493998	55.0439453125	55.06188201904297
2	60.0805549621582	14.876733333333334					1	DETECTED	60.0806 m/z @14.88 [CD8355_2.mzXML]	60.0805549621582	14.876733333333334	0.10098333333333334	20.002666666666666	19.901683333333335	98670.25	2.683701227241548E7	0	1181	4.36482666891613	0.8586141753293436	0.3374579351982117	60.08021545410156	60.08076095581055
3	61.03947067260742	1.8405					1	DETECTED	61.0395 m/z @1.84 [CD8355_2.mzXML]	61.03947067260742	1.8405	0.10098333333333334	19.92983333333333	19.82885	111656.859375	2481281.1431891187	0	1181	0.04871237243161319	0.8541819775517907	0.3122196780553564	61.02961730957031	61.039833068847656
4	61.081329345703125	11.542300000000001					1	DETECTED	61.0813 m/z @11.54 [CD8355_2.mzXML]	61.081329345703125	11.542300000000001	2.83185	19.547	16.71515	3025.086181640625	1245587.0242968132	0	1181	7.506317939539114	0.9594883157586576	2.2610563955350975	61.080772399902344	61.09132385253906
5	68.98214721679688	1.5391833333333333					1	DETECTED	68.9821 m/z @1.54 [CD8355_2.mzXML]	68.98214721679688	1.5391833333333333	1.44915	13.437000000000001	11.987850000000002	11402.3935546875	938496.5070245973	0	1181	0.16280447313756508	66.57450944094775	132.1490188818955	68.97232818603516	68.98983764648438
6	69.03335571289062	1.9667666666666668					1	DETECTED	69.0334 m/z @1.97 [CD8355_2.mzXML]	69.03335571289062	1.9667666666666668	1.8683333333333332	7.411866666666667	5.543533333333333	7996.79345703125	430524.486348877	0	1181	0.08562574163084369	28.1588215374195	26.890470025273213	69.03324127197266	69.03346252441406
7	69.06971740722656	7.074066666666667					1	DETECTED	69.0697 m/z @7.07 [CD8355_2.mzXML]	69.06971740722656	7.074066666666667	0.10098333333333334	20.002666666666666	19.901683333333335	7868.4287109375	4667649.068158512	0	1181	13.553079497155395	1.4270361031107712	1.818580816763131	69.06922912597656	69.07810974121094
8	72.048828125	11.462150000000001					1	DETECTED	72.0488 m/z @11.46 [CD8355_2.mzXML]	72.048828125	11.462150000000001	0.3204666666666667	19.9845	19.664033333333332	5567.0537109375	1674686.7003568725	0	1181	3.942760291898642	2.4742029792138878	3.7062701500504702	72.04878234863281	72.0587387084961
9	72.08065795898438	1.9104833333333333					1	DETECTED	72.0807 m/z @1.91 [CD8355_2.mzXML]	72.08065795898438	1.9104833333333333	1.0132833333333333	7.677316666666667	6.664033333333334	49290.1328125	1587318.6765043326	0	1181	0.15787685622101355	1.2013775399930136	0.7611699827319376	72.080322265625	72.08845520019531
10	73.0453872680664	14.9445					1	DETECTED	73.0454 m/z @14.94 [CD8355_2.mzXML]	73.0453872680664	14.9445	0.10098333333333334	20.002666666666666	19.901683333333335	17168.921875	5564156.87631372	0	1181	2.3016056501722595	0.6810022406704673	0.3450578445224269	73.0451889038086	73.04700469970703
11	75.94776153564453	2.47135					1	DETECTED	75.9478 m/z @2.47 [CD8355_2.mzXML]	75.94776153564453	2.47135	2.306833333333333	15.788616666666666	13.481783333333333	5912.1240234375	728521.355556137	0	1181	0.38581509857308216	3.1788806043873685	5.2251820417877	75.94184112548828	75.95191192626953
12	80.94767761230469	1.76945					1	DETECTED	80.9477 m/z @1.77 [CD8355_2.mzXML]	80.94767761230469	1.76945	1.6434666666666666	14.893650000000001	13.250183333333334	165002.25	3019033.4259755253	0	1181	0.22694647508702803	2.75262263267998	3.8422120634914587	80.94755554199219	80.95519256591797
13	81.06971740722656	5.7691					1	DETECTED	81.0697 m/z @5.77 [CD8355_2.mzXML]	81.06971740722656	5.7691	0.10098333333333334	20.002666666666666	19.901683333333335	4379.05810546875	2271063.6939649642	0	1181	19.226699160005747	1.7555816599870036	0.7533434173692566	81.06364440917969	81.0754165649414
14	83.02139282226562	1.8263833333333332					1	DETECTED	83.0214 m/z @1.83 [CD8355_2.mzXML]	83.02139282226562	1.8263833333333332	0.6304666666666667	19.857166666666668	19.2267	1510252.625	7840066.444621978	0	1181	0.04892098321714666	1.802691353168796	2.169462350022032	83.02118682861328	83.02189636230469
15	83.08523559570312	11.42985					1	DETECTED	83.0852 m/z @11.43 [CD8355_2.mzXML]	83.08523559570312	11.42985	0.11915	19.9845	19.86535	13493.625	4581717.958345881	0	1181	0.44829957318159686	0.5932896284685075	2.113478306256813	83.08503723144531	83.08564758300781
16	84.0442886352539	2.0669833333333334					1	DETECTED	84.0443 m/z @2.07 [CD8355_2.mzXML]	84.0442886352539	2.0669833333333334	0.3023	19.692833333333333	19.390533333333334	16464.728515625	2345540.4099259954	0	1181	1.1642214776722877	1.947111043122363	3.378159095504363	84.03462219238281	84.04788970947266
17	84.61957550048828	1.5391833333333333					1	DETECTED	84.6196 m/z @1.54 [CD8355_2.mzXML]	84.61957550048828	1.5391833333333333	1.4331333333333334	12.0633	10.630166666666666	6253.56298828125	1590381.417003845	0	1181	0.23630664910899868	50.118654722615126	99.23730944523025	84.61939239501953	84.626953125
18	84.95939636230469	1.5245666666666666					1	DETECTED	84.9594 m/z @1.52 [CD8355_2.mzXML]	84.95939636230469	1.5245666666666666	0.11915	20.002666666666666	19.883516666666665	1858307.0	2.647336897108536E7	0	1181	0.12879379477205344	1.1996362021320774	1.2346321706437486	84.95668029785156	84.95978546142578
19	85.02830505371094	1.9809666666666668					1	DETECTED	85.0283 m/z @1.98 [CD8355_2.mzXML]	85.02830505371094	1.9809666666666668	1.8546333333333334	7.853266666666667	5.998633333333334	38787.0234375	2015902.13643811	0	1181	0.21251693475335065	14.493845912262092	31.37699681667945	85.02824401855469	85.02847290039062
20	85.06465911865234	6.560266666666666					1	DETECTED	85.0647 m/z @6.56 [CD8355_2.mzXML]	85.06465911865234	6.560266666666666	0.10098333333333334	19.9845	19.88351666666667	4701.79638671875	2641696.1746792602	0	1181	7.388620487257057	1.5391426293422648	0.4366858844580232	85.06436920166016	85.06491088867188
21	86.09636688232422	3.9969166666666665					1	DETECTED	86.0964 m/z @4.00 [CD8355_2.mzXML]	86.09636688232422	3.9969166666666665	1.5391833333333333	18.377	16.837816666666665	115735.4765625	8226909.29124603	1	1181	0.9760176234971647	0.9738528540101057	0.7721867868398401	86.09110260009766	86.10095977783203
22	87.08024597167969	7.322766666666666					1	DETECTED	87.0802 m/z @7.32 [CD8355_2.mzXML]	87.08024597167969	7.322766666666666	0.10098333333333334	20.002666666666666	19.901683333333335	121409.171875	7.029579110512368E7	1	1181	6.542296924271296	1.0349535650002393	1.0658639191070578	87.08012390136719	87.08047485351562
23	88.03929138183594	2.566516666666667					1	DETECTED	88.0393 m/z @2.57 [CD8355_2.mzXML]	88.03929138183594	2.566516666666667	2.1524666666666668	14.74415	12.591683333333332	5223.06591796875	1814016.899572296	0	1181	0.5784301344480771	15.205510606609506	29.411021213219012	88.02999877929688	88.04903411865234
24	88.08367156982422	7.038283333333334					1	DETECTED	88.0837 m/z @7.04 [CD8355_2.mzXML]	88.08367156982422	7.038283333333334	0.10098333333333334	20.002666666666666	19.901683333333335	6486.49169921875	3712516.153905392	0	1181	13.999065695573243	1.4343969075384755	1.868793815076951	88.07528686523438	88.08392333984375
25	88.95262908935547	1.5391833333333333					1	DETECTED	88.9526 m/z @1.54 [CD8355_2.mzXML]	88.95262908935547	1.5391833333333333	1.4331333333333334	11.143383333333333	9.710249999999998	24821.0703125	1573179.4309958192	0	1181	0.1418003614102008	45.781471004243286	90.56294200848657	88.94971466064453	88.95306396484375
26	88.96820831298828	11.784466666666667					1	DETECTED	88.9682 m/z @11.78 [CD8355_2.mzXML]	88.96820831298828	11.784466666666667	0.15598333333333333	19.948	19.79201666666667	19250.642578125	3152586.8028096305	0	1181	0.9930325424341095	0.8149168788788037	0.4294851440766947	88.96802520751953	88.9685287475586
27	89.03858184814453	9.1713					1	DETECTED	89.0386 m/z @9.17 [CD8355_2.mzXML]	89.03858184814453	9.1713	0.13723333333333335	11.160283333333332	11.02305	12921.494140625	1062420.8969239192	0	1181	0.10204715486695193	0.6100823918353491	0.44507536963721195	89.03427124023438	89.03907775878906
28	89.05960845947266	10.15775					1	DETECTED	89.0596 m/z @10.16 [CD8355_2.mzXML]	89.05960845947266	10.15775	0.10098333333333334	20.002666666666666	19.901683333333335	21587.947265625	5045945.791550685	0	1181	1.0727360992340529	1.2657776294286027	0.9687086584066231	89.05918884277344	89.06197357177734
29	90.05491638183594	1.8263833333333332					1	DETECTED	90.0549 m/z @1.83 [CD8355_2.mzXML]	90.05491638183594	1.8263833333333332	0.11915	19.9845	19.86535	198327.125	6959366.874533924	0	1181	0.17790546436193444	6.618276212671991	9.86674017920663	90.04625701904297	90.05984497070312
30	90.97642517089844	1.6434666666666666					1	DETECTED	90.9764 m/z @1.64 [CD8355_2.mzXML]	90.97642517089844	1.6434666666666666	1.5682333333333331	17.786	16.21776666666667	374996.84375	3.074323532575098E7	0	1181	0.11684407252615658	109.25724288864981	258.43313724241636	90.96669006347656	90.97795104980469
31	91.0389175415039	10.015099999999999					1	DETECTED	91.0389 m/z @10.02 [CD8355_2.mzXML]	91.0389175415039	10.015099999999999	0.10098333333333334	20.002666666666666	19.901683333333335	44395.37109375	2.1974631802202884E7	0	1181	8.108946360131164	1.0866974760490564	1.1681855955047658	91.03866577148438	91.04093170166016
32	91.05418395996094	9.213933333333333					1	DETECTED	91.0542 m/z @9.21 [CD8355_2.mzXML]	91.05418395996094	9.213933333333333	0.10098333333333334	20.002666666666666	19.901683333333335	124534.8203125	1.5467226866493214E7	0	1181	0.14858243542718164	4.791681713863644	2.72940014089107	91.04873657226562	91.0582046508789
33	92.04217529296875	9.874666666666666					1	DETECTED	92.0422 m/z @9.87 [CD8355_2.mzXML]	92.04217529296875	9.874666666666666	0.3569833333333333	19.9845	19.62751666666667	1653.399658203125	1043468.2486778873	0	1181	10.08591902833111	1.0311078851471212	1.062215770294242	92.03942108154297	92.04246520996094
34	92.05757141113281	9.213933333333333					1	DETECTED	92.0576 m/z @9.21 [CD8355_2.mzXML]	92.05757141113281	9.213933333333333	3.3021000000000003	18.743666666666666	15.441566666666667	9265.662109375	852714.7776810607	0	1181	0.22561146756409478	0.5694186384029508	1.1242514243619457	92.05224609375	92.06047821044922
35	93.0698471069336	8.34775					1	DETECTED	93.0698 m/z @8.35 [CD8355_2.mzXML]	93.0698471069336	8.34775	0.17426666666666665	19.820666666666668	19.6464	5842.4375	1359531.1094959106	0	1181	0.6737509825910379	2.3345056087995837	3.2247073569550313	93.06145477294922	93.07317352294922
36	94.04133605957031	8.36425					1	DETECTED	94.0413 m/z @8.36 [CD8355_2.mzXML]	94.04133605957031	8.36425	2.9761	15.567766666666667	12.591666666666667	5912.2392578125	738938.8146751252	0	1181	0.08805940856511363	1.1684591804855717	null	94.03794860839844	94.05020904541016
37	95.04915618896484	8.282					1	DETECTED	95.0492 m/z @8.28 [CD8355_2.mzXML]	95.04915618896484	8.282	3.1526666666666667	14.347000000000001	11.194333333333335	4815.2431640625	597166.866785431	0	1181	0.029490610029657915	1.09120743436444	1.3555581701818313	95.04881286621094	95.05680084228516
38	95.08555603027344	14.18035					1	DETECTED	95.0856 m/z @14.18 [CD8355_2.mzXML]	95.08555603027344	14.18035	0.10098333333333334	20.002666666666666	19.901683333333335	2812.9970703125	1401163.027042664	0	1181	8.20215831627038	0.70676770498673	0.13793705222492264	95.07569885253906	95.08938598632812
39	96.9216079711914	1.7545666666666666					1	DETECTED	96.9216 m/z @1.75 [CD8355_2.mzXML]	96.9216079711914	1.7545666666666666	1.214	13.6138	12.399799999999999	148399.296875	5583864.537769104	0	1181	0.10390583964030387	0.9751100098166852	4.398978762662093	96.91456604003906	96.93082427978516
40	97.02840423583984	2.53945					1	DETECTED	97.0284 m/z @2.54 [CD8355_2.mzXML]	97.02840423583984	2.53945	0.5027	19.948	19.4453	9649.0478515625	2063646.6014519348	0	1181	0.5162635964116764	4.773609917761139	2.806099693172951	97.02166748046875	97.02865600585938
41	97.06407165527344	6.084816666666667					1	DETECTED	97.0641 m/z @6.08 [CD8355_2.mzXML]	97.06407165527344	6.084816666666667	0.10098333333333334	20.002666666666666	19.901683333333335	3321.18310546875	2080420.060501038	0	1181	8.532486775205838	1.6629543492187284	2.3259086984374564	97.0601806640625	97.07190704345703
42	97.10091400146484	11.767850000000001					1	DETECTED	97.1009 m/z @11.77 [CD8355_2.mzXML]	97.10091400146484	11.767850000000001	0.13723333333333335	19.9845	19.847266666666666	6258.83837890625	2267387.5025869124	0	1181	5.605140313355368	2.154455398020278	1.2015004447420643	97.09284210205078	97.10782623291016
43	98.91862487792969	1.7545666666666666					1	DETECTED	98.9186 m/z @1.75 [CD8355_2.mzXML]	98.91862487792969	1.7545666666666666	1.6895666666666667	2.278583333333333	0.5890166666666665	43393.15625	500465.186685547	0	1181	null	null	6.739678752982603	98.9185562133789	98.9188232421875
44	98.9840087890625	12.973099999999999					1	DETECTED	98.9840 m/z @12.97 [CD8355_2.mzXML]	98.9840087890625	12.973099999999999	0.11915	20.002666666666666	19.883516666666665	8495.0107421875	4680767.679285434	0	1181	13.826637285287083	0.7734399412891239	1.2048008343266203	98.97731018066406	98.98442840576172
45	98.99542999267578	1.8121166666666668					1	DETECTED	98.9954 m/z @1.81 [CD8355_2.mzXML]	98.99542999267578	1.8121166666666668	1.7054	19.62	17.9146	70450.984375	5645759.1552044675	0	1181	0.06366864967607988	300.40392352399095	631.9639798223636	98.98594665527344	98.99944305419922
46	99.04398345947266	1.9527166666666667					1	DETECTED	99.0440 m/z @1.95 [CD8355_2.mzXML]	99.04398345947266	1.9527166666666667	0.2291	18.871666666666666	18.642566666666667	17169.615234375	3058313.7371639414	0	1181	0.4903120865865993	5.407979345755534	3.724731964450635	99.0415267944336	99.04428100585938
47	100.07566833496094	8.829216666666667					1	DETECTED	100.0757 m/z @8.83 [CD8355_2.mzXML]	100.07566833496094	8.829216666666667	0.10098333333333334	20.002666666666666	19.901683333333335	21758.947265625	1635519.6028749095	0	1181	0.18314693860965647	3.892127453340586	0.048522939172310674	100.07438659667969	100.07615661621094
48	101.00810241699219	1.5245666666666666					1	DETECTED	101.0081 m/z @1.52 [CD8355_2.mzXML]	101.00810241699219	1.5245666666666666	1.4141666666666666	19.9845	18.570333333333334	1062483.5	1.4030660178746091E7	1	1181	0.14521263487468605	1.1985649630374564	1.3508024856974465	101.00788116455078	101.00855255126953
49	101.09599304199219	6.73735					1	DETECTED	101.0960 m/z @6.74 [CD8355_2.mzXML]	101.09599304199219	6.73735	0.10098333333333334	20.002666666666666	19.901683333333335	20944.556640625	1.1226114975750426E7	0	1181	15.270188442134543	0.7325388890502118	1.2019293983714632	101.08631134033203	101.09832763671875
50	102.00911712646484	1.5245666666666666					1	DETECTED	102.0091 m/z @1.52 [CD8355_2.mzXML]	102.00911712646484	1.5245666666666666	1.4141666666666666	19.492	18.077833333333334	88390.1875	3831098.265342163	0	1181	0.1710198610924154	63.819571514563464	1.4412256334216957	102.00869750976562	102.00929260253906
51	102.0548095703125	2.0242166666666668					1	DETECTED	102.0548 m/z @2.02 [CD8355_2.mzXML]	102.0548095703125	2.0242166666666668	0.43010000000000004	19.747833333333332	19.317733333333333	21738.623046875	2961046.8125362247	0	1181	0.8366788692265672	2.6734095299491996	1.3552027404539395	102.04608917236328	102.06282043457031
52	102.09122467041016	1.8263833333333332					1	DETECTED	102.0912 m/z @1.83 [CD8355_2.mzXML]	102.09122467041016	1.8263833333333332	0.10098333333333334	19.9845	19.88351666666667	11860.62109375	2237986.8777243034	0	1181	4.008710690308947	3.136105208134141	32.02886132497946	102.08233642578125	102.09957122802734
53	102.12739562988281	12.61835					1	DETECTED	102.1274 m/z @12.62 [CD8355_2.mzXML]	102.12739562988281	12.61835	0.1924833333333333	19.966333333333335	19.773850000000003	6256.91943359375	2042476.1100509348	0	1181	1.0005822960731532	0.795672870571067	1.9079511608120643	102.1248550415039	102.12787628173828
54	102.97018432617188	1.5245666666666666					1	DETECTED	102.9702 m/z @1.52 [CD8355_2.mzXML]	102.97018432617188	1.5245666666666666	0.5755833333333332	7.93975	7.364166666666667	287080.4375	3088505.025882202	0	1181	0.108100396750342	1.7069354690190712	1.5399525138881567	102.96994018554688	102.97046661376953
55	103.03886413574219	2.0242166666666668					1	DETECTED	103.0389 m/z @2.02 [CD8355_2.mzXML]	103.03886413574219	2.0242166666666668	1.1409666666666667	19.91166666666667	18.7707	59256.93359375	4925893.14041577	0	1181	0.35620290330985793	13.208625213562701	24.920055626229846	103.03866577148438	103.04206848144531
56	103.05415344238281	8.36425					1	DETECTED	103.0542 m/z @8.36 [CD8355_2.mzXML]	103.05415344238281	8.36425	2.8892499999999997	9.213933333333333	6.324683333333334	117870.5390625	7464047.667762695	1	1181	0.343762988274424	0.5775966514459665	0.037802833035136686	103.04443359375	103.05699157714844
57	103.07499694824219	10.9452					1	DETECTED	103.0750 m/z @10.95 [CD8355_2.mzXML]	103.07499694824219	10.9452	0.10098333333333334	20.002666666666666	19.901683333333335	105012.8984375	1.8876036386142824E7	1	1181	0.42007483372586485	1.166643696995411	4.111650454273566	103.06941223144531	103.07544708251953
58	104.05757141113281	8.34775					1	DETECTED	104.0576 m/z @8.35 [CD8355_2.mzXML]	104.05757141113281	8.34775	7.1804499999999996	9.535183333333332	2.354733333333333	10060.7041015625	264225.4987172546	0	1181	0.13323362987403975	1.0086238898883462	0.4518484183059284	104.04874420166016	104.05972290039062
59	104.07056427001953	1.8546333333333334					1	DETECTED	104.0706 m/z @1.85 [CD8355_2.mzXML]	104.07056427001953	1.8546333333333334	0.10098333333333334	19.9845	19.88351666666667	115418.9609375	7107788.558294185	0	1181	4.621073515865321	5.980656573036849	7.984845782640693	104.06987762451172	104.07889556884766
60	104.10680389404297	1.7980333333333334					1	DETECTED	104.1068 m/z @1.80 [CD8355_2.mzXML]	104.10680389404297	1.7980333333333334	1.7221166666666667	15.349083333333335	13.626966666666668	635941.0	6835553.767451632	1	1181	0.055721468558155296	1.6903697687836765	2.015589228166473	104.10667419433594	104.10718536376953
61	105.00331115722656	1.5245666666666666					1	DETECTED	105.0033 m/z @1.52 [CD8355_2.mzXML]	105.00331115722656	1.5245666666666666	1.4331333333333334	1.6737166666666667	0.24058333333333337	24240.912109375	215719.37680725084	0	1181	0.6418424115128382	1.3370716645418168	1.5783161534789854	105.00296020507812	105.0033187866211
62	105.07145690917969	13.797233333333333					1	DETECTED	105.0715 m/z @13.80 [CD8355_2.mzXML]	105.07145690917969	13.797233333333333	0.10098333333333334	20.002666666666666	19.901683333333335	118909.8828125	2.0946494686018925E7	1	1181	1.3645652171145812	1.1586992362255697	1.095368563649541	105.06778717041016	105.07367706298828
63	106.04981231689453	1.8263833333333332					1	DETECTED	106.0498 m/z @1.83 [CD8355_2.mzXML]	106.04981231689453	1.8263833333333332	0.43010000000000004	19.16433333333333	18.734233333333332	10659.8203125	1247511.1194553222	0	1181	1.4510793051751585	2.462185689997392	2.64927841067678	106.04942321777344	106.0534896850586
64	106.074951171875	13.72985					1	DETECTED	106.0750 m/z @13.73 [CD8355_2.mzXML]	106.074951171875	13.72985	1.4141666666666666	18.7255	17.311333333333334	4055.70458984375	1377338.8367844853	0	1181	3.749770023221883	0.7028165983481766	0.18857035305940703	106.06495666503906	106.07549285888672
65	106.95043182373047	1.6585166666666666					1	DETECTED	106.9504 m/z @1.66 [CD8355_2.mzXML]	106.95043182373047	1.6585166666666666	1.5978166666666667	8.3151	6.717283333333333	43511.1015625	1663280.1995187681	0	1181	0.11011035040576589	55.33182317408019	3.762692407745738	106.9467544555664	106.9506607055664
66	106.96317291259766	1.5245666666666666					1	DETECTED	106.9632 m/z @1.52 [CD8355_2.mzXML]	106.96317291259766	1.5245666666666666	0.9405166666666667	19.9845	19.043983333333333	8088.71630859375	2052455.2958193668	0	1181	0.1341510693275727	16.303384413434923	154.08645009373532	106.96249389648438	106.9663314819336
67	107.01564025878906	12.486083333333333					1	DETECTED	107.0156 m/z @12.49 [CD8355_2.mzXML]	107.01564025878906	12.486083333333333	10.104216666666668	16.8785	6.774283333333331	2588.4814453125	586077.6356297607	0	1181	3.0060177186352437	1.422053431482311	1.8441068629646222	107.01081085205078	107.01608276367188
68	108.0806884765625	0.4482666666666667					1	DETECTED	108.0807 m/z @0.45 [CD8355_2.mzXML]	108.0806884765625	0.4482666666666667	0.10098333333333334	20.002666666666666	19.901683333333335	2984.798828125	1526437.3890290863	0	1181	18.09262113915141	28.653381004943128	21.189464541381156	108.0757827758789	108.08372497558594
69	109.06217193603516	1.6737166666666667					1	DETECTED	109.0622 m/z @1.67 [CD8355_2.mzXML]	109.06217193603516	1.6737166666666667	1.5827666666666667	19.60183333333333	18.019066666666664	6489.931640625	1104787.8976704408	0	1181	0.14643385477200632	99.0602895363752	72.61814298363765	109.06172180175781	109.06494140625
70	109.10049438476562	11.542300000000001					1	DETECTED	109.1005 m/z @11.54 [CD8355_2.mzXML]	109.10049438476562	11.542300000000001	0.24725000000000003	19.91166666666667	19.664416666666668	4136.796875	1335015.2123939507	0	1181	6.859340212473182	0.8704882522284835	0.7415789375891383	109.1004867553711	109.10905456542969
71	110.05999755859375	2.0242166666666668					1	DETECTED	110.0600 m/z @2.02 [CD8355_2.mzXML]	110.05999755859375	2.0242166666666668	0.10098333333333334	19.966333333333335	19.865350000000003	4383.84375	1212956.8296152956	0	1181	2.598269434379031	5.164570948229545	3.886533210388067	110.05074310302734	110.06309509277344
72	111.04407501220703	2.0811					1	DETECTED	111.0441 m/z @2.08 [CD8355_2.mzXML]	111.04407501220703	2.0811	0.10098333333333334	20.002666666666666	19.901683333333335	5955.4228515625	3616212.1136058373	0	1181	16.417867418711356	5.025381501090004	6.632250440966594	111.03598022460938	111.04443359375
73	111.1160888671875	11.446050000000001					1	DETECTED	111.1161 m/z @11.45 [CD8355_2.mzXML]	111.1160888671875	11.446050000000001	0.2107	19.747833333333332	19.537133333333333	5864.98779296875	1706664.033688812	0	1181	13.984459985469623	0.8694492531756167	0.7388985063512333	111.1160888671875	111.12040710449219
74	112.03681182861328	1.7980333333333334					1	DETECTED	112.0368 m/z @1.80 [CD8355_2.mzXML]	112.03681182861328	1.7980333333333334	1.4331333333333334	15.71495	14.281816666666666	171046.953125	4625925.88250415	0	1181	0.08290650762804952	1.0051083584086586	null	112.02790832519531	112.0463638305664
75	112.05049133300781	8.759166666666665					1	DETECTED	112.0505 m/z @8.76 [CD8355_2.mzXML]	112.05049133300781	8.759166666666665	0.10098333333333334	20.002666666666666	19.901683333333335	7267.171875	4328893.953785279	0	1181	18.424260553664038	1.1492990253921629	0.7532168270784895	112.0499038696289	112.05072021484375
76	112.89553833007812	1.7545666666666666					1	DETECTED	112.8955 m/z @1.75 [CD8355_2.mzXML]	112.89553833007812	1.7545666666666666	1.6737166666666667	12.927999999999999	11.254283333333332	103617.1875	3167957.264869202	0	1181	0.5350237287840158	69.59977324263049	5.132621960982192	112.89551544189453	112.9001693725586
77	113.0207290649414	2.1948					1	DETECTED	113.0207 m/z @2.19 [CD8355_2.mzXML]	113.0207290649414	2.1948	0.1924833333333333	19.92983333333333	19.73735	321202.65625	1.3327685726135496E7	0	1181	1.056121878717025	1.4426942822765072	4.9579901686175205	113.01493835449219	113.02330780029297
78	113.03594207763672	1.4646833333333333					1	DETECTED	113.0359 m/z @1.46 [CD8355_2.mzXML]	113.03594207763672	1.4646833333333333	1.3412166666666667	17.2305	15.889283333333333	9209.55859375	1488903.5658999328	0	1181	0.11491641501727634	57.700575341966555	256.8265635846096	113.03437805175781	113.03858184814453
79	113.05963897705078	10.175633333333334					1	DETECTED	113.0596 m/z @10.18 [CD8355_2.mzXML]	113.05963897705078	10.175633333333334	0.10098333333333334	20.002666666666666	19.901683333333335	4600.21533203125	1136446.0667592466	0	1181	0.16459686998497958	0.9877109047626138	1.0495779673215686	113.05370330810547	113.06008911132812
80	114.05494689941406	2.47135					1	DETECTED	114.0549 m/z @2.47 [CD8355_2.mzXML]	114.05494689941406	2.47135	0.6122166666666666	19.948	19.335783333333335	29917.357421875	3505980.276888153	0	1181	2.4533486567750478	2.129549589727691	1.6009732265851135	114.0509033203125	114.05548095703125
81	114.06602478027344	1.8263833333333332					1	DETECTED	114.0660 m/z @1.83 [CD8355_2.mzXML]	114.06602478027344	1.8263833333333332	0.13723333333333335	19.6565	19.519266666666667	1055354.625	1.0489309369243873E7	1	1181	0.10428759607644844	0.5833899806762897	5.283454253506554	114.05997467041016	114.06695556640625
82	114.09125518798828	2.566516666666667					1	DETECTED	114.0913 m/z @2.57 [CD8355_2.mzXML]	114.09125518798828	2.566516666666667	0.11915	19.966333333333335	19.847183333333334	24301.84765625	2767931.3217906794	0	1181	8.615690511011119	3.684152039601608	6.255727711145337	114.08367156982422	114.09162902832031
83	114.89244079589844	1.7545666666666666					1	DETECTED	114.8924 m/z @1.75 [CD8355_2.mzXML]	114.89244079589844	1.7545666666666666	1.6737166666666667	13.866299999999999	12.192583333333332	29535.51171875	2368241.883457153	0	1181	0.09971463612681286	75.40249433106587	4.429649971028136	114.8879165649414	114.89273834228516
84	114.98773956298828	1.5245666666666666					1	DETECTED	114.9877 m/z @1.52 [CD8355_2.mzXML]	114.98773956298828	1.5245666666666666	1.4141666666666666	15.168816666666666	13.75465	49451.92578125	1360750.0149260254	0	1181	0.16429143483350472	63.6988909278098	1.4777429835095577	114.97844696044922	114.98773956298828
85	115.03648376464844	1.8405					1	DETECTED	115.0365 m/z @1.84 [CD8355_2.mzXML]	115.03648376464844	1.8405	0.10098333333333334	19.91166666666667	19.810683333333337	122153.171875	2131003.236670532	0	1181	0.053632843788955054	0.5941673925429445	0.07927569791084652	115.03598022460938	115.03966522216797
86	115.05428314208984	9.185599999999999					1	DETECTED	115.0543 m/z @9.19 [CD8355_2.mzXML]	115.05428314208984	9.185599999999999	1.1591	19.16433333333333	18.005233333333333	80466.8828125	3207882.3934605136	0	1181	0.11280091711553553	2.684856348887194	2.7153312517957717	115.0538330078125	115.05995178222656
87	115.06951141357422	1.8263833333333332					1	DETECTED	115.0695 m/z @1.83 [CD8355_2.mzXML]	115.06951141357422	1.8263833333333332	1.7980333333333334	19.383166666666668	17.585133333333335	36121.3984375	1679430.467733795	0	1181	0.09385949190830578	147.28781043887807	257.78254784264067	115.06914520263672	115.07550811767578
88	115.11115264892578	11.510616666666666					1	DETECTED	115.1112 m/z @11.51 [CD8355_2.mzXML]	115.11115264892578	11.510616666666666	0.13723333333333335	20.002666666666666	19.865433333333332	4602.87060546875	2103484.09459558	0	1181	14.648426025723605	0.8733299824297373	0.3525634673256246	115.11115264892578	115.11239624023438
89	116.05757904052734	9.213933333333333					1	DETECTED	116.0576 m/z @9.21 [CD8355_2.mzXML]	116.05757904052734	9.213933333333333	1.8546333333333334	9.28745	7.432816666666667	8175.2822265625	2265570.965598266	0	1181	0.12005279600846208	0.5049948138183432	0.010439691116870887	116.0494613647461	116.05772399902344
90	116.07030487060547	1.8546333333333334					1	DETECTED	116.0703 m/z @1.85 [CD8355_2.mzXML]	116.07030487060547	1.8546333333333334	0.2107	20.002666666666666	19.791966666666667	5690895.5	2.7118151784730542E7	1	1181	0.03305680293806801	4.486922397561916	3.7863086108105994	116.07025146484375	116.07093811035156
91	116.98562622070312	1.5245666666666666					1	DETECTED	116.9856 m/z @1.52 [CD8355_2.mzXML]	116.98562622070312	1.5245666666666666	0.15598333333333333	20.002666666666666	19.846683333333335	2714628.0	3.737693593855919E7	0	1181	0.12383120220876731	1.1656001943019687	1.1388335838389816	116.9854965209961	116.98616790771484
92	117.05728149414062	9.213933333333333					1	DETECTED	117.0573 m/z @9.21 [CD8355_2.mzXML]	117.05728149414062	9.213933333333333	0.17426666666666665	19.674666666666667	19.5004	183739.1875	9233701.513304075	0	1181	0.10675525656610318	0.57092869957519	0.01815119212727951	117.05439758300781	117.05745697021484
93	117.07392120361328	1.8546333333333334					1	DETECTED	117.0739 m/z @1.85 [CD8355_2.mzXML]	117.07392120361328	1.8546333333333334	1.8405	9.302816666666667	7.462316666666666	168272.109375	4357407.965006285	0	1181	0.03410144774843693	262.9002409756961	6.57550322028759	117.06989288330078	117.07421875
94	117.09073638916016	11.42985					1	DETECTED	117.0907 m/z @11.43 [CD8355_2.mzXML]	117.09073638916016	11.42985	0.3023	19.8935	19.5912	66540.5	4177279.3496726984	0	1181	0.24697156051938762	2.968681771333916	1.2540267616625849	117.09049224853516	117.09818267822266
95	117.7673110961914	9.199783333333333					1	DETECTED	117.7673 m/z @9.20 [CD8355_2.mzXML]	117.7673110961914	9.199783333333333	9.156883333333333	9.242700000000001	0.08581666666666798	4862.95458984375	19028.682666442928	0	1181	0.09925511664732234	1.0001942501942773	1.0003885003885546	117.76725006103516	117.7674560546875
96	117.98927307128906	1.5245666666666666					1	DETECTED	117.9893 m/z @1.52 [CD8355_2.mzXML]	117.98927307128906	1.5245666666666666	1.4331333333333334	16.9345	15.501366666666666	27421.333984375	2939505.7879063105	0	1181	0.14441057697703186	84.76868392271243	1.3424717233678878	117.98883819580078	117.98927307128906
97	118.06475067138672	9.199783333333333					1	DETECTED	118.0648 m/z @9.20 [CD8355_2.mzXML]	118.06475067138672	9.199783333333333	0.7946666666666666	12.80275	12.008083333333333	1602909.0	1.6339779917876426E7	1	1181	0.09309015153758793	1.488824707293476	1.5757713030036378	118.05708312988281	118.07417297363281
98	118.08594512939453	1.9104833333333333					1	DETECTED	118.0859 m/z @1.91 [CD8355_2.mzXML]	118.08594512939453	1.9104833333333333	0.10098333333333334	20.002666666666666	19.901683333333335	1528774.75	4.726563752007184E7	1	1181	0.17873677524236586	3.494293252453412	5.230964844561079	118.08564758300781	118.08641815185547
99	118.62545013427734	9.213933333333333					1	DETECTED	118.6255 m/z @9.21 [CD8355_2.mzXML]	118.62545013427734	9.213933333333333	9.126516666666667	9.257516666666668	0.13100000000000023	4703.0498046875	26195.22954434208	0	1181	0.10001735024208536	0.7492850333651163	0.4753885939384246	118.62541198730469	118.62570190429688
100	118.97879028320312	11.784466666666667					1	DETECTED	118.9788 m/z @11.78 [CD8355_2.mzXML]	118.97879028320312	11.784466666666667	0.2107	19.966333333333335	19.755633333333336	15672.2275390625	2779296.376504611	0	1181	0.32121292244688604	0.7099012725791851	0.4834327682010989	118.97715759277344	118.98200988769531
101	119.01887512207031	1.5245666666666666					1	DETECTED	119.0189 m/z @1.52 [CD8355_2.mzXML]	119.01887512207031	1.5245666666666666	1.4141666666666666	17.915666666666667	16.5015	217014.390625	3051125.8672547606	0	1181	0.16123461864269206	1.2498691564422462	1.4272575965677896	119.01860046386719	119.01923370361328
102	119.04932403564453	3.8720333333333334					1	DETECTED	119.0493 m/z @3.87 [CD8355_2.mzXML]	119.04932403564453	3.8720333333333334	3.4244333333333334	4.04435	0.6199166666666662	2470.995361328125	64057.28688610834	0	1181	0.26908359848554175	0.6924895740244261	0.3849791480488522	119.04904174804688	119.04943084716797
103	119.06836700439453	9.199783333333333					1	DETECTED	119.0684 m/z @9.20 [CD8355_2.mzXML]	119.06836700439453	9.199783333333333	4.1701	13.37595	9.20585	81766.1484375	1537846.5642273873	0	1181	0.09559056125179843	0.590257606056909	0.1570366611686431	119.06835174560547	119.0731430053711
104	119.08949279785156	1.9104833333333333					1	DETECTED	119.0895 m/z @1.91 [CD8355_2.mzXML]	119.08949279785156	1.9104833333333333	0.6672166666666667	20.002666666666666	19.335449999999998	55738.05859375	2890330.0311444704	0	1181	0.20944539609349166	0.6244094119609053	0.04951249619666589	119.07996368408203	119.08998107910156
105	119.15409088134766	14.378316666666667					1	DETECTED	119.1541 m/z @14.38 [CD8355_2.mzXML]	119.15409088134766	14.378316666666667	0.10098333333333334	19.9845	19.88351666666667	45445.23828125	1.0414582705672735E7	0	1181	2.77269841848123	0.6931894937724262	6.070286453957105	119.15374755859375	119.15570068359375
106	120.06546783447266	1.8263833333333332					1	DETECTED	120.0655 m/z @1.83 [CD8355_2.mzXML]	120.06546783447266	1.8263833333333332	1.214	13.647083333333335	12.433083333333334	70883.296875	3586533.498257722	0	1181	0.09258220573697673	1.262992209223223	13.566304726129406	120.065185546875	120.069091796875
107	120.08056640625	8.36425					1	DETECTED	120.0806 m/z @8.36 [CD8355_2.mzXML]	120.08056640625	8.36425	3.4396166666666668	19.528833333333335	16.08921666666667	414738.0625	1.176133366719917E7	1	1181	0.30340460471560426	0.8416996578422116	0.39497688322730795	120.07178497314453	120.08793640136719
108	120.97893524169922	1.5245666666666666					1	DETECTED	120.9789 m/z @1.52 [CD8355_2.mzXML]	120.97893524169922	1.5245666666666666	1.4141666666666666	15.788616666666666	14.37445	35774.25	3167382.2194362488	0	1181	0.13130867814939418	65.53545466697305	137.50405867362468	120.97708129882812	120.98831939697266
109	121.03130340576172	14.05335					1	DETECTED	121.0313 m/z @14.05 [CD8355_2.mzXML]	121.03130340576172	14.05335	0.11915	20.002666666666666	19.883516666666665	13650.0166015625	6181993.906939219	0	1181	6.463548550222853	0.7134789462856377	0.36508753270614486	121.02751159667969	121.03350830078125
110	121.07184600830078	1.8405					1	DETECTED	121.0718 m/z @1.84 [CD8355_2.mzXML]	121.07184600830078	1.8405	0.10098333333333334	20.002666666666666	19.901683333333335	376138.65625	7618542.22511453	0	1181	0.04683183347294162	0.6343210779598724	0.16336863912045263	121.0645751953125	121.07769775390625
111	121.08418273925781	8.38035					1	DETECTED	121.0842 m/z @8.38 [CD8355_2.mzXML]	121.08418273925781	8.38035	7.922383333333333	19.547	11.624616666666668	24912.09765625	3059677.950780884	0	1181	0.23367516821759438	12.691553242594077	0.5359334966195048	121.0839614868164	121.0889663696289
112	122.09637451171875	8.602466666666666					1	DETECTED	122.0964 m/z @8.60 [CD8355_2.mzXML]	122.09637451171875	8.602466666666666	0.10098333333333334	19.820666666666668	19.719683333333336	16421.857421875	2513137.0569672226	0	1181	0.0895889230218927	22.681388651469234	25.698615999487515	122.0872573852539	122.10588836669922
113	122.92434692382812	1.6585166666666666					1	DETECTED	122.9243 m/z @1.66 [CD8355_2.mzXML]	122.92434692382812	1.6585166666666666	1.6127333333333334	19.219	17.606266666666667	39423.84375	3044518.5002153628	0	1181	0.0886285231609143	192.2781215871862	383.55624317437247	122.92428588867188	122.92961120605469
114	123.04399871826172	2.4981999999999998					1	DETECTED	123.0440 m/z @2.50 [CD8355_2.mzXML]	123.04399871826172	2.4981999999999998	0.15598333333333333	19.91166666666667	19.755683333333337	1980.5843505859375	1007371.6632175602	0	1181	3.298325029817615	4.217304832316966	7.434609664633931	123.0431900024414	123.04464721679688
115	124.03688049316406	1.9104833333333333					1	DETECTED	124.0369 m/z @1.91 [CD8355_2.mzXML]	124.03688049316406	1.9104833333333333	0.4482666666666667	19.419333333333334	18.97106666666667	14477.7607421875	1217066.0295419008	0	1181	0.18216782811963195	2.1369551451052944	0.3240279248001513	124.03644561767578	124.03961181640625
116	124.05049133300781	9.535183333333332					1	DETECTED	124.0505 m/z @9.54 [CD8355_2.mzXML]	124.05049133300781	9.535183333333332	9.3839	16.0828	6.698899999999998	14790.34765625	764505.8825720217	0	1181	0.10669027600595982	17.909216226460313	36.202393281820925	124.04180908203125	124.05082702636719
117	124.97579956054688	1.4946833333333334					1	DETECTED	124.9758 m/z @1.49 [CD8355_2.mzXML]	124.97579956054688	1.4946833333333334	1.44915	16.860333333333333	15.411183333333334	4094.667236328125	1043465.451534729	0	1181	0.09828498689839527	169.22968521229834	337.45937042459667	124.97383117675781	124.97611999511719
118	124.9996566772461	13.183283333333332					1	DETECTED	124.9997 m/z @13.18 [CD8355_2.mzXML]	124.9996566772461	13.183283333333332	11.368733333333333	13.8835	2.5147666666666666	8651.3212890625	677594.9881008302	0	1181	0.19528138570953857	0.692944990952762	0.38588998190552387	124.99456024169922	125.00000762939453
119	125.01516723632812	10.436633333333333					1	DETECTED	125.0152 m/z @10.44 [CD8355_2.mzXML]	125.01516723632812	10.436633333333333	1.2868333333333333	11.094716666666667	9.807883333333333	52664.609375	1556736.2602312316	0	1181	0.09893071717801405	0.5209506318889587	0.024801263340963938	125.01472473144531	125.02352905273438
120	125.02616119384766	11.99765					1	DETECTED	125.0262 m/z @12.00 [CD8355_2.mzXML]	125.02616119384766	11.99765	0.13723333333333335	20.002666666666666	19.865433333333332	9259.0830078125	2327360.2866630577	0	1181	3.8147731755024736	2.1240751485279357	0.6686487330890856	125.02580261230469	125.02687072753906
121	125.0708236694336	8.846883333333333					1	DETECTED	125.0708 m/z @8.85 [CD8355_2.mzXML]	125.0708236694336	8.846883333333333	2.4172000000000002	8.987633333333333	6.570433333333333	5683.54736328125	862065.1440799561	0	1181	0.13991676923841467	0.510945329085673	0.021890658171346014	125.06999206542969	125.0713119506836
122	126.05245208740234	1.8683333333333332					1	DETECTED	126.0525 m/z @1.87 [CD8355_2.mzXML]	126.05245208740234	1.8683333333333332	0.10098333333333334	19.9845	19.88351666666667	31119.490234375	1397096.7139559935	0	1181	0.0843764842866137	3.543934872608282	7.109184175638421	126.04584503173828	126.0604476928711
123	127.01220703125	10.436633333333333					1	DETECTED	127.0122 m/z @10.44 [CD8355_2.mzXML]	127.01220703125	10.436633333333333	5.4199	17.5825	12.1626	18714.1328125	2443138.1630110177	0	1181	0.10654197013119848	0.5195351224571891	2.937134211301223	127.01194763183594	127.0213851928711
124	127.03667449951172	4.232566666666667					1	DETECTED	127.0367 m/z @4.23 [CD8355_2.mzXML]	127.03667449951172	4.232566666666667	1.5827666666666667	19.547	17.964233333333333	26688.033203125	4749446.219739074	0	1181	2.730220740868726	1.7862208982203218	2.580747207194202	127.03443908691406	127.03923034667969
125	127.04798126220703	4.831766666666667					1	DETECTED	127.0480 m/z @4.83 [CD8355_2.mzXML]	127.04798126220703	4.831766666666667	0.10098333333333334	20.002666666666666	19.901683333333335	14892.1923828125	5460030.7208313625	0	1181	5.833104113515296	1.6848428477470587	2.5184479536044595	127.04798126220703	127.05440521240234
126	128.01092529296875	1.76945					1	DETECTED	128.0109 m/z @1.77 [CD8355_2.mzXML]	128.01092529296875	1.76945	0.39371666666666666	19.966333333333335	19.57261666666667	8753.0458984375	3270162.1603354802	0	1181	16.89606774033042	7.113521273502618	12.96930350260279	128.0106201171875	128.01751708984375
127	128.07054138183594	2.2507499999999996					1	DETECTED	128.0705 m/z @2.25 [CD8355_2.mzXML]	128.07054138183594	2.2507499999999996	0.15598333333333333	19.948	19.79201666666667	17711.66796875	3181145.022583314	0	1181	0.6053404565531277	2.6939422666828117	3.764375463479365	128.06082153320312	128.0708465576172
128	129.01365661621094	16.360133333333334					1	DETECTED	129.0137 m/z @16.36 [CD8355_2.mzXML]	129.01365661621094	16.360133333333334	1.4331333333333334	19.255333333333333	17.8222	10459.3974609375	4500411.230342193	0	1181	3.237077147794352	0.596978629329403	0.6670631109634524	129.0128173828125	129.01832580566406
129	129.0544891357422	1.9386					1	DETECTED	129.0545 m/z @1.94 [CD8355_2.mzXML]	129.0544891357422	1.9386	0.10098333333333334	20.002666666666666	19.901683333333335	37892.08984375	7011408.387692505	0	1181	1.2084039193278804	9.957470710766158	14.040635700148215	129.05218505859375	129.054931640625
130	130.04981994628906	2.0094					1	DETECTED	130.0498 m/z @2.01 [CD8355_2.mzXML]	130.04981994628906	2.0094	0.13723333333333335	19.9845	19.847266666666666	18520.40234375	2731620.024996	0	1181	3.7092648185604036	7.446645654868002	3.2861089655072764	130.04615783691406	130.0506591796875
131	130.06492614746094	10.522549999999999					1	DETECTED	130.0649 m/z @10.52 [CD8355_2.mzXML]	130.06492614746094	10.522549999999999	7.4832	19.802333333333333	12.319133333333333	184234.546875	3042180.7201987305	1	1181	0.08412436624725395	0.5767415464385267	3.068295811102112	130.0577850341797	130.0720672607422
132	130.08607482910156	1.8963833333333333					1	DETECTED	130.0861 m/z @1.90 [CD8355_2.mzXML]	130.08607482910156	1.8963833333333333	0.3204666666666667	19.966333333333335	19.645866666666667	89133.2578125	3704444.526300538	0	1181	0.10568519296410184	3.3128233087997363	3.1064948024764854	130.08535766601562	130.0865478515625
133	130.93289184570312	1.5245666666666666					1	DETECTED	130.9329 m/z @1.52 [CD8355_2.mzXML]	130.93289184570312	1.5245666666666666	1.4331333333333334	1.5827666666666667	0.14963333333333328	15516.7353515625	89310.75971533192	0	1181	0.17951140279754085	0.8029602199536215	0.7354149453978783	130.93258666992188	130.93304443359375
134	130.9647674560547	1.5245666666666666					1	DETECTED	130.9648 m/z @1.52 [CD8355_2.mzXML]	130.9647674560547	1.5245666666666666	0.11915	20.002666666666666	19.883516666666665	1361507.75	1.5058338859292742E7	0	1181	0.12759280238186443	1.1836113605776248	1.2467354906847137	130.96133422851562	130.9654998779297
135	131.018798828125	1.4946833333333334					1	DETECTED	131.0188 m/z @1.49 [CD8355_2.mzXML]	131.018798828125	1.4946833333333334	0.39371666666666666	12.115066666666667	11.721350000000001	43231.37109375	3430299.249579193	0	1181	0.06629525487397414	5.323208392624664	9.646416785249327	131.00897216796875	131.02491760253906
136	131.0491180419922	8.38035					1	DETECTED	131.0491 m/z @8.38 [CD8355_2.mzXML]	131.0491180419922	8.38035	1.26865	9.400733333333333	8.132083333333334	4509.87646484375	755975.7366430052	0	1181	0.1487384300990584	0.5717397621759449	0.1434795243518896	131.0415802001953	131.05116271972656
137	131.0684051513672	10.522549999999999					1	DETECTED	131.0684 m/z @10.52 [CD8355_2.mzXML]	131.0684051513672	10.522549999999999	0.17426666666666665	19.966333333333335	19.792066666666667	14759.4345703125	2002075.0068539747	0	1181	0.0948525007304113	15.865114608387376	23.331177584057595	131.06219482421875	131.07293701171875
138	131.08135986328125	2.566516666666667					1	DETECTED	131.0814 m/z @2.57 [CD8355_2.mzXML]	131.08135986328125	2.566516666666667	2.2928	16.730666666666668	14.437866666666668	5441.59228515625	1230785.0640592652	0	1181	0.43141423970329873	26.37374413931682	2.6631371589814665	131.078857421875	131.0896759033203
139	131.44317626953125	4.1701					1	DETECTED	131.4432 m/z @4.17 [CD8355_2.mzXML]	131.44317626953125	4.1701	3.2418	4.6642166666666665	1.4224166666666664	5824.9931640625	308110.75013079826	0	1181	1.150195996793058	0.7661406154619557	0.5322812309239113	131.44264221191406	131.4433135986328
140	131.7497100830078	4.0603					1	DETECTED	131.7497 m/z @4.06 [CD8355_2.mzXML]	131.7497100830078	4.0603	3.2869	4.5494	1.2625000000000002	4497.337890625	246069.5077008056	0	1181	1.0045443537490995	0.8162011895526252	0.6324023791052505	131.74952697753906	131.74986267089844
141	131.9501953125	0.4482666666666667					1	DETECTED	131.9502 m/z @0.45 [CD8355_2.mzXML]	131.9501953125	0.4482666666666667	0.10098333333333334	20.002666666666666	19.901683333333335	5672.4052734375	2274539.6305427253	0	1181	18.120997613203023	28.653381004943128	22.805883364964664	131.94970703125	131.95077514648438
142	131.9684600830078	1.5391833333333333					1	DETECTED	131.9685 m/z @1.54 [CD8355_2.mzXML]	131.9684600830078	1.5391833333333333	1.4331333333333334	19.766000000000002	18.332866666666668	17141.083984375	3659772.4063206753	0	1181	0.11963603901922304	76.09730411316691	147.48587174168895	131.9607696533203	131.97732543945312
143	132.04434204101562	9.518849999999999					1	DETECTED	132.0443 m/z @9.52 [CD8355_2.mzXML]	132.04434204101562	9.518849999999999	9.126516666666667	16.138366666666666	7.011849999999999	30566.650390625	982738.773111268	0	1181	0.09511531375261306	1.4121865745126985	1.65023059744909	132.04368591308594	132.04458618164062
144	132.0654296875	2.566516666666667					1	DETECTED	132.0654 m/z @2.57 [CD8355_2.mzXML]	132.0654296875	2.566516666666667	1.9246	10.229999999999999	8.305399999999999	159139.96875	9469266.721131282	0	1181	0.6695974662665951	2.006409899909076	2.221051456821425	132.06521606445312	132.06568908691406
145	132.07666015625	1.8546333333333334					1	DETECTED	132.0767 m/z @1.85 [CD8355_2.mzXML]	132.07666015625	1.8546333333333334	1.8263833333333332	10.5373	8.710916666666666	166980.875	2951908.846102296	0	1181	7.349042487447809	132.79802366722848	263.08815849902726	132.07260131835938	132.08627319335938
146	132.10171508789062	4.04435					1	DETECTED	132.1017 m/z @4.04 [CD8355_2.mzXML]	132.10171508789062	4.04435	0.13723333333333335	20.002666666666666	19.865433333333332	1622341.75	1.0485291533246729E8	1	1181	1.0668817747789552	0.9014847943439004	0.5816424087407296	132.09683227539062	132.1021270751953
147	132.11636352539062	2.9177833333333334					1	DETECTED	132.1164 m/z @2.92 [CD8355_2.mzXML]	132.11636352539062	2.9177833333333334	2.9177833333333334	4.4849	1.5671166666666663	100441.2421875	1888534.62303537	0	1181	2.0401832664871087	null	null	132.1117401123047	132.12513732910156
148	132.4550323486328	3.9495999999999998					1	DETECTED	132.4550 m/z @3.95 [CD8355_2.mzXML]	132.4550323486328	3.9495999999999998	3.2418	4.697416666666667	1.4556166666666672	4451.251953125	258719.09746450812	0	1181	1.0116560047063827	1.0282683432231334	1.0565366864462669	132.45484924316406	132.4552001953125
149	132.76515197753906	4.1701					1	DETECTED	132.7652 m/z @4.17 [CD8355_2.mzXML]	132.76515197753906	4.1701	3.197033333333333	4.5494	1.3523666666666672	5694.52685546875	298496.67014288326	0	1181	0.8984359869578191	0.6948992874760211	0.38979857495204234	132.7648162841797	132.76559448242188
150	132.9577178955078	11.682516666666666					1	DETECTED	132.9577 m/z @11.68 [CD8355_2.mzXML]	132.9577178955078	11.682516666666666	0.10098333333333334	20.002666666666666	19.901683333333335	403680.71875	4.52225481734487E7	0	1181	0.9091038157721805	0.8943544133438749	5.976217544495922	132.95765686035156	132.96128845214844
151	132.99810791015625	1.5245666666666666					1	DETECTED	132.9981 m/z @1.52 [CD8355_2.mzXML]	132.99810791015625	1.5245666666666666	1.4331333333333334	1.6127333333333334	0.17959999999999998	28298.9296875	209232.4749123534	0	1181	0.14436635118922458	0.9821363470652578	0.9642726941305155	132.99790954589844	132.9982147216797
152	133.03414916992188	1.5245666666666666					1	DETECTED	133.0341 m/z @1.52 [CD8355_2.mzXML]	133.03414916992188	1.5245666666666666	0.4482666666666667	19.784333333333333	19.336066666666667	940732.125	1.3659550189877715E7	1	1181	0.1319061599524154	1.1976851715971246	1.3540672651254642	133.03135681152344	133.03466796875
153	133.04934692382812	2.4981999999999998					1	DETECTED	133.0493 m/z @2.50 [CD8355_2.mzXML]	133.04934692382812	2.4981999999999998	2.0384	7.853266666666667	5.814866666666667	6854.3935546875	691255.0802899476	0	1181	0.6588826632328959	6.323256488328266	2.7568601249780214	133.0488739013672	133.04977416992188
154	133.0687713623047	2.4847333333333332					1	DETECTED	133.0688 m/z @2.48 [CD8355_2.mzXML]	133.0687713623047	2.4847333333333332	0.7582333333333333	7.659933333333333	6.9017	8004.7119140625	749897.8679040223	0	1181	0.12245115170089127	1.9987547060527078	0.5029009026283549	133.06117248535156	133.06915283203125
155	133.0839385986328	9.213933333333333					1	DETECTED	133.0839 m/z @9.21 [CD8355_2.mzXML]	133.0839385986328	9.213933333333333	2.7047499999999998	10.050683333333334	7.345933333333334	8502.546875	844973.6337379456	0	1181	0.0809439327905288	0.5642745761757108	0.1285491523514215	133.07904052734375	133.08602905273438
156	133.1050567626953	4.04435					1	DETECTED	133.1051 m/z @4.04 [CD8355_2.mzXML]	133.1050567626953	4.04435	0.24725000000000003	19.784333333333333	19.53708333333333	72334.1640625	6259825.794331938	0	1181	1.0087072412309541	0.9080121614597408	0.3721904956159554	133.09666442871094	133.1055145263672
157	133.95823669433594	11.619083333333332					1	DETECTED	133.9582 m/z @11.62 [CD8355_2.mzXML]	133.95823669433594	11.619083333333332	0.10098333333333334	20.002666666666666	19.901683333333335	7805.6533203125	2008624.4380635677	0	1181	1.034800749883848	1.0586473889503554	1.260258527746807	133.95790100097656	133.96653747558594
158	134.0186004638672	1.7980333333333334					1	DETECTED	134.0186 m/z @1.80 [CD8355_2.mzXML]	134.0186004638672	1.7980333333333334	1.7054	1.8683333333333332	0.16293333333333315	29245.78125	156447.26138378907	0	1181	0.06742194627478959	0.8794530406621076	0.7589060813242151	134.01844787597656	134.01881408691406
159	134.0352020263672	1.4946833333333334					1	DETECTED	134.0352 m/z @1.49 [CD8355_2.mzXML]	134.0352020263672	1.4946833333333334	1.4141666666666666	19.492	18.077833333333334	81484.046875	2136285.0445159916	0	1181	0.13564570398426823	7.52353066238155	16.50863156754875	134.0343475341797	134.04502868652344
160	134.0599365234375	9.997583333333333					1	DETECTED	134.0599 m/z @10.00 [CD8355_2.mzXML]	134.0599365234375	9.997583333333333	6.137366666666667	19.692833333333333	13.555466666666666	17563.1171875	1183746.4312374874	0	1181	0.4102036002723892	10.464150686335092	1.805600338278141	134.0590057373047	134.06704711914062
161	134.10598754882812	3.8720333333333334					1	DETECTED	134.1060 m/z @3.87 [CD8355_2.mzXML]	134.10598754882812	3.8720333333333334	3.2869	9.110199999999999	5.823299999999999	4782.39697265625	590233.5250960081	0	1181	0.30217030470909645	4.976045345790133	8.952090691580265	134.09629821777344	134.10704040527344
162	134.9582061767578	11.603616666666666					1	DETECTED	134.9582 m/z @11.60 [CD8355_2.mzXML]	134.9582061767578	11.603616666666666	0.10098333333333334	20.002666666666666	19.901683333333335	63366.48046875	8717488.767913135	0	1181	1.1038041343188816	0.8227867438232532	0.3981811556071048	134.95741271972656	134.95896911621094
163	135.00393676757812	1.5245666666666666					1	DETECTED	135.0039 m/z @1.52 [CD8355_2.mzXML]	135.00393676757812	1.5245666666666666	1.4331333333333334	5.524150000000001	4.091016666666667	107257.4765625	1896063.0396855157	0	1181	0.6980920794178742	6.1199631405161075	8.913275983047193	134.995849609375	135.00442504882812
164	135.03192138671875	1.4946833333333334					1	DETECTED	135.0319 m/z @1.49 [CD8355_2.mzXML]	135.03192138671875	1.4946833333333334	1.4141666666666666	18.70716666666667	17.293000000000003	93496.140625	2681544.908350373	0	1181	0.20923335089702566	1.6829605132031247	2.1838467220185076	135.03131103515625	135.03224182128906
165	135.1014404296875	9.400733333333333					1	DETECTED	135.1014 m/z @9.40 [CD8355_2.mzXML]	135.1014404296875	9.400733333333333	9.3839	9.452033333333333	0.06813333333333205	3554.916015625	11102.183250244114	0	1181	0.23997318505394816	2.023762376237675	3.0475247524753497	135.10133361816406	135.10154724121094
166	136.0479278564453	1.8121166666666668					1	DETECTED	136.0479 m/z @1.81 [CD8355_2.mzXML]	136.0479278564453	1.8121166666666668	1.7980333333333334	2.306833333333333	0.5087999999999997	189786.75	939073.0718359369	0	1181	0.06250002469417781	7.04587569703408	10.191333938526949	136.04762268066406	136.0480499267578
167	136.06161499023438	6.577883333333333					1	DETECTED	136.0616 m/z @6.58 [CD8355_2.mzXML]	136.06161499023438	6.577883333333333	0.10098333333333334	20.002666666666666	19.901683333333335	7841.728515625	3587456.1630459307	0	1181	4.829996923083712	1.1387965745278548	1.2941592276128908	136.0608673095703	136.06216430664062
168	136.07554626464844	3.9495999999999998					1	DETECTED	136.0755 m/z @3.95 [CD8355_2.mzXML]	136.07554626464844	3.9495999999999998	0.24725000000000003	16.8045	16.55725	6504.2197265625	1375201.1419500422	0	1181	0.282006455887192	2.236046024822073	3.4720920496441456	136.07508850097656	136.08094787597656
169	136.95361328125	11.682516666666666					1	DETECTED	136.9536 m/z @11.68 [CD8355_2.mzXML]	136.95361328125	11.682516666666666	0.11915	19.9845	19.86535	24828.765625	3686161.372499634	0	1181	1.635392402505346	1.5397189522375598	0.8056750838347343	136.953125	136.9542694091797
170	136.9691925048828	1.6127333333333334					1	DETECTED	136.9692 m/z @1.61 [CD8355_2.mzXML]	136.9691925048828	1.6127333333333334	1.5682333333333331	16.45305	14.884816666666667	33419.5078125	1469778.0395775149	0	1181	0.06804430471724632	167.24513108614155	333.4902621722831	136.96630859375	136.97528076171875
171	137.0457000732422	3.4089					1	DETECTED	137.0457 m/z @3.41 [CD8355_2.mzXML]	137.0457000732422	3.4089	1.8121166666666668	8.602466666666666	6.79035	11902.63671875	889369.8836203001	0	1181	0.43380553062804506	2.1262590416149134	0.25278036958424527	137.04531860351562	137.05093383789062
172	137.05953979492188	9.318766666666667					1	DETECTED	137.0595 m/z @9.32 [CD8355_2.mzXML]	137.05953979492188	9.318766666666667	3.9029833333333332	10.193783333333332	6.290799999999999	4647.3876953125	627004.3261686403	0	1181	2.8676680251310147	0.5807839432276647	0.18910620711430753	137.05918884277344	137.05992126464844
173	137.1322021484375	6.967716666666666					1	DETECTED	137.1322 m/z @6.97 [CD8355_2.mzXML]	137.1322021484375	6.967716666666666	0.10098333333333334	20.002666666666666	19.901683333333335	7704.77685546875	3939351.8696090393	0	1181	6.063195001879324	1.4491376297317504	0.49872170142010025	137.12661743164062	137.1327362060547
174	138.05233764648438	1.8683333333333332					1	DETECTED	138.0523 m/z @1.87 [CD8355_2.mzXML]	138.05233764648438	1.8683333333333332	0.3204666666666667	18.265666666666668	17.9452	552666.8125	4513043.513968471	0	1181	0.05037975114015625	0.5526069440062843	0.054676874379682765	138.04559326171875	138.05526733398438
175	138.90611267089844	1.7545666666666666					1	DETECTED	138.9061 m/z @1.75 [CD8355_2.mzXML]	138.90611267089844	1.7545666666666666	1.7221166666666667	2.2928	0.5706833333333334	41231.38671875	706142.9878149414	0	1181	0.09194779542810894	8.793271700051399	16.586543400102798	138.9060821533203	138.9063262939453
176	139.00222778320312	3.18205					1	DETECTED	139.0022 m/z @3.18 [CD8355_2.mzXML]	139.00222778320312	3.18205	3.13785	5.210533333333333	2.0726833333333334	2989.302734375	100078.74897061159	0	1181	0.25658096537976105	23.44664404223227	38.97871153778383	139.00196838378906	139.00657653808594
177	139.04177856445312	14.614583333333334					1	DETECTED	139.0418 m/z @14.61 [CD8355_2.mzXML]	139.04177856445312	14.614583333333334	0.10098333333333334	20.002666666666666	19.901683333333335	140767.5	2.2013578389295824E7	1	1181	3.670280744687492	0.7753991353265561	0.4885508767813529	139.03575134277344	139.0422821044922
178	140.04144287109375	14.663166666666665					1	DETECTED	140.0414 m/z @14.66 [CD8355_2.mzXML]	140.04144287109375	14.663166666666665	9.126516666666667	16.2678	7.141283333333334	7458.43310546875	1229972.1664105533	0	1181	2.9733242033032603	0.6464093774741594	0.2888641853881881	140.04086303710938	140.04977416992188
179	140.06781005859375	1.7836333333333334					1	DETECTED	140.0678 m/z @1.78 [CD8355_2.mzXML]	140.06781005859375	1.7836333333333334	0.2291	19.16433333333333	18.935233333333333	938860.25	6829183.985344455	1	1181	0.052948392365054	2.8600517537849166	3.908144492733275	140.06765747070312	140.0708465576172
180	140.9524383544922	18.542666666666666					1	DETECTED	140.9524 m/z @18.54 [CD8355_2.mzXML]	140.9524383544922	18.542666666666666	0.5027	19.60183333333333	19.09913333333333	1529.7950439453125	1058006.978546631	0	1181	1.5354118926321476	0.529356114848697	0.0587122296973941	140.95103454589844	140.95272827148438
181	141.010009765625	10.436633333333333					1	DETECTED	141.0100 m/z @10.44 [CD8355_2.mzXML]	141.010009765625	10.436633333333333	3.2869	10.978083333333332	7.691183333333332	37828.7109375	1294902.737291291	0	1181	0.09479608989585309	0.5160265147884281	22.246801738153525	141.00955200195312	141.01611328125
182	141.0386505126953	14.316066666666668					1	DETECTED	141.0387 m/z @14.32 [CD8355_2.mzXML]	141.0386505126953	14.316066666666668	2.77495	16.304416666666665	13.529466666666664	4943.14599609375	2116707.790775056	0	1181	12.211855561088745	0.5861420110994457	0.14468570272798362	141.0379638671875	141.04104614257812
183	141.05209350585938	9.334633333333333					1	DETECTED	141.0521 m/z @9.33 [CD8355_2.mzXML]	141.05209350585938	9.334633333333333	0.15598333333333333	12.419933333333335	12.263950000000001	49279.890625	1294937.9019379278	0	1181	0.1124056974410923	0.6185836449398184	0.3450592150805681	141.046142578125	141.0569610595703
184	141.09078979492188	1.1047166666666668					1	DETECTED	141.0908 m/z @1.10 [CD8355_2.mzXML]	141.09078979492188	1.1047166666666668	0.11915	20.002666666666666	19.883516666666665	2050.53369140625	1255282.7697760924	0	1181	7.953062520690679	10.08735245374911	19.17470490749822	141.0901336669922	141.0916290283203
185	142.04730224609375	1.8121166666666668					1	DETECTED	142.0473 m/z @1.81 [CD8355_2.mzXML]	142.04730224609375	1.8121166666666668	0.7946666666666666	18.044833333333333	17.250166666666665	29609.529296875	1956148.1081166384	0	1181	0.3454352709232378	0.7449363920934473	2.665538664774133	142.04566955566406	142.05433654785156
186	142.0650634765625	9.199783333333333					1	DETECTED	142.0651 m/z @9.20 [CD8355_2.mzXML]	142.0650634765625	9.199783333333333	9.110199999999999	13.109116666666667	3.998916666666668	91159.1328125	1408998.193650117	0	1181	0.09231643708219295	1.9286134010360962	1.5049439900046957	142.0645751953125	142.07081604003906
187	142.9477996826172	1.6434666666666666					1	DETECTED	142.9478 m/z @1.64 [CD8355_2.mzXML]	142.9477996826172	1.6434666666666666	0.4845333333333333	18.542666666666666	18.05813333333333	17839.2734375	1627155.1382339478	0	1181	0.06832949500025709	1.9411931353605552	null	142.93780517578125	142.95018005371094
188	143.0071258544922	10.464383333333334					1	DETECTED	143.0071 m/z @10.46 [CD8355_2.mzXML]	143.0071258544922	10.464383333333334	1.4331333333333334	17.323500000000003	15.890366666666669	10845.4501953125	1792617.2875220338	0	1181	0.09527741473235096	1.0416460937793395	0.7594887524481995	142.999755859375	143.0114288330078
189	143.03125	1.7980333333333334					1	DETECTED	143.0312 m/z @1.80 [CD8355_2.mzXML]	143.03125	1.7980333333333334	1.1772333333333334	19.766000000000002	18.588766666666668	221785.0	3469522.2196211866	0	1181	0.10125093322839107	2.1338537627409435	3.8962146489536345	143.02845764160156	143.03414916992188
190	143.05380249023438	1.8263833333333332					1	DETECTED	143.0538 m/z @1.83 [CD8355_2.mzXML]	143.05380249023438	1.8263833333333332	0.72185	16.63805	15.9162	386167.3125	7753181.771614257	0	1181	0.04296539330817861	7.204943264123611	13.409886528247224	143.05099487304688	143.05921936035156
191	143.07290649414062	9.199783333333333					1	DETECTED	143.0729 m/z @9.20 [CD8355_2.mzXML]	143.07290649414062	9.199783333333333	0.11915	20.002666666666666	19.883516666666665	109923.6171875	3230582.274532414	0	1181	0.09410953400168509	0.5202062368201281	1.4754660279371372	143.06639099121094	143.08169555664062
192	144.04437255859375	9.199783333333333					1	DETECTED	144.0444 m/z @9.20 [CD8355_2.mzXML]	144.04437255859375	9.199783333333333	1.7980333333333334	11.99765	10.199616666666667	22269.6328125	3077451.6929865116	0	1181	0.10166259265796995	0.5136450205555108	0.01782655153718346	144.03463745117188	144.04469299316406
193	144.06533813476562	6.137366666666667					1	DETECTED	144.0653 m/z @6.14 [CD8355_2.mzXML]	144.06533813476562	6.137366666666667	0.2107	19.966333333333335	19.755633333333336	1928.70361328125	1094206.5697052917	0	1181	1.1927878043472466	1.666673228346457	2.3333464566929134	144.06459045410156	144.06591796875
194	144.0804443359375	9.213933333333333					1	DETECTED	144.0804 m/z @9.21 [CD8355_2.mzXML]	144.0804443359375	9.213933333333333	9.092649999999999	17.98966666666667	8.89701666666667	968377.75	8287379.901125989	1	1181	0.09917703072779105	1.5761503015354745	1.1293357799864425	144.070556640625	144.08084106445312
195	144.10174560546875	1.8546333333333334					1	DETECTED	144.1017 m/z @1.85 [CD8355_2.mzXML]	144.10174560546875	1.8546333333333334	0.10098333333333334	19.875333333333334	19.774350000000002	822393.625	6438694.456430264	0	1181	0.03945089217954156	0.5819796262451009	13.490721449447502	144.10110473632812	144.10231018066406
196	144.9806671142578	1.5827666666666667					1	DETECTED	144.9807 m/z @1.58 [CD8355_2.mzXML]	144.9806671142578	1.5827666666666667	1.5827666666666667	18.8535	17.270733333333332	27708.375	1776236.0328838807	0	1181	1.8421983235782435	null	null	144.97959899902344	144.98130798339844
197	144.99191284179688	1.8263833333333332					1	DETECTED	144.9919 m/z @1.83 [CD8355_2.mzXML]	144.99191284179688	1.8263833333333332	1.4141666666666666	17.915666666666667	16.5015	71520.640625	2.113569900347919E7	0	1181	16.116915788524697	20.03179552122368	368.9215976888698	144.99160766601562	144.99205017089844
198	145.04933166503906	1.9809666666666668					1	DETECTED	145.0493 m/z @1.98 [CD8355_2.mzXML]	145.04933166503906	1.9809666666666668	0.10098333333333334	20.002666666666666	19.901683333333335	127297.75	9419962.754679248	0	1181	0.6264212944751193	2.4952445328197936	1.746976565317238	145.04660034179688	145.05010986328125
199	145.0646514892578	9.185599999999999					1	DETECTED	145.0647 m/z @9.19 [CD8355_2.mzXML]	145.0646514892578	9.185599999999999	9.1419	9.272333333333334	0.1304333333333343	5445.69580078125	28313.676326354995	0	1181	0.0944178323604028	1.4923722349351953	1.9847444698703904	145.0645751953125	145.06492614746094
200	145.0840301513672	9.213933333333333					1	DETECTED	145.0840 m/z @9.21 [CD8355_2.mzXML]	145.0840301513672	9.213933333333333	9.126516666666667	18.889666666666667	9.76315	90562.4375	1080873.4103027652	0	1181	0.0941559396382825	1.79240293180633	1.3774260136967338	145.08367919921875	145.08607482910156
201	146.0597381591797	9.199783333333333					1	DETECTED	146.0597 m/z @9.20 [CD8355_2.mzXML]	146.0597381591797	9.199783333333333	4.232566666666667	18.798833333333334	14.566266666666667	822576.4375	7386308.496396522	0	1181	0.09410192616862112	1.7929014464912696	1.4801298727906702	146.0526580810547	146.06033325195312
202	146.08096313476562	1.9527166666666667					1	DETECTED	146.0810 m/z @1.95 [CD8355_2.mzXML]	146.08096313476562	1.9527166666666667	0.13723333333333335	20.002666666666666	19.865433333333332	95045.1015625	7280287.181667909	0	1181	0.6618744978007685	1.54524508912179	0.9462827627012331	146.0806884765625	146.08763122558594
203	146.11741638183594	1.8263833333333332					1	DETECTED	146.1174 m/z @1.83 [CD8355_2.mzXML]	146.11741638183594	1.8263833333333332	1.8121166666666668	9.400733333333333	7.588616666666667	79413.6875	1.717802787353573E7	0	1181	7.8626665502910695	249.9463658969323	516.017645528545	146.1171875	146.11764526367188
204	147.01377868652344	1.5391833333333333					1	DETECTED	147.0138 m/z @1.54 [CD8355_2.mzXML]	147.01377868652344	1.5391833333333333	1.4331333333333334	17.786	16.352866666666667	218610.859375	5784079.620953456	0	1181	11.19062509788866	50.75340324806632	98.3879788543506	147.0074920654297	147.0140838623047
205	147.0379638671875	1.5245666666666666					1	DETECTED	147.0380 m/z @1.52 [CD8355_2.mzXML]	147.0379638671875	1.5245666666666666	1.5245666666666666	16.823333333333334	15.298766666666667	256855.5625	1.2777368063112056E7	0	1181	3.2634140038857735	null	null	147.02845764160156	147.0440216064453
206	147.0633087158203	9.199783333333333					1	DETECTED	147.0633 m/z @9.20 [CD8355_2.mzXML]	147.0633087158203	9.199783333333333	0.10098333333333334	20.002666666666666	19.901683333333335	72796.296875	3337065.616298645	0	1181	0.09326155134616165	0.5633536436168991	2.1088931134160256	147.05401611328125	147.0658416748047
207	147.07635498046875	1.8546333333333334					1	DETECTED	147.0764 m/z @1.85 [CD8355_2.mzXML]	147.07635498046875	1.8546333333333334	1.7980333333333334	10.644616666666668	8.846583333333335	256388.34375	6715309.680269383	0	1181	0.1576358610557964	12.6370434539877	14.035601833141847	147.075927734375	147.08287048339844
208	147.11257934570312	1.5978166666666667					1	DETECTED	147.1126 m/z @1.60 [CD8355_2.mzXML]	147.11257934570312	1.5978166666666667	1.5093500000000002	15.2591	13.74975	198652.734375	4025049.6273622755	0	1181	0.21113139210666954	6.72307668543952	1.2325071460159172	147.11244201660156	147.1209259033203
209	148.01461791992188	1.5093500000000002					1	DETECTED	148.0146 m/z @1.51 [CD8355_2.mzXML]	148.01461791992188	1.5093500000000002	1.4141666666666666	1.6281999999999999	0.2140333333333333	27067.615234375	232780.50741070544	0	1181	0.15857292593115702	1.137715419377343	1.3357072646222525	148.01446533203125	148.01475524902344
210	148.04257202148438	2.0669833333333334					1	DETECTED	148.0426 m/z @2.07 [CD8355_2.mzXML]	148.04257202148438	2.0669833333333334	0.26581666666666665	18.044833333333333	17.779016666666667	51082.5546875	3420321.0636772756	0	1181	0.7479063869307168	0.8342177470517458	0.521230591593771	148.03814697265625	148.0428466796875
211	148.06027221679688	1.8405					1	DETECTED	148.0603 m/z @1.84 [CD8355_2.mzXML]	148.06027221679688	1.8405	1.7980333333333334	9.318766666666667	7.520733333333333	23559.1796875	1141848.8094182739	0	1181	0.12907318410619695	24.6932157877165	166.76018256070617	148.0598907470703	148.06675720214844
212	148.07980346679688	1.9667666666666668					1	DETECTED	148.0798 m/z @1.97 [CD8355_2.mzXML]	148.07980346679688	1.9667666666666668	0.13723333333333335	20.002666666666666	19.865433333333332	7312.130859375	2318006.098517975	0	1181	19.410731456506113	6.140028193991836	4.515448218871965	148.0754852294922	148.0846405029297
213	148.93496704101562	1.7545666666666666					1	DETECTED	148.9350 m/z @1.75 [CD8355_2.mzXML]	148.93496704101562	1.7545666666666666	1.6737166666666667	15.0806	13.406883333333333	66392.546875	5031990.831265563	0	1181	0.1331227344450192	82.91207998350869	2.2056997418891022	148.9268798828125	148.9352569580078
214	148.97572326660156	1.5245666666666666					1	DETECTED	148.9757 m/z @1.52 [CD8355_2.mzXML]	148.97572326660156	1.5245666666666666	1.4141666666666666	8.026933333333334	6.612766666666667	126699.2265625	2457229.5927690123	0	1181	0.13857618100546487	13.512864175790193	37.63728761293294	148.97515869140625	148.97622680664062
215	149.01205444335938	1.5245666666666666					1	DETECTED	149.0121 m/z @1.52 [CD8355_2.mzXML]	149.01205444335938	1.5245666666666666	0.15598333333333333	19.875333333333334	19.719350000000002	199772.09375	6083958.799436613	0	1181	0.12140796654025254	7.348768352920983	0.07050989027338447	149.00205993652344	149.01206970214844
216	149.02296447753906	12.436516666666668					1	DETECTED	149.0230 m/z @12.44 [CD8355_2.mzXML]	149.02296447753906	12.436516666666668	0.10098333333333334	20.002666666666666	19.901683333333335	88477.359375	3.756059343571852E7	1	1181	11.717098453116723	0.857165012715504	0.09078700214117572	149.0227813720703	149.02340698242188
217	149.07855224609375	17.712666666666667					1	DETECTED	149.0786 m/z @17.71 [CD8355_2.mzXML]	149.07855224609375	17.712666666666667	0.15598333333333333	19.966333333333335	19.810350000000003	8482.451171875	3982369.744414185	0	1181	9.857256434740872	0.5641825857389541	0.24793150381246892	149.0782928466797	149.07875061035156
218	149.99258422851562	1.76945					1	DETECTED	149.9926 m/z @1.77 [CD8355_2.mzXML]	149.99258422851562	1.76945	0.13723333333333335	19.9845	19.847266666666666	11709.248046875	5010848.391710511	0	1181	18.18376333214687	6.07985051004258	7.721290931038227	149.9924774169922	149.99746704101562
219	150.0264434814453	12.387016666666666					1	DETECTED	150.0264 m/z @12.39 [CD8355_2.mzXML]	150.0264434814453	12.387016666666666	0.10098333333333334	20.002666666666666	19.901683333333335	7771.5390625	3621777.83447699	0	1181	9.521842652707175	0.8099311955852311	0.7106921615202612	150.02566528320312	150.02700805664062
220	150.05828857421875	2.718566666666667					1	DETECTED	150.0583 m/z @2.72 [CD8355_2.mzXML]	150.05828857421875	2.718566666666667	1.76945	9.65235	7.8829	52019.34375	1482375.9513958134	0	1181	0.2818881900340724	1.084986354899936	0.25535153120157067	150.0523223876953	150.0635986328125
221	150.93218994140625	1.76945					1	DETECTED	150.9322 m/z @1.77 [CD8355_2.mzXML]	150.93218994140625	1.76945	1.6737166666666667	1.8821166666666669	0.20840000000000014	21710.806640625	155200.88544897464	0	1181	0.08070197568460302	1.0884401114206148	1.1768802228412296	150.93197631835938	150.9327850341797
222	150.9765167236328	2.208766666666667					1	DETECTED	150.9765 m/z @2.21 [CD8355_2.mzXML]	150.9765167236328	2.208766666666667	0.11915	19.948	19.82885	12848.3046875	2419745.4129422	0	1181	9.050263421174975	5.46070412863063	8.5485898811541	150.96788024902344	150.977294921875
223	151.04513549804688	1.5245666666666666					1	DETECTED	151.0451 m/z @1.52 [CD8355_2.mzXML]	151.04513549804688	1.5245666666666666	1.1409666666666667	19.492	18.351033333333334	11680.7802734375	2401171.0343996887	0	1181	0.1382753594704742	23.91949078901634	187.31616642290822	151.03530883789062	151.0477752685547
224	151.0613250732422	8.5329					1	DETECTED	151.0613 m/z @8.53 [CD8355_2.mzXML]	151.0613250732422	8.5329	2.6766	9.535183333333332	6.858583333333332	6486.54638671875	638172.8082622373	0	1181	0.07048042662278498	0.5855730865335905	0.17114617306718113	151.05836486816406	151.06178283691406
225	152.02195739746094	1.8121166666666668					1	DETECTED	152.0220 m/z @1.81 [CD8355_2.mzXML]	152.02195739746094	1.8121166666666668	1.76945	11.026866666666667	9.257416666666668	138138.875	2351840.5243193056	0	1181	0.05164203034938164	19.386941519695785	6.018868561139706	152.01577758789062	152.03195190429688
226	152.0540313720703	2.594066666666667					1	DETECTED	152.0540 m/z @2.59 [CD8355_2.mzXML]	152.0540313720703	2.594066666666667	0.10098333333333334	20.002666666666666	19.901683333333335	2657.602294921875	1285818.2099325259	0	1181	6.589435227549734	3.991379483236955	6.421473764915124	152.04653930664062	152.05429077148438
227	152.9468994140625	1.5978166666666667					1	DETECTED	152.9469 m/z @1.60 [CD8355_2.mzXML]	152.9468994140625	1.5978166666666667	1.5536666666666668	1.7980333333333334	0.24436666666666662	95784.9609375	545647.1109189455	0	1181	0.07574394263658801	2.8094105918843817	4.13914734881147	152.94677734375	152.94717407226562
228	153.00473022460938	1.4946833333333334					1	DETECTED	153.0047 m/z @1.49 [CD8355_2.mzXML]	153.00473022460938	1.4946833333333334	1.44915	1.5682333333333331	0.11908333333333321	4254.17333984375	19103.78784802245	0	1181	0.07708225125705992	1.3076500732064382	1.6153001464128762	153.00473022460938	153.00498962402344
229	153.05743408203125	13.406383333333334					1	DETECTED	153.0574 m/z @13.41 [CD8355_2.mzXML]	153.05743408203125	13.406383333333334	3.2418	19.638333333333332	16.39653333333333	84252.0390625	1.2474102253210025E7	0	1181	1.7978535796381863	0.7392956240027245	0.7244535314512326	153.05162048339844	153.06619262695312
230	154.0263214111328	1.8683333333333332					1	DETECTED	154.0263 m/z @1.87 [CD8355_2.mzXML]	154.0263214111328	1.8683333333333332	1.8121166666666668	10.597616666666665	8.785499999999999	68290.6640625	1079726.6730999143	0	1181	0.052532448450214986	77.55010810876104	153.37855312859622	154.02027893066406	154.02667236328125
231	154.04739379882812	1.8263833333333332					1	DETECTED	154.0474 m/z @1.83 [CD8355_2.mzXML]	154.04739379882812	1.8263833333333332	1.26865	18.321	17.05235	5604.9072265625	1720596.6206553038	0	1181	13.149877286155004	15.287189218264407	12.557460385822406	154.04330444335938	154.05735778808594
232	154.0839080810547	3.8562833333333333					1	DETECTED	154.0839 m/z @3.86 [CD8355_2.mzXML]	154.0839080810547	3.8562833333333333	2.9177833333333334	9.469016666666667	6.551233333333333	9622.5703125	720747.3987169189	0	1181	1.000280731091979	0.9053657900233715	0.9812303008686559	154.08343505859375	154.08636474609375
233	154.88027954101562	1.9527166666666667					1	DETECTED	154.8803 m/z @1.95 [CD8355_2.mzXML]	154.88027954101562	1.9527166666666667	1.7545666666666666	2.1806	0.4260333333333335	10612.63671875	165443.13979382324	0	1181	0.1078385702237119	1.0750273361931197	1.1500546723862397	154.87974548339844	154.88035583496094
234	155.02830505371094	2.7608666666666664					1	DETECTED	155.0283 m/z @2.76 [CD8355_2.mzXML]	155.02830505371094	2.7608666666666664	2.208766666666667	19.729666666666667	17.5209	13048.228515625	1936704.7750130012	0	1181	0.21085029840879432	15.867505886614763	16.722962699211546	155.02540588378906	155.0315399169922
235	155.0678253173828	10.015099999999999					1	DETECTED	155.0678 m/z @10.02 [CD8355_2.mzXML]	155.0678253173828	10.015099999999999	9.1419	10.391950000000001	1.2500500000000017	7104.6220703125	154424.10400241116	0	1181	0.39276439317782064	0.7157867613376107	0.5033941356103412	155.05978393554688	155.06822204589844
236	155.13058471679688	14.876733333333334					1	DETECTED	155.1306 m/z @14.88 [CD8355_2.mzXML]	155.13058471679688	14.876733333333334	0.10098333333333334	20.002666666666666	19.901683333333335	358835.8125	8.535003080513142E7	0	1181	5.159456933422449	0.6839055527683363	1.9280333724318237	155.1302490234375	155.1311798095703
237	156.04190063476562	1.76945					1	DETECTED	156.0419 m/z @1.77 [CD8355_2.mzXML]	156.04190063476562	1.76945	1.7386000000000001	15.586	13.8474	388546.75	3.719419003091409E7	1	1181	0.051890185907063735	144.47955644594023	340.0679196939675	156.04161071777344	156.04852294921875
238	156.07662963867188	1.8963833333333333					1	DETECTED	156.0766 m/z @1.90 [CD8355_2.mzXML]	156.07662963867188	1.8963833333333333	1.5391833333333333	15.186566666666666	13.647383333333332	42897.5625	2364502.4851843556	0	1181	0.6465573318205329	1.8441876177025802	2.1332472539535914	156.06787109375	156.07720947265625
239	156.1341552734375	14.876733333333334					1	DETECTED	156.1342 m/z @14.88 [CD8355_2.mzXML]	156.1341552734375	14.876733333333334	0.13723333333333335	19.91166666666667	19.774433333333334	17519.859375	5337597.152308718	0	1181	5.812843307573704	0.6830508634151868	0.36064127844597127	156.1335906982422	156.1347198486328
240	157.0172119140625	1.4946833333333334					1	DETECTED	157.0172 m/z @1.49 [CD8355_2.mzXML]	157.0172119140625	1.4946833333333334	1.4946833333333334	5.280216666666666	3.7855333333333325	3481.061767578125	325279.6795506286	0	1181	1.7568277848725111	null	null	157.01300048828125	157.0172119140625
241	157.12779235839844	14.876733333333334					1	DETECTED	157.1278 m/z @14.88 [CD8355_2.mzXML]	157.12779235839844	14.876733333333334	0.10098333333333334	20.002666666666666	19.901683333333335	94239.6640625	2.4838633399533477E7	0	1181	8.90087070555039	0.7489656819236372	0.33447824755996103	157.1222686767578	157.12828063964844
242	158.13119506835938	14.876733333333334					1	DETECTED	158.1312 m/z @14.88 [CD8355_2.mzXML]	158.13119506835938	14.876733333333334	0.11915	19.948	19.82885	6676.80908203125	2049977.1854495227	0	1181	6.840209055026262	0.6718190083064638	0.33779293871668137	158.13072204589844	158.13160705566406
243	158.927734375	1.5682333333333331					1	DETECTED	158.9277 m/z @1.57 [CD8355_2.mzXML]	158.927734375	1.5682333333333331	1.4331333333333334	6.7196	5.286466666666667	35066.8984375	1018839.45853656	0	1181	5.246315355183236	19.56501357019495	38.13002714038989	158.92120361328125	158.92788696289062
244	158.96372985839844	1.6434666666666666					1	DETECTED	158.9637 m/z @1.64 [CD8355_2.mzXML]	158.96372985839844	1.6434666666666666	1.5827666666666667	1.9246	0.34183333333333343	369030.15625	2416727.5526857916	0	1181	0.08485454781651658	2.4446547308419384	2.7606512075427583	158.96324157714844	158.96412658691406
245	159.0138397216797	1.44915					1	DETECTED	159.0138 m/z @1.45 [CD8355_2.mzXML]	159.0138397216797	1.44915	1.4141666666666666	3.34755	1.9333833333333335	10657.564453125	489296.8981930541	0	1181	0.11623933723474611	27.63292043830393	54.26584087660786	159.01321411132812	159.01429748535156
246	159.06527709960938	1.9527166666666667					1	DETECTED	159.0653 m/z @1.95 [CD8355_2.mzXML]	159.06527709960938	1.9527166666666667	0.4845333333333333	17.397166666666667	16.912633333333332	9602.0087890625	1697378.419079101	0	1181	0.6108323713499257	1.5703904718724422	1.381538308421289	159.05931091308594	159.07154846191406
247	159.09165954589844	9.199783333333333					1	DETECTED	159.0917 m/z @9.20 [CD8355_2.mzXML]	159.09165954589844	9.199783333333333	0.3023	9.840200000000001	9.5379	83551.46875	1505498.9645933239	0	1181	0.09102243334106852	1.6837568324789385	1.477640767269073	159.0913848876953	159.1016082763672
248	159.98178100585938	11.293299999999999					1	DETECTED	159.9818 m/z @11.29 [CD8355_2.mzXML]	159.98178100585938	11.293299999999999	0.10098333333333334	20.002666666666666	19.901683333333335	8158.66748046875	1711816.3193967298	0	1181	18.22284864693657	0.900617751177333	0.7533997504315937	159.98106384277344	159.98257446289062
249	160.0604248046875	2.566516666666667					1	DETECTED	160.0604 m/z @2.57 [CD8355_2.mzXML]	160.0604248046875	2.566516666666667	0.59405	20.002666666666666	19.408616666666667	274801.78125	1.8609100346721783E7	1	1181	0.7272646189867782	2.0469304958697965	1.8403694875204775	160.0598907470703	160.06329345703125
250	160.0757293701172	9.185599999999999					1	DETECTED	160.0757 m/z @9.19 [CD8355_2.mzXML]	160.0757293701172	9.185599999999999	1.214	11.42985	10.21585	37300.8828125	2971361.2766241767	0	1181	0.10011296872168352	0.5758576605550256	0.05202876419972985	160.07284545898438	160.0830841064453
251	160.13319396972656	1.8683333333333332					1	DETECTED	160.1332 m/z @1.87 [CD8355_2.mzXML]	160.13319396972656	1.8683333333333332	1.8683333333333332	17.4715	15.603166666666667	39174.73828125	3403483.0652867435	0	1181	8.212003686175436	null	null	160.13296508789062	160.1404266357422
252	161.0120849609375	1.4795166666666666					1	DETECTED	161.0121 m/z @1.48 [CD8355_2.mzXML]	161.0120849609375	1.4795166666666666	1.4141666666666666	8.3151	6.900933333333333	14780.822265625	2239177.106628906	0	1181	0.12091464089946324	52.79979597041569	102.47108692059791	161.00531005859375	161.01234436035156
253	161.0238037109375	12.286616666666667					1	DETECTED	161.0238 m/z @12.29 [CD8355_2.mzXML]	161.0238037109375	12.286616666666667	1.5245666666666666	16.249016666666666	14.72445	61746.1328125	9338527.950377319	0	1181	2.657269284083517	1.9773348222988343	2.952679221411507	161.01390075683594	161.02951049804688
254	161.0637969970703	2.5117833333333333					1	DETECTED	161.0638 m/z @2.51 [CD8355_2.mzXML]	161.0637969970703	2.5117833333333333	0.13723333333333335	19.91166666666667	19.774433333333334	15028.40625	2187768.60461212	0	1181	1.0248099131751842	2.098861000668466	5.777815013095315	161.0580291748047	161.06434631347656
255	161.12826538085938	1.7836333333333334					1	DETECTED	161.1283 m/z @1.78 [CD8355_2.mzXML]	161.12826538085938	1.7836333333333334	1.5978166666666667	15.168816666666666	13.571	17589.208984375	1399127.6725406186	0	1181	0.09587307318837168	35.78421672339561	109.63611315405493	161.1278839111328	161.13653564453125
256	161.9812774658203	19.60183333333333					1	DETECTED	161.9813 m/z @19.60 [CD8355_2.mzXML]	161.9812774658203	19.60183333333333	0.10098333333333334	20.002666666666666	19.901683333333335	3575.361572265625	1808040.888128326	0	1181	0.6876794631598031	0.5102773297916074	0.09514507901939828	161.98037719726562	161.98809814453125
257	162.0500030517578	2.0384					1	DETECTED	162.0500 m/z @2.04 [CD8355_2.mzXML]	162.0500030517578	2.0384	2.0384	6.348816666666666	4.310416666666666	9785.4267578125	594890.3465798034	0	1181	2.755746600406159	null	null	162.0500030517578	162.05865478515625
258	162.09750366210938	11.2261					1	DETECTED	162.0975 m/z @11.23 [CD8355_2.mzXML]	162.09750366210938	11.2261	8.987633333333333	19.91166666666667	10.924033333333336	10904.888671875	2776464.5007318095	0	1181	3.847286480058637	2.462185020938792	4.421455393280529	162.0970458984375	162.09837341308594
259	162.11207580566406	1.8263833333333332					1	DETECTED	162.1121 m/z @1.83 [CD8355_2.mzXML]	162.11207580566406	1.8263833333333332	1.7545666666666666	19.820666666666668	18.066100000000002	2358249.75	1.441086299440405E7	1	1181	0.05092572146105345	2.366810986369506	3.2696425943296297	162.11148071289062	162.1129150390625
260	162.99122619628906	1.5245666666666666					1	DETECTED	162.9912 m/z @1.52 [CD8355_2.mzXML]	162.99122619628906	1.5245666666666666	0.17426666666666665	19.966333333333335	19.792066666666667	449592.59375	6764195.343161128	0	1181	0.11624606190968811	1.1333362886220737	1.215742807703044	162.98329162597656	162.99195861816406
261	163.03858947753906	10.877916666666666					1	DETECTED	163.0386 m/z @10.88 [CD8355_2.mzXML]	163.03858947753906	10.877916666666666	0.9405166666666667	20.002666666666666	19.06215	32048.623046875	3339121.0330302143	0	1181	0.16297379594791472	0.8725727871877729	0.9596204261060772	163.0382843017578	163.04551696777344
262	163.0599822998047	1.9809666666666668					1	DETECTED	163.0600 m/z @1.98 [CD8355_2.mzXML]	163.0599822998047	1.9809666666666668	0.10098333333333334	19.9845	19.88351666666667	38482.90625	7070373.831747801	0	1181	0.2261611960555625	2.3983641297575526	7.296786625557194	163.05438232421875	163.0696258544922
263	163.0942840576172	15.751933333333334					1	DETECTED	163.0943 m/z @15.75 [CD8355_2.mzXML]	163.0942840576172	15.751933333333334	0.11915	20.002666666666666	19.883516666666665	19777.029296875	7545984.943961849	0	1181	2.7456396271836354	0.6359557425794297	0.6462425664499778	163.09066772460938	163.1004638671875
264	163.11578369140625	1.8263833333333332					1	DETECTED	163.1158 m/z @1.83 [CD8355_2.mzXML]	163.11578369140625	1.8263833333333332	1.2868333333333333	12.269483333333334	10.98265	114349.8125	6008845.691559205	0	1181	0.0532256272433429	10.164265553444974	19.409272574014807	163.11123657226562	163.115966796875
265	163.97657775878906	0.7036833333333333					1	DETECTED	163.9766 m/z @0.70 [CD8355_2.mzXML]	163.97657775878906	0.7036833333333333	0.10098333333333334	20.002666666666666	19.901683333333335	51298.9296875	1.7958009825655762E7	1	1181	7.4649048389799955	3.064208676753817	6.061866732248566	163.97592163085938	163.97718811035156
266	164.0917205810547	1.9667666666666668					1	DETECTED	164.0917 m/z @1.97 [CD8355_2.mzXML]	164.0917205810547	1.9667666666666668	1.8963833333333333	18.579166666666666	16.682783333333333	11555.79296875	1260106.0407965088	0	1181	0.4465996865567685	106.69349343632459	18.357700343655942	164.0913543701172	164.09799194335938
267	164.90892028808594	1.7386000000000001					1	DETECTED	164.9089 m/z @1.74 [CD8355_2.mzXML]	164.90892028808594	1.7386000000000001	1.6895666666666667	1.7980333333333334	0.10846666666666671	18510.744140625	93763.94399169934	0	1181	0.11495789931547651	1.106050305914341	1.2121006118286821	164.90892028808594	164.90924072265625
268	164.98406982421875	11.682516666666666					1	DETECTED	164.9841 m/z @11.68 [CD8355_2.mzXML]	164.98406982421875	11.682516666666666	0.10098333333333334	20.002666666666666	19.901683333333335	100600.0625	1.2305236522590762E7	1	1181	1.1613742117702621	0.8332352218472635	3.2118422211147095	164.97645568847656	164.985107421875
269	165.02450561523438	1.5245666666666666					1	DETECTED	165.0245 m/z @1.52 [CD8355_2.mzXML]	165.02450561523438	1.5245666666666666	1.4331333333333334	5.506683333333333	4.07355	9676.62890625	711329.655318634	0	1181	0.10223063258198728	22.27606635071092	40.05257808856453	165.0243682861328	165.02938842773438
270	165.05465698242188	3.9029833333333332					1	DETECTED	165.0547 m/z @3.90 [CD8355_2.mzXML]	165.05465698242188	3.9029833333333332	2.8892499999999997	9.350950000000001	6.461700000000001	7339.63037109375	762316.8152678224	0	1181	0.31059033956924464	3.1870807575956857	0.28244095884574516	165.0542449951172	165.0551300048828
271	165.07569885253906	1.8821166666666669					1	DETECTED	165.0757 m/z @1.88 [CD8355_2.mzXML]	165.07569885253906	1.8821166666666669	1.8546333333333334	19.966333333333335	18.111700000000003	25914.318359375	3344774.340299347	0	1181	0.17066480036149034	48.51659530608763	103.32816041672532	165.07542419433594	165.078857421875
272	165.1597442626953	16.471600000000002					1	DETECTED	165.1597 m/z @16.47 [CD8355_2.mzXML]	165.1597442626953	16.471600000000002	0.15598333333333333	19.91166666666667	19.755683333333337	16720.97265625	4914798.152982025	0	1181	1.6196422210782764	0.7276077642522902	0.4009681083343079	165.15719604492188	165.16534423828125
273	165.5875244140625	13.6138					1	DETECTED	165.5875 m/z @13.61 [CD8355_2.mzXML]	165.5875244140625	13.6138	7.992516666666666	13.6138	5.621283333333333	18634.412109375	3372129.8203354497	0	1181	5.309872574833641	0.5	null	165.5875244140625	165.5899658203125
274	166.02606201171875	2.44425					1	DETECTED	166.0261 m/z @2.44 [CD8355_2.mzXML]	166.02606201171875	2.44425	1.8263833333333332	8.36425	6.537866666666667	35485.85546875	2195132.2909427206	0	1181	0.5142291184056522	2.349554436568588	2.7167122786286697	166.0252685546875	166.03526306152344
275	166.05357360839844	13.647083333333335					1	DETECTED	166.0536 m/z @13.65 [CD8355_2.mzXML]	166.05357360839844	13.647083333333335	1.9386	13.647083333333335	11.708483333333334	20564.44140625	5433046.935575165	0	1181	11.56554783282583	0.5	null	166.0475616455078	166.0625762939453
276	166.07504272460938	8.198133333333333					1	DETECTED	166.0750 m/z @8.20 [CD8355_2.mzXML]	166.07504272460938	8.198133333333333	7.992516666666666	8.515383333333334	0.5228666666666681	5035.55224609375	78259.8341916809	0	1181	0.23779850630435106	1.271459836264897	1.5429196725297942	166.0669708251953	166.07533264160156
277	166.08602905273438	8.38035					1	DETECTED	166.0860 m/z @8.38 [CD8355_2.mzXML]	166.08602905273438	8.38035	0.5210166666666667	19.3465	18.82548333333333	2212118.75	5.4389125732782215E7	1	1181	0.3286405152339178	0.8250126743432648	0.4250961336740297	166.0800323486328	166.08673095703125
278	166.10118103027344	14.663166666666665					1	DETECTED	166.1012 m/z @14.66 [CD8355_2.mzXML]	166.10118103027344	14.663166666666665	7.974783333333334	14.663166666666665	6.688383333333332	10575.302734375	2427701.8308123774	0	1181	6.460710765263151	0.5	null	166.0963897705078	166.10162353515625
279	166.11280822753906	13.360666666666667					1	DETECTED	166.1128 m/z @13.36 [CD8355_2.mzXML]	166.11280822753906	13.360666666666667	8.009533333333334	13.360666666666667	5.351133333333333	18271.978515625	3012552.0713052363	0	1181	5.067240290149641	0.5	null	166.1030731201172	166.12252807617188
280	166.5843505859375	8.34775					1	DETECTED	166.5844 m/z @8.35 [CD8355_2.mzXML]	166.5843505859375	8.34775	7.992516666666666	8.5329	0.5403833333333337	6245.18212890625	120796.38259728995	0	1181	0.33908721896175287	0.7606033592943606	0.5212067185887211	166.5840606689453	166.5843505859375
281	166.98463439941406	11.784466666666667					1	DETECTED	166.9846 m/z @11.78 [CD8355_2.mzXML]	166.98463439941406	11.784466666666667	0.10098333333333334	20.002666666666666	19.901683333333335	56260.109375	7541527.549838566	0	1181	1.418303602009459	0.8214916085220968	6.670480642054905	166.9839630126953	166.98519897460938
282	167.03143310546875	1.8963833333333333					1	DETECTED	167.0314 m/z @1.90 [CD8355_2.mzXML]	167.03143310546875	1.8963833333333333	1.7836333333333334	10.104216666666668	8.320583333333335	25912.220703125	1124861.0885935063	0	1181	7.733070888746866	35.621634924071	66.54774030581672	167.0215606689453	167.03428649902344
283	167.06785583496094	10.302					1	DETECTED	167.0679 m/z @10.30 [CD8355_2.mzXML]	167.06785583496094	10.302	3.825	10.436633333333333	6.611633333333333	4896.65771484375	518944.8990433352	0	1181	0.3399721537262703	0.5103931861458494	0.02078637229169884	167.06747436523438	167.07078552246094
284	167.08946228027344	8.38035					1	DETECTED	167.0895 m/z @8.38 [CD8355_2.mzXML]	167.08946228027344	8.38035	0.46636666666666665	9.535183333333332	9.068816666666665	158884.609375	3790941.435066987	0	1181	0.2709256146039465	0.9056658361291609	1.0837051799122401	167.08094787597656	167.0897674560547
285	168.9799346923828	11.682516666666666					1	DETECTED	168.9799 m/z @11.68 [CD8355_2.mzXML]	168.9799346923828	11.682516666666666	0.10098333333333334	19.9845	19.88351666666667	21100.884765625	3396173.6876010103	0	1181	0.5524256935124452	0.7413983592867437	0.5340061184963644	168.97947692871094	168.9882049560547
286	169.00502014160156	10.45045					1	DETECTED	169.0050 m/z @10.45 [CD8355_2.mzXML]	169.00502014160156	10.45045	1.6127333333333334	10.741616666666665	9.128883333333333	49910.22265625	2853488.261922027	0	1181	0.09698021238905419	0.8604280612466396	2.1562069016455667	168.99574279785156	169.00547790527344
287	169.0355987548828	3.0202999999999998					1	DETECTED	169.0356 m/z @3.02 [CD8355_2.mzXML]	169.0355987548828	3.0202999999999998	0.17426666666666665	18.780666666666665	18.606399999999997	111536.7578125	5521052.118067013	0	1181	0.3581484292994075	1.5470124072121272	0.8317916195539489	169.0324249267578	169.03623962402344
288	169.049072265625	10.8447					1	DETECTED	169.0491 m/z @10.84 [CD8355_2.mzXML]	169.049072265625	10.8447	0.10098333333333334	11.193433333333333	11.09245	215207.65625	4447417.438220126	1	1181	0.07908260075106455	0.5170824832919131	0.026541561050962198	169.04649353027344	169.0584716796875
289	169.09454345703125	1.6585166666666666					1	DETECTED	169.0945 m/z @1.66 [CD8355_2.mzXML]	169.09454345703125	1.6585166666666666	1.5978166666666667	19.966333333333335	18.368516666666668	27785.412109375	2700576.377087157	0	1181	49.785413762593684	151.30573860516208	301.61147721032415	169.08587646484375	169.10202026367188
290	170.02127075195312	9.926966666666667					1	DETECTED	170.0213 m/z @9.93 [CD8355_2.mzXML]	170.02127075195312	9.926966666666667	9.891766666666665	9.997583333333333	0.10581666666666756	3886.557861328125	17123.762253418012	0	1181	0.23509181699227888	1.503077651515102	2.006155303030204	170.021240234375	170.0215606689453
291	170.0366668701172	10.436633333333333					1	DETECTED	170.0367 m/z @10.44 [CD8355_2.mzXML]	170.0366668701172	10.436633333333333	1.7836333333333334	10.7759	8.992266666666666	9685.232421875	1354708.222736755	0	1181	7.559078074321961	0.5196039909087408	0.03920798181748146	170.0365447998047	170.04405212402344
292	170.05995178222656	9.213933333333333					1	DETECTED	170.0600 m/z @9.21 [CD8355_2.mzXML]	170.05995178222656	9.213933333333333	4.012616666666667	10.994616666666667	6.982	235420.75	4824930.086785343	0	1181	0.0948406614247137	8.072013307399178	1.1239888463719871	170.0521697998047	170.06015014648438
293	170.0924530029297	1.8683333333333332					1	DETECTED	170.0925 m/z @1.87 [CD8355_2.mzXML]	170.0924530029297	1.8683333333333332	0.10098333333333334	20.002666666666666	19.901683333333335	14898.12890625	5560830.637614686	0	1181	7.0717640215611635	5.6303741005837376	33.57438714913034	170.09210205078125	170.1007080078125
294	170.85397338867188	1.7545666666666666					1	DETECTED	170.8540 m/z @1.75 [CD8355_2.mzXML]	170.85397338867188	1.7545666666666666	1.7054	6.4895499999999995	4.7841499999999995	7504.5478515625	1426125.060734497	0	1181	0.2599409662859984	48.65237288135601	96.30474576271203	170.84458923339844	170.8612518310547
295	171.0020751953125	10.436633333333333					1	DETECTED	171.0021 m/z @10.44 [CD8355_2.mzXML]	171.0020751953125	10.436633333333333	10.391950000000001	10.629216666666668	0.23726666666666674	13562.921875	97441.5544686279	0	1181	0.09715326923131862	2.6549794852667934	3.961422450723402	171.00192260742188	171.0022430419922
296	171.03309631347656	1.5245666666666666					1	DETECTED	171.0331 m/z @1.52 [CD8355_2.mzXML]	171.03309631347656	1.5245666666666666	1.4646833333333333	17.915666666666667	16.450983333333333	10472.685546875	1569662.4695494077	0	1181	0.07787212971206636	121.15228312804524	242.16026300108098	171.0251922607422	171.03321838378906
297	171.0635528564453	9.199783333333333					1	DETECTED	171.0636 m/z @9.20 [CD8355_2.mzXML]	171.0635528564453	9.199783333333333	1.9104833333333333	11.733366666666665	9.822883333333332	23932.15625	3356119.5709824827	0	1181	0.09661655246875611	0.6737878351373474	0.01657597935430841	171.0615997314453	171.06361389160156
298	171.13771057128906	12.167366666666668					1	DETECTED	171.1377 m/z @12.17 [CD8355_2.mzXML]	171.13771057128906	12.167366666666668	11.715966666666667	14.910716666666668	3.194750000000001	6575.90234375	537182.9362411805	0	1181	0.42691741494166635	3.53871289322108	6.07742578644216	171.13729858398438	171.1380615234375
299	171.1484375	11.242866666666666					1	DETECTED	171.1484 m/z @11.24 [CD8355_2.mzXML]	171.1484375	11.242866666666666	0.11915	20.002666666666666	19.883516666666665	7990.9375	4864837.247714846	0	1181	12.095230159741782	0.8937442970949457	0.06958676736489879	171.1480255126953	171.14993286132812
300	172.03697204589844	9.518849999999999					1	DETECTED	172.0370 m/z @9.52 [CD8355_2.mzXML]	172.03697204589844	9.518849999999999	9.469016666666667	10.464383333333334	0.9953666666666674	8744.544921875	156384.93789636256	0	1181	0.08553108165015111	9.986956521739392	18.659494460849285	172.03359985351562	172.03700256347656
301	172.13339233398438	1.8821166666666669					1	DETECTED	172.1334 m/z @1.88 [CD8355_2.mzXML]	172.13339233398438	1.8821166666666669	1.8546333333333334	10.597616666666665	8.742983333333331	18977.4765625	952899.1184143063	0	1181	8.349602600432469	159.059733171618	308.74722220094253	172.13265991210938	172.13380432128906
302	173.0207061767578	15.9357					1	DETECTED	173.0207 m/z @15.94 [CD8355_2.mzXML]	173.0207061767578	15.9357	0.10098333333333334	20.002666666666666	19.901683333333335	5245.04296875	2126694.9015573105	0	1181	6.273680797516089	0.6284193065237459	0.2591862500431018	173.01947021484375	173.0294952392578
303	173.96054077148438	11.42985					1	DETECTED	173.9605 m/z @11.43 [CD8355_2.mzXML]	173.96054077148438	11.42985	0.10098333333333334	20.002666666666666	19.901683333333335	8676.880859375	1688487.8125608522	0	1181	0.21374656966737682	0.6701926250580917	0.5195997881741449	173.95437622070312	173.96192932128906
304	174.0787811279297	15.403616666666666					1	DETECTED	174.0788 m/z @15.40 [CD8355_2.mzXML]	174.0787811279297	15.403616666666666	3.13785	19.62	16.48215	11133.201171875	2831502.0085415067	0	1181	2.450354428848245	0.6718760615588645	0.5954802615019187	174.0759735107422	174.0792694091797
305	174.13427734375	13.499966666666667					1	DETECTED	174.1343 m/z @13.50 [CD8355_2.mzXML]	174.13427734375	13.499966666666667	0.4845333333333333	20.002666666666666	19.51813333333333	2896.129638671875	1652211.015492004	0	1181	13.63150068130729	0.7498072800751927	0.49961456015038547	174.126953125	174.13427734375
306	174.93788146972656	1.6585166666666666					1	DETECTED	174.9379 m/z @1.66 [CD8355_2.mzXML]	174.93788146972656	1.6585166666666666	1.5978166666666667	1.8821166666666669	0.2843000000000002	72426.71875	509689.77317407256	0	1181	0.08934138757051935	1.783429920498094	2.475841636823296	174.93777465820312	174.93850708007812
307	174.99147033691406	1.4646833333333333					1	DETECTED	174.9915 m/z @1.46 [CD8355_2.mzXML]	174.99147033691406	1.4646833333333333	0.15598333333333333	19.9845	19.82851666666667	52812.10546875	3526357.0041603683	0	1181	0.7602538338388818	1.3134007379285757	1.1996098953676175	174.9906463623047	174.99591064453125
308	175.01370239257812	3.3628					1	DETECTED	175.0137 m/z @3.36 [CD8355_2.mzXML]	175.01370239257812	3.3628	3.3628	19.201	15.8382	7157.2890625	2454983.5171189574	0	1181	12.31452083759118	null	null	175.00765991210938	175.01376342773438
309	175.02383422851562	3.3172333333333333					1	DETECTED	175.0238 m/z @3.32 [CD8355_2.mzXML]	175.02383422851562	3.3172333333333333	2.47135	19.565166666666666	17.093816666666665	9454.26953125	1607021.5147178953	0	1181	0.47307961371934315	10.104121923827165	0.6594751933933781	175.01669311523438	175.0318603515625
310	175.07516479492188	15.640716666666666					1	DETECTED	175.0752 m/z @15.64 [CD8355_2.mzXML]	175.07516479492188	15.640716666666666	9.272333333333334	19.948	10.675666666666666	13614.244140625	3311641.3648929186	0	1181	2.9345206422682892	0.8284996701398176	0.5662747767806777	175.07254028320312	175.07550048828125
311	175.0897674560547	7.589183333333334					1	DETECTED	175.0898 m/z @7.59 [CD8355_2.mzXML]	175.0897674560547	7.589183333333334	0.13723333333333335	20.002666666666666	19.865433333333332	2134.503662109375	1332048.8827605592	0	1181	7.708092987257401	1.3329016789788801	1.6658033579577602	175.08714294433594	175.0967254638672
312	175.1189727783203	1.8121166666666668					1	DETECTED	175.1190 m/z @1.81 [CD8355_2.mzXML]	175.1189727783203	1.8121166666666668	1.6281999999999999	9.400733333333333	7.7725333333333335	81456.3125	1662995.9084969482	0	1181	0.15065604422438916	6.0703802670978995	2.620689655160789	175.1107940673828	175.11959838867188
313	176.0704803466797	10.522549999999999					1	DETECTED	176.0705 m/z @10.52 [CD8355_2.mzXML]	176.0704803466797	10.522549999999999	4.012616666666667	10.978083333333332	6.965466666666665	160110.609375	1779463.1969485176	1	1181	0.08336500429441607	2.5204894764791574	3.1435923964756065	176.06637573242188	176.07440185546875
314	176.97073364257812	1.5245666666666666					1	DETECTED	176.9707 m/z @1.52 [CD8355_2.mzXML]	176.97073364257812	1.5245666666666666	1.4141666666666666	9.535183333333332	8.121016666666666	31311.125	3463323.5352423093	0	1181	0.12294695093141983	37.58071363277936	78.67332483464858	176.97047424316406	176.97103881835938
315	177.00135803222656	11.699366666666666					1	DETECTED	177.0014 m/z @11.70 [CD8355_2.mzXML]	177.00135803222656	11.699366666666666	9.551449999999999	18.228833333333334	8.677383333333335	7335.50927734375	1054752.1078547358	0	1181	0.4080017635290094	2.019953443258972	2.1819867294064212	176.998779296875	177.00242614746094
316	177.06085205078125	1.6895666666666667					1	DETECTED	177.0609 m/z @1.69 [CD8355_2.mzXML]	177.06085205078125	1.6895666666666667	1.6281999999999999	15.385583333333333	13.757383333333333	26137.41015625	2217014.9284260254	0	1181	0.06960444266927013	112.091662140141	0.8299698565796054	177.06063842773438	177.0685577392578
317	177.07391357421875	10.522549999999999					1	DETECTED	177.0739 m/z @10.52 [CD8355_2.mzXML]	177.07391357421875	10.522549999999999	0.8493166666666667	10.660266666666667	9.81095	15233.9052734375	1577791.9877709658	0	1181	8.58918929578103	0.5071184402319804	3.1329311036650345	177.07339477539062	177.0762939453125
318	177.087158203125	2.566516666666667					1	DETECTED	177.0872 m/z @2.57 [CD8355_2.mzXML]	177.087158203125	2.566516666666667	2.1806	12.81925	10.63865	5318.384765625	1138089.4364325558	0	1181	null	13.783610451306412	6.454592933605394	177.08560180664062	177.0963592529297
319	177.15968322753906	16.860333333333333					1	DETECTED	177.1597 m/z @16.86 [CD8355_2.mzXML]	177.15968322753906	16.860333333333333	0.11915	19.9845	19.86535	3628.3125	1540186.9618157651	0	1181	1.1851872858211792	0.5933078207335005	0.1866156414670011	177.15919494628906	177.1642303466797
320	177.95591735839844	6.348816666666666					1	DETECTED	177.9559 m/z @6.35 [CD8355_2.mzXML]	177.95591735839844	6.348816666666666	0.13723333333333335	19.766000000000002	19.628766666666667	2642.4912109375	1115943.6660771791	0	1181	6.405020181210592	1.5800131474798431	2.1600262949596862	177.95504760742188	177.96192932128906
321	179.04005432128906	1.5245666666666666					1	DETECTED	179.0401 m/z @1.52 [CD8355_2.mzXML]	179.04005432128906	1.5245666666666666	1.4331333333333334	18.17366666666667	16.740533333333335	12812.2646484375	2613791.639551575	0	1181	0.1614455084306068	91.54502369668255	174.95011972407588	179.0347137451172	179.0404815673828
322	179.05374145507812	14.487366666666667					1	DETECTED	179.0537 m/z @14.49 [CD8355_2.mzXML]	179.05374145507812	14.487366666666667	9.435316666666667	19.255333333333333	9.820016666666666	3509.660400390625	962743.8477850046	0	1181	2.5063298231878974	0.9718843505771585	0.9437687011543169	179.0531005859375	179.05474853515625
323	179.0703887939453	10.493333333333334					1	DETECTED	179.0704 m/z @10.49 [CD8355_2.mzXML]	179.0703887939453	10.493333333333334	0.10098333333333334	20.002666666666666	19.901683333333335	16034.37109375	1478431.2671849055	0	1181	0.07555485296625086	2.0742356605303796	5.617191945187404	179.06236267089844	179.07041931152344
324	180.0654296875	9.719850000000001					1	DETECTED	180.0654 m/z @9.72 [CD8355_2.mzXML]	180.0654296875	9.719850000000001	1.9809666666666668	10.478399999999999	8.497433333333332	99386.390625	9752880.893643737	0	1181	0.19003639677658413	0.518631999093858	0.01222455490056978	180.06431579589844	180.0735321044922
325	180.08786010742188	8.846883333333333					1	DETECTED	180.0879 m/z @8.85 [CD8355_2.mzXML]	180.08786010742188	8.846883333333333	0.2840166666666667	19.92983333333333	19.645816666666665	4830.2314453125	1095208.0204500118	0	1181	0.1352277167996867	1.1471518494585147	2.1790699397660407	180.0796661376953	180.08836364746094
326	180.1383056640625	9.686566666666666					1	DETECTED	180.1383 m/z @9.69 [CD8355_2.mzXML]	180.1383056640625	9.686566666666666	9.65235	10.283999999999999	0.6316499999999987	84500.6953125	448317.4017724939	0	1181	0.07640330125656547	2.377163888775545	3.2863464256491426	180.13812255859375	180.1385498046875
327	180.94764709472656	17.65666666666667					1	DETECTED	180.9476 m/z @17.66 [CD8355_2.mzXML]	180.94764709472656	17.65666666666667	1.4141666666666666	19.510166666666667	18.096	1767.666748046875	1011728.0972921746	0	1181	1.7768770586984886	0.557057103278436	0.11411420655687218	180.94644165039062	180.9484405517578
328	181.071533203125	9.518849999999999					1	DETECTED	181.0715 m/z @9.52 [CD8355_2.mzXML]	181.071533203125	9.518849999999999	0.6122166666666666	19.820666666666668	19.208450000000003	830726.625	6528989.8432930475	1	1181	0.08525280384883693	1.4708391686638322	1.5170320934120043	181.06399536132812	181.0721893310547
329	181.0855255126953	11.542300000000001					1	DETECTED	181.0855 m/z @11.54 [CD8355_2.mzXML]	181.0855255126953	11.542300000000001	3.2567666666666666	11.915366666666667	8.6586	174468.359375	2068855.5164541644	0	1181	0.07582233723566745	0.5765753294396243	3.46739672055876	181.08302307128906	181.08969116210938
330	182.08120727539062	3.8720333333333334					1	DETECTED	182.0812 m/z @3.87 [CD8355_2.mzXML]	182.08120727539062	3.8720333333333334	1.9527166666666667	9.840200000000001	7.887483333333335	127322.1328125	6878711.3922034	1	1181	0.3431233464615362	0.6703378392418056	0.2909110641713163	182.07513427734375	182.08175659179688
331	182.1497802734375	17.193833333333334					1	DETECTED	182.1498 m/z @17.19 [CD8355_2.mzXML]	182.1497802734375	17.193833333333334	0.10098333333333334	20.002666666666666	19.901683333333335	71098.5234375	1.99331414375228E7	1	1181	2.8261712154417715	0.6576053391290441	0.456706553009165	182.14877319335938	182.1504364013672
332	182.96258544921875	1.5391833333333333					1	DETECTED	182.9626 m/z @1.54 [CD8355_2.mzXML]	182.96258544921875	1.5391833333333333	1.44915	1.5978166666666667	0.14866666666666672	15554.7705078125	102647.12174316403	0	1181	0.12208268427954616	0.8256201406886334	0.651240281377267	182.9621124267578	182.96290588378906
333	183.04885864257812	16.34175					1	DETECTED	183.0489 m/z @16.34 [CD8355_2.mzXML]	183.04885864257812	16.34175	0.10098333333333334	19.9845	19.88351666666667	6298.45263671875	2683176.1500090924	0	1181	3.283668974004943	0.6121483386457536	0.19741908937417785	183.0481414794922	183.05319213867188
334	183.1531219482422	17.971					1	DETECTED	183.1531 m/z @17.97 [CD8355_2.mzXML]	183.1531219482422	17.971	0.10098333333333334	20.002666666666666	19.901683333333335	4888.82568359375	1792478.4554506538	0	1181	10.11004178958354	0.5568456847176975	0.11502073158736026	183.1525115966797	183.15382385253906
335	184.0729217529297	12.987833333333333					1	DETECTED	184.0729 m/z @12.99 [CD8355_2.mzXML]	184.0729217529297	12.987833333333333	1.4331333333333334	15.733366666666665	14.300233333333331	76244.8984375	4673354.341231419	0	1181	0.316921145432417	1.1962877899433562	1.6530215221923608	184.0723114013672	184.0763702392578
336	184.0941619873047	1.7980333333333334					1	DETECTED	184.0942 m/z @1.80 [CD8355_2.mzXML]	184.0941619873047	1.7980333333333334	1.0499	8.952366666666668	7.902466666666668	322398.0	2689267.583302003	0	1181	0.02984858453387229	0.5185302226248769	0.8438561697670088	184.08480834960938	184.09927368164062
337	185.0419921875	1.8821166666666669					1	DETECTED	185.0420 m/z @1.88 [CD8355_2.mzXML]	185.0419921875	1.8821166666666669	0.15598333333333333	10.675983333333333	10.52	192077.65625	4136453.6936091036	1	1181	0.1091073733456096	2.145544470998473	24.303028303260824	185.0389404296875	185.04519653320312
338	185.1282958984375	9.110199999999999					1	DETECTED	185.1283 m/z @9.11 [CD8355_2.mzXML]	185.1282958984375	9.110199999999999	6.225216666666666	10.068416666666668	3.8432000000000013	46280.359375	503749.98864798	0	1181	0.08642426891933752	1.8373866016050147	1.6662032317561646	185.11830139160156	185.128662109375
339	186.0736083984375	1.8683333333333332					1	DETECTED	186.0736 m/z @1.87 [CD8355_2.mzXML]	186.0736083984375	1.8683333333333332	0.5210166666666667	19.583333333333332	19.062316666666664	45684.3515625	1697075.66887793	0	1181	0.1747910825626029	7.074178305026039	130.8082221574338	186.0729522705078	186.07704162597656
340	186.92247009277344	1.5682333333333331					1	DETECTED	186.9225 m/z @1.57 [CD8355_2.mzXML]	186.92247009277344	1.5682333333333331	1.4331333333333334	12.252666666666666	10.819533333333332	18259.35546875	4615380.875999145	0	1181	0.1106196083210016	37.454749603240586	79.6041369765865	186.92237854003906	186.9263458251953
341	187.05751037597656	1.8683333333333332					1	DETECTED	187.0575 m/z @1.87 [CD8355_2.mzXML]	187.05751037597656	1.8683333333333332	1.8405	16.064366666666665	14.223866666666664	658296.5625	5719053.260776	0	1181	0.050556666450353616	6.371455622315652	5.006349706296862	187.0557403564453	187.05984497070312
342	187.07131958007812	2.566516666666667					1	DETECTED	187.0713 m/z @2.57 [CD8355_2.mzXML]	187.07131958007812	2.566516666666667	2.389816666666667	8.63695	6.247133333333334	16459.65625	1079952.4663930663	0	1181	0.5982507856571262	17.677230711186585	9.887924558083256	187.07102966308594	187.07171630859375
343	187.13214111328125	11.368733333333333					1	DETECTED	187.1321 m/z @11.37 [CD8355_2.mzXML]	187.13214111328125	11.368733333333333	0.10098333333333334	20.002666666666666	19.901683333333335	8967.7744140625	2930077.8321586326	0	1181	8.467616890035602	0.8831258828662926	2.3477526761102743	187.12283325195312	187.1326904296875
344	187.4725799560547	9.199783333333333					1	DETECTED	187.4726 m/z @9.20 [CD8355_2.mzXML]	187.4725799560547	9.199783333333333	9.1419	11.682516666666666	2.5406166666666667	8405.5986328125	291705.42855664075	0	1181	0.09195182381699851	21.94601209329129	42.89202418658258	187.46981811523438	187.47267150878906
345	188.07029724121094	9.199783333333333					1	DETECTED	188.0703 m/z @9.20 [CD8355_2.mzXML]	188.07029724121094	9.199783333333333	1.8683333333333332	13.241966666666666	11.373633333333334	3012291.5	2.2876985505019017E7	1	1181	0.09293592645416382	1.5141930586429708	1.554613733800714	188.06063842773438	188.0792694091797
346	188.09889221191406	1.8821166666666669					1	DETECTED	188.0989 m/z @1.88 [CD8355_2.mzXML]	188.09889221191406	1.8821166666666669	1.8821166666666669	17.730999999999998	15.848883333333331	29435.822265625	1805387.2535308227	0	1181	13.65413733072075	null	null	188.08926391601562	188.10479736328125
347	188.6709442138672	9.199783333333333					1	DETECTED	188.6709 m/z @9.20 [CD8355_2.mzXML]	188.6709442138672	9.199783333333333	7.2697	19.528833333333335	12.259133333333335	8708.0986328125	2146394.6930721435	0	1181	0.08997612648802722	3.17580415353396	5.35160830706792	188.6707763671875	188.67686462402344
348	189.0238037109375	13.90055					1	DETECTED	189.0238 m/z @13.90 [CD8355_2.mzXML]	189.0238037109375	13.90055	6.595666666666667	17.267833333333332	10.672166666666666	5107.89990234375	1457006.4181206054	0	1181	0.9401166894230872	0.7304816640922852	0.4609633281845703	189.02310180664062	189.02894592285156
349	189.0467987060547	1.44915					1	DETECTED	189.0468 m/z @1.45 [CD8355_2.mzXML]	189.0467987060547	1.44915	1.4141666666666666	19.455666666666666	18.0415	7634.1025390625	2042150.8645712892	0	1181	0.0607732247845465	257.85850404954715	514.7170080990943	189.04666137695312	189.0558319091797
350	189.07371520996094	9.199783333333333					1	DETECTED	189.0737 m/z @9.20 [CD8355_2.mzXML]	189.07371520996094	9.199783333333333	9.092649999999999	10.320133333333333	1.2274833333333337	290514.6875	2116710.115297367	0	1181	0.09184505734578075	1.5041843145286862	2.8959848289418115	189.07318115234375	189.07412719726562
351	189.08677673339844	2.6628333333333334					1	DETECTED	189.0868 m/z @2.66 [CD8355_2.mzXML]	189.08677673339844	2.6628333333333334	1.8683333333333332	18.615166666666667	16.746833333333335	44734.71875	4893603.7155378405	0	1181	1.105076185762289	8.303810124279806	20.75175848039192	189.08599853515625	189.09129333496094
352	189.19883728027344	9.199783333333333					1	DETECTED	189.1988 m/z @9.20 [CD8355_2.mzXML]	189.19883728027344	9.199783333333333	9.126516666666667	9.28745	0.16093333333333248	10224.234375	55762.1139415283	0	1181	0.08516388253046614	1.0982711555960116	1.1965423111920233	189.19825744628906	189.1988525390625
353	190.04998779296875	9.926966666666667					1	DETECTED	190.0500 m/z @9.93 [CD8355_2.mzXML]	190.04998779296875	9.926966666666667	1.44915	18.6705	17.22135	2540.039306640625	1057535.6578175356	0	1181	0.13010458602096087	1.0156712911539725	1.0313425823079447	190.04722595214844	190.05421447753906
354	190.0856475830078	10.827833333333333					1	DETECTED	190.0856 m/z @10.83 [CD8355_2.mzXML]	190.0856475830078	10.827833333333333	2.566516666666667	11.127433333333332	8.560916666666666	34241.72265625	1242686.0141501464	0	1181	0.10722818846648074	0.5965909171902092	0.06950357696479402	190.07733154296875	190.0909423828125
355	190.1435546875	10.320133333333333					1	DETECTED	190.1436 m/z @10.32 [CD8355_2.mzXML]	190.1435546875	10.320133333333333	0.5210166666666667	19.857166666666668	19.33615	31606.51171875	1534795.466683075	0	1181	0.19205045758289785	16.241093724197228	0.8426702542549508	190.1434326171875	190.14389038085938
356	190.96791076660156	13.663683333333333					1	DETECTED	190.9679 m/z @13.66 [CD8355_2.mzXML]	190.96791076660156	13.663683333333333	0.10098333333333334	19.9845	19.88351666666667	5473.6142578125	1853228.4881791372	0	1181	1.786731408737836	0.7330220629618981	0.1139931886300582	190.96006774902344	190.96897888183594
357	190.97976684570312	11.339116666666666					1	DETECTED	190.9798 m/z @11.34 [CD8355_2.mzXML]	190.97976684570312	11.339116666666666	1.4331333333333334	18.94516666666667	17.512033333333335	8197.03515625	2388780.5148006896	0	1181	0.4472557415625573	0.763863459998038	0.4969276704238198	190.97691345214844	190.989013671875
358	191.01747131347656	3.0349999999999997					1	DETECTED	191.0175 m/z @3.03 [CD8355_2.mzXML]	191.01747131347656	3.0349999999999997	1.4331333333333334	18.377	16.943866666666665	10890.61328125	1530367.1829277952	0	1181	0.43094755964456377	5.288788080572666	0.2899583494519106	191.01441955566406	191.02304077148438
359	191.0400390625	1.7980333333333334					1	DETECTED	191.0400 m/z @1.80 [CD8355_2.mzXML]	191.0400390625	1.7980333333333334	1.4946833333333334	19.273500000000002	17.778816666666668	82169.1015625	3218028.016198242	0	1181	0.0889465115785979	1.1504853915356346	1.2771245013964996	191.03050231933594	191.0498809814453
360	191.07638549804688	1.6895666666666667					1	DETECTED	191.0764 m/z @1.69 [CD8355_2.mzXML]	191.07638549804688	1.6895666666666667	1.5827666666666667	6.348816666666666	4.76605	90652.09375	4411816.2896116935	0	1181	0.0714754526436503	22.375873249337737	48.28455883254821	191.0762176513672	191.08084106445312
361	192.06552124023438	9.367533333333334					1	DETECTED	192.0655 m/z @9.37 [CD8355_2.mzXML]	192.06552124023438	9.367533333333334	6.172300000000001	9.469016666666667	3.296716666666666	2290.025634765625	242067.01665502915	0	1181	1.9108059331561487	0.5158804260513055	0.03176085210261091	192.0647735595703	192.06890869140625
362	192.10519409179688	9.535183333333332					1	DETECTED	192.1052 m/z @9.54 [CD8355_2.mzXML]	192.10519409179688	9.535183333333332	3.378	16.582433333333334	13.204433333333334	1907.9759521484375	577732.085698761	0	1181	0.06665388146258522	1.0722787205188522	1.1445574410377044	192.10142517089844	192.10546875
363	192.13436889648438	4.2796666666666665					1	DETECTED	192.1344 m/z @4.28 [CD8355_2.mzXML]	192.13436889648438	4.2796666666666665	3.54685	8.112516666666666	4.565666666666666	1979.8760986328125	216634.6248323974	0	1181	0.3968654686106512	3.1151493097409544	5.230298619481909	192.1337127685547	192.13890075683594
364	192.961181640625	2.1094999999999997					1	DETECTED	192.9612 m/z @2.11 [CD8355_2.mzXML]	192.961181640625	2.1094999999999997	2.0384	20.002666666666666	17.964266666666667	12022.216796875	1613950.1275406186	0	1181	0.18090917685181562	90.72487805915065	198.60115767124276	192.9565887451172	192.96881103515625
365	193.08587646484375	10.493333333333334					1	DETECTED	193.0859 m/z @10.49 [CD8355_2.mzXML]	193.08587646484375	10.493333333333334	5.17555	10.675983333333333	5.500433333333333	12551.78125	920271.2130750731	0	1181	0.1011585085406086	0.5156395717753454	0.02728703077917355	193.08009338378906	193.08633422851562
366	194.03204345703125	1.8683333333333332					1	DETECTED	194.0320 m/z @1.87 [CD8355_2.mzXML]	194.03204345703125	1.8683333333333332	0.11915	19.9845	19.86535	5695.63720703125	2653357.477257722	0	1181	17.928384338060738	5.678464235690942	4.503448816189665	194.03147888183594	194.03451538085938
367	194.9624786376953	11.127433333333332					1	DETECTED	194.9625 m/z @11.13 [CD8355_2.mzXML]	194.9624786376953	11.127433333333332	10.724783333333333	15.36745	4.642666666666667	4400.12841796875	654758.7302131349	0	1181	3.8817303803337797	5.765139285566463	10.530278571132927	194.9622802734375	194.9640350341797
368	194.97657775878906	11.964566666666666					1	DETECTED	194.9766 m/z @11.96 [CD8355_2.mzXML]	194.97657775878906	11.964566666666666	11.55775	14.5186	2.960849999999999	7448.51708984375	488142.732190796	0	1181	0.385516292775808	3.6390470728010214	6.278094145602043	194.97610473632812	194.9772186279297
369	195.02972412109375	16.34175					1	DETECTED	195.0297 m/z @16.34 [CD8355_2.mzXML]	195.02972412109375	16.34175	0.15598333333333333	20.002666666666666	19.846683333333335	7316.12890625	2750412.311610503	0	1181	7.580864631046095	0.6130906166529028	0.2260667528656639	195.02523803710938	195.03477478027344
370	195.0644989013672	10.894866666666667					1	DETECTED	195.0645 m/z @10.89 [CD8355_2.mzXML]	195.0644989013672	10.894866666666667	10.877916666666666	13.256816666666667	2.3789000000000016	13934.0693359375	359228.94165606773	0	1181	0.21568969584592423	70.17404129792955	139.3480825958591	195.0642852783203	195.0653839111328
371	195.08750915527344	9.891766666666665					1	DETECTED	195.0875 m/z @9.89 [CD8355_2.mzXML]	195.08750915527344	9.891766666666665	0.10098333333333334	20.002666666666666	19.901683333333335	39374.89453125	1.2230930787121585E7	0	1181	13.195348932310221	0.7674006029339986	0.7142340904321207	195.0863037109375	195.0910186767578
372	195.1011962890625	12.0465					1	DETECTED	195.1012 m/z @12.05 [CD8355_2.mzXML]	195.1011962890625	12.0465	1.6737166666666667	12.320333333333334	10.646616666666667	20149.97265625	3822431.755042602	0	1181	0.5744324438961232	0.5131996073056573	3.5469808067105038	195.0989990234375	195.10154724121094
373	195.11282348632812	9.318766666666667					1	DETECTED	195.1128 m/z @9.32 [CD8355_2.mzXML]	195.11282348632812	9.318766666666667	9.272333333333334	9.60125	0.3289166666666663	17913.369140625	135122.56957568336	0	1181	0.08427670601552606	3.5418162239770585	6.083632447954117	195.11257934570312	195.11293029785156
374	196.00238037109375	19.966333333333335					1	DETECTED	196.0024 m/z @19.97 [CD8355_2.mzXML]	196.00238037109375	19.966333333333335	0.11915	20.002666666666666	19.883516666666665	4457.2578125	2225546.6529500126	0	1181	18.581199842880235	0.5009153271958825	0.0018306543917649886	196.00205993652344	196.00343322753906
375	196.06033325195312	9.272333333333334					1	DETECTED	196.0603 m/z @9.27 [CD8355_2.mzXML]	196.06033325195312	9.272333333333334	3.65375	18.506666666666668	14.852916666666667	3254.69677734375	1170287.2880960694	0	1181	8.220235756742051	1.3217670527861412	1.6435341055722825	196.05999755859375	196.06874084472656
376	196.09849548339844	14.42475					1	DETECTED	196.0985 m/z @14.42 [CD8355_2.mzXML]	196.09849548339844	14.42475	0.26581666666666665	19.711166666666667	19.44535	5178.109375	1900446.7772106035	0	1181	0.7989687815430244	0.6866813178017177	0.3352022479652787	196.09019470214844	196.10464477539062
377	196.864990234375	1.9667666666666668					1	DETECTED	196.8650 m/z @1.97 [CD8355_2.mzXML]	196.864990234375	1.9667666666666668	1.7054	2.2647166666666667	0.5593166666666667	25190.826171875	383309.2097763674	0	1181	0.24499577334402178	1.0699846958296133	1.1399693916592266	196.86468505859375	196.8655548095703
378	196.95606994628906	11.682516666666666					1	DETECTED	196.9561 m/z @11.68 [CD8355_2.mzXML]	196.95606994628906	11.682516666666666	11.160283333333332	15.567766666666667	4.407483333333335	6793.291015625	624183.0377453616	0	1181	0.8468822465051584	4.2198410672113305	7.439682134422661	196.9556427001953	196.95648193359375
379	197.06683349609375	8.917016666666665					1	DETECTED	197.0668 m/z @8.92 [CD8355_2.mzXML]	197.06683349609375	8.917016666666665	8.7766	20.002666666666666	11.226066666666666	13473.82421875	2701647.2604742763	0	1181	5.964173863464897	32.512681489624235	5.091492034496714	197.0634765625	197.06765747070312
380	197.12840270996094	9.719850000000001					1	DETECTED	197.1284 m/z @9.72 [CD8355_2.mzXML]	197.12840270996094	9.719850000000001	2.278583333333333	10.211516666666666	7.932933333333333	26792.052734375	949750.253016999	0	1181	0.0834449738047951	0.8904973393326345	0.35522205712926136	197.12789916992188	197.12954711914062
381	198.0315399169922	10.436633333333333					1	DETECTED	198.0315 m/z @10.44 [CD8355_2.mzXML]	198.0315399169922	10.436633333333333	9.686566666666666	15.60385	5.917283333333334	92501.3203125	1254194.124554505	0	1181	0.10310237798307575	0.7899172518966344	5.050426160567887	198.02162170410156	198.03199768066406
382	198.05255126953125	10.522549999999999					1	DETECTED	198.0526 m/z @10.52 [CD8355_2.mzXML]	198.05255126953125	10.522549999999999	9.417916666666667	10.581266666666666	1.1633499999999994	45278.30078125	1641708.1582987048	0	1181	1.1572754447608222	0.5265774465131721	0.053154893026344116	198.05239868164062	198.0534210205078
383	198.08485412597656	1.8263833333333332					1	DETECTED	198.0849 m/z @1.83 [CD8355_2.mzXML]	198.08485412597656	1.8263833333333332	1.76945	13.153866666666666	11.384416666666667	22071.197265625	1812438.418382324	0	1181	0.10034794349142029	99.9802400468385	198.960480093677	198.08421325683594	198.08924865722656
384	198.86212158203125	1.9667666666666668					1	DETECTED	198.8621 m/z @1.97 [CD8355_2.mzXML]	198.86212158203125	1.9667666666666668	1.7221166666666667	2.2368333333333337	0.5147166666666669	23966.658203125	398089.387550293	0	1181	0.1892392692542344	1.0519449553784321	0.87563075789773	198.8613739013672	198.86236572265625
385	198.94003295898438	1.5536666666666668					1	DETECTED	198.9400 m/z @1.55 [CD8355_2.mzXML]	198.94003295898438	1.5536666666666668	1.4331333333333334	1.6895666666666667	0.2564333333333333	278718.15625	2084360.397209472	0	1181	0.12637989208100753	0.8714657235817567	0.6452150754084713	198.93408203125	198.9400634765625
386	199.005859375	9.110199999999999					1	DETECTED	199.0059 m/z @9.11 [CD8355_2.mzXML]	199.005859375	9.110199999999999	8.970016666666668	9.1713	0.2012833333333326	3591.996337890625	23325.070864013644	0	1181	0.13204755544418134	0.7179289026275204	0.4358578052550407	199.00511169433594	199.00669860839844
387	199.0172576904297	16.8785					1	DETECTED	199.0173 m/z @16.88 [CD8355_2.mzXML]	199.0172576904297	16.8785	0.13723333333333335	18.981833333333334	18.8446	1941.695068359375	1087622.1504541938	0	1181	2.6030978630095536	0.5628188229484826	0.12563764589696533	199.01588439941406	199.02005004882812
388	200.02859497070312	10.45045					1	DETECTED	200.0286 m/z @10.45 [CD8355_2.mzXML]	200.02859497070312	10.45045	1.8821166666666669	10.675983333333333	8.793866666666666	30695.8125	7994424.072290891	0	1181	0.1586810844062274	0.5120820358210275	0.018122495395894122	200.02320861816406	200.02867126464844
389	200.04037475585938	1.6895666666666667					1	DETECTED	200.0404 m/z @1.69 [CD8355_2.mzXML]	200.04037475585938	1.6895666666666667	1.6281999999999999	16.471600000000002	14.843400000000003	31010.3515625	1364691.3382550662	0	1181	0.03182054215468022	120.940249864204	223.940287073012	200.04014587402344	200.04530334472656
390	200.10043334960938	1.8963833333333333					1	DETECTED	200.1004 m/z @1.90 [CD8355_2.mzXML]	200.10043334960938	1.8963833333333333	1.8963833333333333	9.823	7.926616666666667	9922.1865234375	578125.1297365724	0	1181	7.421687611248417	null	null	200.09095764160156	200.10084533691406
391	200.127685546875	1.9527166666666667					1	DETECTED	200.1277 m/z @1.95 [CD8355_2.mzXML]	200.127685546875	1.9527166666666667	1.9386	11.061033333333334	9.122433333333333	10473.7470703125	818550.0876374207	0	1181	0.26868306586150315	323.10861865407577	645.2172373081515	200.12754821777344	200.1289825439453
392	200.9376678466797	1.5391833333333333					1	DETECTED	200.9377 m/z @1.54 [CD8355_2.mzXML]	200.9376678466797	1.5391833333333333	1.4331333333333334	1.6127333333333334	0.17959999999999998	37403.44140625	268732.6492681883	0	1181	0.12400100655036495	0.8453024653898598	0.7886414067816578	200.93736267089844	200.93772888183594
393	200.97308349609375	1.4946833333333334					1	DETECTED	200.9731 m/z @1.49 [CD8355_2.mzXML]	200.97308349609375	1.4946833333333334	0.13723333333333335	1.6281999999999999	1.4909666666666666	52787.7890625	1460359.8700298157	0	1181	0.12338566901411441	0.5491792208430022	0.10280372226168798	200.96786499023438	200.97311401367188
394	201.015869140625	1.8963833333333333					1	DETECTED	201.0159 m/z @1.90 [CD8355_2.mzXML]	201.015869140625	1.8963833333333333	1.76945	2.5117833333333333	0.7423333333333333	27244.798828125	489860.6481361084	0	1181	1.2471632297965807	2.9241071428571423	4.848214285714285	201.01571655273438	201.0160369873047
395	201.11192321777344	0.8678333333333333					1	DETECTED	201.1119 m/z @0.87 [CD8355_2.mzXML]	201.11192321777344	0.8678333333333333	0.10098333333333334	20.002666666666666	19.901683333333335	40734.9765625	2.991381267082077E7	1	1181	14.262093661209793	12.976255677990046	16.006226799050292	201.1112518310547	201.11233520507812
396	202.11544799804688	0.13723333333333335					1	DETECTED	202.1154 m/z @0.14 [CD8355_2.mzXML]	202.11544799804688	0.13723333333333335	0.13723333333333335	20.002666666666666	19.865433333333332	5061.572265625	3211722.604757081	0	1181	18.25815501973604	null	null	202.10626220703125	202.1157989501953
397	202.9707489013672	1.5391833333333333					1	DETECTED	202.9707 m/z @1.54 [CD8355_2.mzXML]	202.9707489013672	1.5391833333333333	1.44915	1.6281999999999999	0.17904999999999993	15294.42578125	117022.29508447259	0	1181	0.15844787357654955	0.9943539429840788	0.9887078859681575	202.97018432617188	202.97080993652344
398	203.03152465820312	1.8963833333333333					1	DETECTED	203.0315 m/z @1.90 [CD8355_2.mzXML]	203.03152465820312	1.8963833333333333	1.4331333333333334	9.3839	7.950766666666667	82632.90625	4499201.230736694	0	1181	0.483806823492714	8.583062242962999	16.157563832855633	203.02252197265625	203.03778076171875
399	203.05210876464844	1.7980333333333334					1	DETECTED	203.0521 m/z @1.80 [CD8355_2.mzXML]	203.05210876464844	1.7980333333333334	1.6737166666666667	10.391950000000001	8.718233333333334	2212923.5	2.7524156595783487E7	1	1181	0.082304345606111	4.361220133549575	7.855100439104441	203.05209350585938	203.053955078125
400	203.8233642578125	9.199783333333333					1	DETECTED	203.8234 m/z @9.20 [CD8355_2.mzXML]	203.8233642578125	9.199783333333333	0.4482666666666667	9.3839	8.935633333333334	15973.8955078125	839498.2881185914	0	1181	0.09485689251784812	0.5105191290652478	0.03304533573506812	203.8233642578125	203.82850646972656
401	204.0557403564453	1.7980333333333334					1	DETECTED	204.0557 m/z @1.80 [CD8355_2.mzXML]	204.0557403564453	1.7980333333333334	1.76945	10.7759	9.006450000000001	125598.875	1899270.99074524	0	1181	0.08634649035691933	152.04276329821337	14.750752012500037	204.05516052246094	204.06565856933594
402	204.0657958984375	10.478399999999999					1	DETECTED	204.0658 m/z @10.48 [CD8355_2.mzXML]	204.0657958984375	10.478399999999999	0.17426666666666665	19.492	19.317733333333333	2547.37646484375	1349023.9283107598	0	1181	7.799838275310494	0.9373778807210053	0.8747557614420106	204.0657958984375	204.0706787109375
403	204.12281799316406	1.8821166666666669					1	DETECTED	204.1228 m/z @1.88 [CD8355_2.mzXML]	204.12281799316406	1.8821166666666669	1.8546333333333334	8.181000000000001	6.326366666666668	1083694.25	7537827.622726559	1	1181	0.0551623022466583	8.961904266162023	10.255287113681167	204.12245178222656	204.1240692138672
404	204.41624450683594	9.199783333333333					1	DETECTED	204.4162 m/z @9.20 [CD8355_2.mzXML]	204.41624450683594	9.199783333333333	4.2796666666666665	9.350950000000001	5.0712833333333345	13545.494140625	1117163.9251541751	0	1181	0.09471838874007688	0.5164416932569973	0.028354605351804937	204.40748596191406	204.4163360595703
405	204.95672607421875	1.6281999999999999					1	DETECTED	204.9567 m/z @1.63 [CD8355_2.mzXML]	204.95672607421875	1.6281999999999999	1.5682333333333331	1.6737166666666667	0.1054833333333336	55359.27734375	226787.98894921897	0	1181	0.06812052210634145	0.8697392285243384	0.7719866554321619	204.95663452148438	204.9568634033203
406	205.0244140625	1.8263833333333332					1	DETECTED	205.0244 m/z @1.83 [CD8355_2.mzXML]	205.0244140625	1.8263833333333332	1.4141666666666666	1.8263833333333332	0.4122166666666667	10628.439453125	169865.33070666506	0	1181	0.3842354885709045	0.5	null	205.0242919921875	205.02464294433594
407	205.05638122558594	1.7980333333333334					1	DETECTED	205.0564 m/z @1.80 [CD8355_2.mzXML]	205.05638122558594	1.7980333333333334	1.76945	19.383166666666668	17.61371666666667	22266.080078125	1956906.432495972	0	1181	7.5644727690118945	308.1116618075794	260.49302865964404	205.04660034179688	205.06637573242188
408	205.08551025390625	12.436516666666668					1	DETECTED	205.0855 m/z @12.44 [CD8355_2.mzXML]	205.08551025390625	12.436516666666668	0.10098333333333334	20.002666666666666	19.901683333333335	14437.3330078125	4397070.127886052	0	1181	3.405460335087083	0.9282358334942227	0.25074366740998566	205.07730102539062	205.0863494873047
409	205.09690856933594	9.199783333333333					1	DETECTED	205.0969 m/z @9.20 [CD8355_2.mzXML]	205.09690856933594	9.199783333333333	9.092649999999999	10.758700000000001	1.666050000000002	4827467.0	3.5973098111499056E7	1	1181	0.09650963018105507	1.7469504277199168	1.5241088174841766	205.09628295898438	205.09719848632812
410	205.1262664794922	1.8821166666666669					1	DETECTED	205.1263 m/z @1.88 [CD8355_2.mzXML]	205.1262664794922	1.8821166666666669	1.8405	9.272333333333334	7.4318333333333335	90555.4140625	1426174.962242432	0	1181	0.33040980255996155	88.80050439175315	6.151686536491798	205.1172332763672	205.13565063476562
411	205.1492919921875	9.185599999999999					1	DETECTED	205.1493 m/z @9.19 [CD8355_2.mzXML]	205.1492919921875	9.185599999999999	9.1419	11.800533333333334	2.6586333333333343	5043.29052734375	228169.76725994868	0	1181	0.03860693666868187	30.41914569031316	59.83829138062632	205.14039611816406	205.15863037109375
412	205.7809295654297	9.185599999999999					1	DETECTED	205.7809 m/z @9.19 [CD8355_2.mzXML]	205.7809295654297	9.185599999999999	9.126516666666667	9.367533333333334	0.24101666666666688	12412.5478515625	78308.7316445312	0	1181	0.11943603565717176	1.8991825687487218	2.472255970086952	205.7805938720703	205.78111267089844
413	205.98681640625	11.324366666666666					1	DETECTED	205.9868 m/z @11.32 [CD8355_2.mzXML]	205.98681640625	11.324366666666666	0.11915	20.002666666666666	19.883516666666665	16713.58203125	3978653.851752197	0	1181	0.740128749435522	4.6054287897240815	2.5279772128949	205.98666381835938	205.994873046875
414	206.08103942871094	10.283999999999999					1	DETECTED	206.0810 m/z @10.28 [CD8355_2.mzXML]	206.08103942871094	10.283999999999999	0.9587	19.802333333333333	18.843633333333333	60662.97265625	1977920.3442236653	0	1181	0.08746292501302655	0.5451848575392236	4.275839723100708	206.0765380859375	206.089599609375
415	206.10015869140625	9.199783333333333					1	DETECTED	206.1002 m/z @9.20 [CD8355_2.mzXML]	206.10015869140625	9.199783333333333	9.092649999999999	10.193783333333332	1.1011333333333333	518331.375	3752573.954652715	0	1181	0.09328722079933804	1.594242152266661	1.5082618133532502	206.10008239746094	206.10061645507812
416	206.38243103027344	9.199783333333333					1	DETECTED	206.3824 m/z @9.20 [CD8355_2.mzXML]	206.38243103027344	9.199783333333333	1.2323666666666666	9.272333333333334	8.039966666666668	15379.6005859375	1223277.853265564	0	1181	0.09600241626822204	0.5045529186582854	0.009105837316570798	206.3734893798828	206.385986328125
417	206.8936309814453	1.76945					1	DETECTED	206.8936 m/z @1.77 [CD8355_2.mzXML]	206.8936309814453	1.76945	1.6585166666666666	2.0242166666666668	0.36570000000000014	85996.84375	658318.4285329591	0	1181	0.1055825534430872	1.7143590554029595	1.786519506917043	206.89352416992188	206.89389038085938
418	206.99090576171875	16.212300000000003					1	DETECTED	206.9909 m/z @16.21 [CD8355_2.mzXML]	206.99090576171875	16.212300000000003	0.13723333333333335	19.9845	19.847266666666666	6229.32373046875	2272307.576109376	0	1181	1.3095167033625206	0.6173307731227656	0.24609405445458382	206.9871063232422	206.9987030029297
419	207.02627563476562	10.211516666666666					1	DETECTED	207.0263 m/z @10.21 [CD8355_2.mzXML]	207.02627563476562	10.211516666666666	1.4331333333333334	15.132900000000001	13.699766666666667	14319.693359375	2977161.6770846546	0	1181	2.3129815620897087	0.7672516079026567	6.892849941442273	207.0162811279297	207.02638244628906
420	207.10443115234375	9.199783333333333					1	DETECTED	207.1044 m/z @9.20 [CD8355_2.mzXML]	207.10443115234375	9.199783333333333	5.821766666666666	9.979816666666666	4.15805	16909.728515625	578940.077428772	0	1181	0.09901847937022445	0.6154572949610473	0.6354594048837678	207.10072326660156	207.11273193359375
421	208.0491180419922	15.898983333333332					1	DETECTED	208.0491 m/z @15.90 [CD8355_2.mzXML]	208.0491180419922	15.898983333333332	0.37520000000000003	19.966333333333335	19.591133333333335	13460.8046875	4256025.421870603	0	1181	7.858166119870713	0.6310038253132023	0.5671945384467761	208.04795837402344	208.0492401123047
422	208.13307189941406	8.759166666666665					1	DETECTED	208.1331 m/z @8.76 [CD8355_2.mzXML]	208.13307189941406	8.759166666666665	8.396433333333333	8.846883333333333	0.45045	4309.4970703125	49914.079014312854	0	1181	0.11832387021089552	0.6209106781841581	0.25796169456639884	208.1327362060547	208.13333129882812
423	208.8905029296875	1.7545666666666666					1	DETECTED	208.8905 m/z @1.75 [CD8355_2.mzXML]	208.8905029296875	1.7545666666666666	1.6737166666666667	1.9104833333333333	0.23676666666666657	57939.75390625	357800.02707421884	0	1181	0.35894118509794004	1.4642341785198947	1.9284683570397894	208.8905029296875	208.89100646972656
424	208.97816467285156	13.7463					1	DETECTED	208.9782 m/z @13.75 [CD8355_2.mzXML]	208.97816467285156	13.7463	11.588233333333333	14.809633333333332	3.221399999999999	6945.57177734375	596245.4387086182	0	1181	2.151210494803264	0.7463624849402241	0.4927249698804482	208.97799682617188	208.979248046875
425	209.03338623046875	1.5245666666666666					1	DETECTED	209.0334 m/z @1.52 [CD8355_2.mzXML]	209.03338623046875	1.5245666666666666	1.4141666666666666	5.54145	4.127283333333334	47759.98046875	712070.7859202882	0	1181	0.10398341240313713	13.194124841976214	0.6770168921606013	209.03240966796875	209.04006958007812
426	209.04544067382812	15.917316666666666					1	DETECTED	209.0454 m/z @15.92 [CD8355_2.mzXML]	209.04544067382812	15.917316666666666	0.15598333333333333	20.002666666666666	19.846683333333335	25758.70703125	6986426.930758573	0	1181	2.6438550135461476	0.6312081647574926	0.5430886999500038	209.04403686523438	209.04591369628906
427	209.09185791015625	7.712383333333333					1	DETECTED	209.0919 m/z @7.71 [CD8355_2.mzXML]	209.09185791015625	7.712383333333333	5.786683333333333	12.167366666666668	6.380683333333335	11959.5341796875	1357671.6138834842	0	1181	0.807621056380972	0.6091762223221996	0.2825848885085631	209.08432006835938	209.0926055908203
428	209.11683654785156	12.013766666666667					1	DETECTED	209.1168 m/z @12.01 [CD8355_2.mzXML]	209.11683654785156	12.013766666666667	11.619083333333332	12.453066666666667	0.8339833333333342	121695.59375	1276393.5047254018	1	1181	0.09462147579281499	0.9082660749255868	0.5615689434077739	209.11399841308594	209.11720275878906
429	210.1203155517578	12.0465					1	DETECTED	210.1203 m/z @12.05 [CD8355_2.mzXML]	210.1203155517578	12.0465	0.7764166666666666	13.580633333333333	12.804216666666667	16752.1796875	2816728.894488556	0	1181	0.05236374636267804	0.5680622000724632	0.13612440014492644	210.11293029785156	210.1204833984375
430	210.93496704101562	11.699366666666666					1	DETECTED	210.9350 m/z @11.70 [CD8355_2.mzXML]	210.93496704101562	11.699366666666666	11.010633333333335	18.100166666666667	7.089533333333332	12020.4716796875	1079145.9316029658	0	1181	0.22038684520758167	4.0598826123141265	7.230663450270338	210.93458557128906	210.93624877929688
431	211.0418701171875	2.44425					1	DETECTED	211.0419 m/z @2.44 [CD8355_2.mzXML]	211.0418701171875	2.44425	2.138383333333333	17.841666666666665	15.703283333333331	22442.03515625	2189364.239710632	0	1181	0.48355712340951795	1.8772206870014507	2.965901973150355	211.04112243652344	211.05076599121094
432	211.08001708984375	14.195433333333334					1	DETECTED	211.0800 m/z @14.20 [CD8355_2.mzXML]	211.08001708984375	14.195433333333334	12.013766666666667	16.786166666666666	4.772399999999999	4143.1923828125	667514.2478273923	0	1181	0.8312012603774601	1.0937509549274254	0.7009953264564431	211.0711212158203	211.08059692382812
433	211.13233947753906	11.6343					1	DETECTED	211.1323 m/z @11.63 [CD8355_2.mzXML]	211.13233947753906	11.6343	0.10098333333333334	20.002666666666666	19.901683333333335	6056.5126953125	3505040.2862964524	0	1181	14.159998591012817	0.8627909866921774	0.984843916651322	211.12265014648438	211.13343811035156
434	211.14393615722656	10.320133333333333					1	DETECTED	211.1439 m/z @10.32 [CD8355_2.mzXML]	211.14393615722656	10.320133333333333	10.193783333333332	10.50765	0.3138666666666676	24184.705078125	206944.66151184132	0	1181	0.1429357676787255	1.106401912473737	1.0548756515605908	211.14376831054688	211.1443328857422
435	211.1692352294922	14.18035					1	DETECTED	211.1692 m/z @14.18 [CD8355_2.mzXML]	211.1692352294922	14.18035	13.168533333333333	14.86015	1.6916166666666683	5150.97900390625	259378.83853637706	0	1181	0.5024886526428549	0.8359304221779303	0.6718608443558608	211.16859436035156	211.17544555664062
436	212.01922607421875	11.339116666666666					1	DETECTED	212.0192 m/z @11.34 [CD8355_2.mzXML]	212.01922607421875	11.339116666666666	8.248816666666666	11.817833333333335	3.569016666666668	82648.90625	1322963.7451586921	0	1181	0.08837570867357947	2.7132124839607186	4.871206658617846	212.0187225341797	212.0222625732422
437	212.83895874023438	1.9667666666666668					1	DETECTED	212.8390 m/z @1.97 [CD8355_2.mzXML]	212.83895874023438	1.9667666666666668	1.7221166666666667	2.222783333333333	0.5006666666666664	16289.8232421875	333138.6440675049	0	1181	0.38530394425716463	1.0232304652905504	1.0464609305811008	212.83859252929688	212.83908081054688
438	213.16326904296875	14.42475					1	DETECTED	213.1633 m/z @14.42 [CD8355_2.mzXML]	213.16326904296875	14.42475	9.126516666666667	14.842716666666666	5.716199999999999	2787.091796875	563796.9973003542	0	1181	5.5029743962234186	0.5394439655985958	0.07888793119719152	213.1553955078125	213.1641082763672
439	213.95909118652344	18.265666666666668					1	DETECTED	213.9591 m/z @18.27 [CD8355_2.mzXML]	213.95909118652344	18.265666666666668	0.11915	20.002666666666666	19.883516666666665	3039.372802734375	1279926.6284877937	0	1181	1.2960015956060822	0.5478604250035131	0.09572085000702604	213.9525146484375	213.9598388671875
440	214.02645874023438	10.522549999999999					1	DETECTED	214.0265 m/z @10.52 [CD8355_2.mzXML]	214.02645874023438	10.522549999999999	10.50765	10.581266666666666	0.07361666666666622	3941.6201171875	14353.302301025516	0	1181	0.1693345387899452	2.4703579418345987	3.940715883669197	214.0264129638672	214.026611328125
441	214.05885314941406	1.8546333333333334					1	DETECTED	214.0589 m/z @1.85 [CD8355_2.mzXML]	214.05885314941406	1.8546333333333334	1.6895666666666667	9.452033333333333	7.762466666666666	23519.470703125	862434.0444172361	0	1181	0.05838946081767582	23.513126009693046	46.02625201938609	214.05125427246094	214.05902099609375
442	214.835693359375	1.7545666666666666					1	DETECTED	214.8357 m/z @1.75 [CD8355_2.mzXML]	214.835693359375	1.7545666666666666	1.7054	2.1524666666666668	0.4470666666666667	16114.05859375	306986.99235620117	0	1181	0.09545708914518913	4.54644067796611	8.09288135593222	214.83560180664062	214.8361358642578
443	214.91729736328125	1.5682333333333331					1	DETECTED	214.9173 m/z @1.57 [CD8355_2.mzXML]	214.91729736328125	1.5682333333333331	1.4331333333333334	1.6585166666666666	0.22538333333333327	1001697.875	6304466.316496089	0	1181	0.10724150097146179	0.7298869514826432	0.4313342118490614	214.91664123535156	214.91758728027344
444	214.9888153076172	1.4946833333333334					1	DETECTED	214.9888 m/z @1.49 [CD8355_2.mzXML]	214.9888153076172	1.4946833333333334	0.5755833333333332	1.6127333333333334	1.03715	62801.95703125	449865.93544302345	0	1181	0.09859154873480591	1.4724381646804787	2.1039334006579127	214.98837280273438	214.99600219726562
445	215.01611328125	1.9667666666666668					1	DETECTED	215.0161 m/z @1.97 [CD8355_2.mzXML]	215.01611328125	1.9667666666666668	1.8821166666666669	10.493333333333334	8.611216666666667	63437.6171875	2697727.7924812636	0	1181	0.16738173630544195	11.972402754152474	6.766331989782839	215.01553344726562	215.02334594726562
446	215.12583923339844	11.5267					1	DETECTED	215.1258 m/z @11.53 [CD8355_2.mzXML]	215.12583923339844	11.5267	1.3412166666666667	19.455666666666666	18.114449999999998	4231.365234375	1731587.4912955626	0	1181	8.297648066682292	0.8892287880300229	0.7784575760600461	215.11944580078125	215.12777709960938
447	215.1637420654297	12.201883333333335					1	DETECTED	215.1637 m/z @12.20 [CD8355_2.mzXML]	215.1637420654297	12.201883333333335	11.931866666666668	13.094249999999999	1.1623833333333309	7864.68115234375	225895.6945530393	0	1181	0.9454880683258846	2.1524288624158947	3.3048577248317894	215.16329956054688	215.1705780029297
448	215.9209442138672	1.5682333333333331					1	DETECTED	215.9209 m/z @1.57 [CD8355_2.mzXML]	215.9209442138672	1.5682333333333331	1.44915	6.9141	5.46495	26617.380859375	957737.0974798583	0	1181	0.11363945252768293	22.945906228131584	44.891812456263175	215.92022705078125	215.92112731933594
449	216.92239379882812	1.6895666666666667					1	DETECTED	216.9224 m/z @1.69 [CD8355_2.mzXML]	216.92239379882812	1.6895666666666667	1.4946833333333334	11.2261	9.731416666666668	164873.6875	8585043.19376465	0	1181	0.1505565365697883	24.9672881210981	4.397814963369645	216.91319274902344	216.92259216308594
450	216.95059204101562	1.5682333333333331					1	DETECTED	216.9506 m/z @1.57 [CD8355_2.mzXML]	216.95059204101562	1.5682333333333331	1.4331333333333334	1.6281999999999999	0.1950666666666665	133734.59375	978372.7971396479	0	1181	0.12188305102596386	0.7196383915673596	0.489434697737383	216.95016479492188	216.95069885253906
451	217.04652404785156	10.894866666666667					1	DETECTED	217.0465 m/z @10.89 [CD8355_2.mzXML]	217.04652404785156	10.894866666666667	6.8605833333333335	18.17366666666667	11.313083333333335	6735.55615234375	857828.1285141605	0	1181	0.10546407098790844	1.4021180961509068	1.4858285892156864	217.0380859375	217.0545654296875
452	217.0818328857422	1.8546333333333334					1	DETECTED	217.0818 m/z @1.85 [CD8355_2.mzXML]	217.0818328857422	1.8546333333333334	1.8546333333333334	17.767666666666667	15.913033333333333	64869.296875	1830026.5393017882	0	1181	null	null	null	217.0810546875	217.08966064453125
453	217.0919952392578	10.320133333333333					1	DETECTED	217.0920 m/z @10.32 [CD8355_2.mzXML]	217.0919952392578	10.320133333333333	9.28745	10.37375	1.0862999999999996	2099.343505859375	83882.98728405763	0	1181	0.06880653343909593	0.5259598779877664	0.05191975597553299	217.0918731689453	217.094482421875
454	217.12139892578125	18.92683333333333					1	DETECTED	217.1214 m/z @18.93 [CD8355_2.mzXML]	217.12139892578125	18.92683333333333	0.13723333333333335	20.002666666666666	19.865433333333332	8498.8349609375	2641872.213382413	0	1181	3.2162511574829864	0.5563630153858621	0.12521988198285058	217.12030029296875	217.12200927734375
455	218.0810089111328	9.213933333333333					1	DETECTED	218.0810 m/z @9.21 [CD8355_2.mzXML]	218.0810089111328	9.213933333333333	9.1419	18.413999999999998	9.272099999999998	3456.5361328125	944528.9331888733	0	1181	6.562257911537076	64.35978713558511	127.71957427117023	218.08084106445312	218.08612060546875
456	218.138427734375	1.9527166666666667					1	DETECTED	218.1384 m/z @1.95 [CD8355_2.mzXML]	218.138427734375	1.9527166666666667	0.10098333333333334	20.002666666666666	19.901683333333335	21694.494140625	3067736.943496276	0	1181	2.1424276561770688	2.924180516626021	16.160809764760863	218.1372528076172	218.14369201660156
457	218.21116638183594	10.37375					1	DETECTED	218.2112 m/z @10.37 [CD8355_2.mzXML]	218.21116638183594	10.37375	10.355633333333333	10.478399999999999	0.12276666666666536	9212.130859375	41591.704985901146	0	1181	0.08530407798979489	3.388224471021268	12.2072623905049	218.21115112304688	218.21165466308594
458	218.91940307617188	1.6895666666666667					1	DETECTED	218.9194 m/z @1.69 [CD8355_2.mzXML]	218.91940307617188	1.6895666666666667	1.44915	8.061083333333334	6.611933333333335	61036.6328125	2370998.1683485107	0	1181	0.1953287462962634	53.699914110557515	26.467132837750945	218.9102020263672	218.92079162597656
459	218.9836883544922	1.4946833333333334					1	DETECTED	218.9837 m/z @1.49 [CD8355_2.mzXML]	218.9836883544922	1.4946833333333334	1.44915	1.5978166666666667	0.14866666666666672	24751.47265625	149571.48389160153	0	1181	0.11650188356153968	1.6325036603221057	2.2650073206442114	218.98358154296875	218.9838409423828
460	219.02603149414062	1.76945					1	DETECTED	219.0260 m/z @1.77 [CD8355_2.mzXML]	219.02603149414062	1.76945	1.7221166666666667	9.518849999999999	7.796733333333332	1615717.625	1.462241657208927E7	1	1181	0.06245241886977326	6.267585278246592	8.232638821447171	219.0176544189453	219.0279541015625
461	219.043212890625	8.688899999999999					1	DETECTED	219.0432 m/z @8.69 [CD8355_2.mzXML]	219.043212890625	8.688899999999999	7.2162	11.30935	4.0931500000000005	5967.138671875	601551.576589508	0	1181	0.10512114181273091	1.3896754260881388	1.7793508521762775	219.0406036376953	219.04917907714844
462	219.11721801757812	14.809633333333332					1	DETECTED	219.1172 m/z @14.81 [CD8355_2.mzXML]	219.11721801757812	14.809633333333332	9.302816666666667	19.273500000000002	9.970683333333335	9933.5087890625	1393755.9937167647	0	1181	0.3079621587032868	0.9358915731193485	0.6751852777300055	219.1099853515625	219.11805725097656
463	219.17398071289062	12.235733333333334					1	DETECTED	219.1740 m/z @12.24 [CD8355_2.mzXML]	219.17398071289062	12.235733333333334	0.13723333333333335	19.966333333333335	19.8291	12954.6318359375	1908540.7529876407	0	1181	1.5555141478732963	1.2648066459630423	1.1882980735425965	219.17343139648438	219.17495727539062
464	220.02967834472656	1.76945					1	DETECTED	220.0297 m/z @1.77 [CD8355_2.mzXML]	220.02967834472656	1.76945	1.7386000000000001	5.036566666666667	3.2979666666666674	84291.140625	1013186.574185547	0	1181	0.08403286556473799	38.287255058613965	14.404736893200583	220.02947998046875	220.03773498535156
465	220.11781311035156	8.917016666666665					1	DETECTED	220.1178 m/z @8.92 [CD8355_2.mzXML]	220.11781311035156	8.917016666666665	3.3936333333333333	14.74415	11.350516666666666	10493.1044921875	826714.70196048	0	1181	0.14516461226344113	1.0274967335841863	0.48555513236745396	220.11708068847656	220.1204071044922
466	220.93435668945312	1.6127333333333334					1	DETECTED	220.9344 m/z @1.61 [CD8355_2.mzXML]	220.93435668945312	1.6127333333333334	1.5536666666666668	1.7054	0.15173333333333328	114724.8203125	529255.5566967776	0	1181	0.07257500877784473	1.3276254307332864	1.9459106139769407	220.93418884277344	220.94381713867188
467	220.98123168945312	1.4946833333333334					1	DETECTED	220.9812 m/z @1.49 [CD8355_2.mzXML]	220.98123168945312	1.4946833333333334	1.4646833333333333	1.5682333333333331	0.10354999999999981	6642.548828125	30293.280674194306	0	1181	0.03558487744564065	1.7258333333333287	2.4516666666666573	220.9811248779297	220.98165893554688
468	220.99708557128906	1.44915					1	DETECTED	220.9971 m/z @1.45 [CD8355_2.mzXML]	220.99708557128906	1.44915	1.4331333333333334	19.60183333333333	18.168699999999998	3389.746826171875	1808199.2493195506	0	1181	14.03625666747085	567.1810613943843	840.0587768185441	220.99566650390625	221.007080078125
469	221.02442932128906	1.76945					1	DETECTED	221.0244 m/z @1.77 [CD8355_2.mzXML]	221.02442932128906	1.76945	1.7054	9.350950000000001	7.645550000000001	108723.921875	2353338.226923828	0	1181	0.06470953827419956	4.32763381179065	5.042366675792286	221.01841735839844	221.02479553222656
470	221.05282592773438	11.542300000000001					1	DETECTED	221.0528 m/z @11.54 [CD8355_2.mzXML]	221.05282592773438	11.542300000000001	11.5267	11.800533333333334	0.27383333333333404	17418.30078125	142740.1229915776	0	1181	0.1672872543300521	8.776709401708892	16.553418803417784	221.05274963378906	221.0531463623047
471	221.08470153808594	12.370366666666666					1	DETECTED	221.0847 m/z @12.37 [CD8355_2.mzXML]	221.08470153808594	12.370366666666666	2.5801333333333334	12.370366666666666	9.790233333333333	7782.66259765625	1023950.9657315977	0	1181	3.7722868885770993	0.5	null	221.07681274414062	221.0926055908203
472	221.97393798828125	11.293299999999999					1	DETECTED	221.9739 m/z @11.29 [CD8355_2.mzXML]	221.97393798828125	11.293299999999999	0.1924833333333333	11.293299999999999	11.100816666666665	5732.44580078125	1255003.9002453918	0	1181	10.345223555216478	0.5	null	221.97393798828125	221.98304748535156
473	222.0645751953125	15.917316666666666					1	DETECTED	222.0646 m/z @15.92 [CD8355_2.mzXML]	222.0645751953125	15.917316666666666	9.350950000000001	19.948	10.59705	11759.7236328125	2556404.2228683163	0	1181	2.3720820385866723	0.8215073182663545	0.5729715461732939	222.06314086914062	222.0653076171875
474	222.867431640625	1.7545666666666666					1	DETECTED	222.8674 m/z @1.75 [CD8355_2.mzXML]	222.867431640625	1.7545666666666666	1.6895666666666667	1.9951166666666666	0.30555	74304.34375	562959.8264213869	0	1181	0.10757851409748853	2.350384615384617	3.1126355081072523	222.86737060546875	222.8680877685547
475	222.99388122558594	13.780516666666667					1	DETECTED	222.9939 m/z @13.78 [CD8355_2.mzXML]	222.99388122558594	13.780516666666667	11.55775	15.9357	4.37795	21685.51953125	2362831.2851340333	0	1181	2.359345606376859	0.9847974746187184	0.9695949492374368	222.99330139160156	222.9948272705078
476	223.0610809326172	16.0828					1	DETECTED	223.0611 m/z @16.08 [CD8355_2.mzXML]	223.0610809326172	16.0828	9.057616666666666	19.565166666666666	10.50755	22207.904296875	5019936.07431189	0	1181	6.759634160064646	0.7286791738326572	0.39024249260294497	223.06027221679688	223.06126403808594
477	223.0960235595703	11.542300000000001					1	DETECTED	223.0960 m/z @11.54 [CD8355_2.mzXML]	223.0960235595703	11.542300000000001	0.11915	20.002666666666666	19.883516666666665	143594.03125	9258924.652462134	0	1181	0.07907997527242827	0.5167052483670439	0.017427926195393243	223.0924072265625	223.09732055664062
478	223.1689453125	14.378316666666667					1	DETECTED	223.1689 m/z @14.38 [CD8355_2.mzXML]	223.1689453125	14.378316666666667	11.851883333333335	15.295033333333333	3.4431499999999975	7009.7939453125	567945.8482722165	0	1181	2.8521597989949754	0.681425065639307	0.3426183709923527	223.1683349609375	223.169677734375
479	224.86453247070312	1.7545666666666666					1	DETECTED	224.8645 m/z @1.75 [CD8355_2.mzXML]	224.86453247070312	1.7545666666666666	1.6895666666666667	1.76945	0.0798833333333333	49688.5	173953.25241601584	0	1181	0.11229613278329653	0.6144871794871798	0.22897435897435955	224.8644256591797	224.86468505859375
480	224.95062255859375	11.619083333333332					1	DETECTED	224.9506 m/z @11.62 [CD8355_2.mzXML]	224.95062255859375	11.619083333333332	11.010633333333335	16.45305	5.4424166666666665	30286.751953125	2114833.1376679693	0	1181	0.6119922683009378	4.102009700602882	3.4989699755004513	224.94973754882812	224.95156860351562
481	226.0449981689453	1.9809666666666668					1	DETECTED	226.0450 m/z @1.98 [CD8355_2.mzXML]	226.0449981689453	1.9809666666666668	1.9809666666666668	16.009	14.028033333333333	14023.384765625	1051475.2590906066	0	1181	0.15482650271823584	null	null	226.04457092285156	226.0540008544922
482	226.1188507080078	8.36425					1	DETECTED	226.1189 m/z @8.36 [CD8355_2.mzXML]	226.1188507080078	8.36425	7.992516666666666	8.497983333333334	0.5054666666666678	3015.07568359375	43705.51008221444	0	1181	0.150700616005226	0.679878048780488	0.3597560975609758	226.11817932128906	226.1192169189453
483	226.14105224609375	10.229999999999999					1	DETECTED	226.1411 m/z @10.23 [CD8355_2.mzXML]	226.14105224609375	10.229999999999999	10.175633333333334	10.320133333333333	0.14449999999999896	2987.172119140625	15716.151000915457	0	1181	0.10987500959994634	1.328939301042339	1.657878602084678	226.13987731933594	226.14175415039062
484	226.95106506347656	1.6434666666666666					1	DETECTED	226.9511 m/z @1.64 [CD8355_2.mzXML]	226.95106506347656	1.6434666666666666	0.10098333333333334	19.674666666666667	19.573683333333335	581545.5625	1.3358684708481414E7	0	1181	0.06453537724316738	1.6468037205574195	1.8363807612168297	226.94651794433594	226.95199584960938
485	227.07911682128906	9.199783333333333					1	DETECTED	227.0791 m/z @9.20 [CD8355_2.mzXML]	227.07911682128906	9.199783333333333	9.110199999999999	11.868166666666667	2.7579666666666682	33996.6953125	495114.84797558654	0	1181	0.21060788585171153	15.393302325581363	1.5618366951751428	227.0786590576172	227.08270263671875
486	227.12501525878906	1.8263833333333332					1	DETECTED	227.1250 m/z @1.83 [CD8355_2.mzXML]	227.12501525878906	1.8263833333333332	1.8121166666666668	2.2647166666666667	0.4525999999999999	138094.359375	431470.4050621338	0	1181	0.03095509612162517	5.620677449592293	5.962948642255544	227.12486267089844	227.12539672851562
487	227.1752471923828	9.788783333333333					1	DETECTED	227.1752 m/z @9.79 [CD8355_2.mzXML]	227.1752471923828	9.788783333333333	8.078316666666668	19.820666666666668	11.74235	87178.390625	2301552.287660643	1	1181	0.8421261942432565	1.18507167846208	1.1959517082710882	227.17437744140625	227.17642211914062
488	227.97412109375	12.1325					1	DETECTED	227.9741 m/z @12.13 [CD8355_2.mzXML]	227.97412109375	12.1325	12.1325	19.729666666666667	7.597166666666666	1699.5496826171875	526737.4927219849	0	1181	6.867305657774182	null	null	227.97337341308594	227.97581481933594
489	228.0630340576172	10.283999999999999					1	DETECTED	228.0630 m/z @10.28 [CD8355_2.mzXML]	228.0630340576172	10.283999999999999	10.248033333333332	10.597616666666665	0.34958333333333336	20359.25	155212.38359133952	0	1181	0.08297203337373382	4.859823911028696	8.719647822057391	228.0623779296875	228.06317138671875
490	228.1951904296875	11.510616666666666					1	DETECTED	228.1952 m/z @11.51 [CD8355_2.mzXML]	228.1951904296875	11.510616666666666	11.478366666666666	12.535583333333333	1.0572166666666671	97005.953125	614041.2434160144	0	1181	0.0942188360355054	16.39095607235171	31.78191214470342	228.19427490234375	228.19558715820312
491	229.14317321777344	1.0684					1	DETECTED	229.1432 m/z @1.07 [CD8355_2.mzXML]	229.14317321777344	1.0684	0.10098333333333334	20.002666666666666	19.901683333333335	81129.40625	6.160984858129209E7	1	1181	3.43192106802829	10.285993625635284	19.571987251270563	229.14259338378906	229.14366149902344
492	229.15460205078125	1.8821166666666669					1	DETECTED	229.1546 m/z @1.88 [CD8355_2.mzXML]	229.15460205078125	1.8821166666666669	1.8546333333333334	2.0528333333333335	0.19820000000000015	75639.6875	588088.8575507816	0	1181	0.15348333438581396	3.6058217101273273	6.211643420254655	229.15431213378906	229.1546173095703
493	230.14642333984375	0.6304666666666667					1	DETECTED	230.1464 m/z @0.63 [CD8355_2.mzXML]	230.14642333984375	0.6304666666666667	0.24725000000000003	19.948	19.70075	11084.4560546875	7333615.255432987	0	1181	3.6562190603803604	25.704453529335012	50.408907058670025	230.145263671875	230.14710998535156
494	230.2471923828125	11.383199999999999					1	DETECTED	230.2472 m/z @11.38 [CD8355_2.mzXML]	230.2471923828125	11.383199999999999	11.353816666666667	11.948183333333333	0.5943666666666658	191240.84375	1341783.7960408886	1	1181	0.09564637373153495	5.578742357292613	6.399493954103232	230.2469482421875	230.24769592285156
495	230.96620178222656	1.5682333333333331					1	DETECTED	230.9662 m/z @1.57 [CD8355_2.mzXML]	230.96620178222656	1.5682333333333331	1.4331333333333334	1.6281999999999999	0.1950666666666665	164847.3125	1158211.6108496087	0	1181	0.11594258001272517	0.7339107044293423	0.44614383526759405	230.96595764160156	230.96629333496094
496	230.9898681640625	1.9667666666666668					1	DETECTED	230.9899 m/z @1.97 [CD8355_2.mzXML]	230.9898681640625	1.9667666666666668	1.9104833333333333	3.76195	1.8514666666666668	11360.51953125	379423.8340247804	0	1181	1.3692975555419797	16.447734675747668	29.213236358510446	230.9892120361328	230.9905548095703
497	231.13693237304688	14.876733333333334					1	DETECTED	231.1369 m/z @14.88 [CD8355_2.mzXML]	231.13693237304688	14.876733333333334	0.10098333333333334	19.9845	19.88351666666667	229900.15625	2.144335629199983E7	1	1181	0.5041476389726665	0.9174461864271041	0.625232195618707	231.13613891601562	231.1452178955078
498	232.1404266357422	14.995366666666666					1	DETECTED	232.1404 m/z @15.00 [CD8355_2.mzXML]	232.1404266357422	14.995366666666666	9.318766666666667	19.291333333333334	9.972566666666667	16289.140625	1494273.116986421	0	1181	0.7099979980103104	0.8494446293954256	0.48428872449765636	232.13946533203125	232.14126586914062
499	232.15431213378906	8.446766666666667					1	DETECTED	232.1543 m/z @8.45 [CD8355_2.mzXML]	232.15431213378906	8.446766666666667	7.870516666666666	9.110199999999999	1.2396833333333328	46445.3203125	690160.2900833429	0	1181	0.18110674155347084	2.5699012348207724	0.7051043712040669	232.15396118164062	232.15443420410156
500	232.896240234375	1.6895666666666667					1	DETECTED	232.8962 m/z @1.69 [CD8355_2.mzXML]	232.896240234375	1.6895666666666667	1.6434666666666666	1.9246	0.28113333333333346	122315.234375	904539.8011066895	0	1181	0.1308472385268078	2.9031149180395754	2.730491649366503	232.89614868164062	232.8969268798828
501	232.92808532714844	1.5682333333333331					1	DETECTED	232.9281 m/z @1.57 [CD8355_2.mzXML]	232.92808532714844	1.5682333333333331	1.4331333333333334	1.6281999999999999	0.1950666666666665	85250.8125	504116.20541308564	0	1181	0.08631567287202113	0.736864967264538	0.45640755342671707	232.9279022216797	232.92820739746094
502	232.9847412109375	10.7932					1	DETECTED	232.9847 m/z @10.79 [CD8355_2.mzXML]	232.9847412109375	10.7932	0.5027	19.201	18.6983	4379.80517578125	1317237.4916213986	0	1181	0.17852226687997863	0.9085224235945776	0.817044847189155	232.9836883544922	232.987548828125
503	233.1466522216797	14.777083333333334					1	DETECTED	233.1467 m/z @14.78 [CD8355_2.mzXML]	233.1466522216797	14.777083333333334	0.7582333333333333	19.820666666666668	19.062433333333335	10067.46875	1979440.7961847526	0	1181	1.2070801569498517	0.9637879175522912	0.9357543534690878	233.13858032226562	233.15005493164062
504	234.8933868408203	1.6895666666666667					1	DETECTED	234.8934 m/z @1.69 [CD8355_2.mzXML]	234.8933868408203	1.6895666666666667	1.6434666666666666	1.7836333333333334	0.14016666666666677	43214.390625	259874.08473095705	0	1181	0.11390972729223847	1.520245842371656	1.912485576990983	234.89328002929688	234.89390563964844
505	235.0687255859375	11.868166666666667					1	DETECTED	235.0687 m/z @11.87 [CD8355_2.mzXML]	235.0687255859375	11.868166666666667	1.7836333333333334	12.097866666666667	10.314233333333334	22987.330078125	3007296.9954024646	0	1181	0.0778104157090489	0.5113887272919587	0.014462224644635388	235.0666961669922	235.06874084472656
506	235.09243774414062	2.6766					1	DETECTED	235.0924 m/z @2.68 [CD8355_2.mzXML]	235.09243774414062	2.6766	1.9386	15.098383333333334	13.159783333333333	52732.01171875	6065217.30979129	0	1181	0.8551346319639417	4.7802550409631674	8.752321404295056	235.08360290527344	235.0930633544922
507	235.14405822753906	10.566699999999999					1	DETECTED	235.1441 m/z @10.57 [CD8355_2.mzXML]	235.14405822753906	10.566699999999999	10.493333333333334	10.581266666666666	0.08793333333333209	3862.9658203125	17624.03033874501	0	1181	0.08604394982475938	0.5992730577010499	0.19854611540209977	235.14385986328125	235.14410400390625
508	235.16893005371094	12.269483333333334					1	DETECTED	235.1689 m/z @12.27 [CD8355_2.mzXML]	235.16893005371094	12.269483333333334	0.10098333333333334	20.002666666666666	19.901683333333335	12685.689453125	1525113.7830426323	0	1181	0.22428345910359226	0.8135374343137748	0.6458612801859906	235.16807556152344	235.16990661621094
509	236.0802001953125	14.961416666666667					1	DETECTED	236.0802 m/z @14.96 [CD8355_2.mzXML]	236.0802001953125	14.961416666666667	10.086283333333334	18.284166666666668	8.197883333333333	3029.62744140625	705566.7976963808	0	1181	0.832094823416833	0.8407855511644128	0.6815711023288256	236.07862854003906	236.0812530517578
510	236.99798583984375	1.9527166666666667					1	DETECTED	236.9980 m/z @1.95 [CD8355_2.mzXML]	236.99798583984375	1.9527166666666667	1.2505	19.820666666666668	18.57016666666667	25556.28515625	1393125.4139747925	0	1181	0.14684763416323743	1.5604478385899878	2.0522883661628843	236.98837280273438	237.0079803466797
511	237.07652282714844	14.79325					1	DETECTED	237.0765 m/z @14.79 [CD8355_2.mzXML]	237.07652282714844	14.79325	8.480233333333334	18.59733333333333	10.117099999999997	6508.01025390625	1487851.1280047297	0	1181	4.767952669008041	0.8012888714059045	0.8989433910114555	237.07545471191406	237.0863800048828
512	237.11167907714844	11.835083333333333					1	DETECTED	237.1117 m/z @11.84 [CD8355_2.mzXML]	237.11167907714844	11.835083333333333	0.1924833333333333	19.966333333333335	19.773850000000003	13819.349609375	2583566.3780686352	0	1181	4.3749579688158455	0.8732318145787333	4.595829859276958	237.10772705078125	237.11328125
513	237.14794921875	11.899733333333334					1	DETECTED	237.1479 m/z @11.90 [CD8355_2.mzXML]	237.14794921875	11.899733333333334	3.66905	12.080266666666667	8.411216666666666	20055.169921875	1437291.5252943425	0	1181	0.10628630966727037	0.5109670926472285	0.021934185294457082	237.1477813720703	237.14898681640625
514	238.1067657470703	14.42475					1	DETECTED	238.1068 m/z @14.42 [CD8355_2.mzXML]	238.1067657470703	14.42475	4.9675666666666665	20.002666666666666	15.0351	10612.703125	2829777.2609421974	0	1181	2.6867984987851354	1.0334697000698208	0.960013293251449	238.10594177246094	238.11334228515625
515	238.84140014648438	1.7545666666666666					1	DETECTED	238.8414 m/z @1.75 [CD8355_2.mzXML]	238.84140014648438	1.7545666666666666	1.6895666666666667	1.7980333333333334	0.10846666666666671	21931.564453125	106303.47603955094	0	1181	0.09236748027247743	0.8343589743589754	0.6687179487179508	238.84129333496094	238.84169006347656
516	238.96646118164062	11.784466666666667					1	DETECTED	238.9665 m/z @11.78 [CD8355_2.mzXML]	238.96646118164062	11.784466666666667	8.8644	17.267833333333332	8.403433333333332	62040.7890625	5208822.964758608	0	1181	0.8919515642002072	3.2833135418567405	4.79313455544804	238.96554565429688	238.9707794189453
517	239.0638885498047	1.8546333333333334					1	DETECTED	239.0639 m/z @1.85 [CD8355_2.mzXML]	239.0638885498047	1.8546333333333334	1.6127333333333334	9.367533333333334	7.754800000000001	128003.3046875	1110541.4525218194	0	1181	0.03650926636344187	4.873363861739803	5.312007352620715	239.05929565429688	239.07032775878906
518	239.09120178222656	10.50765					1	DETECTED	239.0912 m/z @10.51 [CD8355_2.mzXML]	239.09120178222656	10.50765	2.6077500000000002	11.061033333333334	8.453283333333335	176212.4375	2870119.315472713	1	1181	0.09206463574878576	2.2260075029783555	2.4014195899759456	239.09017944335938	239.0993194580078
519	239.13912963867188	9.686566666666666					1	DETECTED	239.1391 m/z @9.69 [CD8355_2.mzXML]	239.13912963867188	9.686566666666666	9.635150000000001	10.14005	0.5048999999999992	7074.64697265625	59619.56374536143	0	1181	0.07755089209339516	5.0183997008545544	8.27042911861137	239.1385040283203	239.14295959472656
520	239.16378784179688	12.535583333333333					1	DETECTED	239.1638 m/z @12.54 [CD8355_2.mzXML]	239.16378784179688	12.535583333333333	2.6628333333333334	12.601383333333333	9.93855	41350.10546875	1309071.6127916253	0	1181	0.08018578329444814	0.5033324048517384	0.006664809703476682	239.16104125976562	239.16458129882812
521	240.09898376464844	12.987833333333333					1	DETECTED	240.0990 m/z @12.99 [CD8355_2.mzXML]	240.09898376464844	12.987833333333333	8.232000000000001	14.842716666666666	6.610716666666665	22464.921875	2486080.9739116225	0	1181	0.4347789601753984	0.6975762637770777	0.09844362114697155	240.0914764404297	240.10250854492188
522	240.14556884765625	9.518849999999999					1	DETECTED	240.1456 m/z @9.52 [CD8355_2.mzXML]	240.14556884765625	9.518849999999999	9.452033333333333	10.050683333333334	0.598650000000001	15060.390625	105705.18856958058	0	1181	0.07327063863315253	1.5260348423093602	1.6790045244302354	240.1414337158203	240.14988708496094
523	240.967041015625	11.948183333333333					1	DETECTED	240.9670 m/z @11.95 [CD8355_2.mzXML]	240.967041015625	11.948183333333333	4.781466666666666	19.9845	15.203033333333334	9310.326171875	1296870.5278129883	0	1181	2.2207519370054882	0.806056178678963	0.4990799633978507	240.96084594726562	240.96902465820312
524	241.1063995361328	11.542300000000001					1	DETECTED	241.1064 m/z @11.54 [CD8355_2.mzXML]	241.1063995361328	11.542300000000001	9.60125	11.800533333333334	2.1992833333333337	41839.9609375	1730120.7753757634	0	1181	0.2528057745506871	0.5665189802769978	0.07423926368721054	241.10354614257812	241.1075897216797
525	242.01963806152344	2.0242166666666668					1	DETECTED	242.0196 m/z @2.02 [CD8355_2.mzXML]	242.01963806152344	2.0242166666666668	2.0242166666666668	18.835166666666666	16.81095	4035.405517578125	1093300.6407163388	0	1181	13.017215531922108	null	null	242.0187530517578	242.02828979492188
526	242.09986877441406	8.881933333333334					1	DETECTED	242.0999 m/z @8.88 [CD8355_2.mzXML]	242.09986877441406	8.881933333333334	2.0811	9.004933333333334	6.9238333333333335	6998.4921875	679318.7552746582	0	1181	0.0940759710227983	0.5090430094351182	1.075412749878722	242.09942626953125	242.1000213623047
527	242.21075439453125	11.494516666666668					1	DETECTED	242.2108 m/z @11.49 [CD8355_2.mzXML]	242.21075439453125	11.494516666666668	11.478366666666666	12.56825	1.0898833333333346	40284.16796875	344487.7728632805	0	1181	0.059657764006759706	15.421615812375089	37.44554973125247	242.21017456054688	242.21182250976562
528	242.9250030517578	1.6434666666666666					1	DETECTED	242.9250 m/z @1.64 [CD8355_2.mzXML]	242.9250030517578	1.6434666666666666	1.5827666666666667	1.7545666666666666	0.17179999999999995	219335.515625	886930.6702868656	0	1181	0.05133327112909636	1.4449154385635243	1.8342062677224031	242.9249725341797	242.9252471923828
529	242.99510192871094	1.4946833333333334					1	DETECTED	242.9951 m/z @1.49 [CD8355_2.mzXML]	242.99510192871094	1.4946833333333334	1.4331333333333334	1.5245666666666666	0.09143333333333326	20153.888671875	71570.694229004	0	1181	0.07238161297162504	0.7427565664771183	0.48551313295423665	242.99472045898438	242.99510192871094
530	243.09771728515625	6.225216666666666					1	DETECTED	243.0977 m/z @6.23 [CD8355_2.mzXML]	243.09771728515625	6.225216666666666	0.10098333333333334	19.966333333333335	19.865350000000003	1876.656982421875	1198636.2429915767	0	1181	6.430303277413257	1.6218642333462152	2.24372846669243	243.0958251953125	243.09878540039062
531	244.11782836914062	9.535183333333332					1	DETECTED	244.1178 m/z @9.54 [CD8355_2.mzXML]	244.11782836914062	9.535183333333332	9.502199999999998	9.617716666666666	0.11551666666666804	5553.18359375	21891.723296417425	0	1181	0.11863844125258716	1.7511369378473816	2.502273875694763	244.11770629882812	244.11819458007812
532	244.20181274414062	9.110199999999999					1	DETECTED	244.2018 m/z @9.11 [CD8355_2.mzXML]	244.20181274414062	9.110199999999999	9.039950000000001	9.805900000000001	0.7659500000000001	53559.80859375	402428.3063412782	0	1181	0.07719323651946475	2.0983123892971607	1.9899476768118696	244.20156860351562	244.20230102539062
533	245.22601318359375	14.378316666666667					1	DETECTED	245.2260 m/z @14.38 [CD8355_2.mzXML]	245.22601318359375	14.378316666666667	0.11915	18.191666666666666	18.072516666666665	48522.32421875	3365194.7359052114	0	1181	0.6286175603321027	1.9408778317390882	0.6258828752722282	245.22128295898438	245.22698974609375
534	246.16998291015625	9.228416666666668					1	DETECTED	246.1700 m/z @9.23 [CD8355_2.mzXML]	246.16998291015625	9.228416666666668	0.10098333333333334	20.002666666666666	19.901683333333335	52887.98046875	3857128.905400364	0	1181	0.13075987322854132	2.725962964490803	1.1344537074164267	246.1688995361328	246.17239379882812
535	246.18490600585938	11.835083333333333					1	DETECTED	246.1849 m/z @11.84 [CD8355_2.mzXML]	246.18490600585938	11.835083333333333	11.800533333333334	12.0633	0.2627666666666659	13555.9970703125	104014.37760693331	0	1181	0.10945782136134419	3.80270139893879	6.60540279787758	246.1845245361328	246.18505859375
536	246.22962951660156	14.2859					1	DETECTED	246.2296 m/z @14.29 [CD8355_2.mzXML]	246.22962951660156	14.2859	8.706449999999998	15.098383333333334	6.391933333333336	11065.8955078125	1145650.1863011483	0	1181	0.32803985586411244	0.5728103427159786	0.12433477185054569	246.22886657714844	246.23403930664062
537	246.24209594726562	10.928816666666668					1	DETECTED	246.2421 m/z @10.93 [CD8355_2.mzXML]	246.24209594726562	10.928816666666668	10.894866666666667	11.026866666666667	0.13199999999999967	10805.759765625	56840.2613060303	0	1181	0.07026527153931283	1.9440353460971505	2.888070692194301	246.24180603027344	246.2427215576172
538	246.94386291503906	1.5682333333333331					1	DETECTED	246.9439 m/z @1.57 [CD8355_2.mzXML]	246.94386291503906	1.5682333333333331	1.44915	1.6281999999999999	0.17904999999999993	69249.1484375	443457.89228515595	0	1181	0.08889332371832026	0.7506575431740529	0.4330114289754866	246.9435272216797	246.94403076171875
539	247.09251403808594	2.6766					1	DETECTED	247.0925 m/z @2.68 [CD8355_2.mzXML]	247.09251403808594	2.6766	1.8546333333333334	10.086283333333334	8.23165	77701.109375	5495176.234708283	0	1181	0.8612923784837001	1.9480409160962133	2.8310789697177956	247.0888671875	247.0983123779297
540	247.2413787841797	12.56825					1	DETECTED	247.2414 m/z @12.57 [CD8355_2.mzXML]	247.2413787841797	12.56825	0.41191666666666665	19.455666666666666	19.04375	27288.9140625	2362542.221472747	0	1181	0.21347360515152225	0.5578003807467206	4.89553845077723	247.2406005859375	247.24256896972656
541	248.0611572265625	16.027566666666665					1	DETECTED	248.0612 m/z @16.03 [CD8355_2.mzXML]	248.0611572265625	16.027566666666665	9.979816666666666	17.694166666666668	7.714350000000001	2098.9873046875	540891.1088746034	0	1181	0.35120803143837875	0.6377867802075154	0.27557356041503084	248.05897521972656	248.06173706054688
542	248.87014770507812	1.6895666666666667					1	DETECTED	248.8701 m/z @1.69 [CD8355_2.mzXML]	248.87014770507812	1.6895666666666667	1.6585166666666666	18.907833333333333	17.249316666666665	29571.60546875	6492576.690563233	0	1181	0.12465170130859393	277.766774020397	554.533548040794	248.8701171875	248.87672424316406
543	248.97596740722656	1.9246					1	DETECTED	248.9760 m/z @1.92 [CD8355_2.mzXML]	248.97596740722656	1.9246	1.4795166666666666	8.759166666666665	7.279649999999998	9688.30859375	868941.0387037355	0	1181	0.4952238800410884	8.17785058977719	15.328883080433588	248.97364807128906	248.9771728515625
544	249.0025177001953	11.699366666666666					1	DETECTED	249.0025 m/z @11.70 [CD8355_2.mzXML]	249.0025177001953	11.699366666666666	1.44915	18.6705	17.22135	9049.873046875	2257112.473374267	0	1181	0.26399702678386205	0.8400480965443007	0.520287569119767	249.00177001953125	249.01235961914062
545	249.05752563476562	15.862266666666667					1	DETECTED	249.0575 m/z @15.86 [CD8355_2.mzXML]	249.05752563476562	15.862266666666667	9.242700000000001	17.952833333333334	8.710133333333333	2529.117431640625	842236.9401491088	0	1181	0.6462225740698191	0.6579081208739748	0.3158162417479494	249.05638122558594	249.06130981445312
546	249.1083221435547	1.8546333333333334					1	DETECTED	249.1083 m/z @1.85 [CD8355_2.mzXML]	249.1083221435547	1.8546333333333334	1.7980333333333334	4.374333333333333	2.5763	48803.73828125	603268.6621469115	0	1181	0.0695716069546084	9.425925781240817	6.745833163934441	249.1067657470703	249.108642578125
547	249.1572723388672	9.788783333333333					1	DETECTED	249.1573 m/z @9.79 [CD8355_2.mzXML]	249.1572723388672	9.788783333333333	9.350950000000001	10.211516666666666	0.8605666666666654	17495.580078125	224340.88282241797	0	1181	0.3171190770503891	0.8052900714296222	0.7578372516479531	249.1563720703125	249.1577606201172
548	249.18460083007812	12.286616666666667					1	DETECTED	249.1846 m/z @12.29 [CD8355_2.mzXML]	249.18460083007812	12.286616666666667	11.915366666666667	18.284166666666668	6.3688	8264.3212890625	773736.521387268	0	1181	0.10536375427022904	8.57750841750842	16.15501683501684	249.1771240234375	249.18836975097656
549	249.21705627441406	10.320133333333333					1	DETECTED	249.2171 m/z @10.32 [CD8355_2.mzXML]	249.21705627441406	10.320133333333333	10.086283333333334	10.597616666666665	0.5113333333333312	18401.708984375	242066.0781106264	0	1181	0.19086292323912524	1.0932934217090748	1.035219443027946	249.2168731689453	249.21792602539062
550	251.1248779296875	1.6434666666666666					1	DETECTED	251.1249 m/z @1.64 [CD8355_2.mzXML]	251.1248779296875	1.6434666666666666	0.10098333333333334	20.002666666666666	19.901683333333335	67613.4375	1.0276285214471504E7	0	1181	10.475229040159142	5.943607491168466	147.63308446732287	251.12313842773438	251.12803649902344
551	252.1091766357422	5.12375					1	DETECTED	252.1092 m/z @5.12 [CD8355_2.mzXML]	252.1091766357422	5.12375	0.10098333333333334	20.002666666666666	19.901683333333335	4485.484375	2126256.322677765	0	1181	4.692025562337103	1.9811475083453345	4.043485028749142	252.10781860351562	252.1101531982422
552	252.13111877441406	12.0465					1	DETECTED	252.1311 m/z @12.05 [CD8355_2.mzXML]	252.13111877441406	12.0465	1.5682333333333331	19.766000000000002	18.19776666666667	6218.4638671875	1890362.7301457827	0	1181	11.656634335606359	0.8683576800234137	3.5405671473620766	252.12152099609375	252.13177490234375
553	252.9884796142578	2.903566666666667					1	DETECTED	252.9885 m/z @2.90 [CD8355_2.mzXML]	252.9884796142578	2.903566666666667	0.13723333333333335	15.9357	15.798466666666668	2807.31396484375	1057874.1770232543	0	1181	3.0011497514102827	2.8554886130859143	4.710977226171829	252.98484802246094	252.99761962890625
554	253.04725646972656	1.5978166666666667					1	DETECTED	253.0473 m/z @1.60 [CD8355_2.mzXML]	253.04725646972656	1.5978166666666667	0.11915	19.9845	19.86535	6302.390625	2717043.6917810063	0	1181	16.970241349428303	6.717318530207394	12.42994676324173	253.0469970703125	253.0533905029297
555	253.19482421875	14.378316666666667					1	DETECTED	253.1948 m/z @14.38 [CD8355_2.mzXML]	253.19482421875	14.378316666666667	11.176633333333333	15.222933333333334	4.0463000000000005	12570.7294921875	904956.1412366945	0	1181	0.4471330197085841	0.6319019682354595	0.2562151284140975	253.19427490234375	253.1951904296875
556	254.17518615722656	14.0856					1	DETECTED	254.1752 m/z @14.09 [CD8355_2.mzXML]	254.17518615722656	14.0856	9.788783333333333	18.651833333333332	8.86305	6881.11279296875	1509936.234953309	0	1181	5.963597891043239	1.0313507286401948	1.0627014572803897	254.17446899414062	254.18275451660156
557	254.82373046875	1.9667666666666668					1	DETECTED	254.8237 m/z @1.97 [CD8355_2.mzXML]	254.82373046875	1.9667666666666668	1.7054	2.1524666666666668	0.4470666666666667	17874.203125	220072.34475341788	0	1181	0.15718196584791966	0.8552480550950132	0.6897940817714371	254.8231201171875	254.82421875
558	255.1718292236328	14.378316666666667					1	DETECTED	255.1718 m/z @14.38 [CD8355_2.mzXML]	255.1718292236328	14.378316666666667	9.057616666666666	19.966333333333335	10.908716666666669	28914.8203125	4508458.8372005625	0	1181	0.5125113445646292	1.0251114949238078	0.95842131301306	255.17031860351562	255.17288208007812
559	255.23130798339844	13.6966					1	DETECTED	255.2313 m/z @13.70 [CD8355_2.mzXML]	255.23130798339844	13.6966	0.3023	19.784333333333333	19.482033333333334	13527.744140625	2053702.6050862423	0	1181	13.718142870898395	0.7272508952813261	0.05850019261216232	255.2304229736328	255.23348999023438
560	256.05767822265625	2.3346666666666667					1	DETECTED	256.0577 m/z @2.33 [CD8355_2.mzXML]	256.05767822265625	2.3346666666666667	1.9246	4.582066666666666	2.657466666666666	10322.849609375	363457.13918887323	0	1181	0.26368219527867076	3.2402861323362058	2.303974486141646	256.0567321777344	256.0591735839844
561	256.2629089355469	11.368733333333333					1	DETECTED	256.2629 m/z @11.37 [CD8355_2.mzXML]	256.2629089355469	11.368733333333333	0.11915	19.948	19.82885	63528.68359375	2153234.154061706	0	1181	0.08452274129268922	0.6141381103963155	1.6723853870743561	256.2623291015625	256.2645263671875
562	256.82049560546875	2.0242166666666668					1	DETECTED	256.8205 m/z @2.02 [CD8355_2.mzXML]	256.82049560546875	2.0242166666666668	1.7221166666666667	11.193433333333333	9.471316666666667	20642.28515625	3139857.3021252444	0	1181	0.14262865909617184	15.675797197396005	30.0343732573542	256.8133239746094	256.8210144042969
563	257.0747985839844	2.3207833333333334					1	DETECTED	257.0748 m/z @2.32 [CD8355_2.mzXML]	257.0747985839844	2.3207833333333334	1.8683333333333332	12.184466666666667	10.316133333333333	8736.5732421875	1835422.4531696166	0	1181	0.09945784402197644	11.400302059159385	2.3552630270989026	257.0735168457031	257.0832824707031
564	257.22601318359375	11.980866666666666					1	DETECTED	257.2260 m/z @11.98 [CD8355_2.mzXML]	257.22601318359375	11.980866666666666	11.948183333333333	16.064366666666665	4.116183333333332	6734.36572265625	490528.53902294906	0	1181	0.10803572236961756	62.970678225395915	124.94135645079183	257.2247314453125	257.2262268066406
565	257.2474365234375	12.303283333333333					1	DETECTED	257.2474 m/z @12.30 [CD8355_2.mzXML]	257.2474365234375	12.303283333333333	0.11915	20.002666666666666	19.883516666666665	16108.0185546875	2333197.619703889	0	1181	0.24043387339752975	0.7350725148918947	0.8993248246855992	257.2462158203125	257.2486572265625
566	257.98077392578125	9.944349999999998					1	DETECTED	257.9808 m/z @9.94 [CD8355_2.mzXML]	257.98077392578125	9.944349999999998	9.754316666666666	10.552333333333333	0.7980166666666673	4946.52294921875	143732.0823643188	0	1181	0.5124042139116707	2.099675495527115	3.19935099105423	257.9800109863281	257.9810791015625
567	258.8175354003906	2.0242166666666668					1	DETECTED	258.8175 m/z @2.02 [CD8355_2.mzXML]	258.8175354003906	2.0242166666666668	1.9104833333333333	2.095283333333333	0.18479999999999985	9804.1220703125	75372.67000317376	0	1181	0.047452745659585016	0.8124267291910887	0.6248534583821774	258.81732177734375	258.818115234375
568	258.8990783691406	1.6434666666666666					1	DETECTED	258.8991 m/z @1.64 [CD8355_2.mzXML]	258.8990783691406	1.6434666666666666	1.5978166666666667	1.76945	0.1716333333333333	40771.70703125	159038.61199047856	0	1181	0.041216991201696196	1.8798831690397966	1.963223805021272	258.898681640625	258.8993835449219
569	258.94390869140625	1.5682333333333331					1	DETECTED	258.9439 m/z @1.57 [CD8355_2.mzXML]	258.94390869140625	1.5682333333333331	1.4331333333333334	1.5682333333333331	0.13509999999999978	11449.365234375	66071.74994018549	0	1181	0.11665645589448914	0.5	null	258.94384765625	258.9441223144531
570	258.97265625	1.4946833333333334					1	DETECTED	258.9727 m/z @1.49 [CD8355_2.mzXML]	258.97265625	1.4946833333333334	1.4331333333333334	1.5536666666666668	0.12053333333333338	10906.607421875	55196.77416772463	0	1181	0.08299404512793851	0.979149742756567	0.9582994855131339	258.97235107421875	258.9732360839844
571	259.02789306640625	1.7545666666666666					1	DETECTED	259.0279 m/z @1.75 [CD8355_2.mzXML]	259.02789306640625	1.7545666666666666	1.7545666666666666	19.62	17.865433333333335	4518.7265625	2209641.547933595	0	1181	14.569528855306343	null	null	259.0255432128906	259.0288391113281
572	259.0938415527344	11.784466666666667					1	DETECTED	259.0938 m/z @11.78 [CD8355_2.mzXML]	259.0938415527344	11.784466666666667	2.8175166666666667	11.980866666666666	9.16335	8038.35888671875	1335748.9562496033	0	1181	9.149559655340155	0.5109513268168105	0.021902653633621108	259.0921325683594	259.0939025878906
573	259.65765380859375	13.109116666666667					1	DETECTED	259.6577 m/z @13.11 [CD8355_2.mzXML]	259.65765380859375	13.109116666666667	13.0178	13.6138	0.5960000000000001	12205.1943359375	163641.01459838887	0	1181	0.06109531914459865	3.263369227961274	5.526738455922548	259.64849853515625	259.6585388183594
574	260.0229187011719	10.552333333333333					1	DETECTED	260.0229 m/z @10.55 [CD8355_2.mzXML]	260.0229187011719	10.552333333333333	1.2323666666666666	16.915666666666667	15.6833	5975.29296875	1419466.7590388183	0	1181	0.07354349389837722	0.8413817645985858	0.6827635291971718	260.0226135253906	260.0232849121094
575	260.1854553222656	9.857566666666665					1	DETECTED	260.1855 m/z @9.86 [CD8355_2.mzXML]	260.1854553222656	9.857566666666665	9.65235	18.52466666666667	8.872316666666668	86810.796875	1140916.9089140005	1	1181	0.10875459555469114	2.4722454817461927	3.13960564357806	260.1845397949219	260.18603515625
576	260.977294921875	1.5245666666666666					1	DETECTED	260.9773 m/z @1.52 [CD8355_2.mzXML]	260.977294921875	1.5245666666666666	1.4331333333333334	19.309666666666665	17.87653333333333	10513.3681640625	1686431.5451667786	0	1181	0.08654545874345376	97.7572001458258	186.4073999086702	260.9717102050781	260.9847106933594
577	261.01116943359375	1.8121166666666668					1	DETECTED	261.0112 m/z @1.81 [CD8355_2.mzXML]	261.01116943359375	1.8121166666666668	0.5027	15.733366666666665	15.230666666666664	59994.1328125	1840002.962762085	0	1181	0.2375873896530627	1.2086135544516274	1.3423080986829659	261.0054931640625	261.01983642578125
578	261.1444396972656	9.535183333333332					1	DETECTED	261.1444 m/z @9.54 [CD8355_2.mzXML]	261.1444396972656	9.535183333333332	0.2291	12.668383333333333	12.439283333333332	62876.98046875	1578423.5693021559	1	1181	0.08962181169787797	1.9360379195667254	0.7161957355238381	261.1430969238281	261.1466979980469
579	261.1890869140625	9.857566666666665					1	DETECTED	261.1891 m/z @9.86 [CD8355_2.mzXML]	261.1890869140625	9.857566666666665	0.10098333333333334	20.002666666666666	19.901683333333335	11059.447265625	1786741.9562222902	0	1181	8.661262705837588	1.1153775525361194	2.5147703414394016	261.1832275390625	261.1894226074219
580	262.03973388671875	3.3323166666666664					1	DETECTED	262.0397 m/z @3.33 [CD8355_2.mzXML]	262.03973388671875	3.3323166666666664	3.0495333333333337	10.5373	7.4877666666666665	2973.195068359375	674884.819972046	0	1181	0.19405296759881852	13.239405905581451	25.478811811162903	262.0372619628906	262.04547119140625
581	263.0079345703125	2.0242166666666668					1	DETECTED	263.0079 m/z @2.02 [CD8355_2.mzXML]	263.0079345703125	2.0242166666666668	1.4795166666666666	16.323066666666666	14.843549999999999	11993.751953125	2155950.891190033	0	1181	0.09105916893856492	13.625436019827422	26.250872039654844	263.0031433105469	263.00860595703125
582	263.018310546875	11.767850000000001					1	DETECTED	263.0183 m/z @11.77 [CD8355_2.mzXML]	263.018310546875	11.767850000000001	11.699366666666666	17.952833333333334	6.253466666666668	9639.3896484375	847421.7244693608	0	1181	0.12507125413421782	41.50880402780543	85.54238552162077	263.0179443359375	263.0203552246094
583	263.0848083496094	1.8121166666666668					1	DETECTED	263.0848 m/z @1.81 [CD8355_2.mzXML]	263.0848083496094	1.8121166666666668	1.7836333333333334	11.733366666666665	9.94973333333333	139471.09375	2853171.4792741695	0	1181	0.06996257918288884	140.23922621561033	5.211265288515388	263.0842590332031	263.09271240234375
584	263.1390380859375	9.65235					1	DETECTED	263.1390 m/z @9.65 [CD8355_2.mzXML]	263.1390380859375	9.65235	3.005666666666667	10.660266666666667	7.6546	18130.478515625	2925569.8359779054	0	1181	0.08913950978638852	0.5758210235179951	0.15164204703599035	263.1383972167969	263.1405029296875
585	263.2364501953125	14.225583333333333					1	DETECTED	263.2365 m/z @14.23 [CD8355_2.mzXML]	263.2364501953125	14.225583333333333	0.2291	19.784333333333333	19.555233333333334	110594.359375	7435957.466659878	0	1181	3.354919112486373	1.7194710507287962	0.4115967626300122	263.2315368652344	263.2380676269531
586	264.1708068847656	9.199783333333333					1	DETECTED	264.1708 m/z @9.20 [CD8355_2.mzXML]	264.1708068847656	9.199783333333333	9.110199999999999	9.788783333333333	0.678583333333334	34139.5625	222957.48931836	0	1181	0.07039464505807302	1.9537912188911448	1.7520657292110036	264.1700439453125	264.17095947265625
587	264.2398376464844	14.378316666666667					1	DETECTED	264.2398 m/z @14.38 [CD8355_2.mzXML]	264.2398376464844	14.378316666666667	5.106116666666667	16.953	11.846883333333333	19175.265625	2234844.2269315803	0	1181	3.9484364835267787	0.5688283547191945	0.13013199420440727	264.23199462890625	264.2412109375
588	264.8526611328125	1.76945					1	DETECTED	264.8527 m/z @1.77 [CD8355_2.mzXML]	264.8526611328125	1.76945	1.6585166666666666	1.7836333333333334	0.12511666666666676	18063.357421875	86404.67938818363	0	1181	0.08568925585749576	0.5639272836538466	0.12785456730769323	264.8434143066406	264.8526611328125
589	265.02301025390625	1.8121166666666668					1	DETECTED	265.0230 m/z @1.81 [CD8355_2.mzXML]	265.02301025390625	1.8121166666666668	1.76945	18.7255	16.95605	30300.109375	1485953.3148726812	0	1181	0.09742793909058967	14.18855550847889	15.437046893982556	265.01361083984375	265.0329895019531
590	265.08489990234375	18.92683333333333					1	DETECTED	265.0849 m/z @18.93 [CD8355_2.mzXML]	265.08489990234375	18.92683333333333	0.10098333333333334	19.948	19.84701666666667	4251.3779296875	1268612.7252504886	0	1181	1.4637057724870672	0.5271213960237299	0.42162868593559205	265.074951171875	265.0867614746094
591	265.11822509765625	9.703216666666666					1	DETECTED	265.1182 m/z @9.70 [CD8355_2.mzXML]	265.11822509765625	9.703216666666666	9.635150000000001	10.265966666666666	0.6308166666666644	95899.640625	624082.1149223347	1	1181	0.08692397107358119	1.65409548842824	1.891499868600082	265.1174011230469	265.11895751953125
592	265.2519226074219	12.61835					1	DETECTED	265.2519 m/z @12.62 [CD8355_2.mzXML]	265.2519226074219	12.61835	1.3412166666666667	17.341833333333334	16.000616666666666	51746.65625	1812617.6841962906	0	1181	0.18012770328214422	0.6530339871599236	2.3458489940580916	265.2431640625	265.2540588378906
593	265.9810485839844	10.193783333333332					1	DETECTED	265.9810 m/z @10.19 [CD8355_2.mzXML]	265.9810485839844	10.193783333333332	10.175633333333334	10.33765	0.16201666666666625	22761.36328125	116245.81625427207	0	1181	0.08056749553289677	4.463269054178489	7.955753154076583	265.9809265136719	265.9812927246094
594	266.1216125488281	9.719850000000001					1	DETECTED	266.1216 m/z @9.72 [CD8355_2.mzXML]	266.1216125488281	9.719850000000001	9.65235	9.805900000000001	0.15355000000000096	14227.8798828125	72206.55124536193	0	1181	0.08828141968541203	1.1374074074074014	1.6085671823512606	266.12127685546875	266.1217041015625
595	266.6383056640625	12.81925					1	DETECTED	266.6383 m/z @12.82 [CD8355_2.mzXML]	266.6383056640625	12.81925	12.718716666666667	12.882666666666667	0.16394999999999982	9162.6650390625	54158.5959332277	0	1181	0.1291502877159285	0.8154011936339547	0.6308023872679094	266.63824462890625	266.63909912109375
596	266.8492431640625	1.76945					1	DETECTED	266.8492 m/z @1.77 [CD8355_2.mzXML]	266.8492431640625	1.76945	1.6895666666666667	1.8121166666666668	0.12255000000000016	17717.345703125	88396.65570825204	0	1181	0.10035473282432328	0.7670561235134584	0.5341122470269167	266.84173583984375	266.8497314453125
597	266.9270935058594	1.5978166666666667					1	DETECTED	266.9271 m/z @1.60 [CD8355_2.mzXML]	266.9270935058594	1.5978166666666667	1.5536666666666668	1.6281999999999999	0.07453333333333312	33918.828125	102324.86001928705	0	1181	0.06099115119593512	0.8344037058452881	0.706399512411603	266.9270935058594	266.928466796875
598	267.059326171875	1.8821166666666669					1	DETECTED	267.0593 m/z @1.88 [CD8355_2.mzXML]	267.059326171875	1.8821166666666669	1.8821166666666669	19.9845	18.102383333333332	10946.9951171875	2358917.282249175	0	1181	14.607783885653985	null	null	267.05828857421875	267.0689697265625
599	267.64654541015625	13.183283333333332					1	DETECTED	267.6465 m/z @13.18 [CD8355_2.mzXML]	267.64654541015625	13.183283333333332	12.927999999999999	14.9276	1.999600000000001	167957.796875	3454025.598393621	2	1181	0.2647371856921783	1.5364771899143936	2.2637554541224083	267.6457824707031	267.647216796875
600	267.97894287109375	10.193783333333332					1	DETECTED	267.9789 m/z @10.19 [CD8355_2.mzXML]	267.97894287109375	10.193783333333332	7.904966666666667	10.33765	2.4326833333333333	18412.42578125	764061.361222656	0	1181	0.09427809398607678	0.5314281761317714	0.06285635226354278	267.9786071777344	267.9852294921875
601	268.1481628417969	13.153866666666666					1	DETECTED	268.1482 m/z @13.15 [CD8355_2.mzXML]	268.1481628417969	13.153866666666666	9.1419	14.582616666666667	5.440716666666667	42898.11328125	2136575.400282593	0	1181	4.170247456871994	0.6859759178004324	0.3671728924334889	268.1474914550781	268.1548156738281
602	268.190673828125	9.823					1	DETECTED	268.1907 m/z @9.82 [CD8355_2.mzXML]	268.190673828125	9.823	9.788783333333333	9.944349999999998	0.1555666666666653	8795.11328125	49834.37307589699	0	1181	0.09232223485351199	2.273258645884	3.546517291768	268.1905212402344	268.1907653808594
603	268.9574279785156	11.176633333333333					1	DETECTED	268.9574 m/z @11.18 [CD8355_2.mzXML]	268.9574279785156	11.176633333333333	10.961633333333333	19.01833333333333	8.056699999999998	7471.1513671875	913499.595366241	0	1181	0.640495550829927	18.73651162790698	25.2296287479653	268.9568176269531	268.9632873535156
604	269.086669921875	1.44915					1	DETECTED	269.0867 m/z @1.45 [CD8355_2.mzXML]	269.086669921875	1.44915	1.44915	1.5682333333333331	0.11908333333333321	3945.917236328125	24327.975350585926	0	1181	0.21640523304060322	null	null	269.086669921875	269.08837890625
605	269.13787841796875	12.03005					1	DETECTED	269.1379 m/z @12.03 [CD8355_2.mzXML]	269.13787841796875	12.03005	11.980866666666666	12.167366666666668	0.18650000000000233	19138.220703125	116160.54905322258	0	1181	0.07425995171293209	1.8959674686547077	2.7919349373094153	269.13775634765625	269.1382141113281
606	269.2258605957031	13.987033333333333					1	DETECTED	269.2259 m/z @13.99 [CD8355_2.mzXML]	269.2258605957031	13.987033333333333	10.978083333333332	15.513383333333334	4.535300000000001	45317.8828125	2164090.18193744	0	1181	0.35428941448238405	0.7159710219956119	5.14281275187173	269.2251281738281	269.22705078125
607	269.2831726074219	12.535583333333333					1	DETECTED	269.2832 m/z @12.54 [CD8355_2.mzXML]	269.2831726074219	12.535583333333333	0.37520000000000003	19.91166666666667	19.53646666666667	7725.1689453125	1681607.3549389648	0	1181	1.2188356846465478	0.8052076872852187	0.7968245982246438	269.2823486328125	269.2850036621094
608	270.2294006347656	14.05335					1	DETECTED	270.2294 m/z @14.05 [CD8355_2.mzXML]	270.2294006347656	14.05335	1.9951166666666666	14.679016666666666	12.6839	8737.380859375	4107580.6484309696	0	1181	0.8216969814832904	0.525943546180065	0.05188709236013007	270.2284851074219	270.2347106933594
609	271.0396728515625	1.7980333333333334					1	DETECTED	271.0397 m/z @1.80 [CD8355_2.mzXML]	271.0396728515625	1.7980333333333334	1.7386000000000001	16.064366666666665	14.325766666666665	56332.00390625	3808975.818961029	0	1181	0.0716154946810581	120.51962983735298	2.208984836320075	271.0391845703125	271.0480041503906
610	271.2050476074219	14.4557					1	DETECTED	271.2050 m/z @14.46 [CD8355_2.mzXML]	271.2050476074219	14.4557	14.101216666666666	15.186566666666666	1.08535	28510.08984375	921133.4406037596	0	1181	0.6298512700334982	1.5308900277398987	2.076189593215479	271.20458984375	271.2056579589844
611	271.26263427734375	12.3537					1	DETECTED	271.2626 m/z @12.35 [CD8355_2.mzXML]	271.26263427734375	12.3537	0.10098333333333334	20.002666666666666	19.901683333333335	39699.7421875	6014835.804568048	0	1181	0.3015268627042591	0.5396036799334939	3.2497223419105072	271.2545166015625	271.26422119140625
612	271.65765380859375	12.927999999999999					1	DETECTED	271.6577 m/z @12.93 [CD8355_2.mzXML]	271.65765380859375	12.927999999999999	12.86725	13.59755	0.7302999999999997	22246.17578125	337665.5704586184	0	1181	0.19210638516643108	6.010699588477488	11.021399176954976	271.6570739746094	271.65838623046875
613	272.2088317871094	14.502866666666668					1	DETECTED	272.2088 m/z @14.50 [CD8355_2.mzXML]	272.2088317871094	14.502866666666668	14.225583333333333	15.295033333333333	1.0694499999999998	6269.57421875	194798.39804339613	0	1181	0.4959937436732602	1.928442627877611	2.856885255755222	272.2080383300781	272.2089538574219
614	272.6653747558594	13.28615					1	DETECTED	272.6654 m/z @13.29 [CD8355_2.mzXML]	272.6653747558594	13.28615	13.19805	13.72985	0.5318000000000005	10390.6279296875	151611.2348895261	0	1181	0.18819439894604706	3.0181611804767696	5.036322360953539	272.65576171875	272.66619873046875
615	272.794921875	1.9527166666666667					1	DETECTED	272.7949 m/z @1.95 [CD8355_2.mzXML]	272.794921875	1.9527166666666667	1.7054	2.1806	0.47520000000000007	15132.998046875	228322.1868530275	0	1181	0.09476917521886485	0.9607116382505563	0.8757298348624072	272.7939453125	272.7949523925781
616	272.944091796875	1.6127333333333334					1	DETECTED	272.9441 m/z @1.61 [CD8355_2.mzXML]	272.944091796875	1.6127333333333334	1.5682333333333331	1.6895666666666667	0.12133333333333352	60989.984375	230914.43977246105	0	1181	0.061652231052751194	1.4900950749860813	1.785647646015475	272.94390869140625	272.9447937011719
617	274.002685546875	11.193433333333333					1	DETECTED	274.0027 m/z @11.19 [CD8355_2.mzXML]	274.002685546875	11.193433333333333	11.043800000000001	19.291333333333334	8.247533333333333	10006.0458984375	1359059.2816318364	0	1181	4.085289509780248	24.012853109412333	46.27631438771417	274.0015869140625	274.0039367675781
618	274.2010498046875	10.193783333333332					1	DETECTED	274.2010 m/z @10.19 [CD8355_2.mzXML]	274.2010498046875	10.193783333333332	10.1222	10.597616666666665	0.47541666666666593	7863.21337890625	65931.77806692471	0	1181	0.07943609097418758	3.1397750065329477	5.555007481025844	274.2001647949219	274.2018127441406
619	274.2730407714844	11.324366666666666					1	DETECTED	274.2730 m/z @11.32 [CD8355_2.mzXML]	274.2730407714844	11.324366666666666	11.276583333333333	13.831733333333334	2.555150000000001	2559612.5	1.7611625067102987E7	1	1181	0.0822009220822455	3.356359161824546	4.051393340732114	274.27288818359375	274.2740173339844
620	274.9993896484375	11.127433333333332					1	DETECTED	274.9994 m/z @11.13 [CD8355_2.mzXML]	274.9993896484375	11.127433333333332	10.978083333333332	19.729666666666667	8.751583333333334	10708.4462890625	1548761.2575815436	0	1181	2.9917597586492537	24.306135190602607	42.1035798759388	274.99749755859375	275.0002746582031
621	275.021484375	1.4946833333333334					1	DETECTED	275.0215 m/z @1.49 [CD8355_2.mzXML]	275.021484375	1.4946833333333334	1.44915	2.306833333333333	0.8576833333333331	6903.400390625	168097.380753418	0	1181	0.062159671315354936	9.418191800878455	17.83638360175691	275.0209655761719	275.0307922363281
622	275.1309814453125	10.229999999999999					1	DETECTED	275.1310 m/z @10.23 [CD8355_2.mzXML]	275.1309814453125	10.229999999999999	10.211516666666666	16.3786	6.167083333333332	6911.75244140625	1019195.2762573236	0	1181	1.1370640565820889	166.82822362489662	332.65644724979325	275.1308288574219	275.13372802734375
623	275.2765197753906	11.324366666666666					1	DETECTED	275.2765 m/z @11.32 [CD8355_2.mzXML]	275.2765197753906	11.324366666666666	11.324366666666666	11.784466666666667	0.4601000000000006	387761.40625	2194656.695224613	0	1181	0.05869858494993885	null	null	275.2762145996094	275.2770080566406
624	275.6325378417969	13.109116666666667					1	DETECTED	275.6325 m/z @13.11 [CD8355_2.mzXML]	275.6325378417969	13.109116666666667	11.931866666666668	14.550266666666666	2.6183999999999976	92706.2109375	1938790.828819766	0	1181	0.2323973040580789	3.293171694924637	2.515551519137169	275.6317138671875	275.6336364746094
625	276.13421630859375	13.109116666666667					1	DETECTED	276.1342 m/z @13.11 [CD8355_2.mzXML]	276.13421630859375	13.109116666666667	10.211516666666666	13.630633333333332	3.4191166666666657	29655.048828125	902409.1717045291	0	1181	0.2197585012833887	0.5944878860862249	0.10659117105677243	276.1332702636719	276.1348876953125
626	276.1805114746094	8.829216666666667					1	DETECTED	276.1805 m/z @8.83 [CD8355_2.mzXML]	276.1805114746094	8.829216666666667	8.7766	10.660266666666667	1.8836666666666666	2540.159423828125	180193.4681091308	0	1181	0.11583364013695174	17.89990497307552	34.79980994615104	276.1730041503906	276.1812438964844
627	276.6518859863281	13.19805					1	DETECTED	276.6519 m/z @13.20 [CD8355_2.mzXML]	276.6518859863281	13.19805	13.0026	13.7463	0.7437000000000005	23969.37890625	401164.01680798444	0	1181	0.17193038261573612	1.902532617037597	2.075496842347975	276.65020751953125	276.652587890625
628	276.9849853515625	1.7980333333333334					1	DETECTED	276.9850 m/z @1.80 [CD8355_2.mzXML]	276.9849853515625	1.7980333333333334	1.7836333333333334	19.510166666666667	17.726533333333332	20051.6328125	1652936.8562197569	0	1181	0.25885452462983505	515.7104968375285	28.896204442333342	276.9838562011719	276.9947509765625
629	277.1280212402344	10.248033333333332					1	DETECTED	277.1280 m/z @10.25 [CD8355_2.mzXML]	277.1280212402344	10.248033333333332	10.193783333333332	10.283999999999999	0.09021666666666661	2574.498779296875	9734.48549517825	0	1181	0.04612913920627193	0.8314900153609874	0.6629800307219748	277.1275329589844	277.1280212402344
630	277.1528015136719	13.153866666666666					1	DETECTED	277.1528 m/z @13.15 [CD8355_2.mzXML]	277.1528015136719	13.153866666666666	9.962083333333334	18.247166666666665	8.285083333333331	6750.6396484375	1272935.261186096	0	1181	5.605894430649256	1.2978768400110705	0.9353981562219675	277.1523132324219	277.1591491699219
631	277.2128601074219	13.67985					1	DETECTED	277.2129 m/z @13.68 [CD8355_2.mzXML]	277.2128601074219	13.67985	12.303283333333333	19.091333333333335	6.788050000000002	15012.7333984375	1437379.4106640012	0	1181	1.1953409300760125	2.4655725597501026	3.9311451195002056	277.2127685546875	277.2157287597656
632	278.05169677734375	17.360500000000002					1	DETECTED	278.0517 m/z @17.36 [CD8355_2.mzXML]	278.05169677734375	17.360500000000002	9.417916666666667	19.820666666666668	10.402750000000001	2703.271240234375	819559.2544758907	0	1181	1.1849099838695025	0.6548719455257	0.3097438910514	278.0508728027344	278.0539245605469
633	278.6273193359375	12.927999999999999					1	DETECTED	278.6273 m/z @12.93 [CD8355_2.mzXML]	278.6273193359375	12.927999999999999	12.769366666666667	13.0791	0.30973333333333386	27610.626953125	286411.4626999503	0	1181	0.13658020611052102	0.9762555158646842	0.9812980703233078	278.62640380859375	278.62744140625
634	278.9815673828125	1.9104833333333333					1	DETECTED	278.9816 m/z @1.91 [CD8355_2.mzXML]	278.9815673828125	1.9104833333333333	1.9104833333333333	19.674666666666667	17.764183333333335	6210.06689453125	1904625.2442482605	0	1181	13.936704912408539	null	null	278.98004150390625	278.9830627441406
635	279.0566101074219	1.8405					1	DETECTED	279.0566 m/z @1.84 [CD8355_2.mzXML]	279.0566101074219	1.8405	1.8405	19.692833333333333	17.852333333333334	9017.623046875	1625137.3359391468	0	1181	0.4250279342313963	null	null	279.0471496582031	279.0570068359375
636	279.1583557128906	12.436516666666668					1	DETECTED	279.1584 m/z @12.44 [CD8355_2.mzXML]	279.1583557128906	12.436516666666668	0.10098333333333334	20.002666666666666	19.901683333333335	98423.609375	3.4984302249804735E7	1	1181	11.440103572300185	0.851114762922027	0.05505779852484304	279.1576843261719	279.1594543457031
637	279.23095703125	13.45265					1	DETECTED	279.2310 m/z @13.45 [CD8355_2.mzXML]	279.23095703125	13.45265	12.184466666666667	15.770116666666667	3.5856499999999993	46928.921875	2094303.4682645875	0	1181	0.22124966014561664	1.0450389698592066	0.782711461933319	279.2271423339844	279.2319641113281
638	279.646240234375	12.912849999999999					1	DETECTED	279.6462 m/z @12.91 [CD8355_2.mzXML]	279.646240234375	12.912849999999999	12.752999999999998	14.79325	2.040250000000002	141248.671875	2065901.291912842	2	1181	0.1801162772287075	2.1048192175231817	3.2423652462173043	279.64544677734375	279.6468505859375
639	280.09161376953125	1.76945					1	DETECTED	280.0916 m/z @1.77 [CD8355_2.mzXML]	280.09161376953125	1.76945	1.6737166666666667	19.419333333333334	17.745616666666667	63241.52734375	7127447.861920715	0	1181	0.09350551270767693	83.63124073035208	139.33001792866983	280.08563232421875	280.091796875
640	280.1619567871094	12.436516666666668					1	DETECTED	280.1620 m/z @12.44 [CD8355_2.mzXML]	280.1619567871094	12.436516666666668	0.10098333333333334	19.9845	19.88351666666667	17839.17578125	6061627.675443548	0	1181	6.244632686542426	0.8059447503958753	2.770044818556863	280.16070556640625	280.1627197265625
641	280.6542053222656	13.315666666666667					1	DETECTED	280.6542 m/z @13.32 [CD8355_2.mzXML]	280.6542053222656	13.315666666666667	8.881933333333334	14.471283333333334	5.58935	74251.328125	2645948.044065245	0	1181	0.21380285947948074	2.311714999775691	2.1109991182570353	280.64910888671875	280.655029296875
642	281.0836181640625	15.586					1	DETECTED	281.0836 m/z @15.59 [CD8355_2.mzXML]	281.0836181640625	15.586	8.009533333333334	19.583333333333332	11.573799999999999	12357.9990234375	3276351.8087862832	0	1181	6.731483222132281	0.7637993083847351	0.5275986167694702	281.073974609375	281.0888366699219
643	281.1133728027344	9.584666666666667					1	DETECTED	281.1134 m/z @9.58 [CD8355_2.mzXML]	281.1133728027344	9.584666666666667	1.44915	15.586	14.13685	3057.828125	1343267.927386627	0	1181	0.19862895768810596	0.868835415083246	0.737670830166492	281.1123962402344	281.12274169921875
644	281.24688720703125	14.378316666666667					1	DETECTED	281.2469 m/z @14.38 [CD8355_2.mzXML]	281.24688720703125	14.378316666666667	0.37520000000000003	19.383166666666668	19.00796666666667	226881.59375	1.2980775376002861E7	0	1181	0.4824899054078813	0.7227047908729765	0.4115349067594812	281.2452392578125	281.2483215332031
645	281.66162109375	14.020283333333333					1	DETECTED	281.6616 m/z @14.02 [CD8355_2.mzXML]	281.66162109375	14.020283333333333	11.094716666666667	16.193616666666667	5.0989	30638.16015625	2019234.7459660654	0	1181	0.43047901049750337	0.8714380120090696	4.560799625923159	281.6612548828125	281.67034912109375
646	282.22113037109375	19.419333333333334					1	DETECTED	282.2211 m/z @19.42 [CD8355_2.mzXML]	282.22113037109375	19.419333333333334	0.11915	19.9845	19.86535	3710.849853515625	2465055.730422576	0	1181	12.797510046221127	0.5146414844073156	0.02928296881463128	282.2201232910156	282.2226257324219
647	282.25030517578125	14.195433333333334					1	DETECTED	282.2503 m/z @14.20 [CD8355_2.mzXML]	282.25030517578125	14.195433333333334	10.877916666666666	16.3786	5.500683333333333	39648.421875	3506573.8674430517	0	1181	3.3096094165546415	0.749356584446529	0.5413925135127926	282.2420349121094	282.25982666015625
648	282.27838134765625	13.90055					1	DETECTED	282.2784 m/z @13.90 [CD8355_2.mzXML]	282.27838134765625	13.90055	11.817833333333335	14.0856	2.267766666666665	31397.875	841986.1610515136	0	1181	0.3048377778973368	0.8146233944087938	0.5726032880071599	282.2779235839844	282.2788391113281
649	282.8231201171875	1.7545666666666666					1	DETECTED	282.8231 m/z @1.75 [CD8355_2.mzXML]	282.8231201171875	1.7545666666666666	1.7054	1.7836333333333334	0.07823333333333338	16739.4296875	69534.96818505863	0	1181	0.13078956708229783	0.7955932203389848	0.5911864406779698	282.8227844238281	282.8231201171875
650	282.90460205078125	1.5978166666666667					1	DETECTED	282.9046 m/z @1.60 [CD8355_2.mzXML]	282.90460205078125	1.5978166666666667	1.5536666666666668	18.798833333333334	17.245166666666666	66384.9921875	4202071.231098145	0	1181	0.05053021809522473	1.1837828947311158	1.3329029626147006	282.904541015625	282.9049377441406
651	283.00738525390625	10.211516666666666					1	DETECTED	283.0074 m/z @10.21 [CD8355_2.mzXML]	283.00738525390625	10.211516666666666	10.175633333333334	12.115066666666667	1.9394333333333336	16439.53125	438797.2025881344	0	1181	0.08581879797941028	27.024152345564882	53.048304691129765	283.0072937011719	283.00897216796875
652	283.2418212890625	14.978633333333333					1	DETECTED	283.2418 m/z @14.98 [CD8355_2.mzXML]	283.2418212890625	14.978633333333333	14.663166666666665	15.54955	0.8863833333333346	3863.50390625	124891.99764257812	0	1181	0.3572267139463108	1.4048763736263723	1.8097527472527444	283.24072265625	283.2422180175781
653	283.2622375488281	12.56825					1	DETECTED	283.2622 m/z @12.57 [CD8355_2.mzXML]	283.2622375488281	12.56825	0.13723333333333335	20.002666666666666	19.865433333333332	137227.65625	4202812.27656345	1	1181	0.24467518979693814	3.199379654027192	5.778238816212284	283.2611389160156	283.26544189453125
654	283.2817687988281	13.90055					1	DETECTED	283.2818 m/z @13.90 [CD8355_2.mzXML]	283.2817687988281	13.90055	13.814166666666667	14.3315	0.5173333333333332	7210.03662109375	141514.61028430163	0	1181	0.24037106706754052	2.994404784873604	4.988809569747208	283.2808532714844	283.28228759765625
655	283.6302490234375	11.931866666666668					1	DETECTED	283.6302 m/z @11.93 [CD8355_2.mzXML]	283.6302490234375	11.931866666666668	11.915366666666667	12.1325	0.21713333333333296	7338.24462890625	46422.148827392506	0	1181	0.1102362996123798	6.579797979797719	12.159595959595437	283.6292419433594	283.6302795410156
656	284.1852722167969	8.987633333333333					1	DETECTED	284.1853 m/z @8.99 [CD8355_2.mzXML]	284.1852722167969	8.987633333333333	8.846883333333333	9.719850000000001	0.8729666666666684	3659.901123046875	87458.94693191537	0	1181	0.20577576828483757	3.101124925991704	5.202249851983408	284.18359375	284.1893615722656
657	284.29388427734375	11.699366666666666					1	DETECTED	284.2939 m/z @11.70 [CD8355_2.mzXML]	284.29388427734375	11.699366666666666	11.6343	17.897	6.262699999999999	15308.3837890625	830287.38977478	0	1181	0.13384210428908716	48.125256147541016	2.037135041422106	284.29241943359375	284.2960510253906
658	284.3303527832031	11.88405					1	DETECTED	284.3304 m/z @11.88 [CD8355_2.mzXML]	284.3303527832031	11.88405	11.835083333333333	12.15	0.31491666666666696	10087.7705078125	96752.23372228992	0	1181	0.15321885505955812	3.2156228727025113	5.431245745405023	284.3303527832031	284.33203125
659	284.90960693359375	1.6895666666666667					1	DETECTED	284.9096 m/z @1.69 [CD8355_2.mzXML]	284.90960693359375	1.6895666666666667	1.6585166666666666	1.7836333333333334	0.12511666666666676	29403.287109375	126506.26376904303	0	1181	0.06849433902106639	2.014761137949544	3.0295222758990876	284.909423828125	284.9097595214844
660	285.0053405761719	10.211516666666666					1	DETECTED	285.0053 m/z @10.21 [CD8355_2.mzXML]	285.0053405761719	10.211516666666666	10.15775	10.37375	0.2159999999999993	17453.470703125	98255.51791571018	0	1181	0.21833593855079947	2.0086794792312537	3.017358958462507	285.0048828125	285.00634765625
661	285.064453125	1.4946833333333334					1	DETECTED	285.0645 m/z @1.49 [CD8355_2.mzXML]	285.064453125	1.4946833333333334	1.4141666666666666	2.6628333333333334	1.2486666666666668	14363.552734375	308106.2011657105	0	1181	0.49414507945558794	7.75408818050092	14.05129950090094	285.06390380859375	285.0709228515625
662	285.2781066894531	13.831733333333334					1	DETECTED	285.2781 m/z @13.83 [CD8355_2.mzXML]	285.2781066894531	13.831733333333334	0.17426666666666665	19.92983333333333	19.755566666666663	5150.80078125	1711260.3133249495	0	1181	1.0769299186972	0.7232515058917709	0.41143254305688887	285.2698059082031	285.27972412109375
663	286.1029357910156	8.706449999999998					1	DETECTED	286.1029 m/z @8.71 [CD8355_2.mzXML]	286.1029357910156	8.706449999999998	8.63695	10.675983333333333	2.0390333333333324	2713.39306640625	142625.16453930672	0	1181	0.0749402006159503	14.669304556355353	28.338609112710706	286.096923828125	286.10345458984375
664	286.1429748535156	11.899733333333334					1	DETECTED	286.1430 m/z @11.90 [CD8355_2.mzXML]	286.1429748535156	11.899733333333334	11.851883333333335	12.387016666666666	0.5351333333333308	63306.91796875	598110.4669869366	0	1181	0.12156280020741583	4.1275744963221115	5.152046047523511	286.1415710449219	286.143310546875
665	286.2007751464844	10.320133333333333					1	DETECTED	286.2008 m/z @10.32 [CD8355_2.mzXML]	286.2007751464844	10.320133333333333	10.265966666666666	10.911816666666665	0.6458499999999994	187250.546875	1214369.4396131616	1	1181	0.09041255017378269	2.767175777508789	2.9192268222249167	286.19940185546875	286.20135498046875
666	286.24859619140625	9.788783333333333					1	DETECTED	286.2486 m/z @9.79 [CD8355_2.mzXML]	286.24859619140625	9.788783333333333	8.934750000000001	19.455666666666666	10.520916666666665	85924.921875	2040405.1193970032	1	1181	0.1443996435994297	1.2576376247653307	0.9282752368227396	286.2471618652344	286.24981689453125
667	286.95111083984375	8.846883333333333					1	DETECTED	286.9511 m/z @8.85 [CD8355_2.mzXML]	286.95111083984375	8.846883333333333	8.811583333333335	8.899366666666667	0.08778333333333244	3461.66162109375	12303.464691772357	0	1181	0.09532617784713615	1.2433899905571988	1.4867799811143978	286.9506530761719	286.95123291015625
668	287.0137634277344	1.7980333333333334					1	DETECTED	287.0138 m/z @1.80 [CD8355_2.mzXML]	287.0137634277344	1.7980333333333334	1.4331333333333334	1.8821166666666669	0.4489833333333335	21933.3671875	172249.00721337894	0	1181	0.07208747731443532	0.6152142139398924	0.2304284278797849	287.0121765136719	287.02130126953125
669	287.1460876464844	11.948183333333333					1	DETECTED	287.1461 m/z @11.95 [CD8355_2.mzXML]	287.1460876464844	11.948183333333333	11.931866666666668	12.15	0.2181333333333324	8249.6357421875	46696.151171935795	0	1181	0.09853342977438118	6.684371807968066	12.368743615936133	287.1460876464844	287.14715576171875
670	287.2042541503906	10.320133333333333					1	DETECTED	287.2043 m/z @10.32 [CD8355_2.mzXML]	287.2042541503906	10.320133333333333	10.283999999999999	10.493333333333334	0.20933333333333515	25877.7109375	153211.1465719	0	1181	0.09844265197526703	2.896678966789656	4.395333306372464	287.20391845703125	287.2047119140625
671	287.2355651855469	10.994616666666667					1	DETECTED	287.2356 m/z @10.99 [CD8355_2.mzXML]	287.2355651855469	10.994616666666667	10.994616666666667	14.876733333333334	3.8821166666666667	10687.2431640625	1080837.002623016	0	1181	2.922457759986873	null	null	287.2352294921875	287.23797607421875
672	287.251953125	9.823					1	DETECTED	287.2520 m/z @9.82 [CD8355_2.mzXML]	287.251953125	9.823	9.551449999999999	15.6594	6.107950000000001	10713.1279296875	544774.03612677	0	1181	0.3190870987828607	11.246455533050952	0.7331709164927446	287.2512512207031	287.2528381347656
673	287.63226318359375	12.927999999999999					1	DETECTED	287.6323 m/z @12.93 [CD8355_2.mzXML]	287.63226318359375	12.927999999999999	12.735899999999999	13.797233333333333	1.0613333333333337	107001.4765625	1366354.4025507814	0	1181	0.1795028895296511	1.2874325814703125	1.183857812489254	287.63128662109375	287.6333312988281
674	288.21624755859375	10.629216666666668					1	DETECTED	288.2162 m/z @10.63 [CD8355_2.mzXML]	288.21624755859375	10.629216666666668	0.2107	19.948	19.7373	496292.15625	4965300.669245265	1	1181	0.09640495342537747	3.037948664363386	4.050036553194173	288.207763671875	288.2179260253906
675	288.640380859375	13.33045					1	DETECTED	288.6404 m/z @13.33 [CD8355_2.mzXML]	288.640380859375	13.33045	12.769366666666667	14.0856	1.316233333333333	38181.99609375	850425.0854818106	0	1181	0.21605239380628305	1.1565954010091195	0.605419445911097	288.63201904296875	288.64105224609375
676	288.7684326171875	1.9809666666666668					1	DETECTED	288.7684 m/z @1.98 [CD8355_2.mzXML]	288.7684326171875	1.9809666666666668	1.9104833333333333	9.156883333333333	7.2463999999999995	8530.1953125	660393.3048076477	0	1181	0.09531296986237159	51.40506029794268	101.81012059588537	288.767578125	288.7705993652344
677	288.9215087890625	1.6127333333333334					1	DETECTED	288.9215 m/z @1.61 [CD8355_2.mzXML]	288.9215087890625	1.6127333333333334	1.5682333333333331	3.76195	2.193716666666667	236872.5	1368053.8887045905	0	1181	0.07939845345108454	1.5133233442272107	2.0137767585102253	288.91253662109375	288.9296569824219
678	289.1755065917969	0.9768166666666667					1	DETECTED	289.1755 m/z @0.98 [CD8355_2.mzXML]	289.1755065917969	0.9768166666666667	0.10098333333333334	20.002666666666666	19.901683333333335	5460.4619140625	1525935.517746886	0	1181	5.899027443266882	11.361569933396765	7.933259932482991	289.17413330078125	289.1770324707031
679	289.22003173828125	10.629216666666668					1	DETECTED	289.2200 m/z @10.63 [CD8355_2.mzXML]	289.22003173828125	10.629216666666668	10.6136	18.743666666666666	8.130066666666666	65753.84375	1456570.6896857882	0	1181	0.08900855712299993	50.240998117035794	93.86239117265498	289.21502685546875	289.22027587890625
680	289.6478576660156	11.767850000000001					1	DETECTED	289.6479 m/z @11.77 [CD8355_2.mzXML]	289.6478576660156	11.767850000000001	11.111016666666666	15.917316666666666	4.8063	19770.421875	1711459.028470947	0	1181	0.39043877871093	3.3518938436977077	5.645970359539568	289.6396179199219	289.64886474609375
681	290.1592712402344	8.515383333333334					1	DETECTED	290.1593 m/z @8.52 [CD8355_2.mzXML]	290.1592712402344	8.515383333333334	8.3151	8.829216666666667	0.5141166666666681	4254.05615234375	58224.620407043476	0	1181	0.054189484333795335	1.2834734126653842	1.5669468253307681	290.1592102050781	290.16033935546875
682	290.2226257324219	10.644616666666668					1	DETECTED	290.2226 m/z @10.64 [CD8355_2.mzXML]	290.2226257324219	10.644616666666668	10.597616666666665	10.675983333333333	0.07836666666666758	4853.3837890625	18117.444469726426	0	1181	0.13043828973534666	0.833687943262379	0.667375886524758	290.222412109375	290.2237548828125
683	290.6271057128906	12.86725					1	DETECTED	290.6271 m/z @12.87 [CD8355_2.mzXML]	290.6271057128906	12.86725	12.718716666666667	13.0791	0.36038333333333306	26270.888671875	233737.50928002896	0	1181	0.1706901721929448	1.2131395870736108	1.0006144189366073	290.62554931640625	290.6275634765625
684	290.9239501953125	2.53945					1	DETECTED	290.9240 m/z @2.54 [CD8355_2.mzXML]	290.9239501953125	2.53945	0.13723333333333335	17.971	17.833766666666666	33263.21875	3332995.5551040643	0	1181	0.7834891623861862	0.8948467775542597	1.5815752169694253	290.9142150878906	290.9266357421875
685	291.11956787109375	12.013766666666667					1	DETECTED	291.1196 m/z @12.01 [CD8355_2.mzXML]	291.11956787109375	12.013766666666667	11.980866666666666	12.81925	0.8383833333333346	56663.9921875	598364.9950180665	0	1181	0.11661419537028195	6.045331851488954	11.189059294346173	291.1160888671875	291.12933349609375
686	291.173095703125	9.857566666666665					1	DETECTED	291.1731 m/z @9.86 [CD8355_2.mzXML]	291.173095703125	9.857566666666665	9.635150000000001	14.5186	4.883449999999998	3060.205810546875	382755.2156101989	0	1181	0.22387179720954542	10.978156612963781	20.956313225927563	291.1683044433594	291.1741638183594
687	291.6461181640625	12.86725					1	DETECTED	291.6461 m/z @12.87 [CD8355_2.mzXML]	291.6461181640625	12.86725	11.750499999999999	14.74415	2.9936500000000006	65454.23828125	1102849.079292816	0	1181	0.1519830580635979	1.5647230048383143	1.6784571637215107	291.64422607421875	291.6473693847656
688	291.93505859375	2.47135					1	DETECTED	291.9351 m/z @2.47 [CD8355_2.mzXML]	291.93505859375	2.47135	2.0094	16.009	13.999600000000001	28427.130859375	2159255.4439291693	0	1181	0.6996998593829815	2.8903194060293487	3.437463267506098	291.93389892578125	291.93670654296875
689	292.06781005859375	16.0828					1	DETECTED	292.0678 m/z @16.08 [CD8355_2.mzXML]	292.06781005859375	16.0828	9.318766666666667	19.91166666666667	10.592900000000002	4343.43310546875	941965.360808258	0	1181	2.400597701568369	0.7830313274624118	0.5964021479780829	292.0662536621094	292.06884765625
690	292.51556396484375	2.4172000000000002					1	DETECTED	292.5156 m/z @2.42 [CD8355_2.mzXML]	292.51556396484375	2.4172000000000002	2.403383333333333	17.5825	15.179116666666665	3994.062744140625	1477095.173054657	0	1181	0.31285044629294667	549.3045838359324	1097.6091676718647	292.5109558105469	292.51800537109375
691	292.9322814941406	2.77495					1	DETECTED	292.9323 m/z @2.77 [CD8355_2.mzXML]	292.9322814941406	2.77495	2.3762833333333333	14.003566666666668	11.627283333333335	5432.97412109375	1084608.5223036194	0	1181	0.1438484893980987	14.582713210702341	1.6120050811074818	292.92333984375	292.9395446777344
692	292.97735595703125	2.47135					1	DETECTED	292.9774 m/z @2.47 [CD8355_2.mzXML]	292.97735595703125	2.47135	2.403383333333333	3.4244333333333334	1.0210500000000002	5549.38232421875	134387.3677904663	0	1181	0.3421460498609079	7.5114026483570075	14.31781219265961	292.96966552734375	292.9854736328125
693	293.0010681152344	2.566516666666667					1	DETECTED	293.0011 m/z @2.57 [CD8355_2.mzXML]	293.0010681152344	2.566516666666667	2.3762833333333333	15.6594	13.283116666666666	5090.09423828125	1132829.5912309568	0	1181	0.6111685802914315	34.91269493604343	4.503378035778176	292.99224853515625	293.00799560546875
694	293.0267333984375	2.635083333333333					1	DETECTED	293.0267 m/z @2.64 [CD8355_2.mzXML]	293.0267333984375	2.635083333333333	0.6855333333333333	3.8562833333333333	3.17075	7962.03466796875	664901.2980894772	0	1181	0.5611955938014286	0.8132004821625504	0.40828923106058784	293.0188903808594	293.0350341796875
695	293.0456237792969	2.4847333333333332					1	DETECTED	293.0456 m/z @2.48 [CD8355_2.mzXML]	293.0456237792969	2.4847333333333332	2.278583333333333	3.9341500000000003	1.655566666666667	11535.22265625	374812.3613143312	0	1181	0.08860860708810181	4.015441830382407	5.250269313652961	293.0375671386719	293.0458679199219
696	293.0569763183594	2.47135					1	DETECTED	293.0570 m/z @2.47 [CD8355_2.mzXML]	293.0569763183594	2.47135	2.208766666666667	4.295683333333333	2.086916666666666	13893.8291015625	523231.7771454465	0	1181	0.35436005299226236	3.9738178356077447	3.3505501015508794	293.0487365722656	293.0570068359375
697	293.0682678222656	2.6487666666666665					1	DETECTED	293.0683 m/z @2.65 [CD8355_2.mzXML]	293.0682678222656	2.6487666666666665	2.0384	19.528833333333335	17.490433333333335	19147.98046875	2210941.071629146	0	1181	0.37121105915076713	14.176324476424998	20.570288442549884	293.0603942871094	293.0685729980469
698	293.0972595214844	2.47135					1	DETECTED	293.0973 m/z @2.47 [CD8355_2.mzXML]	293.0972595214844	2.47135	0.10098333333333334	19.966333333333335	19.865350000000003	9840808.0	6.144800932813419E8	1	1181	0.6866982071756067	2.423305577379622	2.761074545516353	293.0963439941406	293.1064758300781
699	293.1385192871094	10.355633333333333					1	DETECTED	293.1385 m/z @10.36 [CD8355_2.mzXML]	293.1385192871094	10.355633333333333	2.1806	12.40345	10.22285	56273.56640625	8923323.925209228	0	1181	1.925112474756924	0.543293668927912	0.2637127133675845	293.130126953125	293.1420593261719
700	293.152587890625	9.719850000000001					1	DETECTED	293.1526 m/z @9.72 [CD8355_2.mzXML]	293.152587890625	9.719850000000001	2.278583333333333	13.048066666666667	10.769483333333334	162100.859375	1.9267693210427977E7	0	1181	0.2853696742885319	0.7304637907193475	0.4773807846975601	293.1453552246094	293.1609191894531
701	293.1716613769531	2.594066666666667					1	DETECTED	293.1717 m/z @2.59 [CD8355_2.mzXML]	293.1716613769531	2.594066666666667	2.306833333333333	3.9495999999999998	1.6427666666666667	9048.13671875	340265.74692065414	0	1181	0.49551423903520364	2.859637925031908	3.725513075172288	293.1640930175781	293.1724853515625
702	293.184814453125	9.518849999999999					1	DETECTED	293.1848 m/z @9.52 [CD8355_2.mzXML]	293.184814453125	9.518849999999999	2.2928	15.31315	13.02035	101017.53125	3.1908285840247616E7	0	1181	11.515258762417243	0.8703897404943363	0.6334791210208796	293.1749267578125	293.19476318359375
703	293.1964416503906	9.874666666666666					1	DETECTED	293.1964 m/z @9.87 [CD8355_2.mzXML]	293.1964416503906	9.874666666666666	2.389816666666667	9.874666666666666	7.48485	93215.8359375	1.808548482535315E7	0	1181	8.290411109885742	0.5	null	293.1949157714844	293.206298828125
704	293.21038818359375	12.453066666666667					1	DETECTED	293.2104 m/z @12.45 [CD8355_2.mzXML]	293.21038818359375	12.453066666666667	2.4172000000000002	12.486083333333333	10.068883333333332	6192.50390625	1781914.4554395752	0	1181	9.910015012526333	0.5016449335051614	0.00356863810480378	293.2064514160156	293.2181701660156
705	293.64013671875	10.37375					1	DETECTED	293.6401 m/z @10.37 [CD8355_2.mzXML]	293.64013671875	10.37375	2.47135	12.269483333333334	9.798133333333332	19277.275390625	3890055.1631543576	0	1181	0.09294788135020227	0.6199466828642776	0.010430186850654208	293.63140869140625	293.64373779296875
706	294.1004638671875	2.53945					1	DETECTED	294.1005 m/z @2.54 [CD8355_2.mzXML]	294.1004638671875	2.53945	1.8405	17.98966666666667	16.14916666666667	919036.875	5.798817860194831E7	0	1181	0.6580555237006984	2.0188050114889298	1.8330790291918613	294.100341796875	294.10357666015625
707	294.1562194824219	9.686566666666666					1	DETECTED	294.1562 m/z @9.69 [CD8355_2.mzXML]	294.1562194824219	9.686566666666666	9.568016666666667	10.391950000000001	0.8239333333333345	19438.61328125	435856.6626565859	0	1181	0.3319075416848989	3.475045690988364	5.950091381976728	294.1558837890625	294.15643310546875
708	294.9188232421875	12.835066666666668					1	DETECTED	294.9188 m/z @12.84 [CD8355_2.mzXML]	294.9188232421875	12.835066666666668	0.39371666666666666	19.9845	19.590783333333334	15844.0263671875	4723353.972201937	0	1181	1.4169410227227512	0.7073173666346604	0.5175154204972967	294.9179992675781	294.92041015625
709	294.9382019042969	1.6434666666666666					1	DETECTED	294.9382 m/z @1.64 [CD8355_2.mzXML]	294.9382019042969	1.6434666666666666	1.5978166666666667	1.6895666666666667	0.09175	98903.3203125	303027.842640625	0	1181	0.04410483417746036	1.0049288061336261	0.8824788132992626	294.93817138671875	294.9385070800781
710	294.953125	11.127433333333332					1	DETECTED	294.9531 m/z @11.13 [CD8355_2.mzXML]	294.953125	11.127433333333332	11.061033333333334	17.694166666666668	6.633133333333333	5848.09228515625	834117.5719788208	0	1181	0.04838231486819389	49.94829317269225	64.77869845228476	294.95281982421875	294.954833984375
711	295.101806640625	2.4981999999999998					1	DETECTED	295.1018 m/z @2.50 [CD8355_2.mzXML]	295.101806640625	2.4981999999999998	1.8683333333333332	18.265666666666668	16.397333333333336	112346.484375	8324263.009750855	0	1181	0.6952636850139413	11.459626355217948	2.5456767496111583	295.0977478027344	295.1029968261719
712	295.1283874511719	9.635150000000001					1	DETECTED	295.1284 m/z @9.64 [CD8355_2.mzXML]	295.1283874511719	9.635150000000001	9.584666666666667	18.907833333333333	9.323166666666665	37623.1328125	2057529.1721341542	0	1181	0.0793023722600843	92.33905579399	2.2281711467889047	295.1283874511719	295.13519287109375
713	295.14837646484375	9.754316666666666					1	DETECTED	295.1484 m/z @9.75 [CD8355_2.mzXML]	295.14837646484375	9.754316666666666	9.518849999999999	10.068416666666668	0.549566666666669	5595.7333984375	121794.47751898195	0	1181	0.43511814471601973	1.1669733861834668	1.3339467723669336	295.1478271484375	295.1490783691406
714	295.1936950683594	12.286616666666667					1	DETECTED	295.1937 m/z @12.29 [CD8355_2.mzXML]	295.1936950683594	12.286616666666667	1.44915	18.284166666666668	16.835016666666668	58001.4453125	3236974.1174694174	0	1181	0.31068862728688806	0.6280584164273021	0.034486540814667566	295.1874084472656	295.203369140625
715	295.29400634765625	2.6766					1	DETECTED	295.2940 m/z @2.68 [CD8355_2.mzXML]	295.29400634765625	2.6766	2.0811	7.747733333333333	5.6666333333333325	32994.984375	2003641.2066600947	0	1181	0.7679601912197063	2.618781351550389	2.284572513234398	295.2935485839844	295.29559326171875
716	296.0650634765625	1.7386000000000001					1	DETECTED	296.0651 m/z @1.74 [CD8355_2.mzXML]	296.0650634765625	1.7386000000000001	1.6737166666666667	1.7836333333333334	0.10991666666666666	52538.6171875	231654.78228002935	0	1181	0.08603510069613352	0.8470331363986633	0.6940662727973266	296.0650634765625	296.0661926269531
717	296.1317443847656	9.617716666666666					1	DETECTED	296.1317 m/z @9.62 [CD8355_2.mzXML]	296.1317443847656	9.617716666666666	9.584666666666667	9.65235	0.0676833333333331	5372.5625	16571.45438580289	0	1181	0.2650698446875577	1.0239536056480243	1.0479072112960488	296.1316223144531	296.1322021484375
718	296.1847839355469	11.817833333333335					1	DETECTED	296.1848 m/z @11.82 [CD8355_2.mzXML]	296.1847839355469	11.817833333333335	9.367533333333334	19.838833333333334	10.4713	21836.685546875	2336629.305015076	0	1181	0.13920803812698246	2.260156906045456	3.5769601339292407	296.1817932128906	296.1849060058594
719	296.25738525390625	13.45265					1	DETECTED	296.2574 m/z @13.45 [CD8355_2.mzXML]	296.25738525390625	13.45265	13.360666666666667	13.797233333333333	0.4365666666666659	20359.255859375	232005.72411791992	0	1181	0.18497667506165705	2.3730748323971698	3.317590018340685	296.2569274902344	296.2589416503906
720	297.1179504394531	1.4946833333333334					1	DETECTED	297.1180 m/z @1.49 [CD8355_2.mzXML]	297.1179504394531	1.4946833333333334	1.4141666666666666	9.535183333333332	8.121016666666666	9419.9921875	1128264.9628650513	0	1181	0.21154206978007428	50.43065617884488	93.25209982873582	297.11767578125	297.1271057128906
721	297.1800231933594	14.42475					1	DETECTED	297.1800 m/z @14.42 [CD8355_2.mzXML]	297.1800231933594	14.42475	9.110199999999999	19.8935	10.7833	12389.095703125	2324823.5522918697	0	1181	2.2709383485326473	1.0192241080215818	1.0257869360307244	297.17889404296875	297.1816101074219
722	298.27325439453125	14.195433333333334					1	DETECTED	298.2733 m/z @14.20 [CD8355_2.mzXML]	298.27325439453125	14.195433333333334	10.629216666666668	16.841833333333334	6.212616666666666	148226.875	7521291.863235232	0	1181	0.5594267683650713	0.8798268086600144	0.5062204035456439	298.27178955078125	298.27447509765625
723	299.13800048828125	11.30935					1	DETECTED	299.1380 m/z @11.31 [CD8355_2.mzXML]	299.13800048828125	11.30935	10.33765	12.927999999999999	2.590349999999999	73793.1796875	2627299.1567063564	0	1181	1.0844045915993306	1.3249404215272254	3.1105783699468548	299.13720703125	299.1396179199219
724	299.27667236328125	14.270916666666666					1	DETECTED	299.2767 m/z @14.27 [CD8355_2.mzXML]	299.27667236328125	14.270916666666666	11.817833333333335	16.027566666666665	4.209733333333331	27665.99609375	1678314.7385632019	0	1181	0.5225631706287981	0.7680290642744251	0.4630098787437597	299.2763671875	299.281982421875
725	299.2935485839844	13.814166666666667					1	DETECTED	299.2935 m/z @13.81 [CD8355_2.mzXML]	299.2935485839844	13.814166666666667	0.10098333333333334	19.838833333333334	19.73785	7906.98095703125	1895201.647910491	0	1181	0.04233212767534589	1.3049066095749953	0.373215828116912	299.2920227050781	299.29547119140625
726	299.6322021484375	12.86725					1	DETECTED	299.6322 m/z @12.87 [CD8355_2.mzXML]	299.6322021484375	12.86725	12.718716666666667	13.21275	0.49403333333333244	55148.5703125	563637.2323220212	0	1181	0.13597497372998468	1.6492567531026858	2.4307427932976795	299.6317443847656	299.6327209472656
727	300.216552734375	10.660266666666667					1	DETECTED	300.2166 m/z @10.66 [CD8355_2.mzXML]	300.216552734375	10.660266666666667	10.5373	10.675983333333333	0.13868333333333283	12269.544921875	66350.88552221587	0	1181	0.0647089795705611	0.563906207644346	0.12781241528869197	300.2164001464844	300.217041015625
728	300.2888488769531	12.584633333333333					1	DETECTED	300.2888 m/z @12.58 [CD8355_2.mzXML]	300.2888488769531	12.584633333333333	12.584633333333333	15.240733333333333	2.6561000000000003	31388.875	765182.1489948129	0	1181	0.16594536926467285	null	null	300.27911376953125	300.2955017089844
729	301.1170654296875	10.758700000000001					1	DETECTED	301.1171 m/z @10.76 [CD8355_2.mzXML]	301.1170654296875	10.758700000000001	10.320133333333333	10.8447	0.5245666666666668	22885.857421875	299261.21427319327	0	1181	0.10218566457704092	0.5980466671733657	0.9220990584297216	301.1168518066406	301.1187438964844
730	301.1400146484375	12.436516666666668					1	DETECTED	301.1400 m/z @12.44 [CD8355_2.mzXML]	301.1400146484375	12.436516666666668	0.10098333333333334	20.002666666666666	19.901683333333335	89274.1953125	1.2480960062317746E7	1	1181	10.607197839828359	0.6294603585384557	57.921174772467914	301.13848876953125	301.1419372558594
731	301.2128601074219	13.45265					1	DETECTED	301.2129 m/z @13.45 [CD8355_2.mzXML]	301.2128601074219	13.45265	13.360666666666667	14.695116666666667	1.3344500000000004	46471.0078125	794197.8305053716	0	1181	0.21071958681472758	7.253759739083171	4.935546996241463	301.2124938964844	301.213623046875
732	302.1017761230469	10.644616666666668					1	DETECTED	302.1018 m/z @10.64 [CD8355_2.mzXML]	302.1017761230469	10.644616666666668	10.552333333333333	10.7079	0.15556666666666707	3884.870361328125	24341.83799731458	0	1181	0.11514960982530376	0.8428752031786092	0.6857504063572184	302.10089111328125	302.10223388671875
733	302.1435241699219	12.387016666666666					1	DETECTED	302.1435 m/z @12.39 [CD8355_2.mzXML]	302.1435241699219	12.387016666666666	0.13723333333333335	20.002666666666666	19.865433333333332	13689.00390625	2794054.513171661	0	1181	0.14880784138211922	0.8167323005735119	2.4635297326973182	302.14208984375	302.14532470703125
734	302.2315368652344	10.861333333333333					1	DETECTED	302.2315 m/z @10.86 [CD8355_2.mzXML]	302.2315368652344	10.861333333333333	10.758700000000001	11.127433333333332	0.36873333333333136	25502.291015625	248107.1832719717	0	1181	0.13914333075367935	1.796362455342665	2.5255023315743386	302.2308044433594	302.2322082519531
735	302.2862243652344	11.572849999999999					1	DETECTED	302.2862 m/z @11.57 [CD8355_2.mzXML]	302.2862243652344	11.572849999999999	11.094716666666667	15.150833333333333	4.056116666666666	237431.65625	2985294.0741473017	1	1181	0.11106730194620695	0.9421175836318318	0.47383234793653023	302.28533935546875	302.2876281738281
736	303.0268249511719	1.4646833333333333					1	DETECTED	303.0268 m/z @1.46 [CD8355_2.mzXML]	303.0268249511719	1.4646833333333333	1.4331333333333334	3.5006833333333334	2.0675499999999998	7819.13330078125	311394.3309871521	0	1181	0.07760433969068936	32.766244057052326	64.53248811410467	303.0208740234375	303.0304260253906
737	303.0737609863281	9.703216666666666					1	DETECTED	303.0738 m/z @9.70 [CD8355_2.mzXML]	303.0737609863281	9.703216666666666	9.65235	9.788783333333333	0.13643333333333274	7315.603515625	32736.566376007304	0	1181	0.06860528421956325	1.3410878112713105	1.6742095065136149	303.0730285644531	303.0740661621094
738	303.228515625	14.225583333333333					1	DETECTED	303.2285 m/z @14.23 [CD8355_2.mzXML]	303.228515625	14.225583333333333	10.104216666666668	16.897166666666667	6.792949999999999	458768.46875	1.9286550690431856E7	1	1181	0.5118492185688073	0.6959058601553084	0.41251436546088754	303.2278747558594	303.2301330566406
739	303.64593505859375	12.81925					1	DETECTED	303.6459 m/z @12.82 [CD8355_2.mzXML]	303.64593505859375	12.81925	12.735899999999999	13.0026	0.26670000000000016	14667.048828125	102783.0473776855	0	1181	0.10171403276175717	1.59988002399518	2.19976004799036	303.6456298828125	303.6466979980469
740	304.0188903808594	10.104216666666668					1	DETECTED	304.0189 m/z @10.10 [CD8355_2.mzXML]	304.0188903808594	10.104216666666668	10.068416666666668	10.211516666666666	0.14309999999999867	15155.228515625	87592.74293847647	0	1181	0.10203831601382518	1.9986033519552857	2.9972067039105714	304.0187072753906	304.0190124511719
741	304.0469055175781	16.48978333333333					1	DETECTED	304.0469 m/z @16.49 [CD8355_2.mzXML]	304.0469055175781	16.48978333333333	0.11915	20.002666666666666	19.883516666666665	4601.87109375	1710377.2524253842	0	1181	8.448031983328601	0.6072922244914166	0.48947228065595616	304.0467529296875	304.052001953125
742	304.1336364746094	16.860333333333333					1	DETECTED	304.1336 m/z @16.86 [CD8355_2.mzXML]	304.1336364746094	16.860333333333333	9.719850000000001	18.08216666666667	8.362316666666668	3703.931396484375	1455292.7425616456	0	1181	8.358312711169486	0.5855567666987997	0.17111353339759958	304.12847900390625	304.1336364746094
743	304.14971923828125	9.302816666666667					1	DETECTED	304.1497 m/z @9.30 [CD8355_2.mzXML]	304.14971923828125	9.302816666666667	9.228416666666668	9.400733333333333	0.17231666666666534	4703.80224609375	28324.087766540386	0	1181	0.13958131820201736	1.1580421146953486	1.3160842293906971	304.14971923828125	304.15093994140625
744	304.1753234863281	8.881933333333334					1	DETECTED	304.1753 m/z @8.88 [CD8355_2.mzXML]	304.1753234863281	8.881933333333334	8.846883333333333	8.952366666666668	0.1054833333333356	2570.20166015625	10416.37913604743	0	1181	0.10871264499399125	1.5047551117450808	2.0095102234901616	304.1748352050781	304.1753234863281
745	304.21148681640625	10.068416666666668					1	DETECTED	304.2115 m/z @10.07 [CD8355_2.mzXML]	304.21148681640625	10.068416666666668	10.015099999999999	10.581266666666666	0.5661666666666676	56597.9921875	453581.8303780533	1	1181	0.19266297459702564	3.0158496947133653	4.144121054231636	304.210693359375	304.2117614746094
746	304.23187255859375	14.195433333333334					1	DETECTED	304.2319 m/z @14.20 [CD8355_2.mzXML]	304.23187255859375	14.195433333333334	10.552333333333333	17.971	7.418666666666667	84131.9453125	4423080.6151109	0	1181	0.4524618156541358	0.7282288552077881	0.43167820184524025	304.2256774902344	304.23321533203125
747	304.29931640625	11.510616666666666					1	DETECTED	304.2993 m/z @11.51 [CD8355_2.mzXML]	304.29931640625	11.510616666666666	11.478366666666666	18.063666666666666	6.5853	21081.591796875	1277395.9704202877	0	1181	0.13042542922074674	102.0976744186064	4.537840711336855	304.2923278808594	304.2997741699219
748	304.89544677734375	1.6127333333333334					1	DETECTED	304.8954 m/z @1.61 [CD8355_2.mzXML]	304.89544677734375	1.6127333333333334	0.2840166666666667	11.784466666666667	11.50045	60486.49609375	3209394.577936615	0	1181	0.06648353710650534	4.327653249375964	0.0667769913489739	304.8948669433594	304.9049072265625
749	305.04486083984375	16.027566666666665					1	DETECTED	305.0449 m/z @16.03 [CD8355_2.mzXML]	305.04486083984375	16.027566666666665	9.004933333333334	19.92983333333333	10.924899999999997	3411.000732421875	982987.1715482486	0	1181	8.27821544095614	0.7778350001661295	0.5556700003322591	305.0435791015625	305.05145263671875
750	305.21484375	10.068416666666668					1	DETECTED	305.2148 m/z @10.07 [CD8355_2.mzXML]	305.21484375	10.068416666666668	10.033033333333332	15.011916666666668	4.978883333333336	8997.2490234375	499099.7608360597	0	1181	0.4202747475542985	70.35633537446573	139.71267074893146	305.21319580078125	305.2149353027344
751	305.24407958984375	12.56825					1	DETECTED	305.2441 m/z @12.57 [CD8355_2.mzXML]	305.24407958984375	12.56825	0.17426666666666665	17.4715	17.29723333333333	292371.25	6374242.255236394	1	1181	0.22913374113885432	9.768015692019777	17.796890168126392	305.2348937988281	305.2490234375
752	305.70965576171875	10.436633333333333					1	DETECTED	305.7097 m/z @10.44 [CD8355_2.mzXML]	305.70965576171875	10.436633333333333	10.391950000000001	18.432833333333335	8.040883333333333	21656.51171875	777351.9070547485	0	1181	0.11606157535590356	3.019248413150144	3.633618928360916	305.7076416015625	305.7108154296875
753	306.0346984863281	10.193783333333332					1	DETECTED	306.0347 m/z @10.19 [CD8355_2.mzXML]	306.0346984863281	10.193783333333332	10.033033333333332	16.027566666666665	5.994533333333333	5463.65625	555831.7304318541	0	1181	0.17688447521727646	18.645515811301173	36.29103162260235	306.0281066894531	306.0350646972656
754	306.0832214355469	15.640716666666666					1	DETECTED	306.0832 m/z @15.64 [CD8355_2.mzXML]	306.0832214355469	15.640716666666666	9.272333333333334	18.981833333333334	9.7095	5279.93359375	1254612.3686383984	0	1181	2.294169342793049	0.762320630824673	0.40246383483407483	306.0818786621094	306.0845031738281
755	306.7976989746094	10.436633333333333					1	DETECTED	306.7977 m/z @10.44 [CD8355_2.mzXML]	306.7976989746094	10.436633333333333	10.391950000000001	10.660266666666667	0.2683166666666654	16680.099609375	114247.00176055897	0	1181	0.10329014849784457	3.00242446848201	3.606139942512799	306.7972412109375	306.79833984375
756	306.82861328125	1.7545666666666666					1	DETECTED	306.8286 m/z @1.75 [CD8355_2.mzXML]	306.82861328125	1.7545666666666666	1.7054	16.323066666666666	14.617666666666665	7314.61865234375	4135932.3600646965	0	1181	0.12818483111915313	148.65423728813585	296.3084745762717	306.8265686035156	306.82879638671875
757	307.0799560546875	15.751933333333334					1	DETECTED	307.0800 m/z @15.75 [CD8355_2.mzXML]	307.0799560546875	15.751933333333334	0.3388	19.16433333333333	18.825533333333333	5012.95458984375	1669521.2754022519	0	1181	6.944152559617169	0.6106978031721865	0.4216662009862568	307.0767517089844	307.08209228515625
758	307.1684265136719	10.552333333333333					1	DETECTED	307.1684 m/z @10.55 [CD8355_2.mzXML]	307.1684265136719	10.552333333333333	8.061083333333334	11.931866666666668	3.8707833333333337	200785.609375	3305191.2239247086	0	1181	0.0669266045131991	0.7937779974081252	2.1191639238931947	307.1670837402344	307.1686706542969
759	307.2625732421875	12.115066666666667					1	DETECTED	307.2626 m/z @12.12 [CD8355_2.mzXML]	307.2625732421875	12.115066666666667	11.980866666666666	16.5642	4.583333333333334	13814.373046875	644212.1372135621	0	1181	0.18605949501271013	17.07650273224023	18.521903397073743	307.25872802734375	307.2673034667969
760	307.6836242675781	10.436633333333333					1	DETECTED	307.6836 m/z @10.44 [CD8355_2.mzXML]	307.6836242675781	10.436633333333333	10.407466666666666	12.303283333333333	1.8958166666666667	9013.39453125	496771.1401784671	0	1181	0.0850793278232711	32.499714285714155	63.99942857142831	307.6823425292969	307.68365478515625
761	307.9782409667969	10.464383333333334					1	DETECTED	307.9782 m/z @10.46 [CD8355_2.mzXML]	307.9782409667969	10.464383333333334	10.422633333333332	15.3311	4.908466666666667	4238.068359375	680394.9954509584	0	1181	0.05472524473429452	58.78403193612469	116.56806387224938	307.9739990234375	307.9845886230469
762	307.9986572265625	10.422633333333332					1	DETECTED	307.9987 m/z @10.42 [CD8355_2.mzXML]	307.9986572265625	10.422633333333332	10.407466666666666	10.5373	0.1298333333333339	6531.00341796875	35004.9370548098	0	1181	0.08489113560618655	4.280219780220083	7.560439560440165	307.9905090332031	308.0068664550781
763	308.0500183105469	10.436633333333333					1	DETECTED	308.0500 m/z @10.44 [CD8355_2.mzXML]	308.0500183105469	10.436633333333333	8.706449999999998	18.817	10.110550000000002	5951720.0	4.688660635822766E7	1	1181	0.1007084641822491	2.811882633276251	3.8321843470900525	308.04620361328125	308.0509948730469
764	308.097412109375	10.436633333333333					1	DETECTED	308.0974 m/z @10.44 [CD8355_2.mzXML]	308.097412109375	10.436633333333333	10.391950000000001	10.566699999999999	0.17474999999999774	7612.5712890625	37037.00343701175	0	1181	0.06107022821830732	1.9554270794480164	2.385065717656908	308.0892333984375	308.1055603027344
765	308.1260070800781	10.464383333333334					1	DETECTED	308.1260 m/z @10.46 [CD8355_2.mzXML]	308.1260070800781	10.464383333333334	7.5008	10.522549999999999	3.021749999999999	4941.63916015625	254522.51473388664	0	1181	0.06637832085810835	0.5098135702837215	0.019627140567443097	308.1176452636719	308.1339416503906
766	308.171630859375	10.552333333333333					1	DETECTED	308.1716 m/z @10.55 [CD8355_2.mzXML]	308.171630859375	10.552333333333333	10.45045	10.597616666666665	0.14716666666666534	23648.357421875	106993.45359435967	0	1181	0.07070678877955139	0.7222313103222575	0.6262255514092719	308.1711730957031	308.17193603515625
767	308.78167724609375	10.436633333333333					1	DETECTED	308.7817 m/z @10.44 [CD8355_2.mzXML]	308.78167724609375	10.436633333333333	10.422633333333332	10.50765	0.08501666666666807	5979.13623046875	23257.8916602785	0	1181	0.1210371061174893	3.0363095238093307	5.0726190476186614	308.7815246582031	308.7822265625
768	309.0530090332031	10.436633333333333					1	DETECTED	309.0530 m/z @10.44 [CD8355_2.mzXML]	309.0530090332031	10.436633333333333	2.278583333333333	16.323066666666666	14.044483333333332	870714.875	4.263806800109426E7	1	1181	0.09618575462104317	0.5146342604104082	3.5336949982359838	309.045654296875	309.0619812011719
769	309.1503601074219	13.663683333333333					1	DETECTED	309.1504 m/z @13.66 [CD8355_2.mzXML]	309.1503601074219	13.663683333333333	9.126516666666667	14.9445	5.817983333333332	20080.158203125	992130.3743998413	0	1181	0.16544239880978573	0.6539711868867768	0.11721664241873128	309.14691162109375	309.1520690917969
770	309.1639099121094	10.552333333333333					1	DETECTED	309.1639 m/z @10.55 [CD8355_2.mzXML]	309.1639099121094	10.552333333333333	3.0202999999999998	12.419933333333335	9.399633333333334	7036.66162109375	1376980.2429429633	1	1181	1.7947901060810523	0.6239771464987321	0.24795429299746433	309.1631774902344	309.1711120605469
771	309.20263671875	12.752999999999998					1	DETECTED	309.2026 m/z @12.75 [CD8355_2.mzXML]	309.20263671875	12.752999999999998	9.367533333333334	14.826083333333335	5.458550000000001	15145.1201171875	922255.9100440062	0	1181	0.08778374361330599	0.806173939584893	0.5385393013483231	309.19818115234375	309.20635986328125
772	309.30987548828125	10.436633333333333					1	DETECTED	309.3099 m/z @10.44 [CD8355_2.mzXML]	309.30987548828125	10.436633333333333	10.407466666666666	10.660266666666667	0.2528000000000006	16924.75390625	109530.56402148481	0	1181	0.10008712619108628	4.333714285714278	7.667428571428556	309.30889892578125	309.3100280761719
773	310.04620361328125	10.436633333333333					1	DETECTED	310.0462 m/z @10.44 [CD8355_2.mzXML]	310.04620361328125	10.436633333333333	3.0937833333333336	17.749166666666667	14.655383333333333	2178073.75	1.905969759146272E7	0	1181	0.09820137353236724	2.666749210139697	3.5089330985578924	310.0459289550781	310.04742431640625
774	310.1148986816406	10.45045					1	DETECTED	310.1149 m/z @10.45 [CD8355_2.mzXML]	310.1148986816406	10.45045	0.10098333333333334	19.91166666666667	19.810683333333337	2050.383056640625	1226926.0266039122	0	1181	18.954643244537316	0.9570871606910503	0.9141743213821004	310.1110534667969	310.1155090332031
775	310.2008056640625	10.597616666666665					1	DETECTED	310.2008 m/z @10.60 [CD8355_2.mzXML]	310.2008056640625	10.597616666666665	10.407466666666666	17.87816666666667	7.470700000000003	50852.515625	5946725.937713167	0	1181	3.0113806788069173	10.795393812479828	21.1835327572197	310.1974792480469	310.2012634277344
776	310.27325439453125	14.471283333333334					1	DETECTED	310.2733 m/z @14.47 [CD8355_2.mzXML]	310.27325439453125	14.471283333333334	14.05335	15.276916666666667	1.2235666666666667	4695.4169921875	141870.0474426269	0	1181	0.3533923591420365	1.4638299569309279	1.9276599138618558	310.27227783203125	310.2740478515625
777	310.4172058105469	10.436633333333333					1	DETECTED	310.4172 m/z @10.44 [CD8355_2.mzXML]	310.4172058105469	10.436633333333333	10.407466666666666	10.581266666666666	0.17379999999999995	21894.953125	130219.86010180721	0	1181	0.10049471973199431	2.9794285714285587	4.958857142857117	310.41693115234375	310.4175720214844
778	310.912353515625	1.6585166666666666					1	DETECTED	310.9124 m/z @1.66 [CD8355_2.mzXML]	310.912353515625	1.6585166666666666	1.5978166666666667	1.7221166666666667	0.12430000000000008	60560.90625	209851.3004556885	0	1181	0.046040442103800316	1.0504945582590446	0.9440672031900521	310.9120178222656	310.912353515625
779	311.0501708984375	10.436633333333333					1	DETECTED	311.0502 m/z @10.44 [CD8355_2.mzXML]	311.0501708984375	10.436633333333333	10.37375	11.061033333333334	0.687283333333335	283598.90625	2118283.564906131	1	1181	0.09685267611587633	3.5295033088783736	3.7420907497297033	311.04949951171875	311.0507507324219
780	311.1235656738281	8.759166666666665					1	DETECTED	311.1236 m/z @8.76 [CD8355_2.mzXML]	311.1235656738281	8.759166666666665	0.3023	20.002666666666666	19.700366666666667	14299.2744140625	1190669.5627825628	0	1181	0.3046656764469944	0.821265967379509	0.6081395766031252	311.11602783203125	311.1265563964844
781	311.16607666015625	12.33695					1	DETECTED	311.1661 m/z @12.34 [CD8355_2.mzXML]	311.16607666015625	12.33695	12.1325	16.471600000000002	4.339100000000002	88372.6328125	1951260.9231130353	1	1181	0.32614253790415226	2.07597248082616	2.012857449129861	311.1643981933594	311.175537109375
782	311.31842041015625	10.45045					1	DETECTED	311.3184 m/z @10.45 [CD8355_2.mzXML]	311.31842041015625	10.45045	10.422633333333332	10.493333333333334	0.0707000000000022	6104.9521484375	21120.623076904725	0	1181	0.11375311877733374	1.2708208508088392	1.5416417016176784	311.3179626464844	311.31842041015625
783	311.991455078125	2.0094					1	DETECTED	311.9915 m/z @2.01 [CD8355_2.mzXML]	311.991455078125	2.0094	2.0094	19.820666666666668	17.81126666666667	5168.26904296875	1933424.2633157352	0	1181	16.242806772701286	null	null	311.9911804199219	311.9949035644531
784	312.0285339355469	13.168533333333333					1	DETECTED	312.0285 m/z @13.17 [CD8355_2.mzXML]	312.0285339355469	13.168533333333333	10.33765	18.798833333333334	8.461183333333334	27948.5703125	1459110.6722132273	0	1181	0.3079747310975911	0.7921929250215398	1.267179701421576	312.0205993652344	312.0295715332031
785	312.0427551269531	10.436633333333333					1	DETECTED	312.0428 m/z @10.44 [CD8355_2.mzXML]	312.0427551269531	10.436633333333333	10.391950000000001	10.692033333333335	0.30008333333333326	69194.109375	479949.2266269531	0	1181	0.09821508512273525	3.5221255476126463	3.847407389975333	312.0424499511719	312.04315185546875
786	312.1299133300781	8.846883333333333					1	DETECTED	312.1299 m/z @8.85 [CD8355_2.mzXML]	312.1299133300781	8.846883333333333	8.515383333333334	12.80275	4.287366666666665	4994.21728515625	952206.7990364986	0	1181	0.09051755462506961	6.466616390145832	11.933232780291664	312.12701416015625	312.1341247558594
787	312.1693115234375	12.252666666666666					1	DETECTED	312.1693 m/z @12.25 [CD8355_2.mzXML]	312.1693115234375	12.252666666666666	3.5620333333333334	12.486083333333333	8.92405	13871.521484375	2167046.0918204035	0	1181	0.16374243786677845	0.5134292092252578	0.02685841845051571	312.1634216308594	312.169921875
788	312.21588134765625	10.741616666666665					1	DETECTED	312.2159 m/z @10.74 [CD8355_2.mzXML]	312.21588134765625	10.741616666666665	10.629216666666668	16.786166666666666	6.156949999999998	25766.796875	1193752.5639276723	0	1181	0.13045177462149482	29.673725302759433	63.59292142775441	312.21478271484375	312.2167663574219
789	312.3618469238281	12.0465					1	DETECTED	312.3618 m/z @12.05 [CD8355_2.mzXML]	312.3618469238281	12.0465	12.013766666666667	12.167366666666668	0.15360000000000085	17979.884765625	104819.53279040544	0	1181	0.11211296196839271	2.3462321792261176	3.6924643584522356	312.36138916015625	312.36199951171875
790	312.6571960449219	2.4172000000000002					1	DETECTED	312.6572 m/z @2.42 [CD8355_2.mzXML]	312.6571960449219	2.4172000000000002	1.5536666666666668	5.2456	3.691933333333333	22159.828125	1248611.9276193243	0	1181	0.47640053386408	1.3103140243703713	1.2225412470479453	312.648681640625	312.65887451171875
791	313.0461120605469	10.45045					1	DETECTED	313.0461 m/z @10.45 [CD8355_2.mzXML]	313.0461120605469	10.45045	10.407466666666666	10.6136	0.20613333333333372	11165.046875	71160.99369793716	0	1181	0.11856424866135029	2.3978286157425135	3.8010645615804615	313.0460510253906	313.0471496582031
792	313.095947265625	1.4795166666666666					1	DETECTED	313.0959 m/z @1.48 [CD8355_2.mzXML]	313.095947265625	1.4795166666666666	1.4141666666666666	19.291333333333334	17.877166666666668	19110.64453125	3362301.683807799	0	1181	0.1558943359935976	136.7801581229278	262.61123809259243	313.0929260253906	313.09869384765625
793	313.1665954589844	12.286616666666667					1	DETECTED	313.1666 m/z @12.29 [CD8355_2.mzXML]	313.1665954589844	12.286616666666667	12.184466666666667	12.634833333333335	0.45036666666666747	20660.095703125	304937.13906506327	0	1181	0.20816285491864583	2.2044379180943103	2.7620909288953377	313.16552734375	313.1665954589844
794	313.2729797363281	14.2859					1	DETECTED	313.2730 m/z @14.29 [CD8355_2.mzXML]	313.2729797363281	14.2859	0.10098333333333334	19.9845	19.88351666666667	3824.638916015625	1389890.3686652214	0	1181	0.569434320970128	0.7008682931987616	0.3957090117605071	313.2701110839844	313.2759704589844
795	313.7836608886719	2.47135					1	DETECTED	313.7837 m/z @2.47 [CD8355_2.mzXML]	313.7836608886719	2.47135	1.8821166666666669	10.5373	8.655183333333333	18415.16015625	1670520.851346436	0	1181	0.5675112360483889	1.4965912729450086	1.9684210416997725	313.7830810546875	313.79339599609375
796	314.0285949707031	13.168533333333333					1	DETECTED	314.0286 m/z @13.17 [CD8355_2.mzXML]	314.0285949707031	13.168533333333333	13.094249999999999	14.069366666666667	0.9751166666666684	8628.884765625	168201.34284143068	0	1181	0.08424120722665052	6.56349562485975	12.1269912497195	314.0282287597656	314.0298156738281
797	314.23126220703125	10.9452					1	DETECTED	314.2313 m/z @10.95 [CD8355_2.mzXML]	314.23126220703125	10.9452	10.7759	12.15	1.3741000000000003	529246.6875	4684175.988525526	1	1181	0.12073818022519944	1.803675319426591	2.6371305655439015	314.2308044433594	314.2322692871094
798	315.0421142578125	2.44425					1	DETECTED	315.0421 m/z @2.44 [CD8355_2.mzXML]	315.0421142578125	2.44425	2.0094	16.582433333333334	14.573033333333335	10695.1884765625	1165657.7782538757	0	1181	0.1659777801638045	16.756391092713965	1.5793966038375442	315.0330505371094	315.047607421875
799	315.07904052734375	2.47135					1	DETECTED	315.0790 m/z @2.47 [CD8355_2.mzXML]	315.07904052734375	2.47135	0.59405	12.167366666666668	11.573316666666669	6607455.5	3.0737520296942955E8	1	1181	0.5225762261403983	1.5748274741342498	1.603424212735299	315.076904296875	315.0885925292969
800	315.1615905761719	12.2188					1	DETECTED	315.1616 m/z @12.22 [CD8355_2.mzXML]	315.1615905761719	12.2188	2.278583333333333	13.54805	11.269466666666666	11001.859375	3964654.676856445	0	1181	9.983600279981259	0.5668622246664643	0.1337244493329287	315.15362548828125	315.1705627441406
801	315.23455810546875	10.9452					1	DETECTED	315.2346 m/z @10.95 [CD8355_2.mzXML]	315.23455810546875	10.9452	10.877916666666666	11.160283333333332	0.28236666666666643	85300.4296875	722478.4087722214	0	1181	0.13058782171971117	2.139067003253087	2.803365835018977	315.2345275878906	315.2354736328125
802	316.08258056640625	2.43075					1	DETECTED	316.0826 m/z @2.43 [CD8355_2.mzXML]	316.08258056640625	2.43075	1.8121166666666668	10.104216666666668	8.292100000000001	588044.75	2.7020129902504195E7	0	1181	0.5230804900052046	1.6289918417534297	1.6276851685790377	316.08221435546875	316.0836181640625
803	316.2466735839844	11.127433333333332					1	DETECTED	316.2467 m/z @11.13 [CD8355_2.mzXML]	316.2466735839844	11.127433333333332	11.043800000000001	12.15	1.1061999999999994	930375.0	6054868.550702594	1	1181	0.08834159139507491	1.605849970447244	1.821865222098758	316.24664306640625	316.24835205078125
804	317.0837707519531	2.47135					1	DETECTED	317.0838 m/z @2.47 [CD8355_2.mzXML]	317.0837707519531	2.47135	1.8263833333333332	8.8644	7.038016666666667	77050.5390625	3614431.7957205796	0	1181	0.43834290613473037	1.6037200012784318	1.6324225488349229	317.08245849609375	317.0859375
805	317.11444091796875	1.6434666666666666					1	DETECTED	317.1144 m/z @1.64 [CD8355_2.mzXML]	317.11444091796875	1.6434666666666666	0.7764166666666666	10.391950000000001	9.615533333333335	16985.099609375	2319500.6635393067	0	1181	0.9456071098394297	3.820719122570701	8.511855050525668	317.1044616699219	317.116455078125
806	317.1775817871094	13.499966666666667					1	DETECTED	317.1776 m/z @13.50 [CD8355_2.mzXML]	317.1775817871094	13.499966666666667	12.080266666666667	14.598833333333333	2.5185666666666666	15904.1083984375	764126.6383531489	0	1181	0.10453037037044588	0.8870066445962758	0.21207024724451293	317.17095947265625	317.1785583496094
807	317.2503662109375	11.127433333333332					1	DETECTED	317.2504 m/z @11.13 [CD8355_2.mzXML]	317.2503662109375	11.127433333333332	1.4331333333333334	14.0368	12.603666666666665	149421.234375	4.396108434108416E7	0	1181	0.17597722187618636	0.652359168025131	0.32411581439433484	317.2439270019531	317.25054931640625
808	317.5291442871094	2.4172000000000002					1	DETECTED	317.5291 m/z @2.42 [CD8355_2.mzXML]	317.5291442871094	2.4172000000000002	1.8546333333333334	4.7983	2.943666666666667	22313.4921875	965506.9523672477	0	1181	0.47066281578373115	1.817319361204999	1.735136635725006	317.527099609375	317.5301208496094
809	318.0637512207031	16.8045					1	DETECTED	318.0638 m/z @16.80 [CD8355_2.mzXML]	318.0637512207031	16.8045	9.60125	19.766000000000002	10.164750000000002	4527.05126953125	1004491.6771873169	0	1181	1.5191934394957354	0.705566931593378	0.30372062688959395	318.0614929199219	318.0651550292969
810	318.1910400390625	9.318766666666667					1	DETECTED	318.1910 m/z @9.32 [CD8355_2.mzXML]	318.1910400390625	9.318766666666667	9.28745	10.068416666666668	0.7809666666666679	5098.28076171875	97023.24196899436	0	1181	0.043392922565612224	12.468866418307456	23.937732836614913	318.18109130859375	318.191162109375
811	318.2991027832031	11.324366666666666					1	DETECTED	318.2991 m/z @11.32 [CD8355_2.mzXML]	318.2991027832031	11.324366666666666	11.293299999999999	12.235733333333334	0.9424333333333355	236430.828125	1867268.2109714365	1	1181	0.08778334549867317	6.228258470635998	null	318.2987365722656	318.2995910644531
812	318.9369201660156	1.6127333333333334					1	DETECTED	318.9369 m/z @1.61 [CD8355_2.mzXML]	318.9369201660156	1.6127333333333334	1.5682333333333331	1.6434666666666666	0.07523333333333349	18949.865234375	55833.56373828132	0	1181	0.05325995510708115	0.8453183520599229	0.6906367041198458	318.9363098144531	318.93731689453125
813	318.9688720703125	1.8121166666666668					1	DETECTED	318.9689 m/z @1.81 [CD8355_2.mzXML]	318.9688720703125	1.8121166666666668	1.7980333333333334	9.452033333333333	7.653999999999999	20850.310546875	809992.2282639769	0	1181	0.21532133742693937	271.739644970412	22.542148888915726	318.9613037109375	318.96978759765625
814	319.1285400390625	10.660266666666667					1	DETECTED	319.1285 m/z @10.66 [CD8355_2.mzXML]	319.1285400390625	10.660266666666667	8.987633333333333	10.741616666666665	1.7539833333333323	6967.85205078125	141602.74221166977	0	1181	0.2051668944925975	0.5243179417684685	0.5875255995216385	319.12762451171875	319.1347351074219
815	319.16485595703125	9.568016666666667					1	DETECTED	319.1649 m/z @9.57 [CD8355_2.mzXML]	319.16485595703125	9.568016666666667	9.518849999999999	11.094716666666667	1.575866666666668	9039.9951171875	257744.34861004679	0	1181	0.08616631089933335	16.025762711863944	1.7895206127989944	319.1646423339844	319.1676330566406
816	319.19354248046875	14.225583333333333					1	DETECTED	319.1935 m/z @14.23 [CD8355_2.mzXML]	319.19354248046875	14.225583333333333	10.37375	16.693333333333335	6.319583333333336	137192.625	6466009.8598829955	0	1181	0.508890367718724	1.0809238040002997	0.49399761622380245	319.1914978027344	319.1944274902344
817	319.3023681640625	11.324366666666666					1	DETECTED	319.3024 m/z @11.32 [CD8355_2.mzXML]	319.3023681640625	11.324366666666666	8.38035	11.603616666666666	3.2232666666666656	44865.19921875	974110.1224754947	0	1181	0.14093658327039904	0.5474267016151402	8.567583745180867	319.2950134277344	319.3027648925781
818	320.9528503417969	9.092649999999999					1	DETECTED	320.9529 m/z @9.09 [CD8355_2.mzXML]	320.9528503417969	9.092649999999999	9.057616666666666	9.126516666666667	0.06890000000000107	2871.5986328125	9163.745885131839	0	1181	0.08265366250136985	0.983349191246462	0.9666983824929242	320.9499206542969	320.9528503417969
819	320.96630859375	1.9667666666666668					1	DETECTED	320.9663 m/z @1.97 [CD8355_2.mzXML]	320.96630859375	1.9667666666666668	1.7836333333333334	2.1806	0.3969666666666667	11722.5888671875	164188.88351379405	0	1181	0.10620194258480309	1.0838187113214415	1.1676374226428827	320.9656677246094	320.9668884277344
820	321.2091369628906	12.651833333333334					1	DETECTED	321.2091 m/z @12.65 [CD8355_2.mzXML]	321.2091369628906	12.651833333333334	1.44915	16.527116666666664	15.077966666666665	92300.0625	5460766.221976013	0	1181	0.299324210589786	0.5195608135477581	2.2900890194301255	321.2002868652344	321.2137451171875
821	322.0653991699219	12.013766666666667					1	DETECTED	322.0654 m/z @12.01 [CD8355_2.mzXML]	322.0653991699219	12.013766666666667	0.3569833333333333	19.492	19.13501666666667	81550.3359375	2388156.122154084	0	1181	0.106456229974901	0.5143896414014949	5.101652378386946	322.0575256347656	322.0660705566406
822	322.2122802734375	12.56825					1	DETECTED	322.2123 m/z @12.57 [CD8355_2.mzXML]	322.2122802734375	12.56825	12.535583333333333	13.048066666666667	0.5124833333333338	18515.572265625	273488.3291970213	0	1181	0.2505744619081032	7.84413265306103	14.68826530612206	322.21209716796875	322.2136535644531
823	322.2729187011719	13.970133333333333					1	DETECTED	322.2729 m/z @13.97 [CD8355_2.mzXML]	322.2729187011719	13.970133333333333	13.797233333333333	14.777083333333334	0.9798500000000008	12062.7158203125	268287.12130889937	0	1181	0.35808704154712423	2.833574320416423	3.3610331429413085	322.2725830078125	322.27423095703125
824	323.019287109375	1.8405					1	DETECTED	323.0193 m/z @1.84 [CD8355_2.mzXML]	323.019287109375	1.8405	1.6895666666666667	2.2647166666666667	0.57515	8214.572265625	151102.4402293701	0	1181	0.289361461904478	1.9053113957597172	2.8106227915194344	323.0178527832031	323.0204772949219
825	323.0687255859375	12.03005					1	DETECTED	323.0687 m/z @12.03 [CD8355_2.mzXML]	323.0687255859375	12.03005	12.013766666666667	12.167366666666668	0.15360000000000085	13231.9619140625	62492.59396606405	0	1181	0.09413030485113083	4.716479017400589	6.939855615397366	323.0687255859375	323.0695495605469
826	323.1651611328125	11.715966666666667					1	DETECTED	323.1652 m/z @11.72 [CD8355_2.mzXML]	323.1651611328125	11.715966666666667	9.686566666666666	11.868166666666667	2.1816000000000013	4740.91943359375	305436.69911419693	0	1181	1.8099255413485977	0.5374987681088007	0.07458897421121434	323.16180419921875	323.16644287109375
827	323.22491455078125	13.866299999999999					1	DETECTED	323.2249 m/z @13.87 [CD8355_2.mzXML]	323.22491455078125	13.866299999999999	11.915366666666667	15.495116666666666	3.579749999999999	20552.37109375	1035408.0019389644	0	1181	0.3494926622390313	0.9173168206187853	6.74157028393714	323.223876953125	323.22625732421875
828	323.2686767578125	11.851883333333335					1	DETECTED	323.2687 m/z @11.85 [CD8355_2.mzXML]	323.2686767578125	11.851883333333335	11.800533333333334	13.90055	2.100016666666667	21399.38671875	773072.750833862	0	1181	0.1145508000635953	20.44806880882786	39.89613761765572	323.2680969238281	323.2759704589844
829	324.001220703125	3.8408					1	DETECTED	324.0012 m/z @3.84 [CD8355_2.mzXML]	324.001220703125	3.8408	2.803366666666667	10.086283333333334	7.282916666666667	1834.01318359375	396406.2415311585	0	1181	5.791600238652731	3.510064903768917	6.020129807537834	323.9991149902344	324.0028076171875
830	324.04541015625	9.318766666666667					1	DETECTED	324.0454 m/z @9.32 [CD8355_2.mzXML]	324.04541015625	9.318766666666667	2.3626333333333336	10.877916666666666	8.515283333333333	57014.953125	1409641.3950161117	0	1181	0.08714933000684866	6.906643683475801	1.3137160664650032	324.0443420410156	324.05419921875
831	324.0622863769531	12.013766666666667					1	DETECTED	324.0623 m/z @12.01 [CD8355_2.mzXML]	324.0622863769531	12.013766666666667	11.980866666666666	12.269483333333334	0.28861666666666785	27820.140625	200741.8572432865	0	1181	0.3603873802073654	6.390044366508674	6.5934937805459475	324.0622253417969	324.0630798339844
832	324.1787109375	15.825583333333332					1	DETECTED	324.1787 m/z @15.83 [CD8355_2.mzXML]	324.1787109375	15.825583333333332	0.46636666666666665	19.784333333333333	19.317966666666667	8834.7314453125	2949027.117926697	0	1181	2.3246679526543055	0.6290195933302518	0.5908582674399923	324.1773376464844	324.17987060546875
833	324.1916198730469	9.686566666666666					1	DETECTED	324.1916 m/z @9.69 [CD8355_2.mzXML]	324.1916198730469	9.686566666666666	9.65235	9.823	0.1706500000000002	21371.203125	107994.31693298386	0	1181	0.06977749224676622	2.493667803214883	3.2490498572347417	324.1909484863281	324.1917419433594
834	325.0486755371094	9.302816666666667					1	DETECTED	325.0487 m/z @9.30 [CD8355_2.mzXML]	325.0486755371094	9.302816666666667	1.8121166666666668	9.805900000000001	7.993783333333335	8451.28125	2205856.6691889656	0	1181	0.0758205778829879	0.5335805287445322	0.06716105748906435	325.048583984375	325.0555725097656
835	325.17535400390625	16.675166666666666					1	DETECTED	325.1754 m/z @16.68 [CD8355_2.mzXML]	325.17535400390625	16.675166666666666	8.811583333333335	19.9845	11.172916666666666	12418.0888671875	3045220.318400697	0	1181	2.311495151389799	0.7156932050413857	0.7127241396722795	325.1730041503906	325.1774597167969
836	326.0425109863281	9.318766666666667					1	DETECTED	326.0425 m/z @9.32 [CD8355_2.mzXML]	326.0425109863281	9.318766666666667	9.257516666666668	18.007833333333334	8.750316666666667	19335.20703125	1376569.340966339	0	1181	0.08201131367428083	71.43115646258578	141.86231292517155	326.03680419921875	326.042724609375
837	326.05804443359375	5.17555					1	DETECTED	326.0580 m/z @5.18 [CD8355_2.mzXML]	326.05804443359375	5.17555	5.17555	9.736916666666668	4.561366666666667	4957.486328125	845723.8016566162	0	1181	4.493743436631054	null	null	326.05804443359375	326.06121826171875
838	326.177978515625	16.156916666666667					1	DETECTED	326.1780 m/z @16.16 [CD8355_2.mzXML]	326.177978515625	16.156916666666667	9.719850000000001	19.16433333333333	9.44448333333333	4375.1591796875	856638.396001739	0	1181	0.8167023949325287	0.7336014851485146	0.46720297029702934	326.176025390625	326.17938232421875
839	327.0075988769531	1.3960166666666667					1	DETECTED	327.0076 m/z @1.40 [CD8355_2.mzXML]	327.0075988769531	1.3960166666666667	0.10098333333333334	20.002666666666666	19.901683333333335	7224.87109375	4281075.876558164	0	1181	16.205447308089703	7.683849836555044	1.0886155060202731	327.00439453125	327.009521484375
840	327.0506896972656	1.6434666666666666					1	DETECTED	327.0507 m/z @1.64 [CD8355_2.mzXML]	327.0506896972656	1.6434666666666666	1.6281999999999999	11.619083333333332	9.990883333333333	21696.4609375	5121062.972619628	0	1181	0.2204597699821833	327.2123362445394	653.4246724890788	327.046142578125	327.0525817871094
841	327.1736755371094	16.138366666666666					1	DETECTED	327.1737 m/z @16.14 [CD8355_2.mzXML]	327.1736755371094	16.138366666666666	4.647466666666667	18.33966666666667	13.692200000000003	5846.67138671875	2235486.046195863	0	1181	0.8150364132286754	0.5957844903358311	0.19156898067166223	327.1724853515625	327.1809997558594
842	327.22833251953125	13.8835					1	DETECTED	327.2283 m/z @13.88 [CD8355_2.mzXML]	327.22833251953125	13.8835	12.167366666666668	14.961416666666667	2.7940499999999986	38404.20703125	1518501.4248209228	0	1181	0.32152374453818133	0.9324571859427035	0.4533516979932693	327.2193298339844	327.2290344238281
843	328.2113952636719	12.013766666666667					1	DETECTED	328.2114 m/z @12.01 [CD8355_2.mzXML]	328.2113952636719	12.013766666666667	11.980866666666666	12.15	0.1691333333333347	10945.201171875	67668.09739819345	0	1181	0.1292254329078517	2.570415400202539	4.140830800405078	328.21099853515625	328.2113952636719
844	328.2471008300781	11.094716666666667					1	DETECTED	328.2471 m/z @11.09 [CD8355_2.mzXML]	328.2471008300781	11.094716666666667	11.043800000000001	11.242866666666666	0.19906666666666517	79556.6015625	518519.0841362254	1	1181	0.09348195379868507	1.9648329025237332	3.0768117679302787	328.2469787597656	328.2472229003906
845	328.6744689941406	13.241966666666666					1	DETECTED	328.6745 m/z @13.24 [CD8355_2.mzXML]	328.6744689941406	13.241966666666666	12.987833333333333	13.515566666666667	0.5277333333333338	10187.2294921875	125681.94277453623	0	1181	0.2867414830185382	1.0383001049317935	1.0766002098635872	328.673583984375	328.6759948730469
846	328.89776611328125	1.5682333333333331					1	DETECTED	328.8978 m/z @1.57 [CD8355_2.mzXML]	328.89776611328125	1.5682333333333331	1.44915	1.6434666666666666	0.1943166666666667	86285.1953125	527404.676957031	0	1181	0.10406852874462946	0.7915847272524138	0.49966149168379626	328.8960266113281	328.8980712890625
847	328.9981384277344	1.7980333333333334					1	DETECTED	328.9981 m/z @1.80 [CD8355_2.mzXML]	328.9981384277344	1.7980333333333334	0.10098333333333334	20.002666666666666	19.901683333333335	22847.724609375	4284511.407269649	0	1181	4.937212004848168	0.8944393101265545	225.81299339626304	328.9978332519531	329.00628662109375
848	329.17572021484375	12.370366666666666					1	DETECTED	329.1757 m/z @12.37 [CD8355_2.mzXML]	329.17572021484375	12.370366666666666	12.2188	13.315666666666667	1.096866666666667	11570.615234375	332779.82090148894	0	1181	0.2697793503461785	3.6184297338905007	6.236859467781001	329.17572021484375	329.177490234375
849	329.246337890625	13.780516666666667					1	DETECTED	329.2463 m/z @13.78 [CD8355_2.mzXML]	329.246337890625	13.780516666666667	11.061033333333334	14.598833333333333	3.537799999999999	27009.37109375	1399957.428939086	0	1181	0.20164084634665258	0.6520556304803068	0.2880426129003835	329.2433166503906	329.25079345703125
850	330.0320739746094	10.436633333333333					1	DETECTED	330.0321 m/z @10.44 [CD8355_2.mzXML]	330.0320739746094	10.436633333333333	10.391950000000001	13.271366666666667	2.879416666666666	32500.087890625	659250.5656040041	0	1181	0.08835636980208328	30.49174927792161	3.863356144228526	330.03192138671875	330.0398864746094
851	330.2265319824219	10.692033333333335					1	DETECTED	330.2265 m/z @10.69 [CD8355_2.mzXML]	330.2265319824219	10.692033333333335	10.660266666666667	10.724783333333333	0.06451666666666611	3889.44140625	10417.75286376951	0	1181	0.1332340662206839	1.0154774396641724	1.0309548793283445	330.2262878417969	330.2268981933594
852	330.2623291015625	11.242866666666666					1	DETECTED	330.2623 m/z @11.24 [CD8355_2.mzXML]	330.2623291015625	11.242866666666666	11.2261	11.55775	0.3316499999999998	24070.103515625	195703.02368310507	0	1181	0.07819233569102835	9.890159045726335	18.78031809145267	330.2615661621094	330.2641906738281
853	330.3357238769531	11.88405					1	DETECTED	330.3357 m/z @11.88 [CD8355_2.mzXML]	330.3357238769531	11.88405	11.835083333333333	11.964566666666666	0.12948333333333295	11732.736328125	64267.52571826174	0	1181	0.09140828982027216	1.322157930565002	1.6443158611300042	330.3355712890625	330.3363952636719
854	330.8948974609375	1.5682333333333331					1	DETECTED	330.8949 m/z @1.57 [CD8355_2.mzXML]	330.8948974609375	1.5682333333333331	1.44915	1.6281999999999999	0.17904999999999993	13195.6552734375	75580.31825207514	0	1181	0.10362099614974363	0.7458543792129686	0.5930733329020751	330.89410400390625	330.8960876464844
855	330.9959716796875	1.7545666666666666					1	DETECTED	330.9960 m/z @1.75 [CD8355_2.mzXML]	330.9959716796875	1.7545666666666666	0.10098333333333334	19.91166666666667	19.810683333333337	4020.59326171875	2130331.9046634203	0	1181	17.068011510578728	5.990228292092931	10.055125448238273	330.9947814941406	331.00396728515625
856	331.0530700683594	2.47135					1	DETECTED	331.0531 m/z @2.47 [CD8355_2.mzXML]	331.0530700683594	2.47135	1.6737166666666667	9.452033333333333	7.778316666666666	891813.1875	3.588734641410549E7	1	1181	0.4409497735581067	1.3348096867612123	1.2021521975732847	331.0474853515625	331.0542297363281
857	331.1650085449219	8.34775					1	DETECTED	331.1650 m/z @8.35 [CD8355_2.mzXML]	331.1650085449219	8.34775	8.044033333333333	9.318766666666667	1.2747333333333337	6275.27734375	128105.55997811898	0	1181	0.11727621688864431	2.098556768918402	3.1971135378368043	331.1643371582031	331.1663818359375
858	331.1873779296875	12.115066666666667					1	DETECTED	331.1874 m/z @12.12 [CD8355_2.mzXML]	331.1873779296875	12.115066666666667	12.115066666666667	12.419933333333335	0.3048666666666673	11493.2412109375	102254.16812158232	0	1181	0.11365038722198939	null	null	331.1861572265625	331.18817138671875
859	331.2256164550781	11.010633333333335					1	DETECTED	331.2256 m/z @11.01 [CD8355_2.mzXML]	331.2256164550781	11.010633333333335	10.978083333333332	11.111016666666666	0.1329333333333338	8674.3046875	38040.143083618255	0	1181	0.03847308442023589	2.0419866871478405	3.0839733742956805	331.2252197265625	331.2261657714844
860	331.2621765136719	11.964566666666666					1	DETECTED	331.2622 m/z @11.96 [CD8355_2.mzXML]	331.2621765136719	11.964566666666666	11.127433333333332	16.304416666666665	5.176983333333332	11526.564453125	1144022.913567444	0	1181	3.21058117721482	2.8708521545106978	4.149327957012707	331.258544921875	331.2637023925781
861	332.1634216308594	9.979816666666666					1	DETECTED	332.1634 m/z @9.98 [CD8355_2.mzXML]	332.1634216308594	9.979816666666666	8.36425	10.581266666666666	2.217016666666666	179437.46875	4552719.762403626	1	1181	0.4522978682291541	1.3418674688049947	1.782583647561499	332.1631774902344	332.1690673828125
862	332.24200439453125	10.7932					1	DETECTED	332.2420 m/z @10.79 [CD8355_2.mzXML]	332.24200439453125	10.7932	10.14005	11.111016666666666	0.9709666666666656	54144.8984375	555196.1948359363	1	1181	0.12559138462967923	1.392167738494443	1.6795763931649565	332.2417907714844	332.2426452636719
863	332.89080810546875	1.5536666666666668					1	DETECTED	332.8908 m/z @1.55 [CD8355_2.mzXML]	332.89080810546875	1.5536666666666668	1.4795166666666666	1.5536666666666668	0.07415000000000016	3899.41259765625	13588.042713378903	0	1181	0.03242493686771497	0.5	null	332.88995361328125	332.8919982910156
864	333.05133056640625	2.44425					1	DETECTED	333.0513 m/z @2.44 [CD8355_2.mzXML]	333.05133056640625	2.44425	1.9104833333333333	4.916250000000001	3.005766666666667	55432.12109375	2055915.764303986	0	1181	0.5211880459371745	1.5204916919585085	null	333.0501403808594	333.052490234375
865	333.14996337890625	13.437000000000001					1	DETECTED	333.1500 m/z @13.44 [CD8355_2.mzXML]	333.14996337890625	13.437000000000001	10.911816666666665	15.567766666666667	4.6559500000000025	16403.298828125	1262462.5515109869	0	1181	0.20832920364819074	0.8078137906270861	0.3423652336165234	333.1399841308594	333.15142822265625
866	333.1672668457031	10.14005					1	DETECTED	333.1673 m/z @10.14 [CD8355_2.mzXML]	333.1672668457031	10.14005	9.65235	15.439916666666667	5.787566666666667	23347.28125	1635196.1069676206	0	1181	1.8128825756699154	5.6834290136382695	9.98821163021273	333.1660461425781	333.17205810546875
867	333.31048583984375	12.080266666666667					1	DETECTED	333.3105 m/z @12.08 [CD8355_2.mzXML]	333.31048583984375	12.080266666666667	12.03005	12.097866666666667	0.0678166666666673	5957.22265625	17468.488330199958	0	1181	0.08979600152438572	0.6752406239628234	0.3504812479256467	333.309814453125	333.3108825683594
868	334.05487060546875	2.44425					1	DETECTED	334.0549 m/z @2.44 [CD8355_2.mzXML]	334.05487060546875	2.44425	2.2507499999999996	8.463199999999999	6.212449999999999	5794.94775390625	474574.64202432253	0	1181	0.20638694178050798	16.05284237726096	31.10568475452192	334.0537109375	334.0551452636719
869	334.1394348144531	9.719850000000001					1	DETECTED	334.1394 m/z @9.72 [CD8355_2.mzXML]	334.1394348144531	9.719850000000001	9.686566666666666	10.741616666666665	1.0550499999999996	11032.060546875	331825.34188574227	0	1181	0.1283441377237633	15.849524286428794	30.216860430564218	334.1391906738281	334.1474914550781
870	334.83612060546875	1.7545666666666666					1	DETECTED	334.8361 m/z @1.75 [CD8355_2.mzXML]	334.83612060546875	1.7545666666666666	1.7054	1.7836333333333334	0.07823333333333338	16124.779296875	59273.08646508792	0	1181	0.08832743279831545	0.7955932203389848	0.5911864406779698	334.8359375	334.8367614746094
871	334.9144287109375	1.5978166666666667					1	DETECTED	334.9144 m/z @1.60 [CD8355_2.mzXML]	334.9144287109375	1.5978166666666667	1.5682333333333331	1.6585166666666666	0.0902833333333335	57884.10546875	203319.23734912122	0	1181	0.057812019450050656	1.5259154929577396	2.1669031449676552	334.9141845703125	334.9149169921875
872	334.9439392089844	1.7980333333333334					1	DETECTED	334.9439 m/z @1.80 [CD8355_2.mzXML]	334.9439392089844	1.7980333333333334	1.7980333333333334	2.0528333333333335	0.25480000000000014	10538.49609375	92103.734769043	0	1181	0.25681609304045216	null	null	334.9422607421875	334.9439392089844
873	335.1658020019531	11.784466666666667					1	DETECTED	335.1658 m/z @11.78 [CD8355_2.mzXML]	335.1658020019531	11.784466666666667	9.9089	16.2678	6.358900000000002	136688.15625	8797675.94212955	1	1181	2.8548170450625356	0.9682717912526722	0.5416031727295955	335.1615295410156	335.16717529296875
874	335.2181396484375	12.56825					1	DETECTED	335.2181 m/z @12.57 [CD8355_2.mzXML]	335.2181396484375	12.56825	12.453066666666667	12.61835	0.165283333333333	13512.77734375	98990.15649169954	0	1181	0.06778160131828947	0.7174793806974314	0.4349587613948628	335.2181396484375	335.21856689453125
875	336.0745849609375	16.953					1	DETECTED	336.0746 m/z @16.95 [CD8355_2.mzXML]	336.0745849609375	16.953	9.469016666666667	19.692833333333333	10.223816666666666	3151.145263671875	913002.5290772092	0	1181	1.5808480085223486	0.6830464614432155	0.3660929228864308	336.0724182128906	336.07598876953125
876	336.16925048828125	14.18035					1	DETECTED	336.1693 m/z @14.18 [CD8355_2.mzXML]	336.16925048828125	14.18035	1.76945	15.954066666666668	14.184616666666667	24095.697265625	4833090.953334107	0	1181	2.381214058099335	0.5484826625448975	0.5803203540875408	336.1610412597656	336.1703186035156
877	336.2523498535156	12.15					1	DETECTED	336.2523 m/z @12.15 [CD8355_2.mzXML]	336.2523498535156	12.15	12.1325	12.252666666666666	0.12016666666666609	8976.541015625	45773.5678503415	0	1181	0.0902559131136158	3.433333333333303	5.866666666666606	336.25213623046875	336.2528381347656
878	336.66375732421875	13.109116666666667					1	DETECTED	336.6638 m/z @13.11 [CD8355_2.mzXML]	336.66375732421875	13.109116666666667	12.942883333333333	13.935533333333332	0.9926499999999994	22992.333984375	447247.3326820681	0	1181	0.21660514215031768	2.9857128534188693	2.7676260629264426	336.6629333496094	336.6643981933594
879	337.06158447265625	1.8546333333333334					1	DETECTED	337.0616 m/z @1.85 [CD8355_2.mzXML]	337.06158447265625	1.8546333333333334	1.6434666666666666	18.981833333333334	17.33836666666667	861707.8125	2.4000765301432446E7	1	1181	0.49005038669285117	3.3860358263941	12.74577866357507	337.0518798828125	337.071533203125
880	337.1662292480469	14.195433333333334					1	DETECTED	337.1662 m/z @14.20 [CD8355_2.mzXML]	337.1662292480469	14.195433333333334	11.026866666666667	15.6594	4.632533333333333	49839.12109375	2342138.5238373415	0	1181	0.32582896676530737	0.713737385057668	0.353526448762306	337.164306640625	337.16845703125
881	337.1813049316406	12.56825					1	DETECTED	337.1813 m/z @12.57 [CD8355_2.mzXML]	337.1813049316406	12.56825	12.486083333333333	13.987033333333333	1.5009499999999996	104505.6953125	2113866.3543844027	1	1181	0.2579055838422608	3.44241012174342	5.429956171544599	337.1805114746094	337.18206787109375
882	337.2041931152344	14.270916666666666					1	DETECTED	337.2042 m/z @14.27 [CD8355_2.mzXML]	337.2041931152344	14.270916666666666	14.0856	18.007833333333334	3.9222333333333346	8600.173828125	474923.7957340093	0	1181	0.5515571939914032	10.582516413346507	12.089177204157954	337.1955871582031	337.205078125
883	338.2316589355469	12.436516666666668					1	DETECTED	338.2317 m/z @12.44 [CD8355_2.mzXML]	338.2316589355469	12.436516666666668	0.10098333333333334	20.002666666666666	19.901683333333335	353124.46875	1.6353479527345952E7	0	1181	0.21511945521670128	2.9799439822123563	3.1912310786573355	338.23016357421875	338.23388671875
884	338.3409118652344	12.286616666666667					1	DETECTED	338.3409 m/z @12.29 [CD8355_2.mzXML]	338.3409118652344	12.286616666666667	11.964566666666666	13.630633333333332	1.6660666666666657	146643.640625	4725976.622011227	0	1181	0.4694146566491124	2.5866583863789185	6.530709302703471	338.340087890625	338.3410949707031
885	339.1615905761719	14.18035					1	DETECTED	339.1616 m/z @14.18 [CD8355_2.mzXML]	339.1615905761719	14.18035	11.193433333333333	15.204649999999999	4.011216666666666	17870.91796875	1480437.4806519777	0	1181	2.5390321864461445	0.6714644421504893	0.2505758806248059	339.1610107421875	339.163330078125
886	339.1969299316406	13.848966666666666					1	DETECTED	339.1969 m/z @13.85 [CD8355_2.mzXML]	339.1969299316406	13.848966666666666	13.7463	15.063166666666666	1.316866666666666	7632.9921875	352110.84373870824	0	1181	0.2116720452958063	6.413311688311725	11.82662337662345	339.1917724609375	339.1972351074219
887	339.2345886230469	12.486083333333333					1	DETECTED	339.2346 m/z @12.49 [CD8355_2.mzXML]	339.2345886230469	12.486083333333333	0.15598333333333333	19.92983333333333	19.77385	57429.62890625	3614990.3690808117	0	1181	0.8978923239195211	1.2840211301773425	2.814318399181948	339.2334289550781	339.23626708984375
888	339.3441162109375	12.320333333333334					1	DETECTED	339.3441 m/z @12.32 [CD8355_2.mzXML]	339.3441162109375	12.320333333333334	12.0465	12.882666666666667	0.8361666666666672	34592.06640625	862015.9412407227	0	1181	0.519085508620762	1.5267802799756514	9.918285508069346	339.3437194824219	339.34478759765625
889	340.03997802734375	10.422633333333332					1	DETECTED	340.0400 m/z @10.42 [CD8355_2.mzXML]	340.03997802734375	10.422633333333332	10.14005	10.911816666666665	0.7717666666666645	48186.59375	387932.89797113003	0	1181	0.07375785457299955	0.9553430809349239	0.6198056377301504	340.0394592285156	340.04052734375
890	340.2471008300781	11.176633333333333					1	DETECTED	340.2471 m/z @11.18 [CD8355_2.mzXML]	340.2471008300781	11.176633333333333	10.877916666666666	12.40345	1.5255333333333336	30764.875	898367.1814724132	0	1181	0.06712718685674801	2.5534787702951456	23.53027095115689	340.2380676269531	340.2568359375
891	340.93115234375	1.6127333333333334					1	DETECTED	340.9312 m/z @1.61 [CD8355_2.mzXML]	340.93115234375	1.6127333333333334	0.59405	15.4581	14.86405	35869.5546875	9256423.162669098	0	1181	0.06951541303121078	7.2957166931169315	13.591433386233863	340.9308166503906	340.9410400390625
892	341.1767883300781	12.668383333333333					1	DETECTED	341.1768 m/z @12.67 [CD8355_2.mzXML]	341.1767883300781	12.668383333333333	12.519083333333333	17.56383333333333	5.044749999999999	8193.8837890625	620288.5899632265	0	1181	1.2169368333462636	16.894675150703254	32.78935030140651	341.1756896972656	341.1867370605469
893	341.19915771484375	12.303283333333333					1	DETECTED	341.1992 m/z @12.30 [CD8355_2.mzXML]	341.19915771484375	12.303283333333333	12.184466666666667	15.0806	2.8961333333333332	8496.103515625	579762.6174017333	0	1181	0.3118071562318363	12.18740356291215	19.336858731741387	341.189453125	341.2002258300781
894	341.26751708984375	11.99765					1	DETECTED	341.2675 m/z @12.00 [CD8355_2.mzXML]	341.26751708984375	11.99765	11.931866666666668	12.0633	0.13143333333333196	4303.17138671875	24617.33081726062	0	1181	0.10321335294709755	0.9989865720800677	0.9979731441601353	341.2674255371094	341.2685546875
895	341.3516540527344	13.90055					1	DETECTED	341.3517 m/z @13.90 [CD8355_2.mzXML]	341.3516540527344	13.90055	13.797233333333333	15.168816666666666	1.3715833333333336	11130.3564453125	273675.27151028474	0	1181	0.36377404546889025	2.160354229545637	7.632651723287293	341.3507385253906	341.3524169921875
896	342.01409912109375	9.039950000000001					1	DETECTED	342.0141 m/z @9.04 [CD8355_2.mzXML]	342.01409912109375	9.039950000000001	0.46636666666666665	19.9845	19.518133333333335	6120.19482421875	2478838.824633607	0	1181	3.2259963568631465	1.1382716289377255	0.7754888637368381	342.01141357421875	342.01763916015625
897	342.0368957519531	10.436633333333333					1	DETECTED	342.0369 m/z @10.44 [CD8355_2.mzXML]	342.0368957519531	10.436633333333333	10.391950000000001	10.692033333333335	0.30008333333333326	18241.658203125	102405.03007470703	0	1181	0.1263606224872209	3.35788884744511	2.8306261856359254	342.0357971191406	342.03729248046875
898	342.2626953125	11.368733333333333					1	DETECTED	342.2627 m/z @11.37 [CD8355_2.mzXML]	342.2626953125	11.368733333333333	11.2597	11.817833333333335	0.558133333333334	134419.0	1110815.525265868	1	1181	0.16414391783482962	2.889136414189987	0.899302291123703	342.26226806640625	342.2632751464844
899	342.86785888671875	1.6895666666666667					1	DETECTED	342.8679 m/z @1.69 [CD8355_2.mzXML]	342.86785888671875	1.6895666666666667	1.6737166666666667	1.7836333333333334	0.10991666666666666	21071.54296875	97260.75250683591	0	1181	0.043652564214981204	3.4674027339642657	5.934805467928531	342.8675842285156	342.8681945800781
900	343.1922912597656	12.286616666666667					1	DETECTED	343.1923 m/z @12.29 [CD8355_2.mzXML]	343.1922912597656	12.286616666666667	12.167366666666668	16.28625	4.118883333333331	54046.06640625	1438242.914293822	0	1181	0.2670199133967355	8.245259822310874	5.631829210503832	343.1844177246094	343.1948547363281
901	343.29461669921875	12.0465					1	DETECTED	343.2946 m/z @12.05 [CD8355_2.mzXML]	343.29461669921875	12.0465	12.03005	13.421583333333333	1.3915333333333333	9854.876953125	285034.65544958494	0	1181	0.05895814210886563	42.295845997971746	83.59169199594349	343.28582763671875	343.3021240234375
902	344.27825927734375	11.494516666666668					1	DETECTED	344.2783 m/z @11.49 [CD8355_2.mzXML]	344.27825927734375	11.494516666666668	11.462150000000001	11.980866666666666	0.5187166666666645	122321.15625	867615.7972167914	1	1181	0.09714532776808404	5.4373512688784205	5.207568169648511	344.2771911621094	344.2801208496094
903	344.6495666503906	13.227383333333334					1	DETECTED	344.6496 m/z @13.23 [CD8355_2.mzXML]	344.6495666503906	13.227383333333334	13.0026	13.59755	0.5949500000000008	18163.033203125	259733.31585784937	0	1181	0.10079741093454686	1.3233854823162985	1.2850597879635988	344.6488342285156	344.6507263183594
904	344.875244140625	1.5682333333333331					1	DETECTED	344.8752 m/z @1.57 [CD8355_2.mzXML]	344.875244140625	1.5682333333333331	1.44915	1.7545666666666666	0.30541666666666667	179904.609375	999048.0548210442	0	1181	0.07804189137595752	0.7320500385215135	0.3899688183550505	344.865478515625	344.8755798339844
905	345.2168273925781	11.899733333333334					1	DETECTED	345.2168 m/z @11.90 [CD8355_2.mzXML]	345.2168273925781	11.899733333333334	11.851883333333335	12.15	0.29811666666666525	15484.861328125	124631.10162036082	0	1181	0.13811300249349578	3.1151166840822766	4.708131754433432	345.20953369140625	345.21710205078125
906	345.87908935546875	1.5536666666666668					1	DETECTED	345.8791 m/z @1.55 [CD8355_2.mzXML]	345.87908935546875	1.5536666666666668	1.4795166666666666	1.5827666666666667	0.10325000000000006	8571.8662109375	41932.96672851556	0	1181	0.5754168039169112	0.696223870532703	0.3924477410654058	345.8787536621094	345.87957763671875
907	346.00897216796875	9.057616666666666					1	DETECTED	346.0090 m/z @9.06 [CD8355_2.mzXML]	346.00897216796875	9.057616666666666	0.10098333333333334	20.002666666666666	19.901683333333335	17902.984375	8108937.529001099	0	1181	4.74614004997311	0.8547677322515762	0.8758615107702039	346.00726318359375	346.00994873046875
908	346.27276611328125	13.6966					1	DETECTED	346.2728 m/z @13.70 [CD8355_2.mzXML]	346.27276611328125	13.6966	13.6138	14.069366666666667	0.4555666666666678	8679.3466796875	140033.49550024403	0	1181	0.321931614372275	2.7510064412238178	4.5020128824476355	346.2723693847656	346.273681640625
909	346.2940673828125	12.752999999999998					1	DETECTED	346.2941 m/z @12.75 [CD8355_2.mzXML]	346.2940673828125	12.752999999999998	11.353816666666667	14.255716666666666	2.9018999999999995	9683.5810546875	704130.897361694	0	1181	0.2061031651349765	1.036997772510156	1.0739955450203118	346.2928161621094	346.2950744628906
910	346.9080505371094	1.5682333333333331					1	DETECTED	346.9081 m/z @1.57 [CD8355_2.mzXML]	346.9080505371094	1.5682333333333331	1.4946833333333334	1.5978166666666667	0.1031333333333333	12182.447265625	53258.535203613275	0	1181	0.09179015690656356	0.7011103557670537	0.4022207115341075	346.9080505371094	346.9089660644531
911	347.1232604980469	9.944349999999998					1	DETECTED	347.1233 m/z @9.94 [CD8355_2.mzXML]	347.1232604980469	9.944349999999998	9.736916666666668	9.962083333333334	0.22516666666666652	2599.72119140625	21846.67771078491	0	1181	0.2833872896265959	0.5427446569178918	0.0854893138357836	347.12225341796875	347.12353515625
912	347.15863037109375	11.2096					1	DETECTED	347.1586 m/z @11.21 [CD8355_2.mzXML]	347.15863037109375	11.2096	8.112516666666666	11.2261	3.1135833333333345	13681.2158203125	368217.07847982866	0	1181	0.09801843704589608	0.512177100052446	0.008770764566207375	347.1572265625	347.1604919433594
913	348.28875732421875	11.964566666666666					1	DETECTED	348.2888 m/z @11.96 [CD8355_2.mzXML]	348.28875732421875	11.964566666666666	2.1948	15.349083333333335	13.154283333333336	4514.3408203125	1736169.6760794069	0	1181	0.09744457870477419	0.6732137922092989	0.3464275844185977	348.2881164550781	348.2900390625
914	348.86865234375	1.5536666666666668					1	DETECTED	348.8687 m/z @1.55 [CD8355_2.mzXML]	348.86865234375	1.5536666666666668	1.4946833333333334	1.5682333333333331	0.07354999999999978	10298.265625	31759.515793945255	0	1181	0.15193227614786342	0.6234812093811787	0.24696241876235742	348.8681335449219	348.86865234375
915	348.9905700683594	1.8821166666666669					1	DETECTED	348.9906 m/z @1.88 [CD8355_2.mzXML]	348.9905700683594	1.8821166666666669	1.8821166666666669	19.01833333333333	17.136216666666662	4019.2236328125	1105288.8387978512	0	1181	3.3638665835258985	null	null	348.98809814453125	348.99249267578125
916	349.0169677734375	3.3172333333333333					1	DETECTED	349.0170 m/z @3.32 [CD8355_2.mzXML]	349.0169677734375	3.3172333333333333	2.9322999999999997	19.692833333333333	16.760533333333335	2760.925537109375	954090.7477713317	0	1181	0.6619658265588453	21.77069622445444	42.54139244890887	349.015625	349.019287109375
917	350.0901794433594	16.6012					1	DETECTED	350.0902 m/z @16.60 [CD8355_2.mzXML]	350.0901794433594	16.6012	9.617716666666666	19.473833333333335	9.856116666666669	3487.321533203125	741551.2324389339	0	1181	1.4085409163710487	0.7056733864905053	0.41134677298101047	350.08770751953125	350.0915832519531
918	350.89202880859375	1.5978166666666667					1	DETECTED	350.8920 m/z @1.60 [CD8355_2.mzXML]	350.89202880859375	1.5978166666666667	1.2868333333333333	1.6585166666666666	0.37168333333333337	74328.7109375	362374.05560424825	0	1181	0.04919054443781157	0.6078710092646289	0.19432953944005532	350.88543701171875	350.8926696777344
919	350.98736572265625	1.6737166666666667					1	DETECTED	350.9874 m/z @1.67 [CD8355_2.mzXML]	350.98736572265625	1.6737166666666667	0.1924833333333333	19.92983333333333	19.73735	4897.88916015625	1454447.3500529176	0	1181	2.0249667130623683	6.662471588991155	3.015219790037436	350.9797668457031	350.99609375
920	351.086669921875	15.770116666666667					1	DETECTED	351.0867 m/z @15.77 [CD8355_2.mzXML]	351.086669921875	15.770116666666667	9.788783333333333	18.963833333333334	9.17505	2453.67138671875	551638.4008352356	0	1181	2.0906143985818595	0.7669736402139992	0.5339472804279982	351.08477783203125	351.0881652832031
921	351.1692199707031	10.45045					1	DETECTED	351.1692 m/z @10.45 [CD8355_2.mzXML]	351.1692199707031	10.45045	10.422633333333332	15.186566666666666	4.763933333333334	6040.078125	810219.5532728578	0	1181	3.9351280540734024	85.6309167165922	168.01406465318186	351.1607360839844	351.1701965332031
922	351.228515625	13.663683333333333					1	DETECTED	351.2285 m/z @13.66 [CD8355_2.mzXML]	351.228515625	13.663683333333333	12.651833333333334	15.222933333333334	2.5710999999999995	24434.7578125	673040.0388122563	0	1181	0.21768316275225175	1.2704946385333804	0.487278069111819	351.21875	351.2363586425781
923	352.1651306152344	9.979816666666666					1	DETECTED	352.1651 m/z @9.98 [CD8355_2.mzXML]	352.1651306152344	9.979816666666666	9.926966666666667	10.493333333333334	0.5663666666666671	13910.7431640625	95878.72168106058	0	1181	0.09476093643716332	2.4249270028778662	3.925998583681342	352.164306640625	352.1730041503906
924	352.89666748046875	1.6737166666666667					1	DETECTED	352.8967 m/z @1.67 [CD8355_2.mzXML]	352.89666748046875	1.6737166666666667	1.5093500000000002	1.7221166666666667	0.21276666666666655	33472.61328125	148069.06905322254	0	1181	0.05140202281836159	0.6472317988237681	0.3232762205247189	352.89617919921875	352.9010925292969
925	353.035400390625	1.8546333333333334					1	DETECTED	353.0354 m/z @1.85 [CD8355_2.mzXML]	353.035400390625	1.8546333333333334	1.6895666666666667	17.730999999999998	16.04143333333333	299504.4375	8558460.173881011	0	1181	0.3105215984146188	3.764891915269267	10.624298979431423	353.02783203125	353.0367736816406
926	353.1779479980469	15.421899999999999					1	DETECTED	353.1779 m/z @15.42 [CD8355_2.mzXML]	353.1779479980469	15.421899999999999	9.962083333333334	17.193833333333334	7.23175	6055.47607421875	1021196.5336834711	0	1181	0.8383917733132922	0.6622704059049603	0.24716701888624215	353.1683349609375	353.17852783203125
927	353.2443542480469	11.899733333333334					1	DETECTED	353.2444 m/z @11.90 [CD8355_2.mzXML]	353.2443542480469	11.899733333333334	5.821766666666666	15.495116666666666	9.67335	10323.107421875	1241349.7379298399	0	1181	0.41850846414321197	0.7957718864313174	0.5915437728626347	353.23492431640625	353.2477111816406
928	354.05523681640625	10.741616666666665					1	DETECTED	354.0552 m/z @10.74 [CD8355_2.mzXML]	354.05523681640625	10.741616666666665	10.7079	11.127433333333332	0.419533333333332	4961.55224609375	75424.37924725321	0	1181	0.11745623367843905	6.221453287197508	11.442906574395016	354.05413818359375	354.05572509765625
929	356.052734375	10.7759					1	DETECTED	356.0527 m/z @10.78 [CD8355_2.mzXML]	356.052734375	10.7759	9.435316666666667	10.877916666666666	1.4425999999999988	10381.4931640625	228251.69595764132	0	1181	0.06704949886612255	0.5380493566233602	0.0760987132467203	356.0508117675781	356.0581970214844
930	356.071533203125	10.068416666666668					1	DETECTED	356.0715 m/z @10.07 [CD8355_2.mzXML]	356.071533203125	10.068416666666668	10.033033333333332	10.407466666666666	0.37443333333333406	25085.4453125	172149.98625201394	0	1181	0.09463186947624358	4.609204295396177	9.004407804636795	356.0703125	356.0718994140625
931	356.27838134765625	11.510616666666666					1	DETECTED	356.2784 m/z @11.51 [CD8355_2.mzXML]	356.27838134765625	11.510616666666666	11.462150000000001	11.588233333333333	0.126083333333332	15385.736328125	81274.83218554608	0	1181	0.059965113029830874	1.3007221458047227	1.6014442916094456	356.27825927734375	356.2798767089844
932	356.908935546875	1.6127333333333334					1	DETECTED	356.9089 m/z @1.61 [CD8355_2.mzXML]	356.908935546875	1.6127333333333334	1.5827666666666667	1.6585166666666666	0.07574999999999998	51103.58984375	175577.4354833985	0	1181	0.0675813827965408	1.2639043381535024	1.5278086763070047	356.9088439941406	356.9093017578125
933	357.2146911621094	9.28745					1	DETECTED	357.2147 m/z @9.29 [CD8355_2.mzXML]	357.2146911621094	9.28745	9.257516666666668	14.502866666666668	5.24535	3679.919189453125	423271.923191162	0	1181	0.11829249205330328	87.61720489978043	174.23440979956086	357.2080383300781	357.2162780761719
934	357.27783203125	12.651833333333334					1	DETECTED	357.2778 m/z @12.65 [CD8355_2.mzXML]	357.27783203125	12.651833333333334	11.964566666666666	15.972216666666666	4.00765	44692.97265625	1002767.899876159	0	1181	0.521867136142184	0.9120049468257693	0.9451221881513929	357.2763366699219	357.27899169921875
935	358.0683898925781	10.086283333333334					1	DETECTED	358.0684 m/z @10.09 [CD8355_2.mzXML]	358.0683898925781	10.086283333333334	10.033033333333332	16.508300000000002	6.47526666666667	8343.4658203125	375991.4497171936	0	1181	0.09840179632087498	60.80062597808849	120.04127711489105	358.05865478515625	358.0687255859375
936	358.2575988769531	11.026866666666667					1	DETECTED	358.2576 m/z @11.03 [CD8355_2.mzXML]	358.2575988769531	11.026866666666667	6.049883333333333	11.176633333333333	5.12675	16360.4052734375	354672.6270606388	0	1181	0.14349506420800928	0.5150459280889695	2.2509355591031497	358.2556457519531	358.25830078125
937	358.29400634765625	11.572849999999999					1	DETECTED	358.2940 m/z @11.57 [CD8355_2.mzXML]	358.29400634765625	11.572849999999999	11.55775	11.733366666666665	0.17561666666666476	16034.4482421875	106263.46240991153	0	1181	0.09506572809536529	5.815121412804023	10.630242825608047	358.2935485839844	358.2954406738281
938	359.0434875488281	1.8263833333333332					1	DETECTED	359.0435 m/z @1.83 [CD8355_2.mzXML]	359.0434875488281	1.8263833333333332	0.7764166666666666	9.502199999999998	8.725783333333332	446569.28125	9711128.53656833	0	1181	0.13056822435747462	2.5863974853423697	7.347050712223206	359.0395812988281	359.05316162109375
939	359.1419982910156	10.391950000000001					1	DETECTED	359.1420 m/z @10.39 [CD8355_2.mzXML]	359.1419982910156	10.391950000000001	7.6245	10.644616666666668	3.0201166666666674	20842.056640625	375696.1875926517	0	1181	0.07330569476525817	0.6731630399638706	0.30104901044089005	359.13775634765625	359.1426086425781
940	359.16595458984375	13.987033333333333					1	DETECTED	359.1660 m/z @13.99 [CD8355_2.mzXML]	359.16595458984375	13.987033333333333	11.750499999999999	14.550266666666666	2.7997666666666667	9123.4423828125	434862.33299035666	0	1181	0.17177275169177264	0.6259165971145819	0.24141602380312444	359.1632995605469	359.1669921875
941	360.2381896972656	4.217066666666667					1	DETECTED	360.2382 m/z @4.22 [CD8355_2.mzXML]	360.2381896972656	4.217066666666667	3.3172333333333333	4.631183333333333	1.3139500000000002	3707.5869140625	173106.5206376648	0	1181	0.33189026400101174	0.730107427301352	0.46021485460270417	360.2369384765625	360.23931884765625
942	360.32232666015625	12.286616666666667					1	DETECTED	360.3223 m/z @12.29 [CD8355_2.mzXML]	360.32232666015625	12.286616666666667	12.1325	12.718716666666667	0.586216666666667	13424.4931640625	239948.1241086426	0	1181	0.34207178253677384	1.9018600627230438	2.8037201254460875	360.3211975097656	360.32421875
943	360.83941650390625	1.7545666666666666					1	DETECTED	360.8394 m/z @1.75 [CD8355_2.mzXML]	360.83941650390625	1.7545666666666666	0.9587	1.76945	0.81075	10870.185546875	254802.24568289187	0	1181	0.09078287845859867	0.5093503937007874	0.018700787401574836	360.83111572265625	360.83941650390625
944	361.1816101074219	12.0465					1	DETECTED	361.1816 m/z @12.05 [CD8355_2.mzXML]	361.1816101074219	12.0465	5.75155	12.269483333333334	6.517933333333334	10157.1904296875	529533.4185733339	0	1181	0.2413279159137982	0.517711287089916	0.035422574179832016	361.1811218261719	361.1896667480469
945	361.19976806640625	11.160283333333332					1	DETECTED	361.1998 m/z @11.16 [CD8355_2.mzXML]	361.19976806640625	11.160283333333332	11.127433333333332	11.2096	0.08216666666666761	16180.20703125	59628.00123193423	0	1181	0.08658405811118186	1.2506341958396963	1.5012683916793927	361.1982116699219	361.2000732421875
946	361.3117370605469	12.651833333333334					1	DETECTED	361.3117 m/z @12.65 [CD8355_2.mzXML]	361.3117370605469	12.651833333333334	11.817833333333335	15.349083333333335	3.53125	8469.27734375	560029.247518402	0	1181	0.3090179996798046	2.2320526432152787	3.1931746003134447	361.3109130859375	361.3144836425781
947	362.9257507324219	1.6434666666666666					1	DETECTED	362.9258 m/z @1.64 [CD8355_2.mzXML]	362.9257507324219	1.6434666666666666	1.5978166666666667	2.138383333333333	0.5405666666666664	107411.03125	438321.5143942871	0	1181	0.05087103128698445	1.171217427400856	1.0817226819184123	362.92510986328125	362.93328857421875
948	363.1114196777344	1.4946833333333334					1	DETECTED	363.1114 m/z @1.49 [CD8355_2.mzXML]	363.1114196777344	1.4946833333333334	1.4141666666666666	17.175666666666665	15.761499999999998	10714.50390625	2253046.4090923457	0	1181	0.25629758976277883	97.87725108673136	192.71567072659937	363.109619140625	363.11212158203125
949	363.2154235839844	11.324366666666666					1	DETECTED	363.2154 m/z @11.32 [CD8355_2.mzXML]	363.2154235839844	11.324366666666666	8.724133333333333	11.682516666666666	2.958383333333334	111607.40625	1120751.5055631096	1	1181	0.10405514339039179	1.0524324906552314	1.3159171493806776	363.20574951171875	363.2166442871094
950	364.01483154296875	16.841833333333334					1	DETECTED	364.0148 m/z @16.84 [CD8355_2.mzXML]	364.01483154296875	16.841833333333334	15.349083333333335	18.780666666666665	3.4315833333333305	1287.1944580078125	173650.78567251572	0	1181	0.8396643745493115	1.1494166247976327	1.2988332495952655	364.0064392089844	364.0191955566406
951	365.0715026855469	10.660266666666667					1	DETECTED	365.0715 m/z @10.66 [CD8355_2.mzXML]	365.0715026855469	10.660266666666667	10.629216666666668	10.7079	0.07868333333333233	6039.09130859375	19721.915260864207	0	1181	0.11622566274072454	1.2670424047236015	1.5340848094472028	365.0704345703125	365.07183837890625
952	366.18438720703125	14.225583333333333					1	DETECTED	366.1844 m/z @14.23 [CD8355_2.mzXML]	366.18438720703125	14.225583333333333	8.331583333333333	15.733366666666665	7.4017833333333325	10687.220703125	952132.5722121886	0	1181	0.41649608504301483	0.62790832485013	0.17604766546702835	366.1829528808594	366.19146728515625
953	367.1236572265625	10.436633333333333					1	DETECTED	367.1237 m/z @10.44 [CD8355_2.mzXML]	367.1236572265625	10.436633333333333	1.8546333333333334	11.127433333333332	9.272799999999998	267970.59375	2639686.4289305434	1	1181	0.06835412672495877	0.5095451564936716	0.0167971928991753	367.11968994140625	367.1241455078125
954	367.1496276855469	8.164116666666667					1	DETECTED	367.1496 m/z @8.16 [CD8355_2.mzXML]	367.1496276855469	8.164116666666667	6.348816666666666	9.272333333333334	2.923516666666668	5862.94970703125	203435.25067495718	0	1181	0.13977501979683105	0.8052433941130025	0.6487256942364178	367.14739990234375	367.1515808105469
955	367.19329833984375	13.797233333333333					1	DETECTED	367.1933 m/z @13.80 [CD8355_2.mzXML]	367.19329833984375	13.797233333333333	13.663683333333333	16.5642	2.9005166666666664	4525.42529296875	301511.9798354491	0	1181	0.20426397543641173	10.859291151878228	20.718582303756456	367.1900634765625	367.1942138671875
956	367.99151611328125	3.4244333333333334					1	DETECTED	367.9915 m/z @3.42 [CD8355_2.mzXML]	367.99151611328125	3.4244333333333334	2.6077500000000002	19.583333333333332	16.975583333333333	4467.501953125	1366797.1730338132	0	1181	2.3506300760963725	10.393002183628907	7.7522565665030365	367.9888610839844	367.9925842285156
957	368.2782287597656	11.494516666666668					1	DETECTED	368.2782 m/z @11.49 [CD8355_2.mzXML]	368.2782287597656	11.494516666666668	11.42985	12.1325	0.7026500000000002	129749.8671875	1198767.4156203535	1	1181	0.18622773623094702	6.44263620482475	3.6117993882223596	368.27764892578125	368.2795104980469
958	368.62603759765625	12.286616666666667					1	DETECTED	368.6260 m/z @12.29 [CD8355_2.mzXML]	368.62603759765625	12.286616666666667	9.979816666666666	12.33695	2.3571333333333335	14025.5107421875	589699.156122864	0	1181	2.262292397935667	0.5109097740015026	0.02403008165765466	368.6253662109375	368.6273193359375
959	368.8708801269531	1.6585166666666666					1	DETECTED	368.8709 m/z @1.66 [CD8355_2.mzXML]	368.8708801269531	1.6585166666666666	1.6434666666666666	1.76945	0.12598333333333334	22279.419921875	92442.3160388183	0	1181	0.05441771358186975	4.185492801771869	5.707124555852577	368.8702697753906	368.8717956542969
960	369.0091552734375	1.8405					1	DETECTED	369.0092 m/z @1.84 [CD8355_2.mzXML]	369.0091552734375	1.8405	1.7980333333333334	2.635083333333333	0.8370499999999998	27648.81640625	552501.8042478026	0	1181	0.08268030051049835	9.559612009595867	18.45104316802317	369.0024108886719	369.01007080078125
961	369.0623779296875	12.013766666666667					1	DETECTED	369.0624 m/z @12.01 [CD8355_2.mzXML]	369.0623779296875	12.013766666666667	11.99765	12.097866666666667	0.1002166666666664	10730.8271484375	45132.197449950516	0	1181	0.11411432749196493	3.109100310237776	5.218200620475552	369.06195068359375	369.0626220703125
962	369.1206359863281	10.436633333333333					1	DETECTED	369.1206 m/z @10.44 [CD8355_2.mzXML]	369.1206359863281	10.436633333333333	9.997583333333333	12.2188	2.221216666666667	83686.78125	942891.1506428526	0	1181	0.09487042708938809	0.6861084160458982	0.3349633077233296	369.1197204589844	369.1286315917969
963	369.350341796875	12.56825					1	DETECTED	369.3503 m/z @12.57 [CD8355_2.mzXML]	369.350341796875	12.56825	0.10098333333333334	19.92983333333333	19.82885	60880.5625	6814143.784742246	0	1181	2.9505262521807225	1.698674483106128	0.47742370062625117	369.34869384765625	369.3557434082031
964	370.0862121582031	11.784466666666667					1	DETECTED	370.0862 m/z @11.78 [CD8355_2.mzXML]	370.0862121582031	11.784466666666667	11.176633333333333	12.252666666666666	1.0760333333333332	86018.4765625	2225545.207632451	0	1181	0.6808134944793611	0.8851384699753215	0.7702769399506432	370.08544921875	370.0870056152344
965	370.29388427734375	11.619083333333332					1	DETECTED	370.2939 m/z @11.62 [CD8355_2.mzXML]	370.29388427734375	11.619083333333332	11.572849999999999	12.184466666666667	0.6116166666666683	240500.625	1749056.4861772475	1	1181	0.10677243030115946	3.5160276000393913	4.186286953389564	370.2932434082031	370.2950134277344
966	370.3533630371094	12.61835					1	DETECTED	370.3534 m/z @12.62 [CD8355_2.mzXML]	370.3533630371094	12.61835	4.714016666666667	15.990916666666667	11.276900000000001	18791.638671875	2357152.3956455076	0	1181	0.4937238159775639	0.7133365664403493	1.4630731928784264	370.3531188964844	370.355224609375
967	371.2972106933594	11.619083333333332					1	DETECTED	371.2972 m/z @11.62 [CD8355_2.mzXML]	371.2972106933594	11.619083333333332	11.572849999999999	11.784466666666667	0.2116166666666679	56940.59375	333735.67544140643	0	1181	0.08003037300256999	2.288572458543632	3.5903709243228903	371.2969665527344	371.2975769042969
968	371.3151550292969	0.7036833333333333					1	DETECTED	371.3152 m/z @0.70 [CD8355_2.mzXML]	371.3151550292969	0.7036833333333333	0.10098333333333334	20.002666666666666	19.901683333333335	13381.609375	6539582.529294735	0	1181	5.356053802117228	16.510439135003594	3.773584091858874	371.3126220703125	371.3167419433594
969	372.3097839355469	11.784466666666667					1	DETECTED	372.3098 m/z @11.78 [CD8355_2.mzXML]	372.3097839355469	11.784466666666667	0.3204666666666667	19.711166666666667	19.3907	40588.703125	2280363.359955354	0	1181	0.4306099573219253	0.5485873144689385	0.09050284065648695	372.30035400390625	372.31976318359375
970	372.9241638183594	1.4946833333333334					1	DETECTED	372.9242 m/z @1.49 [CD8355_2.mzXML]	372.9241638183594	1.4946833333333334	1.44915	16.545666666666666	15.096516666666666	3159.037109375	1451410.6982587888	0	1181	0.21659075926634364	165.77434114202015	330.5486822840403	372.92291259765625	372.93218994140625
971	373.1572570800781	10.33765					1	DETECTED	373.1573 m/z @10.34 [CD8355_2.mzXML]	373.1572570800781	10.33765	10.302	10.45045	0.14845000000000041	17596.43359375	90286.9873256227	0	1181	0.11806071290995668	2.0820476858344845	2.367437588007282	373.1569519042969	373.157958984375
972	373.27276611328125	12.252666666666666					1	DETECTED	373.2728 m/z @12.25 [CD8355_2.mzXML]	373.27276611328125	12.252666666666666	11.915366666666667	12.436516666666668	0.5211500000000004	9782.4443359375	130786.02758337407	0	1181	0.07212176961431283	0.772531870738218	0.5450637414764362	373.2720031738281	373.2740783691406
973	374.326171875	12.370366666666666					1	DETECTED	374.3262 m/z @12.37 [CD8355_2.mzXML]	374.326171875	12.370366666666666	11.665966666666666	12.701933333333333	1.035966666666667	6408.26025390625	218786.32884735122	0	1181	0.7535527958922579	0.7353539655498774	0.47070793109975495	374.3240661621094	374.3265075683594
974	375.0171813964844	1.8263833333333332					1	DETECTED	375.0172 m/z @1.83 [CD8355_2.mzXML]	375.0171813964844	1.8263833333333332	1.6434666666666666	5.891816666666667	4.24835	186636.296875	4219161.681902465	0	1181	0.36100963914951345	2.4557118399757147	3.7122627406891153	375.01104736328125	375.0192565917969
975	376.6241149902344	10.597616666666665					1	DETECTED	376.6241 m/z @10.60 [CD8355_2.mzXML]	376.6241149902344	10.597616666666665	10.15775	11.043800000000001	0.8860500000000009	51128.35546875	490855.1792069718	0	1181	0.08501907010349186	0.7727844620208184	2.218316506509483	376.622802734375	376.62451171875
976	377.6316833496094	12.286616666666667					1	DETECTED	377.6317 m/z @12.29 [CD8355_2.mzXML]	377.6316833496094	12.286616666666667	9.617716666666666	19.16433333333333	9.546616666666665	9870.568359375	1493540.11323407	0	1181	1.7433738984635863	1.9786147130760918	2.9631370863576594	377.6282043457031	377.6380920410156
977	378.030517578125	15.843916666666667					1	DETECTED	378.0305 m/z @15.84 [CD8355_2.mzXML]	378.030517578125	15.843916666666667	9.926966666666667	18.118666666666666	8.191699999999999	1372.7056884765625	435439.1057807615	0	1181	0.6100710455318836	0.6922231893120611	0.38444637862412206	378.0267333984375	378.03411865234375
978	378.2394714355469	12.387016666666666					1	DETECTED	378.2395 m/z @12.39 [CD8355_2.mzXML]	378.2394714355469	12.387016666666666	8.794133333333333	15.132900000000001	6.338766666666668	30280.392578125	1382234.4995066521	0	1181	0.08694481206706861	3.899762399933285	0.688388861901331	378.2295227050781	378.2448425292969
979	378.8993225097656	1.6434666666666666					1	DETECTED	378.8993 m/z @1.64 [CD8355_2.mzXML]	378.8993225097656	1.6434666666666666	1.5978166666666667	13.032883333333332	11.435066666666666	58743.45703125	8133357.599743652	0	1181	0.04465008158308903	125.24717050018262	244.1602664371689	378.8897399902344	378.8999938964844
980	379.28143310546875	14.0368					1	DETECTED	379.2814 m/z @14.04 [CD8355_2.mzXML]	379.28143310546875	14.0368	13.918033333333334	15.385583333333333	1.4675499999999992	4454.60302734375	139512.36565023803	0	1181	0.38111380644712156	6.178290766208294	11.356581532416588	379.27996826171875	379.28216552734375
981	380.25482177734375	12.651833333333334					1	DETECTED	380.2548 m/z @12.65 [CD8355_2.mzXML]	380.25482177734375	12.651833333333334	5.158316666666667	12.81925	7.660933333333333	31300.2265625	2448165.125354431	0	1181	0.13626766848170035	0.5111707676191196	3.1182112439115586	380.25457763671875	380.26348876953125
982	381.025390625	1.8263833333333332					1	DETECTED	381.0254 m/z @1.83 [CD8355_2.mzXML]	381.025390625	1.8263833333333332	1.6434666666666666	2.6077500000000002	0.9642833333333336	150746.0625	2535252.9578656	0	1181	0.4123586972251718	2.121955047296953	2.923430825542603	381.0244140625	381.0272216796875
983	383.1153259277344	1.7980333333333334					1	DETECTED	383.1153 m/z @1.80 [CD8355_2.mzXML]	383.1153259277344	1.7980333333333334	1.7386000000000001	9.518849999999999	7.780249999999999	221105.640625	3369768.408253235	0	1181	0.08066770755696684	4.3083299019298735	6.907655055945747	383.1147155761719	383.1200256347656
984	383.63104248046875	10.692033333333335					1	DETECTED	383.6310 m/z @10.69 [CD8355_2.mzXML]	383.63104248046875	10.692033333333335	10.644616666666668	13.580633333333333	2.9360166666666654	4531.9130859375	425268.06624331657	0	1181	0.03447991121782579	30.959753954305643	57.59119683880776	383.6307678222656	383.6404113769531
985	384.11468505859375	9.004933333333334					1	DETECTED	384.1147 m/z @9.00 [CD8355_2.mzXML]	384.11468505859375	9.004933333333334	0.17426666666666665	9.110199999999999	8.935933333333333	11245.21875	1664845.2028826904	0	1181	0.1390219575710745	0.5059602898988373	0.7121919679686104	384.11297607421875	384.1189270019531
986	385.30865478515625	14.42475					1	DETECTED	385.3087 m/z @14.42 [CD8355_2.mzXML]	385.30865478515625	14.42475	9.891766666666665	17.98966666666667	8.097900000000003	121234.390625	9271705.962458743	0	1181	0.6496067880936494	2.0750206036939285	0.9337625179402697	385.3064880371094	385.31011962890625
987	386.0804748535156	13.67985					1	DETECTED	386.0805 m/z @13.68 [CD8355_2.mzXML]	386.0804748535156	13.67985	0.15598333333333333	20.002666666666666	19.846683333333335	3967.045166015625	1534106.375103943	0	1181	9.676912244921834	0.73376512141498	0.46753024282995986	386.0789489746094	386.086669921875
988	386.3120422363281	14.42475					1	DETECTED	386.3120 m/z @14.42 [CD8355_2.mzXML]	386.3120422363281	14.42475	11.127433333333332	16.63805	5.510616666666667	24250.95703125	1911444.129627868	0	1181	0.6123654209801899	0.7945931804036195	2.814917885707736	386.3111572265625	386.31378173828125
989	386.9239501953125	1.6127333333333334					1	DETECTED	386.9240 m/z @1.61 [CD8355_2.mzXML]	386.9239501953125	1.6127333333333334	1.5827666666666667	1.6434666666666666	0.060699999999999976	14100.1611328125	32654.682932495154	0	1181	0.04628230650417975	1.0127919911012222	0.9852765927838518	386.9239501953125	386.927001953125
990	387.1366271972656	10.175633333333334					1	DETECTED	387.1366 m/z @10.18 [CD8355_2.mzXML]	387.1366271972656	10.175633333333334	10.1222	10.660266666666667	0.5380666666666674	8678.6025390625	76859.56834313937	0	1181	0.09834843864479303	1.728860968047921	2.2690495557008354	387.136474609375	387.137451171875
991	387.178955078125	11.542300000000001					1	DETECTED	387.1790 m/z @11.54 [CD8355_2.mzXML]	387.178955078125	11.542300000000001	11.494516666666668	12.115066666666667	0.6205499999999997	272179.5625	2157414.2266862807	1	1181	0.11124320396595344	3.3634529293408284	4.4915401786690206	387.1787109375	387.1799011230469
992	387.30419921875	14.679016666666666					1	DETECTED	387.3042 m/z @14.68 [CD8355_2.mzXML]	387.30419921875	14.679016666666666	13.90055	16.045866666666665	2.1453166666666643	5886.818359375	297038.7344271849	0	1181	0.31543833846956915	1.3779117067740019	1.067884365860187	387.3029479980469	387.30706787109375
993	388.078125	12.502583333333332					1	DETECTED	388.0781 m/z @12.50 [CD8355_2.mzXML]	388.078125	12.502583333333332	0.10098333333333334	19.966333333333335	19.865350000000003	3228.083251953125	1518239.9644572765	0	1181	4.542904836556607	0.8009188330537997	1.87344858608852	388.075927734375	388.0818176269531
994	388.71234130859375	1.9809666666666668					1	DETECTED	388.7123 m/z @1.98 [CD8355_2.mzXML]	388.71234130859375	1.9809666666666668	1.9104833333333333	2.1241333333333334	0.21365000000000012	13373.3837890625	105155.68716113275	0	1181	0.15113907811279947	1.5156065263655694	2.0312130527311387	388.7103576660156	388.71234130859375
995	390.7728576660156	13.315666666666667					1	DETECTED	390.7729 m/z @13.32 [CD8355_2.mzXML]	390.7728576660156	13.315666666666667	12.0465	13.797233333333333	1.7507333333333328	8047.876953125	385356.21581811516	0	1181	1.5496514710681701	0.6897176625082071	0.3794353250164142	390.7696228027344	390.7728576660156
996	390.9916076660156	1.8546333333333334					1	DETECTED	390.9916 m/z @1.85 [CD8355_2.mzXML]	390.9916076660156	1.8546333333333334	1.6737166666666667	2.4847333333333332	0.8110166666666665	26358.005859375	612366.5899117434	0	1181	0.31573627154258865	2.2414094887148783	3.0825551326471694	390.9850769042969	390.9927978515625
997	391.283203125	0.9768166666666667					1	DETECTED	391.2832 m/z @0.98 [CD8355_2.mzXML]	391.283203125	0.9768166666666667	0.10098333333333334	20.002666666666666	19.901683333333335	10320.7353515625	6160925.08327532	0	1181	7.585849367560742	11.361569933396765	2.3360398145613983	391.276611328125	391.28558349609375
998	392.7962341308594	1.76945					1	DETECTED	392.7962 m/z @1.77 [CD8355_2.mzXML]	392.7962341308594	1.76945	1.6895666666666667	1.8121166666666668	0.12255000000000016	17426.826171875	82876.97736889657	0	1181	0.09471815135234807	0.7670561235134584	0.5341122470269167	392.79449462890625	392.7965087890625
999	393.2969665527344	1.6895666666666667					1	DETECTED	393.2970 m/z @1.69 [CD8355_2.mzXML]	393.2969665527344	1.6895666666666667	0.10098333333333334	20.002666666666666	19.901683333333335	11255.9052734375	2974655.6634508017	0	1181	4.582512844913939	5.288851911335378	10.120906895622644	393.29522705078125	393.29901123046875
1000	394.0743103027344	9.228416666666668					1	DETECTED	394.0743 m/z @9.23 [CD8355_2.mzXML]	394.0743103027344	9.228416666666668	9.126516666666667	9.318766666666667	0.1922499999999996	4382.81982421875	30963.248488586312	0	1181	0.12609586774957826	0.9433267909715336	0.8866535819430673	394.0737609863281	394.0751647949219
1001	394.222900390625	8.331583333333333					1	DETECTED	394.2229 m/z @8.33 [CD8355_2.mzXML]	394.222900390625	8.331583333333333	8.282	8.41295	0.13095000000000034	1978.5965576171875	11877.293015045201	0	1181	0.136744355833466	1.320504201680694	1.641008403361388	394.2216796875	394.2229919433594
1002	394.2938232421875	11.619083333333332					1	DETECTED	394.2938 m/z @11.62 [CD8355_2.mzXML]	394.2938232421875	11.619083333333332	1.1772333333333334	19.62	18.442766666666667	33723.421875	2099584.5137788393	0	1181	0.08719380570575197	1.17797312902606	3.1865899203130588	394.2916259765625	394.30206298828125
1003	394.7585754394531	13.663683333333333					1	DETECTED	394.7586 m/z @13.66 [CD8355_2.mzXML]	394.7585754394531	13.663683333333333	13.647083333333335	13.713083333333334	0.06599999999999895	7642.3818359375	19015.27822460917	0	1181	0.05179347899838582	1.9879518072290498	2.9759036144580997	394.7557373046875	394.7594299316406
1004	394.7911682128906	1.76945					1	DETECTED	394.7912 m/z @1.77 [CD8355_2.mzXML]	394.7911682128906	1.76945	1.7054	1.76945	0.06404999999999994	8490.4794921875	25374.11179125979	0	1181	0.07152422488124976	0.5	null	394.7906494140625	394.7923278808594
1005	396.30950927734375	11.699366666666666					1	DETECTED	396.3095 m/z @11.70 [CD8355_2.mzXML]	396.30950927734375	11.699366666666666	11.665966666666666	11.915366666666667	0.2494000000000014	27501.64453125	179498.98554345738	0	1181	0.08438680756968608	4.693307103078297	5.9806162568359245	396.3092956542969	396.3108825683594
1006	396.8849182128906	1.5978166666666667					1	DETECTED	396.8849 m/z @1.60 [CD8355_2.mzXML]	396.8849182128906	1.5978166666666667	1.5682333333333331	1.6281999999999999	0.059966666666666724	23698.76171875	57280.08545117188	0	1181	0.04889541376827422	1.013521126760558	1.027042253521116	396.8847351074219	396.885498046875
1007	396.9993591308594	1.8263833333333332					1	DETECTED	396.9994 m/z @1.83 [CD8355_2.mzXML]	396.9993591308594	1.8263833333333332	1.6585166666666666	17.008666666666667	15.35015	49668.37890625	2568578.688406799	0	1181	0.302278937939775	45.7212569499603	2.9373297993712524	396.99725341796875	397.0074768066406
1008	397.1753845214844	10.464383333333334					1	DETECTED	397.1754 m/z @10.46 [CD8355_2.mzXML]	397.1753845214844	10.464383333333334	10.407466666666666	14.270916666666666	3.8634500000000003	23480.072265625	526859.6839449466	0	1181	0.09068785177313465	2.1467862779307927	3.0556619642361067	397.1747131347656	397.18505859375
1009	397.4141845703125	12.320333333333334					1	DETECTED	397.4142 m/z @12.32 [CD8355_2.mzXML]	397.4141845703125	12.320333333333334	12.0633	13.300816666666666	1.2375166666666662	34129.9296875	834043.6268220212	0	1181	0.2615418408105956	1.299758533473641	0.9188564146522918	397.41339111328125	397.4152526855469
1010	398.3254089355469	11.835083333333333					1	DETECTED	398.3254 m/z @11.84 [CD8355_2.mzXML]	398.3254089355469	11.835083333333333	11.383199999999999	12.115066666666667	0.7318666666666687	49570.70703125	750464.1676445318	0	1181	0.13991731878030755	0.7970549346796226	0.6317136169459381	398.3250732421875	398.3304748535156
1011	398.7605895996094	13.37595					1	DETECTED	398.7606 m/z @13.38 [CD8355_2.mzXML]	398.7605895996094	13.37595	5.158316666666667	16.027566666666665	10.869249999999997	28780.087890625	3373924.8209133935	0	1181	0.2892887727786331	0.6134499919180891	1.4024289978824827	398.7582092285156	398.7626647949219
1012	400.34112548828125	11.964566666666666					1	DETECTED	400.3411 m/z @11.96 [CD8355_2.mzXML]	400.34112548828125	11.964566666666666	11.915366666666667	12.78615	0.8707833333333319	222957.25	1828610.2696118131	1	1181	0.10172537512076119	3.895634420566552	3.818746735307988	400.3400573730469	400.3428649902344
1013	400.8265686035156	1.76945					1	DETECTED	400.8266 m/z @1.77 [CD8355_2.mzXML]	400.8265686035156	1.76945	1.6737166666666667	1.7836333333333334	0.10991666666666666	19236.728515625	96896.33198461916	0	1181	null	0.5740772980501399	0.14496435543888925	400.826416015625	400.82684326171875
1014	401.15240478515625	10.581266666666666					1	DETECTED	401.1524 m/z @10.58 [CD8355_2.mzXML]	401.15240478515625	10.581266666666666	10.068416666666668	10.8102	0.7417833333333324	18179.623046875	212331.6451470951	0	1181	0.0884223785550482	0.7237795204098452	0.35931612047750694	401.14996337890625	401.1540222167969
1015	402.90155029296875	1.5978166666666667					1	DETECTED	402.9016 m/z @1.60 [CD8355_2.mzXML]	402.90155029296875	1.5978166666666667	1.5682333333333331	1.6281999999999999	0.059966666666666724	53039.8984375	135338.64597558585	0	1181	0.05103387623733857	1.013521126760558	0.9807590270140539	402.9012451171875	402.9026794433594
1016	403.00732421875	1.8263833333333332					1	DETECTED	403.0073 m/z @1.83 [CD8355_2.mzXML]	403.00732421875	1.8263833333333332	1.6585166666666666	5.489216666666667	3.8307	166331.625	3107831.7088552252	0	1181	0.09966162557159719	2.0524388646435265	4.0426586409669385	403.0011901855469	403.0080261230469
1017	404.2054443359375	11.542300000000001					1	DETECTED	404.2054 m/z @11.54 [CD8355_2.mzXML]	404.2054443359375	11.542300000000001	11.510616666666666	11.88405	0.3734333333333346	24430.71484375	173675.3261033944	0	1181	0.045229467899849496	5.893214097842898	3.5313340642605833	404.204345703125	404.2068786621094
1018	405.13525390625	10.5373					1	DETECTED	405.1353 m/z @10.54 [CD8355_2.mzXML]	405.13525390625	10.5373	10.50765	10.675983333333333	0.168333333333333	11277.83203125	57665.67039477595	0	1181	0.07438600890856328	2.8386734120292076	2.5161480726836887	405.1339416503906	405.13525390625
1019	406.7471923828125	13.315666666666667					1	DETECTED	406.7472 m/z @13.32 [CD8355_2.mzXML]	406.7471923828125	13.315666666666667	11.160283333333332	17.119666666666667	5.959383333333335	19285.087890625	1681632.9442513427	0	1181	1.7817673717992868	0.9392100339657452	0.710167500757024	406.7400817871094	406.749755859375
1020	407.76654052734375	14.439933333333332					1	DETECTED	407.7665 m/z @14.44 [CD8355_2.mzXML]	407.76654052734375	14.439933333333332	12.80275	14.910716666666668	2.107966666666668	4132.087890625	322872.8306253052	0	1181	0.26754260596546153	0.6437784406144705	0.28755688122894113	407.76507568359375	407.767578125
1021	408.7684020996094	1.7386000000000001					1	DETECTED	408.7684 m/z @1.74 [CD8355_2.mzXML]	408.7684020996094	1.7386000000000001	1.7054	14.101216666666666	12.395816666666665	21639.291015625	1686681.7654581303	0	1181	0.18668140515478715	186.68398594377442	372.36797188754883	408.7684020996094	408.775634765625
1022	408.9184875488281	1.6281999999999999					1	DETECTED	408.9185 m/z @1.63 [CD8355_2.mzXML]	408.9184875488281	1.6281999999999999	1.5827666666666667	1.6737166666666667	0.09095000000000009	58945.578125	199671.54906201188	0	1181	0.05796933336101495	0.9993045427656165	0.9024137811203343	408.91839599609375	408.9189758300781
1023	409.1610107421875	11.542300000000001					1	DETECTED	409.1610 m/z @11.54 [CD8355_2.mzXML]	409.1610107421875	11.542300000000001	11.494516666666668	12.167366666666668	0.6728500000000004	202418.8125	1633162.208970949	1	1181	0.09407148921743946	3.4166619379179406	5.548250310426424	409.1600036621094	409.16351318359375
1024	409.1868896484375	9.199783333333333					1	DETECTED	409.1869 m/z @9.20 [CD8355_2.mzXML]	409.1868896484375	9.199783333333333	9.126516666666667	9.318766666666667	0.1922499999999996	61226.41015625	266383.61149444623	0	1181	0.06550971289221152	1.067937202828835	1.0009387636814653	409.1867370605469	409.1899719238281
1025	410.2535400390625	3.9495999999999998					1	DETECTED	410.2535 m/z @3.95 [CD8355_2.mzXML]	410.2535400390625	3.9495999999999998	3.4244333333333334	4.631183333333333	1.20675	2295.220458984375	95029.42704354854	0	1181	0.2489424231340065	1.1489209774674713	1.2978419549349427	410.2516784667969	410.2559509277344
1026	410.7611389160156	12.973099999999999					1	DETECTED	410.7611 m/z @12.97 [CD8355_2.mzXML]	410.7611389160156	12.973099999999999	1.7545666666666666	15.31315	13.558583333333333	11849.9267578125	4701574.662523435	0	1181	0.35512772067917453	0.6099836139165298	2.1569825933536806	410.7579345703125	410.7651672363281
1027	412.28387451171875	11.948183333333333					1	DETECTED	412.2839 m/z @11.95 [CD8355_2.mzXML]	412.28387451171875	11.948183333333333	11.899733333333334	15.295033333333333	3.395299999999999	14432.2353515625	283050.6196871944	0	1181	0.12392499699919135	35.03921568627523	69.07843137255045	412.2814636230469	412.28851318359375
1028	412.97296142578125	1.7980333333333334					1	DETECTED	412.9730 m/z @1.80 [CD8355_2.mzXML]	412.97296142578125	1.7980333333333334	1.7980333333333334	8.688899999999999	6.890866666666665	11184.7666015625	1305459.116363159	0	1181	0.21609802286049784	null	null	412.9725341796875	412.9748840332031
1029	413.14129638671875	9.350950000000001					1	DETECTED	413.1413 m/z @9.35 [CD8355_2.mzXML]	413.14129638671875	9.350950000000001	9.302816666666667	14.876733333333334	5.573916666666667	6576.6669921875	680526.9758240967	0	1181	0.12633402098718882	57.90079639889087	108.81260683858213	413.1348571777344	413.148681640625
1030	413.2652587890625	1.6281999999999999					1	DETECTED	413.2653 m/z @1.63 [CD8355_2.mzXML]	413.2652587890625	1.6281999999999999	0.15598333333333333	19.948	19.79201666666667	10646.6630859375	2125607.2444517217	0	1181	12.861775127020929	6.4443695843424065	1.0557841248673927	413.2615966796875	413.2685546875
1031	413.3399963378906	14.42475					1	DETECTED	413.3400 m/z @14.42 [CD8355_2.mzXML]	413.3399963378906	14.42475	11.899733333333334	17.5825	5.682766666666666	18894.513671875	1667583.6317197874	0	1181	0.4648893197092061	1.0005433875226541	3.4656069051585123	413.3379211425781	413.34222412109375
1032	414.29931640625	12.2188					1	DETECTED	414.2993 m/z @12.22 [CD8355_2.mzXML]	414.29931640625	12.2188	11.6343	15.60385	3.96955	107400.5703125	1663779.161152464	1	1181	0.16393491012125594	0.7476401135561203	0.6807207846736304	414.29266357421875	414.30145263671875
1033	414.3434753417969	14.598833333333333					1	DETECTED	414.3435 m/z @14.60 [CD8355_2.mzXML]	414.3434753417969	14.598833333333333	13.987033333333333	16.230733333333333	2.2437000000000005	3942.938232421875	264129.195751648	0	1181	0.3905825899273534	1.8336874795684852	2.6673749591369704	414.34173583984375	414.3454895019531
1034	415.168212890625	10.566699999999999					1	DETECTED	415.1682 m/z @10.57 [CD8355_2.mzXML]	415.168212890625	10.566699999999999	9.805900000000001	10.7932	0.9872999999999994	23020.9609375	255613.9635748293	0	1181	0.08943611180261613	0.5870568395214861	2.4079044921645316	415.1671142578125	415.1752014160156
1035	415.2107238769531	11.868166666666667					1	DETECTED	415.2107 m/z @11.87 [CD8355_2.mzXML]	415.2107238769531	11.868166666666667	11.817833333333335	12.235733333333334	0.4178999999999995	152746.296875	1251716.1411997033	1	1181	0.11143590566705974	3.182104631455267	4.149373562828362	415.2101745605469	415.211181640625
1036	415.30267333984375	12.2188					1	DETECTED	415.3027 m/z @12.22 [CD8355_2.mzXML]	415.30267333984375	12.2188	11.649849999999999	15.115533333333333	3.4656833333333346	28191.65234375	836808.6174776916	0	1181	0.14177999938476127	3.045683569147841	0.40064915496439774	415.3012390136719	415.3035583496094
1037	416.7603454589844	13.094249999999999					1	DETECTED	416.7603 m/z @13.09 [CD8355_2.mzXML]	416.7603454589844	13.094249999999999	12.942883333333333	14.05335	1.1104666666666674	11523.4072265625	235789.70289965844	0	1181	0.2035311764535983	3.6681347720766486	6.336269544153297	416.7579345703125	416.7607421875
1038	417.0021667480469	1.8263833333333332					1	DETECTED	417.0022 m/z @1.83 [CD8355_2.mzXML]	417.0021667480469	1.8263833333333332	1.6737166666666667	3.2268166666666667	1.5531	86607.265625	1492875.6290566407	0	1181	0.23258956961742894	2.4266075067019197	3.4109735565548838	416.9969177246094	417.0037841796875
1039	418.74700927734375	13.0637					1	DETECTED	418.7470 m/z @13.06 [CD8355_2.mzXML]	418.74700927734375	13.0637	11.733366666666665	15.168816666666666	3.4354500000000012	13902.2626953125	794332.7750071416	0	1181	0.7932542837794028	1.2911989476321706	0.5030246948075737	418.7439270019531	418.7505798339844
1040	418.8793029785156	1.5978166666666667					1	DETECTED	418.8793 m/z @1.60 [CD8355_2.mzXML]	418.8793029785156	1.5978166666666667	1.5682333333333331	12.469533333333334	10.9013	50723.421875	5929568.99535547	0	1181	0.04128781133967263	184.24732394366083	321.7823574208049	418.879150390625	418.88055419921875
1041	418.9819030761719	1.8263833333333332					1	DETECTED	418.9819 m/z @1.83 [CD8355_2.mzXML]	418.9819030761719	1.8263833333333332	1.6585166666666666	12.535583333333333	10.877066666666666	27204.70703125	5545363.315554932	0	1181	0.3678675861469849	32.397934868943615	63.79586973788723	418.98052978515625	418.98553466796875
1042	419.31402587890625	12.387016666666666					1	DETECTED	419.3140 m/z @12.39 [CD8355_2.mzXML]	419.31402587890625	12.387016666666666	0.11915	20.002666666666666	19.883516666666665	4001.958740234375	1444673.7112156972	0	1181	19.07157593657702	0.8103901520503428	1.2267037921751924	419.3107604980469	419.3186950683594
1043	420.1572570800781	11.127433333333332					1	DETECTED	420.1573 m/z @11.13 [CD8355_2.mzXML]	420.1572570800781	11.127433333333332	8.7416	11.176633333333333	2.435033333333333	6492.75	204431.00480712877	0	1181	0.05409116660418434	0.5103108627314008	0.0206217254628016	420.1572265625	420.15924072265625
1044	420.8839416503906	1.6585166666666666					1	DETECTED	420.8839 m/z @1.66 [CD8355_2.mzXML]	420.8839416503906	1.6585166666666666	0.7400666666666668	1.76945	1.029383333333333	45580.3828125	594775.499772949	0	1181	0.043918433402776014	0.5603916017928756	0.07071070507381022	420.8824157714844	420.884521484375
1045	421.7814025878906	14.195433333333334					1	DETECTED	421.7814 m/z @14.20 [CD8355_2.mzXML]	421.7814025878906	14.195433333333334	11.733366666666665	15.204649999999999	3.471283333333334	22897.505859375	909095.7308072508	0	1181	0.31325797098092245	0.6624154002426982	2.51361274951268	421.7802429199219	421.7840576171875
1046	422.3256530761719	11.784466666666667					1	DETECTED	422.3257 m/z @11.78 [CD8355_2.mzXML]	422.3256530761719	11.784466666666667	11.750499999999999	12.0633	0.3128000000000011	21309.34765625	122486.25935376035	0	1181	0.1028618826561356	4.604514229636729	3.9211879002077836	422.32440185546875	422.3274841308594
1047	424.3410949707031	11.899733333333334					1	DETECTED	424.3411 m/z @11.90 [CD8355_2.mzXML]	424.3410949707031	11.899733333333334	11.851883333333335	12.453066666666667	0.6011833333333314	285622.96875	2159310.6916016773	1	1181	0.09936039547998377	4.265402101193373	3.5057494646564793	424.34063720703125	424.3420715332031
1048	424.7425537109375	1.76945					1	DETECTED	424.7426 m/z @1.77 [CD8355_2.mzXML]	424.7425537109375	1.76945	1.7054	1.7836333333333334	0.07823333333333338	11057.2060546875	39287.27404418948	0	1181	0.08561470086537892	0.6107207910486608	0.22144158209732162	424.7416076660156	424.7427673339844
1049	424.8961486816406	1.6127333333333334					1	DETECTED	424.8961 m/z @1.61 [CD8355_2.mzXML]	424.8961486816406	1.6127333333333334	1.5827666666666667	1.6585166666666666	0.07574999999999998	82084.5	257730.3454057618	0	1181	0.05790739957277635	1.2639043381535024	1.4159129589544948	424.8955078125	424.8965148925781
1050	425.0832214355469	9.962083333333334					1	DETECTED	425.0832 m/z @9.96 [CD8355_2.mzXML]	425.0832214355469	9.962083333333334	9.9089	10.086283333333334	0.177383333333335	15110.8828125	84491.36672204577	0	1181	0.0841275501757881	1.7224198815118938	2.251506665577057	425.0823669433594	425.084228515625
1051	426.35687255859375	11.99765					1	DETECTED	426.3569 m/z @12.00 [CD8355_2.mzXML]	426.35687255859375	11.99765	3.9029833333333332	12.718716666666667	8.815733333333334	341882.875	1.2186087930072179E7	1	1181	0.08586532334646613	0.5239314773430247	6.80083811664093	426.35540771484375	426.3648681640625
1052	426.8294982910156	1.6895666666666667					1	DETECTED	426.8295 m/z @1.69 [CD8355_2.mzXML]	426.8294982910156	1.6895666666666667	1.6737166666666667	1.7980333333333334	0.12431666666666663	27701.576171875	93099.39447607419	0	1181	0.03217240090821849	3.921661409043131	6.843322818086262	426.8287353515625	426.8297119140625
1053	427.05487060546875	9.400733333333333					1	DETECTED	427.0549 m/z @9.40 [CD8355_2.mzXML]	427.05487060546875	9.400733333333333	9.302816666666667	9.60125	0.29843333333333355	18894.86328125	117524.32437622064	0	1181	0.08961550110892524	1.153326569218934	1.2429887689298937	427.0541076660156	427.05816650390625
1054	428.3729553222656	12.167366666666668					1	DETECTED	428.3730 m/z @12.17 [CD8355_2.mzXML]	428.3729553222656	12.167366666666668	12.115066666666667	12.752999999999998	0.637933333333331	61729.7578125	480084.8788843998	0	1181	0.0944259820718436	2.9895624786824637	4.740669673824891	428.3721923828125	428.3733215332031
1055	429.0509948730469	9.400733333333333					1	DETECTED	429.0510 m/z @9.40 [CD8355_2.mzXML]	429.0509948730469	9.400733333333333	9.350950000000001	9.469016666666667	0.11806666666666565	7086.98388671875	34774.506343627756	0	1181	0.09081087118297582	1.1858051556746072	1.3716103113492144	429.0503845214844	429.0517578125
1056	429.7678527832031	14.195433333333334					1	DETECTED	429.7679 m/z @14.20 [CD8355_2.mzXML]	429.7678527832031	14.195433333333334	11.682516666666666	14.961416666666667	3.2789	13206.1142578125	626180.2453253174	0	1181	0.24302987828853873	0.6174053974550117	0.23034355665129067	429.7662353515625	429.77001953125
1057	430.2942199707031	11.948183333333333					1	DETECTED	430.2942 m/z @11.95 [CD8355_2.mzXML]	430.2942199707031	11.948183333333333	11.899733333333334	12.080266666666667	0.180533333333333	15438.0615234375	94727.17063647434	0	1181	0.08920762578829766	1.863089095287273	3.0570840135136805	430.2935485839844	430.2950439453125
1058	430.38818359375	13.37595					1	DETECTED	430.3882 m/z @13.38 [CD8355_2.mzXML]	430.38818359375	13.37595	0.15598333333333333	19.9845	19.82851666666667	11186.9228515625	1781780.6797224418	0	1181	0.43032408763864716	1.0037427087701627	1.4554576831931432	430.378662109375	430.39288330078125
1059	430.9128723144531	1.6434666666666666					1	DETECTED	430.9129 m/z @1.64 [CD8355_2.mzXML]	430.9128723144531	1.6434666666666666	1.5978166666666667	4.5169999999999995	2.919183333333333	141332.25	2888053.896366394	0	1181	0.038761361850115694	31.973530485578696	60.97081919906595	430.912841796875	430.91839599609375
1060	431.17779541015625	12.3537					1	DETECTED	431.1778 m/z @12.35 [CD8355_2.mzXML]	431.17779541015625	12.3537	7.589183333333334	14.550266666666666	6.961083333333332	32548.705078125	1454151.8343200067	0	1181	0.2448662121499936	0.8432205769465551	9.60579892956826	431.1685485839844	431.1875
1061	431.31488037109375	12.752999999999998					1	DETECTED	431.3149 m/z @12.75 [CD8355_2.mzXML]	431.31488037109375	12.752999999999998	1.3230833333333334	12.86725	11.544166666666667	20314.525390625	3976131.204746521	0	1181	0.12691480207626604	0.5049978492114992	0.01167254785661494	431.3113098144531	431.3150634765625
1062	432.2376708984375	11.851883333333335					1	DETECTED	432.2377 m/z @11.85 [CD8355_2.mzXML]	432.2376708984375	11.851883333333335	6.207400000000001	12.0465	5.839099999999999	20243.32421875	1147012.9177615964	0	1181	0.12330888944251228	0.5172395465779269	0.034479093155853915	432.2362060546875	432.2447204589844
1063	432.3100891113281	12.201883333333335					1	DETECTED	432.3101 m/z @12.20 [CD8355_2.mzXML]	432.3100891113281	12.201883333333335	11.6343	14.582616666666667	2.948316666666667	85246.65625	1136353.5144234605	1	1181	0.12363293393837083	0.8220708959829975	0.5229206241526887	432.30804443359375	432.31976318359375
1064	432.9761657714844	1.8263833333333332					1	DETECTED	432.9762 m/z @1.83 [CD8355_2.mzXML]	432.9761657714844	1.8263833333333332	1.7545666666666666	2.4172000000000002	0.6626333333333336	41270.79296875	758066.5882184448	0	1181	0.29256488846843975	4.593467279453543	6.9247600376361085	432.9736022949219	432.9771423339844
1065	433.3132019042969	12.201883333333335					1	DETECTED	433.3132 m/z @12.20 [CD8355_2.mzXML]	433.3132019042969	12.201883333333335	11.750499999999999	12.436516666666668	0.6860166666666689	25975.529296875	549993.2759559326	0	1181	0.6004201250403796	0.7599047372890725	0.4792996868668496	433.3125	433.3150329589844
1066	434.85369873046875	1.5978166666666667					1	DETECTED	434.8537 m/z @1.60 [CD8355_2.mzXML]	434.85369873046875	1.5978166666666667	1.5978166666666667	8.759166666666665	7.161349999999999	4359.35791015625	740036.4607250061	0	1181	0.10253679532149929	null	null	434.8511657714844	434.8619689941406
1067	435.3325500488281	10.493333333333334					1	DETECTED	435.3326 m/z @10.49 [CD8355_2.mzXML]	435.3325500488281	10.493333333333334	10.45045	11.682516666666666	1.2320666666666664	6826.623046875	216161.78751910393	0	1181	0.08114167625598867	2.740047866730163	3.5752182144887215	435.3297119140625	435.3346252441406
1068	436.8580627441406	1.6585166666666666					1	DETECTED	436.8581 m/z @1.66 [CD8355_2.mzXML]	436.8580627441406	1.6585166666666666	1.6585166666666666	1.7221166666666667	0.0636000000000001	24998.541015625	61542.31174987799	0	1181	0.04286720973624081	null	null	436.8580627441406	436.8588562011719
1069	437.1926574707031	11.868166666666667					1	DETECTED	437.1927 m/z @11.87 [CD8355_2.mzXML]	437.1926574707031	11.868166666666667	8.112516666666666	16.119666666666667	8.007150000000001	111386.2109375	2600749.6803146955	0	1181	0.10759798979789004	3.003012200453003	4.1630894264526495	437.18597412109375	437.2000427246094
1070	438.2348327636719	10.283999999999999					1	DETECTED	438.2348 m/z @10.28 [CD8355_2.mzXML]	438.2348327636719	10.283999999999999	10.265966666666666	10.37375	0.10778333333333379	2982.30322265625	13317.407768798854	0	1181	0.07952654147699079	2.988447319778199	4.976894639556398	438.233154296875	438.2373046875
1071	438.98406982421875	1.8121166666666668					1	DETECTED	438.9841 m/z @1.81 [CD8355_2.mzXML]	438.98406982421875	1.8121166666666668	1.6737166666666667	2.3483666666666663	0.6746499999999995	45649.16015625	718137.5502619629	0	1181	0.19386952631847243	2.4114154349176933	5.244817710594535	438.9833984375	438.98553466796875
1072	439.09930419921875	9.840200000000001					1	DETECTED	439.0993 m/z @9.84 [CD8355_2.mzXML]	439.09930419921875	9.840200000000001	9.805900000000001	9.997583333333333	0.19168333333333187	8966.7509765625	47385.889859496965	0	1181	0.08157331572020787	2.6234175200798346	4.746695533742573	439.0990905761719	439.0997314453125
1073	442.8778076171875	1.5682333333333331					1	DETECTED	442.8778 m/z @1.57 [CD8355_2.mzXML]	442.8778076171875	1.5682333333333331	1.4646833333333333	1.6127333333333334	0.14805000000000001	15843.3759765625	88557.94108129878	0	1181	0.09882230098721223	0.7148720424915513	0.38410466523028136	442.8778076171875	442.87939453125
1074	443.1900939941406	12.601383333333333					1	DETECTED	443.1901 m/z @12.60 [CD8355_2.mzXML]	443.1900939941406	12.601383333333333	8.331583333333333	12.80275	4.471166666666667	6276.49072265625	698320.3972103272	0	1181	0.09336576773072203	0.5235803394382251	0.04716067887645017	443.1844482421875	443.191650390625
1075	443.4205322265625	12.252666666666666					1	DETECTED	443.4205 m/z @12.25 [CD8355_2.mzXML]	443.4205322265625	12.252666666666666	12.097866666666667	12.469533333333334	0.3716666666666679	5208.74755859375	84684.45840356464	0	1181	0.5985450399551357	1.2004737295435024	1.4009474590870048	443.4183654785156	443.421875
1076	444.23736572265625	8.181000000000001					1	DETECTED	444.2374 m/z @8.18 [CD8355_2.mzXML]	444.23736572265625	8.181000000000001	7.992516666666666	8.549916666666666	0.5574000000000003	2140.116455078125	39118.570069793706	0	1181	0.1378932807904789	1.478645326730911	1.957290653461822	444.23590087890625	444.2415771484375
1077	445.367431640625	12.81925					1	DETECTED	445.3674 m/z @12.82 [CD8355_2.mzXML]	445.367431640625	12.81925	11.800533333333334	15.098383333333334	3.2978500000000004	6424.32861328125	503549.7315493471	0	1181	0.5750553135540137	1.618629648413855	2.23725929682771	445.363037109375	445.3693542480469
1078	446.2524108886719	11.55775					1	DETECTED	446.2524 m/z @11.56 [CD8355_2.mzXML]	446.2524108886719	11.55775	8.7766	12.252666666666666	3.476066666666666	319043.96875	4190215.447573181	1	1181	0.12365532253208222	3.491029936979083	5.07281988879215	446.2508850097656	446.2537841796875
1079	446.8867492675781	1.6434666666666666					1	DETECTED	446.8867 m/z @1.64 [CD8355_2.mzXML]	446.8867492675781	1.6434666666666666	1.6127333333333334	1.6737166666666667	0.06098333333333339	61012.140625	141835.82608007835	0	1181	0.0415036719047166	0.9921366594360114	0.9842733188720226	446.8867492675781	446.8871765136719
1080	447.34527587890625	11.30935					1	DETECTED	447.3453 m/z @11.31 [CD8355_2.mzXML]	447.34527587890625	11.30935	11.30935	15.917316666666666	4.607966666666666	7796.998046875	907618.5330509641	0	1181	2.727342336353793	null	null	447.34417724609375	447.3525390625
1081	448.34088134765625	11.899733333333334					1	DETECTED	448.3409 m/z @11.90 [CD8355_2.mzXML]	448.34088134765625	11.899733333333334	11.851883333333335	14.74415	2.8922666666666643	23636.853515625	444664.2762811886	0	1181	0.06077499911462958	3.1110414574484593	4.606579547384947	448.3400573730469	448.35076904296875
1082	449.20068359375	12.33695					1	DETECTED	449.2007 m/z @12.34 [CD8355_2.mzXML]	449.20068359375	12.33695	11.715966666666667	12.56825	0.8522833333333342	19954.01953125	386976.5727370602	0	1181	0.33478009964350797	0.6862368823639934	1.1738290115425605	449.1923828125	449.2017517089844
1083	450.3204650878906	12.286616666666667					1	DETECTED	450.3205 m/z @12.29 [CD8355_2.mzXML]	450.3204650878906	12.286616666666667	12.167366666666668	12.469533333333334	0.3021666666666665	47515.33984375	456706.75017431634	0	1181	0.17186397605302162	1.266946191474501	1.09553384697708	450.3199462890625	450.3207702636719
1084	450.35699462890625	12.987833333333333					1	DETECTED	450.3570 m/z @12.99 [CD8355_2.mzXML]	450.35699462890625	12.987833333333333	0.11915	19.9845	19.86535	62511.70703125	2959077.6424204432	0	1181	0.20269813448036444	12.050200612432674	0.6696262897227439	450.3531494140625	450.3603210449219
1085	451.323974609375	12.201883333333335					1	DETECTED	451.3240 m/z @12.20 [CD8355_2.mzXML]	451.323974609375	12.201883333333335	12.167366666666668	12.453066666666667	0.2856999999999985	13658.244140625	134229.94509326154	0	1181	0.17537187340863092	4.138580395943957	6.20583665333998	451.3226623535156	451.3248596191406
1086	452.3728332519531	12.0465					1	DETECTED	452.3728 m/z @12.05 [CD8355_2.mzXML]	452.3728332519531	12.0465	12.03005	12.2188	0.18875000000000064	10874.568359375	72943.92079126001	0	1181	0.03266436176972043	5.737082066869061	10.474164133738123	452.3713073730469	452.3731994628906
1087	453.343505859375	10.50765					1	DETECTED	453.3435 m/z @10.51 [CD8355_2.mzXML]	453.343505859375	10.50765	9.857566666666665	17.712666666666667	7.855100000000002	101950.125	1679394.0268546422	0	1181	0.1122362935455179	1.7430935085766752	2.994597626337623	453.3409423828125	453.3463134765625
1088	454.2920837402344	13.032883333333332					1	DETECTED	454.2921 m/z @13.03 [CD8355_2.mzXML]	454.2920837402344	13.032883333333332	12.718716666666667	15.0456	2.326883333333333	22033.015625	427166.6946154488	0	1181	0.38316507145709977	0.21309414591045164	0.9428416350943417	454.29058837890625	454.2995300292969
1089	454.3887939453125	12.201883333333335					1	DETECTED	454.3888 m/z @12.20 [CD8355_2.mzXML]	454.3887939453125	12.201883333333335	12.15	12.303283333333333	0.15328333333333255	13135.8212890625	61627.13681530772	0	1181	0.07924398076376171	1.4771924188884942	1.488591104296205	454.3878479003906	454.3894348144531
1090	454.95843505859375	1.8405					1	DETECTED	454.9584 m/z @1.84 [CD8355_2.mzXML]	454.95843505859375	1.8405	1.6737166666666667	2.306833333333333	0.6331166666666663	27639.78125	467766.67323974625	0	1181	0.4264715066447251	1.9244974437914724	2.638489064147602	454.9568176269531	454.95977783203125
1091	455.0946350097656	9.926966666666667					1	DETECTED	455.0946 m/z @9.93 [CD8355_2.mzXML]	455.0946350097656	9.926966666666667	9.9089	10.015099999999999	0.1061999999999994	3205.422607421875	14858.195099426142	0	1181	0.13305353070986214	2.939114391143713	4.878228782287426	455.0921325683594	455.0946350097656
1092	457.5934753417969	9.452033333333333					1	DETECTED	457.5935 m/z @9.45 [CD8355_2.mzXML]	457.5934753417969	9.452033333333333	6.9141	9.485466666666667	2.571366666666667	3975.700439453125	176020.82359173583	0	1181	0.05421796688222891	0.5065867241062284	0.013173448212456897	457.59149169921875	457.6015625
1093	458.3468017578125	11.572849999999999					1	DETECTED	458.3468 m/z @11.57 [CD8355_2.mzXML]	458.3468017578125	11.572849999999999	5.593883333333333	13.032883333333332	7.438999999999999	13011.609375	2302976.379058105	0	1181	0.13612407543308436	0.6220974638872938	0.24419492777458765	458.345458984375	458.35662841796875
1094	458.8562316894531	1.5682333333333331					1	DETECTED	458.8562 m/z @1.57 [CD8355_2.mzXML]	458.8562316894531	1.5682333333333331	1.4646833333333333	1.6127333333333334	0.14805000000000001	38845.17578125	198865.18109301734	0	1181	0.33707850829816466	0.7148720424915513	0.41010511761932933	458.85504150390625	458.8568420410156
1095	459.2476806640625	13.183283333333332					1	DETECTED	459.2477 m/z @13.18 [CD8355_2.mzXML]	459.2476806640625	13.183283333333332	12.584633333333333	18.100166666666667	5.515533333333334	29780.287109375	683899.7785327767	0	1181	0.11547952381266136	0.9147080732060971	0.7369190772270101	459.2428283691406	459.248779296875
1096	460.9664306640625	1.7980333333333334					1	DETECTED	460.9664 m/z @1.80 [CD8355_2.mzXML]	460.9664306640625	1.7980333333333334	1.6737166666666667	2.2368333333333337	0.5631166666666669	17803.8125	239289.27057055652	0	1181	0.19796354520378756	2.264847834830408	4.20364976458275	460.96441650390625	460.9684143066406
1097	461.0608215332031	9.199783333333333					1	DETECTED	461.0608 m/z @9.20 [CD8355_2.mzXML]	461.0608215332031	9.199783333333333	9.039950000000001	9.997583333333333	0.957633333333332	8100.55908203125	98115.6369485474	0	1181	0.08370095228425889	2.7843497616183708	0.8538978481572166	461.0587158203125	461.0616760253906
1098	463.30194091796875	12.987833333333333					1	DETECTED	463.3019 m/z @12.99 [CD8355_2.mzXML]	463.30194091796875	12.987833333333333	12.942883333333333	13.094249999999999	0.1513666666666662	8626.9140625	50799.99814318846	0	1181	0.11938133077651436	1.6837226548016246	2.3674453096032493	463.30126953125	463.304443359375
1099	464.19012451171875	10.861333333333333					1	DETECTED	464.1901 m/z @10.86 [CD8355_2.mzXML]	464.19012451171875	10.861333333333333	10.7759	10.961633333333333	0.1857333333333333	6753.6875	47225.07084020988	0	1181	0.11315942261331458	1.0870074131876801	1.1740148263753603	464.188720703125	464.1922607421875
1100	464.21826171875	10.597616666666665					1	DETECTED	464.2183 m/z @10.60 [CD8355_2.mzXML]	464.21826171875	10.597616666666665	2.222783333333333	19.055	16.832216666666667	16416.47265625	2956406.0537570193	0	1181	0.08924854433712248	1.0049284562876877	1.009856912575375	464.21710205078125	464.22210693359375
1101	464.8720703125	1.5978166666666667					1	DETECTED	464.8721 m/z @1.60 [CD8355_2.mzXML]	464.8720703125	1.5978166666666667	1.5682333333333331	1.6281999999999999	0.059966666666666724	13955.333984375	31996.410530517587	0	1181	0.03903326416504527	1.013521126760558	1.027042253521116	464.8720703125	464.87384033203125
1102	466.3150939941406	11.948183333333333					1	DETECTED	466.3151 m/z @11.95 [CD8355_2.mzXML]	466.3150939941406	11.948183333333333	11.899733333333334	12.2188	0.31906666666666617	30867.3359375	220807.6366677239	0	1181	0.10358734743249265	2.8698437938913144	3.770399029134056	466.3150939941406	466.32073974609375
1103	468.307373046875	12.651833333333334					1	DETECTED	468.3074 m/z @12.65 [CD8355_2.mzXML]	468.307373046875	12.651833333333334	12.486083333333333	13.0637	0.5776166666666676	98721.65625	856459.0077371831	0	1181	0.10757830404996227	1.3729559274890175	2.1552498442833063	468.30548095703125	468.30841064453125
1104	469.3276062011719	14.225583333333333					1	DETECTED	469.3276 m/z @14.23 [CD8355_2.mzXML]	469.3276062011719	14.225583333333333	11.649849999999999	15.567766666666667	3.9179166666666685	7530.85205078125	773755.3669173892	0	1181	2.880915358748055	0.7605439227663321	2.3251310197161636	469.3264465332031	469.3304138183594
1105	469.3877258300781	12.320333333333334					1	DETECTED	469.3877 m/z @12.32 [CD8355_2.mzXML]	469.3877258300781	12.320333333333334	0.1924833333333333	12.601383333333333	12.4089	32491.830078125	2255581.9248619075	0	1181	0.3090320327862841	0.5115869671870941	1.3438084318280754	469.38018798828125	469.38909912109375
1106	470.88970947265625	1.5978166666666667					1	DETECTED	470.8897 m/z @1.60 [CD8355_2.mzXML]	470.88970947265625	1.5978166666666667	1.5682333333333331	1.6434666666666666	0.07523333333333349	21909.072265625	71346.99384472666	0	1181	0.06100577734701007	1.2715492957746426	1.5268753215397333	470.8885192871094	470.89044189453125
1107	472.248779296875	11.55775					1	DETECTED	472.2488 m/z @11.56 [CD8355_2.mzXML]	472.248779296875	11.55775	10.086283333333334	11.868166666666667	1.781883333333333	17469.046875	695018.467556732	0	1181	0.1307231549238086	0.6054786607466474	0.10911601231255053	472.246337890625	472.2577819824219
1108	472.3023986816406	12.2188					1	DETECTED	472.3024 m/z @12.22 [CD8355_2.mzXML]	472.3023986816406	12.2188	12.167366666666668	12.718716666666667	0.5513499999999993	60843.13671875	678066.6718369127	0	1181	0.18604071707142644	3.405536951052666	5.931090734270366	472.29937744140625	472.30291748046875
1109	474.28399658203125	11.868166666666667					1	DETECTED	474.2840 m/z @11.87 [CD8355_2.mzXML]	474.28399658203125	11.868166666666667	11.817833333333335	12.535583333333333	0.7177499999999988	403001.6875	3589374.813396473	1	1181	0.11726907262904085	4.535289471468173	5.921380537054016	474.282958984375	474.2848815917969
1110	474.8335266113281	1.5682333333333331					1	DETECTED	474.8335 m/z @1.57 [CD8355_2.mzXML]	474.8335266113281	1.5682333333333331	1.4795166666666666	1.5978166666666667	0.11830000000000007	33339.203125	147976.49848144513	0	1181	0.07248236388838358	0.6667292879954925	0.3799817245298309	474.833251953125	474.8342590332031
1111	475.0139465332031	8.811583333333335					1	DETECTED	475.0139 m/z @8.81 [CD8355_2.mzXML]	475.0139465332031	8.811583333333335	8.811583333333335	9.719850000000001	0.9082666666666661	46489.66015625	251072.1729193717	0	1181	0.0524256030820105	null	null	475.0062255859375	475.0152587890625
1112	475.324951171875	10.50765					1	DETECTED	475.3250 m/z @10.51 [CD8355_2.mzXML]	475.324951171875	10.50765	10.265966666666666	17.30483333333333	7.0388666666666655	36954.8125	783543.6195551745	0	1181	0.12542634963295107	1.2333674355283284	0.5497038286271888	475.3194580078125	475.3260498046875
1113	476.939697265625	1.8121166666666668					1	DETECTED	476.9397 m/z @1.81 [CD8355_2.mzXML]	476.939697265625	1.8121166666666668	1.6737166666666667	2.222783333333333	0.5490666666666664	14050.998046875	219854.85178918453	0	1181	0.2032383964321296	1.9836223506743715	2.557292780782985	476.93756103515625	476.942138671875
1114	478.2918395996094	12.86725					1	DETECTED	478.2918 m/z @12.87 [CD8355_2.mzXML]	478.2918395996094	12.86725	12.81925	12.987833333333333	0.16858333333333242	63885.85546875	430853.2885351565	0	1181	0.22815735200355114	1.7560763888888777	2.5121527777777555	478.291259765625	478.29193115234375
1115	478.3282470703125	13.183283333333332					1	DETECTED	478.3282 m/z @13.18 [CD8355_2.mzXML]	478.3282470703125	13.183283333333332	11.588233333333333	15.54955	3.961316666666667	86377.484375	2942234.7377261966	0	1181	0.16296350053432995	0.8274655901814012	0.5873136063656889	478.3262634277344	478.3308410644531
1116	478.387451171875	12.320333333333334					1	DETECTED	478.3875 m/z @12.32 [CD8355_2.mzXML]	478.387451171875	12.320333333333334	1.0499	19.747833333333332	18.69793333333333	16203.3564453125	2788378.8457696536	0	1181	7.508689648279688	2.068663972050859	3.394376522961896	478.3858642578125	478.3917541503906
1117	478.843994140625	1.6737166666666667					1	DETECTED	478.8440 m/z @1.67 [CD8355_2.mzXML]	478.843994140625	1.6737166666666667	1.2323666666666666	6.9141	5.681733333333334	10901.349609375	697680.8879242858	0	1181	0.49366015707516775	6.436765983157734	11.873531966315468	478.8375549316406	478.8474426269531
1118	480.3076171875	13.19805					1	DETECTED	480.3076 m/z @13.20 [CD8355_2.mzXML]	480.3076171875	13.19805	13.168533333333333	14.566699999999999	1.3981666666666666	23325.962890625	656301.776326539	0	1181	0.12629750668470585	23.68435911914086	46.36871823828172	480.3071594238281	480.31207275390625
1119	480.3439025878906	13.406383333333334					1	DETECTED	480.3439 m/z @13.41 [CD8355_2.mzXML]	480.3439025878906	13.406383333333334	13.33045	19.291333333333334	5.960883333333333	81034.359375	1624662.1045338134	0	1181	0.17062971958311124	5.812283797614089	4.926746167110516	480.34100341796875	480.3457946777344
1120	480.8497619628906	1.5827666666666667					1	DETECTED	480.8498 m/z @1.58 [CD8355_2.mzXML]	480.8497619628906	1.5827666666666667	1.5682333333333331	7.659933333333333	6.0916999999999994	7904.08544921875	705045.823939148	0	1181	0.051175266961912325	209.57683486238278	418.1536697247656	480.84051513671875	480.85205078125
1121	482.32305908203125	12.882666666666667					1	DETECTED	482.3231 m/z @12.88 [CD8355_2.mzXML]	482.32305908203125	12.882666666666667	3.918633333333333	14.826083333333335	10.90745	34942.65625	1935381.0864877321	0	1181	0.10126762945123069	6.129853993345396	2.050571590804268	482.31976318359375	482.32379150390625
1122	482.3592834472656	13.72985					1	DETECTED	482.3593 m/z @13.73 [CD8355_2.mzXML]	482.3592834472656	13.72985	11.572849999999999	14.995366666666666	3.4225166666666667	82529.953125	2387525.7236305545	0	1181	0.20068815194835565	0.7001608064930919	3.9598976503937875	482.35858154296875	482.36077880859375
1123	483.3627014160156	13.72985					1	DETECTED	483.3627 m/z @13.73 [CD8355_2.mzXML]	483.3627014160156	13.72985	0.43010000000000004	14.711516666666666	14.281416666666667	22757.12890625	3034738.3914728095	0	1181	0.11881755325934229	0.5369054556163336	0.031817435894029425	483.3615417480469	483.3714294433594
1124	484.08135986328125	11.176633333333333					1	DETECTED	484.0814 m/z @11.18 [CD8355_2.mzXML]	484.08135986328125	11.176633333333333	5.4199	11.784466666666667	6.364566666666667	153882.65625	2208181.7851433144	1	1181	0.10842093917317186	0.8433443393337221	0.8165933365098331	484.0797119140625	484.0911560058594
1125	486.0776062011719	11.193433333333333					1	DETECTED	486.0776 m/z @11.19 [CD8355_2.mzXML]	486.0776062011719	11.193433333333333	10.758700000000001	11.30935	0.5506499999999992	59657.73046875	579521.6510838651	0	1181	0.07805598909561517	0.6333192761846351	0.4365232565156863	486.0763854980469	486.0795593261719
1126	486.8658752441406	1.6127333333333334					1	DETECTED	486.8659 m/z @1.61 [CD8355_2.mzXML]	486.8658752441406	1.6127333333333334	1.5682333333333331	14.79325	13.225016666666667	24608.119140625	3133934.2722416385	0	1181	0.04463496041764681	144.3800005165117	300.07774011211467	486.8641357421875	486.8670349121094
1127	487.3191833496094	14.42475					1	DETECTED	487.3192 m/z @14.42 [CD8355_2.mzXML]	487.3191833496094	14.42475	13.848966666666666	17.119666666666667	3.2707000000000015	210855.546875	5968131.633006561	1	1181	0.47582232237624034	1.3429214916841192	1.5630370295120486	487.3180847167969	487.3217468261719
1128	488.29718017578125	11.948183333333333					1	DETECTED	488.2972 m/z @11.95 [CD8355_2.mzXML]	488.29718017578125	11.948183333333333	11.915366666666667	12.1325	0.21713333333333296	20553.583984375	113240.6934052732	0	1181	0.05467068380262674	3.3886999774918354	5.539890401867031	488.2961730957031	488.2991638183594
1129	489.3356018066406	15.586					1	DETECTED	489.3356 m/z @15.59 [CD8355_2.mzXML]	489.3356018066406	15.586	10.14005	18.228833333333334	8.088783333333334	32242.48828125	3104800.016361482	0	1181	1.3943212797575075	0.6903439128574701	1.2230843525391386	489.3314514160156	489.3385925292969
1130	490.423583984375	12.61835					1	DETECTED	490.4236 m/z @12.62 [CD8355_2.mzXML]	490.423583984375	12.61835	11.915366666666667	13.54805	1.6326833333333326	10119.9130859375	544867.700440613	0	1181	0.919639776149765	1.1612532302804728	1.3317728713305659	490.42120361328125	490.4267883300781
1131	491.3700866699219	12.320333333333334					1	DETECTED	491.3701 m/z @12.32 [CD8355_2.mzXML]	491.3700866699219	12.320333333333334	11.99765	12.634833333333335	0.6371833333333345	19560.810546875	351384.9678555907	0	1181	0.2725373956740125	0.987319869841434	1.0983376749923959	491.3681640625	491.3703308105469
1132	491.55706787109375	13.183283333333332					1	DETECTED	491.5571 m/z @13.18 [CD8355_2.mzXML]	491.55706787109375	13.183283333333332	13.0026	13.580633333333333	0.5780333333333338	20238.0703125	257973.76549462957	0	1181	0.14910653459944712	1.5995756848999245	1.223022152488097	491.5547790527344	491.56036376953125
1133	493.7787170410156	13.183283333333332					1	DETECTED	493.7787 m/z @13.18 [CD8355_2.mzXML]	493.7787170410156	13.183283333333332	13.109116666666667	13.437000000000001	0.3278833333333342	17246.169921875	168441.52836047375	0	1181	0.10697424769630892	2.2104494382023043	3.6908423256004554	493.77801513671875	493.7802734375
1134	494.3229064941406	12.81925					1	DETECTED	494.3229 m/z @12.82 [CD8355_2.mzXML]	494.3229064941406	12.81925	12.601383333333333	14.598833333333333	1.9974500000000006	212286.40625	2378131.5766208502	1	1181	0.12306036597263414	1.1689546330138907	1.271409994651304	494.32122802734375	494.32562255859375
1135	496.3375549316406	13.183283333333332					1	DETECTED	496.3376 m/z @13.18 [CD8355_2.mzXML]	496.3375549316406	13.183283333333332	6.6488499999999995	19.237166666666667	12.588316666666667	6106907.0	9.601450466537556E7	1	1181	0.1525041557117639	1.5525362662016693	1.9456942835026891	496.3278503417969	496.341796875
1136	496.94427490234375	1.7980333333333334					1	DETECTED	496.9443 m/z @1.80 [CD8355_2.mzXML]	496.94427490234375	1.7980333333333334	0.72185	2.2368333333333337	1.5149833333333338	9375.935546875	235292.14040350355	0	1181	0.330425558719077	0.7038686097474101	0.40773721949481995	496.9350891113281	496.9447937011719
1137	497.3419494628906	13.183283333333332					1	DETECTED	497.3419 m/z @13.18 [CD8355_2.mzXML]	497.3419494628906	13.183283333333332	11.111016666666666	16.009	4.897983333333334	1311230.5	2.5643582274013758E7	0	1181	0.16657129917549618	0.631965669505647	0.20437084653764556	497.34075927734375	497.34344482421875
1138	499.3468933105469	13.109116666666667					1	DETECTED	499.3469 m/z @13.11 [CD8355_2.mzXML]	499.3468933105469	13.109116666666667	13.0791	14.5186	1.439499999999999	23480.56640625	405583.351018067	0	1181	0.1783179320653936	23.97834536368689	14.085525205031278	499.3451843261719	499.3496398925781
1139	500.0768127441406	9.435316666666667					1	DETECTED	500.0768 m/z @9.44 [CD8355_2.mzXML]	500.0768127441406	9.435316666666667	9.367533333333334	11.026866666666667	1.6593333333333327	9596.3955078125	275073.97033044434	0	1181	1.0217064218780347	1.620532238178535	2.2173712828065013	500.0751037597656	500.0797119140625
1140	500.28033447265625	11.868166666666667					1	DETECTED	500.2803 m/z @11.87 [CD8355_2.mzXML]	500.28033447265625	11.868166666666667	2.53945	12.86725	10.3278	24262.666015625	4213991.021722961	0	1181	0.1256747053798115	0.5535488089644341	0.028069332473268958	500.2724609375	500.28778076171875
1141	502.07342529296875	9.400733333333333					1	DETECTED	502.0734 m/z @9.40 [CD8355_2.mzXML]	502.07342529296875	9.400733333333333	2.44425	10.45045	8.0062	3334.642578125	812578.251352539	0	1181	0.09179523257543565	0.5754488019569275	0.15089760391385498	502.072509765625	502.0750427246094
1142	502.11065673828125	10.320133333333333					1	DETECTED	502.1107 m/z @10.32 [CD8355_2.mzXML]	502.11065673828125	10.320133333333333	10.1222	10.37375	0.25154999999999994	8201.3076171875	78499.66890908801	0	1181	0.16253131195121817	0.6354412260020209	0.268864814763913	502.1097106933594	502.11138916015625
1143	502.2916564941406	12.81925					1	DETECTED	502.2917 m/z @12.82 [CD8355_2.mzXML]	502.2916564941406	12.81925	12.68515	14.409066666666666	1.7239166666666659	78303.1015625	760252.8012142959	0	1181	0.05913883754486626	1.6162486252691002	4.468094273962709	502.2850646972656	502.2924499511719
1144	502.4095458984375	3.9029833333333332					1	DETECTED	502.4095 m/z @3.90 [CD8355_2.mzXML]	502.4095458984375	3.9029833333333332	3.2118166666666665	4.697416666666667	1.4856000000000007	1729.666259765625	78216.71564916996	0	1181	0.41935003421819017	1.074704605739089	1.149409211478178	502.40643310546875	502.4136657714844
1145	503.294921875	12.81925					1	DETECTED	503.2949 m/z @12.82 [CD8355_2.mzXML]	503.294921875	12.81925	12.78615	13.032883333333332	0.24673333333333325	20945.318359375	148274.98334399454	0	1181	0.087566433865927	3.7270896273916265	6.454179254783253	503.2944030761719	503.29547119140625
1146	504.1076354980469	10.265966666666666					1	DETECTED	504.1076 m/z @10.27 [CD8355_2.mzXML]	504.1076354980469	10.265966666666666	10.211516666666666	10.355633333333333	0.14411666666666711	3544.774658203125	18633.50388977044	0	1181	0.06501980082474113	1.3233853688399373	1.6467707376798746	504.1058349609375	504.109130859375
1147	504.12603759765625	9.092649999999999					1	DETECTED	504.1260 m/z @9.09 [CD8355_2.mzXML]	504.12603759765625	9.092649999999999	8.917016666666665	9.092649999999999	0.17563333333333375	1828.12353515625	10175.880045043947	0	1181	0.04816935813732748	0.5	null	504.12310791015625	504.12841796875
1148	504.23919677734375	12.2188					1	DETECTED	504.2392 m/z @12.22 [CD8355_2.mzXML]	504.23919677734375	12.2188	12.184466666666667	12.33695	0.15248333333333264	9921.1787109375	59929.66721630858	0	1181	0.09027803434904769	2.2206310679611985	3.441262135922397	504.23858642578125	504.2420959472656
1149	504.34332275390625	13.300816666666666					1	DETECTED	504.3433 m/z @13.30 [CD8355_2.mzXML]	504.34332275390625	13.300816666666666	12.912849999999999	14.05335	1.1405000000000012	12083.46875	341036.30347503704	0	1181	0.4606785905596702	1.469842769997422	1.9396855399948436	504.33978271484375	504.34527587890625
1150	506.3594970703125	14.069366666666667					1	DETECTED	506.3595 m/z @14.07 [CD8355_2.mzXML]	506.3594970703125	14.069366666666667	1.4141666666666666	15.53135	14.117183333333333	11713.271484375	1820860.0478561716	0	1181	0.8583110813239418	0.5445335861329778	0.08630276923954901	506.3529968261719	506.3656921386719
1151	507.3224182128906	13.19805					1	DETECTED	507.3224 m/z @13.20 [CD8355_2.mzXML]	507.3224182128906	13.19805	12.942883333333333	13.406383333333334	0.4635000000000016	11436.8310546875	175609.27149963437	0	1181	0.22103810798939882	0.9082299150881773	0.8164598301763545	507.32208251953125	507.3291931152344
1152	508.37493896484375	13.987033333333333					1	DETECTED	508.3749 m/z @13.99 [CD8355_2.mzXML]	508.37493896484375	13.987033333333333	11.6343	15.640716666666666	4.0064166666666665	38032.671875	1700236.2293308415	0	1181	0.36049849743433526	0.684733778853521	0.4754488373819349	508.3688659667969	508.3779296875
1153	508.8575439453125	1.6127333333333334					1	DETECTED	508.8575 m/z @1.61 [CD8355_2.mzXML]	508.8575439453125	1.6127333333333334	1.5978166666666667	1.6585166666666666	0.060699999999999976	8893.74609375	26718.911027221657	0	1181	0.07103781505684936	2.034636871508376	3.069273743016752	508.85638427734375	508.8575439453125
1154	510.3532409667969	13.499966666666667					1	DETECTED	510.3532 m/z @13.50 [CD8355_2.mzXML]	510.3532409667969	13.499966666666667	13.227383333333334	15.770116666666667	2.5427333333333326	70205.8828125	1503658.91447876	0	1181	0.2725513997096236	2.077774527136461	1.7339914282954036	510.35284423828125	510.35626220703125
1155	510.3900146484375	12.651833333333334					1	DETECTED	510.3900 m/z @12.65 [CD8355_2.mzXML]	510.3900146484375	12.651833333333334	12.55195	12.987833333333333	0.43588333333333296	12319.9326171875	182933.00134436082	0	1181	0.28017455450116735	2.1819622893375343	3.363924578675069	510.388427734375	510.3912658691406
1156	512.3333129882812	11.948183333333333					1	DETECTED	512.3333 m/z @11.95 [CD8355_2.mzXML]	512.3333129882812	11.948183333333333	11.835083333333333	12.86725	1.032166666666667	59185.59375	706689.4081279287	0	1181	0.09213687685039851	4.341487487035799	6.853822586691658	512.33251953125	512.3359375
1157	512.9168090820312	1.8121166666666668					1	DETECTED	512.9168 m/z @1.81 [CD8355_2.mzXML]	512.9168090820312	1.8121166666666668	1.7054	9.3839	7.6785000000000005	6532.537109375	789026.7972305603	0	1181	0.3007486413147924	35.97610495080427	70.95220990160854	512.9135131835938	512.9190673828125
1158	514.873779296875	1.6434666666666666					1	DETECTED	514.8738 m/z @1.64 [CD8355_2.mzXML]	514.873779296875	1.6434666666666666	1.6127333333333334	9.257516666666668	7.644783333333335	18512.056640625	1211775.872338135	0	1181	0.02974400478318584	124.37283080260327	247.74566160520652	514.8727416992188	514.8756103515625
1159	515.2062377929688	12.927999999999999					1	DETECTED	515.2062 m/z @12.93 [CD8355_2.mzXML]	515.2062377929688	12.927999999999999	12.89775	13.048066666666667	0.15031666666666688	6981.5234375	41990.13548034665	0	1181	0.04170230664718311	2.484573002754925	3.9691460055098498	515.204345703125	515.2097778320312
1160	515.3123779296875	13.153866666666666					1	DETECTED	515.3124 m/z @13.15 [CD8355_2.mzXML]	515.3123779296875	13.153866666666666	13.0178	13.468250000000001	0.4504500000000018	49179.29296875	531858.8467287614	0	1181	0.16138983333578238	1.6552547770700743	1.468921311799318	515.3099365234375	515.3140258789062
1161	516.0718994140625	10.660266666666667					1	DETECTED	516.0719 m/z @10.66 [CD8355_2.mzXML]	516.0718994140625	10.660266666666667	6.348816666666666	10.7079	4.359083333333334	2882.64111328125	221136.55326361087	0	1181	0.9889767707046424	0.5055240503001698	0.011048100600339476	516.071044921875	516.0732421875
1162	516.304931640625	12.752999999999998					1	DETECTED	516.3049 m/z @12.75 [CD8355_2.mzXML]	516.304931640625	12.752999999999998	0.5391999999999999	13.032883333333332	12.493683333333333	19032.63671875	2341572.2513478394	0	1181	0.12698779318763798	0.5114576681022014	0.02291533620440274	516.2965087890625	516.305419921875
1163	517.3665161132812	14.679016666666666					1	DETECTED	517.3665 m/z @14.68 [CD8355_2.mzXML]	517.3665161132812	14.679016666666666	4.747483333333333	16.138366666666666	11.390883333333333	8272.2724609375	1658503.6105779738	0	1181	0.4819931625754812	0.5734705282165224	0.10619351837569488	517.3626098632812	517.368408203125
1164	518.3204956054688	13.183283333333332					1	DETECTED	518.3205 m/z @13.18 [CD8355_2.mzXML]	518.3204956054688	13.183283333333332	12.78615	14.566699999999999	1.7805499999999999	345099.5625	5735236.977577037	1	1181	0.18022773280693904	1.1731440785120413	1.489332487960088	518.3197631835938	518.3228759765625
1165	518.458251953125	13.663683333333333					1	DETECTED	518.4583 m/z @13.66 [CD8355_2.mzXML]	518.458251953125	13.663683333333333	6.366716666666666	18.94516666666667	12.578450000000004	50429.49609375	4051424.439518982	0	1181	1.3981732239398301	0.7750631207078935	0.2694065779282163	518.45751953125	518.4641723632812
1166	519.3238525390625	13.183283333333332					1	DETECTED	519.3239 m/z @13.18 [CD8355_2.mzXML]	519.3238525390625	13.183283333333332	12.668383333333333	14.393333333333334	1.7249500000000015	86972.984375	1680641.512983156	0	1181	0.23474741868260907	1.6750339871819817	2.3500679743639634	519.3229370117188	519.3260498046875
1167	520.3373413085938	12.927999999999999					1	DETECTED	520.3373 m/z @12.93 [CD8355_2.mzXML]	520.3373413085938	12.927999999999999	9.979816666666666	16.61958333333333	6.639766666666665	2211015.0	2.5895272253153104E7	1	1181	0.1326840493503667	1.526417040020325	1.1511287518523403	520.3372802734375	520.3427124023438
1168	521.1587524414062	9.469016666666667					1	DETECTED	521.1588 m/z @9.47 [CD8355_2.mzXML]	521.1587524414062	9.469016666666667	9.452033333333333	9.535183333333332	0.08314999999999984	2253.7529296875	8538.728405944887	0	1181	0.11504731109634925	2.44798822374867	3.89597644749734	521.157958984375	521.16064453125
1169	521.341796875	12.927999999999999					1	DETECTED	521.3418 m/z @12.93 [CD8355_2.mzXML]	521.341796875	12.927999999999999	12.387016666666666	15.011916666666668	2.624900000000002	549490.0	8072672.098740591	0	1181	0.16277748670962922	1.2285258161122115	0.6853363325109004	521.3414306640625	521.3432006835938
1170	522.354248046875	13.315666666666667					1	DETECTED	522.3542 m/z @13.32 [CD8355_2.mzXML]	522.354248046875	13.315666666666667	10.994616666666667	16.0828	5.0881833333333315	922168.125	1.734675968674056E7	1	1181	0.23429617249293777	1.5747779308189191	1.7066748615723504	522.3444213867188	522.3568725585938
1171	523.3467407226562	12.927999999999999					1	DETECTED	523.3467 m/z @12.93 [CD8355_2.mzXML]	523.3467407226562	12.927999999999999	12.882666666666667	13.0026	0.11993333333333211	15779.5078125	72511.35104345635	0	1181	0.07117074733222317	1.3227941176470874	1.6455882352941749	523.345703125	523.3472900390625
1172	523.3577880859375	13.315666666666667					1	DETECTED	523.3578 m/z @13.32 [CD8355_2.mzXML]	523.3577880859375	13.315666666666667	13.048066666666667	14.842716666666666	1.794649999999999	244700.453125	4581849.68855957	0	1181	0.22818864635678793	3.3069508029221635	6.046279562950486	523.3565063476562	523.3594360351562
1173	524.369384765625	14.225583333333333					1	DETECTED	524.3694 m/z @14.23 [CD8355_2.mzXML]	524.369384765625	14.225583333333333	7.5008	18.284166666666668	10.783366666666668	1195241.75	5.602699049363107E7	1	1181	0.41722016472871815	0.8256453148529426	0.4164447745202402	524.3594970703125	524.3732299804688
1174	525.3731079101562	14.225583333333333					1	DETECTED	525.3731 m/z @14.23 [CD8355_2.mzXML]	525.3731079101562	14.225583333333333	10.37375	16.9345	6.5607500000000005	302757.78125	1.7168408811253786E7	0	1181	0.4622519365863553	2.5151418334932925	1.8434620746514971	525.3716430664062	525.3760375976562
1175	526.2909545898438	12.81925					1	DETECTED	526.2910 m/z @12.82 [CD8355_2.mzXML]	526.2909545898438	12.81925	2.7893499999999998	13.0791	10.289750000000002	27778.279296875	2376002.206720704	0	1181	0.12730711864854882	0.5129537682329833	0.016085880708675913	526.2905883789062	526.3008422851562
1176	527.3799438476562	14.195433333333334					1	DETECTED	527.3799 m/z @14.20 [CD8355_2.mzXML]	527.3799438476562	14.195433333333334	13.970133333333333	14.826083333333335	0.8559500000000018	7416.55078125	198099.05214947535	0	1181	0.48603966695173995	1.8995783399911208	2.7991566799822416	527.374755859375	527.3801879882812
1177	528.319580078125	13.271366666666667					1	DETECTED	528.3196 m/z @13.27 [CD8355_2.mzXML]	528.319580078125	13.271366666666667	13.21275	13.54805	0.33530000000000015	12984.720703125	128854.36206274421	0	1181	0.1938012284337347	2.8601080466306152	4.7202160932612305	528.3184204101562	528.3242797851562
1178	528.4607543945312	12.286616666666667					1	DETECTED	528.4608 m/z @12.29 [CD8355_2.mzXML]	528.4607543945312	12.286616666666667	11.915366666666667	13.256816666666667	1.34145	27562.47265625	665059.2642908931	0	1181	0.13591779809292248	1.8066666666666673	3.4668799805755324	528.4598388671875	528.467041015625
1179	532.3367309570312	13.437000000000001					1	DETECTED	532.3367 m/z @13.44 [CD8355_2.mzXML]	532.3367309570312	13.437000000000001	4.4849	13.7463	9.2614	4301.23291015625	1027798.8662594301	0	1181	9.00671729655772	0.5172752761921783	0.03455055238435658	532.3314819335938	532.3380126953125
1180	533.3602294921875	14.225583333333333					1	DETECTED	533.3602 m/z @14.23 [CD8355_2.mzXML]	533.3602294921875	14.225583333333333	13.831733333333334	14.72785	0.896116666666666	7218.3623046875	164098.86258416742	0	1181	0.17072582720951068	1.1376370022428195	1.2752740044856392	533.3589477539062	533.3634643554688
1181	539.2811889648438	10.994616666666667					1	DETECTED	539.2812 m/z @10.99 [CD8355_2.mzXML]	539.2811889648438	10.994616666666667	10.978083333333332	11.077933333333334	0.09985000000000177	7623.49169921875	26878.501091797425	0	1181	0.09520777040646777	3.0196572580642536	5.039314516128507	539.2802734375	539.282470703125
1182	539.3118286132812	12.927999999999999					1	DETECTED	539.3118 m/z @12.93 [CD8355_2.mzXML]	539.3118286132812	12.927999999999999	7.6421	13.032883333333332	5.390783333333332	12132.708984375	442655.1808672483	0	1181	0.23285186918351108	0.5099210478190406	1.563801476054521	539.308349609375	539.3192749023438
1183	540.3642578125	12.320333333333334					1	DETECTED	540.3643 m/z @12.32 [CD8355_2.mzXML]	540.3642578125	12.320333333333334	12.235733333333334	12.419933333333335	0.18420000000000059	9237.75390625	65047.33284570325	0	1181	0.16748315827393334	1.088652482269507	1.177304964539014	540.3619995117188	540.365478515625
1184	542.3201293945312	12.927999999999999					1	DETECTED	542.3201 m/z @12.93 [CD8355_2.mzXML]	542.3201293945312	12.927999999999999	12.519083333333333	14.647033333333333	2.1279500000000002	149278.078125	2130396.4808202526	0	1181	0.17562067196336884	1.1021570189104162	1.242034324338237	542.3176879882812	542.3253173828125
1185	544.33837890625	12.86725					1	DETECTED	544.3384 m/z @12.87 [CD8355_2.mzXML]	544.33837890625	12.86725	12.269483333333334	15.2591	2.9896166666666666	640345.25	8036560.435969613	1	1181	0.1348601983447022	1.4309141013186681	1.5762924073871314	544.3341064453125	544.3397827148438
1186	546.3545532226562	13.048066666666667					1	DETECTED	546.3546 m/z @13.05 [CD8355_2.mzXML]	546.3545532226562	13.048066666666667	11.143383333333333	16.3786	5.235216666666666	54822.765625	2887695.6717349887	0	1181	1.3925877397137363	1.720623750413857	1.8700193746539195	546.34619140625	546.3585205078125
1187	548.3701782226562	13.421583333333333					1	DETECTED	548.3702 m/z @13.42 [CD8355_2.mzXML]	548.3701782226562	13.421583333333333	12.651833333333334	13.8835	1.2316666666666656	12475.5625	359002.81004772964	0	1181	0.2068515533171702	0.8000433041030648	0.6000866082061295	548.3687133789062	548.3739013671875
1188	550.3832397460938	11.619083333333332					1	DETECTED	550.3832 m/z @11.62 [CD8355_2.mzXML]	550.3832397460938	11.619083333333332	10.961633333333333	15.349083333333335	4.387450000000001	7375.65673828125	779738.276694214	0	1181	0.20248728793283632	3.3367176211118776	5.647617690310835	550.3814086914062	550.3890991210938
1189	551.3128662109375	12.927999999999999					1	DETECTED	551.3129 m/z @12.93 [CD8355_2.mzXML]	551.3128662109375	12.927999999999999	5.8392333333333335	12.927999999999999	7.0887666666666656	7760.130859375	496933.6936120604	0	1181	0.03250858563099612	0.5	null	551.3114013671875	551.3163452148438
1190	561.4866943359375	14.471283333333334					1	DETECTED	561.4867 m/z @14.47 [CD8355_2.mzXML]	561.4866943359375	14.471283333333334	10.211516666666666	14.711516666666666	4.5	2651.37255859375	429952.132595337	0	1181	0.18279136968714127	0.5281979451143646	0.05639589022872905	561.4841918945312	561.4896240234375
1191	563.1702270507812	9.686566666666666					1	DETECTED	563.1702 m/z @9.69 [CD8355_2.mzXML]	563.1702270507812	9.686566666666666	0.2840166666666667	19.036833333333334	18.752816666666668	4053.282470703125	828122.9702034609	0	1181	0.07639388687917936	0.9972197258545112	0.9944394517090224	563.1640014648438	563.1783447265625
1192	564.1710815429688	9.272333333333334					1	DETECTED	564.1711 m/z @9.27 [CD8355_2.mzXML]	564.1710815429688	9.272333333333334	9.242700000000001	9.686566666666666	0.44386666666666486	2072.618896484375	31463.767823455717	0	1181	0.07491015137333257	7.489313835770593	13.978627671541187	564.1700439453125	564.172607421875
1193	566.3203735351562	12.86725					1	DETECTED	566.3204 m/z @12.87 [CD8355_2.mzXML]	566.3203735351562	12.86725	8.759166666666665	13.37595	4.616783333333334	50259.99609375	1265608.1053082284	0	1181	0.12820982440779183	0.5619145181248351	1.4639722934081079	566.3157348632812	566.3216552734375
1194	567.4055786132812	12.303283333333333					1	DETECTED	567.4056 m/z @12.30 [CD8355_2.mzXML]	567.4055786132812	12.303283333333333	2.3346666666666667	12.502583333333332	10.167916666666665	13912.9140625	1793549.9179782097	0	1181	0.26642154076274593	0.5099963719472945	0.0199927438945891	567.4036254882812	567.4122314453125
1195	568.3383178710938	12.81925					1	DETECTED	568.3383 m/z @12.82 [CD8355_2.mzXML]	568.3383178710938	12.81925	9.435316666666667	14.760700000000002	5.325383333333335	106828.6640625	1278949.5483582786	0	1181	0.04504881844923858	2.2441634517357274	1.8702486579953503	568.3309936523438	568.3395385742188
1196	570.3543701171875	13.048066666666667					1	DETECTED	570.3544 m/z @13.05 [CD8355_2.mzXML]	570.3543701171875	13.048066666666667	12.81925	17.675333333333334	4.856083333333334	13467.7548828125	513133.6293687746	0	1181	0.12659174897795644	10.6112972539879	20.2225945079758	570.3450317382812	570.35888671875
1197	578.1862182617188	9.110199999999999					1	DETECTED	578.1862 m/z @9.11 [CD8355_2.mzXML]	578.1862182617188	9.110199999999999	6.189850000000001	10.283999999999999	4.094149999999998	189528.609375	1125881.8865100427	1	1181	0.06496247519159404	1.305552072545452	1.1468987311374275	578.1848754882812	578.1925048828125
1198	583.2534790039062	11.160283333333332					1	DETECTED	583.2535 m/z @11.16 [CD8355_2.mzXML]	583.2534790039062	11.160283333333332	2.8175166666666667	15.622316666666668	12.804800000000002	8368.5068359375	1029181.3560435793	0	1181	0.5495273291983391	0.7674192813734854	7.26563628547125	583.2499389648438	583.256103515625
1199	585.2687377929688	10.994616666666667					1	DETECTED	585.2687 m/z @10.99 [CD8355_2.mzXML]	585.2687377929688	10.994616666666667	10.302	13.360666666666667	3.0586666666666673	71665.4140625	1352405.2938327945	0	1181	0.6814416718280114	0.6556183557024983	2.5556749624574038	585.2676391601562	585.2716064453125
1200	596.1956787109375	8.811583333333335					1	DETECTED	596.1957 m/z @8.81 [CD8355_2.mzXML]	596.1956787109375	8.811583333333335	7.922383333333333	8.899366666666667	0.976983333333334	2508.490478515625	54676.3118771057	0	1181	0.06953994756305626	0.5493608487029534	0.09872169740590675	596.185791015625	596.1993408203125
1201	596.2634887695312	13.109116666666667					1	DETECTED	596.2635 m/z @13.11 [CD8355_2.mzXML]	596.2634887695312	13.109116666666667	8.515383333333334	13.390899999999998	4.875516666666664	3542.599365234375	391520.17652539053	0	1181	0.155121896062397	0.5306704060604299	0.06134081212085991	596.2608032226562	596.2681274414062
1202	597.3629150390625	11.931866666666668					1	DETECTED	597.3629 m/z @11.93 [CD8355_2.mzXML]	597.3629150390625	11.931866666666668	11.899733333333334	12.0465	0.14676666666666627	4413.896484375	21911.894306030037	0	1181	0.13620812517082292	2.283713692945988	3.5674273858919756	597.3629150390625	597.3681640625
1203	599.4330444335938	14.301066666666665					1	DETECTED	599.4330 m/z @14.30 [CD8355_2.mzXML]	599.4330444335938	14.301066666666665	12.33695	14.679016666666666	2.342066666666666	3579.572998046875	353526.208187561	0	1181	0.3189448045370611	0.5962137347577793	0.19242746951555853	599.4304809570312	599.4356079101562
1204	603.4633178710938	12.61835					1	DETECTED	603.4633 m/z @12.62 [CD8355_2.mzXML]	603.4633178710938	12.61835	12.535583333333333	12.668383333333333	0.13279999999999959	4657.39111328125	24431.76499414056	0	1181	0.04378177555683749	0.8022553362867518	0.6045106725735037	603.4622192382812	603.4668579101562
1205	603.68701171875	10.8102					1	DETECTED	603.6870 m/z @10.81 [CD8355_2.mzXML]	603.68701171875	10.8102	10.724783333333333	15.063166666666666	4.338383333333333	7167.2705078125	873682.7075759277	0	1181	0.24121095614764876	25.3954146341462	49.7908292682924	603.6862182617188	603.689453125
1206	607.1732788085938	2.5117833333333333					1	DETECTED	607.1733 m/z @2.51 [CD8355_2.mzXML]	607.1732788085938	2.5117833333333333	2.3762833333333333	3.6843500000000002	1.308066666666667	4490.49072265625	145028.40468197633	0	1181	0.21657015388810885	4.826814268142684	8.653628536285368	607.1695556640625	607.1754150390625
1207	615.40576171875	14.195433333333334					1	DETECTED	615.4058 m/z @14.20 [CD8355_2.mzXML]	615.40576171875	14.195433333333334	14.116999999999999	14.711516666666666	0.5945166666666672	7370.1005859375	74699.42690802003	0	1181	0.07348238454445699	3.7899490012749064	7.048955304774533	615.4028930664062	615.408935546875
1208	619.4354858398438	12.56825					1	DETECTED	619.4355 m/z @12.57 [CD8355_2.mzXML]	619.4354858398438	12.56825	12.535583333333333	12.80275	0.26716666666666633	10282.2548828125	93654.64971545414	0	1181	0.08337927921882127	4.089285714285603	8.021874344417654	619.434814453125	619.4366455078125
1209	629.1521606445312	2.43075					1	DETECTED	629.1522 m/z @2.43 [CD8355_2.mzXML]	629.1521606445312	2.43075	1.8405	3.8408	2.0003	18540.15625	550423.1656562804	0	1181	0.2724199653898469	1.2370327473324818	1.2145019036248255	629.14794921875	629.155517578125
1210	637.0941162109375	11.368733333333333					1	DETECTED	637.0941 m/z @11.37 [CD8355_2.mzXML]	637.0941162109375	11.368733333333333	3.9495999999999998	11.368733333333333	7.419133333333333	7716.00390625	638008.5576777956	0	1181	1.4804058014810408	0.5	null	637.0870361328125	637.0941162109375
1211	645.1263427734375	2.47135					1	DETECTED	645.1263 m/z @2.47 [CD8355_2.mzXML]	645.1263427734375	2.47135	2.4172000000000002	10.758700000000001	8.3415	7404.134765625	951241.0021796265	0	1181	0.11144084255018027	77.02216066482006	153.04432132964013	645.123291015625	645.1318969726562
1212	651.1349487304688	1.8546333333333334					1	DETECTED	651.1349 m/z @1.85 [CD8355_2.mzXML]	651.1349487304688	1.8546333333333334	1.8405	3.13785	1.2973499999999998	11909.5693359375	264740.112969177	0	1181	0.5763950333037711	45.896816037735846	113.55698971240952	651.1300659179688	651.138916015625
1213	673.116943359375	1.8546333333333334					1	DETECTED	673.1169 m/z @1.85 [CD8355_2.mzXML]	673.116943359375	1.8546333333333334	1.8546333333333334	2.3626333333333336	0.5080000000000002	8039.89208984375	106610.33593908696	0	1181	0.3674531428559418	null	null	673.1126708984375	673.1188354492188
1214	675.5405883789062	13.45265					1	DETECTED	675.5406 m/z @13.45 [CD8355_2.mzXML]	675.5405883789062	13.45265	13.0637	16.675166666666666	3.611466666666665	7634.44677734375	396912.22855166614	0	1181	0.7432773352058106	4.64258473668424	2.430838639515799	675.537109375	675.5497436523438
1215	701.5574340820312	12.286616666666667					1	DETECTED	701.5574 m/z @12.29 [CD8355_2.mzXML]	701.5574340820312	12.286616666666667	11.6343	15.204649999999999	3.5703499999999995	12637.5	937646.0401937255	0	1181	0.36540907913792253	2.639434404098459	7.209480139446018	701.5541381835938	701.5608520507812
1216	703.5714111328125	13.0178					1	DETECTED	703.5714 m/z @13.02 [CD8355_2.mzXML]	703.5714111328125	13.0178	11.99765	15.3311	3.333449999999999	11703.9951171875	779866.9249813239	0	1181	1.146958491425993	1.6338038523746516	1.6177322050557785	703.5691528320312	703.5784301757812
1217	722.5243530273438	12.882666666666667					1	DETECTED	722.5244 m/z @12.88 [CD8355_2.mzXML]	722.5243530273438	12.882666666666667	12.436516666666668	14.647033333333333	2.210516666666665	7965.42578125	378170.5065454105	0	1181	0.4194448964413393	2.4773245171653797	3.954649034330759	722.5225830078125	722.5305786132812
1218	732.5523071289062	12.3537					1	DETECTED	732.5523 m/z @12.35 [CD8355_2.mzXML]	732.5523071289062	12.3537	12.15	14.347000000000001	2.197000000000001	6134.755859375	360673.7742879638	0	1181	0.3689758878337521	5.392734413352985	9.78546882670597	732.5448608398438	732.5557250976562
1219	758.5675048828125	13.406383333333334					1	DETECTED	758.5675 m/z @13.41 [CD8355_2.mzXML]	758.5675048828125	13.406383333333334	11.160283333333332	15.9357	4.775416666666668	185267.53125	1.3167437537904756E7	1	1181	0.9781950215547397	0.9033729146844711	0.8227195029066899	758.5619506835938	758.5719604492188
1220	780.5489501953125	12.56825					1	DETECTED	780.5490 m/z @12.57 [CD8355_2.mzXML]	780.5489501953125	12.56825	8.724133333333333	15.276916666666667	6.552783333333334	12606.7041015625	790488.2039662484	0	1181	0.0689270240435853	0.8523132752647984	0.30428623786418213	780.5462036132812	780.5527954101562
1221	782.56689453125	12.56825					1	DETECTED	782.5669 m/z @12.57 [CD8355_2.mzXML]	782.56689453125	12.56825	11.88405	15.9357	4.05165	150329.265625	6751252.7636997355	1	1181	0.45326410126508065	2.282551524443139	3.753811087297589	782.5636596679688	782.5729370117188
1222	784.5824584960938	13.499966666666667					1	DETECTED	784.5825 m/z @13.50 [CD8355_2.mzXML]	784.5824584960938	13.499966666666667	11.800533333333334	15.385583333333333	3.585049999999999	24138.431640625	2341618.5250202627	0	1181	2.2856395941707586	1.0547780632759935	0.6992636743500695	784.5778198242188	784.5894775390625
1223	786.5982055664062	12.651833333333334					1	DETECTED	786.5982 m/z @12.65 [CD8355_2.mzXML]	786.5982055664062	12.651833333333334	11.665966666666666	15.168816666666666	3.5028500000000005	51108.1484375	2960877.9825131227	0	1181	0.9127373125519611	1.7184171959016776	2.9774654648965138	786.591552734375	786.6043090820312
1224	804.5474853515625	12.61835					1	DETECTED	804.5475 m/z @12.62 [CD8355_2.mzXML]	804.5474853515625	12.61835	12.33695	16.712	4.37505	12970.41796875	509563.0897235109	0	1181	0.11374083509450905	7.773720682302781	14.547441364605563	804.5388793945312	804.5514526367188
1225	806.5676879882812	12.3537					1	DETECTED	806.5677 m/z @12.35 [CD8355_2.mzXML]	806.5676879882812	12.3537	11.817833333333335	14.978633333333333	3.1607999999999983	29398.8359375	1589038.4564085691	0	1181	0.4140995817953943	2.6641977352755775	8.261417597250354	806.5640258789062	806.5731811523438
1226	808.5812377929688	12.55195					1	DETECTED	808.5812 m/z @12.55 [CD8355_2.mzXML]	808.5812377929688	12.55195	5.350366666666667	15.011916666666668	9.661550000000002	15985.4794921875	1786554.047452363	0	1181	1.0676399459279722	0.6446410802118973	0.28708842920509425	808.5773315429688	808.589111328125
1227	810.5978393554688	12.68515					1	DETECTED	810.5978 m/z @12.69 [CD8355_2.mzXML]	810.5978393554688	12.68515	9.1713	14.961416666666667	5.790116666666666	21501.09765625	1515839.6216079104	0	1181	0.45976722593354147	0.7512125859124067	2.8737350431356266	810.589111328125	810.607666015625
1228	991.6683959960938	13.183283333333332					1	DETECTED	991.6684 m/z @13.18 [CD8355_2.mzXML]	991.6683959960938	13.183283333333332	13.0791	15.186566666666666	2.1074666666666655	18833.263671875	355149.80776706	0	1181	0.0748304827893751	10.114221724524247	18.581233755860968	991.6641235351562	991.67236328125
