# Supplementary material for: MSFC: a new feature construction method for accurate diagnosis of mass spectrometry data
Source: Sci Rep. 2023 Sep 21;13:15694. doi: 10.1038/s41598-023-42395-5 (PMC10514077; doi:10.1038/s41598-023-42395-5)
Supplement: Supplementary file 1 — Supplementary Information. [file 41598_2023_42395_MOESM1_ESM.zip › dataset/CHD dataset/2-batch/P/CD8367_2.mzXML_chromatograms.csv]

row ID	row m/z	row retention time	row identity (main ID)	row identity (all IDs)	row identity (main ID + details)	row comment	row number of detected peaks	CD8367_2.mzXML Peak status	CD8367_2.mzXML Peak name	CD8367_2.mzXML Peak m/z	CD8367_2.mzXML Peak RT	CD8367_2.mzXML Peak RT start	CD8367_2.mzXML Peak RT end	CD8367_2.mzXML Peak duration time	CD8367_2.mzXML Peak height	CD8367_2.mzXML Peak area	CD8367_2.mzXML Peak charge	CD8367_2.mzXML Peak # data points	CD8367_2.mzXML Peak FWHM	CD8367_2.mzXML Peak tailing factor	CD8367_2.mzXML Peak asymmetry factor	CD8367_2.mzXML Peak m/z min	CD8367_2.mzXML Peak m/z max
1	55.049156188964844	11.862366666666667					1	DETECTED	55.0492 m/z @11.86 [CD8367_2.mzXML]	55.049156188964844	11.862366666666667	0.19276666666666667	20.002166666666668	19.8094	1552.3509521484375	1093307.5772393805	0	1182	7.376275154287153	0.8487608829779941	0.6975217659559884	55.04081344604492	55.05428695678711
2	60.080562591552734	14.904233333333334					1	DETECTED	60.0806 m/z @14.90 [CD8367_2.mzXML]	60.080562591552734	14.904233333333334	0.10105	20.002166666666668	19.901116666666667	112393.6171875	2.7142170778154247E7	0	1182	7.8650548591636955	0.6832571341288765	1.55776339213788	60.08007049560547	60.0880012512207
3	61.039459228515625	1.85475					1	DETECTED	61.0395 m/z @1.85 [CD8367_2.mzXML]	61.039459228515625	1.85475	0.11958333333333333	20.002166666666668	19.882583333333333	174174.0625	2836176.454491608	0	1182	0.07049378279263463	0.7004359915066479	0.30310777326361493	61.039268493652344	61.03972244262695
4	61.083709716796875	11.615066666666667					1	DETECTED	61.0837 m/z @11.62 [CD8367_2.mzXML]	61.083709716796875	11.615066666666667	0.17451666666666668	19.563166666666667	19.388650000000002	3670.13134765625	1345630.9969440005	0	1182	5.4567935970530215	0.8473652927525338	1.953846657483968	61.07789611816406	61.084144592285156
5	68.98206329345703	1.4936333333333331					1	DETECTED	68.9821 m/z @1.49 [CD8367_2.mzXML]	68.98206329345703	1.4936333333333331	1.4639666666666666	13.491033333333332	12.027066666666666	11481.3662109375	4162864.1937072757	0	1182	0.1422411972841795	202.70337078651792	404.40674157303584	68.97454071044922	68.98482513427734
6	69.03328704833984	2.0236					1	DETECTED	69.0333 m/z @2.02 [CD8367_2.mzXML]	69.03328704833984	2.0236	1.8975166666666667	7.5701	5.672583333333334	7528.48291015625	435937.2192436829	0	1182	0.17921626603810492	22.495373430270988	43.990746860541975	69.0331802368164	69.0336685180664
7	69.06971740722656	7.587833333333333					1	DETECTED	69.0697 m/z @7.59 [CD8367_2.mzXML]	69.06971740722656	7.587833333333333	0.10105	20.002166666666668	19.901116666666667	8066.76953125	4550409.481609923	0	1182	14.481996196718285	1.3290832511514736	1.3423701159156416	69.0694351196289	69.06993865966797
8	71.048828125	11.10065					1	DETECTED	71.0488 m/z @11.10 [CD8367_2.mzXML]	71.048828125	11.10065	0.2655166666666667	19.9285	19.662983333333333	2742.101806640625	1022001.6024288029	0	1182	13.112210437627374	0.9073715444203116	2.0271599536109113	71.04595947265625	71.05561828613281
9	72.04888916015625	13.7189					1	DETECTED	72.0489 m/z @13.72 [CD8367_2.mzXML]	72.04888916015625	13.7189	0.37533333333333335	19.96516666666667	19.589833333333335	4732.619140625	1893293.3410572833	0	1182	2.6570553703418636	0.7340553625092743	1.3612592290337504	72.0391616821289	72.05355072021484
10	72.08061218261719	1.9395333333333333					1	DETECTED	72.0806 m/z @1.94 [CD8367_2.mzXML]	72.08061218261719	1.9395333333333333	1.1585500000000002	7.5701	6.41155	51814.55078125	1469247.625285156	0	1182	0.12379343382216357	1.1250092550938708	0.8109502345030839	72.08043670654297	72.0832748413086
11	73.04533386230469	14.006316666666667					1	DETECTED	73.0453 m/z @14.01 [CD8367_2.mzXML]	73.04533386230469	14.006316666666667	0.10105	20.002166666666668	19.901116666666667	18370.966796875	5461868.843363452	0	1182	3.619208823628629	0.7243764121663694	0.4277676805865234	73.04512023925781	73.05150604248047
12	75.94769287109375	2.4987					1	DETECTED	75.9477 m/z @2.50 [CD8367_2.mzXML]	75.94769287109375	2.4987	2.33495	10.545366666666666	8.210416666666667	5272.23193359375	428068.0860979919	0	1182	0.4426262547600581	25.069974554707404	5.100599800570849	75.94579315185547	75.95747375488281
13	80.9476547241211	1.7692333333333332					1	DETECTED	80.9477 m/z @1.77 [CD8367_2.mzXML]	80.9476547241211	1.7692333333333332	1.6417	12.191966666666668	10.550266666666667	161002.765625	2912924.7706005857	0	1182	0.19248177363868635	2.612290140695678	4.229767259398485	80.94180297851562	80.95430755615234
14	81.07022094726562	11.34225					1	DETECTED	81.0702 m/z @11.34 [CD8367_2.mzXML]	81.07022094726562	11.34225	0.11958333333333333	20.002166666666668	19.882583333333333	4546.060546875	2231717.358320706	0	1182	12.378144089200884	0.8858225911845075	3.110590417585738	81.0694351196289	81.07196807861328
15	82.01739501953125	1.4788999999999999					1	DETECTED	82.0174 m/z @1.48 [CD8367_2.mzXML]	82.01739501953125	1.4788999999999999	1.4137166666666665	18.756333333333334	17.342616666666668	5938.6083984375	1630248.9483049926	0	1182	0.08775058263563573	133.02953208897972	251.50253962980807	82.01724243164062	82.0250015258789
16	82.94471740722656	1.7692333333333332					1	DETECTED	82.9447 m/z @1.77 [CD8367_2.mzXML]	82.94471740722656	1.7692333333333332	1.6721666666666666	4.68855	3.0163833333333336	57931.3671875	1027517.713633667	0	1182	0.29374536642693205	15.537688873626381	30.075377747252762	82.94461822509766	82.94744110107422
17	83.02127075195312	1.8257333333333332					1	DETECTED	83.0213 m/z @1.83 [CD8367_2.mzXML]	83.02127075195312	1.8257333333333332	0.17451666666666668	20.002166666666668	19.827650000000002	2569463.0	1.3746291149167642E7	0	1182	0.06030561416651126	2.022353285120258	2.5462759260555337	83.01319885253906	83.0283203125
18	83.08521270751953	11.3113					1	DETECTED	83.0852 m/z @11.31 [CD8367_2.mzXML]	83.08521270751953	11.3113	0.10105	20.002166666666668	19.901116666666667	15475.9833984375	4389411.7432619	0	1182	0.3935819908681353	0.6636122979198045	0.09756280065571486	83.08500671386719	83.08568572998047
19	84.02476501464844	1.8257333333333332					1	DETECTED	84.0248 m/z @1.83 [CD8367_2.mzXML]	84.02476501464844	1.8257333333333332	0.9763000000000001	4.164283333333334	3.1879833333333334	17622.1953125	1335040.4760615234	0	1182	0.07714880708451455	1.8765353372836797	2.75307067456736	84.01664733886719	84.03363037109375
20	84.0442886352539	2.8308833333333334					1	DETECTED	84.0443 m/z @2.83 [CD8367_2.mzXML]	84.0442886352539	2.8308833333333334	0.10105	19.599666666666668	19.498616666666667	20142.06640625	2850897.141588594	0	1182	1.1849644448736516	1.358438203511329	1.4804038412990628	84.03492736816406	84.04447937011719
21	84.6194076538086	1.5234999999999999					1	DETECTED	84.6194 m/z @1.52 [CD8367_2.mzXML]	84.6194076538086	1.5234999999999999	1.4323000000000001	8.390266666666667	6.9579666666666675	7122.52685546875	1506916.1620106203	0	1182	0.11661406555862963	38.14674707602351	71.74311646288362	84.61491394042969	84.6195297241211
22	84.95934295654297	1.5379666666666667					1	DETECTED	84.9593 m/z @1.54 [CD8367_2.mzXML]	84.95934295654297	1.5379666666666667	0.10105	20.002166666666668	19.901116666666667	1877889.125	2.6453009276371513E7	0	1182	0.12477105807622535	0.9979922428222616	0.8829145912090617	84.94941711425781	84.9597396850586
23	85.02827453613281	1.9673666666666667					1	DETECTED	85.0283 m/z @1.97 [CD8367_2.mzXML]	85.02827453613281	1.9673666666666667	1.84	8.4385	6.5985	46385.72265625	2957544.817500609	0	1182	0.2517286907163274	20.04022961848128	29.334014241289225	85.02816772460938	85.02841186523438
24	85.06463623046875	6.475133333333333					1	DETECTED	85.0646 m/z @6.48 [CD8367_2.mzXML]	85.06463623046875	6.475133333333333	0.10105	20.002166666666668	19.901116666666667	5202.38427734375	2610225.344372165	0	1182	7.553737124608487	1.5610963667978404	1.4448106718517795	85.0644302368164	85.06493377685547
25	85.96295928955078	1.5379666666666667					1	DETECTED	85.9630 m/z @1.54 [CD8367_2.mzXML]	85.96295928955078	1.5379666666666667	1.4323000000000001	1.6264166666666666	0.1941166666666665	10741.6171875	74989.36646923829	0	1182	0.12233245202340526	0.9185331230283912	0.8370662460567823	85.96290588378906	85.96302795410156
26	86.0600357055664	1.9814666666666667					1	DETECTED	86.0600 m/z @1.98 [CD8367_2.mzXML]	86.0600357055664	1.9814666666666667	0.41208333333333336	19.946833333333334	19.534750000000003	44763.890625	1522404.9613507688	0	1182	2.3784148209886746	1.0609019100852104	0.4083823967535426	86.05973815917969	86.0679702758789
27	86.09628295898438	4.0699					1	DETECTED	86.0963 m/z @4.07 [CD8367_2.mzXML]	86.09628295898438	4.0699	0.10105	16.8295	16.72845	116921.0546875	8939585.223892337	1	1182	1.0877825241027534	0.8854969650607962	0.5757351019008348	86.09605407714844	86.10404205322266
28	87.08021545410156	7.5351333333333335					1	DETECTED	87.0802 m/z @7.54 [CD8367_2.mzXML]	87.08021545410156	7.5351333333333335	0.10105	20.002166666666668	19.901116666666667	120176.28125	6.838485879254831E7	1	1182	5.306178992686771	0.8416719668042452	0.6866741516937526	87.07878112792969	87.08049774169922
29	88.03914642333984	2.802433333333333					1	DETECTED	88.0391 m/z @2.80 [CD8367_2.mzXML]	88.03914642333984	2.802433333333333	2.33495	15.832616666666667	13.497666666666667	4976.6015625	1090017.761205017	0	1182	1.3397631941061992	14.43652180113374	27.87304360226748	88.03419494628906	88.03943634033203
30	88.08355712890625	7.359433333333333					1	DETECTED	88.0836 m/z @7.36 [CD8367_2.mzXML]	88.08355712890625	7.359433333333333	0.10105	19.983833333333333	19.882783333333332	6596.630859375	3625820.159298278	0	1182	18.11024482568851	1.3696426890285487	2.9409581537105303	88.07501983642578	88.08612823486328
31	88.9524917602539	1.55275					1	DETECTED	88.9525 m/z @1.55 [CD8367_2.mzXML]	88.9524917602539	1.55275	1.4137166666666665	13.459	12.045283333333334	27234.447265625	1687756.145439331	0	1182	0.13683730512259729	0.8492099470837526	0.6717829898268238	88.94357299804688	88.95260620117188
32	88.96820831298828	11.7121					1	DETECTED	88.9682 m/z @11.71 [CD8367_2.mzXML]	88.96820831298828	11.7121	0.15625	19.874000000000002	19.717750000000002	18665.123046875	2619204.6743063624	0	1182	1.0019339209331743	0.761557493709874	0.5112230385060158	88.9680404663086	88.96854400634766
33	89.03865051269531	9.205516666666666					1	DETECTED	89.0387 m/z @9.21 [CD8367_2.mzXML]	89.03865051269531	9.205516666666666	0.3019	19.764499999999998	19.4626	15294.8359375	1150654.7709897156	0	1182	0.09526423192224343	2.253116984579362	1.23781649615652	89.03112030029297	89.03865051269531
34	89.05955505371094	10.137483333333334					1	DETECTED	89.0596 m/z @10.14 [CD8367_2.mzXML]	89.05955505371094	10.137483333333334	0.10105	19.983833333333333	19.882783333333332	20198.3984375	5157451.230621489	0	1182	1.086508921256348	1.2775200500989214	0.9295143238438819	89.05925750732422	89.05984497070312
35	90.05485534667969	1.84					1	DETECTED	90.0549 m/z @1.84 [CD8367_2.mzXML]	90.05485534667969	1.84	0.10105	19.983833333333333	19.882783333333332	183615.75	7199938.485523159	0	1182	0.26456243906179133	7.368079902091284	8.845091497319306	90.04634094238281	90.0598373413086
36	90.0912857055664	7.482600000000001					1	DETECTED	90.0913 m/z @7.48 [CD8367_2.mzXML]	90.0912857055664	7.482600000000001	0.21093333333333333	19.946833333333334	19.7359	2556.778076171875	1606006.36765448	0	1182	19.35359823749609	1.3570410268164106	1.7140820536328212	90.09098815917969	90.09526062011719
37	90.97642517089844	1.6417					1	DETECTED	90.9764 m/z @1.64 [CD8367_2.mzXML]	90.97642517089844	1.6417	1.5672	13.474583333333333	11.907383333333334	388942.0625	9293895.255259523	0	1182	0.09122072059495445	2.5411103454019512	4.59436283439021	90.97638702392578	90.98188018798828
38	91.03887939453125	9.853116666666667					1	DETECTED	91.0389 m/z @9.85 [CD8367_2.mzXML]	91.03887939453125	9.853116666666667	0.10105	20.002166666666668	19.901116666666667	45816.99609375	2.2122097222500473E7	0	1182	18.87643177472063	1.1076810689865286	0.41022638196787614	91.03034973144531	91.04158020019531
39	91.05415344238281	9.205516666666666					1	DETECTED	91.0542 m/z @9.21 [CD8367_2.mzXML]	91.05415344238281	9.205516666666666	0.10105	20.002166666666668	19.901116666666667	194755.1875	1.595202130374579E7	0	1182	0.08923802411275794	0.8020466857786804	4.955008037228484	91.04498291015625	91.05781555175781
40	92.05752563476562	9.219899999999999					1	DETECTED	92.0575 m/z @9.22 [CD8367_2.mzXML]	92.05752563476562	9.219899999999999	3.5590166666666665	19.764499999999998	16.205483333333333	10734.8876953125	996456.7036364131	0	1182	0.11369404642594638	1.3062880095186336	0.028480410325708968	92.05732727050781	92.05952453613281
41	93.06983184814453	8.422383333333334					1	DETECTED	93.0698 m/z @8.42 [CD8367_2.mzXML]	93.06983184814453	8.422383333333334	0.13775	19.8375	19.699749999999998	7127.96923828125	1264476.9930063474	0	1182	0.27333358416984055	2.5712733484931865	3.767748840598747	93.06710052490234	93.0708236694336
42	94.04135131835938	8.37425					1	DETECTED	94.0414 m/z @8.37 [CD8367_2.mzXML]	94.04135131835938	8.37425	4.352533333333333	16.737000000000002	12.384466666666668	8072.6923828125	902977.6584110416	0	1182	0.12496292964621603	1.5396990505712733	0.9628585847491863	94.0384292602539	94.05008697509766
43	95.04916381835938	8.37425					1	DETECTED	95.0492 m/z @8.37 [CD8367_2.mzXML]	95.04916381835938	8.37425	0.5219333333333334	17.441333333333333	16.9194	6248.42724609375	1185856.4032286683	0	1182	0.20085116358645827	1.077350845504193	0.02634530923346227	95.04881286621094	95.05821990966797
44	95.08759307861328	1.7833833333333333					1	DETECTED	95.0876 m/z @1.78 [CD8367_2.mzXML]	95.08759307861328	1.7833833333333333	0.11958333333333333	20.002166666666668	19.882583333333333	3411.64990234375	1513288.075015107	0	1182	13.254659013243264	5.975052089594102	5.593080477527012	95.07971954345703	95.09327697753906
45	96.92166137695312	1.7692333333333332					1	DETECTED	96.9217 m/z @1.77 [CD8367_2.mzXML]	96.92166137695312	1.7692333333333332	1.3774833333333334	19.3435	17.966016666666665	131408.9375	3518982.137252379	0	1182	0.21456888324597245	1.174658499461244	3.7939148755933503	96.91210174560547	96.92494201660156
46	97.02462005615234	2.222933333333333					1	DETECTED	97.0246 m/z @2.22 [CD8367_2.mzXML]	97.02462005615234	2.222933333333333	0.19276666666666667	19.8375	19.64473333333333	13680.2265625	2962554.1214984143	0	1182	2.373829545416311	4.83820704375667	2.949909186773282	97.0146484375	97.03331756591797
47	97.06464385986328	6.492766666666666					1	DETECTED	97.0646 m/z @6.49 [CD8367_2.mzXML]	97.06464385986328	6.492766666666666	0.13775	20.002166666666668	19.864416666666667	3491.5078125	2032747.2130872197	0	1182	17.732095641184813	1.5628925704364793	2.1257851408729587	97.06417846679688	97.07450103759766
48	97.10102081298828	11.438350000000002					1	DETECTED	97.1010 m/z @11.44 [CD8367_2.mzXML]	97.10102081298828	11.438350000000002	0.10105	19.8375	19.736449999999998	8061.09619140625	2287615.754778412	0	1182	10.929739648764953	1.8670194438170924	1.0945453799102993	97.0992431640625	97.10692596435547
49	98.91867065429688	1.7833833333333333					1	DETECTED	98.9187 m/z @1.78 [CD8367_2.mzXML]	98.91867065429688	1.7833833333333333	1.6875166666666668	11.27815	9.590633333333333	37624.890625	4409713.338814208	0	1182	0.38639498711890385	2.554043733049222	3.988409019309715	98.91852569580078	98.92182922363281
50	98.98399353027344	13.052666666666665					1	DETECTED	98.9840 m/z @13.05 [CD8367_2.mzXML]	98.98399353027344	13.052666666666665	0.10105	20.002166666666668	19.901116666666667	11135.48046875	4674709.548925228	0	1182	6.6301012065183	0.9406353310381942	0.7037984906649811	98.97520446777344	98.98442077636719
51	98.99541473388672	1.8257333333333332					1	DETECTED	98.9954 m/z @1.83 [CD8367_2.mzXML]	98.99541473388672	1.8257333333333332	1.2860833333333335	2.2932166666666665	1.007133333333333	95592.8828125	999346.3363913574	0	1182	0.0868963874169284	0.9331356743568363	0.22885471225976348	98.99376678466797	98.9956283569336
52	99.0439224243164	2.0377					1	DETECTED	99.0439 m/z @2.04 [CD8367_2.mzXML]	99.0439224243164	2.0377	0.7035	18.23966666666667	17.536166666666666	16930.234375	3282530.195823182	0	1182	1.1856907557097722	6.5717908359566275	38.638968322186805	99.04129791259766	99.044189453125
53	100.07542419433594	8.817666666666666					1	DETECTED	100.0754 m/z @8.82 [CD8367_2.mzXML]	100.07542419433594	8.817666666666666	0.13775	20.002166666666668	19.864416666666667	465659.96875	7256963.458664284	1	1182	0.16586227616156002	1.486982051295591	1.8781270594072386	100.07523345947266	100.0759048461914
54	101.00802612304688	1.5379666666666667					1	DETECTED	101.0080 m/z @1.54 [CD8367_2.mzXML]	101.00802612304688	1.5379666666666667	0.6488999999999999	19.764499999999998	19.115599999999997	837530.875	1.2737253427031063E7	1	1182	0.1610890637206126	1.078406511910871	1.041357302984289	101.00782775878906	101.00891876220703
55	101.05964660644531	8.939733333333333					1	DETECTED	101.0596 m/z @8.94 [CD8367_2.mzXML]	101.05964660644531	8.939733333333333	0.15625	19.983833333333333	19.827583333333333	5927.22119140625	4140524.382532471	0	1182	11.872624832196104	1.1286856581196907	1.2573713162393811	101.05950164794922	101.05970001220703
56	101.07890319824219	8.835233333333333					1	DETECTED	101.0789 m/z @8.84 [CD8367_2.mzXML]	101.07890319824219	8.835233333333333	8.748916666666666	12.932566666666666	4.18365	15426.5244140625	1904830.001268067	0	1182	0.18255182858321994	24.234311643174316	47.46862328634863	101.07890319824219	101.0843276977539
57	101.0959701538086	6.351383333333334					1	DETECTED	101.0960 m/z @6.35 [CD8367_2.mzXML]	101.0959701538086	6.351383333333334	0.10105	20.002166666666668	19.901116666666667	19743.130859375	1.0949679544409044E7	0	1182	13.191988397341454	1.5920044264305904	0.8246267165837733	101.0955810546875	101.10475158691406
58	102.0090560913086	1.5234999999999999					1	DETECTED	102.0091 m/z @1.52 [CD8367_2.mzXML]	102.0090560913086	1.5234999999999999	1.4323000000000001	19.234166666666667	17.801866666666665	68631.84375	8108496.8706425475	0	1182	0.16848396853677894	97.59795321637455	194.19590643274913	102.00862884521484	102.01134490966797
59	102.04640197753906	8.37425					1	DETECTED	102.0464 m/z @8.37 [CD8367_2.mzXML]	102.04640197753906	8.37425	1.9115166666666668	19.855666666666664	17.944149999999997	32728.392578125	3086734.741949524	0	1182	0.1695608471311072	0.5966327451719509	0.039211167966568816	102.04617309570312	102.0550537109375
60	102.09132385253906	1.8257333333333332					1	DETECTED	102.0913 m/z @1.83 [CD8367_2.mzXML]	102.09132385253906	1.8257333333333332	0.10105	20.002166666666668	19.901116666666667	15665.453125	2277228.526247282	0	1182	1.601341994045123	2.5589172623936602	8.72499882424333	102.09071350097656	102.10041809082031
61	102.12749481201172	12.3319					1	DETECTED	102.1275 m/z @12.33 [CD8367_2.mzXML]	102.12749481201172	12.3319	0.10105	20.002166666666668	19.901116666666667	5762.2802734375	2003953.9492185984	0	1182	4.2904383347224915	0.813562289892635	1.9319500700838699	102.11958312988281	102.13288116455078
62	102.9700927734375	1.5379666666666667					1	DETECTED	102.9701 m/z @1.54 [CD8367_2.mzXML]	102.9700927734375	1.5379666666666667	1.4137166666666665	13.351133333333333	11.937416666666667	261707.78125	3257297.1473578503	0	1182	0.16211616366237247	1.0660343248623545	1.053420238093372	102.9698486328125	102.97932434082031
63	103.03876495361328	2.0236					1	DETECTED	103.0388 m/z @2.02 [CD8367_2.mzXML]	103.03876495361328	2.0236	0.6853333333333332	19.728	19.04266666666667	76183.4140625	6489185.430808839	0	1182	0.3479346535137162	2.904523648433532	1.0879471694681166	103.03150939941406	103.04353332519531
64	103.05413055419922	8.37425					1	DETECTED	103.0541 m/z @8.37 [CD8367_2.mzXML]	103.05413055419922	8.37425	2.87325	8.5753	5.70205	155751.578125	7705997.803921878	1	1182	0.17689015199611902	0.5182739501908744	0.034387016972248254	103.04487609863281	103.0624008178711
65	103.0750732421875	10.918766666666667					1	DETECTED	103.0751 m/z @10.92 [CD8367_2.mzXML]	103.0750732421875	10.918766666666667	0.10105	20.002166666666668	19.901116666666667	107314.28125	1.8909977309928473E7	0	1182	0.35496417116851653	0.6246459021432891	0.8201404882885681	103.07085418701172	103.07658386230469
66	104.05750274658203	8.4062					1	DETECTED	104.0575 m/z @8.41 [CD8367_2.mzXML]	104.05750274658203	8.4062	7.886	9.509683333333333	1.6236833333333331	10853.650390625	256206.80681811532	0	1182	0.1988453422474734	1.5606337306164295	0.26811986060032955	104.04924011230469	104.0576400756836
67	104.07047271728516	1.8688666666666667					1	DETECTED	104.0705 m/z @1.87 [CD8367_2.mzXML]	104.07047271728516	1.8688666666666667	0.19276666666666667	19.9285	19.735733333333332	70710.453125	6311813.615208011	0	1182	14.492634802733432	7.735680561160639	0.4026870437075041	104.06072998046875	104.07896423339844
68	104.10674285888672	1.7833833333333333					1	DETECTED	104.1067 m/z @1.78 [CD8367_2.mzXML]	104.10674285888672	1.7833833333333333	1.7377166666666668	15.179	13.441283333333333	556941.5625	4837723.126014529	1	1182	0.05849336491592583	2.7444272690675846	3.3780418819058498	104.10623168945312	104.10749053955078
69	105.00318908691406	1.5234999999999999					1	DETECTED	105.0032 m/z @1.52 [CD8367_2.mzXML]	105.00318908691406	1.5234999999999999	1.4323000000000001	1.6721666666666666	0.23986666666666645	23278.724609375	217904.45697717293	0	1182	0.15066493072075549	1.3150584795321665	1.57440000161714	105.00308227539062	105.00324249267578
70	105.07147216796875	13.8719					1	DETECTED	105.0715 m/z @13.87 [CD8367_2.mzXML]	105.07147216796875	13.8719	0.10105	19.983833333333333	19.882783333333332	113562.3671875	2.0896811454338826E7	1	1182	2.2524807055572893	1.0581253660444672	1.233791264753071	105.06966400146484	105.07353210449219
71	106.0496826171875	1.9115166666666668					1	DETECTED	106.0497 m/z @1.91 [CD8367_2.mzXML]	106.0496826171875	1.9115166666666668	1.0488666666666666	19.709833333333332	18.660966666666667	7391.93896484375	1110923.1662712707	0	1182	1.2983714381538913	2.6353970735336887	3.809348941561913	106.04603576660156	106.05010986328125
72	106.07474517822266	13.9904					1	DETECTED	106.0747 m/z @13.99 [CD8367_2.mzXML]	106.07474517822266	13.9904	8.748916666666666	18.793	10.044083333333333	4390.30517578125	886693.0383338017	0	1182	2.523161265225191	0.9581336708120157	0.39072775298467033	106.06475067138672	106.07528686523438
73	106.95030975341797	1.6721666666666666					1	DETECTED	106.9503 m/z @1.67 [CD8367_2.mzXML]	106.95030975341797	1.6721666666666666	1.5962833333333333	6.07025	4.473966666666667	45254.046875	1126964.0571901856	0	1182	0.11364789331852454	2.1991895074939594	3.106745244721472	106.95001983642578	106.95664978027344
74	106.96302795410156	1.5234999999999999					1	DETECTED	106.9630 m/z @1.52 [CD8367_2.mzXML]	106.96302795410156	1.5234999999999999	1.4485999999999999	12.156666666666666	10.708066666666667	7388.8369140625	3430227.303773193	0	1182	0.11808464496767557	71.48242100578553	141.96484201157105	106.96288299560547	106.97184753417969
75	107.01573944091797	14.67455					1	DETECTED	107.0157 m/z @14.67 [CD8367_2.mzXML]	107.01573944091797	14.67455	11.728366666666666	17.478666666666665	5.750299999999999	2720.89892578125	508823.8568157651	0	1182	0.7170339722259698	0.975889710416301	0.951779420832602	107.01005554199219	107.02433013916016
76	107.04908752441406	9.6823					1	DETECTED	107.0491 m/z @9.68 [CD8367_2.mzXML]	107.04908752441406	9.6823	0.17451666666666668	19.892166666666665	19.71765	4506.193359375	1215934.9869516294	0	1182	1.468700932926712	1.03692150466197	0.6835780679058373	107.04859924316406	107.05815124511719
77	108.08069610595703	6.0528					1	DETECTED	108.0807 m/z @6.05 [CD8367_2.mzXML]	108.08069610595703	6.0528	0.10105	20.002166666666668	19.901116666666667	2547.188720703125	1592755.073484953	0	1182	3.038154910652101	1.6718710183279426	2.343742036655885	108.07444763183594	108.08106231689453
78	109.06217193603516	1.6417					1	DETECTED	109.0622 m/z @1.64 [CD8367_2.mzXML]	109.06217193603516	1.6417	1.5962833333333333	10.530933333333333	8.93465	5992.59130859375	599566.4802262267	0	1182	6.96333218021803	98.36311926605505	144.1229363123567	109.0621337890625	109.06505584716797
79	109.10111236572266	11.568150000000001					1	DETECTED	109.1011 m/z @11.57 [CD8367_2.mzXML]	109.10111236572266	11.568150000000001	0.10105	20.002166666666668	19.901116666666667	2818.19677734375	1269386.628214874	0	1182	8.195374402297388	0.8677484571803973	0.7354969143607945	109.0956039428711	109.10758972167969
80	110.05992889404297	2.8308833333333334					1	DETECTED	110.0599 m/z @2.83 [CD8367_2.mzXML]	110.05992889404297	2.8308833333333334	0.19276666666666667	19.874000000000002	19.681233333333335	5069.98046875	1208326.4275897224	0	1182	2.272325818017937	3.730167354236292	3.4702177425480247	110.05108642578125	110.0603256225586
81	111.04383087158203	2.0943833333333335					1	DETECTED	111.0438 m/z @2.09 [CD8367_2.mzXML]	111.04383087158203	2.0943833333333335	0.11958333333333333	20.002166666666668	19.882583333333333	6916.88671875	3750209.051053526	0	1182	4.241668546861907	5.0340751806090065	6.374373737146682	111.03392028808594	111.04426574707031
82	111.11659240722656	14.2556					1	DETECTED	111.1166 m/z @14.26 [CD8367_2.mzXML]	111.11659240722656	14.2556	1.23105	19.270833333333332	18.039783333333332	2878.735107421875	1445357.0032392885	0	1182	1.789305835708209	0.692530004235591	0.38506000847118194	111.11506652832031	111.11715698242188
83	112.03670501708984	1.7833833333333333					1	DETECTED	112.0367 m/z @1.78 [CD8367_2.mzXML]	112.03670501708984	1.7833833333333333	1.4485999999999999	2.417933333333333	0.9693333333333332	201558.046875	2681557.9521425795	0	1182	0.07704345312576666	0.7972612440638196	0.4749835780446585	112.02798461914062	112.03709411621094
84	112.05035400390625	0.9944166666666666					1	DETECTED	112.0504 m/z @0.99 [CD8367_2.mzXML]	112.05035400390625	0.9944166666666666	0.10105	20.002166666666668	19.901116666666667	5928.76904296875	3567698.073130948	0	1182	9.4747486787018	11.138269094436776	16.484790560630877	112.04983520507812	112.05078887939453
85	112.89552307128906	1.7377166666666668					1	DETECTED	112.8955 m/z @1.74 [CD8367_2.mzXML]	112.89552307128906	1.7377166666666668	1.6569666666666667	2.222933333333333	0.5659666666666665	95114.421875	1257898.2266667478	0	1182	0.6478023601193619	3.5044375644994785	4.775526239891173	112.89551544189453	112.89566802978516
86	113.02073669433594	2.19415					1	DETECTED	113.0207 m/z @2.19 [CD8367_2.mzXML]	113.02073669433594	2.19415	0.17451666666666668	19.96516666666667	19.790650000000003	437335.5	1.6634153039543228E7	0	1182	0.5672381752187015	2.1799149094499484	4.540698739379499	113.01512908935547	113.0212631225586
87	113.03580474853516	1.4639666666666666					1	DETECTED	113.0358 m/z @1.46 [CD8367_2.mzXML]	113.03580474853516	1.4639666666666666	1.0307666666666666	18.6635	17.632733333333334	9737.3408203125	1551276.7976350111	0	1182	0.06022438959208709	17.497299743926572	32.273350771732474	113.03416442871094	113.03822326660156
88	113.05961608886719	10.155216666666666					1	DETECTED	113.0596 m/z @10.16 [CD8367_2.mzXML]	113.05961608886719	10.155216666666666	0.11958333333333333	20.002166666666668	19.882583333333333	4063.979248046875	1156176.0426271355	0	1182	0.19131632440409696	0.9905993310503572	0.7096859836962072	113.05903625488281	113.0599365234375
89	114.02417755126953	2.19415					1	DETECTED	114.0242 m/z @2.19 [CD8367_2.mzXML]	114.02417755126953	2.19415	2.0943833333333335	13.366083333333334	11.271700000000001	12370.927734375	4039246.0932394415	0	1182	0.19371181145875038	56.490310725025125	111.98062145005024	114.0160903930664	114.02423095703125
90	114.06595611572266	1.8257333333333332					1	DETECTED	114.0660 m/z @1.83 [CD8367_2.mzXML]	114.06595611572266	1.8257333333333332	0.10105	19.91033333333333	19.80928333333333	1059220.0	1.0490369770548742E7	1	1182	0.05714157127359121	0.509290475325457	8.019438918131371	114.05596160888672	114.0669937133789
91	114.09133911132812	9.73365					1	DETECTED	114.0913 m/z @9.73 [CD8367_2.mzXML]	114.09133911132812	9.73365	0.13775	19.96516666666667	19.827416666666668	11502.8515625	1241325.227553558	0	1182	0.0956478337001414	35.64909174878798	79.12087823900916	114.09085845947266	114.09156799316406
92	114.89244079589844	1.7539166666666666					1	DETECTED	114.8924 m/z @1.75 [CD8367_2.mzXML]	114.89244079589844	1.7539166666666666	1.6721666666666666	1.9814666666666667	0.30930000000000013	27465.951171875	302549.14083959966	0	1182	0.2148423851957928	1.891743119266056	2.783486238532112	114.89234924316406	114.89250946044922
93	114.98762512207031	1.5234999999999999					1	DETECTED	114.9876 m/z @1.52 [CD8367_2.mzXML]	114.98762512207031	1.5234999999999999	1.4137166666666665	15.703616666666667	14.289900000000001	42994.3984375	3246677.9481409765	0	1182	0.16113583950532573	66.30198056152645	137.44318703361898	114.9873046875	114.99104309082031
94	115.03653717041016	1.85475					1	DETECTED	115.0365 m/z @1.85 [CD8367_2.mzXML]	115.03653717041016	1.85475	0.2473	19.874000000000002	19.626700000000003	202926.21875	2449520.6013492118	0	1182	0.04241063445391213	0.5196206458243159	3.4406922319672453	115.03605651855469	115.03934478759766
95	115.05423736572266	9.205516666666666					1	DETECTED	115.0542 m/z @9.21 [CD8367_2.mzXML]	115.05423736572266	9.205516666666666	0.7035	19.361833333333333	18.65833333333333	106985.546875	1979416.2916302776	0	1182	0.09073751243263395	2.1748295017580253	1.5166997550186239	115.05353546142578	115.0547103881836
96	115.0694351196289	1.84					1	DETECTED	115.0694 m/z @1.84 [CD8367_2.mzXML]	115.0694351196289	1.84	1.8115666666666668	19.9285	18.116933333333332	38780.37890625	1752269.6426960754	0	1182	8.264198818106728	127.9710118632578	290.5437565646475	115.06852722167969	115.07546997070312
97	115.11154174804688	11.79595					1	DETECTED	115.1115 m/z @11.80 [CD8367_2.mzXML]	115.11154174804688	11.79595	0.10105	20.002166666666668	19.901116666666667	4233.75	2114827.426052854	0	1182	12.520490278166434	0.850845952794238	4.199554822070507	115.10436248779297	115.11203002929688
98	116.0577163696289	9.205516666666666					1	DETECTED	116.0577 m/z @9.21 [CD8367_2.mzXML]	116.0577163696289	9.205516666666666	9.117033333333334	10.064916666666667	0.9478833333333334	8831.29296875	96091.58795220919	0	1182	0.0975415615111217	5.35628178564706	1.361545810579611	116.0490951538086	116.05780792236328
99	116.07028198242188	1.85475					1	DETECTED	116.0703 m/z @1.85 [CD8367_2.mzXML]	116.07028198242188	1.85475	0.10105	20.002166666666668	19.901116666666667	2926919.75	2.2998931364032753E7	1	1182	0.030911051397785716	0.4464638689002936	null	116.0700454711914	116.07086944580078
100	116.43661499023438	1.5379666666666667					1	DETECTED	116.4366 m/z @1.54 [CD8367_2.mzXML]	116.43661499023438	1.5379666666666667	1.4323000000000001	1.58165	0.14934999999999987	8983.068359375	52937.90878930669	0	1182	0.12019512948607192	0.7067034700315458	0.4004105038938119	116.43647766113281	116.436767578125
101	116.98553466796875	1.5379666666666667					1	DETECTED	116.9855 m/z @1.54 [CD8367_2.mzXML]	116.98553466796875	1.5379666666666667	0.10105	20.002166666666668	19.901116666666667	2449651.75	3.632833858981707E7	0	1182	0.12546894543623077	0.978448233026841	0.8320249974032387	116.98540496826172	116.98606872558594
102	117.05731201171875	9.205516666666666					1	DETECTED	117.0573 m/z @9.21 [CD8367_2.mzXML]	117.05731201171875	9.205516666666666	0.17451666666666668	19.874000000000002	19.699483333333337	243913.53125	1.6428383036824092E7	0	1182	0.09296611520358766	0.5416117443366603	0.02390673605165413	117.05223083496094	117.05741882324219
103	117.07390594482422	1.85475					1	DETECTED	117.0739 m/z @1.85 [CD8367_2.mzXML]	117.07390594482422	1.85475	1.84	9.40665	7.566650000000001	113351.359375	5334621.164029449	0	1182	0.029065239019527622	249.90053913980287	500.3241750665326	117.06974792480469	117.07398223876953
104	117.09073638916016	11.438350000000002					1	DETECTED	117.0907 m/z @11.44 [CD8367_2.mzXML]	117.09073638916016	11.438350000000002	0.19276666666666667	19.946833333333334	19.754066666666667	62779.21875	4130239.682383972	0	1182	0.22758227567097755	2.3722522622851976	5.866963863984719	117.09054565429688	117.09976196289062
105	117.98908996582031	1.55275					1	DETECTED	117.9891 m/z @1.55 [CD8367_2.mzXML]	117.98908996582031	1.55275	1.4485999999999999	18.295166666666667	16.846566666666668	25100.54296875	2057090.5295056761	0	1182	0.16009375906436896	0.9785280892373899	0.8477341971211025	117.98898315429688	117.99856567382812
106	118.06464385986328	9.191483333333334					1	DETECTED	118.0646 m/z @9.19 [CD8367_2.mzXML]	118.06464385986328	9.191483333333334	1.84	10.31635	8.47635	1986606.0	1.5639312393021083E7	1	1182	0.09346140894520616	1.5844006064697667	1.7076750850003497	118.0577163696289	118.06523895263672
107	118.0859146118164	1.9395333333333333					1	DETECTED	118.0859 m/z @1.94 [CD8367_2.mzXML]	118.0859146118164	1.9395333333333333	0.10105	20.002166666666668	19.901116666666667	1504265.125	4.572902492794859E7	1	1182	0.12992777623473506	2.960906561899345	4.0373539685396524	118.08563232421875	118.08634948730469
108	118.97871398925781	11.7121					1	DETECTED	118.9787 m/z @11.71 [CD8367_2.mzXML]	118.97871398925781	11.7121	0.2836666666666667	19.91033333333333	19.626666666666665	18502.345703125	3808786.0112344087	0	1182	0.17846097827623097	0.704527435584498	0.32214689671600344	118.97706604003906	118.98189544677734
109	119.01873016357422	1.5083166666666665					1	DETECTED	119.0187 m/z @1.51 [CD8367_2.mzXML]	119.01873016357422	1.5083166666666665	1.4137166666666665	19.581333333333337	18.16761666666667	183411.46875	2782874.1750277407	0	1182	0.1598043933370077	1.4597440553768983	1.8941807854351904	119.01854705810547	119.01925659179688
110	119.04906463623047	3.975983333333333					1	DETECTED	119.0491 m/z @3.98 [CD8367_2.mzXML]	119.04906463623047	3.975983333333333	3.3909833333333332	9.292966666666667	5.901983333333334	3669.208984375	467140.37076873775	0	1182	0.400808110390126	5.0444301994302005	9.0888603988604	119.04886627197266	119.0494155883789
111	119.06831359863281	9.191483333333334					1	DETECTED	119.0683 m/z @9.19 [CD8367_2.mzXML]	119.06831359863281	9.191483333333334	4.2430666666666665	10.367616666666667	6.12455	99299.0859375	1140488.4153990457	0	1182	0.08717223630738857	0.7594632162672347	1.9467846607057284	119.06831359863281	119.07320404052734
112	119.08942413330078	1.9115166666666668					1	DETECTED	119.0894 m/z @1.91 [CD8367_2.mzXML]	119.08942413330078	1.9115166666666668	0.3019	19.782666666666668	19.480766666666668	58679.47265625	3253925.125539094	0	1182	0.3535288325040875	1.103551572853933	6.513192715156024	119.0851058959961	119.08995056152344
113	119.15425872802734	15.558983333333334					1	DETECTED	119.1543 m/z @15.56 [CD8367_2.mzXML]	119.15425872802734	15.558983333333334	0.10105	20.002166666666668	19.901116666666667	44620.1640625	1.1006788294406854E7	0	1182	4.395262056564029	0.624013622383929	1.3361851129994327	119.1445083618164	119.15452575683594
114	120.0654067993164	1.84					1	DETECTED	120.0654 m/z @1.84 [CD8367_2.mzXML]	120.0654067993164	1.84	1.7833833333333333	8.489216666666668	6.705833333333334	42106.0078125	1169661.7565719297	0	1182	0.42855961179001656	15.024607111484078	16.894916000158528	120.06492614746094	120.06683349609375
115	120.0805435180664	8.37425					1	DETECTED	120.0805 m/z @8.37 [CD8367_2.mzXML]	120.0805435180664	8.37425	7.587833333333333	19.087666666666667	11.499833333333335	526845.625	1.2461686537309153E7	1	1182	0.22376121680486172	0.7942341634643152	0.3762330285939803	120.07194519042969	120.08983612060547
116	120.1576156616211	13.769133333333334					1	DETECTED	120.1576 m/z @13.77 [CD8367_2.mzXML]	120.1576156616211	13.769133333333334	9.88745	19.874000000000002	9.986550000000003	3771.791015625	1100427.553452759	0	1182	4.511012380382901	1.2863684569838685	1.129085104550069	120.15729522705078	120.157958984375
117	120.97874450683594	1.5379666666666667					1	DETECTED	120.9787 m/z @1.54 [CD8367_2.mzXML]	120.97874450683594	1.5379666666666667	1.4137166666666665	19.728	18.314283333333336	32466.591796875	3123827.681995423	0	1182	0.3192331113065614	73.51180768180204	0.7509268163929508	120.9782943725586	120.9809341430664
118	121.01634979248047	1.5962833333333333					1	DETECTED	121.0163 m/z @1.60 [CD8367_2.mzXML]	121.01634979248047	1.5962833333333333	1.4485999999999999	4.32125	2.87265	17758.76171875	899036.3482307128	0	1182	0.1659521166390312	9.725708159349958	18.451416318699916	121.00639343261719	121.01636505126953
119	121.02828979492188	10.137483333333334					1	DETECTED	121.0283 m/z @10.14 [CD8367_2.mzXML]	121.02828979492188	10.137483333333334	0.13775	20.002166666666668	19.864416666666667	31774.9453125	6660289.96613611	0	1182	4.080329316963274	0.5479209317331616	46.10156627012307	121.02787780761719	121.03343963623047
120	121.07183837890625	1.84					1	DETECTED	121.0718 m/z @1.84 [CD8367_2.mzXML]	121.07183837890625	1.84	0.10105	19.946833333333334	19.845783333333333	520549.0	7853218.893304288	0	1182	0.04712505960668101	0.8461454487480448	0.35873680978442507	121.06461334228516	121.07219696044922
121	121.08416748046875	8.37425					1	DETECTED	121.0842 m/z @8.37 [CD8367_2.mzXML]	121.08416748046875	8.37425	7.868616666666667	8.817666666666666	0.9490499999999988	31195.619140625	616213.5681649174	0	1182	0.25658472644764174	0.9384764981211677	0.402792488104334	121.08399200439453	121.08422088623047
122	122.05767822265625	8.800483333333334					1	DETECTED	122.0577 m/z @8.80 [CD8367_2.mzXML]	122.05767822265625	8.800483333333334	8.661750000000001	9.133183333333333	0.4714333333333318	18737.59765625	205228.74483465546	0	1182	0.15349756562170924	1.7369224020444267	2.2920781521463334	122.05712890625	122.05773162841797
123	122.09635925292969	8.627199999999998					1	DETECTED	122.0964 m/z @8.63 [CD8367_2.mzXML]	122.09635925292969	8.627199999999998	0.11958333333333333	19.946833333333334	19.82725	12463.8349609375	2422917.9446040015	0	1182	4.328813490849635	22.929153009794813	54.1081309984791	122.08751678466797	122.0966567993164
124	122.92423248291016	1.6569666666666667					1	DETECTED	122.9242 m/z @1.66 [CD8367_2.mzXML]	122.92423248291016	1.6569666666666667	1.5962833333333333	19.96516666666667	18.368883333333336	33663.6796875	3699689.892170227	0	1182	0.09836017250989748	151.3503158472945	2.1241378504168367	122.9170913696289	122.92959594726562
125	123.04389190673828	2.051833333333333					1	DETECTED	123.0439 m/z @2.05 [CD8367_2.mzXML]	123.04389190673828	2.051833333333333	0.22916666666666666	19.8375	19.60833333333333	3240.40625	1203780.0321504816	0	1182	3.5664187130698624	5.3790234089246525	2.0277446410665054	123.04252624511719	123.04755401611328
126	123.05528259277344	3.2996166666666666					1	DETECTED	123.0553 m/z @3.30 [CD8367_2.mzXML]	123.05528259277344	3.2996166666666666	2.9162833333333333	12.991366666666666	10.075083333333332	2731.423828125	537352.7444023743	0	1182	0.1961316685016512	13.14141304347826	25.282826086956522	123.05461120605469	123.06391143798828
127	124.0367431640625	1.8832					1	DETECTED	124.0367 m/z @1.88 [CD8367_2.mzXML]	124.0367431640625	1.8832	0.3204	15.34065	15.02025	18837.818359375	1560151.7416776274	0	1182	1.6509936379532977	4.802091339622857	7.732905213170168	124.03633880615234	124.04301452636719
128	124.05054473876953	9.356833333333332					1	DETECTED	124.0505 m/z @9.36 [CD8367_2.mzXML]	124.05054473876953	9.356833333333332	7.041666666666667	9.423766666666667	2.3821000000000003	2862.944091796875	114459.423597992	0	1182	0.042910114987066095	0.514455402778778	0.02891080555755592	124.0472640991211	124.05065155029297
129	124.999755859375	12.917966666666667					1	DETECTED	124.9998 m/z @12.92 [CD8367_2.mzXML]	124.999755859375	12.917966666666667	7.6053	14.4078	6.8025	7724.79150390625	692089.7208583375	0	1182	0.7259306046407303	0.6402152089346217	0.28043041786924333	124.99900817871094	125.00463104248047
130	125.01513671875	10.445533333333334					1	DETECTED	125.0151 m/z @10.45 [CD8367_2.mzXML]	125.01513671875	10.445533333333334	1.7692333333333332	11.1498	9.380566666666667	55126.05859375	1435092.3467070328	0	1182	0.0982663185731738	0.5180539954326207	0.02172175584140339	125.01454162597656	125.02346801757812
131	125.02630615234375	15.005016666666668					1	DETECTED	125.0263 m/z @15.01 [CD8367_2.mzXML]	125.02630615234375	15.005016666666668	0.10105	20.002166666666668	19.901116666666667	9810.490234375	2239876.043050782	0	1182	1.4065948778831228	0.9299009876090192	0.5612077223722208	125.02562713623047	125.02700805664062
132	125.05719757080078	1.6569666666666667					1	DETECTED	125.0572 m/z @1.66 [CD8367_2.mzXML]	125.05719757080078	1.6569666666666667	1.58165	9.853116666666667	8.271466666666667	9227.91015625	856035.2547036743	0	1182	0.09203068488443278	54.91126355388358	108.82252710776716	125.0568618774414	125.05961608886719
133	125.10726165771484	9.099616666666666					1	DETECTED	125.1073 m/z @9.10 [CD8367_2.mzXML]	125.10726165771484	9.099616666666666	9.046083333333334	9.234016666666667	0.1879333333333335	6192.14599609375	34727.97524444609	0	1182	0.07899428860165436	1.7552926525529613	2.5105853051059226	125.1070785522461	125.10738372802734
134	126.0524673461914	1.85475					1	DETECTED	126.0525 m/z @1.85 [CD8367_2.mzXML]	126.0524673461914	1.85475	0.2473	19.874000000000002	19.626700000000003	31143.26171875	1393937.2875122067	0	1182	0.048281460517285435	1.475318477243433	0.3718753046981641	126.05221557617188	126.05672454833984
135	127.01214599609375	10.445533333333334					1	DETECTED	127.0121 m/z @10.45 [CD8367_2.mzXML]	127.01214599609375	10.445533333333334	5.947616666666667	17.125333333333334	11.177716666666667	16742.4375	1809180.6476548156	0	1182	0.09164942835576184	0.521509923958981	3.7393504915504905	127.00502014160156	127.0213394165039
136	127.03878784179688	1.9673666666666667					1	DETECTED	127.0388 m/z @1.97 [CD8367_2.mzXML]	127.03878784179688	1.9673666666666667	1.6569666666666667	17.664166666666667	16.0072	39925.98828125	6453231.972575473	0	1182	0.5342808025874526	12.689166266863412	28.992187419009788	127.02897644042969	127.0391845703125
137	127.04997253417969	1.3956166666666665					1	DETECTED	127.0500 m/z @1.40 [CD8367_2.mzXML]	127.04997253417969	1.3956166666666665	0.10105	20.002166666666668	19.901116666666667	9336.8720703125	4355221.743660554	0	1182	19.77247603818698	6.251472498869773	11.831011661632001	127.04972076416016	127.05438995361328
138	128.0106964111328	1.7692333333333332					1	DETECTED	128.0107 m/z @1.77 [CD8367_2.mzXML]	128.0106964111328	1.7692333333333332	1.721	19.9285	18.2075	9774.09765625	3352024.77298065	0	1182	13.27240691558384	184.41866866510338	362.79283194879594	128.0028076171875	128.01756286621094
139	128.07041931152344	2.4718666666666667					1	DETECTED	128.0704 m/z @2.47 [CD8367_2.mzXML]	128.07041931152344	2.4718666666666667	0.13775	19.801	19.663249999999998	20417.22265625	3057476.2981112045	0	1182	0.7678347746035992	1.6401643054141277	1.9425315686480151	128.06149291992188	128.0712127685547
140	129.0135498046875	16.348					1	DETECTED	129.0135 m/z @16.35 [CD8367_2.mzXML]	129.0135498046875	16.348	0.3204	20.002166666666668	19.681766666666668	9763.6376953125	4456131.698480834	0	1182	3.7487168988416535	0.6139960651209997	0.8821841194063634	129.0100860595703	129.02134704589844
141	129.054443359375	1.9395333333333333					1	DETECTED	129.0544 m/z @1.94 [CD8367_2.mzXML]	129.054443359375	1.9395333333333333	0.10105	20.002166666666668	19.901116666666667	37378.13671875	7085019.245420956	0	1182	1.3379197583489346	3.2422247949952765	11.609045198317851	129.05178833007812	129.0548095703125
142	129.06570434570312	1.84					1	DETECTED	129.0657 m/z @1.84 [CD8367_2.mzXML]	129.06570434570312	1.84	1.8115666666666668	14.210716666666666	12.399149999999999	194929.5	3086801.5773339234	0	1182	0.03750208815642475	218.03898007034013	3.5646856673004317	129.0656280517578	129.07559204101562
143	130.04966735839844	1.9814666666666667					1	DETECTED	130.0497 m/z @1.98 [CD8367_2.mzXML]	130.04966735839844	1.9814666666666667	0.15625	20.002166666666668	19.845916666666668	19600.13671875	2594630.739189026	0	1182	1.3981855116587683	5.7481233537086	3.5716259639539385	130.04922485351562	130.05038452148438
144	130.0648651123047	10.545366666666666					1	DETECTED	130.0649 m/z @10.55 [CD8367_2.mzXML]	130.0648651123047	10.545366666666666	0.6126333333333334	19.892166666666665	19.27953333333333	206625.28125	5623096.98385613	1	1182	0.08834789921090191	0.9783652944311017	0.09264926995513247	130.0576934814453	130.0720672607422
145	130.08604431152344	1.8832					1	DETECTED	130.0860 m/z @1.88 [CD8367_2.mzXML]	130.08604431152344	1.8832	0.11958333333333333	20.002166666666668	19.882583333333333	47946.71484375	2971498.181823182	0	1182	0.12553699085947212	2.7675386702527542	5.806603999691709	130.08555603027344	130.0867919921875
146	130.93280029296875	1.55275					1	DETECTED	130.9328 m/z @1.55 [CD8367_2.mzXML]	130.93280029296875	1.55275	1.4323000000000001	16.959	15.5267	18743.3671875	6506191.349074219	0	1182	0.24074691448719543	62.73149785398861	135.51971810046098	130.929443359375	130.93801879882812
147	130.96469116210938	1.5379666666666667					1	DETECTED	130.9647 m/z @1.54 [CD8367_2.mzXML]	130.96469116210938	1.5379666666666667	0.10105	19.983833333333333	19.882783333333332	1304905.375	1.458187684080633E7	0	1182	0.12551176608163495	1.0138714187084537	0.8487370242934139	130.96217346191406	130.97348022460938
148	131.01873779296875	1.5083166666666665					1	DETECTED	131.0187 m/z @1.51 [CD8367_2.mzXML]	131.01873779296875	1.5083166666666665	1.4323000000000001	16.03565	14.60335	34256.24609375	8365375.913200317	0	1182	0.12406373381723834	96.05360666520534	191.1072133304107	131.0150909423828	131.018798828125
149	131.04901123046875	8.326					1	DETECTED	131.0490 m/z @8.33 [CD8367_2.mzXML]	131.04901123046875	8.326	8.0242	16.385033333333332	8.360833333333332	5002.93017578125	1002076.7686982115	0	1182	0.20424297548920833	13.851612546940574	26.703225093881148	131.04888916015625	131.05091857910156
150	131.068359375	10.530933333333333					1	DETECTED	131.0684 m/z @10.53 [CD8367_2.mzXML]	131.068359375	10.530933333333333	0.4483166666666667	19.6545	19.206183333333332	18107.142578125	2602465.6680071107	0	1182	0.08899720616065387	10.38110804032134	13.530875761080926	131.06484985351562	131.07286071777344
151	131.08139038085938	2.6215333333333333					1	DETECTED	131.0814 m/z @2.62 [CD8367_2.mzXML]	131.08139038085938	2.6215333333333333	2.44485	9.263216666666667	6.818366666666666	4356.8095703125	759281.9686004028	0	1182	0.5778792755813402	19.29544382605417	37.59088765210834	131.08096313476562	131.08265686035156
152	131.44305419921875	4.0699					1	DETECTED	131.4431 m/z @4.07 [CD8367_2.mzXML]	131.44305419921875	4.0699	3.17955	4.591233333333333	1.4116833333333334	6152.47265625	331112.87167645263	0	1182	1.0978919581295834	0.7927687613485336	0.5855375226970672	131.44256591796875	131.45236206054688
153	131.74957275390625	4.0226					1	DETECTED	131.7496 m/z @4.02 [CD8367_2.mzXML]	131.74957275390625	4.0226	3.2093333333333334	4.68855	1.4792166666666668	4571.8125	271366.07269128424	0	1182	1.0666857580631715	0.9094290515616039	0.8188581031232077	131.74928283691406	131.74984741210938
154	131.95016479492188	0.6488999999999999					1	DETECTED	131.9502 m/z @0.65 [CD8367_2.mzXML]	131.95016479492188	0.6488999999999999	0.10105	20.002166666666668	19.901116666666667	4925.3095703125	2426553.539837645	0	1182	17.44334689308971	18.162924766511516	35.32584953302303	131.94973754882812	131.9507598876953
155	131.96836853027344	1.5379666666666667					1	DETECTED	131.9684 m/z @1.54 [CD8367_2.mzXML]	131.96836853027344	1.5379666666666667	1.4323000000000001	19.764499999999998	18.332199999999997	17812.08984375	2910042.7828830853	0	1182	10.514569197576822	37.71719374534939	141.25888210197877	131.9604949951172	131.97512817382812
156	132.04420471191406	9.509683333333333					1	DETECTED	132.0442 m/z @9.51 [CD8367_2.mzXML]	132.04420471191406	9.509683333333333	3.8685	16.793	12.924499999999998	7662.93603515625	1353574.5439245603	0	1182	0.08719443882871225	1.1455486585261365	1.3759847982271283	132.03562927246094	132.048095703125
157	132.0652618408203	2.746183333333333					1	DETECTED	132.0653 m/z @2.75 [CD8367_2.mzXML]	132.0652618408203	2.746183333333333	1.9673666666666667	17.125333333333334	15.157966666666667	148052.484375	9416541.385601899	0	1182	0.7679079772249922	1.7260117010004608	1.7641669500508508	132.0650634765625	132.06585693359375
158	132.07655334472656	1.85475					1	DETECTED	132.0766 m/z @1.85 [CD8367_2.mzXML]	132.07655334472656	1.85475	1.8257333333333332	10.621566666666666	8.795833333333333	226104.984375	3768403.154942777	0	1182	7.3581653874660375	129.1527986313456	256.0888355099246	132.0734100341797	132.0861053466797
159	132.09158325195312	4.5110166666666665					1	DETECTED	132.0916 m/z @4.51 [CD8367_2.mzXML]	132.09158325195312	4.5110166666666665	3.4983333333333335	4.5110166666666665	1.012683333333333	3356.658203125	113302.79935943606	0	1182	0.5662262626192165	0.5	null	132.0871124267578	132.09158325195312
160	132.10162353515625	4.0699					1	DETECTED	132.1016 m/z @4.07 [CD8367_2.mzXML]	132.10162353515625	4.0699	0.19276666666666667	19.9285	19.735733333333332	1578755.0	1.097270511573553E8	1	1182	1.1150126240531746	0.8784136875561352	0.6029261408492579	132.10118103027344	132.10208129882812
161	132.11390686035156	4.4321					1	DETECTED	132.1139 m/z @4.43 [CD8367_2.mzXML]	132.11390686035156	4.4321	3.452433333333333	4.558783333333333	1.1063500000000004	2973.1982421875	113327.45190579229	0	1182	0.8665823940577151	0.5646563456958148	0.12931269139162968	132.1124267578125	132.12318420410156
162	132.45506286621094	4.0226					1	DETECTED	132.4551 m/z @4.02 [CD8367_2.mzXML]	132.45506286621094	4.0226	3.1348	4.7217	1.5869000000000004	4562.68798828125	278372.2309108582	0	1182	1.0094018488815273	0.8937260644289258	0.7874521288578515	132.45474243164062	132.4552764892578
163	132.7650909423828	4.117366666666666					1	DETECTED	132.7651 m/z @4.12 [CD8367_2.mzXML]	132.7650909423828	4.117366666666666	3.1645833333333333	4.591233333333333	1.42665	5789.7421875	317147.4352776488	0	1182	1.177107070072866	0.7486749348400302	0.4973498696800605	132.76480102539062	132.76551818847656
164	132.95779418945312	11.7121					1	DETECTED	132.9578 m/z @11.71 [CD8367_2.mzXML]	132.95779418945312	11.7121	0.10105	20.002166666666668	19.901116666666667	387836.25	4.4086727755965084E7	0	1182	1.1644708750865576	0.8281905389097979	5.242081747411307	132.95770263671875	132.96107482910156
165	132.9871063232422	1.9115166666666668					1	DETECTED	132.9871 m/z @1.91 [CD8367_2.mzXML]	132.9871063232422	1.9115166666666668	1.8975166666666667	2.2793	0.38178333333333336	23392.220703125	186620.86429321292	0	1182	0.10144412918507029	13.635119047619037	26.270238095238074	132.9866485595703	132.9871063232422
166	132.9980010986328	1.5234999999999999					1	DETECTED	132.9980 m/z @1.52 [CD8367_2.mzXML]	132.9980010986328	1.5234999999999999	1.4323000000000001	1.6264166666666666	0.1941166666666665	25566.18359375	214594.36979638675	0	1182	0.1185785057079467	1.0642361111111134	1.0465261154960068	132.99790954589844	132.998046875
167	133.0340576171875	1.5379666666666667					1	DETECTED	133.0341 m/z @1.54 [CD8367_2.mzXML]	133.0340576171875	1.5379666666666667	0.8486999999999999	18.517333333333333	17.668633333333332	742437.6875	1.277613187512881E7	1	1182	0.140286794919539	44.47078530473316	1.0979187982491585	133.03125	133.03465270996094
168	133.04934692382812	2.8308833333333334					1	DETECTED	133.0493 m/z @2.83 [CD8367_2.mzXML]	133.04934692382812	2.8308833333333334	2.051833333333333	8.5928	6.540966666666668	8491.7001953125	974506.3510061344	0	1182	1.1111690282403224	4.198040348287443	3.5431060917052477	133.0487518310547	133.05860900878906
169	133.068603515625	2.5393666666666665					1	DETECTED	133.0686 m/z @2.54 [CD8367_2.mzXML]	133.068603515625	2.5393666666666665	1.3774833333333334	7.69395	6.316466666666667	8235.3974609375	790486.2013489685	0	1182	0.344540123176571	2.7182017701146135	3.4924047415289	133.05947875976562	133.06900024414062
170	133.07980346679688	1.85475					1	DETECTED	133.0798 m/z @1.85 [CD8367_2.mzXML]	133.07980346679688	1.85475	1.85475	10.209200000000001	8.354450000000002	10201.962890625	2531236.647521301	0	1182	7.391041186555754	null	null	133.07980346679688	133.08639526367188
171	133.10496520996094	3.9147833333333333					1	DETECTED	133.1050 m/z @3.91 [CD8367_2.mzXML]	133.10496520996094	3.9147833333333333	1.5083166666666665	15.038966666666665	13.530649999999998	70312.5234375	6117620.804748684	0	1182	1.0781756077977267	0.7410534405361023	0.47665439760051026	133.09632873535156	133.10549926757812
172	133.95828247070312	11.79595					1	DETECTED	133.9583 m/z @11.80 [CD8367_2.mzXML]	133.95828247070312	11.79595	0.10105	19.983833333333333	19.882783333333332	9346.93359375	1901017.2965624086	0	1182	0.7427511796343875	0.9886741154034726	1.0596373143795987	133.95797729492188	133.96627807617188
173	134.0184326171875	1.7833833333333333					1	DETECTED	134.0184 m/z @1.78 [CD8367_2.mzXML]	134.0184326171875	1.7833833333333333	1.7039166666666667	1.8975166666666667	0.1936	31102.794921875	163788.98374597164	0	1182	0.006727872271323543	1.2181208053691288	1.4065304419147748	134.01841735839844	134.01870727539062
174	134.03509521484375	1.5379666666666667					1	DETECTED	134.0351 m/z @1.54 [CD8367_2.mzXML]	134.03509521484375	1.5379666666666667	1.4137166666666665	19.032666666666668	17.61895	64442.765625	2166613.9232523483	0	1182	0.13688185484430204	2.8939655662989057	3.0803881058559734	134.03445434570312	134.0450439453125
175	134.05990600585938	10.011466666666667					1	DETECTED	134.0599 m/z @10.01 [CD8367_2.mzXML]	134.05990600585938	10.011466666666667	4.352533333333333	19.544833333333333	15.1923	6478.6669921875	1052335.5234279784	0	1182	0.2912406647566197	1.3423289430281322	30.336764525214534	134.0586395263672	134.06710815429688
176	134.10595703125	4.133					1	DETECTED	134.1060 m/z @4.13 [CD8367_2.mzXML]	134.10595703125	4.133	3.3909833333333332	4.67225	1.2812666666666668	4577.9111328125	241131.40031585688	0	1182	0.9083112044799333	0.8633678488803036	0.7267356977606073	134.1057586669922	134.1063232421875
177	134.9581756591797	11.7121					1	DETECTED	134.9582 m/z @11.71 [CD8367_2.mzXML]	134.9581756591797	11.7121	0.10105	20.002166666666668	19.901116666666667	56804.5390625	8530978.159455992	0	1182	1.4839996455140927	0.7739739279665415	5.765085937991838	134.94822692871094	134.9589385986328
178	134.9961700439453	1.5379666666666667					1	DETECTED	134.9962 m/z @1.54 [CD8367_2.mzXML]	134.9961700439453	1.5379666666666667	1.4323000000000001	9.853116666666667	8.420816666666667	104454.1796875	2708184.3711425797	0	1182	0.8301596630754495	6.296216787107635	9.365784042919785	134.9926300048828	135.0033416748047
179	135.03179931640625	1.5083166666666665					1	DETECTED	135.0318 m/z @1.51 [CD8367_2.mzXML]	135.03179931640625	1.5083166666666665	1.4137166666666665	18.276666666666664	16.862949999999998	70017.5234375	4824712.967281404	0	1182	0.19551436622753493	47.58623321907238	95.68834994893122	135.0313720703125	135.03248596191406
180	135.0436248779297	12.0056					1	DETECTED	135.0436 m/z @12.01 [CD8367_2.mzXML]	135.0436248779297	12.0056	5.7558	12.07075	6.3149500000000005	3216.943115234375	526064.3587324829	0	1182	1.861287933108457	0.5052121667893373	0.010424333578674666	135.0436248779297	135.04417419433594
181	136.04782104492188	1.8115666666666668					1	DETECTED	136.0478 m/z @1.81 [CD8367_2.mzXML]	136.04782104492188	1.8115666666666668	1.7974166666666667	2.39025	0.5928333333333333	266901.0	1480386.9149553226	0	1182	0.06723898243163928	8.173802269598486	16.859525061232738	136.0476837158203	136.0479736328125
182	136.0615234375	7.799283333333333					1	DETECTED	136.0615 m/z @7.80 [CD8367_2.mzXML]	136.0615234375	7.799283333333333	0.10105	20.002166666666668	19.901116666666667	6684.10595703125	3229357.9962715167	0	1182	16.83415332275582	1.2925768682857972	0.375257446328825	136.06112670898438	136.06192016601562
183	136.0755157470703	3.9300333333333333					1	DETECTED	136.0755 m/z @3.93 [CD8367_2.mzXML]	136.0755157470703	3.9300333333333333	2.0236	18.221166666666665	16.197566666666667	8967.21484375	1800059.1040479434	0	1182	1.9725282392934518	4.248133512842481	7.49626702568496	136.0745391845703	136.08396911621094
184	136.95361328125	11.7121					1	DETECTED	136.9536 m/z @11.71 [CD8367_2.mzXML]	136.95361328125	11.7121	0.19276666666666667	19.892166666666665	19.699399999999997	26152.14453125	3705449.7313499134	0	1182	1.2580416388762092	0.9162714924096957	0.37790153480161265	136.95309448242188	136.95433044433594
185	136.96920776367188	1.6264166666666666					1	DETECTED	136.9692 m/z @1.63 [CD8367_2.mzXML]	136.96920776367188	1.6264166666666666	1.5672	1.6721666666666666	0.10496666666666665	26491.24609375	118943.91504931642	0	1182	0.07502905089028356	0.8862932732901768	0.7725865465803535	136.968994140625	136.96939086914062
186	137.04566955566406	3.3450333333333333					1	DETECTED	137.0457 m/z @3.35 [CD8367_2.mzXML]	137.04566955566406	3.3450333333333333	1.8115666666666668	8.765983333333333	6.954416666666666	18789.69921875	1145770.2812422488	0	1182	0.456918922878478	0.6725614553354079	0.3781203993522816	137.04510498046875	137.05104064941406
187	137.0596160888672	9.324133333333332					1	DETECTED	137.0596 m/z @9.32 [CD8367_2.mzXML]	137.0596160888672	9.324133333333332	3.8529833333333334	10.967	7.114016666666667	9452.1044921875	711732.5131004641	0	1182	0.0804628476233109	0.6501390627808293	0.192580593693448	137.05862426757812	137.05990600585938
188	137.13232421875	6.7764					1	DETECTED	137.1323 m/z @6.78 [CD8367_2.mzXML]	137.13232421875	6.7764	0.10105	20.002166666666668	19.901116666666667	7353.1025390625	3879724.1950357044	0	1182	3.5945000912154654	1.4906421885494143	0.5861230566285396	137.13156127929688	137.13265991210938
189	138.0522918701172	1.85475					1	DETECTED	138.0523 m/z @1.85 [CD8367_2.mzXML]	138.0522918701172	1.85475	0.3938333333333333	19.5085	19.11466666666667	471608.84375	3123544.8316776757	0	1182	0.05092496689412074	4.743853386800984	4.001035762860096	138.04698181152344	138.0604705810547
190	138.9062957763672	1.7692333333333332					1	DETECTED	138.9063 m/z @1.77 [CD8367_2.mzXML]	138.9062957763672	1.7692333333333332	1.6721666666666666	2.222933333333333	0.5507666666666666	39081.2890625	615426.9886445311	0	1182	0.16963099322007258	2.837053571428572	4.209813168313676	138.90597534179688	138.9062957763672
191	139.00242614746094	3.3450333333333333					1	DETECTED	139.0024 m/z @3.35 [CD8367_2.mzXML]	139.00242614746094	3.3450333333333333	3.0614500000000002	5.4936	2.4321499999999996	2686.421630859375	134351.68078054808	0	1182	0.27529067559983345	4.288245665589189	7.576491331178378	139.00192260742188	139.00274658203125
192	139.04165649414062	14.423333333333334					1	DETECTED	139.0417 m/z @14.42 [CD8367_2.mzXML]	139.04165649414062	14.423333333333334	0.13775	20.002166666666668	19.864416666666667	134587.234375	2.2580948004678924E7	1	1182	3.8225295418105105	0.8515193770923192	0.5906955037890326	139.0354461669922	139.05018615722656
193	140.04115295410156	14.180416666666668					1	DETECTED	140.0412 m/z @14.18 [CD8367_2.mzXML]	140.04115295410156	14.180416666666668	9.133183333333333	16.793	7.659816666666666	7301.32666015625	1567114.0952637026	0	1182	3.2153579536254213	0.7588134093265615	0.3981206606675363	140.04100036621094	140.04957580566406
194	140.06776428222656	1.7833833333333333					1	DETECTED	140.0678 m/z @1.78 [CD8367_2.mzXML]	140.06776428222656	1.7833833333333333	0.2473	19.636166666666668	19.38886666666667	1114848.875	6614846.510808255	1	1182	0.05055306096839596	2.9198682213537563	1.4690658930486666	140.06773376464844	140.07098388671875
195	140.90322875976562	1.7539166666666666					1	DETECTED	140.9032 m/z @1.75 [CD8367_2.mzXML]	140.90322875976562	1.7539166666666666	1.6721666666666666	16.40315	14.730983333333334	26871.642578125	1747181.4219778138	0	1182	0.448380853758112	3.414111511382704	5.68771129138678	140.90170288085938	140.90347290039062
196	140.9524688720703	18.0545					1	DETECTED	140.9525 m/z @18.05 [CD8367_2.mzXML]	140.9524688720703	18.0545	0.2655166666666667	19.380166666666664	19.114649999999997	2086.103271484375	798888.5217385255	0	1182	0.598318416068512	0.5372608889959046	0.07452177799180934	140.951904296875	140.95277404785156
197	141.0099639892578	10.445533333333334					1	DETECTED	141.0100 m/z @10.45 [CD8367_2.mzXML]	141.0099639892578	10.445533333333334	1.3593333333333333	16.4583	15.098966666666668	35708.078125	1990240.8525426644	0	1182	0.10274915136420226	0.5192311239032239	0.030830335709443397	141.00634765625	141.0159912109375
198	141.03848266601562	13.973883333333333					1	DETECTED	141.0385 m/z @13.97 [CD8367_2.mzXML]	141.03848266601562	13.973883333333333	2.7321999999999997	16.4216	13.689400000000003	5104.7158203125	2056429.2913703932	0	1182	1.558082828602105	0.6088678890023885	0.18206652897662387	141.0291290283203	141.04087829589844
199	141.05210876464844	9.340216666666667					1	DETECTED	141.0521 m/z @9.34 [CD8367_2.mzXML]	141.05210876464844	9.340216666666667	0.17451666666666668	10.209200000000001	10.034683333333334	68081.53125	1271988.1106103228	0	1182	0.10843218865734272	0.6293080468940124	0.38703111571406046	141.05165100097656	141.0547637939453
200	141.09132385253906	11.69545					1	DETECTED	141.0913 m/z @11.70 [CD8367_2.mzXML]	141.09132385253906	11.69545	0.15625	20.002166666666668	19.845916666666668	2659.4697265625	1481522.1242879948	0	1182	14.036335737288733	0.8599346864022925	0.7198693728045852	141.09022521972656	141.09681701660156
201	142.04725646972656	1.8115666666666668					1	DETECTED	142.0473 m/z @1.81 [CD8367_2.mzXML]	142.04725646972656	1.8115666666666668	1.7539166666666666	19.636166666666668	17.882250000000003	22533.48046875	1823271.0310953371	0	1182	0.15215938535564022	155.09323503902812	4.56721446877534	142.04180908203125	142.0540313720703
202	142.0650634765625	9.205516666666666					1	DETECTED	142.0651 m/z @9.21 [CD8367_2.mzXML]	142.0650634765625	9.205516666666666	1.5234999999999999	13.443416666666668	11.919916666666667	109301.359375	1871970.3178030376	0	1182	0.09604431807647273	1.6976409795349603	1.301353584167591	142.05966186523438	142.066162109375
203	142.9477081298828	1.6569666666666667					1	DETECTED	142.9477 m/z @1.66 [CD8367_2.mzXML]	142.9477081298828	1.6569666666666667	1.1404166666666666	19.050833333333333	17.910416666666666	21735.234375	1338455.2645396423	0	1182	0.04622255655688101	6.275195894536902	30.609955959678807	142.9378204345703	142.95028686523438
204	143.00709533691406	10.445533333333334					1	DETECTED	143.0071 m/z @10.45 [CD8367_2.mzXML]	143.00709533691406	10.445533333333334	1.4323000000000001	11.568150000000001	10.135850000000001	10279.7861328125	1112344.191455353	0	1182	8.9176959896392	0.5908343703904159	0.016985611133090366	143.00120544433594	143.0121307373047
205	143.03114318847656	1.7974166666666667					1	DETECTED	143.0311 m/z @1.80 [CD8367_2.mzXML]	143.03114318847656	1.7974166666666667	0.2473	19.216	18.968700000000002	257263.265625	4041488.246974849	0	1182	0.8835835186824652	4.131526403014253	5.3270801748753405	143.02828979492188	143.03411865234375
206	143.0536346435547	1.8257333333333332					1	DETECTED	143.0536 m/z @1.83 [CD8367_2.mzXML]	143.0536346435547	1.8257333333333332	1.8115666666666668	15.667016666666665	13.855449999999998	783650.375	4823603.6264122	0	1182	0.05122333581115468	211.5118060848586	545.3491102703653	143.04595947265625	143.0574951171875
207	143.07286071777344	9.205516666666666					1	DETECTED	143.0729 m/z @9.21 [CD8367_2.mzXML]	143.07286071777344	9.205516666666666	0.10105	20.002166666666668	19.901116666666667	134009.921875	3462318.852251491	0	1182	0.09270696100326603	0.5230047470399526	1.3424174036166592	143.06930541992188	143.08282470703125
208	144.04425048828125	9.191483333333334					1	DETECTED	144.0443 m/z @9.19 [CD8367_2.mzXML]	144.04425048828125	9.191483333333334	1.8975166666666667	9.975533333333335	8.078016666666668	33966.12890625	2105972.138752075	0	1182	0.09407439009077478	0.5143543315067679	0.017264818693072212	144.0346221923828	144.044677734375
209	144.06533813476562	19.5085					1	DETECTED	144.0653 m/z @19.51 [CD8367_2.mzXML]	144.06533813476562	19.5085	0.10105	19.946833333333334	19.845783333333333	2087.32421875	1149608.8500737906	0	1182	18.71586668499015	0.5112929141472304	0.022585828294460764	144.05868530273438	144.0658721923828
210	144.0803680419922	9.191483333333334					1	DETECTED	144.0804 m/z @9.19 [CD8367_2.mzXML]	144.0803680419922	9.191483333333334	9.099616666666666	19.983833333333333	10.884216666666667	1274668.375	1.0593709415600771E7	1	1182	0.09186257117537266	1.768659178717791	1.7506353180674514	144.07273864746094	144.08282470703125
211	144.1017303466797	1.85475					1	DETECTED	144.1017 m/z @1.85 [CD8367_2.mzXML]	144.1017303466797	1.85475	0.48506666666666665	19.96516666666667	19.4801	279539.71875	8922526.426943326	0	1182	13.348767166000043	0.5874954867343896	0.10237792525572646	144.10105895996094	144.10232543945312
212	144.98069763183594	1.5234999999999999					1	DETECTED	144.9807 m/z @1.52 [CD8367_2.mzXML]	144.98069763183594	1.5234999999999999	1.4323000000000001	19.361833333333333	17.92953333333333	47348.91015625	2316518.1235296926	0	1182	0.18262012177147668	69.1859007848961	1.2165423848840948	144.97967529296875	144.98170471191406
213	144.99180603027344	1.8257333333333332					1	DETECTED	144.9918 m/z @1.83 [CD8367_2.mzXML]	144.99180603027344	1.8257333333333332	0.4301333333333333	16.4583	16.028166666666667	88963.4765625	3625047.182270463	0	1182	0.41945371224733985	123.60014049651437	341.94594291522037	144.98939514160156	144.99227905273438
214	145.04925537109375	1.9673666666666667					1	DETECTED	145.0493 m/z @1.97 [CD8367_2.mzXML]	145.04925537109375	1.9673666666666667	0.15625	19.983833333333333	19.827583333333333	214306.28125	1.4173710271862822E7	0	1182	0.289831171351846	1.5376164118480522	0.6634550850432755	145.04872131347656	145.04978942871094
215	145.06475830078125	9.191483333333334					1	DETECTED	145.0648 m/z @9.19 [CD8367_2.mzXML]	145.06475830078125	9.191483333333334	9.1486	9.277916666666666	0.12931666666666608	9586.0888671875	33601.40431231653	0	1182	0.03743775301992969	1.5077730275942158	2.0155460551884317	145.06454467773438	145.0648956298828
216	145.08396911621094	9.191483333333334					1	DETECTED	145.0840 m/z @9.19 [CD8367_2.mzXML]	145.08396911621094	9.191483333333334	9.117033333333334	18.976999999999997	9.859966666666663	109942.640625	1176160.2155634433	0	1182	0.09542482786076434	2.044221338382135	1.78352383455226	145.0838623046875	145.08604431152344
217	146.05963134765625	9.191483333333334					1	DETECTED	146.0596 m/z @9.19 [CD8367_2.mzXML]	146.05963134765625	9.191483333333334	2.746183333333333	17.516000000000002	14.769816666666669	1053567.5	9012825.489228316	0	1182	0.09122208709665713	1.722769412664065	1.7255578607569904	146.05250549316406	146.06016540527344
218	146.0809326171875	2.0377					1	DETECTED	146.0809 m/z @2.04 [CD8367_2.mzXML]	146.0809326171875	2.0377	0.10105	19.91033333333333	19.80928333333333	70301.578125	6410619.059720606	0	1182	0.8321151135484903	1.5553965832247751	1.1539457613241282	146.08041381835938	146.0874786376953
219	146.1173553466797	1.84					1	DETECTED	146.1174 m/z @1.84 [CD8367_2.mzXML]	146.1173553466797	1.84	1.8115666666666668	9.356833333333332	7.545266666666666	116250.7578125	8500772.031785825	0	1182	0.046264783095980144	130.5300836866842	256.9715985821552	146.11729431152344	146.1177520751953
220	147.0029754638672	1.5083166666666665					1	DETECTED	147.0030 m/z @1.51 [CD8367_2.mzXML]	147.0029754638672	1.5083166666666665	1.4137166666666665	16.885	15.471283333333336	233001.796875	7635615.524609065	0	1182	11.159524985843872	55.80360277470637	112.57586839428745	146.9938507080078	147.0085906982422
221	147.02871704101562	3.2996166666666666					1	DETECTED	147.0287 m/z @3.30 [CD8367_2.mzXML]	147.02871704101562	3.2996166666666666	3.1348	15.869216666666667	12.734416666666666	7035.1591796875	1649268.5998821412	0	1182	0.2916019741375546	38.63206593184342	1.9331718175525852	147.02850341796875	147.02955627441406
222	147.063232421875	9.191483333333334					1	DETECTED	147.0632 m/z @9.19 [CD8367_2.mzXML]	147.063232421875	9.191483333333334	0.11958333333333333	20.002166666666668	19.882583333333333	84068.2421875	3124154.2131296694	0	1182	0.09694483732359416	0.56018942604707	0.07681993705486187	147.05343627929688	147.06588745117188
223	147.07615661621094	1.9395333333333333					1	DETECTED	147.0762 m/z @1.94 [CD8367_2.mzXML]	147.07615661621094	1.9395333333333333	1.7833833333333333	13.336233333333332	11.55285	162447.421875	7243332.58956481	0	1182	0.5008616742347793	11.269312870746255	8.997681801649307	147.06700134277344	147.07919311523438
224	147.11257934570312	1.5962833333333333					1	DETECTED	147.1126 m/z @1.60 [CD8367_2.mzXML]	147.11257934570312	1.5962833333333333	1.5083166666666665	15.196816666666667	13.688500000000001	195816.15625	3901599.009798002	0	1182	0.12682550860846864	5.0808709391439075	1.2437123806395038	147.1038360595703	147.11712646484375
225	148.0424346923828	2.051833333333333					1	DETECTED	148.0424 m/z @2.05 [CD8367_2.mzXML]	148.0424346923828	2.051833333333333	0.21093333333333333	14.07145	13.860516666666667	42912.57421875	3311912.6249978924	0	1182	0.3672290162091256	3.455774515894337	0.779153353626758	148.03872680664062	148.05043029785156
226	148.06040954589844	1.85475					1	DETECTED	148.0604 m/z @1.85 [CD8367_2.mzXML]	148.06040954589844	1.85475	1.8115666666666668	15.522483333333334	13.710916666666666	20792.529296875	1680067.710322998	0	1182	0.05719821417698778	21.119802169920938	42.263717900705466	148.0598602294922	148.06900024414062
227	148.0795440673828	2.051833333333333					1	DETECTED	148.0795 m/z @2.05 [CD8367_2.mzXML]	148.0795440673828	2.051833333333333	0.10105	19.96516666666667	19.864116666666668	6206.181640625	2451613.4527971204	0	1182	17.994531171339755	5.091318017548507	3.2518655051708665	148.0748291015625	148.08265686035156
228	148.0966796875	2.151683333333333					1	DETECTED	148.0967 m/z @2.15 [CD8367_2.mzXML]	148.0966796875	2.151683333333333	1.3774833333333334	11.8939	10.516416666666666	11461.5673828125	1126554.4135039672	0	1182	0.8517254071683693	1.5787189788403784	1.7942341872665706	148.0962677001953	148.09910583496094
229	148.9349822998047	1.7377166666666668					1	DETECTED	148.9350 m/z @1.74 [CD8367_2.mzXML]	148.9349822998047	1.7377166666666668	1.6569666666666667	12.122000000000002	10.465033333333334	59341.42578125	2215225.591618774	0	1182	0.14861294762928456	64.79896800825586	1.5003048309823674	148.93418884277344	148.9352569580078
230	149.011962890625	1.5379666666666667					1	DETECTED	149.0120 m/z @1.54 [CD8367_2.mzXML]	149.011962890625	1.5379666666666667	0.11958333333333333	19.728	19.608416666666667	171712.203125	4648477.524435792	0	1182	0.13817797458718895	0.5956434927503628	0.058434057529476724	149.00209045410156	149.0120849609375
231	149.02304077148438	12.453333333333335					1	DETECTED	149.0230 m/z @12.45 [CD8367_2.mzXML]	149.02304077148438	12.453333333333335	0.10105	20.002166666666668	19.901116666666667	85296.484375	3.6410116150198966E7	1	1182	11.997013136591338	0.8571766755137792	0.06971700703497596	149.022705078125	149.02334594726562
232	149.0597381591797	8.390266666666667					1	DETECTED	149.0597 m/z @8.39 [CD8367_2.mzXML]	149.0597381591797	8.390266666666667	7.95575	8.506400000000001	0.550650000000001	6976.70361328125	118113.66717474368	0	1182	0.39252981924922636	0.6336350734532628	0.26727014690652545	149.05934143066406	149.0597381591797
233	149.99267578125	1.7692333333333332					1	DETECTED	149.9927 m/z @1.77 [CD8367_2.mzXML]	149.99267578125	1.7692333333333332	0.10105	20.002166666666668	19.901116666666667	13257.705078125	5856461.820604798	0	1182	17.732151428176355	5.9649069346894334	7.596707203620882	149.99253845214844	150.0026397705078
234	150.0093231201172	19.216					1	DETECTED	150.0093 m/z @19.22 [CD8367_2.mzXML]	150.0093231201172	19.216	0.22916666666666666	19.892166666666665	19.662999999999997	5232.0966796875	5067035.694908204	0	1182	17.678939526090137	0.5178061990326629	0.035612398065325804	150.0032958984375	150.01564025878906
235	150.02630615234375	12.419					1	DETECTED	150.0263 m/z @12.42 [CD8367_2.mzXML]	150.02630615234375	12.419	0.11958333333333333	19.983833333333333	19.86425	7294.84326171875	3429500.334253172	0	1182	16.47980115492607	0.8075281348031409	3.2021086599782547	150.0168914794922	150.02708435058594
236	150.04629516601562	10.516516666666666					1	DETECTED	150.0463 m/z @10.52 [CD8367_2.mzXML]	150.04629516601562	10.516516666666666	2.2793	10.590116666666667	8.310816666666668	4541.9833984375	1221640.7028034057	0	1182	0.10989121983670991	0.5044675284734125	0.008935056946824772	150.038330078125	150.04644775390625
237	150.05813598632812	2.7045000000000003					1	DETECTED	150.0581 m/z @2.70 [CD8367_2.mzXML]	150.05813598632812	2.7045000000000003	1.8688666666666667	17.99816666666667	16.129300000000004	73346.71875	3270473.846238495	0	1182	0.24142993597461215	1.0236464656865212	0.4317979583041541	150.05227661132812	150.06369018554688
238	150.0870361328125	1.84					1	DETECTED	150.0870 m/z @1.84 [CD8367_2.mzXML]	150.0870361328125	1.84	1.8115666666666668	9.063916666666668	7.252350000000001	12538.5234375	927072.6460025334	0	1182	7.149515167905612	126.6918327521737	252.15688240833381	150.0775146484375	150.09298706054688
239	150.9320068359375	1.7833833333333333					1	DETECTED	150.9320 m/z @1.78 [CD8367_2.mzXML]	150.9320068359375	1.7833833333333333	1.6721666666666666	1.7974166666666667	0.12525000000000008	20036.115234375	124146.24745361326	0	1182	0.13040604571452818	0.5630900644387832	0.1261801288775663	150.9319610595703	150.93215942382812
240	150.9765625	2.2083					1	DETECTED	150.9766 m/z @2.21 [CD8367_2.mzXML]	150.9765625	2.2083	0.10105	20.002166666666668	19.901116666666667	18427.09765625	2711479.9912290666	0	1182	9.789481609094013	1.950331743818427	6.462999459380711	150.96775817871094	150.97683715820312
241	151.0461883544922	2.151683333333333					1	DETECTED	151.0462 m/z @2.15 [CD8367_2.mzXML]	151.0461883544922	2.151683333333333	1.4323000000000001	10.8863	9.454	13745.2333984375	1846324.1942789922	0	1182	9.44154508929999	6.588752480180837	11.50553016557205	151.03842163085938	151.05419921875
242	151.06130981445312	8.523383333333333					1	DETECTED	151.0613 m/z @8.52 [CD8367_2.mzXML]	151.06130981445312	8.523383333333333	2.5393666666666665	8.627199999999998	6.087833333333332	8120.48583984375	546043.6637341918	0	1182	5.884757685733032	0.5078839285093483	0.013881719550069784	151.06106567382812	151.06214904785156
243	152.0218505859375	1.8115666666666668					1	DETECTED	152.0219 m/z @1.81 [CD8367_2.mzXML]	152.0218505859375	1.8115666666666668	1.0125166666666667	11.165633333333334	10.153116666666667	145600.9375	3338849.941920076	0	1182	0.02706157973583334	0.6576098840011966	10.89514623057005	152.01609802246094	152.03184509277344
244	152.0540313720703	2.6494					1	DETECTED	152.0540 m/z @2.65 [CD8367_2.mzXML]	152.0540313720703	2.6494	0.10105	19.983833333333333	19.882783333333332	3417.146728515625	1256896.0597939452	0	1182	7.6029071226438045	3.9011092144590287	2.378524425937307	152.04653930664062	152.05642700195312
245	152.94692993164062	1.5962833333333333					1	DETECTED	152.9469 m/z @1.60 [CD8367_2.mzXML]	152.94692993164062	1.5962833333333333	1.5379666666666667	10.064916666666667	8.52695	85896.4921875	5040528.7424450675	0	1182	0.07519475217050697	2.047966679270105	3.7708473489279988	152.93829345703125	152.9470672607422
246	153.0406036376953	3.8529833333333334					1	DETECTED	153.0406 m/z @3.85 [CD8367_2.mzXML]	153.0406036376953	3.8529833333333334	3.6046833333333335	4.117366666666666	0.5126833333333329	1956.624267578125	34984.711775146476	0	1182	0.10959036021483293	1.032386897570143	1.064773795140286	153.04017639160156	153.0408935546875
247	153.057373046875	13.769133333333334					1	DETECTED	153.0574 m/z @13.77 [CD8367_2.mzXML]	153.057373046875	13.769133333333334	1.4137166666666665	19.636166666666668	18.222450000000002	82195.2578125	1.3469761398796756E7	0	1182	2.110918237909539	0.8025381999797506	0.2904636052792535	153.05189514160156	153.06610107421875
248	153.12716674804688	10.137483333333334					1	DETECTED	153.1272 m/z @10.14 [CD8367_2.mzXML]	153.12716674804688	10.137483333333334	0.5945333333333332	19.983833333333333	19.3893	10411.443359375	1367156.531473358	0	1182	0.07182836367245748	1.1557625807048626	0.01383441723486689	153.12680053710938	153.12786865234375
249	154.0264129638672	1.85475					1	DETECTED	154.0264 m/z @1.85 [CD8367_2.mzXML]	154.0264129638672	1.85475	1.7974166666666667	16.2191	14.421683333333334	62402.25	1513329.1886678166	0	1182	0.04093838285339535	67.8624815135757	179.56625310032553	154.01974487304688	154.03419494628906
250	154.0572052001953	13.9904					1	DETECTED	154.0572 m/z @13.99 [CD8367_2.mzXML]	154.0572052001953	13.9904	12.0056	15.540833333333333	3.535233333333334	4222.076171875	500628.68073080445	0	1182	2.5414698689820128	0.8905767163778049	0.7811534327556098	154.05645751953125	154.0576171875
251	154.08578491210938	11.599483333333334					1	DETECTED	154.0858 m/z @11.60 [CD8367_2.mzXML]	154.08578491210938	11.599483333333334	2.9739500000000003	11.599483333333334	8.625533333333333	18010.619140625	1719445.3651847541	0	1182	7.641189077887558	0.5	null	154.08343505859375	154.086181640625
252	154.87991333007812	1.7692333333333332					1	DETECTED	154.8799 m/z @1.77 [CD8367_2.mzXML]	154.87991333007812	1.7692333333333332	1.7539166666666666	19.490166666666667	17.736250000000002	8957.916015625	2206710.0521395267	0	1182	0.3455137982099006	578.9853101196962	1156.9706202393925	154.87986755371094	154.8828125
253	155.02809143066406	2.7045000000000003					1	DETECTED	155.0281 m/z @2.70 [CD8367_2.mzXML]	155.02809143066406	2.7045000000000003	1.1948833333333333	19.9285	18.733616666666666	15866.8505859375	1737252.228580902	0	1182	0.6418359752560847	2.6057233942335265	4.101079232780705	155.0259552001953	155.031494140625
254	155.06776428222656	10.29855					1	DETECTED	155.0678 m/z @10.30 [CD8367_2.mzXML]	155.06776428222656	10.29855	9.117033333333334	10.431516666666665	1.3144833333333317	9457.0107421875	197600.17202908278	0	1182	0.4027075460959306	0.5562694841376189	1.4881145802260491	155.06045532226562	155.06826782226562
255	155.13058471679688	14.904233333333334					1	DETECTED	155.1306 m/z @14.90 [CD8367_2.mzXML]	155.13058471679688	14.904233333333334	0.10105	20.002166666666668	19.901116666666667	399986.0	8.330231233705366E7	0	1182	7.343328772029482	0.6758858832662894	0.7413390670019794	155.130126953125	155.13125610351562
256	156.04176330566406	1.7833833333333333					1	DETECTED	156.0418 m/z @1.78 [CD8367_2.mzXML]	156.04176330566406	1.7833833333333333	1.7377166666666668	10.101516666666667	8.3638	476424.53125	7964346.885384737	1	1182	0.03935756330585538	92.57896293422286	1.0868311037869185	156.0417022705078	156.04200744628906
257	156.0765838623047	1.84					1	DETECTED	156.0766 m/z @1.84 [CD8367_2.mzXML]	156.0765838623047	1.84	1.5379666666666667	14.987883333333334	13.449916666666667	32395.95703125	2096631.6132806393	0	1182	1.1303092461346755	6.693486582859277	2.7175889330693135	156.06787109375	156.07748413085938
258	156.13417053222656	14.937433333333333					1	DETECTED	156.1342 m/z @14.94 [CD8367_2.mzXML]	156.13417053222656	14.937433333333333	0.10105	19.983833333333333	19.882783333333332	18380.919921875	5315804.637315643	0	1182	7.700593206803841	0.765132442113462	0.6697254896342494	156.13351440429688	156.13470458984375
259	157.12779235839844	14.904233333333334					1	DETECTED	157.1278 m/z @14.90 [CD8367_2.mzXML]	157.12779235839844	14.904233333333334	0.10105	20.002166666666668	19.901116666666667	107090.3984375	2.412815164058979E7	0	1182	6.803419075165481	0.6818236834431077	0.34085190010318683	157.12197875976562	157.12828063964844
260	158.1311798095703	14.904233333333334					1	DETECTED	158.1312 m/z @14.90 [CD8367_2.mzXML]	158.1311798095703	14.904233333333334	0.21093333333333333	19.91033333333333	19.699399999999997	6869.84033203125	1922305.5391022954	0	1182	7.07671936013098	0.670353154158698	0.7680715040760018	158.13058471679688	158.13162231445312
261	158.92770385742188	1.5672					1	DETECTED	158.9277 m/z @1.57 [CD8367_2.mzXML]	158.92770385742188	1.5672	1.4639666666666666	12.0056	10.541633333333333	37039.95703125	1750867.2331995242	0	1182	0.10644183474806312	51.05731352922185	101.1146270584437	158.92152404785156	158.9365234375
262	158.96372985839844	1.6417					1	DETECTED	158.9637 m/z @1.64 [CD8367_2.mzXML]	158.96372985839844	1.6417	1.5962833333333333	1.9395333333333333	0.34325000000000006	417263.25	2403133.3646469736	0	1182	0.06785962847261828	2.5289381425679114	3.4651259199625173	158.96351623535156	158.9641571044922
263	159.00515747070312	1.7833833333333333					1	DETECTED	159.0052 m/z @1.78 [CD8367_2.mzXML]	159.00515747070312	1.7833833333333333	1.4137166666666665	4.8048166666666665	3.3911	13301.4736328125	690854.7597994691	0	1182	1.6537758167431322	2.64033931534458	4.1582532096684375	159.00491333007812	159.01397705078125
264	159.06497192382812	2.4987					1	DETECTED	159.0650 m/z @2.50 [CD8367_2.mzXML]	159.06497192382812	2.4987	1.8832	18.109666666666666	16.226466666666667	10310.9560546875	1422661.1738360897	0	1182	0.4175004830785731	3.1314314219921076	5.977127482032481	159.0645751953125	159.06658935546875
265	159.0916748046875	9.205516666666666					1	DETECTED	159.0917 m/z @9.21 [CD8367_2.mzXML]	159.0916748046875	9.205516666666666	5.284366666666667	19.563166666666667	14.2788	91682.96875	2117117.033614012	0	1182	0.09395609909580216	0.5366063724778695	1.3246185454995354	159.09140014648438	159.1011505126953
266	159.149169921875	8.800483333333334					1	DETECTED	159.1492 m/z @8.80 [CD8367_2.mzXML]	159.149169921875	8.800483333333334	1.3042	13.381633333333333	12.077433333333333	35001.796875	2741676.7020257865	0	1182	0.15654467942865935	4.768938510353267	2.2377630460045475	159.14288330078125	159.1493682861328
267	159.98208618164062	11.165633333333334					1	DETECTED	159.9821 m/z @11.17 [CD8367_2.mzXML]	159.98208618164062	11.165633333333334	0.10105	20.002166666666668	19.901116666666667	4402.77685546875	1833534.4365264894	0	1182	19.075018140949812	0.8993161363208435	0.7986322726416871	159.98126220703125	159.98277282714844
268	160.0602264404297	2.59415					1	DETECTED	160.0602 m/z @2.59 [CD8367_2.mzXML]	160.0602264404297	2.59415	1.8975166666666667	19.1425	17.24498333333333	273497.0625	1.776057300224588E7	1	1182	0.7005781203995811	2.264245364556069	2.292571828493839	160.0536346435547	160.06321716308594
269	160.0756378173828	9.205516666666666					1	DETECTED	160.0756 m/z @9.21 [CD8367_2.mzXML]	160.0756378173828	9.205516666666666	0.21093333333333333	10.685033333333333	10.4741	50043.34765625	1040856.2254232472	0	1182	0.09215471193972924	0.5668329416511225	2.8483955127886995	160.07484436035156	160.07870483398438
270	160.1331024169922	10.101516666666667					1	DETECTED	160.1331 m/z @10.10 [CD8367_2.mzXML]	160.1331024169922	10.101516666666667	1.8688666666666667	10.24465	8.375783333333333	22186.5234375	6463722.677259766	0	1182	0.0927061791713637	0.509975378370624	0.015026954967370576	160.13284301757812	160.1333465576172
271	161.0120391845703	1.5083166666666665					1	DETECTED	161.0120 m/z @1.51 [CD8367_2.mzXML]	161.0120391845703	1.5083166666666665	1.4137166666666665	1.58165	0.1679333333333335	14797.0546875	113543.25439685067	0	1182	0.18714091718196557	0.8818818222861359	0.7767522293987802	161.01161193847656	161.01223754882812
272	161.02366638183594	12.3496					1	DETECTED	161.0237 m/z @12.35 [CD8367_2.mzXML]	161.02366638183594	12.3496	1.4936333333333331	16.385033333333332	14.891399999999999	57075.14453125	9824125.098474117	0	1182	2.304634109157858	1.9526275674021307	2.753203264346549	161.01454162597656	161.0329132080078
273	161.06362915039062	2.5122666666666666					1	DETECTED	161.0636 m/z @2.51 [CD8367_2.mzXML]	161.06362915039062	2.5122666666666666	0.17451666666666668	19.983833333333333	19.809316666666668	16936.66796875	2264832.3087975765	0	1182	0.37408262934963643	0.9899502831789514	6.767076906799005	161.05892944335938	161.0643310546875
274	161.12820434570312	1.7692333333333332					1	DETECTED	161.1282 m/z @1.77 [CD8367_2.mzXML]	161.12820434570312	1.7692333333333332	1.6112166666666667	15.540833333333333	13.929616666666666	8556.046875	2288226.457247803	0	1182	1.211527130479681	44.07641598987454	82.17342478212143	161.12815856933594	161.1366424560547
275	161.98114013671875	1.2494833333333333					1	DETECTED	161.9811 m/z @1.25 [CD8367_2.mzXML]	161.98114013671875	1.2494833333333333	0.10105	20.002166666666668	19.901116666666667	3443.50244140625	1744757.4211337902	0	1182	6.291926810920301	8.66446318172583	16.32892636345166	161.98062133789062	161.98825073242188
276	162.0500030517578	1.9954166666666666					1	DETECTED	162.0500 m/z @2.00 [CD8367_2.mzXML]	162.0500030517578	1.9954166666666666	1.9954166666666666	6.351383333333334	4.355966666666667	9406.560546875	860816.2605634158	0	1182	3.5352131420881383	null	null	162.0500030517578	162.0585479736328
277	162.097900390625	16.273933333333336					1	DETECTED	162.0979 m/z @16.27 [CD8367_2.mzXML]	162.097900390625	16.273933333333336	0.2473	19.672833333333333	19.425533333333334	10607.51953125	3201228.989182617	0	1182	2.755090668586247	0.6060391140580574	0.3675455269140135	162.09710693359375	162.0983123779297
278	162.1120147705078	1.84					1	DETECTED	162.1120 m/z @1.84 [CD8367_2.mzXML]	162.1120147705078	1.84	1.7692333333333332	8.887683333333333	7.11845	2194830.75	1.7127114085257005E7	1	1182	0.07215035812158255	2.945036462878974	2.467492776108936	162.11190795898438	162.11961364746094
279	162.99111938476562	1.5379666666666667					1	DETECTED	162.9911 m/z @1.54 [CD8367_2.mzXML]	162.99111938476562	1.5379666666666667	0.2655166666666667	19.9285	19.662983333333333	391088.28125	6566098.5542026665	0	1182	0.12634348940866746	1.1124957607482175	0.9289760940414155	162.98326110839844	162.9918670654297
280	163.0386962890625	10.918766666666667					1	DETECTED	163.0387 m/z @10.92 [CD8367_2.mzXML]	163.0386962890625	10.918766666666667	0.15625	19.855666666666664	19.699416666666664	33986.62109375	3365723.2285282593	0	1182	0.9356718923257255	0.819911932716078	1.4491692406804402	163.03175354003906	163.04502868652344
281	163.05987548828125	1.9673666666666667					1	DETECTED	163.0599 m/z @1.97 [CD8367_2.mzXML]	163.05987548828125	1.9673666666666667	0.10105	20.002166666666668	19.901116666666667	51835.68359375	8931588.17821192	0	1182	0.28896728431910557	3.990456634832943	4.085547091853185	163.05087280273438	163.0603790283203
282	163.09432983398438	16.1827					1	DETECTED	163.0943 m/z @16.18 [CD8367_2.mzXML]	163.09432983398438	16.1827	0.22916666666666666	19.855666666666664	19.626499999999997	21587.04296875	7115766.506975961	0	1182	2.9462882890845563	0.6151145200854146	1.1448297851088045	163.0879669189453	163.0972442626953
283	163.1156463623047	1.84					1	DETECTED	163.1156 m/z @1.84 [CD8367_2.mzXML]	163.1156463623047	1.84	1.7833833333333333	16.94066666666667	15.157283333333336	123374.5	3835606.636924073	0	1182	0.06905542082390337	133.8588460406239	266.7176920812478	163.11129760742188	163.11602783203125
284	163.97645568847656	0.8486999999999999					1	DETECTED	163.9765 m/z @0.85 [CD8367_2.mzXML]	163.97645568847656	0.8486999999999999	0.10105	20.002166666666668	19.901116666666667	50187.5	1.7707132306017198E7	1	1182	17.80074394160697	6.761320075627807	11.446347827709301	163.97560119628906	163.97691345214844
285	164.09161376953125	2.0236					1	DETECTED	164.0916 m/z @2.02 [CD8367_2.mzXML]	164.09161376953125	2.0236	1.9534666666666667	17.311	15.357533333333333	8973.5185546875	1113330.3160370481	0	1182	0.8307010972418225	109.48811787072235	35.25039892800146	164.09127807617188	164.09808349609375
286	164.92974853515625	1.6417					1	DETECTED	164.9297 m/z @1.64 [CD8367_2.mzXML]	164.92974853515625	1.6417	1.6417	6.404416666666666	4.762716666666666	22138.1875	808081.2294769897	0	1182	0.3148002134925203	null	null	164.9200439453125	164.9302520751953
287	164.98410034179688	11.7121					1	DETECTED	164.9841 m/z @11.71 [CD8367_2.mzXML]	164.98410034179688	11.7121	0.10105	20.002166666666668	19.901116666666667	115721.0625	1.2001030334266905E7	1	1182	1.1062208957251993	5.002819896127124	3.8775887958547828	164.97679138183594	164.98504638671875
288	165.02427673339844	1.5672					1	DETECTED	165.0243 m/z @1.57 [CD8367_2.mzXML]	165.02427673339844	1.5672	1.4323000000000001	1.6264166666666666	0.1941166666666665	7670.49658203125	65735.73393896483	0	1182	0.1469529231682396	0.7194835680751178	0.42546614761590557	165.02394104003906	165.02468872070312
289	165.05459594726562	3.9147833333333333					1	DETECTED	165.0546 m/z @3.91 [CD8367_2.mzXML]	165.05459594726562	3.9147833333333333	2.1370999999999998	10.516516666666666	8.379416666666666	11346.587890625	1141337.6712902223	0	1182	0.5365403714490014	2.3568361444201718	12.87622540616673	165.05421447753906	165.05520629882812
290	165.07579040527344	1.9673666666666667					1	DETECTED	165.0758 m/z @1.97 [CD8367_2.mzXML]	165.07579040527344	1.9673666666666667	1.8688666666666667	19.672833333333333	17.803966666666668	17349.333984375	2821132.0440158686	0	1182	0.5115382943093834	18.060825121898944	36.73263021044583	165.06600952148438	165.08123779296875
291	165.15968322753906	17.069833333333335					1	DETECTED	165.1597 m/z @17.07 [CD8367_2.mzXML]	165.15968322753906	17.069833333333335	0.2655166666666667	19.983833333333333	19.718316666666666	17926.6171875	4714834.848822207	0	1182	3.2092947378902785	0.6714517378666908	0.3792038025519932	165.15504455566406	165.16798400878906
292	165.59791564941406	13.474583333333333					1	DETECTED	165.5979 m/z @13.47 [CD8367_2.mzXML]	165.59791564941406	13.474583333333333	7.938516666666667	13.474583333333333	5.536066666666667	21270.3203125	3193631.518944581	0	1182	5.186874719387882	0.5	null	165.5895233154297	165.60159301757812
293	166.0260009765625	2.4313833333333337					1	DETECTED	166.0260 m/z @2.43 [CD8367_2.mzXML]	166.0260009765625	2.4313833333333337	1.8257333333333332	18.866833333333332	17.0411	36042.41015625	2835476.4139912734	0	1182	0.5367004916395173	3.0987589873214207	2.3155363243821205	166.02210998535156	166.03379821777344
294	166.04275512695312	2.6215333333333333					1	DETECTED	166.0428 m/z @2.62 [CD8367_2.mzXML]	166.04275512695312	2.6215333333333333	2.6215333333333333	8.489216666666668	5.867683333333334	24356.845703125	4284243.2708589155	0	1182	6.099333524911506	null	null	166.0382080078125	166.05145263671875
295	166.05299377441406	2.1084833333333335					1	DETECTED	166.0530 m/z @2.11 [CD8367_2.mzXML]	166.05299377441406	2.1084833333333335	1.9255	8.489216666666668	6.563716666666668	18498.9140625	1408247.1009873352	0	1182	0.09871775744209188	17.850126876203724	33.90138297016485	166.0528564453125	166.062255859375
296	166.06668090820312	2.2514333333333334					1	DETECTED	166.0667 m/z @2.25 [CD8367_2.mzXML]	166.06668090820312	2.2514333333333334	0.6488999999999999	19.435166666666664	18.786266666666663	18056.48828125	6564089.470875671	0	1182	7.809751433934232	2.328561839171279	3.904428881370232	166.0657501220703	166.07501220703125
297	166.0860137939453	8.37425					1	DETECTED	166.0860 m/z @8.37 [CD8367_2.mzXML]	166.0860137939453	8.37425	0.19276666666666667	19.544833333333333	19.352066666666666	2784411.25	6.372086161579929E7	1	1182	0.28990171816430355	0.8317727999459525	0.4554421207661343	166.0835723876953	166.08676147460938
298	166.1156463623047	13.097900000000001					1	DETECTED	166.1156 m/z @13.10 [CD8367_2.mzXML]	166.1156463623047	13.097900000000001	8.110383333333333	17.217666666666666	9.107283333333333	24175.169921875	7366843.938936063	0	1182	9.240677218037554	0.9230069552070326	0.8574676112212628	166.1062469482422	166.12234497070312
299	166.1856231689453	8.37425					1	DETECTED	166.1856 m/z @8.37 [CD8367_2.mzXML]	166.1856231689453	8.37425	8.293849999999999	8.390266666666667	0.09641666666666815	1173.1773681640625	5950.651344207834	0	1182	0.1656922082317731	0.5996061359867354	0.1992122719734708	166.17799377441406	166.1856231689453
300	166.58432006835938	8.37425					1	DETECTED	166.5843 m/z @8.37 [CD8367_2.mzXML]	166.58432006835938	8.37425	4.258666666666667	8.489216666666668	4.230550000000001	8052.3916015625	457723.5109154667	0	1182	0.301318930179729	0.5139672383420739	0.24703524284349068	166.5839080810547	166.59048461914062
301	166.98452758789062	11.7121					1	DETECTED	166.9845 m/z @11.71 [CD8367_2.mzXML]	166.98452758789062	11.7121	0.10105	20.002166666666668	19.901116666666667	63042.13671875	7609946.194880571	0	1182	0.8364254194229854	0.7467458484470302	0.2750734508282487	166.98348999023438	166.98532104492188
302	167.03134155273438	1.8975166666666667					1	DETECTED	167.0313 m/z @1.90 [CD8367_2.mzXML]	167.03134155273438	1.8975166666666667	1.58165	9.88745	8.3058	50546.359375	1513949.0592717906	0	1182	0.19189705694773007	10.211845256466491	52.76884343684103	167.02159118652344	167.0387725830078
303	167.06790161132812	10.350666666666665					1	DETECTED	167.0679 m/z @10.35 [CD8367_2.mzXML]	167.06790161132812	10.350666666666665	5.111283333333334	10.431516666666665	5.320233333333332	5634.64306640625	406355.37453674304	0	1182	0.3110507739152695	0.5077156026631633	0.01543120532632655	167.06747436523438	167.06814575195312
304	167.08938598632812	8.37425					1	DETECTED	167.0894 m/z @8.37 [CD8367_2.mzXML]	167.08938598632812	8.37425	3.6978	9.340216666666667	5.642416666666667	197929.34375	4346938.885547856	0	1182	0.21108339593939185	1.1290413673239907	0.4386154811787809	167.08189392089844	167.08987426757812
305	168.0901641845703	8.37425					1	DETECTED	168.0902 m/z @8.37 [CD8367_2.mzXML]	168.0901641845703	8.37425	7.886	17.720166666666668	9.834166666666668	6463.91943359375	465329.60457901005	0	1182	0.3194618364503192	10.070831199863463	19.141662399726922	168.0862274169922	168.09324645996094
306	168.97999572753906	11.7121					1	DETECTED	168.9800 m/z @11.71 [CD8367_2.mzXML]	168.97999572753906	11.7121	0.10105	20.002166666666668	19.901116666666667	18734.93359375	3148380.789224976	0	1182	1.2265426623380709	0.719073339501766	0.37403100924985555	168.97933959960938	168.98388671875
307	169.0050506591797	10.445533333333334					1	DETECTED	169.0051 m/z @10.45 [CD8367_2.mzXML]	169.0050506591797	10.445533333333334	1.5672	16.311	14.7438	54603.2109375	2030066.6181575325	0	1182	0.07553078194674256	13.997349780064233	null	168.9954376220703	169.00527954101562
308	169.0354766845703	3.0031166666666667					1	DETECTED	169.0355 m/z @3.00 [CD8367_2.mzXML]	169.0354766845703	3.0031166666666667	1.9954166666666666	18.848666666666666	16.85325	121966.5625	5423363.447058042	0	1182	0.502977285165827	1.23166006547138	1.1329615026772448	169.03271484375	169.0360870361328
309	169.049072265625	10.836616666666666					1	DETECTED	169.0491 m/z @10.84 [CD8367_2.mzXML]	169.049072265625	10.836616666666666	0.13775	19.746333333333332	19.608583333333332	520807.375	7293946.303839598	1	1182	0.08185000338886361	0.534449271384229	0.02101669272653128	169.04541015625	169.05844116210938
310	169.0944061279297	1.6569666666666667					1	DETECTED	169.0944 m/z @1.66 [CD8367_2.mzXML]	169.0944061279297	1.6569666666666667	1.5962833333333333	8.765983333333333	7.1697	36367.80859375	3922261.3380506597	0	1182	0.09072178181957535	59.355649989134356	116.9797030190091	169.09408569335938	169.09722900390625
311	170.03668212890625	10.445533333333334					1	DETECTED	170.0367 m/z @10.45 [CD8367_2.mzXML]	170.03668212890625	10.445533333333334	1.9814666666666667	10.60575	8.624283333333334	10065.9853515625	1174984.4932169192	0	1182	7.436200527336873	0.5126200719009686	0.02275513111492261	170.03659057617188	170.0408935546875
312	170.05992126464844	9.191483333333334					1	DETECTED	170.0599 m/z @9.19 [CD8367_2.mzXML]	170.05992126464844	9.191483333333334	4.368566666666666	11.0336	6.665033333333334	297916.1875	7315036.701007806	0	1182	0.090940534828583	0.5213514243476716	1.7016411105671656	170.05235290527344	170.06021118164062
313	170.0919189453125	1.8975166666666667					1	DETECTED	170.0919 m/z @1.90 [CD8367_2.mzXML]	170.0919189453125	1.8975166666666667	0.10105	20.002166666666668	19.901116666666667	7721.92919921875	5291388.281060975	0	1182	17.771507859856335	5.538960737744461	10.077921475488923	170.0919189453125	170.0968017578125
314	170.85403442382812	1.7539166666666666					1	DETECTED	170.8540 m/z @1.75 [CD8367_2.mzXML]	170.85403442382812	1.7539166666666666	1.721	4.973333333333333	3.2523333333333326	7458.33203125	736826.794186035	0	1182	0.271252362415904	49.40253164556989	97.80506329113977	170.8538055419922	170.85891723632812
315	171.0019989013672	10.459483333333333					1	DETECTED	171.0020 m/z @10.46 [CD8367_2.mzXML]	171.0019989013672	10.459483333333333	10.41715	10.545366666666666	0.12821666666666687	14127.0068359375	72501.14969018563	0	1182	0.09088039655647151	1.514370078740152	2.028740157480304	171.001953125	171.00216674804688
316	171.032958984375	1.4936333333333331					1	DETECTED	171.0330 m/z @1.49 [CD8367_2.mzXML]	171.032958984375	1.4936333333333331	1.4485999999999999	18.627	17.1784	8834.173828125	1461495.4780110167	0	1182	0.1280254481717067	190.7298297557368	174.8556601904731	171.02735900878906	171.032958984375
317	171.06341552734375	9.205516666666666					1	DETECTED	171.0634 m/z @9.21 [CD8367_2.mzXML]	171.06341552734375	9.205516666666666	9.117033333333334	9.993333333333334	0.8763000000000005	28588.498046875	281545.82589025825	0	1182	0.11097665891571218	4.951779996232857	1.361332116642507	171.05511474609375	171.0660400390625
318	171.13775634765625	12.156666666666666					1	DETECTED	171.1378 m/z @12.16 [CD8367_2.mzXML]	171.13775634765625	12.156666666666666	6.0	14.821383333333333	8.821383333333333	6000.55615234375	1877244.2698393553	0	1182	0.08030360901980238	0.7164090416892258	0.4328180833784516	171.13755798339844	171.1378936767578
319	171.14898681640625	5.895433333333333					1	DETECTED	171.1490 m/z @5.90 [CD8367_2.mzXML]	171.14898681640625	5.895433333333333	0.15625	19.96516666666667	19.80891666666667	7239.74365234375	4801820.046742428	0	1182	11.760032586365522	1.7257609241733	1.5616681450006722	171.14157104492188	171.15640258789062
320	172.0240936279297	16.848					1	DETECTED	172.0241 m/z @16.85 [CD8367_2.mzXML]	172.0240936279297	16.848	0.4483166666666667	19.91033333333333	19.462016666666663	4162.46142578125	1604652.268265595	0	1182	3.0450442454959727	0.5933656239297302	0.1826438238339488	172.02281188964844	172.03370666503906
321	172.0690155029297	1.84					1	DETECTED	172.0690 m/z @1.84 [CD8367_2.mzXML]	172.0690155029297	1.84	1.8115666666666668	16.885	15.073433333333334	12375.193359375	3291818.6548406985	0	1182	0.03535462431030001	265.0662368112546	529.1324736225092	172.06362915039062	172.06919860839844
322	172.13311767578125	10.262766666666666					1	DETECTED	172.1331 m/z @10.26 [CD8367_2.mzXML]	172.13311767578125	10.262766666666666	10.155216666666666	10.983683333333333	0.8284666666666674	13550.115234375	142650.70122619625	0	1182	0.0989009873089639	3.851541918487535	1.2151577039281278	172.13296508789062	172.13735961914062
323	172.97825622558594	1.5083166666666665					1	DETECTED	172.9783 m/z @1.51 [CD8367_2.mzXML]	172.97825622558594	1.5083166666666665	1.4323000000000001	1.55275	0.12044999999999995	3905.71826171875	22997.351623046892	0	1182	0.10392469918989455	0.7922604691953543	0.5845209383907086	172.97825622558594	172.9870147705078
324	173.0205078125	16.681333333333335					1	DETECTED	173.0205 m/z @16.68 [CD8367_2.mzXML]	173.0205078125	16.681333333333335	0.13775	20.002166666666668	19.864416666666667	5484.42822265625	2071272.9965982365	0	1182	3.0157562842538983	0.6003662044196391	0.40511340667749496	173.01988220214844	173.0292205810547
325	173.9561309814453	11.3113					1	DETECTED	173.9561 m/z @11.31 [CD8367_2.mzXML]	173.9561309814453	11.3113	0.10105	19.983833333333333	19.882783333333332	6407.70703125	1715137.40706961	0	1182	11.014614968123185	0.8868126640054118	1.4256504076362686	173.9561309814453	173.96270751953125
326	174.0788116455078	15.540833333333333					1	DETECTED	174.0788 m/z @15.54 [CD8367_2.mzXML]	174.0788116455078	15.540833333333333	9.292966666666667	19.599666666666668	10.306700000000001	10035.171875	2427004.248261781	0	1182	2.9655202199990214	0.7875547478910182	0.5871980406906999	174.07748413085938	174.07913208007812
327	174.9378662109375	1.6417					1	DETECTED	174.9379 m/z @1.64 [CD8367_2.mzXML]	174.9378662109375	1.6417	1.5962833333333333	1.8832	0.2869166666666667	74167.234375	495108.5898747562	0	1182	0.07075796446932037	2.552462768025051	3.573735837514941	174.93768310546875	174.9384765625
328	174.99119567871094	1.4485999999999999					1	DETECTED	174.9912 m/z @1.45 [CD8367_2.mzXML]	174.99119567871094	1.4485999999999999	0.13775	19.874000000000002	19.736250000000002	53079.28515625	3675418.724918123	0	1182	0.870656352687404	1.4355076597070526	1.2873835988984232	174.9905548095703	174.99203491210938
329	175.0082244873047	13.8026					1	DETECTED	175.0082 m/z @13.80 [CD8367_2.mzXML]	175.0082244873047	13.8026	9.526900000000001	18.700499999999998	9.173599999999997	5225.283203125	1234872.5023071908	0	1182	2.8040829728203303	1.0727600159038286	1.1260300029579893	175.00262451171875	175.00900268554688
330	175.02386474609375	3.2693833333333333					1	DETECTED	175.0239 m/z @3.27 [CD8367_2.mzXML]	175.02386474609375	3.2693833333333333	2.59415	18.16466666666667	15.57051666666667	10963.8359375	1494815.9214004213	0	1182	0.3273369738269474	11.52973046354347	1.0410223649790822	175.0190887451172	175.0316925048828
331	175.07504272460938	15.576733333333333					1	DETECTED	175.0750 m/z @15.58 [CD8367_2.mzXML]	175.07504272460938	15.576733333333333	8.974933333333333	19.892166666666665	10.917233333333332	14636.798828125	3309637.0580572817	0	1182	3.169149106562303	0.798785027483948	0.6361291744846235	175.07350158691406	175.07554626464844
332	175.08702087402344	9.219899999999999					1	DETECTED	175.0870 m/z @9.22 [CD8367_2.mzXML]	175.08702087402344	9.219899999999999	0.10105	20.002166666666668	19.901116666666667	2563.338134765625	1331386.8212375795	0	1182	18.726050820811732	1.0912075901383766	1.182415180276753	175.08702087402344	175.09072875976562
333	175.1186981201172	1.7833833333333333					1	DETECTED	175.1187 m/z @1.78 [CD8367_2.mzXML]	175.1186981201172	1.7833833333333333	1.5672	6.9003	5.3331	59998.54296875	1532342.9860926827	0	1182	0.18751050859051288	4.562008289933436	3.0867397047257255	175.1184539794922	175.11949157714844
334	175.1479034423828	14.165116666666668					1	DETECTED	175.1479 m/z @14.17 [CD8367_2.mzXML]	175.1479034423828	14.165116666666668	0.7578833333333334	15.486016666666666	14.728133333333332	5296.65087890625	2531890.169425537	0	1182	14.369379314924226	0.5492607224458438	0.0814806935512193	175.14739990234375	175.14845275878906
335	176.0704345703125	10.530933333333333					1	DETECTED	176.0704 m/z @10.53 [CD8367_2.mzXML]	176.0704345703125	10.530933333333333	3.9300333333333333	11.165633333333334	7.235600000000001	192390.078125	2805244.5372765493	0	1182	0.09100781009762926	0.5573557929871692	0.06567741641337119	176.06578063964844	176.07437133789062
336	176.97059631347656	1.5379666666666667					1	DETECTED	176.9706 m/z @1.54 [CD8367_2.mzXML]	176.97059631347656	1.5379666666666667	1.4323000000000001	1.6112166666666667	0.1789166666666666	24926.287109375	185190.27181250014	0	1182	0.12752406591628462	0.8466088328075715	0.6532600566923454	176.9702911376953	176.9706573486328
337	177.0005340576172	11.42175					1	DETECTED	177.0005 m/z @11.42 [CD8367_2.mzXML]	177.0005340576172	11.42175	1.4137166666666665	19.746333333333332	18.332616666666667	9705.6708984375	2228893.4019283145	0	1182	10.134378913840147	0.7863202942723053	0.57159812900112	176.9967041015625	177.00706481933594
338	177.0608367919922	1.6417					1	DETECTED	177.0608 m/z @1.64 [CD8367_2.mzXML]	177.0608367919922	1.6417	1.6264166666666666	11.504083333333334	9.877666666666666	25415.87890625	2203795.14885611	0	1182	0.07600580781168831	297.27393787301025	529.648405822424	177.05389404296875	177.07058715820312
339	177.07388305664062	10.530933333333333					1	DETECTED	177.0739 m/z @10.53 [CD8367_2.mzXML]	177.07388305664062	10.530933333333333	1.9115166666666668	10.637133333333333	8.725616666666665	17985.5	1598378.337429382	0	1182	8.596096573485708	0.5061605097019326	0.012321019403865235	177.07383728027344	177.07614135742188
340	177.08697509765625	3.01785					1	DETECTED	177.0870 m/z @3.02 [CD8367_2.mzXML]	177.08697509765625	3.01785	2.3491500000000003	9.133183333333333	6.784033333333333	5041.7216796875	713300.4583028561	0	1182	0.8716012069189798	5.072553711180899	7.47247905400481	177.08596801757812	177.08749389648438
341	177.15951538085938	18.719333333333335					1	DETECTED	177.1595 m/z @18.72 [CD8367_2.mzXML]	177.15951538085938	18.719333333333335	0.15625	19.983833333333333	19.827583333333333	4298.6953125	1841533.0588037411	0	1182	1.3664289435782067	0.5340595357272723	0.06811907145454453	177.15896606445312	177.16336059570312
342	177.9557342529297	7.552449999999999					1	DETECTED	177.9557 m/z @7.55 [CD8367_2.mzXML]	177.9557342529297	7.552449999999999	0.13775	19.96516666666667	19.827416666666668	2803.6005859375	1118903.559679993	0	1182	2.7314271392861285	1.337034314717161	1.674068629434322	177.9552459716797	177.95645141601562
343	177.99916076660156	9.6823					1	DETECTED	177.9992 m/z @9.68 [CD8367_2.mzXML]	177.99916076660156	9.6823	9.629533333333335	9.750566666666666	0.12103333333333133	2239.205322265625	12407.65572332756	0	1182	0.10034660071533352	1.1468730259002051	1.2937460518004102	177.99871826171875	177.9993133544922
344	178.0585479736328	1.7692333333333332					1	DETECTED	178.0585 m/z @1.77 [CD8367_2.mzXML]	178.0585479736328	1.7692333333333332	1.6569666666666667	17.868666666666666	16.2117	8360.4326171875	1159024.713543335	0	1182	0.03560087554327884	60.72429662751721	120.23480169808265	178.05348205566406	178.0620574951172
345	179.03997802734375	1.4936333333333331					1	DETECTED	179.0400 m/z @1.49 [CD8367_2.mzXML]	179.03997802734375	1.4936333333333331	1.4323000000000001	17.033	15.600700000000002	10912.392578125	1326239.8976262817	0	1182	0.23689940885969785	127.17961956521806	214.69755241453453	179.03079223632812	179.04017639160156
346	179.0510711669922	10.950783333333334					1	DETECTED	179.0511 m/z @10.95 [CD8367_2.mzXML]	179.0510711669922	10.950783333333334	9.629533333333335	19.307000000000002	9.677466666666668	4255.71630859375	1256600.5583779293	0	1182	7.2229510988327075	3.6622390413118917	11.144855476435344	179.05026245117188	179.0548553466797
347	179.0701904296875	10.516516666666666					1	DETECTED	179.0702 m/z @10.52 [CD8367_2.mzXML]	179.0701904296875	10.516516666666666	0.10105	20.002166666666668	19.901116666666667	27021.0625	2012976.7582887895	0	1182	0.11478393631433548	1.258345238476538	0.5057772688098225	179.06251525878906	179.07040405273438
348	179.14254760742188	12.538583333333333					1	DETECTED	179.1425 m/z @12.54 [CD8367_2.mzXML]	179.14254760742188	12.538583333333333	1.7377166666666668	15.196816666666667	13.4591	6034.998046875	2408083.027283293	0	1182	0.09073164773912978	0.6230564831217248	0.1942236718444633	179.13894653320312	179.14395141601562
349	180.06541442871094	9.7165					1	DETECTED	180.0654 m/z @9.72 [CD8367_2.mzXML]	180.06541442871094	9.7165	2.0236	10.29855	8.27495	22592.6015625	924912.4647199098	0	1182	0.13985379614221216	0.5105560690066304	0.01583071026267231	180.0651092529297	180.07337951660156
350	180.0880584716797	8.8527					1	DETECTED	180.0881 m/z @8.85 [CD8367_2.mzXML]	180.0880584716797	8.8527	0.3019	19.801	19.4991	5056.5986328125	1250682.5305938716	0	1182	0.10232348290417725	1.1401915610235298	4.120092927469729	180.0802459716797	180.08839416503906
351	180.94789123535156	16.8295					1	DETECTED	180.9479 m/z @16.83 [CD8367_2.mzXML]	180.94789123535156	16.8295	1.4323000000000001	19.069166666666668	17.636866666666666	1734.8653564453125	1093085.6937214965	0	1182	1.062977774762519	0.5727296737935036	0.14545934758700726	180.9456787109375	180.94833374023438
352	181.072021484375	9.373316666666666					1	DETECTED	181.0720 m/z @9.37 [CD8367_2.mzXML]	181.072021484375	9.373316666666666	0.2473	19.874000000000002	19.626700000000003	51612.47265625	2336938.256335298	0	1182	0.4731930206367281	2.5711241866593006	0.6046004040255695	181.0688934326172	181.0723876953125
353	181.0853729248047	11.552683333333333					1	DETECTED	181.0854 m/z @11.55 [CD8367_2.mzXML]	181.0853729248047	11.552683333333333	3.3753333333333333	19.636166666666668	16.260833333333334	254822.671875	3575359.170650638	1	1182	0.16349774371395043	0.5985807373443357	3.4851008981406886	181.08294677734375	181.08953857421875
354	182.0808868408203	3.9147833333333333					1	DETECTED	182.0809 m/z @3.91 [CD8367_2.mzXML]	182.0808868408203	3.9147833333333333	1.9255	11.662633333333334	9.737133333333334	200319.34375	1.1700364925001008E7	1	1182	0.35085042414867074	0.6980077500983645	0.26162080492915457	182.0751190185547	182.08897399902344
355	182.1497802734375	18.109666666666666					1	DETECTED	182.1498 m/z @18.11 [CD8367_2.mzXML]	182.1497802734375	18.109666666666666	0.10105	20.002166666666668	19.901116666666667	72589.21875	2.0513618878642008E7	1	1182	4.150175293008411	0.5564252689754527	0.11176582416868934	182.1490020751953	182.15032958984375
356	182.962158203125	1.55275					1	DETECTED	182.9622 m/z @1.55 [CD8367_2.mzXML]	182.962158203125	1.55275	1.4323000000000001	1.6264166666666666	0.1941166666666665	12904.40234375	91681.71263110351	0	1182	0.12374142058269921	0.8057977030579767	0.6115954061159533	182.9619140625	182.9627227783203
357	183.04904174804688	15.8509					1	DETECTED	183.0490 m/z @15.85 [CD8367_2.mzXML]	183.04904174804688	15.8509	0.21093333333333333	19.746333333333332	19.5354	6257.23583984375	2164110.7047832636	0	1182	3.194325237870954	0.6245345791444569	0.24906915828891366	183.04840087890625	183.0496826171875
358	183.0845184326172	3.8685					1	DETECTED	183.0845 m/z @3.87 [CD8367_2.mzXML]	183.0845184326172	3.8685	2.1370999999999998	15.722266666666666	13.585166666666666	16643.7421875	2138306.139855988	0	1182	0.32384184176887354	3.923173924762234	13.23886783309174	183.08255004882812	183.08653259277344
359	183.15321350097656	18.350666666666665					1	DETECTED	183.1532 m/z @18.35 [CD8367_2.mzXML]	183.15321350097656	18.350666666666665	0.10105	19.983833333333333	19.882783333333332	5459.70751953125	1936610.739664155	0	1182	1.2876693460243267	0.5447452320916331	0.09027130759693452	183.14564514160156	183.153564453125
360	184.07301330566406	12.947216666666666					1	DETECTED	184.0730 m/z @12.95 [CD8367_2.mzXML]	184.07301330566406	12.947216666666666	11.552683333333333	15.25065	3.6979666666666677	77948.3984375	3692537.245843875	0	1182	0.397528768096409	1.325266117636836	1.7355883719467842	184.0725555419922	184.07347106933594
361	184.09408569335938	1.7974166666666667					1	DETECTED	184.0941 m/z @1.80 [CD8367_2.mzXML]	184.09408569335938	1.7974166666666667	1.7692333333333332	11.599483333333334	9.83025	333759.84375	3002357.6267508864	0	1182	0.04782695582042518	1.259528319458225	1.31274725484026	184.08465576171875	184.09730529785156
362	185.04185485839844	1.8975166666666667					1	DETECTED	185.0419 m/z @1.90 [CD8367_2.mzXML]	185.04185485839844	1.8975166666666667	0.15625	10.734	10.57775	312227.0	7127398.85115991	1	1182	0.13334324139895348	3.502120308819441	3.7569731034722045	185.04071044921875	185.04490661621094
363	185.1282958984375	9.099616666666666					1	DETECTED	185.1283 m/z @9.10 [CD8367_2.mzXML]	185.1282958984375	9.099616666666666	7.1298	10.046966666666666	2.917166666666666	52638.26953125	573186.3599373179	0	1182	0.07894342895178852	2.5717657133132943	3.5315346875576843	185.1281280517578	185.13137817382812
364	186.04763793945312	10.209200000000001					1	DETECTED	186.0476 m/z @10.21 [CD8367_2.mzXML]	186.04763793945312	10.209200000000001	2.8308833333333334	16.9225	14.091616666666667	12900.248046875	1275131.5057337338	0	1182	0.1055542483804146	0.9549343910873979	11.210653185044853	186.03958129882812	186.04786682128906
365	186.92230224609375	1.55275					1	DETECTED	186.9223 m/z @1.55 [CD8367_2.mzXML]	186.92230224609375	1.55275	1.4323000000000001	11.0336	9.6013	18358.330078125	4541528.513108887	0	1182	0.1172834478697864	39.72815323223521	83.10840796697597	186.9220428466797	186.9246063232422
366	186.95193481445312	9.205516666666666					1	DETECTED	186.9519 m/z @9.21 [CD8367_2.mzXML]	186.95193481445312	9.205516666666666	9.133183333333333	9.292966666666667	0.1597833333333334	11941.478515625	66256.30351586887	0	1182	0.09275296165214364	1.1044930875576104	1.6687642764913415	186.95164489746094	186.9524688720703
367	187.057373046875	1.8688666666666667					1	DETECTED	187.0574 m/z @1.87 [CD8367_2.mzXML]	187.057373046875	1.8688666666666667	1.84	10.226966666666668	8.386966666666668	636532.5	6723084.403309571	0	1182	0.0644412438280706	6.362837136509107	7.366533112219117	187.04833984375	187.05764770507812
368	187.07102966308594	2.8447666666666667					1	DETECTED	187.0710 m/z @2.84 [CD8367_2.mzXML]	187.07102966308594	2.8447666666666667	2.4718666666666667	8.731816666666667	6.25995	15222.890625	978052.3645530088	0	1182	0.30847506075350317	4.086249294522222	7.0310837468179	187.07057189941406	187.07203674316406
369	187.12591552734375	0.2836666666666667					1	DETECTED	187.1259 m/z @0.28 [CD8367_2.mzXML]	187.12591552734375	0.2836666666666667	0.11958333333333333	20.002166666666668	19.882583333333333	4115.40869140625	2847936.191542543	0	1182	9.800849174187261	60.586846114779064	120.17369222955814	187.1165771484375	187.13299560546875
370	187.47239685058594	9.191483333333334					1	DETECTED	187.4724 m/z @9.19 [CD8367_2.mzXML]	187.47239685058594	9.191483333333334	9.117033333333334	9.292966666666667	0.17593333333333305	10996.7060546875	58865.99048666361	0	1182	0.08083567980746942	1.161526541823058	1.7237545469528948	187.47238159179688	187.47268676757812
371	188.03475952148438	2.1370999999999998					1	DETECTED	188.0348 m/z @2.14 [CD8367_2.mzXML]	188.03475952148438	2.1370999999999998	2.051833333333333	13.939966666666667	11.888133333333334	6255.412109375	1945502.8369179082	0	1182	0.07462740562988568	69.71149335418302	138.422986708366	188.0263671875	188.03977966308594
372	188.0552520751953	9.219899999999999					1	DETECTED	188.0553 m/z @9.22 [CD8367_2.mzXML]	188.0552520751953	9.219899999999999	5.197633333333333	9.356833333333332	4.159199999999999	5612.42041015625	652621.5774553831	0	1182	0.09253708577235997	0.5170219113600955	0.03404382272019095	188.0497283935547	188.05931091308594
373	188.0701141357422	9.191483333333334					1	DETECTED	188.0701 m/z @9.19 [CD8367_2.mzXML]	188.0701141357422	9.191483333333334	1.85475	11.181266666666666	9.326516666666667	3465991.5	2.6409214007849626E7	1	1182	0.09339197279480871	1.6359230923291426	1.7579208305240992	188.06057739257812	188.0785675048828
374	188.0928955078125	9.191483333333334					1	DETECTED	188.0929 m/z @9.19 [CD8367_2.mzXML]	188.0928955078125	9.191483333333334	3.452433333333333	18.387666666666668	14.935233333333334	3945.732421875	1905467.314034301	0	1182	11.825256698591437	1.3011938677423383	1.6023877354846765	188.09161376953125	188.10264587402344
375	188.6707763671875	9.191483333333334					1	DETECTED	188.6708 m/z @9.19 [CD8367_2.mzXML]	188.6707763671875	9.191483333333334	9.117033333333334	9.292966666666667	0.17593333333333305	10450.5791015625	56237.97884317003	0	1182	0.07157476263022744	1.1638681509217599	1.4065663252378915	188.67059326171875	188.6710205078125
376	188.95542907714844	1.5083166666666665					1	DETECTED	188.9554 m/z @1.51 [CD8367_2.mzXML]	188.95542907714844	1.5083166666666665	1.5083166666666665	18.035666666666668	16.527350000000002	3567.37451171875	1573927.1516535648	0	1182	0.07664174083245312	null	null	188.94985961914062	188.95562744140625
377	189.02369689941406	13.769133333333334					1	DETECTED	189.0237 m/z @13.77 [CD8367_2.mzXML]	189.02369689941406	13.769133333333334	11.76215	16.569200000000002	4.807050000000002	6247.0341796875	701981.687688965	0	1182	1.5128660966845988	1.1975809465283718	1.3951618930567435	189.02322387695312	189.02456665039062
378	189.07357788085938	9.191483333333334					1	DETECTED	189.0736 m/z @9.19 [CD8367_2.mzXML]	189.07357788085938	9.191483333333334	9.099616666666666	10.28035	1.1807333333333343	335508.34375	2429387.736833491	0	1182	0.09223777928990629	1.728351517316772	1.7778307533729742	189.07334899902344	189.07398986816406
379	189.08673095703125	2.5122666666666666					1	DETECTED	189.0867 m/z @2.51 [CD8367_2.mzXML]	189.08673095703125	2.5122666666666666	0.5400833333333334	18.737833333333334	18.197750000000003	44316.97265625	5587582.321938416	0	1182	0.9161539052339807	1.7243008178384878	5.830046276081381	189.08599853515625	189.092041015625
380	189.15924072265625	1.721					1	DETECTED	189.1592 m/z @1.72 [CD8367_2.mzXML]	189.15924072265625	1.721	1.5962833333333333	14.904233333333334	13.30795	10129.3720703125	4601975.014208985	0	1182	12.533130364237701	53.352732861151885	102.3946693367164	189.15924072265625	189.16392517089844
381	190.04986572265625	9.921816666666667					1	DETECTED	190.0499 m/z @9.92 [CD8367_2.mzXML]	190.04986572265625	9.921816666666667	9.8361	18.035666666666668	8.199566666666668	3440.166015625	536845.6134013062	0	1182	0.13077640924083056	47.829476958973494	94.65895391794699	190.04942321777344	190.05406188964844
382	190.0650177001953	10.516516666666666					1	DETECTED	190.0650 m/z @10.52 [CD8367_2.mzXML]	190.0650177001953	10.516516666666666	10.4879	10.685033333333333	0.19713333333333338	26657.1640625	148082.17579833965	0	1182	0.09216177902390399	4.052534510722537	5.049288268769596	190.0648651123047	190.06520080566406
383	190.08563232421875	10.819966666666666					1	DETECTED	190.0856 m/z @10.82 [CD8367_2.mzXML]	190.08563232421875	10.819966666666666	2.4313833333333337	19.764499999999998	17.333116666666665	14897.0625	2197073.9623173815	0	1182	10.538865318889744	1.2250814695912928	1.2092135546904887	190.07717895507812	190.0953369140625
384	190.14361572265625	10.29855					1	DETECTED	190.1436 m/z @10.30 [CD8367_2.mzXML]	190.14361572265625	10.29855	0.7216166666666666	18.7745	18.052883333333334	31305.771484375	2675718.893777374	0	1182	0.18601193438370878	15.232077301355849	31.89558939358395	190.13870239257812	190.14413452148438
385	190.96810913085938	13.8026					1	DETECTED	190.9681 m/z @13.80 [CD8367_2.mzXML]	190.96810913085938	13.8026	0.11958333333333333	19.983833333333333	19.86425	5715.494140625	1587463.5138325188	0	1182	1.8136299990653892	0.7258724623346946	0.41743907096022176	190.96263122558594	190.96875
386	190.9801483154297	11.520583333333333					1	DETECTED	190.9801 m/z @11.52 [CD8367_2.mzXML]	190.9801483154297	11.520583333333333	1.5672	17.961333333333336	16.394133333333336	9817.63671875	1769134.6227492066	0	1182	0.6214093066221658	0.7254121842764073	10.689126805972343	190.97938537597656	190.98570251464844
387	191.01734924316406	3.0031166666666667					1	DETECTED	191.0173 m/z @3.00 [CD8367_2.mzXML]	191.01734924316406	3.0031166666666667	1.8832	17.905666666666665	16.022466666666666	14671.3369140625	1732881.2310979313	0	1182	0.268944947148015	6.22623032446774	36.94356606066685	191.00997924804688	191.0181121826172
388	191.03990173339844	1.7833833333333333					1	DETECTED	191.0399 m/z @1.78 [CD8367_2.mzXML]	191.03990173339844	1.7833833333333333	1.4323000000000001	17.738666666666667	16.306366666666666	75993.9765625	3474678.140393525	0	1182	0.1104758167120834	12.41932362453303	0.7786921153475732	191.03030395507812	191.0496063232422
389	191.0762481689453	1.6569666666666667					1	DETECTED	191.0762 m/z @1.66 [CD8367_2.mzXML]	191.0762481689453	1.6569666666666667	1.5962833333333333	10.590116666666667	8.993833333333333	97182.6484375	6042211.599749755	0	1182	0.06695949689779357	70.63543765442195	150.78819751507916	191.06825256347656	191.07643127441406
390	191.14678955078125	10.350666666666665					1	DETECTED	191.1468 m/z @10.35 [CD8367_2.mzXML]	191.14678955078125	10.350666666666665	10.262766666666666	10.384649999999999	0.1218833333333329	2852.049560546875	17742.053967468237	0	1182	0.12006308033264723	0.6933067880166877	0.38661357603337543	191.146728515625	191.14697265625
391	192.065185546875	7.640783333333333					1	DETECTED	192.0652 m/z @7.64 [CD8367_2.mzXML]	192.065185546875	7.640783333333333	5.8082666666666665	10.5747	4.7664333333333335	2548.55712890625	316473.48129895027	0	1182	1.4890717418383996	1.300515684259352	1.6010313685187036	192.06396484375	192.0686492919922
392	192.96112060546875	2.0943833333333335					1	DETECTED	192.9611 m/z @2.09 [CD8367_2.mzXML]	192.96112060546875	2.0943833333333335	2.0094499999999997	17.6085	15.59905	16130.1875	1165967.5723805241	0	1182	0.2185681107927553	90.13030994831405	184.11503675211097	192.96072387695312	192.96543884277344
393	193.05540466308594	1.4639666666666666					1	DETECTED	193.0554 m/z @1.46 [CD8367_2.mzXML]	193.05540466308594	1.4639666666666666	1.4485999999999999	16.017166666666665	14.568566666666666	12854.966796875	5699817.742378234	0	1182	0.1438701444898971	474.03145336225333	947.0629067245067	193.0482940673828	193.05572509765625
394	193.08578491210938	10.501916666666666					1	DETECTED	193.0858 m/z @10.50 [CD8367_2.mzXML]	193.08578491210938	10.501916666666666	10.459483333333333	10.785383333333334	0.32590000000000074	29929.943359375	184269.7615452882	0	1182	0.08571887651948806	2.6022909759136703	3.592309901269569	193.08456420898438	193.0861053466797
395	193.10023498535156	8.974933333333333					1	DETECTED	193.1002 m/z @8.97 [CD8367_2.mzXML]	193.10023498535156	8.974933333333333	5.145783333333333	9.010366666666666	3.864583333333333	2656.300537109375	213782.8968176879	0	1182	0.039110297767543045	0.5046267883646937	0.009253576729387371	193.0971221923828	193.1007080078125
396	194.0334014892578	16.40315					1	DETECTED	194.0334 m/z @16.40 [CD8367_2.mzXML]	194.0334014892578	16.40315	0.3938333333333333	19.946833333333334	19.553	4232.23486328125	1480663.6252039792	0	1182	9.504191303126282	0.6106756586529303	0.5073036454384635	194.0325469970703	194.0338592529297
397	194.08888244628906	10.501916666666666					1	DETECTED	194.0889 m/z @10.50 [CD8367_2.mzXML]	194.08888244628906	10.501916666666666	3.8993166666666665	10.559833333333334	6.660516666666667	3081.361083984375	632675.5573153077	0	1182	6.6375694736818955	0.5043858984844355	0.008771796968870942	194.08082580566406	194.0895538330078
398	194.11721801757812	8.110383333333333					1	DETECTED	194.1172 m/z @8.11 [CD8367_2.mzXML]	194.11721801757812	8.110383333333333	0.2836666666666667	19.892166666666665	19.6085	3657.90087890625	1071929.8748296206	0	1182	0.7258783381288403	1.2526644846817419	0.16562915868113617	194.1151123046875	194.11813354492188
399	194.96292114257812	11.084366666666666					1	DETECTED	194.9629 m/z @11.08 [CD8367_2.mzXML]	194.96292114257812	11.084366666666666	2.122916666666667	17.143833333333337	15.02091666666667	4617.796875	2435324.4146814574	0	1182	12.780458612143278	0.8380851685088168	0.6761703370176334	194.95834350585938	194.96353149414062
400	194.9764404296875	11.7121					1	DETECTED	194.9764 m/z @11.71 [CD8367_2.mzXML]	194.9764404296875	11.7121	11.662633333333334	14.210716666666666	2.5480833333333326	8629.904296875	488782.12815002404	0	1182	0.5335250890782017	25.75555929919189	50.51111859838378	194.97561645507812	194.9769744873047
401	195.02964782714844	16.8295					1	DETECTED	195.0296 m/z @16.83 [CD8367_2.mzXML]	195.02964782714844	16.8295	0.10105	20.002166666666668	19.901116666666667	7430.861328125	2803593.8307617796	0	1182	7.499005900569202	0.5948284708585275	0.19005258750485746	195.0212860107422	195.03094482421875
402	195.06463623046875	10.90245					1	DETECTED	195.0646 m/z @10.90 [CD8367_2.mzXML]	195.06463623046875	10.90245	9.08185	14.392216666666666	5.310366666666667	15750.0869140625	879278.9443288574	0	1182	0.2238411120508168	1.4584111465084766	1.9168222930169532	195.06419372558594	195.0653839111328
403	195.0874481201172	9.88745					1	DETECTED	195.0874 m/z @9.89 [CD8367_2.mzXML]	195.0874481201172	9.88745	0.10105	20.002166666666668	19.901116666666667	67734.4375	1.1237106552074032E7	1	1182	0.12008665627783621	4.554742612301585	33.05759514427969	195.078369140625	195.08839416503906
404	195.1012725830078	12.07075					1	DETECTED	195.1013 m/z @12.07 [CD8367_2.mzXML]	195.1012725830078	12.07075	1.6569666666666667	12.209533333333333	10.552566666666666	15150.875	3999827.69699524	0	1182	0.1097860409872986	0.5066634444414213	0.01628815101087244	195.09902954101562	195.1015167236328
405	196.0600128173828	10.137483333333334					1	DETECTED	196.0600 m/z @10.14 [CD8367_2.mzXML]	196.0600128173828	10.137483333333334	8.748916666666666	17.979499999999998	9.230583333333332	265784.3125	3058422.189620172	1	1182	0.08544442478384262	0.605414913427848	2.5406918288972173	196.05967712402344	196.0689697265625
406	196.09832763671875	13.769133333333334					1	DETECTED	196.0983 m/z @13.77 [CD8367_2.mzXML]	196.09832763671875	13.769133333333334	0.2473	19.691333333333333	19.444033333333334	6496.87890625	1985905.6618932188	0	1182	4.295050455860615	0.7189865772639311	0.46851111422477476	196.09011840820312	196.104736328125
407	196.86471557617188	1.9673666666666667					1	DETECTED	196.8647 m/z @1.97 [CD8367_2.mzXML]	196.86471557617188	1.9673666666666667	1.7039166666666667	2.1799833333333334	0.47606666666666664	22646.89453125	347108.1146057129	0	1182	0.1916898990234417	0.9035237552982857	2.016969238131966	196.8645477294922	196.8650665283203
408	196.9560089111328	11.79595					1	DETECTED	196.9560 m/z @11.80 [CD8367_2.mzXML]	196.9560089111328	11.79595	11.599483333333334	15.740383333333334	4.1409	6127.74365234375	557747.6585183103	0	1182	0.3521898104204091	10.538428910756743	20.076857821513485	196.95516967773438	196.95640563964844
409	197.0635986328125	10.137483333333334					1	DETECTED	197.0636 m/z @10.14 [CD8367_2.mzXML]	197.0635986328125	10.137483333333334	9.08185	19.874000000000002	10.792150000000003	24127.853515625	2826708.9429031354	0	1182	0.0979609564470465	6.240280245156817	19.04488400401044	197.0635986328125	197.06504821777344
410	197.10061645507812	1.7692333333333332					1	DETECTED	197.1006 m/z @1.77 [CD8367_2.mzXML]	197.10061645507812	1.7692333333333332	1.6417	9.664483333333333	8.022783333333333	40508.35546875	1214288.4954261475	0	1182	0.053734828319659256	31.45367224255098	61.90734448510196	197.0917205810547	197.1019287109375
411	197.12831115722656	9.73365					1	DETECTED	197.1283 m/z @9.73 [CD8367_2.mzXML]	197.12831115722656	9.73365	9.133183333333333	13.097900000000001	3.9647166666666678	22656.48046875	555290.44808371	0	1182	0.09082940645370385	4.535344212690532	0.29069060196642266	197.12814331054688	197.13336181640625
412	198.03146362304688	10.445533333333334					1	DETECTED	198.0315 m/z @10.45 [CD8367_2.mzXML]	198.03146362304688	10.445533333333334	2.9594333333333336	10.983683333333333	8.02425	86764.4140625	1228731.3806103526	0	1182	0.08519198622225232	0.5110447656603232	0.005173187824249916	198.03057861328125	198.03683471679688
413	198.0524139404297	10.545366666666666					1	DETECTED	198.0524 m/z @10.55 [CD8367_2.mzXML]	198.0524139404297	10.545366666666666	8.887683333333333	10.637133333333333	1.7494499999999995	51068.5234375	2253092.237982422	0	1182	0.13147564916030952	0.5287047116869098	0.06690873717608357	198.0524139404297	198.05606079101562
414	198.0847625732422	1.85475					1	DETECTED	198.0848 m/z @1.85 [CD8367_2.mzXML]	198.0847625732422	1.85475	1.7974166666666667	4.7883000000000004	2.9908833333333336	21962.1171875	397229.44615039066	0	1182	0.8416072208949903	4.278068629313333	7.332104252575834	198.08460998535156	198.09463500976562
415	198.0970001220703	8.627199999999998					1	DETECTED	198.0970 m/z @8.63 [CD8367_2.mzXML]	198.0970001220703	8.627199999999998	1.7377166666666668	10.31635	8.578633333333332	1937.3914794921875	532732.6275091858	0	1182	2.0480927642229814	0.62258901852824	0.24517803705648006	198.09593200683594	198.10382080078125
416	198.1317596435547	9.73365					1	DETECTED	198.1318 m/z @9.73 [CD8367_2.mzXML]	198.1317596435547	9.73365	9.699366666666666	9.784616666666667	0.08525000000000027	2609.318359375	9605.280769470215	0	1182	0.06233487617690159	1.24331550802135	1.4866310160427	198.13136291503906	198.13197326660156
417	198.86187744140625	1.9954166666666666					1	DETECTED	198.8619 m/z @2.00 [CD8367_2.mzXML]	198.86187744140625	1.9954166666666666	1.7039166666666667	2.2083	0.5043833333333332	23230.994140625	368985.2266129149	0	1182	0.14746133144819273	0.8651515151515152	0.6929377697865018	198.86154174804688	198.8621826171875
418	198.93984985351562	1.55275					1	DETECTED	198.9398 m/z @1.55 [CD8367_2.mzXML]	198.93984985351562	1.55275	1.4323000000000001	1.6721666666666666	0.23986666666666645	272147.5625	1826964.9084130863	0	1182	0.12023056203124893	0.8504323093427226	0.627726558954741	198.93470764160156	198.93992614746094
419	199.00546264648438	9.08185					1	DETECTED	199.0055 m/z @9.08 [CD8367_2.mzXML]	199.00546264648438	9.08185	8.974933333333333	9.177316666666666	0.20238333333333358	2683.071533203125	27186.64909326179	0	1182	0.05606650251836598	0.946453624318005	0.8929072486360098	199.00546264648438	199.0061492919922
420	199.0171661376953	15.161183333333334					1	DETECTED	199.0172 m/z @15.16 [CD8367_2.mzXML]	199.0171661376953	15.161183333333334	9.595416666666667	19.672833333333333	10.077416666666666	2157.38330078125	691362.9010778198	0	1182	6.577827768089808	0.9053035520712929	0.8106071041425859	199.01620483398438	199.01779174804688
421	199.05580139160156	10.530933333333333					1	DETECTED	199.0558 m/z @10.53 [CD8367_2.mzXML]	199.05580139160156	10.530933333333333	4.5110166666666665	17.701666666666664	13.190649999999998	5326.10888671875	1318307.122356842	0	1182	0.0816351734280083	1.0955841027699718	1.1911682055399433	199.0460205078125	199.06088256835938
422	199.14401245117188	8.800483333333334					1	DETECTED	199.1440 m/z @8.80 [CD8367_2.mzXML]	199.14401245117188	8.800483333333334	8.7143	15.50445	6.790150000000001	25522.875	951345.4858366703	0	1182	0.09941318796786369	1.4303617562748467	1.6700617332630245	199.13470458984375	199.148193359375
423	200.0285186767578	10.445533333333334					1	DETECTED	200.0285 m/z @10.45 [CD8367_2.mzXML]	200.0285186767578	10.445533333333334	10.119933333333334	10.7512	0.6312666666666669	26405.375	344259.04815051286	0	1182	0.11059110336576516	0.8375096945264079	0.7811368391807259	200.02706909179688	200.02874755859375
424	200.04026794433594	1.6875166666666668					1	DETECTED	200.0403 m/z @1.69 [CD8367_2.mzXML]	200.04026794433594	1.6875166666666668	1.6264166666666666	2.9017666666666666	1.27535	23072.287109375	379191.8839918215	0	1182	0.11439518249991498	10.436579378068714	16.128892011980057	200.04005432128906	200.04420471191406
425	200.12782287597656	2.0094499999999997					1	DETECTED	200.1278 m/z @2.01 [CD8367_2.mzXML]	200.12782287597656	2.0094499999999997	1.9255	4.211650000000001	2.2861500000000006	11472.130859375	361490.0090569458	0	1182	0.15465004675928173	7.228996408057077	15.966292349265542	200.12745666503906	200.12881469726562
426	200.20074462890625	10.384649999999999					1	DETECTED	200.2007 m/z @10.38 [CD8367_2.mzXML]	200.20074462890625	10.384649999999999	0.13775	20.002166666666668	19.864416666666667	6415.86181640625	1565892.3157187202	0	1182	8.160155710245892	0.9692890858048127	1.2321041950836154	200.19911193847656	200.20562744140625
427	200.93748474121094	1.5379666666666667					1	DETECTED	200.9375 m/z @1.54 [CD8367_2.mzXML]	200.93748474121094	1.5379666666666667	1.4485999999999999	1.5962833333333333	0.1476833333333334	32301.220703125	203788.0346376955	0	1182	0.13613514847080022	0.8262775083923898	0.6139058737855017	200.93734741210938	200.93756103515625
428	200.97293090820312	1.5234999999999999					1	DETECTED	200.9729 m/z @1.52 [CD8367_2.mzXML]	200.97293090820312	1.5234999999999999	1.4639666666666666	1.6264166666666666	0.16244999999999998	39969.62890625	263171.40055175795	0	1182	0.13665152383038248	1.3643617021276622	1.7287234042553243	200.9727783203125	200.9730224609375
429	201.0157012939453	1.9115166666666668					1	DETECTED	201.0157 m/z @1.91 [CD8367_2.mzXML]	201.0157012939453	1.9115166666666668	1.7539166666666666	3.2693833333333333	1.5154666666666667	45306.07421875	790990.0183889162	0	1182	0.149381765437268	4.8079526226734295	7.883488863919047	201.01548767089844	201.01649475097656
430	201.11184692382812	1.0670833333333334					1	DETECTED	201.1118 m/z @1.07 [CD8367_2.mzXML]	201.11184692382812	1.0670833333333334	0.10105	20.002166666666668	19.901116666666667	41611.8203125	2.944231281184936E7	0	1182	15.342037472103256	10.300429591801525	12.595323350587844	201.1112060546875	201.1123504638672
431	202.04771423339844	1.8975166666666667					1	DETECTED	202.0477 m/z @1.90 [CD8367_2.mzXML]	202.04771423339844	1.8975166666666667	1.7833833333333333	9.750566666666666	7.967183333333333	8987.7412109375	2572718.493491699	0	1182	7.903451448217711	34.90296436915885	68.8059287383177	202.04721069335938	202.04786682128906
432	202.11520385742188	19.032666666666668					1	DETECTED	202.1152 m/z @19.03 [CD8367_2.mzXML]	202.11520385742188	19.032666666666668	0.10105	20.002166666666668	19.901116666666667	4734.2392578125	3187493.553470031	0	1182	3.914685721569416	0.5256053145663735	0.05121062913274707	202.1068878173828	202.1160430908203
433	202.9705047607422	1.5083166666666665					1	DETECTED	202.9705 m/z @1.51 [CD8367_2.mzXML]	202.9705047607422	1.5083166666666665	1.4485999999999999	1.5672	0.11860000000000004	14601.4677734375	69687.82328369142	0	1182	0.14048839259274915	0.9930226067541175	0.9584971812069465	202.97042846679688	202.9707794189453
434	203.03152465820312	1.8688666666666667					1	DETECTED	203.0315 m/z @1.87 [CD8367_2.mzXML]	203.03152465820312	1.8688666666666667	1.8688666666666667	9.389916666666666	7.52105	97541.4921875	3395761.3889844967	0	1182	0.05045068580429768	null	null	203.02261352539062	203.0316619873047
435	203.0519561767578	1.7974166666666667					1	DETECTED	203.0520 m/z @1.80 [CD8367_2.mzXML]	203.0519561767578	1.7974166666666667	1.6417	16.255716666666665	14.614016666666664	2615940.0	4.03428854775114E7	1	1182	0.16300562210800518	4.679699334828278	8.357396805441955	203.05189514160156	203.0563201904297
436	203.10629272460938	12.156666666666666					1	DETECTED	203.1063 m/z @12.16 [CD8367_2.mzXML]	203.10629272460938	12.156666666666666	0.2473	19.801	19.5537	4375.6708984375	2145215.7652783818	0	1182	0.19644729488492985	0.8209378612352741	0.6418757224705482	203.0998992919922	203.1157684326172
437	203.1501007080078	1.85475					1	DETECTED	203.1501 m/z @1.85 [CD8367_2.mzXML]	203.1501007080078	1.85475	1.8257333333333332	19.617833333333333	17.7921	47188.296875	1747671.9774372256	0	1182	0.15045689550461483	306.58414704192967	5.008200656617607	203.14122009277344	203.1501007080078
438	203.82371520996094	9.205516666666666					1	DETECTED	203.8237 m/z @9.21 [CD8367_2.mzXML]	203.82371520996094	9.205516666666666	9.117033333333334	9.40665	0.2896166666666673	19023.3125	127137.28709497029	0	1182	0.08747008201945405	1.5677409934098254	1.8620094635398887	203.82318115234375	203.82412719726562
439	204.05555725097656	1.7974166666666667					1	DETECTED	204.0556 m/z @1.80 [CD8367_2.mzXML]	204.05555725097656	1.7974166666666667	1.721	10.768083333333333	9.047083333333333	148335.1875	2797922.5537034306	0	1182	0.20236605133749186	14.630608052757621	6.5273439317720054	204.0551300048828	204.0655517578125
440	204.06556701660156	10.473450000000001					1	DETECTED	204.0656 m/z @10.47 [CD8367_2.mzXML]	204.06556701660156	10.473450000000001	9.629533333333335	19.8195	10.189966666666667	3473.628173828125	859747.8739860525	0	1182	7.736680721678283	6.03730621111879	11.07461242223758	204.06556701660156	204.07090759277344
441	204.12261962890625	1.8832					1	DETECTED	204.1226 m/z @1.88 [CD8367_2.mzXML]	204.12261962890625	1.8832	1.85475	14.904233333333334	13.049483333333335	1096329.375	9375875.478180598	0	1182	0.07072688394010762	9.087813841501173	8.413798959135372	204.12234497070312	204.13206481933594
442	204.4163055419922	9.205516666666666					1	DETECTED	204.4163 m/z @9.21 [CD8367_2.mzXML]	204.4163055419922	9.205516666666666	9.117033333333334	9.263216666666667	0.1461833333333331	17225.12109375	89869.7270040891	0	1182	0.08680118238850376	0.8116849881624463	0.6561435375212855	204.4161376953125	204.4164276123047
443	204.95663452148438	1.6417					1	DETECTED	204.9566 m/z @1.64 [CD8367_2.mzXML]	204.95663452148438	1.6417	1.5672	1.6875166666666668	0.12031666666666685	50509.9765625	218803.23964563006	0	1182	0.06872471318448414	0.7985259271916604	0.6330666849083095	204.95657348632812	204.95721435546875
444	204.9961395263672	11.862366666666667					1	DETECTED	204.9961 m/z @11.86 [CD8367_2.mzXML]	204.9961395263672	11.862366666666667	1.4137166666666665	15.50445	14.090733333333334	7028.837890625	2462706.2254894394	0	1182	0.06966031652079074	0.6742848757175967	0.320335072111001	204.9914093017578	204.99932861328125
445	205.0242462158203	1.84					1	DETECTED	205.0242 m/z @1.84 [CD8367_2.mzXML]	205.0242462158203	1.84	1.4323000000000001	17.180666666666664	15.748366666666664	36445.19921875	4177174.001890442	0	1182	0.4916920519580428	9.488180423299207	20.045773701176564	205.02249145507812	205.03134155273438
446	205.05621337890625	1.7974166666666667					1	DETECTED	205.0562 m/z @1.80 [CD8367_2.mzXML]	205.05621337890625	1.7974166666666667	1.7692333333333332	18.4985	16.729266666666668	28734.349609375	2646336.7323463145	0	1182	7.602912407142489	131.8627473874796	271.11478315133905	205.0467987060547	205.066162109375
447	205.08563232421875	12.470266666666667					1	DETECTED	205.0856 m/z @12.47 [CD8367_2.mzXML]	205.08563232421875	12.470266666666667	0.10105	20.002166666666668	19.901116666666667	10492.92578125	4481198.577288573	0	1182	12.68013240393747	0.8044614789672749	0.12790880950719843	205.07582092285156	205.08628845214844
448	205.0968780517578	9.205516666666666					1	DETECTED	205.0969 m/z @9.21 [CD8367_2.mzXML]	205.0968780517578	9.205516666666666	1.7039166666666667	10.967	9.263083333333334	5661706.5	4.423157253787479E7	1	1182	0.094429474274218	1.5009950220794848	1.4656967393634488	205.09153747558594	205.10284423828125
449	205.12608337402344	1.8832					1	DETECTED	205.1261 m/z @1.88 [CD8367_2.mzXML]	205.12608337402344	1.8832	1.85475	9.277916666666666	7.423166666666666	96697.78125	1520722.5122267453	0	1182	0.12537080131417744	9.168596944741303	9.365296369523126	205.11642456054688	205.1316680908203
450	205.9872283935547	11.7121					1	DETECTED	205.9872 m/z @11.71 [CD8367_2.mzXML]	205.9872283935547	11.7121	0.10105	19.96516666666667	19.864116666666668	17677.171875	3868217.1828674003	0	1182	0.5349247846797933	0.7957518440235721	1.1587036304707174	205.98666381835938	205.99488830566406
451	206.08099365234375	10.29855					1	DETECTED	206.0810 m/z @10.30 [CD8367_2.mzXML]	206.08099365234375	10.29855	3.3602	17.3295	13.9693	79648.3984375	1388232.395564972	1	1182	0.09281298685377593	2.0768564102190963	2.322488609162242	206.08084106445312	206.0899200439453
452	206.10015869140625	9.205516666666666					1	DETECTED	206.1002 m/z @9.21 [CD8367_2.mzXML]	206.10015869140625	9.205516666666666	7.112116666666666	10.637133333333333	3.5250166666666667	615718.3125	5116560.197247427	0	1182	0.08573123163308516	1.8179392528640115	1.4180747578210176	206.09072875976562	206.10061645507812
453	206.38206481933594	9.191483333333334					1	DETECTED	206.3821 m/z @9.19 [CD8367_2.mzXML]	206.38206481933594	9.191483333333334	9.133183333333333	10.7512	1.6180166666666675	17186.7734375	437007.1649012451	0	1182	0.10078334584225601	13.876643796454909	26.753287592909818	206.3812255859375	206.3911895751953
454	206.8936004638672	1.7539166666666666					1	DETECTED	206.8936 m/z @1.75 [CD8367_2.mzXML]	206.8936004638672	1.7539166666666666	1.6569666666666667	2.06595	0.40898333333333325	77599.3359375	640776.4494022214	0	1182	0.10563155995674767	2.0900797749425877	1.3161640767434757	206.8933563232422	206.89378356933594
455	206.99087524414062	16.40315					1	DETECTED	206.9909 m/z @16.40 [CD8367_2.mzXML]	206.99087524414062	16.40315	0.21093333333333333	19.96516666666667	19.754233333333335	6010.0908203125	2791707.5682870178	0	1182	3.359994520759999	0.6099916317819364	0.4578003690184627	206.9818878173828	206.9917449951172
456	207.02627563476562	10.209200000000001					1	DETECTED	207.0263 m/z @10.21 [CD8367_2.mzXML]	207.02627563476562	10.209200000000001	1.4323000000000001	15.12575	13.69345	39672.4453125	3119667.380720518	0	1182	0.09026990146891123	0.7242586588340882	4.896323131715223	207.0162811279297	207.02635192871094
457	207.0842742919922	10.29855					1	DETECTED	207.0843 m/z @10.30 [CD8367_2.mzXML]	207.0842742919922	10.29855	10.262766666666666	14.485166666666666	4.2224	8332.681640625	627880.284284485	0	1182	0.08617497287885811	58.999534233812525	116.99906846762505	207.07955932617188	207.09164428710938
458	207.10421752929688	9.191483333333334					1	DETECTED	207.1042 m/z @9.19 [CD8367_2.mzXML]	207.10421752929688	9.191483333333334	9.028266666666667	10.083133333333334	1.0548666666666673	23954.697265625	259827.01615243533	0	1182	0.08415323640129913	0.9717421325339202	1.0523645771660413	207.10072326660156	207.11305236816406
459	208.04905700683594	15.832616666666667					1	DETECTED	208.0491 m/z @15.83 [CD8367_2.mzXML]	208.04905700683594	15.832616666666667	0.11958333333333333	19.8375	19.717916666666664	14497.9599609375	5642486.2919466505	0	1182	2.5196176306168248	0.627438262503951	0.4576462735511417	208.04840087890625	208.0555419921875
460	208.1331024169922	8.800483333333334					1	DETECTED	208.1331 m/z @8.80 [CD8367_2.mzXML]	208.1331024169922	8.800483333333334	2.0094499999999997	9.177316666666666	7.167866666666667	25136.015625	742932.5306394652	0	1182	0.1414946577492433	0.9165328624236693	0.9135265655154357	208.12635803222656	208.13551330566406
461	208.89053344726562	1.7692333333333332					1	DETECTED	208.8905 m/z @1.77 [CD8367_2.mzXML]	208.89053344726562	1.7692333333333332	1.6721666666666666	2.0094499999999997	0.33728333333333316	47121.8671875	383357.0472532958	0	1182	0.106337992930573	1.7373798076923073	1.8819320859014388	208.8904571533203	208.89102172851562
462	208.93511962890625	2.0943833333333335					1	DETECTED	208.9351 m/z @2.09 [CD8367_2.mzXML]	208.93511962890625	2.0943833333333335	2.0377	2.2932166666666665	0.2555166666666664	9128.642578125	91919.1168424072	0	1182	0.0811993031698135	2.253895912966769	3.507791825933537	208.93487548828125	208.93556213378906
463	208.9786834716797	12.07075					1	DETECTED	208.9787 m/z @12.07 [CD8367_2.mzXML]	208.9786834716797	12.07075	11.181266666666666	15.722266666666666	4.541	6353.826171875	905439.9692755133	0	1182	0.7106875492236053	2.5526054451085805	4.105210890217161	208.97775268554688	208.97900390625
464	209.0331268310547	1.5083166666666665					1	DETECTED	209.0331 m/z @1.51 [CD8367_2.mzXML]	209.0331268310547	1.5083166666666665	1.4137166666666665	5.528266666666667	4.11455	48715.08203125	826853.7901148072	0	1182	0.11057620327167994	21.39124472472133	0.8416478895709586	209.03224182128906	209.0338134765625
465	209.04525756835938	16.3294					1	DETECTED	209.0453 m/z @16.33 [CD8367_2.mzXML]	209.04525756835938	16.3294	0.10105	20.002166666666668	19.901116666666667	26812.8046875	7058060.69338165	0	1182	2.995437741544576	0.6054924298249068	0.49906463605551554	209.04444885253906	209.05506896972656
466	209.09188842773438	7.72905					1	DETECTED	209.0919 m/z @7.73 [CD8367_2.mzXML]	209.09188842773438	7.72905	5.685533333333334	8.644566666666666	2.9590333333333323	19727.166015625	1130871.6682260137	0	1182	0.5561932881854021	0.6811104898808079	0.22030680806630512	209.09156799316406	209.0925750732422
467	209.1167755126953	12.038166666666665					1	DETECTED	209.1168 m/z @12.04 [CD8367_2.mzXML]	209.1167755126953	12.038166666666665	4.591233333333333	12.87275	8.281516666666667	146368.53125	3119474.6273536705	1	1182	0.09413415852224638	2.868051823526218	3.1931710959066817	209.11007690429688	209.1175079345703
468	210.9351806640625	11.69545					1	DETECTED	210.9352 m/z @11.70 [CD8367_2.mzXML]	210.9351806640625	11.69545	2.051833333333333	17.348333333333336	15.296500000000004	8919.3583984375	3709834.839225828	0	1182	0.805695378152258	0.7626214439534947	0.3430143514251951	210.9326171875	210.9361572265625
469	211.04180908203125	2.4313833333333337					1	DETECTED	211.0418 m/z @2.43 [CD8367_2.mzXML]	211.04180908203125	2.4313833333333337	1.8975166666666667	17.386000000000003	15.488483333333336	22912.47265625	1621369.8266830442	0	1182	0.30075771787525074	1.3645834707797102	2.6335454986798816	211.04119873046875	211.04861450195312
470	211.07989501953125	14.5319					1	DETECTED	211.0799 m/z @14.53 [CD8367_2.mzXML]	211.07989501953125	14.5319	3.2693833333333333	16.996	13.726616666666665	4055.58349609375	2038981.6658746344	0	1182	0.9570585417177337	0.6093938447741845	0.218787689548369	211.07376098632812	211.08065795898438
471	211.13253784179688	1.0125166666666667					1	DETECTED	211.1325 m/z @1.01 [CD8367_2.mzXML]	211.13253784179688	1.0125166666666667	0.10105	20.002166666666668	19.901116666666667	5204.396484375	3424788.1163616357	0	1182	6.7872325624955945	10.917084186658863	10.47784210783469	211.12254333496094	211.13377380371094
472	211.1439666748047	10.262766666666666					1	DETECTED	211.1440 m/z @10.26 [CD8367_2.mzXML]	211.1439666748047	10.262766666666666	10.226966666666668	10.473450000000001	0.24648333333333383	12924.453125	114218.396406738	0	1182	0.1494658682184138	3.442504655493655	5.312332817827059	211.143798828125	211.1442108154297
473	211.1686553955078	14.285716666666668					1	DETECTED	211.1687 m/z @14.29 [CD8367_2.mzXML]	211.1686553955078	14.285716666666668	14.087716666666667	14.970583333333334	0.8828666666666667	6081.6708984375	155077.7178105468	0	1182	0.1330426572000345	2.229461279461275	3.45892255892255	211.16842651367188	211.16928100585938
474	212.01931762695312	11.34225					1	DETECTED	212.0193 m/z @11.34 [CD8367_2.mzXML]	212.01931762695312	11.34225	11.3113	11.909666666666668	0.5983666666666689	62488.11328125	442693.03210870345	0	1182	0.08809007409270286	9.666666666666485	5.721454356178848	212.0188446044922	212.0198211669922
475	212.83876037597656	1.9954166666666666					1	DETECTED	212.8388 m/z @2.00 [CD8367_2.mzXML]	212.83876037597656	1.9954166666666666	1.7039166666666667	2.2514333333333334	0.5475166666666667	16359.275390625	308661.75419250474	0	1182	0.41761936166673896	0.9391366495140084	0.8782732990280168	212.83819580078125	212.83946228027344
476	213.95887756347656	19.764499999999998					1	DETECTED	213.9589 m/z @19.76 [CD8367_2.mzXML]	213.95887756347656	19.764499999999998	0.10105	20.002166666666668	19.901116666666667	3027.066650390625	1221921.3933955699	0	1182	2.8951692170793315	0.5060433613294378	0.0120867226588757	213.95802307128906	213.95962524414062
477	214.02633666992188	10.545366666666666					1	DETECTED	214.0263 m/z @10.55 [CD8367_2.mzXML]	214.02633666992188	10.545366666666666	8.974933333333333	10.60575	1.630816666666668	4290.00244140625	153526.53391906747	0	1182	0.08135135959418882	0.5192250546558277	0.03845010931165545	214.02622985839844	214.03085327148438
478	214.8357391357422	1.7539166666666666					1	DETECTED	214.8357 m/z @1.75 [CD8367_2.mzXML]	214.8357391357422	1.7539166666666666	1.6875166666666668	1.9115166666666668	0.22399999999999998	15054.7626953125	119440.6109631347	0	1182	0.07440000569866556	1.6867469879518122	2.188914636215458	214.8356170654297	214.83641052246094
479	214.9171600341797	1.55275					1	DETECTED	214.9172 m/z @1.55 [CD8367_2.mzXML]	214.9171600341797	1.55275	1.4323000000000001	1.6721666666666666	0.23986666666666645	1054447.125	6226577.359493165	0	1182	0.09595444214567816	0.8156651531821006	0.57358992157155	214.91639709472656	214.9177703857422
480	214.98870849609375	1.5379666666666667					1	DETECTED	214.9887 m/z @1.54 [CD8367_2.mzXML]	214.98870849609375	1.5379666666666667	1.4323000000000001	1.58165	0.14934999999999987	43313.5625	258321.52531652854	0	1182	0.1268307335089558	0.7122876154524111	0.47358282513586775	214.98846435546875	214.98890686035156
481	215.01602172851562	1.9534666666666667					1	DETECTED	215.0160 m/z @1.95 [CD8367_2.mzXML]	215.01602172851562	1.9534666666666667	1.8975166666666667	10.637133333333333	8.739616666666667	88476.4609375	3275406.5909843436	0	1182	1.2295525249403736	73.30775399627605	11.697280372220948	215.01522827148438	215.0228271484375
482	215.92088317871094	1.55275					1	DETECTED	215.9209 m/z @1.55 [CD8367_2.mzXML]	215.92088317871094	1.55275	1.4639666666666666	1.6264166666666666	0.16244999999999998	29350.900390625	163976.08245263674	0	1182	0.09016750456058209	0.9148676553407159	0.8297353106814319	215.92068481445312	215.9212188720703
483	216.9221649169922	1.6721666666666666					1	DETECTED	216.9222 m/z @1.67 [CD8367_2.mzXML]	216.9221649169922	1.6721666666666666	1.4639666666666666	1.9395333333333333	0.4755666666666667	179349.046875	1476501.366538086	0	1182	0.13792799529083988	2.1927799718953738	7.880703783535816	216.9134979248047	216.9227752685547
484	216.9504852294922	1.55275					1	DETECTED	216.9505 m/z @1.55 [CD8367_2.mzXML]	216.9504852294922	1.55275	1.4323000000000001	1.6264166666666666	0.1941166666666665	119934.703125	832068.3103090824	0	1182	0.12940924286502464	0.8045797554164127	0.646688100570066	216.9502410888672	216.95054626464844
485	217.0815887451172	1.85475					1	DETECTED	217.0816 m/z @1.85 [CD8367_2.mzXML]	217.0815887451172	1.85475	1.84	15.667016666666665	13.827016666666665	32849.2734375	1766388.0451879273	0	1182	0.12733357163306236	110.33838491591652	81.00643523110203	217.0746307373047	217.08956909179688
486	217.09219360351562	10.350666666666665					1	DETECTED	217.0922 m/z @10.35 [CD8367_2.mzXML]	217.09219360351562	10.350666666666665	10.28035	10.384649999999999	0.1042999999999985	2759.66015625	12445.508373718134	0	1182	0.06798811900842416	0.7416449395591439	0.48328987911828775	217.0915985107422	217.0926513671875
487	217.1214141845703	18.719333333333335					1	DETECTED	217.1214 m/z @18.72 [CD8367_2.mzXML]	217.1214141845703	18.719333333333335	0.10105	20.002166666666668	19.901116666666667	10296.298828125	2731993.053474182	0	1182	1.3464478644539248	0.6656684006992735	0.15725748716176202	217.1207275390625	217.12490844726562
488	218.04214477539062	10.137483333333334					1	DETECTED	218.0421 m/z @10.14 [CD8367_2.mzXML]	218.04214477539062	10.137483333333334	4.8552	15.12575	10.27055	61109.0625	2333139.2968287035	1	1182	0.09430654383583459	0.5167527046926078	2.5377083658185056	218.0414581298828	218.04905700683594
489	218.08531188964844	16.292333333333332					1	DETECTED	218.0853 m/z @16.29 [CD8367_2.mzXML]	218.08531188964844	16.292333333333332	0.5764166666666667	19.490166666666667	18.91375	3778.416015625	2454684.820329496	0	1182	1.627444820772915	0.6017386831821243	0.5622727607469511	218.0811004638672	218.0885772705078
490	218.13832092285156	2.0377					1	DETECTED	218.1383 m/z @2.04 [CD8367_2.mzXML]	218.13832092285156	2.0377	0.10105	20.002166666666668	19.901116666666667	45917.91796875	3917787.5006409595	0	1182	0.22862454644688213	8.943592499351366	1.3154502570656417	218.13775634765625	218.14059448242188
491	218.21759033203125	4.258666666666667					1	DETECTED	218.2176 m/z @4.26 [CD8367_2.mzXML]	218.21759033203125	4.258666666666667	4.258666666666667	10.473450000000001	6.214783333333335	6536.515625	1536999.408472412	0	1182	6.1690547165663965	null	null	218.2112274169922	218.21759033203125
492	218.91934204101562	1.7039166666666667					1	DETECTED	218.9193 m/z @1.70 [CD8367_2.mzXML]	218.91934204101562	1.7039166666666667	1.4323000000000001	1.7833833333333333	0.3510833333333332	49908.9453125	596407.7504346924	0	1182	0.3543689790834208	0.6484988527060956	0.3075382794222988	218.91021728515625	218.9195098876953
493	219.02589416503906	1.7833833333333333					1	DETECTED	219.0259 m/z @1.78 [CD8367_2.mzXML]	219.02589416503906	1.7833833333333333	1.721	9.561316666666666	7.840316666666666	1990120.375	1.8357691607721705E7	1	1182	0.05372323704637538	4.249689887361093	5.889580094498559	219.01629638671875	219.02691650390625
494	219.04554748535156	10.137483333333334					1	DETECTED	219.0455 m/z @10.14 [CD8367_2.mzXML]	219.04554748535156	10.137483333333334	8.558016666666667	10.172833333333333	1.6148166666666661	5477.89306640625	236402.91566827384	0	1182	1.5165659250310028	0.5111904862400808	0.022227362778392934	219.04287719726562	219.04994201660156
495	219.0624237060547	10.191283333333333					1	DETECTED	219.0624 m/z @10.19 [CD8367_2.mzXML]	219.0624237060547	10.191283333333333	10.155216666666666	10.384649999999999	0.2294333333333327	4956.97314453125	41239.74206750484	0	1182	0.16261288472232494	3.1806839186691205	5.361367837338241	219.05679321289062	219.06289672851562
496	219.11721801757812	14.904233333333334					1	DETECTED	219.1172 m/z @14.90 [CD8367_2.mzXML]	219.11721801757812	14.904233333333334	9.373316666666666	19.380166666666664	10.006849999999998	11717.81640625	1525863.0727130123	0	1182	0.5417901944938919	0.8972721888700754	0.6993374903976262	219.1097869873047	219.12245178222656
497	219.1525115966797	9.08185					1	DETECTED	219.1525 m/z @9.08 [CD8367_2.mzXML]	219.1525115966797	9.08185	7.640783333333333	9.133183333333333	1.4924	2341.3740234375	121455.88083410641	0	1182	0.10412077318870772	0.5178108808290157	0.03562176165803149	219.1524200439453	219.16146850585938
498	219.17401123046875	12.261966666666666					1	DETECTED	219.1740 m/z @12.26 [CD8367_2.mzXML]	219.17401123046875	12.261966666666666	0.10105	20.002166666666668	19.901116666666667	11734.7666015625	1995026.24425833	0	1182	1.6152547218225095	1.1797891082269416	1.2256295698689665	219.17315673828125	219.17630004882812
499	220.02955627441406	1.7692333333333332					1	DETECTED	220.0296 m/z @1.77 [CD8367_2.mzXML]	220.02955627441406	1.7692333333333332	1.7377166666666668	12.48755	10.749833333333333	118691.34375	1879242.730506256	0	1182	0.05410979776989988	43.91296673155438	12.535732622281206	220.02474975585938	220.03750610351562
500	220.11790466308594	8.905066666666666					1	DETECTED	220.1179 m/z @8.91 [CD8367_2.mzXML]	220.11790466308594	8.905066666666666	3.314783333333333	14.871166666666666	11.556383333333333	15957.38671875	910132.0219577029	0	1182	0.09421729636415321	0.9402709669828859	1.2510712547641443	220.11700439453125	220.120849609375
501	220.9342498779297	1.6112166666666667					1	DETECTED	220.9342 m/z @1.61 [CD8367_2.mzXML]	220.9342498779297	1.6112166666666667	1.5672	1.7039166666666667	0.13671666666666682	108053.984375	454994.61221972655	0	1182	0.06624039387329561	1.5530102234002237	1.9088322112662768	220.93405151367188	220.93438720703125
502	220.98104858398438	1.5379666666666667					1	DETECTED	220.9810 m/z @1.54 [CD8367_2.mzXML]	220.98104858398438	1.5379666666666667	1.4936333333333331	1.5672	0.07356666666666678	5501.71875	19080.589190917988	0	1182	0.06769817619608598	0.8296992481202978	0.6593984962405957	220.98092651367188	220.98121643066406
503	220.9971466064453	1.4788999999999999					1	DETECTED	220.9971 m/z @1.48 [CD8367_2.mzXML]	220.9971466064453	1.4788999999999999	1.4639666666666666	18.608666666666668	17.1447	3537.75390625	1373225.4136326602	0	1182	13.869505132486644	574.0412946428606	1147.0825892857213	220.99110412597656	221.00711059570312
504	221.0242919921875	1.7833833333333333					1	DETECTED	221.0243 m/z @1.78 [CD8367_2.mzXML]	221.0242919921875	1.7833833333333333	1.7377166666666668	18.16466666666667	16.42695	133467.25	2652674.3337449343	0	1182	0.05574965626012385	6.033737208230341	8.396881563552995	221.01864624023438	221.0316162109375
505	221.0528106689453	11.568150000000001					1	DETECTED	221.0528 m/z @11.57 [CD8367_2.mzXML]	221.0528106689453	11.568150000000001	9.117033333333334	11.745266666666668	2.628233333333334	15252.8056640625	964986.4528341675	0	1182	0.07183654830113007	0.5361297911836101	0.07225958236722033	221.05258178710938	221.0616912841797
506	221.08079528808594	10.516516666666666					1	DETECTED	221.0808 m/z @10.52 [CD8367_2.mzXML]	221.08079528808594	10.516516666666666	10.4879	10.621566666666666	0.1336666666666666	8471.5771484375	35058.283469299306	0	1182	0.04936548757541637	2.426279602321022	3.66477207424128	221.080322265625	221.0819549560547
507	222.06475830078125	15.558983333333334					1	DETECTED	222.0648 m/z @15.56 [CD8367_2.mzXML]	222.06475830078125	15.558983333333334	8.974933333333333	20.002166666666668	11.027233333333335	12488.072265625	2559304.4468122283	0	1182	2.2306790377367136	0.8534384557383158	0.6603587699962112	222.063232421875	222.06503295898438
508	222.86744689941406	1.7377166666666668					1	DETECTED	222.8674 m/z @1.74 [CD8367_2.mzXML]	222.86744689941406	1.7377166666666668	1.6875166666666668	1.9534666666666667	0.2659499999999999	64057.26953125	541627.1666245115	0	1182	0.10789574728521911	2.6489043824701173	4.297808764940235	222.86740112304688	222.8679656982422
509	222.9940643310547	13.888983333333334					1	DETECTED	222.9941 m/z @13.89 [CD8367_2.mzXML]	222.9940643310547	13.888983333333334	11.0002	18.7745	7.7743	22204.3046875	3960961.55325659	0	1182	2.1951832476644437	1.345601089270569	6.556455166123762	222.98614501953125	222.9944305419922
510	223.06109619140625	15.540833333333333					1	DETECTED	223.0611 m/z @15.54 [CD8367_2.mzXML]	223.06109619140625	15.540833333333333	9.73365	19.636166666666668	9.902516666666667	26221.787109375	5117891.720487431	0	1182	2.540163558527217	0.8524437935501697	0.6129186135468556	223.05177307128906	223.06121826171875
511	223.09593200683594	11.552683333333333					1	DETECTED	223.0959 m/z @11.55 [CD8367_2.mzXML]	223.09593200683594	11.552683333333333	0.10105	20.002166666666668	19.901116666666667	207841.59375	6056521.698886876	1	1182	0.11895937405393475	0.5106030306629259	0.0181146443784179	223.0916748046875	223.097412109375
512	223.1685791015625	11.989516666666667					1	DETECTED	223.1686 m/z @11.99 [CD8367_2.mzXML]	223.1685791015625	11.989516666666667	1.0670833333333334	15.179	14.111916666666668	4057.8857421875	1864839.8865059214	0	1182	2.556693541578344	0.6460060792314289	0.2920121584628578	223.1682891845703	223.1693878173828
513	224.86451721191406	1.7377166666666668					1	DETECTED	224.8645 m/z @1.74 [CD8367_2.mzXML]	224.86451721191406	1.7377166666666668	1.6721666666666666	2.0943833333333335	0.4222166666666669	46278.8515625	493910.7561632078	0	1182	0.12069191506093269	3.220569539791499	5.2131048101549435	224.86419677734375	224.86566162109375
514	224.95077514648438	11.679033333333333					1	DETECTED	224.9508 m/z @11.68 [CD8367_2.mzXML]	224.95077514648438	11.679033333333333	0.7216166666666666	16.292333333333332	15.570716666666666	28864.447265625	5030638.563111991	0	1182	0.7131250302572276	0.6834767610725939	0.32953305434118574	224.94357299804688	224.95416259765625
515	224.9838104248047	11.016933333333332					1	DETECTED	224.9838 m/z @11.02 [CD8367_2.mzXML]	224.9838104248047	11.016933333333332	4.258666666666667	17.516000000000002	13.257333333333335	15984.7412109375	2057408.8277092285	0	1182	0.13787873379030735	0.980823485311816	0.9616469706236318	224.9820098876953	224.9904327392578
516	225.03427124023438	1.7974166666666667					1	DETECTED	225.0343 m/z @1.80 [CD8367_2.mzXML]	225.03427124023438	1.7974166666666667	1.7692333333333332	14.02245	12.253216666666667	77284.90625	6786614.513540895	0	1182	0.11930361986851046	217.38409225310377	433.76818450620755	225.02662658691406	225.03448486328125
517	225.14796447753906	12.38425					1	DETECTED	225.1480 m/z @12.38 [CD8367_2.mzXML]	225.14796447753906	12.38425	1.2494833333333333	18.848666666666666	17.599183333333333	6225.68408203125	1911078.69354068	0	1182	11.200864638072956	0.7902807422996441	0.5805614845992881	225.1468963623047	225.15353393554688
518	225.18438720703125	14.285716666666668					1	DETECTED	225.1844 m/z @14.29 [CD8367_2.mzXML]	225.18438720703125	14.285716666666668	12.209533333333333	15.412916666666666	3.203383333333333	7679.13525390625	547462.6379776612	0	1182	0.09598426839377794	0.7714596495171423	0.29273531373819023	225.18405151367188	225.1852264404297
519	226.04478454589844	2.0943833333333335					1	DETECTED	226.0448 m/z @2.09 [CD8367_2.mzXML]	226.04478454589844	2.0943833333333335	1.9673666666666667	16.03565	14.068283333333333	21356.158203125	1091107.2693706055	0	1182	0.09099840271685	7.852852536566393	14.321779197736278	226.04403686523438	226.05438232421875
520	226.11863708496094	8.37425					1	DETECTED	226.1186 m/z @8.37 [CD8367_2.mzXML]	226.11863708496094	8.37425	7.868616666666667	19.490166666666667	11.62155	3080.763916015625	552185.1827786868	0	1182	0.19711659439642482	11.492072648164028	21.984145296328055	226.10902404785156	226.11949157714844
521	226.95106506347656	1.6417					1	DETECTED	226.9511 m/z @1.64 [CD8367_2.mzXML]	226.95106506347656	1.6417	1.58165	19.782666666666668	18.201016666666668	685014.9375	8549752.909089442	0	1182	0.05294807406580415	1.505760370126746	1.3817892178755067	226.946533203125	226.9608612060547
522	227.0792999267578	9.219899999999999					1	DETECTED	227.0793 m/z @9.22 [CD8367_2.mzXML]	227.0792999267578	9.219899999999999	9.117033333333334	11.957683333333334	2.84065	40088.29296875	699757.1629009392	0	1182	0.11462607492953225	13.807436811406502	1.371547389300835	227.07859802246094	227.08287048339844
523	227.12503051757812	1.84					1	DETECTED	227.1250 m/z @1.84 [CD8367_2.mzXML]	227.12503051757812	1.84	1.8257333333333332	2.2372	0.41146666666666687	120455.515625	439159.3266175541	0	1182	0.05103663081209353	16.671511286471016	8.56205079482016	227.1246337890625	227.12509155273438
524	227.1752471923828	9.801766666666667					1	DETECTED	227.1752 m/z @9.80 [CD8367_2.mzXML]	227.1752471923828	9.801766666666667	0.48506666666666665	19.435166666666664	18.950099999999996	77207.59375	2671407.9490202335	1	1182	0.14761681694612427	1.6867063471488382	1.1075092750143527	227.17398071289062	227.17581176757812
525	227.97470092773438	15.286383333333333					1	DETECTED	227.9747 m/z @15.29 [CD8367_2.mzXML]	227.97470092773438	15.286383333333333	14.937433333333333	20.002166666666668	5.064733333333335	1881.873046875	338612.1016852114	0	1182	2.893591383935931	7.257104647275154	13.514209294550309	227.97381591796875	227.9751434326172
526	228.06300354003906	10.29855					1	DETECTED	228.0630 m/z @10.30 [CD8367_2.mzXML]	228.06300354003906	10.29855	10.262766666666666	10.41715	0.15438333333333354	23667.607421875	140649.03397387709	0	1182	0.11175044474820695	2.157196087563969	3.3143921751279373	228.0627899169922	228.0631103515625
527	229.14305114746094	0.3019					1	DETECTED	229.1431 m/z @0.30 [CD8367_2.mzXML]	229.14305114746094	0.3019	0.10105	20.002166666666668	19.901116666666667	81755.2578125	6.124354410945212E7	1	1182	10.443623377454687	49.54223715874201	98.08447431748404	229.1425323486328	229.14353942871094
528	229.15431213378906	1.8832					1	DETECTED	229.1543 m/z @1.88 [CD8367_2.mzXML]	229.15431213378906	1.8832	1.85475	5.947616666666667	4.092866666666667	109846.9375	4598435.681180664	0	1182	0.1541851305454729	71.9308728763911	142.8617457527822	229.1542205810547	229.15545654296875
529	230.14625549316406	1.3593333333333333					1	DETECTED	230.1463 m/z @1.36 [CD8367_2.mzXML]	230.14625549316406	1.3593333333333333	0.13775	19.96516666666667	19.827416666666668	10706.775390625	7473157.959780642	0	1182	8.336609354740201	8.11545808036019	15.23091616072038	230.1457061767578	230.1472625732422
530	230.2470245361328	11.405516666666667					1	DETECTED	230.2470 m/z @11.41 [CD8367_2.mzXML]	230.2470245361328	11.405516666666667	11.357566666666665	11.69545	0.337883333333334	121128.1796875	744661.0185075721	1	1182	0.05494262921791204	2.996763183571562	4.192866071955343	230.24679565429688	230.2476806640625
531	230.966064453125	1.55275					1	DETECTED	230.9661 m/z @1.55 [CD8367_2.mzXML]	230.966064453125	1.55275	1.4323000000000001	1.6264166666666666	0.1941166666666665	144044.984375	1000207.4803750004	0	1182	0.11958112756018191	0.8289447383432784	0.6435538796015545	230.9659423828125	230.9661865234375
532	230.98976135253906	1.9534666666666667					1	DETECTED	230.9898 m/z @1.95 [CD8367_2.mzXML]	230.98976135253906	1.9534666666666667	1.9255	3.7752166666666667	1.8497166666666667	19881.7890625	428793.516795288	0	1182	1.3627672087105152	32.838922008587694	57.28637481302086	230.9891815185547	230.99038696289062
533	231.13694763183594	14.904233333333334					1	DETECTED	231.1369 m/z @14.90 [CD8367_2.mzXML]	231.13694763183594	14.904233333333334	0.10105	19.983833333333333	19.882783333333332	249302.984375	2.084115289888337E7	1	1182	0.9236841062765553	0.9400649002285155	3.021645283806594	231.13629150390625	231.14682006835938
534	232.1405029296875	14.904233333333334					1	DETECTED	232.1405 m/z @14.90 [CD8367_2.mzXML]	232.1405029296875	14.904233333333334	9.492616666666667	19.709833333333332	10.217216666666666	16232.5224609375	1606541.7007987984	0	1182	0.9992185681192947	0.9088252106178033	0.48210822665559744	232.13951110839844	232.1409912109375
535	232.15428161621094	8.472150000000001					1	DETECTED	232.1543 m/z @8.47 [CD8367_2.mzXML]	232.15428161621094	8.472150000000001	7.938516666666667	9.629533333333335	1.691016666666668	48073.90234375	820806.143613311	0	1182	0.20877938846363087	0.8890919150036964	0.46352330272910175	232.15362548828125	232.1546173095703
536	232.89617919921875	1.7039166666666667					1	DETECTED	232.8962 m/z @1.70 [CD8367_2.mzXML]	232.89617919921875	1.7039166666666667	1.6417	1.9255	0.28380000000000005	96391.7421875	839571.2970810547	0	1182	0.14041870472850904	2.2461233979328785	3.370412813145689	232.89602661132812	232.89651489257812
537	232.9280242919922	1.55275					1	DETECTED	232.9280 m/z @1.55 [CD8367_2.mzXML]	232.9280242919922	1.55275	1.4323000000000001	1.6264166666666666	0.1941166666666665	80528.390625	468743.69041003427	0	1182	0.09246671301574172	0.8193124723648014	0.631807332016914	232.92755126953125	232.92813110351562
538	233.06939697265625	10.367616666666667					1	DETECTED	233.0694 m/z @10.37 [CD8367_2.mzXML]	233.06939697265625	10.367616666666667	4.180183333333334	10.431516666666665	6.251333333333331	2213.3076171875	307535.9503516235	0	1182	0.15095894882825078	0.5051636919993749	0.010327383998749915	233.06919860839844	233.07830810546875
539	233.0972442626953	16.9035					1	DETECTED	233.0972 m/z @16.90 [CD8367_2.mzXML]	233.0972442626953	16.9035	0.10105	19.709833333333332	19.60878333333333	2609.45263671875	1650472.1118940732	0	1182	0.7401023865715644	0.5835096469066514	0.16701929381330288	233.09710693359375	233.09925842285156
540	233.14682006835938	14.756599999999999					1	DETECTED	233.1468 m/z @14.76 [CD8367_2.mzXML]	233.14682006835938	14.756599999999999	9.340216666666667	19.801	10.460783333333332	11027.4990234375	1560264.770119019	0	1182	0.4899243450773234	0.9115842575077916	0.8917517304777344	233.14512634277344	233.14785766601562
541	234.0792236328125	9.5783					1	DETECTED	234.0792 m/z @9.58 [CD8367_2.mzXML]	234.0792236328125	9.5783	9.45845	11.862366666666667	2.4039166666666674	2511.55029296875	225971.53765658574	0	1182	0.08007793721608003	10.02885551383663	19.05771102767326	234.07119750976562	234.0796661376953
542	234.89329528808594	1.6721666666666666					1	DETECTED	234.8933 m/z @1.67 [CD8367_2.mzXML]	234.89329528808594	1.6721666666666666	1.6569666666666667	1.8257333333333332	0.1687666666666665	38905.0078125	257319.66280932594	0	1182	0.13014972867347208	5.551535087719337	9.251186470114572	234.89295959472656	234.89404296875
543	235.06861877441406	11.878133333333333					1	DETECTED	235.0686 m/z @11.88 [CD8367_2.mzXML]	235.06861877441406	11.878133333333333	11.8291	12.087316666666668	0.25821666666666765	19969.482421875	148256.64187988342	0	1182	0.12214788446931557	2.633072739632976	5.147832839634977	235.06797790527344	235.06895446777344
544	235.09222412109375	2.5393666666666665					1	DETECTED	235.0922 m/z @2.54 [CD8367_2.mzXML]	235.09222412109375	2.5393666666666665	0.9219833333333334	19.453500000000002	18.53151666666667	47795.09375	7174077.75227822	0	1182	1.3230992774790047	2.7663520652114806	9.292114974785376	235.08392333984375	235.0968475341797
545	235.1072540283203	9.191483333333334					1	DETECTED	235.1073 m/z @9.19 [CD8367_2.mzXML]	235.1072540283203	9.191483333333334	9.177316666666666	9.248666666666667	0.07135000000000069	3303.6845703125	12010.882590576046	0	1182	0.4374831127794394	2.5182352941174355	4.036470588234871	235.1072540283203	235.10787963867188
546	235.14393615722656	10.545366666666666					1	DETECTED	235.1439 m/z @10.55 [CD8367_2.mzXML]	235.14393615722656	10.545366666666666	8.974933333333333	11.778916666666667	2.803983333333335	6229.10302734375	371000.4182363284	0	1182	1.5825568163820822	0.8927419183664808	0.039558262179044464	235.14349365234375	235.14724731445312
547	235.16883850097656	12.296933333333333					1	DETECTED	235.1688 m/z @12.30 [CD8367_2.mzXML]	235.16883850097656	12.296933333333333	0.15625	19.983833333333333	19.827583333333333	11951.0087890625	1408265.3050351264	0	1182	0.08901729005382109	0.7942251184631696	0.6782634234632482	235.16793823242188	235.16990661621094
548	236.08018493652344	15.322650000000001					1	DETECTED	236.0802 m/z @15.32 [CD8367_2.mzXML]	236.08018493652344	15.322650000000001	9.88745	18.535666666666668	8.648216666666668	3953.4658203125	958172.0485597535	0	1182	0.8430497966057491	0.7955748331861445	0.42718386372265593	236.0789794921875	236.08224487304688
549	236.09536743164062	2.4853					1	DETECTED	236.0954 m/z @2.49 [CD8367_2.mzXML]	236.09536743164062	2.4853	2.4853	18.258333333333333	15.773033333333332	5394.2548828125	1326441.2197732846	0	1182	1.0917537401524608	null	null	236.09072875976562	236.0989227294922
550	236.99783325195312	1.9395333333333333					1	DETECTED	236.9978 m/z @1.94 [CD8367_2.mzXML]	236.99783325195312	1.9395333333333333	1.8688666666666667	16.681333333333335	14.812466666666667	31785.41015625	1483046.2538608701	0	1182	0.10107685767945296	55.415936211542736	16.91684269657304	236.9977569580078	237.00778198242188
551	237.075927734375	14.423333333333334					1	DETECTED	237.0759 m/z @14.42 [CD8367_2.mzXML]	237.075927734375	14.423333333333334	9.5783	19.581333333333337	10.003033333333336	7312.57177734375	2013427.3982853089	0	1182	4.690342574639368	1.0322976794105307	1.3473403530990014	237.07095336914062	237.07716369628906
552	237.11170959472656	11.79595					1	DETECTED	237.1117 m/z @11.80 [CD8367_2.mzXML]	237.11170959472656	11.79595	0.19276666666666667	19.983833333333333	19.791066666666666	11183.7978515625	2667259.1510227076	0	1182	2.916503273635062	0.809856755876642	0.6442751003647962	237.10952758789062	237.1136016845703
553	237.148193359375	11.909666666666668					1	DETECTED	237.1482 m/z @11.91 [CD8367_2.mzXML]	237.148193359375	11.909666666666668	11.646516666666667	12.209533333333333	0.563016666666666	20390.125	220240.1462617186	0	1182	0.07565700548758691	1.0697637595794476	1.139527519158895	237.14566040039062	237.15110778808594
554	238.10650634765625	14.579116666666666					1	DETECTED	238.1065 m/z @14.58 [CD8367_2.mzXML]	238.10650634765625	14.579116666666666	3.7289499999999998	19.8195	16.09055	12252.7685546875	2771184.428341459	0	1182	2.579588480168578	0.9974918623163997	0.9458029631260492	238.09693908691406	238.1080780029297
555	238.8411865234375	1.7377166666666668					1	DETECTED	238.8412 m/z @1.74 [CD8367_2.mzXML]	238.8411865234375	1.7377166666666668	1.6875166666666668	1.7833833333333333	0.09586666666666654	20473.130859375	92927.99373583977	0	1182	0.10160777162200141	0.9548472775564393	0.9096945551128786	238.8411865234375	238.8415069580078
556	238.9662628173828	11.7121					1	DETECTED	238.9663 m/z @11.71 [CD8367_2.mzXML]	238.9662628173828	11.7121	9.373316666666666	17.979499999999998	8.606183333333332	63525.9296875	5465324.886252649	1	1182	0.8898456380609083	0.8067894460921224	8.825620432772286	238.96458435058594	238.9705810546875
557	238.9983673095703	9.099616666666666					1	DETECTED	238.9984 m/z @9.10 [CD8367_2.mzXML]	238.9983673095703	9.099616666666666	8.939733333333333	10.209200000000001	1.269466666666668	3599.485595703125	98221.7455747681	0	1182	0.1545305175589835	3.9699781090378488	6.9399562180756975	238.998046875	238.9998016357422
558	239.0362091064453	16.8665					1	DETECTED	239.0362 m/z @16.87 [CD8367_2.mzXML]	239.0362091064453	16.8665	0.10105	19.96516666666667	19.864116666666668	1779.7994384765625	1092374.5595860905	0	1182	1.9817055357001685	0.592412272461123	0.18482454492224606	239.035400390625	239.03749084472656
559	239.0636444091797	1.85475					1	DETECTED	239.0636 m/z @1.85 [CD8367_2.mzXML]	239.0636444091797	1.85475	1.58165	11.212266666666666	9.630616666666667	120750.984375	2115157.970507538	0	1182	0.040815520816303685	1.663060088124335	1.0681931318341238	239.05612182617188	239.0684356689453
560	239.0910186767578	10.501916666666666					1	DETECTED	239.0910 m/z @10.50 [CD8367_2.mzXML]	239.0910186767578	10.501916666666666	4.4321	11.165633333333334	6.733533333333334	390071.0	3253489.15802197	1	1182	0.09463331483429371	2.962946278925665	3.3444099370037272	239.08987426757812	239.09396362304688
561	239.14239501953125	10.011466666666667					1	DETECTED	239.1424 m/z @10.01 [CD8367_2.mzXML]	239.14239501953125	10.011466666666667	9.6823	10.226966666666668	0.544666666666668	4033.74853515625	54252.85547158831	0	1182	0.4621473901369768	0.8273417721518986	0.6546835443037973	239.1381378173828	239.1427459716797
562	239.96571350097656	12.156666666666666					1	DETECTED	239.9657 m/z @12.16 [CD8367_2.mzXML]	239.96571350097656	12.156666666666666	9.629533333333335	19.270833333333332	9.641299999999998	3926.09521484375	752437.167369232	0	1182	0.16055885311688378	1.9075566518057359	2.8151133036114717	239.96189880371094	239.97012329101562
563	240.09458923339844	10.501916666666666					1	DETECTED	240.0946 m/z @10.50 [CD8367_2.mzXML]	240.09458923339844	10.501916666666666	10.24465	15.376733333333334	5.132083333333334	47758.05859375	2073319.756315552	0	1182	0.07818809847249675	6.624954126775537	11.412792917286714	240.08729553222656	240.0998077392578
564	240.9668731689453	11.989516666666667					1	DETECTED	240.9669 m/z @11.99 [CD8367_2.mzXML]	240.9668731689453	11.989516666666667	5.389116666666666	18.572166666666664	13.183049999999998	10542.6279296875	1578592.8589521777	0	1182	0.5582363972060627	0.7679078264359146	0.425076688154098	240.96163940429688	240.97525024414062
565	241.00819396972656	1.7833833333333333					1	DETECTED	241.0082 m/z @1.78 [CD8367_2.mzXML]	241.00819396972656	1.7833833333333333	1.7692333333333332	14.4078	12.638566666666666	20644.28125	1898866.9251932374	0	1182	0.045845776548600004	446.5924617196668	892.1849234393337	240.99964904785156	241.00924682617188
566	241.04310607910156	10.402183333333333					1	DETECTED	241.0431 m/z @10.40 [CD8367_2.mzXML]	241.04310607910156	10.402183333333333	10.367616666666667	10.431516666666665	0.06389999999999851	2973.50390625	9013.962638671805	0	1182	0.05865288890795206	0.9243008678881183	0.8486017357762364	241.04217529296875	241.04310607910156
567	241.10638427734375	11.552683333333333					1	DETECTED	241.1064 m/z @11.55 [CD8367_2.mzXML]	241.10638427734375	11.552683333333333	1.85475	12.961683333333333	11.106933333333334	51340.76171875	2434288.447250855	0	1182	0.13915759090977708	0.5743422398037261	0.017268776874208643	241.0985565185547	241.111083984375
568	241.154296875	1.8832					1	DETECTED	241.1543 m/z @1.88 [CD8367_2.mzXML]	241.154296875	1.8832	1.8688666666666667	10.262766666666666	8.393899999999999	14835.7705078125	572495.0249122314	0	1182	0.03414006159920757	73.51991423240261	102.5924734866584	241.15379333496094	241.155517578125
569	242.0183563232422	2.0236					1	DETECTED	242.0184 m/z @2.02 [CD8367_2.mzXML]	242.0183563232422	2.0236	2.0236	18.958833333333335	16.935233333333336	5077.62060546875	1246110.2571415105	0	1182	0.04782132012235918	null	null	242.0183563232422	242.0282745361328
570	242.08445739746094	10.226966666666668					1	DETECTED	242.0845 m/z @10.23 [CD8367_2.mzXML]	242.08445739746094	10.226966666666668	9.133183333333333	10.367616666666667	1.2344333333333335	10287.6923828125	221709.5564741821	0	1182	1.1611864705948882	0.5642951833848868	2.1695810310316364	242.08433532714844	242.0849609375
571	242.09962463378906	8.905066666666666					1	DETECTED	242.0996 m/z @8.91 [CD8367_2.mzXML]	242.09962463378906	8.905066666666666	8.748916666666666	9.028266666666667	0.2793500000000009	9512.7431640625	66708.03555395541	0	1182	0.07911032976446997	0.8944924751841193	0.7581338172684907	242.09933471679688	242.10006713867188
572	242.1207733154297	9.801766666666667					1	DETECTED	242.1208 m/z @9.80 [CD8367_2.mzXML]	242.1207733154297	9.801766666666667	9.767466666666667	9.939616666666666	0.17214999999999847	8181.13427734375	44386.510887237455	0	1182	0.08098163874653608	2.5094752186588702	4.383004428279432	242.1207733154297	242.12112426757812
573	242.21080017089844	11.504083333333334					1	DETECTED	242.2108 m/z @11.50 [CD8367_2.mzXML]	242.21080017089844	11.504083333333334	11.487583333333333	12.674949999999999	1.1873666666666658	31315.853515625	381469.3153695075	0	1182	0.1617084515869056	27.876471589579566	56.826231578392246	242.2103271484375	242.2115936279297
574	242.92503356933594	1.6417					1	DETECTED	242.9250 m/z @1.64 [CD8367_2.mzXML]	242.92503356933594	1.6417	1.58165	1.8975166666666667	0.31586666666666674	213977.015625	887051.6880202644	0	1182	0.05081370294921572	1.7612319149923357	2.3912823342305787	242.92431640625	242.92520141601562
575	242.99478149414062	1.4639666666666666					1	DETECTED	242.9948 m/z @1.46 [CD8367_2.mzXML]	242.99478149414062	1.4639666666666666	1.4323000000000001	1.55275	0.12044999999999995	15553.3115234375	70100.47983996583	0	1182	0.07063531150271873	1.9018421052631664	2.803684210526333	242.99449157714844	242.99501037597656
576	243.0240478515625	15.232916666666666					1	DETECTED	243.0240 m/z @15.23 [CD8367_2.mzXML]	243.0240478515625	15.232916666666666	10.046966666666666	18.59016666666667	8.543200000000002	1815.212646484375	484207.3497671204	0	1182	1.004429601289937	0.8236870775846279	0.6473741551692558	243.01426696777344	243.02496337890625
577	243.09825134277344	12.857633333333332					1	DETECTED	243.0983 m/z @12.86 [CD8367_2.mzXML]	243.09825134277344	12.857633333333332	0.17451666666666668	19.672833333333333	19.498316666666668	2946.15966796875	1655156.8578827211	0	1182	12.80940716940429	0.7686721323754546	1.9364445262681755	243.0960693359375	243.09844970703125
578	244.20201110839844	9.133183333333333					1	DETECTED	244.2020 m/z @9.13 [CD8367_2.mzXML]	244.20201110839844	9.133183333333333	9.046083333333334	10.046966666666666	1.0008833333333325	59765.8671875	486520.6543236398	1	1182	0.08044575263862441	1.8906405556621328	1.5384659752566752	244.201171875	244.20252990722656
579	244.9233856201172	1.6417					1	DETECTED	244.9234 m/z @1.64 [CD8367_2.mzXML]	244.9233856201172	1.6417	1.4639666666666666	1.7377166666666668	0.27375000000000016	14833.8896484375	72516.7227197877	0	1182	0.05132799441904279	0.7701144036009008	0.27563454724672415	244.92266845703125	244.92813110351562
580	245.0741729736328	1.85475					1	DETECTED	245.0742 m/z @1.85 [CD8367_2.mzXML]	245.0741729736328	1.85475	1.8115666666666668	18.387666666666668	16.5761	13320.8662109375	1070823.1357528686	0	1182	1.5591768892911988	23.87343702614494	45.18264235698682	245.07386779785156	245.07896423339844
581	245.225830078125	14.210716666666666					1	DETECTED	245.2258 m/z @14.21 [CD8367_2.mzXML]	245.225830078125	14.210716666666666	0.2473	16.9035	16.656200000000002	50349.21484375	3527494.1835258193	0	1182	0.5572874529744567	0.8541266698521172	7.507680369603987	245.22474670410156	245.22665405273438
582	246.13333129882812	1.9534666666666667					1	DETECTED	246.1333 m/z @1.95 [CD8367_2.mzXML]	246.13333129882812	1.9534666666666667	1.9534666666666667	4.821783333333333	2.868316666666667	13426.6220703125	362089.9704444581	0	1182	0.12501114844140937	null	null	246.13304138183594	246.13424682617188
583	246.15200805664062	11.878133333333333					1	DETECTED	246.1520 m/z @11.88 [CD8367_2.mzXML]	246.15200805664062	11.878133333333333	10.545366666666666	11.973333333333333	1.4279666666666664	4672.1787109375	271365.76785491954	0	1182	0.10243451310663154	0.5357151789510542	0.07143035790210855	246.14869689941406	246.15220642089844
584	246.17007446289062	9.219899999999999					1	DETECTED	246.1701 m/z @9.22 [CD8367_2.mzXML]	246.17007446289062	9.219899999999999	0.10105	20.002166666666668	19.901116666666667	67573.921875	3627395.7038641395	0	1182	0.10999823935934927	20.48622292508784	0.023875801465454632	246.16891479492188	246.1708984375
585	246.2293701171875	14.225416666666666					1	DETECTED	246.2294 m/z @14.23 [CD8367_2.mzXML]	246.2293701171875	14.225416666666666	14.07145	15.196816666666667	1.1253666666666664	9988.92578125	326383.6076362305	0	1182	0.4820185848919536	3.6545789131846993	6.309157826369399	246.2285919189453	246.2300262451172
586	246.24215698242188	10.950783333333334					1	DETECTED	246.2422 m/z @10.95 [CD8367_2.mzXML]	246.24215698242188	10.950783333333334	10.90245	11.016933333333332	0.11448333333333238	12358.1689453125	46153.46445263623	0	1182	0.1959985308869978	1.1843103448275654	1.3686206896551307	246.24169921875	246.24227905273438
587	246.94374084472656	1.55275					1	DETECTED	246.9437 m/z @1.55 [CD8367_2.mzXML]	246.94374084472656	1.55275	1.4323000000000001	15.8509	14.4186	64717.58203125	2218945.6039404604	0	1182	0.09572620627923212	0.8194056431897686	0.5470574704540858	246.943115234375	246.94871520996094
588	247.0922393798828	2.746183333333333					1	DETECTED	247.0922 m/z @2.75 [CD8367_2.mzXML]	247.0922393798828	2.746183333333333	1.85475	11.0673	9.21255	79312.0859375	5691213.033481325	0	1182	0.7239442829137159	2.2317365629908115	2.481593489330731	247.08535766601562	247.09725952148438
589	247.10765075683594	10.29855					1	DETECTED	247.1077 m/z @10.30 [CD8367_2.mzXML]	247.10765075683594	10.29855	10.262766666666666	10.367616666666667	0.10485000000000078	2325.02294921875	10826.58981893926	0	1182	0.09787868515999776	1.465067536096838	1.9301350721936759	247.10653686523438	247.10809326171875
590	247.13218688964844	11.261416666666666					1	DETECTED	247.1322 m/z @11.26 [CD8367_2.mzXML]	247.13218688964844	11.261416666666666	8.0242	11.3271	3.3028999999999993	14014.6083984375	1173291.3468885499	0	1182	3.0244072861556965	0.5101450319976525	0.02251544861358454	247.12814331054688	247.13218688964844
591	247.14410400390625	9.219899999999999					1	DETECTED	247.1441 m/z @9.22 [CD8367_2.mzXML]	247.14410400390625	9.219899999999999	9.1486	9.73365	0.5850500000000007	58488.36328125	355301.3288014513	0	1182	0.07330510237480681	2.418031616248033	1.4272790544265055	247.14385986328125	247.14442443847656
592	247.2415313720703	12.640533333333334					1	DETECTED	247.2415 m/z @12.64 [CD8367_2.mzXML]	247.2415313720703	12.640533333333334	9.133183333333333	19.691333333333333	10.55815	6441.27392578125	1651959.2428736577	0	1182	0.11366006422573349	1.5051463355524823	2.0102926711049647	247.2324981689453	247.25082397460938
593	248.0612030029297	15.34065					1	DETECTED	248.0612 m/z @15.34 [CD8367_2.mzXML]	248.0612030029297	15.34065	14.516633333333335	17.99816666666667	3.481533333333335	2442.681640625	252841.5647018432	0	1182	0.891705368508541	2.1125381768168165	3.225076353633633	248.05300903320312	248.06207275390625
594	248.87010192871094	1.7039166666666667					1	DETECTED	248.8701 m/z @1.70 [CD8367_2.mzXML]	248.87010192871094	1.7039166666666667	1.6417	1.7974166666666667	0.15571666666666673	24676.642578125	167823.38000048825	0	1182	0.14590149514199435	1.2514063755692448	1.4541378383864996	248.8697967529297	248.87046813964844
595	248.9759521484375	1.8975166666666667					1	DETECTED	248.9760 m/z @1.90 [CD8367_2.mzXML]	248.9759521484375	1.8975166666666667	1.4485999999999999	3.1052666666666666	1.6566666666666667	8691.685546875	383723.3655752564	0	1182	0.3671032047858227	1.8451828475960639	2.6847944179152274	248.97520446777344	248.97711181640625
596	249.05726623535156	15.906183333333333					1	DETECTED	249.0573 m/z @15.91 [CD8367_2.mzXML]	249.05726623535156	15.906183333333333	9.117033333333334	17.516000000000002	8.398966666666668	2851.50732421875	544127.364478058	0	1182	1.5533727784346283	0.6185580423666195	0.23711608473323892	249.0557403564453	249.06173706054688
597	249.15725708007812	9.767466666666667					1	DETECTED	249.1573 m/z @9.77 [CD8367_2.mzXML]	249.15725708007812	9.767466666666667	9.40665	10.02915	0.6224999999999987	18845.09765625	217745.85734735127	0	1182	0.13545386256721237	1.0403875689790305	1.5194516000101084	249.15704345703125	249.15786743164062
598	249.1845245361328	12.296933333333333					1	DETECTED	249.1845 m/z @12.30 [CD8367_2.mzXML]	249.1845245361328	12.296933333333333	5.8082666666666665	12.77715	6.968883333333334	5537.51171875	704154.8917083738	0	1182	0.2854489264069251	0.5370042638446523	0.0740085276893045	249.18186950683594	249.18524169921875
599	249.21717834472656	10.29855					1	DETECTED	249.2172 m/z @10.30 [CD8367_2.mzXML]	249.21717834472656	10.29855	10.046966666666666	10.60575	0.5587833333333343	19960.56640625	264072.0993060607	0	1182	0.14879849319147276	1.0969311661159147	0.7752288686674145	249.21673583984375	249.21759033203125
600	251.12506103515625	1.6417					1	DETECTED	251.1251 m/z @1.64 [CD8367_2.mzXML]	251.12506103515625	1.6417	0.10105	20.002166666666668	19.901116666666667	61494.00390625	1.0500278827702275E7	0	1182	0.34651927305593433	3.9312409917587785	11.243026787506384	251.12353515625	251.1285400390625
601	252.10885620117188	6.36895					1	DETECTED	252.1089 m/z @6.37 [CD8367_2.mzXML]	252.10885620117188	6.36895	0.10105	19.983833333333333	19.882783333333332	4572.7578125	1964516.2373533314	0	1182	19.334964643518664	1.5860801331652812	2.1721602663305624	252.10791015625	252.114013671875
602	252.12814331054688	1.7692333333333332					1	DETECTED	252.1281 m/z @1.77 [CD8367_2.mzXML]	252.12814331054688	1.7692333333333332	1.58165	19.8375	18.25585	8646.9892578125	2006844.9626552425	0	1182	10.50083881140161	44.20540253377619	43.65890039495653	252.12203979492188	252.13177490234375
603	252.98822021484375	3.090616666666667					1	DETECTED	252.9882 m/z @3.09 [CD8367_2.mzXML]	252.98822021484375	3.090616666666667	2.9162833333333333	17.292333333333332	14.37605	4689.3154296875	1082211.5890040589	0	1182	0.10075116978063337	41.23150095602286	81.46300191204571	252.98536682128906	252.98883056640625
604	253.04713439941406	1.5962833333333333					1	DETECTED	253.0471 m/z @1.60 [CD8367_2.mzXML]	253.04713439941406	1.5962833333333333	0.10105	20.002166666666668	19.901116666666667	4362.1865234375	2311852.8533943812	0	1182	18.121163787224138	6.654853200169428	12.270794982681334	253.04713439941406	253.05320739746094
605	253.19471740722656	14.516633333333335					1	DETECTED	253.1947 m/z @14.52 [CD8367_2.mzXML]	253.19471740722656	14.516633333333335	14.1499	15.358866666666668	1.208966666666667	11043.2197265625	375920.8939211425	0	1182	0.5225680686005756	1.6482912197782185	1.9340041163324089	253.19419860839844	253.1953582763672
606	254.1758575439453	15.540833333333333					1	DETECTED	254.1759 m/z @15.54 [CD8367_2.mzXML]	254.1758575439453	15.540833333333333	7.288749999999999	19.563166666666667	12.274416666666667	6520.427734375	1506623.291154968	0	1182	1.507132600674387	0.7437162332744255	0.2602941419187635	254.17449951171875	254.17625427246094
607	254.81991577148438	13.769133333333334					1	DETECTED	254.8199 m/z @13.77 [CD8367_2.mzXML]	254.81991577148438	13.769133333333334	1.721	13.769133333333334	12.048133333333334	15005.7021484375	3694919.0448664557	0	1182	11.858406489427267	0.5	null	254.81455993652344	254.82394409179688
608	255.12222290039062	11.552683333333333					1	DETECTED	255.1222 m/z @11.55 [CD8367_2.mzXML]	255.12222290039062	11.552683333333333	10.836616666666666	11.7121	0.8754833333333334	35026.02734375	737815.4185634776	0	1182	0.36687293867159276	0.6113141234521928	0.2226282469043856	255.11314392089844	255.12278747558594
609	255.1717071533203	14.579116666666666					1	DETECTED	255.1717 m/z @14.58 [CD8367_2.mzXML]	255.1717071533203	14.579116666666666	8.817666666666666	19.946833333333334	11.129166666666668	25346.4296875	4619710.812159695	0	1182	1.2267460060768194	0.9735106031190839	0.8728336088548505	255.17074584960938	255.1726837158203
610	255.23135375976562	13.686233333333332					1	DETECTED	255.2314 m/z @13.69 [CD8367_2.mzXML]	255.23135375976562	13.686233333333332	0.22916666666666666	19.96516666666667	19.736	9553.662109375	1584060.56472049	0	1182	0.3330069766415864	0.8817088743207846	0.9390459941052396	255.23048400878906	255.23275756835938
611	256.057861328125	2.39025					1	DETECTED	256.0579 m/z @2.39 [CD8367_2.mzXML]	256.057861328125	2.39025	2.122916666666667	3.9452833333333337	1.822366666666667	9603.037109375	347904.31979525776	0	1182	null	3.40841645885287	2.7936583653980827	256.05584716796875	256.05841064453125
612	256.26318359375	11.357566666666665					1	DETECTED	256.2632 m/z @11.36 [CD8367_2.mzXML]	256.26318359375	11.357566666666665	0.10105	19.8195	19.71845	34692.58984375	2255717.0570905153	0	1182	0.09427658671691042	0.7275978006399643	0.4206739029874299	256.26116943359375	256.26458740234375
613	256.8207092285156	1.9814666666666667					1	DETECTED	256.8207 m/z @1.98 [CD8367_2.mzXML]	256.8207092285156	1.9814666666666667	1.7039166666666667	2.122916666666667	0.41900000000000004	18217.208984375	234282.2285067138	0	1182	0.14154357926489047	0.7548189515402632	0.5287152493242447	256.8146667480469	256.8208923339844
614	257.0308532714844	15.12575					1	DETECTED	257.0309 m/z @15.13 [CD8367_2.mzXML]	257.0308532714844	15.12575	1.4323000000000001	17.979499999999998	16.547199999999997	1797.9033203125	710853.8496234743	0	1182	1.6061837520539957	0.6042012787135453	0.2084025574270909	257.0232849121094	257.03814697265625
615	257.0741882324219	2.265433333333333					1	DETECTED	257.0742 m/z @2.27 [CD8367_2.mzXML]	257.0741882324219	2.265433333333333	1.8688666666666667	12.227066666666667	10.3582	8774.849609375	1302784.0743569338	0	1182	10.051768591542919	13.059847020257212	3.8158660472472548	257.0650634765625	257.08349609375
616	257.22601318359375	11.989516666666667					1	DETECTED	257.2260 m/z @11.99 [CD8367_2.mzXML]	257.22601318359375	11.989516666666667	11.957683333333334	14.821383333333333	2.8636999999999997	10629.025390625	363617.1056590576	0	1182	0.10272174267866951	44.979581151832704	73.70293105767624	257.2249450683594	257.2264404296875
617	257.2471923828125	12.296933333333333					1	DETECTED	257.2472 m/z @12.30 [CD8367_2.mzXML]	257.2471923828125	12.296933333333333	0.13775	19.983833333333333	19.846083333333333	6208.4697265625	1928535.8487383123	0	1182	5.229414210921287	0.8160944197184296	0.6754697695384198	257.2463684082031	257.2485656738281
618	257.9872741699219	2.39025					1	DETECTED	257.9873 m/z @2.39 [CD8367_2.mzXML]	257.9872741699219	2.39025	2.39025	10.384649999999999	7.994399999999999	4961.9609375	1311520.3157490848	0	1182	7.620179179357859	null	null	257.980224609375	257.9872741699219
619	258.0312194824219	14.904233333333334					1	DETECTED	258.0312 m/z @14.90 [CD8367_2.mzXML]	258.0312194824219	14.904233333333334	3.80625	19.380166666666664	15.573916666666664	2259.59765625	1016739.5329419556	0	1182	6.094037878424297	0.7016552556845912	0.4033105113691824	258.0289611816406	258.03778076171875
620	258.11578369140625	8.939733333333333					1	DETECTED	258.1158 m/z @8.94 [CD8367_2.mzXML]	258.11578369140625	8.939733333333333	2.2083	9.423766666666667	7.215466666666668	23982.9296875	1741885.034368012	0	1182	0.09118326616874661	0.5114168060132284	0.01301789814690707	258.109375	258.1174621582031
621	258.81781005859375	2.051833333333333					1	DETECTED	258.8178 m/z @2.05 [CD8367_2.mzXML]	258.81781005859375	2.051833333333333	1.7377166666666668	12.38425	10.646533333333332	7558.38232421875	1471465.8416658933	0	1182	0.18722910408533133	16.946781981217185	32.89356396243437	258.81695556640625	258.8222961425781
622	258.89898681640625	1.6417					1	DETECTED	258.8990 m/z @1.64 [CD8367_2.mzXML]	258.89898681640625	1.6417	1.6112166666666667	5.685533333333334	4.074316666666667	39158.1171875	828622.5337401734	0	1182	0.04897761289402203	66.82859486057987	3.159197841096466	258.8944396972656	258.8994140625
623	258.9439697265625	1.5379666666666667					1	DETECTED	258.9440 m/z @1.54 [CD8367_2.mzXML]	258.9439697265625	1.5379666666666667	1.4323000000000001	1.5962833333333333	0.16398333333333315	11318.6748046875	73116.06146508789	0	1182	0.10051610944098854	0.7759463722397474	0.5518927444794949	258.9430236816406	258.9442443847656
624	258.9795837402344	1.9673666666666667					1	DETECTED	258.9796 m/z @1.97 [CD8367_2.mzXML]	258.9795837402344	1.9673666666666667	1.4323000000000001	10.90245	9.47015	11848.544921875	2743272.466997955	0	1182	9.461058726763186	8.84950473461251	16.69900946922502	258.9719543457031	258.9862976074219
625	259.0274963378906	15.376733333333334					1	DETECTED	259.0275 m/z @15.38 [CD8367_2.mzXML]	259.0274963378906	15.376733333333334	10.046966666666666	18.295166666666667	8.2482	2830.375732421875	732679.9469978337	0	1182	2.3450601054122284	0.7737862195343135	0.547572439068627	259.0259704589844	259.0283508300781
626	259.0936279296875	11.79595					1	DETECTED	259.0936 m/z @11.80 [CD8367_2.mzXML]	259.0936279296875	11.79595	9.750566666666666	12.366916666666667	2.6163500000000006	6726.564453125	532909.5409926453	0	1182	2.110274282076819	0.6395744888896133	0.27914897777922654	259.0929870605469	259.0997314453125
627	259.2450256347656	14.2556					1	DETECTED	259.2450 m/z @14.26 [CD8367_2.mzXML]	259.2450256347656	14.2556	7.112116666666666	15.50445	8.392333333333333	4009.604736328125	1532853.3619386593	0	1182	7.173629906113713	0.5874118368956321	0.17482367379126443	259.2434387207031	259.2485656738281
628	259.6579284667969	13.142466666666667					1	DETECTED	259.6579 m/z @13.14 [CD8367_2.mzXML]	259.6579284667969	13.142466666666667	11.13345	13.669766666666668	2.536316666666668	12676.2587890625	486064.70654730237	0	1182	0.07680893750589668	0.6312333562854133	0.26246671257082654	259.64849853515625	259.6593933105469
629	260.0230407714844	10.516516666666666					1	DETECTED	260.0230 m/z @10.52 [CD8367_2.mzXML]	260.0230407714844	10.516516666666666	10.501916666666666	10.652633333333334	0.15071666666666772	5540.994140625	26795.833932312024	0	1182	0.08235471804303884	5.1615296803654305	9.323059360730861	260.0230407714844	260.0234375
630	260.1854553222656	9.88745					1	DETECTED	260.1855 m/z @9.89 [CD8367_2.mzXML]	260.1854553222656	9.88745	9.801766666666667	10.367616666666667	0.5658499999999993	80869.96875	530796.0789031343	1	1182	0.08517075553383435	1.6114420062332682	1.7420960047147145	260.1851501464844	260.18597412109375
631	260.9770202636719	1.5083166666666665					1	DETECTED	260.9770 m/z @1.51 [CD8367_2.mzXML]	260.9770202636719	1.5083166666666665	1.4485999999999999	17.720166666666668	16.27156666666667	6113.99755859375	2454026.1230227053	0	1182	0.04741741033525848	136.23974323192863	271.47948646385726	260.9760437011719	260.9848937988281
632	261.0108642578125	1.7974166666666667					1	DETECTED	261.0109 m/z @1.80 [CD8367_2.mzXML]	261.0108642578125	1.7974166666666667	1.4323000000000001	15.703616666666667	14.271316666666667	68398.5625	1919808.6105729989	0	1182	0.2960606850767544	1.3358984929634132	1.4651818388784947	261.0048828125	261.0194396972656
633	261.07366943359375	10.516516666666666					1	DETECTED	261.0737 m/z @10.52 [CD8367_2.mzXML]	261.07366943359375	10.516516666666666	10.4879	10.5747	0.08680000000000021	2994.28662109375	10127.852362243615	0	1182	0.055323848469457815	1.5165987186954226	2.0331974373908452	261.07281494140625	261.0738220214844
634	261.1443786621094	9.5443					1	DETECTED	261.1444 m/z @9.54 [CD8367_2.mzXML]	261.1443786621094	9.5443	0.21093333333333333	19.855666666666664	19.64473333333333	57914.1171875	2538844.2287574764	0	1182	0.10375824100362152	0.6884179290010436	0.7643613755195057	261.1434631347656	261.1461486816406
635	261.1890869140625	9.88745					1	DETECTED	261.1891 m/z @9.89 [CD8367_2.mzXML]	261.1890869140625	9.88745	0.10105	20.002166666666668	19.901116666666667	11255.7470703125	1952776.5548247981	0	1182	0.17484419552702768	2.652479175182154	3.1559323621710584	261.1832275390625	261.18951416015625
636	262.039794921875	3.1943333333333332					1	DETECTED	262.0398 m/z @3.19 [CD8367_2.mzXML]	262.039794921875	3.1943333333333332	3.090616666666667	10.41715	7.326533333333332	3715.999755859375	620673.5252180786	0	1182	0.05764156728089498	35.31994215008852	69.63988430017706	262.03741455078125	262.0456237792969
637	262.25213623046875	12.40135					1	DETECTED	262.2521 m/z @12.40 [CD8367_2.mzXML]	262.25213623046875	12.40135	12.3496	12.692416666666666	0.3428166666666659	6958.953125	62440.112629211464	0	1182	0.08709277741634125	3.312238325281784	5.624476650563568	262.2514953613281	262.2530212402344
638	263.00811767578125	2.08015					1	DETECTED	263.0081 m/z @2.08 [CD8367_2.mzXML]	263.00811767578125	2.08015	1.4485999999999999	16.64415	15.19555	11904.9150390625	3042420.343925476	0	1182	0.1721528119478375	12.03036180824954	23.06072361649908	263.001953125	263.0180969238281
639	263.0185852050781	11.79595					1	DETECTED	263.0186 m/z @11.80 [CD8367_2.mzXML]	263.0185852050781	11.79595	11.13345	18.202166666666667	7.068716666666667	10432.4931640625	980452.7675814213	0	1182	0.6786135446139099	4.359786172554447	6.8167163998307325	263.0182189941406	263.0198059082031
640	263.084716796875	1.8257333333333332					1	DETECTED	263.0847 m/z @1.83 [CD8367_2.mzXML]	263.084716796875	1.8257333333333332	1.7833833333333333	11.846016666666666	10.062633333333332	193070.84375	3966762.9020768423	0	1182	0.08026400724229599	117.64435377225111	4.199715855423844	263.08392333984375	263.0930480957031
641	263.1476135253906	11.662633333333334					1	DETECTED	263.1476 m/z @11.66 [CD8367_2.mzXML]	263.1476135253906	11.662633333333334	9.612416666666666	11.662633333333334	2.0502166666666675	21129.4765625	1288009.887886719	0	1182	1.9688444692064255	0.5	null	263.1385803222656	263.1476135253906
642	263.2363586425781	14.285716666666668					1	DETECTED	263.2364 m/z @14.29 [CD8367_2.mzXML]	263.2363586425781	14.285716666666668	0.10105	19.782666666666668	19.681616666666667	110401.609375	6771202.654016478	0	1182	0.6207363425683017	1.8365910029141215	0.4031632380069067	263.23187255859375	263.24114990234375
643	264.17083740234375	9.205516666666666					1	DETECTED	264.1708 m/z @9.21 [CD8367_2.mzXML]	264.17083740234375	9.205516666666666	9.117033333333334	9.801766666666667	0.6847333333333339	39618.53515625	248903.24031356737	0	1182	0.06995239021457955	1.7971127011077794	1.3203075972121432	264.16912841796875	264.1710205078125
644	264.23974609375	14.270549999999998					1	DETECTED	264.2397 m/z @14.27 [CD8367_2.mzXML]	264.23974609375	14.270549999999998	10.668466666666665	16.273933333333336	5.60546666666667	17640.5078125	1606446.6532115175	0	1182	4.672968613486795	0.7374820505737768	0.3535416936059482	264.23199462890625	264.2406311035156
645	264.8524169921875	1.7692333333333332					1	DETECTED	264.8524 m/z @1.77 [CD8367_2.mzXML]	264.8524169921875	1.7692333333333332	1.6875166666666668	5.197633333333333	3.5101166666666663	17999.40625	526786.6581155395	0	1182	0.18328578723656563	21.477360799510564	40.2394745356794	264.8507995605469	264.8529968261719
646	265.02294921875	1.7974166666666667					1	DETECTED	265.0229 m/z @1.80 [CD8367_2.mzXML]	265.02294921875	1.7974166666666667	1.7692333333333332	18.443166666666666	16.673933333333334	32109.3671875	1579404.8910018313	0	1182	0.5343788001197411	28.15719476574808	42.54485897405033	265.0140686035156	265.0329284667969
647	265.0845031738281	18.719333333333335					1	DETECTED	265.0845 m/z @18.72 [CD8367_2.mzXML]	265.0845031738281	18.719333333333335	0.10105	20.002166666666668	19.901116666666667	4793.291015625	1352363.9208889145	0	1182	1.2745375141734456	0.5344509026521421	0.13121652181497556	265.07452392578125	265.0859680175781
648	265.1181640625	9.699366666666666					1	DETECTED	265.1182 m/z @9.70 [CD8367_2.mzXML]	265.1181640625	9.699366666666666	3.5893666666666664	10.172833333333333	6.583466666666666	103045.453125	1640627.6469518433	1	1182	0.10168184581634776	1.8281772375456717	2.4407525222398965	265.117919921875	265.11865234375
649	265.14300537109375	11.295116666666667					1	DETECTED	265.1430 m/z @11.30 [CD8367_2.mzXML]	265.14300537109375	11.295116666666667	10.209200000000001	12.38425	2.175049999999999	35219.81640625	1362839.7381947013	0	1182	0.07240500953518669	1.0014810835699486	0.9628530676771768	265.1422119140625	265.1440734863281
650	265.1546630859375	8.800483333333334					1	DETECTED	265.1547 m/z @8.80 [CD8367_2.mzXML]	265.1546630859375	8.800483333333334	8.7143	8.92225	0.2079500000000003	1886.546142578125	16852.02039111341	0	1182	0.07489540361825142	1.2064397602011085	1.4128795204022173	265.15423583984375	265.1553955078125
651	265.2521057128906	12.5728					1	DETECTED	265.2521 m/z @12.57 [CD8367_2.mzXML]	265.2521057128906	12.5728	0.7216166666666666	16.0544	15.332783333333335	12892.7197265625	1570776.8329013975	0	1182	0.15239059958869028	0.5898278526860476	0.1797080823773583	265.2431945800781	265.2550964355469
652	265.9810485839844	10.209200000000001					1	DETECTED	265.9810 m/z @10.21 [CD8367_2.mzXML]	265.9810485839844	10.209200000000001	10.172833333333333	10.29855	0.12571666666666736	18504.333984375	84223.92566796896	0	1182	0.07870477449220026	1.728460128322597	2.456920256645194	265.9808349609375	265.9814453125
653	266.1214294433594	9.7165					1	DETECTED	266.1214 m/z @9.72 [CD8367_2.mzXML]	266.1214294433594	9.7165	9.647133333333333	10.350666666666665	0.7035333333333327	13905.15234375	199725.41570788567	0	1182	0.10974473810867202	5.071119654012447	8.85492522313903	266.121337890625	266.1286926269531
654	266.6386413574219	12.809816666666668					1	DETECTED	266.6386 m/z @12.81 [CD8367_2.mzXML]	266.6386413574219	12.809816666666668	12.709633333333333	12.947216666666666	0.23758333333333326	15421.76953125	121680.50872705044	0	1182	0.11941274432663285	1.1857428048577345	1.3714856097154693	266.6382141113281	266.6389465332031
655	267.0585021972656	1.8975166666666667					1	DETECTED	267.0585 m/z @1.90 [CD8367_2.mzXML]	267.0585021972656	1.8975166666666667	0.10105	20.002166666666668	19.901116666666667	11208.8203125	3160304.2964825416	0	1182	15.603195367675212	5.541466058644944	0.8797197823108808	267.0555725097656	267.0684509277344
656	267.0987548828125	1.6569666666666667					1	DETECTED	267.0988 m/z @1.66 [CD8367_2.mzXML]	267.0987548828125	1.6569666666666667	1.6569666666666667	8.992600000000001	7.335633333333335	7702.66015625	578267.9552280884	0	1182	0.03439262547724198	null	null	267.0978698730469	267.10052490234375
657	267.64654541015625	13.216916666666666					1	DETECTED	267.6465 m/z @13.22 [CD8367_2.mzXML]	267.64654541015625	13.216916666666666	11.878133333333333	14.85435	2.9762166666666676	162967.5625	3596487.679777777	2	1182	0.2851205024278567	1.6017249741435895	1.9519345976551605	267.6451110839844	267.6473388671875
658	267.97894287109375	10.226966666666668					1	DETECTED	267.9789 m/z @10.23 [CD8367_2.mzXML]	267.97894287109375	10.226966666666668	10.172833333333333	10.29855	0.12571666666666736	14461.005859375	78286.64912646494	0	1182	0.09576108844516362	1.1611761083743661	1.3223522167487323	267.9786071777344	267.97918701171875
659	268.15435791015625	9.191483333333334					1	DETECTED	268.1544 m/z @9.19 [CD8367_2.mzXML]	268.15435791015625	9.191483333333334	9.133183333333333	14.103433333333333	4.97025	86942.7109375	4901354.994605468	0	1182	0.07856343013776623	2.4105644879118238	2.1210496441906534	268.146728515625	268.1546936035156
660	268.1906433105469	9.818966666666666					1	DETECTED	268.1906 m/z @9.82 [CD8367_2.mzXML]	268.1906433105469	9.818966666666666	9.784616666666667	9.921816666666667	0.1372	7751.59228515625	41817.9104970702	0	1182	0.0958408164730713	1.997088791848624	2.994177583697248	268.1900634765625	268.1907653808594
661	268.9583435058594	11.2447					1	DETECTED	268.9583 m/z @11.24 [CD8367_2.mzXML]	268.9583435058594	11.2447	10.8863	18.091666666666665	7.205366666666665	11872.939453125	994114.1771206355	0	1182	0.7517430000433531	5.56501632610732	14.855430505206938	268.955810546875	268.9649658203125
662	269.1377868652344	12.021766666666668					1	DETECTED	269.1378 m/z @12.02 [CD8367_2.mzXML]	269.1377868652344	12.021766666666668	3.224283333333333	12.156666666666666	8.932383333333334	17588.205078125	1287054.1506613768	0	1182	0.09750184856376265	0.5076669653632003	0.18730683361191644	269.1369934082031	269.14776611328125
663	269.2259826660156	13.92325					1	DETECTED	269.2260 m/z @13.92 [CD8367_2.mzXML]	269.2259826660156	13.92325	13.8026	15.34065	1.5380500000000001	44119.765625	1363048.521623841	0	1182	0.397220468299901	5.5654324480052555	7.723229253713717	269.2256164550781	269.2269592285156
664	269.2834167480469	13.769133333333334					1	DETECTED	269.2834 m/z @13.77 [CD8367_2.mzXML]	269.2834167480469	13.769133333333334	0.37533333333333335	19.874000000000002	19.49866666666667	6735.7744140625	1670816.8552423094	0	1182	0.09697016017431892	0.7278989781341616	0.4565236628461172	269.2819519042969	269.2897033691406
665	270.2290954589844	13.92325					1	DETECTED	270.2291 m/z @13.92 [CD8367_2.mzXML]	270.2290954589844	13.92325	13.819700000000001	14.707066666666666	0.8873666666666651	11773.1689453125	262227.0881846923	0	1182	0.19023453405281643	4.284725575406461	7.569451150812923	270.2286682128906	270.2296142578125
666	271.03955078125	1.7974166666666667					1	DETECTED	271.0396 m/z @1.80 [CD8367_2.mzXML]	271.03955078125	1.7974166666666667	1.7377166666666668	16.737000000000002	14.999283333333334	71944.8203125	1853814.1898359987	0	1182	0.131295273128607	125.62213847012872	233.0043406951842	271.0392761230469	271.04791259765625
667	271.20501708984375	14.516633333333335					1	DETECTED	271.2050 m/z @14.52 [CD8367_2.mzXML]	271.20501708984375	14.516633333333335	14.006316666666667	15.648733333333332	1.6424166666666657	23960.52734375	948123.9195411376	0	1182	0.5404597737397463	1.6092132336131106	1.4951453371143628	271.20477294921875	271.2059631347656
668	271.2627258300781	7.271249999999999					1	DETECTED	271.2627 m/z @7.27 [CD8367_2.mzXML]	271.2627258300781	7.271249999999999	0.10105	20.002166666666668	19.901116666666667	24259.6875	5600945.150084106	0	1182	17.859264299433896	1.2347269714035292	0.8110271259706876	271.2555236816406	271.27093505859375
669	271.6576232910156	12.902916666666666					1	DETECTED	271.6576 m/z @12.90 [CD8367_2.mzXML]	271.6576232910156	12.902916666666666	12.7935	13.491033333333332	0.6975333333333325	29586.388671875	416253.36343560764	0	1182	0.1879753367099113	3.187509520182795	1.9243248860969582	271.6567077636719	271.657958984375
670	272.208251953125	14.516633333333335					1	DETECTED	272.2083 m/z @14.52 [CD8367_2.mzXML]	272.208251953125	14.516633333333335	12.657683333333333	15.05615	2.3984666666666676	5618.73095703125	367619.9162902221	0	1182	0.42340814608461663	0.6451132807947134	0.29022656158942695	272.2048645019531	272.20916748046875
671	272.6650695800781	13.336233333333332					1	DETECTED	272.6651 m/z @13.34 [CD8367_2.mzXML]	272.6650695800781	13.336233333333332	8.5928	14.563283333333334	5.970483333333334	10070.0517578125	952362.3704045414	0	1182	0.15249067928003157	0.6293419674919013	0.25868393498380265	272.6552429199219	272.6682434082031
672	272.7943420410156	1.9814666666666667					1	DETECTED	272.7943 m/z @1.98 [CD8367_2.mzXML]	272.7943420410156	1.9814666666666667	1.721	2.16585	0.44484999999999975	13311.4091796875	200135.45311303705	0	1182	0.12145694840569043	0.8539480419759403	0.7078960839518805	272.7933044433594	272.79461669921875
673	272.94403076171875	1.6264166666666666					1	DETECTED	272.9440 m/z @1.63 [CD8367_2.mzXML]	272.94403076171875	1.6264166666666666	1.58165	1.6875166666666668	0.10586666666666678	57104.0546875	209098.1866814575	0	1182	0.05871221892938383	1.1632255899631163	1.0538159458318421	272.9438781738281	272.9444885253906
674	274.00225830078125	11.504083333333334					1	DETECTED	274.0023 m/z @11.50 [CD8367_2.mzXML]	274.00225830078125	11.504083333333334	11.1498	19.307000000000002	8.157200000000001	8845.982421875	1275637.2004766234	0	1182	0.9662086130246479	11.512254786658524	16.23688314741744	274.0018615722656	274.0040588378906
675	274.2731018066406	11.34225					1	DETECTED	274.2731 m/z @11.34 [CD8367_2.mzXML]	274.2731018066406	11.34225	3.04685	13.636750000000001	10.5899	1563321.75	9.033165838666898E7	1	1182	0.06347084198065645	0.5141091974796306	0.018182716199352193	274.27264404296875	274.2796325683594
676	274.62457275390625	12.77715					1	DETECTED	274.6246 m/z @12.78 [CD8367_2.mzXML]	274.62457275390625	12.77715	12.7439	13.336233333333332	0.5923333333333325	13874.2119140625	143102.74139672858	0	1182	0.059421703708000706	8.907268170425873	16.814536340851745	274.6240539550781	274.6332092285156
677	274.880615234375	1.7377166666666668					1	DETECTED	274.8806 m/z @1.74 [CD8367_2.mzXML]	274.880615234375	1.7377166666666668	1.6875166666666668	1.8975166666666667	0.20999999999999996	19458.537109375	147783.5122978515	0	1182	0.11133050287187829	2.0916334661354568	3.183266932270914	274.88031005859375	274.8809509277344
678	274.9990234375	11.630933333333333					1	DETECTED	274.9990 m/z @11.63 [CD8367_2.mzXML]	274.9990234375	11.630933333333333	7.34155	19.946833333333334	12.605283333333334	10610.8515625	2031109.652917756	0	1182	0.8903195887327335	1.26054315505059	1.3762532705813946	274.9978332519531	275.0088806152344
679	275.1999206542969	12.366916666666667					1	DETECTED	275.1999 m/z @12.37 [CD8367_2.mzXML]	275.1999206542969	12.366916666666667	12.3319	13.956999999999999	1.6250999999999998	6455.19091796875	371738.7455839843	0	1182	0.14127103941903307	23.204664445501678	45.409328891003355	275.19927978515625	275.200439453125
680	275.6325988769531	13.172516666666667					1	DETECTED	275.6326 m/z @13.17 [CD8367_2.mzXML]	275.6325988769531	13.172516666666667	12.209533333333333	17.0145	4.804966666666669	98585.5625	2122240.2510243524	0	1182	0.20438851803123015	0.8623309283445016	1.5492000116886213	275.6238708496094	275.63311767578125
681	276.1341247558594	13.216916666666666					1	DETECTED	276.1341 m/z @13.22 [CD8367_2.mzXML]	276.1341247558594	13.216916666666666	4.4795	13.5879	9.1084	24616.5078125	2499814.35116861	0	1182	0.3192738046985415	0.5212295777737508	0.04245915554750163	276.1331787109375	276.14398193359375
682	276.65155029296875	13.142466666666667					1	DETECTED	276.6516 m/z @13.14 [CD8367_2.mzXML]	276.65155029296875	13.142466666666667	13.06755	13.939966666666667	0.8724166666666662	24049.453125	371022.0306754152	0	1182	0.15783257478222978	5.822580645161281	10.645161290322562	276.650634765625	276.6520690917969
683	276.9848327636719	1.7833833333333333					1	DETECTED	276.9848 m/z @1.78 [CD8367_2.mzXML]	276.9848327636719	1.7833833333333333	1.0488666666666666	19.471833333333333	18.422966666666667	22326.95703125	1611640.9119221799	0	1182	0.3085088055141496	10.765787056996826	19.02111643486888	276.98419189453125	276.99481201171875
684	277.1529541015625	13.172516666666667					1	DETECTED	277.1530 m/z @13.17 [CD8367_2.mzXML]	277.1529541015625	13.172516666666667	9.8361	18.424666666666667	8.588566666666667	7743.1982421875	1420495.9802767944	0	1182	4.427373411734678	1.042362590108851	1.1365108084497562	277.14837646484375	277.1589050292969
685	277.1792297363281	12.174133333333334					1	DETECTED	277.1792 m/z @12.17 [CD8367_2.mzXML]	277.1792297363281	12.174133333333334	0.2655166666666667	18.719333333333335	18.45381666666667	8305.4189453125	1621968.6315818178	0	1182	0.1858708290035871	0.7748094167108691	0.5496188334217381	277.178466796875	277.1809997558594
686	278.0519714355469	16.793					1	DETECTED	278.0520 m/z @16.79 [CD8367_2.mzXML]	278.0519714355469	16.793	9.356833333333332	19.8195	10.462666666666669	3113.556396484375	777984.1124349056	0	1182	1.8125432743159333	0.703498666427595	0.40699733285519	278.05029296875	278.0537109375
687	278.6270751953125	12.917966666666667					1	DETECTED	278.6271 m/z @12.92 [CD8367_2.mzXML]	278.6270751953125	12.917966666666667	12.761	13.127433333333332	0.36643333333333317	41957.109375	371085.4771860353	0	1182	0.11885184693786321	1.1672329581652099	2.0162494919201	278.62652587890625	278.6276550292969
688	278.9823913574219	1.8975166666666667					1	DETECTED	278.9824 m/z @1.90 [CD8367_2.mzXML]	278.9823913574219	1.8975166666666667	1.8975166666666667	19.453500000000002	17.555983333333334	7593.6103515625	2059649.8573634948	0	1182	0.13954506769298014	null	null	278.9805603027344	278.98284912109375
689	279.05615234375	2.4313833333333337					1	DETECTED	279.0562 m/z @2.43 [CD8367_2.mzXML]	279.05615234375	2.4313833333333337	2.1370999999999998	19.544833333333333	17.407733333333333	6264.49951171875	1364875.6347331384	0	1182	14.236654932320452	29.57648524664433	55.35064953873719	279.0473937988281	279.0579528808594
690	279.08367919921875	10.501916666666666					1	DETECTED	279.0837 m/z @10.50 [CD8367_2.mzXML]	279.08367919921875	10.501916666666666	7.7114	19.5085	11.7971	95928.1484375	9604660.867599512	0	1182	0.09856484526090803	1.4150936551479247	1.7217905844363162	279.0836181640625	279.0936584472656
691	279.1583251953125	12.419					1	DETECTED	279.1583 m/z @12.42 [CD8367_2.mzXML]	279.1583251953125	12.419	0.10105	20.002166666666668	19.901116666666667	67578.484375	3.437251892143897E7	1	1182	10.760897942405094	0.8078096057650286	0.08110730539179853	279.1578369140625	279.15936279296875
692	279.2309875488281	13.443416666666668					1	DETECTED	279.2310 m/z @13.44 [CD8367_2.mzXML]	279.2309875488281	13.443416666666668	12.209533333333333	15.0911	2.881566666666668	32841.42578125	1525149.635939698	0	1182	0.5549965313572827	1.0638843345883597	1.00989585698624	279.2284240722656	279.232421875
693	279.64630126953125	12.917966666666667					1	DETECTED	279.6463 m/z @12.92 [CD8367_2.mzXML]	279.64630126953125	12.917966666666667	12.7439	14.02245	1.2785499999999992	189835.796875	2560161.5317527484	2	1182	0.21270150616139816	2.1604517310304763	2.8363956619012822	279.6456298828125	279.6470031738281
694	280.09149169921875	1.7692333333333332					1	DETECTED	280.0915 m/z @1.77 [CD8367_2.mzXML]	280.09149169921875	1.7692333333333332	1.6875166666666668	18.958833333333335	17.271316666666667	68111.015625	4062782.9934680746	0	1182	0.15727490802651234	99.00432429050964	154.19837845397115	280.0860595703125	280.0915832519531
695	280.1480712890625	12.917966666666667					1	DETECTED	280.1481 m/z @12.92 [CD8367_2.mzXML]	280.1480712890625	12.917966666666667	9.356833333333332	13.4278	4.070966666666667	60300.23046875	3912259.085014162	0	1182	0.16252945628153448	0.5751704549528364	0.07436839187605587	280.1470947265625	280.1545104980469
696	280.1619567871094	12.419					1	DETECTED	280.1620 m/z @12.42 [CD8367_2.mzXML]	280.1619567871094	12.419	0.2473	19.983833333333333	19.736533333333334	11313.796875	5734733.583804624	0	1182	6.5075460887680805	0.8107550027249001	0.6215100054498001	280.1607360839844	280.1629333496094
697	280.65399169921875	13.336233333333332					1	DETECTED	280.6540 m/z @13.34 [CD8367_2.mzXML]	280.65399169921875	13.336233333333332	12.87275	14.392216666666666	1.5194666666666663	75370.0625	1340753.5459993882	0	1182	0.2819112624877267	1.2934184788023113	1.0732010697130803	280.6488342285156	280.6557922363281
698	281.08343505859375	16.09105					1	DETECTED	281.0834 m/z @16.09 [CD8367_2.mzXML]	281.08343505859375	16.09105	8.058816666666667	19.179333333333332	11.120516666666665	13685.22265625	3102041.224274781	0	1182	2.2681301384029204	0.6789813715542985	0.4824576650347479	281.0740661621094	281.084228515625
699	281.1130676269531	9.45845					1	DETECTED	281.1131 m/z @9.46 [CD8367_2.mzXML]	281.1130676269531	9.45845	9.40665	9.595416666666667	0.18876666666666608	4161.17431640625	36032.09550195324	0	1182	0.09633050042270952	1.8220720720721266	2.6441441441442533	281.1126403808594	281.11395263671875
700	281.246826171875	14.2556					1	DETECTED	281.2468 m/z @14.26 [CD8367_2.mzXML]	281.246826171875	14.2556	0.19276666666666667	18.33216666666667	18.139400000000002	209141.09375	1.1716716734599508E7	0	1182	0.6875191446265028	0.8295422330560355	0.5146151495098403	281.24530029296875	281.24798583984375
701	281.6617736816406	13.9904					1	DETECTED	281.6618 m/z @13.99 [CD8367_2.mzXML]	281.6617736816406	13.9904	11.8291	15.358866666666668	3.529766666666667	60739.84765625	2486570.498038575	0	1182	0.1685086111018297	0.868561478202931	3.1450222545591506	281.65704345703125	281.66265869140625
702	282.2213439941406	19.453500000000002					1	DETECTED	282.2213 m/z @19.45 [CD8367_2.mzXML]	282.2213439941406	19.453500000000002	0.10105	20.002166666666668	19.901116666666667	3576.95361328125	2625988.144955598	0	1182	2.6178171752753663	0.5141756383989279	0.028351276797855863	282.2166748046875	282.2227783203125
703	282.2501220703125	14.2556					1	DETECTED	282.2501 m/z @14.26 [CD8367_2.mzXML]	282.2501220703125	14.2556	11.3271	16.146266666666666	4.819166666666666	46271.8671875	3542007.8608362423	0	1182	0.46000223562138487	0.7912663616460973	0.41391491827433313	282.249267578125	282.2591552734375
704	282.2784118652344	13.92325					1	DETECTED	282.2784 m/z @13.92 [CD8367_2.mzXML]	282.2784118652344	13.92325	11.79595	14.642766666666667	2.846816666666667	33792.43359375	1290539.8051395272	0	1182	0.2307713955873787	0.669114997101177	3.811646068073343	282.27703857421875	282.2792053222656
705	282.8228759765625	1.7377166666666668					1	DETECTED	282.8229 m/z @1.74 [CD8367_2.mzXML]	282.8228759765625	1.7377166666666668	1.6875166666666668	1.8115666666666668	0.12405	13182.150390625	73376.0284974365	0	1182	0.10179298473167031	1.2355577689243022	1.396988404071176	282.8219299316406	282.8230285644531
706	282.9046936035156	1.5962833333333333					1	DETECTED	282.9047 m/z @1.60 [CD8367_2.mzXML]	282.9046936035156	1.5962833333333333	1.55275	1.6417	0.08894999999999986	51319.15625	167133.85463574203	0	1182	0.05301274140158929	1.0070658367911371	1.1036087822406826	282.90447998046875	282.9048156738281
707	282.97271728515625	11.662633333333334					1	DETECTED	282.9727 m/z @11.66 [CD8367_2.mzXML]	282.97271728515625	11.662633333333334	11.13345	15.558983333333334	4.425533333333334	8812.5126953125	617604.2105969238	0	1182	0.31268517265889173	4.181474599225217	6.762238237741382	282.97198486328125	282.9747009277344
708	283.0074157714844	10.209200000000001					1	DETECTED	283.0074 m/z @10.21 [CD8367_2.mzXML]	283.0074157714844	10.209200000000001	10.172833333333333	10.367616666666667	0.19478333333333353	10863.31640625	69112.03670214854	0	1182	0.10251923664694829	2.678047662694697	3.2000379989703105	283.0070495605469	283.008056640625
709	283.02740478515625	1.85475					1	DETECTED	283.0274 m/z @1.85 [CD8367_2.mzXML]	283.02740478515625	1.85475	1.85475	17.367	15.512250000000002	20500.806640625	1798826.4865491334	0	1182	0.03186730203609445	null	null	283.0261535644531	283.0288391113281
710	283.2416076660156	14.92095					1	DETECTED	283.2416 m/z @14.92 [CD8367_2.mzXML]	283.2416076660156	14.92095	14.6268	15.77745	1.1506500000000006	5753.58544921875	189945.1414831545	0	1182	0.36900517451005754	1.9558898521162673	2.9117797042325346	283.2411193847656	283.2427062988281
711	283.262451171875	12.6062					1	DETECTED	283.2625 m/z @12.61 [CD8367_2.mzXML]	283.262451171875	12.6062	0.21093333333333333	19.91033333333333	19.699399999999997	40497.4765625	2166882.6959524243	0	1182	0.21357211609086768	0.6316020576379908	11.555662053387675	283.2530212402344	283.26416015625
712	283.2818908691406	13.8719					1	DETECTED	283.2819 m/z @13.87 [CD8367_2.mzXML]	283.2818908691406	13.8719	13.83705	14.45415	0.6171000000000006	7522.1552734375	128322.86286132835	0	1182	0.0946247251255592	8.85365853658525	16.7073170731705	283.2809753417969	283.2828674316406
713	283.62908935546875	11.973333333333333					1	DETECTED	283.6291 m/z @11.97 [CD8367_2.mzXML]	283.62908935546875	11.973333333333333	11.92515	12.139266666666666	0.21411666666666562	7170.4111328125	59428.9955475463	0	1182	0.13291620236870294	2.2218955378762018	3.443791075752403	283.62908935546875	283.6304016113281
714	284.1854553222656	9.010366666666666					1	DETECTED	284.1855 m/z @9.01 [CD8367_2.mzXML]	284.1854553222656	9.010366666666666	8.974933333333333	14.788450000000001	5.813516666666668	12298.5283203125	372944.4458243103	0	1182	0.0782317879350618	5.621587722868453	13.13219086602737	284.1836242675781	284.1904296875
715	284.2941589355469	11.7121					1	DETECTED	284.2942 m/z @11.71 [CD8367_2.mzXML]	284.2941589355469	11.7121	11.646516666666667	18.16466666666667	6.518150000000002	7895.42333984375	1432328.663248047	0	1182	0.9089136746449409	49.69364675984805	98.3872935196961	284.2932434082031	284.2948303222656
716	284.33056640625	11.862366666666667					1	DETECTED	284.3306 m/z @11.86 [CD8367_2.mzXML]	284.33056640625	11.862366666666667	11.8291	12.122000000000002	0.29290000000000127	9494.373046875	77853.22833410691	0	1182	0.15497965345754672	4.40230460921853	7.804609218437059	284.3293762207031	284.33111572265625
717	284.9093322753906	1.6721666666666666					1	DETECTED	284.9093 m/z @1.67 [CD8367_2.mzXML]	284.9093322753906	1.6721666666666666	1.6569666666666667	1.7692333333333332	0.11226666666666651	25987.21875	107125.48458251939	0	1182	0.07551683547356802	3.692982456140375	6.38596491228075	284.90911865234375	284.90948486328125
718	285.0052795410156	10.209200000000001					1	DETECTED	285.0053 m/z @10.21 [CD8367_2.mzXML]	285.0052795410156	10.209200000000001	9.801766666666667	10.402183333333333	0.6004166666666659	13029.6259765625	174494.01431677252	0	1182	0.08794684245688167	0.7368281109383935	0.47365622187678713	285.0030517578125	285.0063171386719
719	285.0643310546875	1.4788999999999999					1	DETECTED	285.0643 m/z @1.48 [CD8367_2.mzXML]	285.0643310546875	1.4788999999999999	1.4137166666666665	2.2372	0.8234833333333336	13387.5517578125	222929.13335284428	0	1182	0.11743575965122632	6.316670928151366	11.232570072086009	285.0631408691406	285.0687561035156
720	286.10369873046875	8.731816666666667					1	DETECTED	286.1037 m/z @8.73 [CD8367_2.mzXML]	286.10369873046875	8.731816666666667	8.5753	8.800483333333334	0.22518333333333374	3595.162841796875	22500.911752136122	0	1182	0.06350508814028899	0.7193589607070614	0.40858138447710657	286.10260009765625	286.10577392578125
721	286.2010803222656	10.350666666666665					1	DETECTED	286.2011 m/z @10.35 [CD8367_2.mzXML]	286.2010803222656	10.350666666666665	10.28035	10.819966666666666	0.5396166666666655	123512.1796875	1003450.9299932827	1	1182	0.12125059173238562	2.3220063590195075	2.7163631826512042	286.2004699707031	286.2015686035156
722	286.2485656738281	9.767466666666667					1	DETECTED	286.2486 m/z @9.77 [CD8367_2.mzXML]	286.2485656738281	9.767466666666667	9.099616666666666	19.544833333333333	10.445216666666667	95124.8984375	2152799.4786931155	1	1182	0.7170155353055918	1.20857494515882	1.41149146322011	286.2475891113281	286.2509765625
723	286.6344299316406	12.947216666666666					1	DETECTED	286.6344 m/z @12.95 [CD8367_2.mzXML]	286.6344299316406	12.947216666666666	12.657683333333333	13.06755	0.4098666666666677	8989.5322265625	136078.2657160644	0	1182	0.11016707004178983	0.7078056642873617	0.41561132857472327	286.62445068359375	286.63519287109375
724	287.01348876953125	1.7974166666666667					1	DETECTED	287.0135 m/z @1.80 [CD8367_2.mzXML]	287.01348876953125	1.7974166666666667	1.7377166666666668	1.9115166666666668	0.17379999999999995	30129.984375	163279.6280058594	0	1182	0.0793665017001195	1.45561139028476	1.8528343120418898	287.0126953125	287.01397705078125
725	287.0999450683594	9.699366666666666					1	DETECTED	287.0999 m/z @9.70 [CD8367_2.mzXML]	287.0999450683594	9.699366666666666	9.440966666666666	9.957600000000001	0.5166333333333348	77720.890625	771142.6935534677	1	1182	0.11868158500191406	0.9996775025799824	0.9993550051599648	287.0973815917969	287.1002502441406
726	287.2044677734375	10.333416666666666					1	DETECTED	287.2045 m/z @10.33 [CD8367_2.mzXML]	287.2044677734375	10.333416666666666	10.29855	11.1498	0.8512500000000003	18059.384765625	194264.41111770595	0	1182	0.1024362653737878	12.207217973231618	4.933592058906378	287.19989013671875	287.20513916015625
727	287.2361145019531	13.92325					1	DETECTED	287.2361 m/z @13.92 [CD8367_2.mzXML]	287.2361145019531	13.92325	13.819700000000001	15.2683	1.448599999999999	9439.9033203125	221252.11051074215	0	1182	0.1368901209754423	6.994688556253116	7.084111976406945	287.2347106933594	287.23809814453125
728	287.2517395019531	9.8361					1	DETECTED	287.2517 m/z @9.84 [CD8367_2.mzXML]	287.2517395019531	9.8361	9.509683333333333	10.24465	0.7349666666666668	9465.47265625	157498.2116469111	0	1182	0.39301970420310006	1.1258105693132496	1.2516211386264993	287.25164794921875	287.2524108886719
729	287.6323547363281	12.917966666666667					1	DETECTED	287.6324 m/z @12.92 [CD8367_2.mzXML]	287.6323547363281	12.917966666666667	12.156666666666666	14.5009	2.3442333333333334	161391.140625	2212211.562584351	0	1182	0.18674885751380899	1.1773399531655477	1.23758661110465	287.6310729980469	287.6331481933594
730	288.1033630371094	9.699366666666666					1	DETECTED	288.1034 m/z @9.70 [CD8367_2.mzXML]	288.1033630371094	9.699366666666666	9.664483333333333	9.784616666666667	0.12013333333333343	10259.3935546875	55424.92242724597	0	1182	0.09686983461662102	1.7219302436693842	2.4438604873387684	288.1031799316406	288.1033630371094
731	288.2163391113281	10.637133333333333					1	DETECTED	288.2163 m/z @10.64 [CD8367_2.mzXML]	288.2163391113281	10.637133333333333	0.10105	19.983833333333333	19.882783333333332	387299.28125	4159086.098107874	1	1182	0.09857985750834963	3.631660931191111	3.7642422098339607	288.2069091796875	288.2178649902344
732	288.63995361328125	13.336233333333332					1	DETECTED	288.6400 m/z @13.34 [CD8367_2.mzXML]	288.63995361328125	13.336233333333332	11.973333333333333	14.59465	2.621316666666667	43107.21484375	997018.1929110107	0	1182	0.1952858696499309	0.6156670158097354	0.28121852742435166	288.63153076171875	288.64947509765625
733	288.7686462402344	1.9954166666666666					1	DETECTED	288.7686 m/z @2.00 [CD8367_2.mzXML]	288.7686462402344	1.9954166666666666	1.9115166666666668	9.818966666666666	7.90745	6957.2841796875	1017186.9575093994	0	1182	0.19484474731679824	47.12425506555431	93.24851013110862	288.76007080078125	288.7692565917969
734	288.92144775390625	1.6112166666666667					1	DETECTED	288.9214 m/z @1.61 [CD8367_2.mzXML]	288.92144775390625	1.6112166666666667	1.5672	1.9395333333333333	0.3723333333333334	214774.265625	901267.9640803223	0	1182	0.07215109498129246	1.372889533213952	1.6708136790142056	288.92108154296875	288.92999267578125
735	289.11773681640625	9.492616666666667					1	DETECTED	289.1177 m/z @9.49 [CD8367_2.mzXML]	289.11773681640625	9.492616666666667	9.45845	9.699366666666666	0.2409166666666671	3306.215576171875	26405.558699157835	0	1182	0.16964035694373258	3.5256097560974746	6.051219512194949	289.1170654296875	289.11865234375
736	289.1748352050781	1.9534666666666667					1	DETECTED	289.1748 m/z @1.95 [CD8367_2.mzXML]	289.1748352050781	1.9534666666666667	0.10105	19.983833333333333	19.882783333333332	5741.74658203125	1713425.2108425	0	1182	6.519025965638876	5.36671465203113	1.2790752566929837	289.17388916015625	289.17681884765625
737	289.6477355957031	14.07145					1	DETECTED	289.6477 m/z @14.07 [CD8367_2.mzXML]	289.6477355957031	14.07145	11.117083333333333	15.832616666666667	4.715533333333333	28714.6953125	1824989.5675103154	0	1182	2.528899346243552	2.4924934816989137	2.5245450236324527	289.6402282714844	289.6491394042969
738	290.22210693359375	10.637133333333333					1	DETECTED	290.2221 m/z @10.64 [CD8367_2.mzXML]	290.22210693359375	10.637133333333333	10.621566666666666	10.685033333333333	0.06346666666666678	4124.18701171875	10739.13350976564	0	1182	0.0496445886049699	2.038543897216299	3.0770877944325976	290.221923828125	290.2239685058594
739	290.62689208984375	12.87275					1	DETECTED	290.6269 m/z @12.87 [CD8367_2.mzXML]	290.62689208984375	12.87275	12.726866666666666	14.804916666666665	2.0780499999999993	25629.998046875	665666.868115478	0	1182	0.12218806000668003	7.122300925396981	6.09516969588215	290.6181640625	290.6273498535156
740	290.66717529296875	13.9904					1	DETECTED	290.6672 m/z @13.99 [CD8367_2.mzXML]	290.66717529296875	13.9904	13.888983333333334	15.3948	1.5058166666666661	9468.7158203125	224018.86833190915	0	1182	0.09850882257894611	6.862018156467657	12.023815766329976	290.6662902832031	290.6685485839844
741	290.92498779296875	2.59415					1	DETECTED	290.9250 m/z @2.59 [CD8367_2.mzXML]	290.92498779296875	2.59415	1.6112166666666667	16.1827	14.571483333333333	33756.28125	3030116.1990914624	0	1182	0.7533936770896119	1.5466370870736241	2.4785041928567684	290.922607421875	290.9259033203125
742	291.1194763183594	12.038166666666665					1	DETECTED	291.1195 m/z @12.04 [CD8367_2.mzXML]	291.1194763183594	12.038166666666665	11.973333333333333	12.87275	0.8994166666666672	65478.09375	604762.1986391606	0	1182	0.0959501740497366	6.868188411142273	13.293534826827404	291.110595703125	291.1293640136719
743	291.1736755371094	9.853116666666667					1	DETECTED	291.1737 m/z @9.85 [CD8367_2.mzXML]	291.1736755371094	9.853116666666667	9.6823	14.904233333333334	5.221933333333334	3050.255126953125	538934.8362322997	0	1182	0.21031374317053952	15.285198555956645	29.57039711191329	291.1674499511719	291.174072265625
744	291.6461181640625	12.84175					1	DETECTED	291.6461 m/z @12.84 [CD8367_2.mzXML]	291.6461181640625	12.84175	12.709633333333333	14.563283333333334	1.8536500000000018	76336.7109375	920191.6289840072	0	1182	0.15382912630275314	1.4305019915041781	20.09163931647264	291.6452331542969	291.6469421386719
745	291.9350891113281	2.5393666666666665					1	DETECTED	291.9351 m/z @2.54 [CD8367_2.mzXML]	291.9350891113281	2.5393666666666665	2.08015	17.757	15.676850000000002	26251.998046875	2109191.2089698794	0	1182	0.7297990303075057	2.726694263952625	3.101206404460889	291.9338684082031	291.93646240234375
746	292.0677185058594	16.10925					1	DETECTED	292.0677 m/z @16.11 [CD8367_2.mzXML]	292.0677185058594	16.10925	9.509683333333333	19.544833333333333	10.03515	4235.81884765625	901257.908799713	0	1182	3.0613974095894854	0.7602885542990196	0.42496135102613575	292.0596618652344	292.0767822265625
747	292.6540222167969	13.0831					1	DETECTED	292.6540 m/z @13.08 [CD8367_2.mzXML]	292.6540222167969	13.0831	2.6353166666666668	19.398333333333333	16.763016666666665	15414.927734375	3547446.4667341933	0	1182	0.20946186657499233	0.8022283833731876	0.014798357286852592	292.6532287597656	292.6632385253906
748	292.9383544921875	9.699366666666666					1	DETECTED	292.9384 m/z @9.70 [CD8367_2.mzXML]	292.9383544921875	9.699366666666666	2.44485	9.699366666666666	7.254516666666666	114065.984375	2.123996344990753E7	0	1182	7.89668028091156	0.5	null	292.9284362792969	292.9473571777344
749	292.9642333984375	9.595416666666667					1	DETECTED	292.9642 m/z @9.60 [CD8367_2.mzXML]	292.9642333984375	9.595416666666667	2.5393666666666665	17.0885	14.549133333333334	124727.625	4.924661716238904E7	0	1182	13.689165686655771	1.040107582397664	1.0931830635337374	292.9544982910156	292.973876953125
750	292.98492431640625	2.4987					1	DETECTED	292.9849 m/z @2.50 [CD8367_2.mzXML]	292.98492431640625	2.4987	2.3766833333333333	17.46033333333333	15.083649999999999	5478.32958984375	820668.8245616148	0	1182	0.47025002843114727	61.809793744024034	7.174165438945002	292.976806640625	292.9928283691406
751	293.0113830566406	2.59415					1	DETECTED	293.0114 m/z @2.59 [CD8367_2.mzXML]	293.0113830566406	2.59415	2.3628	12.453333333333335	10.090533333333335	6709.26123046875	1583722.3497219237	0	1182	0.2720259592367844	21.807938909300493	3.816222221223302	293.00347900390625	293.0129699707031
752	293.024169921875	2.5393666666666665					1	DETECTED	293.0242 m/z @2.54 [CD8367_2.mzXML]	293.024169921875	2.5393666666666665	2.4040833333333333	3.8529833333333334	1.4489	8108.87548828125	264717.0308527832	0	1182	0.25836524324891297	5.35505728717507	7.701586783798856	293.0150146484375	293.02679443359375
753	293.03790283203125	2.8447666666666667					1	DETECTED	293.0379 m/z @2.84 [CD8367_2.mzXML]	293.03790283203125	2.8447666666666667	2.33495	3.8685	1.53355	11182.208984375	386142.5208444521	0	1182	0.18204645871948388	1.504021053319821	1.6480956093497825	293.03021240234375	293.0458068847656
754	293.0605163574219	2.4853					1	DETECTED	293.0605 m/z @2.49 [CD8367_2.mzXML]	293.0605163574219	2.4853	2.2793	4.32125	2.04195	11777.2265625	542992.8183712768	0	1182	0.4745230777488798	4.956189320388351	6.488756550829413	293.0528259277344	293.06085205078125
755	293.07159423828125	2.4583333333333335					1	DETECTED	293.0716 m/z @2.46 [CD8367_2.mzXML]	293.07159423828125	2.4583333333333335	2.1084833333333335	19.234166666666667	17.125683333333335	19643.341796875	2165573.4585337513	0	1182	0.3048537096512405	18.240544650911072	43.836890101220504	293.0625915527344	293.07177734375
756	293.0970764160156	2.5122666666666666					1	DETECTED	293.0971 m/z @2.51 [CD8367_2.mzXML]	293.0970764160156	2.5122666666666666	0.10105	20.002166666666668	19.901116666666667	9058205.0	5.91714939460609E8	1	1182	0.7802749178636743	2.6917414874233327	2.7167414381199797	293.0948791503906	293.1063537597656
757	293.12664794921875	2.5258					1	DETECTED	293.1266 m/z @2.53 [CD8367_2.mzXML]	293.12664794921875	2.5258	2.1084833333333335	11.10065	8.992166666666666	22411.232421875	1446845.256180542	0	1182	0.11462834755734708	2.0928327587845015	2.4441868361115078	293.123046875	293.1361083984375
758	293.1474609375	9.664483333333333					1	DETECTED	293.1475 m/z @9.66 [CD8367_2.mzXML]	293.1474609375	9.664483333333333	2.39025	15.179	12.78875	110161.921875	2.2843731844760984E7	0	1182	7.77696060878271	0.6000204780205307	0.3754531872824665	293.1377868652344	293.1571044921875
759	293.1754150390625	9.90455					1	DETECTED	293.1754 m/z @9.90 [CD8367_2.mzXML]	293.1754150390625	9.90455	2.4040833333333333	14.1194	11.715316666666666	99824.9453125	3.1164387537771724E7	0	1182	12.33396509609943	0.7791069758433238	0.5377797483226553	293.16754150390625	293.1834716796875
760	293.1868591308594	14.516633333333335					1	DETECTED	293.1869 m/z @14.52 [CD8367_2.mzXML]	293.1868591308594	14.516633333333335	2.5258	15.322650000000001	12.796850000000001	10788.8798828125	1337489.1014404304	0	1182	0.42920775907068887	0.5367425507602955	0.05424503882333234	293.1860046386719	293.19488525390625
761	293.210205078125	12.3496					1	DETECTED	293.2102 m/z @12.35 [CD8367_2.mzXML]	293.210205078125	12.3496	2.3766833333333333	12.589466666666668	10.212783333333334	10510.466796875	1650386.428667511	0	1182	0.050824872180806224	0.5132809531199416	0.026364134238291714	293.2015075683594	293.2200012207031
762	293.6402587890625	10.367616666666667					1	DETECTED	293.6403 m/z @10.37 [CD8367_2.mzXML]	293.6402587890625	10.367616666666667	1.1037666666666666	14.937433333333333	13.833666666666666	19942.306640625	4841221.963277711	0	1182	0.2066080715715124	0.746647812014803	0.012713273520313104	293.63275146484375	293.6475524902344
763	294.1002197265625	2.746183333333333					1	DETECTED	294.1002 m/z @2.75 [CD8367_2.mzXML]	294.1002197265625	2.746183333333333	1.8688666666666667	18.976999999999997	17.10813333333333	853882.0	5.5049035071474135E7	0	1182	0.7446730099973475	1.7595832736698502	1.389051640543544	294.1002197265625	294.1032409667969
764	294.918701171875	12.917966666666667					1	DETECTED	294.9187 m/z @12.92 [CD8367_2.mzXML]	294.918701171875	12.917966666666667	0.10105	19.91033333333333	19.80928333333333	14710.3349609375	3180622.4900070494	0	1182	1.9306251988612093	0.6988138509353007	0.4169626059117172	294.912353515625	294.92626953125
765	294.938232421875	1.6417					1	DETECTED	294.9382 m/z @1.64 [CD8367_2.mzXML]	294.938232421875	1.6417	1.5962833333333333	1.6875166666666668	0.0912333333333335	101972.25	309121.2350434575	0	1182	0.047211852161603396	1.0044036697247727	0.9915910573944202	294.9380187988281	294.938232421875
766	295.1011657714844	2.4718666666666667					1	DETECTED	295.1012 m/z @2.47 [CD8367_2.mzXML]	295.1011657714844	2.4718666666666667	1.8975166666666667	18.350666666666665	16.453149999999997	105760.9921875	8242163.726297456	0	1182	0.7175048661027947	12.227599623877843	2.771764529757324	295.0970458984375	295.10382080078125
767	295.1285095214844	9.647133333333333					1	DETECTED	295.1285 m/z @9.65 [CD8367_2.mzXML]	295.1285095214844	9.647133333333333	9.5783	9.750566666666666	0.17226666666666546	38223.83203125	226905.24491918922	0	1182	0.09679340767668876	1.2513317191283413	1.4553737595145824	295.1282653808594	295.12860107421875
768	295.1485290527344	9.767466666666667					1	DETECTED	295.1485 m/z @9.77 [CD8367_2.mzXML]	295.1485290527344	9.767466666666667	9.526900000000001	10.064916666666667	0.5380166666666657	4753.00439453125	90435.04211059566	0	1182	0.40304016477097804	1.118227795482888	1.281240061670157	295.14788818359375	295.1490173339844
769	295.193603515625	12.314583333333333					1	DETECTED	295.1936 m/z @12.31 [CD8367_2.mzXML]	295.193603515625	12.314583333333333	1.4137166666666665	16.996	15.582283333333333	32758.810546875	5306167.604584809	0	1182	0.26648014189059666	0.632198018224807	0.2563809058531624	295.1870422363281	295.2035827636719
770	295.2936706542969	2.59415					1	DETECTED	295.2937 m/z @2.59 [CD8367_2.mzXML]	295.2936706542969	2.59415	2.1084833333333335	13.973883333333333	11.8654	33344.52734375	3072292.4278115546	0	1182	0.6872413065611078	3.016674022229859	1.3371445027198896	295.28741455078125	295.2956848144531
771	296.0652770996094	1.7692333333333332					1	DETECTED	296.0653 m/z @1.77 [CD8367_2.mzXML]	296.0652770996094	1.7692333333333332	1.6875166666666668	1.7974166666666667	0.10989999999999989	45202.58203125	200319.62623828105	0	1182	0.0674003675749788	0.6724454415663891	0.3448908831327782	296.0651550292969	296.0654296875
772	296.1320495605469	9.647133333333333					1	DETECTED	296.1320 m/z @9.65 [CD8367_2.mzXML]	296.1320495605469	9.647133333333333	9.612416666666666	9.699366666666666	0.08694999999999986	5830.17041015625	24341.04732324209	0	1182	0.1563598648329272	1.2522803648583891	1.5045607297167782	296.1307678222656	296.1320495605469
773	296.1492614746094	8.800483333333334					1	DETECTED	296.1493 m/z @8.80 [CD8367_2.mzXML]	296.1492614746094	8.800483333333334	8.783	8.870066666666666	0.08706666666666685	3269.654541015625	13613.378936157089	0	1182	0.10384946219983782	2.4899904671113555	3.9799809342227115	296.1482849121094	296.1492614746094
774	296.1847229003906	11.8291					1	DETECTED	296.1847 m/z @11.83 [CD8367_2.mzXML]	296.1847229003906	11.8291	9.595416666666667	19.617833333333333	10.022416666666667	18345.912109375	2183748.4797288505	0	1182	0.13848485948183686	2.294364219506033	3.8029162181445733	296.181884765625	296.18505859375
775	296.25787353515625	13.4278					1	DETECTED	296.2579 m/z @13.43 [CD8367_2.mzXML]	296.25787353515625	13.4278	13.366083333333334	13.8026	0.436516666666666	14819.69140625	183240.20929101526	0	1182	0.1350688008429035	3.5364569268161548	6.0729138536323095	296.2565002441406	296.2579650878906
776	297.1183166503906	1.4788999999999999					1	DETECTED	297.1183 m/z @1.48 [CD8367_2.mzXML]	297.1183166503906	1.4788999999999999	1.4323000000000001	10.621566666666666	9.189266666666667	7000.8671875	910839.1686060791	0	1182	0.18146585364885492	98.59728183118793	173.16253964179944	297.10858154296875	297.12652587890625
777	297.1798400878906	14.516633333333335					1	DETECTED	297.1798 m/z @14.52 [CD8367_2.mzXML]	297.1798400878906	14.516633333333335	9.324133333333332	19.746333333333332	10.4222	11409.642578125	2408830.4339029216	0	1182	2.776994995049236	1.0593141495863296	1.0734239934712861	297.178955078125	297.18145751953125
778	298.21527099609375	10.064916666666667					1	DETECTED	298.2153 m/z @10.06 [CD8367_2.mzXML]	298.21527099609375	10.064916666666667	9.88745	10.209200000000001	0.32175000000000153	4764.28857421875	53820.04554693619	0	1182	0.12849875422364931	0.9065082644628097	0.7834665304614048	298.21490478515625	298.216064453125
779	298.2731018066406	14.210716666666666					1	DETECTED	298.2731 m/z @14.21 [CD8367_2.mzXML]	298.2731018066406	14.210716666666666	11.76215	17.162333333333333	5.400183333333333	167056.25	6998513.900220883	1	1182	0.5034831750885225	4.274384028969643	6.369301477009833	298.2718505859375	298.2746887207031
780	299.13818359375	11.3271					1	DETECTED	299.1382 m/z @11.33 [CD8367_2.mzXML]	299.13818359375	11.3271	10.172833333333333	15.98035	5.807516666666666	57058.84375	3082523.293541349	0	1182	0.9215653434304478	1.8028192044635956	2.105240858825537	299.13714599609375	299.13946533203125
781	299.27679443359375	14.240283333333334					1	DETECTED	299.2768 m/z @14.24 [CD8367_2.mzXML]	299.27679443359375	14.240283333333334	14.02245	16.440033333333336	2.4175833333333365	31406.67578125	1199900.9547147828	0	1182	0.49524163374290353	3.4023353095330795	4.919980027520436	299.2761535644531	299.27813720703125
782	299.6321105957031	12.857633333333332					1	DETECTED	299.6321 m/z @12.86 [CD8367_2.mzXML]	299.6321105957031	12.857633333333332	12.7439	13.474583333333333	0.7306833333333334	55315.40625	753569.9884968244	0	1182	0.15350984516740773	3.2122655334115167	5.424531066823033	299.63177490234375	299.63250732421875
783	300.19775390625	8.974933333333333					1	DETECTED	300.1978 m/z @8.97 [CD8367_2.mzXML]	300.19775390625	8.974933333333333	8.817666666666666	8.992600000000001	0.17493333333333538	3142.004638671875	19904.653246276994	0	1182	0.07166401348072604	0.5561678677405746	0.11233573548114911	300.197021484375	300.1985168457031
784	300.6400451660156	13.06755					1	DETECTED	300.6400 m/z @13.07 [CD8367_2.mzXML]	300.6400451660156	13.06755	12.809816666666668	13.275933333333334	0.4661166666666663	14665.7138671875	175683.95116162082	0	1182	0.07673375985162956	0.904261510605279	0.8085230212105581	300.63140869140625	300.6403503417969
785	301.1173095703125	10.7512					1	DETECTED	301.1173 m/z @10.75 [CD8367_2.mzXML]	301.1173095703125	10.7512	10.333416666666666	10.918766666666667	0.58535	30793.453125	450220.2123559575	0	1182	0.1314672199415572	0.7005425459767807	0.37514613265213986	301.1170959472656	301.1183166503906
786	301.1402282714844	1.6569666666666667					1	DETECTED	301.1402 m/z @1.66 [CD8367_2.mzXML]	301.1402282714844	1.6569666666666667	0.10105	20.002166666666668	19.901116666666667	88380.765625	1.2655985788829466E7	0	1182	0.21789755712212489	2.9889397888996974	81.84698052669233	301.1343078613281	301.1418151855469
787	301.21282958984375	13.4278					1	DETECTED	301.2128 m/z @13.43 [CD8367_2.mzXML]	301.21282958984375	13.4278	13.366083333333334	13.819700000000001	0.453616666666667	34483.765625	447501.08515551727	0	1182	0.19546267937777984	3.6749932487173265	5.869405312238595	301.2123718261719	301.2132873535156
788	302.0179748535156	10.836616666666666					1	DETECTED	302.0180 m/z @10.84 [CD8367_2.mzXML]	302.0179748535156	10.836616666666666	0.46649999999999997	19.544833333333333	19.078333333333333	4443.8818359375	2586388.541278411	0	1182	6.104465230027747	0.9198707182657861	0.8397414365315724	302.017333984375	302.0203857421875
789	302.1024475097656	10.590116666666667					1	DETECTED	302.1024 m/z @10.59 [CD8367_2.mzXML]	302.1024475097656	10.590116666666667	10.4879	10.717316666666667	0.22941666666666727	4810.720703125	45211.78637292473	0	1182	0.15295509256193185	1.1222077286809051	1.2444154573618103	302.1014709472656	302.1026916503906
790	302.1440124511719	1.7692333333333332					1	DETECTED	302.1440 m/z @1.77 [CD8367_2.mzXML]	302.1440124511719	1.7692333333333332	0.10105	19.892166666666665	19.791116666666664	14641.4892578125	2650128.116332489	0	1182	12.141680983792979	5.982460165828959	5.444170423184249	302.1419677734375	302.14605712890625
791	302.2315368652344	10.8863					1	DETECTED	302.2315 m/z @10.89 [CD8367_2.mzXML]	302.2315368652344	10.8863	10.785383333333334	10.93455	0.149166666666666	14852.568359375	84629.19081005831	0	1182	0.10865027527824012	0.7390586292320372	0.4781172584640745	302.2308349609375	302.2320861816406
792	302.2864074707031	11.599483333333334					1	DETECTED	302.2864 m/z @11.60 [CD8367_2.mzXML]	302.2864074707031	11.599483333333334	11.487583333333333	14.953983333333333	3.4664	208684.515625	2279798.199172578	1	1182	0.09742256969200014	2.097663846485637	2.158348004005872	302.2852478027344	302.28753662109375
793	303.0267639160156	1.4788999999999999					1	DETECTED	303.0268 m/z @1.48 [CD8367_2.mzXML]	303.0267639160156	1.4788999999999999	1.4323000000000001	18.6635	17.231199999999998	6783.15234375	930187.3187683716	0	1182	0.2824819255896056	184.88412017167477	368.7682403433496	303.02264404296875	303.0300598144531
794	303.0736083984375	9.73365					1	DETECTED	303.0736 m/z @9.73 [CD8367_2.mzXML]	303.0736083984375	9.73365	9.6823	9.801766666666667	0.11946666666666772	7358.41748046875	39155.98164215094	0	1182	0.14490739729112256	1.163258682246009	1.3265173644920178	303.07330322265625	303.0738830566406
795	303.22845458984375	14.225416666666666					1	DETECTED	303.2285 m/z @14.23 [CD8367_2.mzXML]	303.22845458984375	14.225416666666666	10.367616666666667	17.273666666666667	6.9060500000000005	451175.3125	1.7665856333118293E7	1	1182	0.46095613985653117	0.7895524302768299	4.938413538384265	303.2279052734375	303.2303771972656
796	303.2905578613281	11.599483333333334					1	DETECTED	303.2906 m/z @11.60 [CD8367_2.mzXML]	303.2905578613281	11.599483333333334	11.536516666666667	13.142466666666667	1.60595	28619.515625	728639.6925705571	0	1182	0.07554114261349554	12.752382212811112	24.504764425622223	303.2882385253906	303.2905578613281
797	303.6459045410156	12.809816666666668					1	DETECTED	303.6459 m/z @12.81 [CD8367_2.mzXML]	303.6459045410156	12.809816666666668	12.7935	12.991366666666666	0.1978666666666662	10883.6533203125	70746.10078100546	0	1182	0.10357160474293892	6.063329928497842	11.126659856995683	303.6455993652344	303.6466369628906
798	304.0188903808594	10.119933333333334					1	DETECTED	304.0189 m/z @10.12 [CD8367_2.mzXML]	304.0188903808594	10.119933333333334	3.528633333333333	10.31635	6.787716666666666	26029.35546875	1541693.7728912658	0	1182	0.11608972344382629	0.5169722260183867	0.024461517873882937	304.0186767578125	304.0270690917969
799	304.04840087890625	17.422833333333333					1	DETECTED	304.0484 m/z @17.42 [CD8367_2.mzXML]	304.04840087890625	17.422833333333333	9.046083333333334	19.782666666666668	10.736583333333334	4394.1923828125	1080657.5668004758	0	1182	0.772191346291855	0.6408561395131366	0.22327347278521073	304.0469970703125	304.049560546875
800	304.1502990722656	9.308266666666666					1	DETECTED	304.1503 m/z @9.31 [CD8367_2.mzXML]	304.1502990722656	9.308266666666666	9.219899999999999	18.258333333333333	9.038433333333334	5648.0673828125	961195.044177826	0	1182	0.1291868369703444	51.141644662391144	1.3311822790271393	304.1463317871094	304.1506042480469
801	304.21136474609375	10.064916666666667					1	DETECTED	304.2114 m/z @10.06 [CD8367_2.mzXML]	304.21136474609375	10.064916666666667	10.02915	10.545366666666666	0.5162166666666668	59834.0078125	491212.8632539678	0	1182	0.08285697252317092	4.885228970305935	6.078512898063316	304.21112060546875	304.2122802734375
802	304.2318420410156	14.210716666666666					1	DETECTED	304.2318 m/z @14.21 [CD8367_2.mzXML]	304.2318420410156	14.210716666666666	11.662633333333334	16.4583	4.795666666666667	87914.125	3583723.318579773	0	1182	0.38333079292819505	0.7691417392664006	0.4125009763376223	304.2312316894531	304.23291015625
803	304.8951721191406	1.6417					1	DETECTED	304.8952 m/z @1.64 [CD8367_2.mzXML]	304.8951721191406	1.6417	1.58165	1.6875166666666668	0.10586666666666678	48827.9140625	204612.94166284183	0	1182	0.06684810036117739	0.8814876491812397	0.8304191769359768	304.8950500488281	304.8955383300781
804	304.9148254394531	1.5672					1	DETECTED	304.9148 m/z @1.57 [CD8367_2.mzXML]	304.9148254394531	1.5672	1.4936333333333331	12.0056	10.511966666666666	5837.04638671875	2415578.2559150388	0	1182	10.501298374490009	71.44517444494778	141.89034888989556	304.9059143066406	304.9151306152344
805	305.044677734375	16.311					1	DETECTED	305.0447 m/z @16.31 [CD8367_2.mzXML]	305.044677734375	16.311	9.340216666666667	19.9285	10.588283333333333	4277.58056640625	1009275.5518127752	0	1182	1.1590002746695571	0.75947585995835	0.376527290782752	305.04345703125	305.0457763671875
806	305.1350402832031	12.366916666666667					1	DETECTED	305.1350 m/z @12.37 [CD8367_2.mzXML]	305.1350402832031	12.366916666666667	12.3319	12.40135	0.06945000000000157	6766.189453125	17967.168935791025	0	1182	0.0811665286920551	0.9916706330318923	0.9833412660637845	305.1349792480469	305.1358337402344
807	305.21478271484375	10.064916666666667					1	DETECTED	305.2148 m/z @10.06 [CD8367_2.mzXML]	305.21478271484375	10.064916666666667	10.046966666666666	15.05615	5.009183333333334	10927.1005859375	490862.10258837923	0	1182	0.20040123625900996	139.5315691736243	12.076465248499842	305.2132568359375	305.215087890625
808	305.244384765625	12.5728					1	DETECTED	305.2444 m/z @12.57 [CD8367_2.mzXML]	305.244384765625	12.5728	0.6308	15.98035	15.349549999999999	77833.4375	3296499.580006561	1	1182	1.398187375593741	3.0077088977420545	5.008441688832996	305.2432861328125	305.2513122558594
809	305.70965576171875	10.445533333333334					1	DETECTED	305.7097 m/z @10.45 [CD8367_2.mzXML]	305.70965576171875	10.445533333333334	10.402183333333333	10.685033333333333	0.2828499999999998	21740.39453125	140040.69807556193	0	1182	0.11399921326220586	2.8078476582547953	3.741054746194888	305.7078857421875	305.7100524902344
810	306.0345458984375	10.172833333333333					1	DETECTED	306.0345 m/z @10.17 [CD8367_2.mzXML]	306.0345458984375	10.172833333333333	10.172833333333333	10.262766666666666	0.08993333333333275	7202.10205078125	21825.489519531147	0	1182	0.056156071307079	null	null	306.034423828125	306.03509521484375
811	306.0833435058594	15.924949999999999					1	DETECTED	306.0833 m/z @15.92 [CD8367_2.mzXML]	306.0833435058594	15.924949999999999	9.292966666666667	19.3435	10.050533333333332	5726.9560546875	1297025.3050105288	0	1182	1.1593425961832224	0.7577321012567885	0.36380693921206353	306.08209228515625	306.084228515625
812	306.2475280761719	12.5728					1	DETECTED	306.2475 m/z @12.57 [CD8367_2.mzXML]	306.2475280761719	12.5728	12.5728	14.690883333333334	2.118083333333333	14890.029296875	615104.58866455	0	1182	1.5269161340892676	null	null	306.2467346191406	306.2511901855469
813	306.7976989746094	10.445533333333334					1	DETECTED	306.7977 m/z @10.45 [CD8367_2.mzXML]	306.7976989746094	10.445533333333334	10.402183333333333	10.637133333333333	0.23494999999999955	17302.86328125	106071.43742633086	0	1182	0.09919543212254567	3.6037412090089065	3.718885216186849	306.79730224609375	306.798095703125
814	306.8277893066406	1.7692333333333332					1	DETECTED	306.8278 m/z @1.77 [CD8367_2.mzXML]	306.8277893066406	1.7692333333333332	1.7039166666666667	1.7974166666666667	0.09349999999999992	9352.0146484375	34876.30079223633	0	1182	0.04143812488223286	0.7157438121969906	0.43148762439398114	306.8277893066406	306.8298645019531
815	307.0797119140625	16.2191					1	DETECTED	307.0797 m/z @16.22 [CD8367_2.mzXML]	307.0797119140625	16.2191	9.5443	18.829666666666665	9.285366666666665	5610.0048828125	1418625.1111773679	0	1182	1.6105596733473284	0.6955539242124605	0.3445251116991232	307.07818603515625	307.08050537109375
816	307.1687316894531	10.559833333333334					1	DETECTED	307.1687 m/z @10.56 [CD8367_2.mzXML]	307.1687316894531	10.559833333333334	9.699366666666666	17.738666666666667	8.0393	7671.1494140625	991795.1632615357	0	1182	0.10207495616091755	4.671476718059964	8.342953436119927	307.16656494140625	307.17047119140625
817	307.6828918457031	10.445533333333334					1	DETECTED	307.6829 m/z @10.45 [CD8367_2.mzXML]	307.6828918457031	10.445533333333334	10.41715	10.545366666666666	0.12821666666666687	9136.0625	38585.75353833008	0	1182	0.0860518012649294	2.2586611861420454	3.5173223722840903	307.6825256347656	307.68359375
818	307.98236083984375	10.445533333333334					1	DETECTED	307.9824 m/z @10.45 [CD8367_2.mzXML]	307.98236083984375	10.445533333333334	10.41715	18.1465	7.72935	4927.482421875	420534.284513916	0	1182	0.07571890543592197	136.16001174397758	271.32002348795515	307.9739074707031	307.9864501953125
819	307.9987487792969	10.445533333333334					1	DETECTED	307.9987 m/z @10.45 [CD8367_2.mzXML]	307.9987487792969	10.445533333333334	10.41715	10.559833333333334	0.14268333333333416	5469.12939453125	30550.173710388248	0	1182	0.0719460080099541	2.513505578391022	4.027011156782044	307.99066162109375	308.0068664550781
820	308.0299377441406	10.459483333333333					1	DETECTED	308.0299 m/z @10.46 [CD8367_2.mzXML]	308.0299377441406	10.459483333333333	10.137483333333334	10.621566666666666	0.48408333333333253	15764.3076171875	196283.0728272096	0	1182	1.0148211564862315	0.7336676334581927	0.5353914362334954	308.0218811035156	308.0335998535156
821	308.04998779296875	10.445533333333334					1	DETECTED	308.0500 m/z @10.45 [CD8367_2.mzXML]	308.04998779296875	10.445533333333334	10.24465	19.544833333333333	9.300183333333333	6155215.5	4.629822932253241E7	1	1182	0.09919003582379204	2.3919201020347645	3.0919436689253104	308.0434875488281	308.05096435546875
822	308.78131103515625	10.445533333333334					1	DETECTED	308.7813 m/z @10.45 [CD8367_2.mzXML]	308.78131103515625	10.445533333333334	10.431516666666665	10.559833333333334	0.1283166666666684	5912.43896484375	27427.70443090848	0	1182	0.2042100447889954	4.577288941735543	8.154577883471086	308.7812194824219	308.7829284667969
823	308.8784484863281	2.0943833333333335					1	DETECTED	308.8784 m/z @2.09 [CD8367_2.mzXML]	308.8784484863281	2.0943833333333335	2.0236	2.2932166666666665	0.2696166666666664	8395.33203125	89823.10041943357	0	1182	0.16719259974481115	1.9045208382387524	2.809041676477505	308.8778381347656	308.87921142578125
824	309.0531311035156	10.445533333333334					1	DETECTED	309.0531 m/z @10.45 [CD8367_2.mzXML]	309.0531311035156	10.445533333333334	2.2793	15.3948	13.1155	862123.875	1.1716899203770004E7	1	1182	0.10552537900381509	2.39395623217397	3.0054082059342466	309.0474853515625	309.06219482421875
825	309.15020751953125	13.686233333333332					1	DETECTED	309.1502 m/z @13.69 [CD8367_2.mzXML]	309.15020751953125	13.686233333333332	9.046083333333334	14.07145	5.025366666666667	12593.2578125	778094.3667431334	0	1182	0.2856396597376403	0.5475581372364512	0.09773626772353415	309.14715576171875	309.1512756347656
826	309.2026672363281	12.761					1	DETECTED	309.2027 m/z @12.76 [CD8367_2.mzXML]	309.2026672363281	12.761	11.745266666666668	14.904233333333334	3.1589666666666663	11528.08203125	476942.8438239134	0	1182	0.5466127919581663	1.5550177211866656	4.337721045895592	309.2018127441406	309.2059631347656
827	309.30987548828125	10.445533333333334					1	DETECTED	309.3099 m/z @10.45 [CD8367_2.mzXML]	309.30987548828125	10.445533333333334	10.41715	10.559833333333334	0.14268333333333416	17365.103515625	89381.2323109135	0	1182	0.09811014499537762	2.513505578391022	4.027011156782044	309.3095703125	309.30987548828125
828	310.0461120605469	10.445533333333334					1	DETECTED	310.0461 m/z @10.45 [CD8367_2.mzXML]	310.0461120605469	10.445533333333334	10.384649999999999	17.738666666666667	7.354016666666668	2264145.0	1.6828772108668443E7	0	1182	0.09486252961746366	2.6681648998820724	2.9136313843858495	310.045166015625	310.04742431640625
829	310.20086669921875	10.621566666666666					1	DETECTED	310.2009 m/z @10.62 [CD8367_2.mzXML]	310.20086669921875	10.621566666666666	6.36895	16.793	10.42405	54731.09765625	6820755.941615752	0	1182	5.550719898641715	11.60696596638468	23.73801672900014	310.19805908203125	310.20745849609375
830	310.41729736328125	10.445533333333334					1	DETECTED	310.4173 m/z @10.45 [CD8367_2.mzXML]	310.41729736328125	10.445533333333334	10.431516666666665	10.545366666666666	0.11385000000000112	21880.953125	92924.9835170904	0	1182	0.08861020255927698	4.061236623067331	7.122473246134661	310.41693115234375	310.41766357421875
831	310.9121398925781	1.6417					1	DETECTED	310.9121 m/z @1.64 [CD8367_2.mzXML]	310.9121398925781	1.6417	1.55275	1.7833833333333333	0.23063333333333325	56078.8828125	234937.19778247084	0	1182	0.04978958907914932	0.9555182346531077	0.803607760696345	310.91064453125	310.91522216796875
832	311.0501708984375	10.445533333333334					1	DETECTED	311.0502 m/z @10.45 [CD8367_2.mzXML]	311.0501708984375	10.445533333333334	10.384649999999999	11.1498	0.765150000000002	298377.9375	2096637.823780158	1	1182	0.091202401727692	2.99591300061025	3.058364084485551	311.04925537109375	311.0507507324219
833	311.1235046386719	8.765983333333333					1	DETECTED	311.1235 m/z @8.77 [CD8367_2.mzXML]	311.1235046386719	8.765983333333333	8.4062	9.921816666666667	1.5156166666666664	19568.794921875	297950.65340371674	0	1182	0.18162305728634998	0.8281576360077078	3.0192264265555706	311.1229248046875	311.1268615722656
834	311.16595458984375	12.314583333333333					1	DETECTED	311.1660 m/z @12.31 [CD8367_2.mzXML]	311.16595458984375	12.314583333333333	10.31635	18.6635	8.34715	59483.9296875	2120512.1488381955	0	1182	0.23103801233409804	0.6017227092799468	0.17016016104767662	311.16229248046875	311.1756286621094
835	311.3182373046875	10.445533333333334					1	DETECTED	311.3182 m/z @10.45 [CD8367_2.mzXML]	311.3182373046875	10.445533333333334	10.41715	10.530933333333333	0.11378333333333401	6016.5830078125	28089.122655273502	0	1182	0.32557827338822776	2.0044039929535695	3.008807985907139	311.3179016113281	311.31829833984375
836	311.9857482910156	2.7183333333333333					1	DETECTED	311.9857 m/z @2.72 [CD8367_2.mzXML]	311.9857482910156	2.7183333333333333	0.19276666666666667	19.9285	19.735733333333332	10776.8515625	4023990.7277400526	0	1182	17.216117586549	3.184577555270347	5.156067963403697	311.9857482910156	311.9943542480469
837	312.0286865234375	13.142466666666667					1	DETECTED	312.0287 m/z @13.14 [CD8367_2.mzXML]	312.0286865234375	13.142466666666667	9.750566666666666	19.3435	9.592933333333333	28905.595703125	1487611.197206848	0	1182	0.43354740563515115	0.7748537577038991	0.6149592636800971	312.0207214355469	312.0302429199219
838	312.0428771972656	10.445533333333334					1	DETECTED	312.0429 m/z @10.45 [CD8367_2.mzXML]	312.0428771972656	10.445533333333334	10.402183333333333	10.918766666666667	0.5165833333333332	69236.4609375	523454.6573217784	0	1182	0.09503712018762656	5.958285274894239	3.85715211759123	312.042724609375	312.0443115234375
839	312.16949462890625	12.314583333333333					1	DETECTED	312.1695 m/z @12.31 [CD8367_2.mzXML]	312.16949462890625	12.314583333333333	2.87325	12.5558	9.682549999999999	10913.888671875	1761722.4479014887	0	1182	0.2695252233014287	0.5154583120800046	0.02902516022940335	312.162841796875	312.16998291015625
840	312.216064453125	10.717316666666667					1	DETECTED	312.2161 m/z @10.72 [CD8367_2.mzXML]	312.216064453125	10.717316666666667	10.137483333333334	10.983683333333333	0.8461999999999996	23567.541015625	299080.17823510745	0	1182	0.1260085815364338	1.7062528664743728	2.8976647148661776	312.2152404785156	312.21685791015625
841	312.3616027832031	12.07075					1	DETECTED	312.3616 m/z @12.07 [CD8367_2.mzXML]	312.3616027832031	12.07075	12.021766666666668	16.737000000000002	4.715233333333334	15274.814453125	949562.2437670903	0	1182	0.2286388514038027	48.13099693773498	2.629869889512604	312.35760498046875	312.362060546875
842	312.6573791503906	2.4853					1	DETECTED	312.6574 m/z @2.49 [CD8367_2.mzXML]	312.6573791503906	2.4853	1.9673666666666667	4.838466666666666	2.8710999999999993	23230.498046875	965421.290213409	0	1182	0.6298578512603021	1.7154003464653942	1.452920445073776	312.65631103515625	312.65966796875
843	313.0462951660156	10.431516666666665					1	DETECTED	313.0463 m/z @10.43 [CD8367_2.mzXML]	313.0462951660156	10.431516666666665	10.41715	10.590116666666667	0.17296666666666738	12145.9697265625	69508.18847778332	0	1182	0.10883143689303587	6.257034412824271	10.887810788150931	313.0460510253906	313.04705810546875
844	313.0952453613281	1.4788999999999999					1	DETECTED	313.0952 m/z @1.48 [CD8367_2.mzXML]	313.0952453613281	1.4788999999999999	1.4137166666666665	19.91033333333333	18.496616666666664	19014.55859375	3423027.2533226013	0	1182	0.19442161009371572	138.90069697619685	283.5714010780377	313.0946044921875	313.0960388183594
845	313.15447998046875	10.046966666666666					1	DETECTED	313.1545 m/z @10.05 [CD8367_2.mzXML]	313.15447998046875	10.046966666666666	3.3909833333333332	10.083133333333334	6.692150000000002	6068.11572265625	1763440.7812985838	0	1182	0.835269666651973	0.5027168537581476	0.005433707516295098	313.1468200683594	313.1546936035156
846	313.1662292480469	12.3496					1	DETECTED	313.1662 m/z @12.35 [CD8367_2.mzXML]	313.1662292480469	12.3496	3.99125	12.6062	8.61495	13791.77734375	1489866.2918373412	0	1182	0.38062942672423716	0.5153499195415362	0.031017623549629825	313.16473388671875	313.1728820800781
847	313.2731018066406	13.669766666666668					1	DETECTED	313.2731 m/z @13.67 [CD8367_2.mzXML]	313.2731018066406	13.669766666666668	0.21093333333333333	20.002166666666668	19.791233333333334	5796.138671875	1393003.9373259586	0	1182	0.2501382544874602	0.7352507027602689	0.2962317754255929	313.2707214355469	313.2751770019531
848	313.7838134765625	2.4853					1	DETECTED	313.7838 m/z @2.49 [CD8367_2.mzXML]	313.7838134765625	2.4853	2.051833333333333	4.542783333333333	2.49095	20185.453125	770213.81039563	0	1182	0.5648440905452765	1.828706611306653	2.351364980100073	313.7829895019531	313.7852478027344
849	314.02874755859375	13.112833333333333					1	DETECTED	314.0287 m/z @13.11 [CD8367_2.mzXML]	314.02874755859375	13.112833333333333	12.0056	14.039083333333334	2.0334833333333346	9202.9443359375	462315.9120089721	0	1182	0.1349900461296336	0.9182722702230792	0.8365445404461583	314.0266418457031	314.0295715332031
850	314.2314147949219	10.950783333333334					1	DETECTED	314.2314 m/z @10.95 [CD8367_2.mzXML]	314.2314147949219	10.950783333333334	10.80245	17.720166666666668	6.917716666666667	632877.6875	5853899.646361254	1	1182	0.11770584365607206	1.6796830640354616	2.0857112075648625	314.2301025390625	314.2324523925781
851	314.7786560058594	1.9954166666666666					1	DETECTED	314.7787 m/z @2.00 [CD8367_2.mzXML]	314.7786560058594	1.9954166666666666	1.9534666666666667	2.222933333333333	0.2694666666666665	7642.70263671875	74786.6644074707	0	1182	0.5208187584490835	3.2117600317838733	5.4235200635677465	314.77752685546875	314.7795715332031
852	315.0172119140625	1.58165					1	DETECTED	315.0172 m/z @1.58 [CD8367_2.mzXML]	315.0172119140625	1.58165	1.55275	3.2845500000000003	1.7318000000000002	8416.517578125	420305.9452392273	0	1182	0.9017569072160134	29.96193771626306	58.92387543252612	315.0074462890625	315.02587890625
853	315.0340270996094	2.3491500000000003					1	DETECTED	315.0340 m/z @2.35 [CD8367_2.mzXML]	315.0340270996094	2.3491500000000003	2.222933333333333	3.2845500000000003	1.061616666666667	8351.755859375	217218.51967382804	0	1182	0.3886277295898002	4.205532813944264	7.411065627888527	315.0290832519531	315.034423828125
854	315.0789489746094	2.4853					1	DETECTED	315.0789 m/z @2.49 [CD8367_2.mzXML]	315.0789489746094	2.4853	0.10105	19.91033333333333	19.80928333333333	6783590.0	3.0840301446072125E8	1	1182	0.46353931353082034	1.647959696962708	1.6841629542048233	315.0782470703125	315.0879821777344
855	315.13287353515625	11.471366666666666					1	DETECTED	315.1329 m/z @11.47 [CD8367_2.mzXML]	315.13287353515625	11.471366666666666	2.16585	11.8939	9.72805	11144.7490234375	1318837.5098173213	0	1182	9.404119836927938	0.5227033784618802	0.5050144980736784	315.1236267089844	315.1406555175781
856	315.1446533203125	2.417933333333333					1	DETECTED	315.1447 m/z @2.42 [CD8367_2.mzXML]	315.1446533203125	2.417933333333333	2.39025	14.772133333333333	12.381883333333333	7902.35107421875	1241000.741392273	0	1182	0.07070310043095329	223.63425647200702	446.268512944014	315.1446533203125	315.1538391113281
857	315.1557922363281	2.4718666666666667					1	DETECTED	315.1558 m/z @2.47 [CD8367_2.mzXML]	315.1557922363281	2.4718666666666667	2.3213500000000002	12.40135	10.08	7153.26513671875	1389546.1506617432	0	1182	9.903626250360928	33.484663935333906	65.96932787066781	315.1557922363281	315.16558837890625
858	315.2348327636719	10.950783333333334					1	DETECTED	315.2348 m/z @10.95 [CD8367_2.mzXML]	315.2348327636719	10.950783333333334	10.85305	11.1498	0.2967500000000012	111833.6328125	865013.257999266	0	1182	0.12399756361147318	1.1812226827682646	1.8547724809244857	315.2342529296875	315.235595703125
859	316.0823974609375	2.4853					1	DETECTED	316.0824 m/z @2.49 [CD8367_2.mzXML]	316.0823974609375	2.4853	1.8257333333333332	17.79416666666667	15.968433333333335	607340.5	2.7986129142039303E7	0	1182	0.4241961199498241	1.7069678235530918	1.5115407153147815	316.0727844238281	316.0834045410156
860	316.17486572265625	10.530933333333333					1	DETECTED	316.1749 m/z @10.53 [CD8367_2.mzXML]	316.17486572265625	10.530933333333333	9.028266666666667	10.590116666666667	1.5618499999999997	3388.698486328125	227884.52803100587	0	1182	0.03295920145776776	0.5196927684117125	0.03938553682342505	316.1744079589844	316.1756286621094
861	316.2471008300781	11.10065					1	DETECTED	316.2471 m/z @11.10 [CD8367_2.mzXML]	316.2471008300781	11.10065	10.918766666666667	13.459	2.540233333333333	647541.1875	5255313.483572501	1	1182	0.09137154839627115	2.984449474213731	4.774913765918954	316.2373962402344	316.2484436035156
862	317.0831604003906	2.4853					1	DETECTED	317.0832 m/z @2.49 [CD8367_2.mzXML]	317.0831604003906	2.4853	1.8688666666666667	8.194983333333333	6.326116666666667	81320.4296875	3555020.3295186167	0	1182	0.31672638209164417	1.6865712472304162	1.6066931899249288	317.0818786621094	317.0848693847656
863	317.1142272949219	1.6569666666666667					1	DETECTED	317.1142 m/z @1.66 [CD8367_2.mzXML]	317.1142272949219	1.6569666666666667	1.55275	12.674949999999999	11.1222	20200.22265625	1666447.261741363	0	1182	0.0984068490654968	42.24908004679495	35.71136517596215	317.11322021484375	317.1162109375
864	317.1773376464844	13.443416666666668					1	DETECTED	317.1773 m/z @13.44 [CD8367_2.mzXML]	317.1773376464844	13.443416666666668	12.0056	14.887766666666666	2.8821666666666665	12746.9990234375	546929.8244428097	0	1182	1.4928602924848473	1.0022719632776536	1.093134874726407	317.1707763671875	317.1783752441406
865	317.2503356933594	11.117083333333333					1	DETECTED	317.2503 m/z @11.12 [CD8367_2.mzXML]	317.2503356933594	11.117083333333333	11.117083333333333	19.946833333333334	8.82975	103978.0625	2941370.8164677154	1	1182	0.06942354103339987	null	null	317.2432556152344	317.2507019042969
866	317.529296875	2.417933333333333					1	DETECTED	317.5293 m/z @2.42 [CD8367_2.mzXML]	317.529296875	2.417933333333333	2.0094499999999997	4.4163499999999996	2.4069	23031.01171875	907810.4409966433	0	1182	0.5248613295714226	2.025491329633061	3.2440416948573216	317.52703857421875	317.5294189453125
867	318.0637512207031	16.311					1	DETECTED	318.0638 m/z @16.31 [CD8367_2.mzXML]	318.0637512207031	16.311	9.664483333333333	19.416999999999998	9.752516666666665	5438.3017578125	1331265.969165648	0	1182	0.4232083774618971	0.7336562259429124	0.4300906526424852	318.0623779296875	318.0654602050781
868	318.1909484863281	9.324133333333332					1	DETECTED	318.1909 m/z @9.32 [CD8367_2.mzXML]	318.1909484863281	9.324133333333332	9.292966666666667	17.775666666666666	8.4827	10060.556640625	1938660.0608237304	0	1182	0.07437982918552599	2.2808075613929493	3.1115000913844906	318.1810607910156	318.2008056640625
869	318.29901123046875	11.34225					1	DETECTED	318.2990 m/z @11.34 [CD8367_2.mzXML]	318.29901123046875	11.34225	11.295116666666667	11.92515	0.6300333333333334	170191.03125	1090766.4285206287	1	1182	0.06243468598916202	3.94278216839064	3.4303063863838132	318.2983703613281	318.2995910644531
870	318.9368896484375	1.6112166666666667					1	DETECTED	318.9369 m/z @1.61 [CD8367_2.mzXML]	318.9368896484375	1.6112166666666667	1.58165	1.6417	0.06004999999999994	15607.6904296875	44836.60051733389	0	1182	0.05502600818294745	1.0155016910935701	1.0310033821871405	318.9365539550781	318.93719482421875
871	318.9695129394531	1.8115666666666668					1	DETECTED	318.9695 m/z @1.81 [CD8367_2.mzXML]	318.9695129394531	1.8115666666666668	0.5400833333333334	6.298566666666667	5.758483333333333	19741.328125	1147465.9927481078	0	1182	1.5407405453611749	2.2644745638296477	3.528949127659296	318.9652099609375	318.9699401855469
872	319.05999755859375	16.1645					1	DETECTED	319.0600 m/z @16.16 [CD8367_2.mzXML]	319.05999755859375	16.1645	9.612416666666666	19.3435	9.731083333333332	4002.197021484375	1165262.9493235778	0	1182	0.46351761917857814	0.7425945945945944	0.4851891891891889	319.0500793457031	319.0623779296875
873	319.12811279296875	10.652633333333334					1	DETECTED	319.1281 m/z @10.65 [CD8367_2.mzXML]	319.12811279296875	10.652633333333334	10.350666666666665	10.785383333333334	0.4347166666666684	6582.5400390625	85375.26149938979	0	1182	0.24221271989500082	0.7198090296942248	0.43066606945378794	319.1270751953125	319.12890625
874	319.1649475097656	9.561316666666666					1	DETECTED	319.1649 m/z @9.56 [CD8367_2.mzXML]	319.1649475097656	9.561316666666666	9.509683333333333	11.181266666666666	1.6715833333333325	34504.06640625	425881.1989191277	0	1182	0.07902796058507633	null	2.235237202209572	319.16448974609375	319.1679992675781
875	319.1935119628906	14.285716666666668					1	DETECTED	319.1935 m/z @14.29 [CD8367_2.mzXML]	319.1935119628906	14.285716666666668	9.292966666666667	16.569200000000002	7.2762333333333356	133210.390625	6311849.251045133	0	1182	0.5383471690853945	0.7683196246275766	3.90569254607542	319.1864318847656	319.2021179199219
876	320.197021484375	14.2556					1	DETECTED	320.1970 m/z @14.26 [CD8367_2.mzXML]	320.197021484375	14.2556	13.636750000000001	15.77745	2.140699999999999	24566.96875	1020151.2037777094	0	1182	0.6035639033111266	1.6736567595375085	2.3816759672458043	320.19598388671875	320.197998046875
877	320.9657897949219	1.9534666666666667					1	DETECTED	320.9658 m/z @1.95 [CD8367_2.mzXML]	320.9657897949219	1.9534666666666667	1.8115666666666668	2.222933333333333	0.41136666666666644	15437.869140625	197717.43092980958	0	1182	0.3809491021830733	1.4494949494949496	1.898989898989899	320.96563720703125	320.9670104980469
878	321.2092590332031	12.5728					1	DETECTED	321.2093 m/z @12.57 [CD8367_2.mzXML]	321.2092590332031	12.5728	12.366916666666667	14.904233333333334	2.5373166666666673	56376.171875	926824.4203033759	0	1182	0.17812207480859676	5.441257021761116	4.093820846541536	321.1999206542969	321.2098388671875
879	322.0653991699219	12.038166666666665					1	DETECTED	322.0654 m/z @12.04 [CD8367_2.mzXML]	322.0653991699219	12.038166666666665	0.3938333333333333	19.307000000000002	18.91316666666667	169903.75	2675315.7969819983	0	1182	0.10817197642009546	2.5161616794172863	5.091153915966492	322.056884765625	322.06646728515625
880	322.2125549316406	12.589466666666668					1	DETECTED	322.2126 m/z @12.59 [CD8367_2.mzXML]	322.2125549316406	12.589466666666668	12.5558	12.825966666666666	0.27016666666666644	8783.775390625	99009.03164782729	0	1182	0.22804038228458445	4.012376237623513	7.024752475247026	322.2118225097656	322.2137451171875
881	322.27313232421875	13.9904					1	DETECTED	322.2731 m/z @13.99 [CD8367_2.mzXML]	322.27313232421875	13.9904	11.778916666666667	19.855666666666664	8.076749999999997	14565.958984375	1628890.2830648194	0	1182	0.27444648480782163	0.6587687321204645	0.30796025528266213	322.27105712890625	322.2744140625
882	323.0689392089844	12.038166666666665					1	DETECTED	323.0689 m/z @12.04 [CD8367_2.mzXML]	323.0689392089844	12.038166666666665	11.973333333333333	12.244466666666666	0.2711333333333332	23892.734375	195876.8584711916	0	1182	2.969944021721359	2.0910025706941093	3.4784789638290574	323.06854248046875	323.069091796875
883	323.1634826660156	9.853116666666667					1	DETECTED	323.1635 m/z @9.85 [CD8367_2.mzXML]	323.1634826660156	9.853116666666667	9.612416666666666	10.155216666666666	0.5427999999999997	4804.2392578125	82885.89413464349	0	1182	0.15571210581227568	1.1275446614042355	1.2550893228084707	323.1624450683594	323.16357421875
884	323.2247009277344	13.8026					1	DETECTED	323.2247 m/z @13.80 [CD8367_2.mzXML]	323.2247009277344	13.8026	11.8939	15.2683	3.3743999999999996	9901.2041015625	694705.1878549192	0	1182	0.2873272807963758	0.8839524283543774	0.48212374258903484	323.2236633300781	323.2256774902344
885	324.0009765625	3.513516666666667					1	DETECTED	324.0010 m/z @3.51 [CD8367_2.mzXML]	324.0009765625	3.513516666666667	3.076	16.9775	13.901499999999999	1919.9532470703125	803660.0529866638	0	1182	0.6416422523568412	15.886823359110124	30.773646718220245	323.99298095703125	324.0038757324219
886	324.04541015625	9.308266666666666					1	DETECTED	324.0454 m/z @9.31 [CD8367_2.mzXML]	324.04541015625	9.308266666666666	9.234016666666667	10.685033333333333	1.451016666666666	36386.90625	526399.8798221442	0	1182	0.0787632889755212	0.9845411546298521	10.54329096316322	324.04461669921875	324.04571533203125
887	324.06231689453125	12.0056					1	DETECTED	324.0623 m/z @12.01 [CD8367_2.mzXML]	324.06231689453125	12.0056	11.973333333333333	12.38425	0.41091666666666704	59011.765625	484448.1592409682	0	1182	0.10514290313302332	6.294754006281024	8.027821580139532	324.0618591308594	324.06341552734375
888	324.178955078125	16.1827					1	DETECTED	324.1790 m/z @16.18 [CD8367_2.mzXML]	324.178955078125	16.1827	0.21093333333333333	19.983833333333333	19.7729	8446.140625	2751404.647234557	0	1182	2.7188163689676212	0.6189953939555841	0.2379907879111682	324.17510986328125	324.17962646484375
889	324.19134521484375	9.699366666666666					1	DETECTED	324.1913 m/z @9.70 [CD8367_2.mzXML]	324.19134521484375	9.699366666666666	9.664483333333333	9.8361	0.17161666666666697	22249.498046875	145513.93972802727	0	1182	0.11122455984511248	2.459866220735803	4.173015704527603	324.19122314453125	324.1915283203125
890	324.8072814941406	1.7377166666666668					1	DETECTED	324.8073 m/z @1.74 [CD8367_2.mzXML]	324.8072814941406	1.7377166666666668	1.7039166666666667	1.7692333333333332	0.06531666666666647	7995.72509765625	23418.31945483396	0	1182	0.19257325020827265	0.9662228796844137	0.9324457593688275	324.8061218261719	324.8072814941406
891	325.1750183105469	16.9225					1	DETECTED	325.1750 m/z @16.92 [CD8367_2.mzXML]	325.1750183105469	16.9225	8.5928	19.9285	11.3357	13368.40234375	3049215.010483547	0	1182	0.610243314866306	0.6804386712606697	0.926822663096948	325.1732177734375	325.1762390136719
892	326.0426025390625	9.292966666666667					1	DETECTED	326.0426 m/z @9.29 [CD8367_2.mzXML]	326.0426025390625	9.292966666666667	9.263216666666667	15.887733333333333	6.624516666666667	10171.7001953125	676382.5439412841	0	1182	2.9022796627219005	111.33641456582654	221.6728291316531	326.0380554199219	326.0426940917969
893	326.1776428222656	15.795800000000002					1	DETECTED	326.1776 m/z @15.80 [CD8367_2.mzXML]	326.1776428222656	15.795800000000002	9.475483333333333	17.961333333333336	8.485850000000003	3397.2919921875	851938.1105169371	0	1182	1.2409884938162676	0.6713152558284263	0.34263051165685265	326.1694030761719	326.17877197265625
894	326.2321472167969	10.29855					1	DETECTED	326.2321 m/z @10.30 [CD8367_2.mzXML]	326.2321472167969	10.29855	10.262766666666666	11.79595	1.5331833333333336	15678.2744140625	294162.2452617191	0	1182	0.33347225973210826	21.423148579412373	47.45591881948375	326.23199462890625	326.2331848144531
895	327.00726318359375	0.22916666666666666					1	DETECTED	327.0073 m/z @0.23 [CD8367_2.mzXML]	327.00726318359375	0.22916666666666666	0.10105	20.002166666666668	19.901116666666667	6365.505859375	4252564.886587041	0	1182	10.487883247132926	77.66794588265904	154.33589176531808	327.0059814453125	327.00885009765625
896	327.05078125	1.6417					1	DETECTED	327.0508 m/z @1.64 [CD8367_2.mzXML]	327.05078125	1.6417	1.6112166666666667	11.662633333333334	10.051416666666666	32589.810546875	3298371.030183838	0	1182	0.054487334920807484	164.8674138873709	2.2014671873493135	327.0503845214844	327.0519714355469
897	327.17352294921875	15.722266666666666					1	DETECTED	327.1735 m/z @15.72 [CD8367_2.mzXML]	327.17352294921875	15.722266666666666	0.5945333333333332	17.99816666666667	17.403633333333335	6398.1728515625	3270195.0709675304	0	1182	0.45504270936128677	0.5752227696592572	0.15044553931851457	327.16802978515625	327.17401123046875
898	327.2286682128906	13.92325					1	DETECTED	327.2287 m/z @13.92 [CD8367_2.mzXML]	327.2286682128906	13.92325	3.7752166666666667	14.85435	11.079133333333333	43851.40234375	2836760.252373597	0	1182	0.2392056462700829	0.7734968785873559	0.5099761252483288	327.2193603515625	327.2359619140625
899	328.21112060546875	12.07075					1	DETECTED	328.2111 m/z @12.07 [CD8367_2.mzXML]	328.21112060546875	12.07075	11.989516666666667	12.174133333333334	0.18461666666666687	11386.8388671875	76108.84704931665	0	1182	0.147267445142651	1.1363356585966342	1.4566305986564352	328.21063232421875	328.21160888671875
900	328.2470397949219	11.10065					1	DETECTED	328.2470 m/z @11.10 [CD8367_2.mzXML]	328.2470397949219	11.10065	11.0336	12.470266666666667	1.4366666666666674	31922.78125	532355.6121749269	0	1182	0.13248269085042885	10.713397961720107	20.426795923440213	328.2469177246094	328.24884033203125
901	328.6751403808594	13.202483333333333					1	DETECTED	328.6751 m/z @13.20 [CD8367_2.mzXML]	328.6751403808594	13.202483333333333	13.142466666666667	13.5879	0.445433333333332	6703.44873046875	103926.71379663085	0	1182	0.25003957111028363	3.7109136351013947	6.421827270202789	328.6728210449219	328.6751403808594
902	328.89752197265625	1.5672					1	DETECTED	328.8975 m/z @1.57 [CD8367_2.mzXML]	328.89752197265625	1.5672	1.4485999999999999	1.6112166666666667	0.16261666666666685	81008.4296875	453278.53477392596	0	1182	0.09462076674983955	0.6804693968301327	0.37808893276720895	328.89727783203125	328.8978576660156
903	328.9979553222656	1.7833833333333333					1	DETECTED	328.9980 m/z @1.78 [CD8367_2.mzXML]	328.9979553222656	1.7833833333333333	0.10105	20.002166666666668	19.901116666666667	25916.951171875	4405482.53053192	0	1182	0.17273309144557492	4.312961250840976	6.449010504921342	328.99755859375	329.006591796875
904	329.24639892578125	13.769133333333334					1	DETECTED	329.2464 m/z @13.77 [CD8367_2.mzXML]	329.24639892578125	13.769133333333334	11.165633333333334	14.642766666666667	3.4771333333333327	25132.833984375	1171768.6528516852	0	1182	0.2857374488499147	0.612174316655113	0.35433734459739985	329.2437438964844	329.25079345703125
905	330.0320739746094	10.445533333333334					1	DETECTED	330.0321 m/z @10.45 [CD8367_2.mzXML]	330.0320739746094	10.445533333333334	10.402183333333333	13.157399999999999	2.7552166666666658	32931.82421875	650915.8090623786	0	1182	0.08693739821093338	2.7815950406923267	4.180850494164639	330.0318298339844	330.0397033691406
906	330.2446594238281	11.745266666666668					1	DETECTED	330.2447 m/z @11.75 [CD8367_2.mzXML]	330.2446594238281	11.745266666666668	11.728366666666666	13.9904	2.262033333333333	9830.6904296875	485822.8737153321	0	1182	0.19273794935118183	66.92406311636498	132.84812623272995	330.2445068359375	330.25091552734375
907	330.3355712890625	11.862366666666667					1	DETECTED	330.3356 m/z @11.86 [CD8367_2.mzXML]	330.3355712890625	11.862366666666667	11.846016666666666	11.957683333333334	0.11166666666666814	9140.9609375	49163.27191113324	0	1182	0.0987829803400313	3.4148827726807793	5.829765545361559	330.3352966308594	330.3359375
908	330.8949279785156	1.5672					1	DETECTED	330.8949 m/z @1.57 [CD8367_2.mzXML]	330.8949279785156	1.5672	1.4788999999999999	1.6112166666666667	0.13231666666666686	12765.77734375	57327.459961425804	0	1182	0.09241784277019316	0.749244998112496	0.5294253061275147	330.8938293457031	330.89569091796875
909	331.05291748046875	2.417933333333333					1	DETECTED	331.0529 m/z @2.42 [CD8367_2.mzXML]	331.05291748046875	2.417933333333333	1.6417	9.784616666666667	8.142916666666666	923515.9375	3.530647447608293E7	1	1182	0.4341260800944009	1.494539741803251	1.5501217480120044	331.0438232421875	331.0544128417969
910	331.1652526855469	8.37425					1	DETECTED	331.1653 m/z @8.37 [CD8367_2.mzXML]	331.1652526855469	8.37425	8.110383333333333	11.728366666666666	3.617983333333333	9971.5556640625	439563.2934101562	0	1182	0.12398310734238294	6.8557036382011045	0.4179471629883735	331.16448974609375	331.1734313964844
911	331.1875305175781	12.227066666666667					1	DETECTED	331.1875 m/z @12.23 [CD8367_2.mzXML]	331.1875305175781	12.227066666666667	12.104416666666667	12.470266666666667	0.36585	14403.982421875	152710.1901862793	0	1182	0.09025975302782463	1.4914390542193214	1.982878108438643	331.1869201660156	331.1880187988281
912	331.2251281738281	11.016933333333332					1	DETECTED	331.2251 m/z @11.02 [CD8367_2.mzXML]	331.2251281738281	11.016933333333332	10.983683333333333	11.0673	0.083616666666666	7478.2578125	32457.46870117227	0	1182	0.12901628849143698	1.2573934837093053	1.5147869674186103	331.2251281738281	331.22650146484375
913	331.2623291015625	14.516633333333335					1	DETECTED	331.2623 m/z @14.52 [CD8367_2.mzXML]	331.2623291015625	14.516633333333335	11.181266666666666	16.440033333333336	5.25876666666667	10945.54296875	929686.6552144164	0	1182	0.61484514717068	0.6383534468360291	0.335633204811254	331.2611083984375	331.263671875
914	332.0289306640625	10.445533333333334					1	DETECTED	332.0289 m/z @10.45 [CD8367_2.mzXML]	332.0289306640625	10.445533333333334	10.41715	10.621566666666666	0.2044166666666669	11337.4423828125	65640.53546832279	0	1182	0.13607495490268917	3.6009982384027266	4.903346905470714	332.0287170410156	332.0296630859375
915	332.05657958984375	2.4853					1	DETECTED	332.0566 m/z @2.49 [CD8367_2.mzXML]	332.05657958984375	2.4853	1.8832	6.281033333333334	4.397833333333335	85935.5078125	3415755.2014674675	0	1182	0.5052059420564898	1.32440304164188	1.5385086312001857	332.0535583496094	332.05810546875
916	332.1634216308594	10.02915					1	DETECTED	332.1634 m/z @10.03 [CD8367_2.mzXML]	332.1634216308594	10.02915	8.211683333333333	10.590116666666667	2.3784333333333336	68267.6640625	1631210.9243833008	1	1182	0.29896597540905034	1.2097959792460813	4.314617772652143	332.1630554199219	332.1694030761719
917	332.2419128417969	10.80245					1	DETECTED	332.2419 m/z @10.80 [CD8367_2.mzXML]	332.2419128417969	10.80245	10.701483333333334	10.967	0.2655166666666666	45506.23828125	413122.99300390604	0	1182	0.13229051256371527	1.296990538709822	3.0153299271330147	332.24072265625	332.2421875
918	332.8392639160156	1.721					1	DETECTED	332.8393 m/z @1.72 [CD8367_2.mzXML]	332.8392639160156	1.721	1.6875166666666668	11.261416666666666	9.573899999999998	12641.083984375	4758562.489607666	0	1182	0.10410311687045137	142.96515679442516	284.93031358885037	332.8388366699219	332.84649658203125
919	333.0511779785156	2.3491500000000003					1	DETECTED	333.0512 m/z @2.35 [CD8367_2.mzXML]	333.0511779785156	2.3491500000000003	1.8975166666666667	5.1630666666666665	3.2655499999999997	57282.83984375	2075355.925008484	0	1182	1.4348981117061461	2.085061978243217	1.9367020772863395	333.0504150390625	333.0517883300781
920	333.1438903808594	10.918766666666667					1	DETECTED	333.1439 m/z @10.92 [CD8367_2.mzXML]	333.1438903808594	10.918766666666667	9.475483333333333	15.005016666666668	5.529533333333335	12468.796875	941047.8652241818	0	1182	4.155844527268327	1.899665361203122	2.7865270571265386	333.13958740234375	333.1514587402344
921	333.17083740234375	14.13495					1	DETECTED	333.1708 m/z @14.13 [CD8367_2.mzXML]	333.17083740234375	14.13495	9.8361	15.522483333333334	5.686383333333334	10091.3857421875	915571.4696171562	0	1182	null	0.6613842461743645	0.23486467274710282	333.16668701171875	333.17218017578125
922	333.1836242675781	11.909666666666668					1	DETECTED	333.1836 m/z @11.91 [CD8367_2.mzXML]	333.1836242675781	11.909666666666668	11.662633333333334	12.2795	0.6168666666666667	10046.7431640625	260252.53837280258	0	1182	0.29730142954606187	1.24854945351504	1.4970989070300804	333.1827697753906	333.183837890625
923	333.2026672363281	12.3496					1	DETECTED	333.2027 m/z @12.35 [CD8367_2.mzXML]	333.2026672363281	12.3496	12.3319	12.640533333333334	0.30863333333333465	15776.5009765625	127513.18049670415	0	1182	0.1347603310979828	8.71845574387883	12.873920297784482	333.2024230957031	333.2042236328125
924	334.1393737792969	9.73365					1	DETECTED	334.1394 m/z @9.73 [CD8367_2.mzXML]	334.1393737792969	9.73365	5.615433333333333	11.050450000000001	5.435016666666669	11717.5029296875	478392.3733804934	0	1182	0.09555089623467516	0.6598750268117672	25.475498011602294	334.1392517089844	334.1473693847656
925	334.8362731933594	1.7539166666666666					1	DETECTED	334.8363 m/z @1.75 [CD8367_2.mzXML]	334.8362731933594	1.7539166666666666	1.7039166666666667	1.7833833333333333	0.07946666666666657	11241.7626953125	46896.853078613276	0	1182	0.2663171148435235	0.7946666666666685	0.5893333333333372	334.8353576660156	334.8365173339844
926	334.9144592285156	1.5962833333333333					1	DETECTED	334.9145 m/z @1.60 [CD8367_2.mzXML]	334.9144592285156	1.5962833333333333	1.5672	1.6417	0.07450000000000001	61328.96875	177070.02580029282	0	1182	0.05268902490592109	1.2808022922636098	1.4348975924224618	334.914306640625	334.9146423339844
927	334.9427185058594	2.0377					1	DETECTED	334.9427 m/z @2.04 [CD8367_2.mzXML]	334.9427185058594	2.0377	1.9673666666666667	2.151683333333333	0.18431666666666646	7635.9677734375	55545.66724243162	0	1182	0.045840844500590894	1.310308056872036	1.620616113744072	334.9427185058594	334.9433288574219
928	335.1233215332031	10.367616666666667					1	DETECTED	335.1233 m/z @10.37 [CD8367_2.mzXML]	335.1233215332031	10.367616666666667	8.161466666666666	10.41715	2.2556833333333337	3355.990966796875	162334.09840957646	0	1182	0.5801125575107022	0.5112261934440842	0.02245238688816841	335.12249755859375	335.13262939453125
929	335.15081787109375	13.539299999999999					1	DETECTED	335.1508 m/z @13.54 [CD8367_2.mzXML]	335.15081787109375	13.539299999999999	9.699366666666666	13.539299999999999	3.8399333333333328	3943.429443359375	599184.4981458739	0	1182	3.8004890263406814	0.5	null	335.14239501953125	335.15118408203125
930	335.1658935546875	14.13495					1	DETECTED	335.1659 m/z @14.13 [CD8367_2.mzXML]	335.1658935546875	14.13495	11.0673	16.53245	5.465150000000001	160497.359375	6210190.807722774	0	1182	0.2843804011433466	0.9994492690138649	0.9108338569829965	335.1631164550781	335.1670837402344
931	335.21844482421875	12.5728					1	DETECTED	335.2184 m/z @12.57 [CD8367_2.mzXML]	335.21844482421875	12.5728	12.054	12.692416666666666	0.6384166666666662	18279.08203125	232090.4490388188	0	1182	0.13120968619924867	0.615282061166794	0.230564122333588	335.2179870605469	335.2193908691406
932	336.0745544433594	16.7555					1	DETECTED	336.0746 m/z @16.76 [CD8367_2.mzXML]	336.0745544433594	16.7555	9.939616666666666	19.398333333333333	9.458716666666668	3351.288330078125	889042.5064576108	0	1182	1.4993269854433464	0.6938731345655856	0.3877462691311712	336.07330322265625	336.07586669921875
933	336.16900634765625	14.13495					1	DETECTED	336.1690 m/z @14.13 [CD8367_2.mzXML]	336.16900634765625	14.13495	11.76215	17.720166666666668	5.958016666666667	28689.390625	1546501.370683411	0	1182	0.404545442806171	0.8058110910192193	10.829749329197483	336.1676330566406	336.1719665527344
934	336.25262451171875	12.209533333333333					1	DETECTED	336.2526 m/z @12.21 [CD8367_2.mzXML]	336.25262451171875	12.209533333333333	11.973333333333333	17.0515	5.078166666666668	7939.6455078125	757677.1694434815	0	1182	0.19407211695254567	10.749717753316393	20.499435506632786	336.2510986328125	336.253173828125
935	336.6634216308594	13.112833333333333					1	DETECTED	336.6634 m/z @13.11 [CD8367_2.mzXML]	336.6634216308594	13.112833333333333	12.991366666666666	13.83705	0.8456833333333336	21582.05078125	442881.71502465854	0	1182	0.49571942049320583	2.8479493736418893	6.978658024512125	336.6619567871094	336.6644592285156
936	336.8856201171875	1.55275					1	DETECTED	336.8856 m/z @1.55 [CD8367_2.mzXML]	336.8856201171875	1.55275	1.4936333333333331	9.133183333333333	7.63955	7344.154296875	1897106.6870838013	0	1182	7.597356929107193	64.61418099802621	128.22836199605243	336.8856201171875	336.88677978515625
937	337.061279296875	2.265433333333333					1	DETECTED	337.0613 m/z @2.27 [CD8367_2.mzXML]	337.061279296875	2.265433333333333	1.6417	19.014	17.3723	609097.125	2.4251510835102275E7	1	1182	0.43325027067000876	1.537371653572102	1.3919502981785559	337.0524597167969	337.07122802734375
938	337.16632080078125	14.1499					1	DETECTED	337.1663 m/z @14.15 [CD8367_2.mzXML]	337.16632080078125	14.1499	11.679033333333333	15.540833333333333	3.8618000000000006	51644.44140625	1761416.4831731555	0	1182	0.29355445437963645	0.7167716018244192	7.2078080030229374	337.1647644042969	337.1673278808594
939	337.1815185546875	12.5728					1	DETECTED	337.1815 m/z @12.57 [CD8367_2.mzXML]	337.1815185546875	12.5728	12.521416666666665	13.4122	0.890783333333335	69035.421875	844995.6813360603	0	1182	0.16595824952238125	4.000580582924662	7.046302490334699	337.1811828613281	337.1822814941406
940	338.0649108886719	2.2372					1	DETECTED	338.0649 m/z @2.24 [CD8367_2.mzXML]	338.0649108886719	2.2372	1.6569666666666667	18.424666666666667	16.7677	60346.58203125	3174478.737842101	0	1182	0.45941822218463435	1.3121080755803631	1.8117414832111711	338.0565185546875	338.06512451171875
941	338.231689453125	12.453333333333335					1	DETECTED	338.2317 m/z @12.45 [CD8367_2.mzXML]	338.231689453125	12.453333333333335	0.10105	20.002166666666668	19.901116666666667	304485.875	1.5339348519500189E7	1	1182	0.1522784518867102	1.6411858752891864	2.4488444565317535	338.2304382324219	338.2334289550781
942	338.3407897949219	12.5728					1	DETECTED	338.3408 m/z @12.57 [CD8367_2.mzXML]	338.3407897949219	12.5728	12.191966666666668	12.947216666666666	0.7552499999999984	75935.0703125	2349809.7990146475	0	1182	0.7332833037950017	0.9915754923413546	0.9831509846827091	338.3360290527344	338.3410339355469
943	338.783935546875	1.7539166666666666					1	DETECTED	338.7839 m/z @1.75 [CD8367_2.mzXML]	338.783935546875	1.7539166666666666	1.7039166666666667	1.7692333333333332	0.06531666666666647	7833.6396484375	22020.793298461875	0	1182	0.0546332973894228	0.653166666666667	0.306333333333334	338.7832946777344	338.7840270996094
944	339.1614990234375	14.180416666666668					1	DETECTED	339.1615 m/z @14.18 [CD8367_2.mzXML]	339.1614990234375	14.180416666666668	9.801766666666667	15.21495	5.413183333333333	17157.15234375	1053829.907303528	0	1182	0.3466796716753944	0.6181338235909849	7.070422126092734	339.15771484375	339.1627502441406
945	339.23504638671875	12.453333333333335					1	DETECTED	339.2350 m/z @12.45 [CD8367_2.mzXML]	339.23504638671875	12.453333333333335	0.10105	19.9285	19.82745	63316.015625	3432803.953952819	0	1182	0.7194490637006439	1.3986980693507	0.6826439248691002	339.2337646484375	339.23663330078125
946	339.2886657714844	13.956999999999999					1	DETECTED	339.2887 m/z @13.96 [CD8367_2.mzXML]	339.2886657714844	13.956999999999999	13.246516666666668	14.5009	1.2543833333333314	8752.40234375	267525.54317144776	0	1182	0.4130455875880532	0.8827675995214544	0.7655351990429089	339.287353515625	339.2890319824219
947	339.3443603515625	12.3496					1	DETECTED	339.3444 m/z @12.35 [CD8367_2.mzXML]	339.3443603515625	12.3496	12.139266666666666	14.45415	2.3148833333333343	18756.69921875	686568.932743469	0	1182	0.746108852903415	5.502892234548305	1.5538602891838407	339.34320068359375	339.3446960449219
948	340.0399475097656	10.445533333333334					1	DETECTED	340.0399 m/z @10.45 [CD8367_2.mzXML]	340.0399475097656	10.445533333333334	10.137483333333334	10.685033333333333	0.5475499999999993	61894.44140625	452496.0541297618	0	1182	0.09129711872110668	0.8292730769138464	2.5593777923881897	340.0397033691406	340.04058837890625
949	340.24725341796875	11.181266666666666					1	DETECTED	340.2473 m/z @11.18 [CD8367_2.mzXML]	340.24725341796875	11.181266666666666	11.0673	17.720166666666668	6.652866666666668	39597.83984375	1237139.388967498	0	1182	0.06345555810670334	29.187774202983423	53.964475744227386	340.237548828125	340.254638671875
950	340.7814636230469	1.7539166666666666					1	DETECTED	340.7815 m/z @1.75 [CD8367_2.mzXML]	340.7814636230469	1.7539166666666666	1.7039166666666667	1.8975166666666667	0.1936	10402.734375	82620.78352624508	0	1182	0.13056108633000463	1.9360000000000068	2.8720000000000137	340.78076171875	340.781494140625
951	340.93133544921875	1.6417					1	DETECTED	340.9313 m/z @1.64 [CD8367_2.mzXML]	340.93133544921875	1.6417	1.58165	1.6569666666666667	0.0753166666666667	34069.5234375	109910.18945434579	0	1182	0.05742477440732219	0.6239955111141336	0.25726047286508336	340.93109130859375	340.93206787109375
952	341.03076171875	11.584016666666667					1	DETECTED	341.0308 m/z @11.58 [CD8367_2.mzXML]	341.03076171875	11.584016666666667	11.536516666666667	11.728366666666666	0.19184999999999874	16161.986328125	104289.80886865206	0	1182	0.1299418474214793	2.019473684210537	3.0389473684210744	341.030029296875	341.0311279296875
953	341.1984558105469	12.314583333333333					1	DETECTED	341.1985 m/z @12.31 [CD8367_2.mzXML]	341.1984558105469	12.314583333333333	12.209533333333333	16.53245	4.322916666666668	6474.97705078125	497178.09887130733	0	1182	0.18207597020984956	20.575519593844145	40.15103918768829	341.18878173828125	341.1993408203125
954	341.3519592285156	13.92325					1	DETECTED	341.3520 m/z @13.92 [CD8367_2.mzXML]	341.3519592285156	13.92325	13.7523	14.61085	0.8585499999999993	15011.462890625	258359.410725342	0	1182	0.21212431760494255	1.532276097228289	2.0304725083188875	341.3507385253906	341.3526611328125
955	342.0144348144531	9.099616666666666					1	DETECTED	342.0144 m/z @9.10 [CD8367_2.mzXML]	342.0144348144531	9.099616666666666	0.9400833333333334	19.599666666666668	18.659583333333334	6457.3134765625	2386617.4792293385	0	1182	5.524035487462039	1.1434222136886916	1.282483419562755	342.0126037597656	342.0161437988281
956	342.0367736816406	10.445533333333334					1	DETECTED	342.0368 m/z @10.45 [CD8367_2.mzXML]	342.0367736816406	10.445533333333334	10.384649999999999	18.443166666666666	8.058516666666668	24265.54296875	786583.670808045	0	1182	0.06634208163164423	66.17998905009429	1.8146754717633176	342.0366516113281	342.0422058105469
957	342.26263427734375	11.34225					1	DETECTED	342.2626 m/z @11.34 [CD8367_2.mzXML]	342.26263427734375	11.34225	11.261416666666666	11.662633333333334	0.40121666666666833	76134.78125	712782.490881839	0	1182	0.1238692787558584	2.4817525773195643	3.7278731714244793	342.2618713378906	342.26318359375
958	342.8677673339844	1.6875166666666668					1	DETECTED	342.8678 m/z @1.69 [CD8367_2.mzXML]	342.8677673339844	1.6875166666666668	1.6721666666666666	1.8975166666666667	0.22535000000000016	14793.2197265625	120176.27940747069	0	1182	0.1667416427145061	7.340390879478739	13.680781758957478	342.86737060546875	342.869140625
959	343.1922302246094	12.261966666666666					1	DETECTED	343.1922 m/z @12.26 [CD8367_2.mzXML]	343.1922302246094	12.261966666666666	12.174133333333334	16.8665	4.692366666666665	42875.69140625	1182185.9494620352	0	1182	0.08535244412585996	12.099617241216691	6.558668728586955	343.18353271484375	343.1943054199219
960	343.29425048828125	12.07075					1	DETECTED	343.2943 m/z @12.07 [CD8367_2.mzXML]	343.29425048828125	12.07075	12.021766666666668	14.210716666666666	2.1889499999999984	8287.576171875	446778.8705511475	0	1182	0.2766178630363605	22.343824430078726	43.68764886015745	343.284423828125	343.2950744628906
961	344.10589599609375	9.853116666666667					1	DETECTED	344.1059 m/z @9.85 [CD8367_2.mzXML]	344.10589599609375	9.853116666666667	9.818966666666666	10.384649999999999	0.5656833333333324	113742.78125	702487.3145346018	1	1182	0.08246710305295935	3.364608094673036	4.055105965597376	344.1047668457031	344.1077880859375
962	344.1416320800781	10.350666666666665					1	DETECTED	344.1416 m/z @10.35 [CD8367_2.mzXML]	344.1416320800781	10.350666666666665	10.28035	11.117083333333333	0.8367333333333331	574984.4375	3355457.9521855363	1	1182	0.07504823253189308	1.5729835826905836	1.985624027103043	344.1412353515625	344.14263916015625
963	344.1959533691406	12.261966666666666					1	DETECTED	344.1960 m/z @12.26 [CD8367_2.mzXML]	344.1959533691406	12.261966666666666	12.209533333333333	14.006316666666667	1.7967833333333338	6133.70703125	217173.75692834472	0	1182	0.13641459072027118	17.13397965670701	33.26795931341402	344.195068359375	344.19769287109375
964	344.2783508300781	11.504083333333334					1	DETECTED	344.2784 m/z @11.50 [CD8367_2.mzXML]	344.2783508300781	11.504083333333334	11.454649999999999	12.0056	0.5509500000000003	84381.15625	667247.8434481212	1	1182	0.1171595618895811	4.074646109122846	3.6039546977424486	344.2775573730469	344.2793884277344
965	344.6494445800781	13.216916666666666					1	DETECTED	344.6494 m/z @13.22 [CD8367_2.mzXML]	344.6494445800781	13.216916666666666	12.961683333333333	13.60435	0.6426666666666669	15196.8740234375	255500.97165625013	0	1182	0.203419064258755	1.2589787122894107	1.3725807750481689	344.648193359375	344.65032958984375
966	344.8752136230469	1.5672					1	DETECTED	344.8752 m/z @1.57 [CD8367_2.mzXML]	344.8752136230469	1.5672	1.4485999999999999	1.7377166666666668	0.2891166666666669	181911.9375	987884.3932412112	0	1182	0.0740005154024801	0.6965692240700453	0.37497524678926486	344.8658142089844	344.87548828125
967	346.0085754394531	4.99095					1	DETECTED	346.0086 m/z @4.99 [CD8367_2.mzXML]	346.0085754394531	4.99095	0.10105	20.002166666666668	19.901116666666667	17549.2109375	8338193.579950377	0	1182	4.61643421330221	2.4546744103173816	2.2826951811668135	346.0071105957031	346.0098876953125
968	346.13812255859375	10.333416666666666					1	DETECTED	346.1381 m/z @10.33 [CD8367_2.mzXML]	346.13812255859375	10.333416666666666	10.31635	10.402183333333333	0.08583333333333343	20676.44921875	84237.49112890587	0	1182	0.1065293282241857	2.514648437500018	4.029296875000036	346.1379699707031	346.1385192871094
969	346.2731628417969	13.735266666666666					1	DETECTED	346.2732 m/z @13.74 [CD8367_2.mzXML]	346.2731628417969	13.735266666666666	13.620533333333332	14.1194	0.4988666666666681	9321.1240234375	143153.13910266114	0	1182	0.4341031751612068	2.1740267286461377	3.3480534572922753	346.2724304199219	346.2736511230469
970	346.9083557128906	1.5672					1	DETECTED	346.9084 m/z @1.57 [CD8367_2.mzXML]	346.9083557128906	1.5672	1.4936333333333331	1.5962833333333333	0.10265000000000013	13280.6904296875	47262.82799096681	0	1182	0.05693557534768723	0.6976665156320796	0.3953330312641591	346.907470703125	346.9088134765625
971	347.13311767578125	1.4639666666666666					1	DETECTED	347.1331 m/z @1.46 [CD8367_2.mzXML]	347.13311767578125	1.4639666666666666	1.4323000000000001	10.431516666666665	8.999216666666666	5427.953125	1698655.591458435	0	1182	8.888474432521198	142.0928947368428	283.1857894736856	347.12322998046875	347.14239501953125
972	347.1585998535156	11.212266666666666					1	DETECTED	347.1586 m/z @11.21 [CD8367_2.mzXML]	347.1585998535156	11.212266666666666	8.422383333333334	11.27815	2.855766666666666	24305.8828125	576785.8462544244	0	1182	0.05656687676525074	0.5295915300022017	0.05975544987089069	347.1548767089844	347.1673278808594
973	347.18194580078125	11.909666666666668					1	DETECTED	347.1819 m/z @11.91 [CD8367_2.mzXML]	347.18194580078125	11.909666666666668	11.878133333333333	12.021766666666668	0.1436333333333355	5510.16796875	26244.115943298475	0	1182	0.0718728206790118	2.2774841437630817	3.5549682875261635	347.1817626953125	347.1832275390625
974	348.867919921875	1.5672					1	DETECTED	348.8679 m/z @1.57 [CD8367_2.mzXML]	348.867919921875	1.5672	1.5083166666666665	1.58165	0.07333333333333347	11595.1435546875	36105.98633520508	0	1182	0.057162452363222815	0.6227002547410138	0.2454005094820276	348.8677978515625	348.8686218261719
975	348.98956298828125	1.6112166666666667					1	DETECTED	348.9896 m/z @1.61 [CD8367_2.mzXML]	348.98956298828125	1.6112166666666667	1.6112166666666667	19.014	17.402783333333332	6609.2275390625	1199997.563239868	0	1182	3.6850522274257846	null	null	348.98779296875	348.9913330078125
976	349.01727294921875	3.090616666666667					1	DETECTED	349.0173 m/z @3.09 [CD8367_2.mzXML]	349.01727294921875	3.090616666666667	2.7738333333333336	19.3435	16.569666666666667	2747.01513671875	928442.7263988343	0	1182	6.698377077386432	26.152996264534114	51.30599252906823	349.014892578125	349.01904296875
977	350.0904235839844	15.740383333333334					1	DETECTED	350.0904 m/z @15.74 [CD8367_2.mzXML]	350.0904235839844	15.740383333333334	9.73365	19.361833333333333	9.628183333333332	3293.069580078125	697975.0125178226	0	1182	1.449852993635952	0.8014492070010322	0.6028984140020642	350.0882873535156	350.0921325683594
978	350.8108215332031	1.7833833333333333					1	DETECTED	350.8108 m/z @1.78 [CD8367_2.mzXML]	350.8108215332031	1.7833833333333333	1.6875166666666668	1.7974166666666667	0.10989999999999989	12619.8935546875	68137.23058544917	0	1182	0.10091996688553495	0.5731919332406121	0.1463838664812242	350.8099670410156	350.8108215332031
979	350.8919372558594	1.5962833333333333					1	DETECTED	350.8919 m/z @1.60 [CD8367_2.mzXML]	350.8919372558594	1.5962833333333333	1.55275	1.8975166666666667	0.34476666666666667	57786.85546875	324361.22478918446	0	1182	0.05296944396556613	3.922112080459324	7.588526854995666	350.8909606933594	350.8986511230469
980	350.98651123046875	2.4987					1	DETECTED	350.9865 m/z @2.50 [CD8367_2.mzXML]	350.98651123046875	2.4987	2.4987	19.892166666666665	17.393466666666665	2255.595703125	977491.0277340391	0	1182	2.5264901743668378	null	null	350.984619140625	350.9923095703125
981	351.08624267578125	16.255716666666665					1	DETECTED	351.0862 m/z @16.26 [CD8367_2.mzXML]	351.08624267578125	16.255716666666665	9.750566666666666	19.288833333333333	9.538266666666667	2811.826904296875	699491.3867448115	0	1182	1.2960292945775933	0.7331319544258526	0.466263908851705	351.0830383300781	351.0881042480469
982	351.16204833984375	14.6268					1	DETECTED	351.1620 m/z @14.63 [CD8367_2.mzXML]	351.16204833984375	14.6268	10.60575	15.038966666666665	4.433216666666665	5317.123046875	531342.6169929198	0	1182	0.2882248366667799	0.5512511242917479	0.10250224858349585	351.15411376953125	351.1628112792969
983	351.228515625	13.78565					1	DETECTED	351.2285 m/z @13.79 [CD8367_2.mzXML]	351.228515625	13.78565	12.7439	14.953983333333333	2.2100833333333334	19524.251953125	613238.7590471187	0	1182	0.29367794937685154	0.7723793506064494	0.5220380735112415	351.21929931640625	351.23614501953125
984	352.1650695800781	9.975533333333335					1	DETECTED	352.1651 m/z @9.98 [CD8367_2.mzXML]	352.1650695800781	9.975533333333335	9.921816666666667	14.361500000000001	4.439683333333335	28697.828125	495636.8709450081	0	1182	0.09919959854856586	2.866669549050284	4.047210471699281	352.16436767578125	352.1661682128906
985	352.22393798828125	12.261966666666666					1	DETECTED	352.2239 m/z @12.26 [CD8367_2.mzXML]	352.22393798828125	12.261966666666666	0.4483166666666667	13.939966666666667	13.49165	7140.20703125	1058709.342616852	0	1182	0.0802908208583144	0.571019540954743	0.14203908190948614	352.2189636230469	352.2336730957031
986	352.8964538574219	1.6721666666666666					1	DETECTED	352.8965 m/z @1.67 [CD8367_2.mzXML]	352.8964538574219	1.6721666666666666	1.4936333333333331	1.721	0.22736666666666694	36331.015625	168773.80857836915	0	1182	0.03676370441781396	0.6210042209899728	0.3004768296279066	352.8964538574219	352.90008544921875
987	353.0351257324219	2.2372					1	DETECTED	353.0351 m/z @2.24 [CD8367_2.mzXML]	353.0351257324219	2.2372	1.6569666666666667	18.572166666666664	16.9152	200905.625	8317727.093950743	0	1182	0.42302460709808853	1.4691075532999036	1.424280164301099	353.0262145996094	353.0364990234375
988	353.1780090332031	15.449416666666668					1	DETECTED	353.1780 m/z @15.45 [CD8367_2.mzXML]	353.1780090332031	15.449416666666668	10.046966666666666	17.664166666666667	7.6172	3160.594970703125	811815.5814358518	0	1182	0.30809084890691096	0.7049764458717802	0.4099528917435604	353.16802978515625	353.1785888671875
989	353.24456787109375	12.07075					1	DETECTED	353.2446 m/z @12.07 [CD8367_2.mzXML]	353.24456787109375	12.07075	7.359433333333333	15.179	7.819566666666668	6140.47998046875	865593.881667023	0	1182	2.448213068869938	0.8298706306446534	1.6286754921220723	353.2353515625	353.24664306640625
990	353.26507568359375	13.735266666666666					1	DETECTED	353.2651 m/z @13.74 [CD8367_2.mzXML]	353.26507568359375	13.735266666666666	13.60435	13.956999999999999	0.3526499999999988	6730.48681640625	72078.02554541019	0	1182	0.08617767088666639	1.3468491406747327	1.6936982813494654	353.26470947265625	353.26678466796875
991	354.0546875	10.7512					1	DETECTED	354.0547 m/z @10.75 [CD8367_2.mzXML]	354.0546875	10.7512	10.717316666666667	10.85305	0.1357333333333326	8840.91015625	47665.8043874514	0	1182	0.08997473455415061	2.0029513034923427	3.0059026069846855	354.054443359375	354.0555419921875
992	355.03265380859375	2.0377					1	DETECTED	355.0327 m/z @2.04 [CD8367_2.mzXML]	355.03265380859375	2.0377	1.8832	9.492616666666667	7.609416666666666	11762.6005859375	714152.4135046387	0	1182	0.5132965850530291	24.625943905070105	4.330792155017984	355.025634765625	355.0387268066406
993	356.0352783203125	10.226966666666668					1	DETECTED	356.0353 m/z @10.23 [CD8367_2.mzXML]	356.0352783203125	10.226966666666668	9.1486	19.270833333333332	10.122233333333332	3093.69921875	783081.259247711	0	1182	1.1556196829944714	4.693317053568664	8.386634107137327	356.0295104980469	356.036865234375
994	356.0714111328125	10.083133333333334					1	DETECTED	356.0714 m/z @10.08 [CD8367_2.mzXML]	356.0714111328125	10.083133333333334	10.02915	10.621566666666666	0.5924166666666668	27335.4609375	211720.40153622476	0	1182	0.08711643251611179	4.921269853642997	7.001363747577995	356.0710144042969	356.07269287109375
995	356.9087829589844	1.6112166666666667					1	DETECTED	356.9088 m/z @1.61 [CD8367_2.mzXML]	356.9087829589844	1.6112166666666667	1.58165	16.40315	14.8215	51878.85546875	2492930.9489099733	0	1182	0.05954909285656407	250.64543404735	500.2908680947	356.90576171875	356.9094543457031
996	357.27789306640625	12.038166666666665					1	DETECTED	357.2779 m/z @12.04 [CD8367_2.mzXML]	357.27789306640625	12.038166666666665	11.778916666666667	12.825966666666666	1.0470499999999987	94681.65625	1068366.969304811	0	1182	0.10769954917662261	2.4773469120708738	7.964684067404393	357.2767333984375	357.2792053222656
997	357.2990417480469	13.9904					1	DETECTED	357.2990 m/z @13.99 [CD8367_2.mzXML]	357.2990417480469	13.9904	1.3227333333333333	15.179	13.856266666666667	12467.607421875	2401790.597206238	0	1182	0.1404347316067316	0.5446999083645877	0.0686876719763663	357.2979431152344	357.3007507324219
998	358.0684509277344	10.083133333333334					1	DETECTED	358.0685 m/z @10.08 [CD8367_2.mzXML]	358.0684509277344	10.083133333333334	10.046966666666666	10.155216666666666	0.10824999999999996	9776.265625	47442.708850586096	0	1182	0.08728299273329654	1.496543778801778	1.9930875576035556	358.06805419921875	358.068603515625
999	358.25732421875	11.0336					1	DETECTED	358.2573 m/z @11.03 [CD8367_2.mzXML]	358.25732421875	11.0336	10.668466666666665	11.181266666666666	0.5128000000000004	21327.654296875	188542.62463610884	0	1182	0.12255989538835976	0.7087478742267058	0.36571271657410703	358.25701904296875	358.258056640625
1000	358.2942810058594	11.599483333333334					1	DETECTED	358.2943 m/z @11.60 [CD8367_2.mzXML]	358.2942810058594	11.599483333333334	3.5590166666666665	11.7121	8.153083333333333	15887.8515625	2719655.0647644047	0	1182	0.06220728870071568	0.5070031175636571	0.015246049305666297	358.2929992675781	358.3013000488281
1001	359.04339599609375	1.84					1	DETECTED	359.0434 m/z @1.84 [CD8367_2.mzXML]	359.04339599609375	1.84	1.6417	6.034983333333333	4.393283333333333	355529.9375	9330549.370146891	0	1182	0.16037734226681555	2.5245016366808275	3.4359290850167774	359.0420227050781	359.0444641113281
1002	359.16607666015625	13.92325					1	DETECTED	359.1661 m/z @13.92 [CD8367_2.mzXML]	359.16607666015625	13.92325	12.84175	14.59465	1.7529000000000003	8365.798828125	305833.88715832506	0	1182	0.28880655869124006	0.8104022191400833	0.6208044382801665	359.1648864746094	359.1667175292969
1003	360.1374206542969	10.226966666666668					1	DETECTED	360.1374 m/z @10.23 [CD8367_2.mzXML]	360.1374206542969	10.226966666666668	10.155216666666666	10.717316666666667	0.5621000000000009	41584.35546875	292246.37696148694	0	1182	0.0908818805725673	1.6199492212298094	2.123230743525099	360.1351013183594	360.1379699707031
1004	360.23712158203125	4.352533333333333					1	DETECTED	360.2371 m/z @4.35 [CD8367_2.mzXML]	360.23712158203125	4.352533333333333	3.6358333333333333	4.738166666666667	1.102333333333334	3251.637939453125	135010.29219189455	0	1182	0.36476665898959393	0.7690339984186793	0.5380679968373586	360.23712158203125	360.2386474609375
1005	361.1811828613281	12.104416666666667					1	DETECTED	361.1812 m/z @12.10 [CD8367_2.mzXML]	361.1811828613281	12.104416666666667	8.110383333333333	12.174133333333334	4.063750000000001	4969.6787109375	396900.15053741436	0	1182	0.06639392280941259	0.508727602006326	0.01745520401265214	361.17578125	361.1824035644531
1006	361.20001220703125	11.1498					1	DETECTED	361.2000 m/z @11.15 [CD8367_2.mzXML]	361.20001220703125	11.1498	11.13345	11.228283333333334	0.09483333333333377	19557.51171875	88118.5696906745	0	1182	0.10019153697503569	2.900101936799025	4.80020387359805	361.19964599609375	361.2005920410156
1007	361.312744140625	12.40135					1	DETECTED	361.3127 m/z @12.40 [CD8367_2.mzXML]	361.312744140625	12.40135	11.76215	15.34065	3.5785	6901.39794921875	570849.2125553283	0	1182	0.22227894978509077	2.7992021276595715	4.006216324905011	361.3105773925781	361.3145446777344
1008	362.92559814453125	1.6417					1	DETECTED	362.9256 m/z @1.64 [CD8367_2.mzXML]	362.92559814453125	1.6417	1.5962833333333333	13.906283333333333	12.309999999999999	127952.359375	1755085.7857512212	0	1182	0.04041776581840262	1.0112516832194276	0.9452789600094238	362.92138671875	362.9333190917969
1009	363.111328125	1.4936333333333331					1	DETECTED	363.1113 m/z @1.49 [CD8367_2.mzXML]	363.111328125	1.4936333333333331	1.4137166666666665	16.62535	15.211633333333335	11445.1826171875	4844990.334610871	0	1182	0.1369475690924027	89.16970474766553	174.27059369219808	363.1082458496094	363.1114501953125
1010	363.2154235839844	11.295116666666667					1	DETECTED	363.2154 m/z @11.30 [CD8367_2.mzXML]	363.2154235839844	11.295116666666667	11.050450000000001	12.314583333333333	1.2641333333333318	83125.3671875	760139.1226041876	1	1182	0.08633541940715972	2.470980771471633	5.06758307311104	363.2138366699219	363.2181091308594
1011	365.07159423828125	10.668466666666665					1	DETECTED	365.0716 m/z @10.67 [CD8367_2.mzXML]	365.07159423828125	10.668466666666665	10.621566666666666	10.7512	0.12963333333333438	8438.5771484375	51353.76181958023	0	1182	0.12393015411620212	1.3820184790334433	1.7640369580668869	365.0702209472656	365.07183837890625
1012	365.2310791015625	11.10065					1	DETECTED	365.2311 m/z @11.10 [CD8367_2.mzXML]	365.2310791015625	11.10065	11.084366666666666	11.196966666666667	0.11260000000000048	11277.201171875	54895.34648095675	0	1182	0.09198929845495307	3.4575230296826027	5.9150460593652054	365.2303466796875	365.23175048828125
1013	366.1839599609375	14.225416666666666					1	DETECTED	366.1840 m/z @14.23 [CD8367_2.mzXML]	366.1839599609375	14.225416666666666	11.79595	15.594633333333332	3.798683333333333	11337.390625	632934.5830622864	0	1182	0.4254307590221451	0.74364559387077	5.566526629483212	366.1834411621094	366.1860046386719
1014	366.7840881347656	1.7377166666666668					1	DETECTED	366.7841 m/z @1.74 [CD8367_2.mzXML]	366.7840881347656	1.7377166666666668	1.7039166666666667	1.7692333333333332	0.06531666666666647	6813.98583984375	21939.734587158175	0	1182	0.11821353880209884	0.9662228796844137	0.9324457593688275	366.7830810546875	366.7843017578125
1015	367.1236267089844	10.445533333333334					1	DETECTED	367.1236 m/z @10.45 [CD8367_2.mzXML]	367.1236267089844	10.445533333333334	1.85475	11.0673	9.21255	254387.90625	4164875.793349127	1	1182	0.10682076884142866	0.5096096551790598	0.017952865806650103	367.119140625	367.1239318847656
1016	367.1498107910156	8.17825					1	DETECTED	367.1498 m/z @8.18 [CD8367_2.mzXML]	367.1498107910156	8.17825	6.404416666666666	12.5728	6.168383333333335	5324.26318359375	786687.7893625798	0	1182	0.21449172134681938	1.7387155877102318	3.3627668037780096	367.1482849121094	367.1558532714844
1017	367.9909973144531	3.574183333333333					1	DETECTED	367.9910 m/z @3.57 [CD8367_2.mzXML]	367.9909973144531	3.574183333333333	2.6215333333333333	19.234166666666667	16.612633333333335	6019.06201171875	1643192.6737763667	0	1182	0.9201857595844785	8.719169334662961	12.07466936762097	367.9876708984375	367.99322509765625
1018	368.27801513671875	11.487583333333333					1	DETECTED	368.2780 m/z @11.49 [CD8367_2.mzXML]	368.27801513671875	11.487583333333333	11.438350000000002	12.191966666666668	0.7536166666666659	101328.546875	1070944.5587111805	1	1182	0.16210747797850011	6.800565848460825	5.592546154549983	368.2779846191406	368.2789611816406
1019	368.6261291503906	12.296933333333333					1	DETECTED	368.6261 m/z @12.30 [CD8367_2.mzXML]	368.6261291503906	12.296933333333333	9.993333333333334	12.3496	2.3562666666666665	14008.3837890625	645290.1668455809	0	1182	1.2734029748087785	0.5114313827632113	0.02275805121947112	368.6253967285156	368.62701416015625
1020	368.87030029296875	1.6721666666666666					1	DETECTED	368.8703 m/z @1.67 [CD8367_2.mzXML]	368.87030029296875	1.6721666666666666	1.6569666666666667	1.7377166666666668	0.0807500000000001	26977.37109375	60862.67570385736	0	1182	0.033127643789377714	2.656250000000024	4.312500000000048	368.8700866699219	368.8708190917969
1021	369.00872802734375	2.19415					1	DETECTED	369.0087 m/z @2.19 [CD8367_2.mzXML]	369.00872802734375	2.19415	1.6569666666666667	16.774166666666666	15.117199999999999	19267.55078125	1518616.6715362547	0	1182	0.3399133896591078	14.070801402376592	0.7782767156599958	368.9997253417969	369.0177307128906
1022	369.1207275390625	10.445533333333334					1	DETECTED	369.1207 m/z @10.45 [CD8367_2.mzXML]	369.1207275390625	10.445533333333334	10.02915	10.80245	0.7733000000000008	90431.4765625	658166.7112331564	0	1182	0.10633426631289211	1.8585998889682729	2.745206983244071	369.12030029296875	369.1306457519531
1023	369.3505554199219	12.5728					1	DETECTED	369.3506 m/z @12.57 [CD8367_2.mzXML]	369.3505554199219	12.5728	0.2473	19.9285	19.6812	50909.05078125	6937320.691520081	0	1182	3.0195382485168256	1.3426677159100138	0.43821870055475404	369.3486022949219	369.3539733886719
1024	370.08636474609375	11.79595					1	DETECTED	370.0864 m/z @11.80 [CD8367_2.mzXML]	370.08636474609375	11.79595	11.778916666666667	12.174133333333334	0.3952166666666663	159767.671875	1011182.1718242167	0	1182	0.08019768204038691	8.24889424089581	12.334242104587295	370.0860595703125	370.0868835449219
1025	370.2939758300781	11.630933333333333					1	DETECTED	370.2940 m/z @11.63 [CD8367_2.mzXML]	370.2939758300781	11.630933333333333	11.584016666666667	11.76215	0.17813333333333325	153921.09375	1082748.3657206984	1	1182	0.1078975098353574	1.8984014209591624	2.796802841918325	370.29376220703125	370.29437255859375
1026	370.353515625	12.5728					1	DETECTED	370.3535 m/z @12.57 [CD8367_2.mzXML]	370.353515625	12.5728	0.5032333333333333	16.569200000000002	16.065966666666668	16135.59375	6013645.618774843	0	1182	0.12021473197756016	0.6646136671270385	9.005912004932911	370.3525390625	370.35626220703125
1027	371.0901184082031	11.79595					1	DETECTED	371.0901 m/z @11.80 [CD8367_2.mzXML]	371.0901184082031	11.79595	11.778916666666667	12.366916666666667	0.5879999999999992	25796.453125	236978.04842333958	0	1182	0.06720159685122695	17.26027397260394	33.52054794520788	371.0897216796875	371.0965270996094
1028	371.3146667480469	1.2494833333333333					1	DETECTED	371.3147 m/z @1.25 [CD8367_2.mzXML]	371.3146667480469	1.2494833333333333	0.10105	20.002166666666668	19.901116666666667	10960.65625	5878591.580399962	0	1182	5.822297865762673	8.66446318172583	1.2166272101558213	371.3134765625	371.3168640136719
1029	372.083251953125	11.79595					1	DETECTED	372.0833 m/z @11.80 [CD8367_2.mzXML]	372.083251953125	11.79595	9.099616666666666	12.122000000000002	3.0223833333333356	57870.53125	4961580.73693262	0	1182	2.664071451280238	0.5487912510471359	0.08425862971588056	372.08270263671875	372.0932312011719
1030	372.3097229003906	11.76215					1	DETECTED	372.3097 m/z @11.76 [CD8367_2.mzXML]	372.3097229003906	11.76215	0.10105	19.746333333333332	19.64528333333333	41533.39453125	2301343.7984372866	0	1182	0.09159820066463453	0.6684265693502549	0.3466184614015224	372.3093566894531	372.3194580078125
1031	372.73614501953125	1.9395333333333333					1	DETECTED	372.7361 m/z @1.94 [CD8367_2.mzXML]	372.73614501953125	1.9395333333333333	1.9395333333333333	2.0943833333333335	0.15485000000000015	7748.8623046875	48941.97598095706	0	1182	0.12233111403595442	null	null	372.73614501953125	372.7380676269531
1032	373.2732238769531	11.973333333333333					1	DETECTED	373.2732 m/z @11.97 [CD8367_2.mzXML]	373.2732238769531	11.973333333333333	11.878133333333333	12.40135	0.5232166666666682	5641.61865234375	96258.64069366464	0	1182	0.2515680388485819	2.7479866946778744	4.495973389355749	373.2717590332031	373.2741394042969
1033	374.3255310058594	12.261966666666666					1	DETECTED	374.3255 m/z @12.26 [CD8367_2.mzXML]	374.3255310058594	12.261966666666666	12.122000000000002	18.7745	6.652499999999998	4973.44970703125	611533.0502214354	0	1182	0.17728796460811758	23.76458680638286	46.52917361276572	374.32513427734375	374.32659912109375
1034	375.0171203613281	1.8257333333333332					1	DETECTED	375.0171 m/z @1.83 [CD8367_2.mzXML]	375.0171203613281	1.8257333333333332	1.6417	5.007949999999999	3.366249999999999	136774.640625	4033625.5801511835	0	1182	0.2382280087332136	2.5787284108377553	3.8662801768758235	375.0146484375	375.01910400390625
1035	376.13232421875	10.459483333333333					1	DETECTED	376.1323 m/z @10.46 [CD8367_2.mzXML]	376.13232421875	10.459483333333333	10.431516666666665	10.545366666666666	0.11385000000000112	5398.84423828125	26258.30581494154	0	1182	0.5931517517274152	2.0354588796185307	3.0709177592370613	376.13165283203125	376.13275146484375
1036	376.6241455078125	10.60575					1	DETECTED	376.6241 m/z @10.61 [CD8367_2.mzXML]	376.6241455078125	10.60575	10.172833333333333	10.8863	0.7134666666666671	65533.09375	539328.3498220205	0	1182	0.08647674265655247	0.747165978616779	4.071319769777892	376.6230163574219	376.6245422363281
1037	377.1454772949219	9.818966666666666					1	DETECTED	377.1455 m/z @9.82 [CD8367_2.mzXML]	377.1454772949219	9.818966666666666	9.818966666666666	10.350666666666665	0.531699999999999	2450.2314453125	37558.44423425281	0	1182	0.06522927298767023	null	null	377.1423645019531	377.1454772949219
1038	377.26446533203125	13.336233333333332					1	DETECTED	377.2645 m/z @13.34 [CD8367_2.mzXML]	377.26446533203125	13.336233333333332	4.0226	13.572049999999999	9.54945	6389.58984375	874622.8215084535	0	1182	0.2046141295069166	0.51265975684391	0.02531951368781964	377.2550354003906	377.26593017578125
1039	377.63140869140625	12.261966666666666					1	DETECTED	377.6314 m/z @12.26 [CD8367_2.mzXML]	377.63140869140625	12.261966666666666	9.612416666666666	12.314583333333333	2.702166666666667	12316.60546875	554598.0918189697	0	1182	1.196365884124173	0.5120006620069808	0.025008183869941133	377.6281433105469	377.63262939453125
1040	378.0328063964844	15.795800000000002					1	DETECTED	378.0328 m/z @15.80 [CD8367_2.mzXML]	378.0328063964844	15.795800000000002	15.304283333333332	18.276666666666664	2.9723833333333314	1627.5262451171875	161696.30853717032	0	1182	0.7136065548076473	3.023685192092485	5.04737038418497	378.0284423828125	378.0328063964844
1041	378.23919677734375	12.38425					1	DETECTED	378.2392 m/z @12.38 [CD8367_2.mzXML]	378.23919677734375	12.38425	11.662633333333334	12.887766666666666	1.225133333333332	32577.841796875	483942.54511230544	0	1182	0.5936247808078718	0.7280483250620288	0.4786172839382778	378.2391052246094	378.2432556152344
1042	379.0865173339844	10.950783333333334					1	DETECTED	379.0865 m/z @10.95 [CD8367_2.mzXML]	379.0865173339844	10.950783333333334	10.90245	12.5728	1.670350000000001	19763.416015625	357684.5784718625	0	1182	0.07405409308749711	17.27948275862054	33.55896551724108	379.08245849609375	379.0870056152344
1043	379.2426452636719	12.38425					1	DETECTED	379.2426 m/z @12.38 [CD8367_2.mzXML]	379.2426452636719	12.38425	11.8939	13.7523	1.8583999999999996	7741.9365234375	400645.78872711206	0	1182	0.7251926756419493	1.8949729784847578	2.7899459569695155	379.2410583496094	379.2511291503906
1044	379.2807922363281	14.006316666666667					1	DETECTED	379.2808 m/z @14.01 [CD8367_2.mzXML]	379.2807922363281	14.006316666666667	13.8026	15.179	1.3764000000000003	13263.107421875	322216.94552667276	0	1182	0.24931996164388615	2.537351831838206	3.672056781284917	379.2799377441406	379.2828369140625
1045	380.2550048828125	12.640533333333334					1	DETECTED	380.2550 m/z @12.64 [CD8367_2.mzXML]	380.2550048828125	12.640533333333334	11.373166666666666	13.381633333333333	2.008466666666667	48554.93359375	1204734.2039340823	0	1182	0.11178347095930974	0.6070007319565593	4.713343976731117	380.2503967285156	380.2615661621094
1046	381.02484130859375	1.7974166666666667					1	DETECTED	381.0248 m/z @1.80 [CD8367_2.mzXML]	381.02484130859375	1.7974166666666667	1.6417	5.0426166666666665	3.4009166666666664	140183.3125	2894793.8571183784	0	1182	0.23395181081939387	2.5848096126700657	3.723501424323819	381.0240783691406	381.0296936035156
1047	381.1681213378906	9.8361					1	DETECTED	381.1681 m/z @9.84 [CD8367_2.mzXML]	381.1681213378906	9.8361	9.612416666666666	14.804916666666665	5.192499999999999	2912.71728515625	304588.83941952506	0	1182	0.20690337900753697	11.606810222785167	22.213620445570335	381.1675720214844	381.17242431640625
1048	383.11517333984375	1.7833833333333333					1	DETECTED	383.1152 m/z @1.78 [CD8367_2.mzXML]	383.11517333984375	1.7833833333333333	1.7377166666666668	10.226966666666668	8.48925	303327.5	3818310.4665653994	0	1182	0.17924540980317505	6.405734076685696	10.32031514218417	383.11468505859375	383.122802734375
1049	384.11883544921875	1.7974166666666667					1	DETECTED	384.1188 m/z @1.80 [CD8367_2.mzXML]	384.11883544921875	1.7974166666666667	1.7974166666666667	9.117033333333334	7.319616666666667	40354.4375	2855545.186077332	0	1182	7.250945177999393	null	null	384.11419677734375	384.12213134765625
1050	385.3089599609375	14.821383333333333					1	DETECTED	385.3090 m/z @14.82 [CD8367_2.mzXML]	385.3089599609375	14.821383333333333	11.10065	17.553	6.452350000000001	42817.6796875	3755000.151180666	0	1182	1.1040506240766295	1.373692020420481	1.7738863916562058	385.30584716796875	385.31011962890625
1051	386.0801086425781	10.8863					1	DETECTED	386.0801 m/z @10.89 [CD8367_2.mzXML]	386.0801086425781	10.8863	0.13775	19.983833333333333	19.846083333333333	3660.86767578125	1564887.0848336478	0	1182	8.064496108629868	0.9231981678148835	2.5132635439794653	386.07110595703125	386.0860290527344
1052	386.31201171875	14.469583333333333					1	DETECTED	386.3120 m/z @14.47 [CD8367_2.mzXML]	386.31201171875	14.469583333333333	13.819700000000001	16.2191	2.3994	8489.7890625	543751.9612218628	0	1182	0.9630117291106775	1.8460236452696688	1.6003329814738287	386.3111267089844	386.3136901855469
1053	387.17889404296875	11.552683333333333					1	DETECTED	387.1789 m/z @11.55 [CD8367_2.mzXML]	387.17889404296875	11.552683333333333	11.504083333333334	12.244466666666666	0.7403833333333321	209379.484375	1695344.3455841087	1	1182	0.11642134834467477	4.804683766850599	4.1871474276510385	387.1783752441406	387.1809997558594
1054	388.0791931152344	11.0673					1	DETECTED	388.0792 m/z @11.07 [CD8367_2.mzXML]	388.0791931152344	11.0673	0.10105	19.946833333333334	19.845783333333333	3746.8486328125	1628793.1614323738	0	1182	3.0160070399630037	0.9048573274060566	2.369578573864949	388.07489013671875	388.080078125
1055	388.1821594238281	11.568150000000001					1	DETECTED	388.1822 m/z @11.57 [CD8367_2.mzXML]	388.1821594238281	11.568150000000001	11.568150000000001	11.92515	0.3569999999999993	43948.046875	290889.75779907085	0	1182	0.1156496566251004	null	null	388.1813659667969	388.1835632324219
1056	388.7120666503906	1.9534666666666667					1	DETECTED	388.7121 m/z @1.95 [CD8367_2.mzXML]	388.7120666503906	1.9534666666666667	1.9255	2.151683333333333	0.22618333333333318	9917.115234375	83570.11685327145	0	1182	0.13522047330244558	4.043802145411197	7.0876042908223935	388.7103271484375	388.71209716796875
1057	390.99127197265625	1.8257333333333332					1	DETECTED	390.9913 m/z @1.83 [CD8367_2.mzXML]	390.99127197265625	1.8257333333333332	1.6875166666666668	2.4853	0.7977833333333333	20187.314453125	585309.1029558104	0	1182	0.24684611799358747	2.88598818280478	4.449019567248339	390.98992919921875	390.9927062988281
1058	391.2835388183594	1.2494833333333333					1	DETECTED	391.2835 m/z @1.25 [CD8367_2.mzXML]	391.2835388183594	1.2494833333333333	0.10105	20.002166666666668	19.901116666666667	10115.9287109375	6202792.348541504	0	1182	9.371045829716348	8.66446318172583	9.287607507500924	391.27392578125	391.28509521484375
1059	392.7951354980469	1.7539166666666666					1	DETECTED	392.7951 m/z @1.75 [CD8367_2.mzXML]	392.7951354980469	1.7539166666666666	1.7039166666666667	1.8832	0.17928333333333324	13719.9716796875	109586.86568334964	0	1182	0.13542215230279564	1.7928333333333388	2.5856666666666777	392.79412841796875	392.7956237792969
1060	393.2966613769531	1.6569666666666667					1	DETECTED	393.2967 m/z @1.66 [CD8367_2.mzXML]	393.2966613769531	1.6569666666666667	0.2655166666666667	19.9285	19.662983333333333	11556.8369140625	2822062.178151032	0	1182	3.3087909341961335	7.879567244971229	30.211902136586264	393.2940368652344	393.300048828125
1061	394.0745544433594	9.277916666666666					1	DETECTED	394.0746 m/z @9.28 [CD8367_2.mzXML]	394.0745544433594	9.277916666666666	9.010366666666666	9.699366666666666	0.6890000000000001	16859.71875	268990.0152517093	0	1182	0.20229197609809368	1.1690876654761833	1.094958330264535	394.07269287109375	394.0749816894531
1062	394.2222595214844	8.31					1	DETECTED	394.2223 m/z @8.31 [CD8367_2.mzXML]	394.2222595214844	8.31	8.211683333333333	8.4385	0.22681666666666622	2440.38916015625	26059.62483233634	0	1182	0.17041951650798026	1.1535005933208924	1.307001186641785	394.22174072265625	394.222900390625
1063	394.2939147949219	11.630933333333333					1	DETECTED	394.2939 m/z @11.63 [CD8367_2.mzXML]	394.2939147949219	11.630933333333333	3.4833	16.681333333333335	13.198033333333335	42776.3203125	1614366.6962836292	0	1182	0.12495326149540986	0.8099304910628445	0.6198609821256891	394.2925109863281	394.30340576171875
1064	395.08172607421875	10.768083333333333					1	DETECTED	395.0817 m/z @10.77 [CD8367_2.mzXML]	395.08172607421875	10.768083333333333	9.046083333333334	10.85305	1.806966666666666	8074.95166015625	261992.18308679218	0	1182	0.06704958147480866	0.5246709252806813	0.04985468389171569	395.0765686035156	395.0820007324219
1065	396.3095397949219	11.7121					1	DETECTED	396.3095 m/z @11.71 [CD8367_2.mzXML]	396.3095397949219	11.7121	11.662633333333334	11.8939	0.2312666666666665	36554.453125	217643.58083666948	0	1182	0.09001052466469162	2.4792094710171733	3.292816357576764	396.3091735839844	396.3101501464844
1066	396.885009765625	1.5962833333333333					1	DETECTED	396.8850 m/z @1.60 [CD8367_2.mzXML]	396.885009765625	1.5962833333333333	1.5672	18.295166666666667	16.727966666666667	21322.068359375	2132993.0594396363	0	1182	0.04943815786001138	287.58681948424055	1.1034658158982111	396.88470458984375	396.8896179199219
1067	396.9989013671875	1.7974166666666667					1	DETECTED	396.9989 m/z @1.80 [CD8367_2.mzXML]	396.9989013671875	1.7974166666666667	1.6417	14.707066666666666	13.065366666666666	52026.8046875	2219725.8679125975	0	1182	0.22673923746564406	41.95237075885688	3.775219364703182	396.9897155761719	396.999755859375
1068	397.4141540527344	12.3496					1	DETECTED	397.4142 m/z @12.35 [CD8367_2.mzXML]	397.4141540527344	12.3496	12.122000000000002	14.376816666666667	2.254816666666665	27502.869140625	784689.3762673944	0	1182	0.1694463164863862	5.226748509797081	2.329342097233931	397.408447265625	397.41522216796875
1069	398.3250427246094	11.812416666666667					1	DETECTED	398.3250 m/z @11.81 [CD8367_2.mzXML]	398.3250427246094	11.812416666666667	1.7377166666666668	12.122000000000002	10.384283333333334	45717.99609375	5252149.217361329	0	1182	0.11376598436986995	4.770541117880311	9.838589516006461	398.3238525390625	398.3261413574219
1070	398.7599792480469	13.474583333333333					1	DETECTED	398.7600 m/z @13.47 [CD8367_2.mzXML]	398.7599792480469	13.474583333333333	12.087316666666668	15.961966666666665	3.8746499999999973	21987.109375	1250066.4657519844	0	1182	0.5213294106448636	1.1802777603162262	2.3311025367937264	398.7593078613281	398.76275634765625
1071	399.3288269042969	11.846016666666666					1	DETECTED	399.3288 m/z @11.85 [CD8367_2.mzXML]	399.3288269042969	11.846016666666666	11.79595	16.40315	4.607200000000001	10518.3505859375	588358.4285122991	0	1182	2.4281723041232794	46.01065246338274	56.03803043789109	399.32196044921875	399.3296203613281
1072	400.3411560058594	11.957683333333334					1	DETECTED	400.3412 m/z @11.96 [CD8367_2.mzXML]	400.3411560058594	11.957683333333334	11.92515	12.589466666666668	0.664316666666668	238997.09375	1671637.403077211	1	1182	0.08238641899033183	5.201283044421254	5.289110330504316	400.33856201171875	400.3416442871094
1073	400.8262939453125	1.7377166666666668					1	DETECTED	400.8263 m/z @1.74 [CD8367_2.mzXML]	400.8262939453125	1.7377166666666668	1.6721666666666666	7.359433333333333	5.687266666666666	17602.6796875	879172.4319399414	0	1182	5.678879163872406	43.381133994406156	85.76226798881231	400.8256530761719	400.8296203613281
1074	402.9017028808594	1.6112166666666667					1	DETECTED	402.9017 m/z @1.61 [CD8367_2.mzXML]	402.9017028808594	1.6112166666666667	1.5672	1.6264166666666666	0.059216666666666695	45248.6015625	116203.4674284666	0	1182	0.05130418618982979	0.6662905661861575	0.34561071307418606	402.9014587402344	402.9025573730469
1075	403.006591796875	1.6721666666666666					1	DETECTED	403.0066 m/z @1.67 [CD8367_2.mzXML]	403.006591796875	1.6721666666666666	1.6417	13.022133333333333	11.380433333333333	180956.21875	4783979.654321656	1	1182	0.27563936294798985	11.802192062033455	22.474275400389885	403.006591796875	403.0121765136719
1076	404.68499755859375	1.9673666666666667					1	DETECTED	404.6850 m/z @1.97 [CD8367_2.mzXML]	404.68499755859375	1.9673666666666667	1.9534666666666667	14.516633333333335	12.563166666666667	6490.42138671875	2811541.1403581547	0	1182	0.12320813970904143	451.91247002398006	902.8249400479602	404.6785583496094	404.685546875
1077	405.1356201171875	10.530933333333333					1	DETECTED	405.1356 m/z @10.53 [CD8367_2.mzXML]	405.1356201171875	10.530933333333333	10.501916666666666	10.685033333333333	0.18311666666666682	11393.677734375	72665.44467871096	0	1182	0.10476387810641974	3.344001375164287	5.230169439614051	405.13427734375	405.1356201171875
1078	405.4193115234375	12.174133333333334					1	DETECTED	405.4193 m/z @12.17 [CD8367_2.mzXML]	405.4193115234375	12.174133333333334	12.122000000000002	12.261966666666666	0.13996666666666435	7081.154296875	37543.42958764611	0	1182	0.15705257052585786	1.3423913043478375	1.6847826086956748	405.41864013671875	405.4197082519531
1079	406.74664306640625	13.052666666666665					1	DETECTED	406.7466 m/z @13.05 [CD8367_2.mzXML]	406.74664306640625	13.052666666666665	10.02915	15.376733333333334	5.3475833333333345	17332.857421875	1619505.95074173	0	1182	1.4017490636762844	0.7866755968190736	0.5420927547643737	406.7415771484375	406.74896240234375
1080	407.7659912109375	14.4078					1	DETECTED	407.7660 m/z @14.41 [CD8367_2.mzXML]	407.7659912109375	14.4078	12.504366666666666	14.6268	2.1224333333333334	7534.25634765625	357072.6226250612	0	1182	0.26658670033505416	0.5575276255187992	0.12325200281929481	407.7563781738281	407.7676086425781
1081	408.7688293457031	1.7377166666666668					1	DETECTED	408.7688 m/z @1.74 [CD8367_2.mzXML]	408.7688293457031	1.7377166666666668	1.6875166666666668	1.7974166666666667	0.10989999999999989	17124.2421875	88140.90411962885	0	1182	0.0890728436165138	1.0946215139442215	1.189243027888443	408.76800537109375	408.76971435546875
1082	408.91851806640625	1.6264166666666666					1	DETECTED	408.9185 m/z @1.63 [CD8367_2.mzXML]	408.91851806640625	1.6264166666666666	1.58165	1.6569666666666667	0.0753166666666667	63683.55078125	198571.31302050783	0	1182	0.052826564289600864	0.8279571661644349	0.6908598673568505	408.91851806640625	408.9187927246094
1083	409.1608581542969	11.552683333333333					1	DETECTED	409.1609 m/z @11.55 [CD8367_2.mzXML]	409.1608581542969	11.552683333333333	11.504083333333334	12.209533333333333	0.705449999999999	174306.71875	1331111.7041307383	0	1182	0.10208168073904744	3.3910456784344953	4.849242030313268	409.1585998535156	409.1617126464844
1084	409.18701171875	9.205516666666666					1	DETECTED	409.1870 m/z @9.21 [CD8367_2.mzXML]	409.18701171875	9.205516666666666	9.117033333333334	12.07075	2.9537166666666668	83632.3359375	721494.7111891469	0	1182	0.06575243245685591	1.0563973335815917	0.9654870810836055	409.18133544921875	409.1874694824219
1085	410.7610168457031	12.887766666666666					1	DETECTED	410.7610 m/z @12.89 [CD8367_2.mzXML]	410.7610168457031	12.887766666666666	1.7377166666666668	15.558983333333334	13.821266666666666	10214.1337890625	2714544.6918351133	0	1182	0.09416976031473823	0.5894758416087277	2.6831431288754244	410.7583923339844	410.7662353515625
1086	410.85540771484375	1.6721666666666666					1	DETECTED	410.8554 m/z @1.67 [CD8367_2.mzXML]	410.85540771484375	1.6721666666666666	1.6721666666666666	10.90245	9.230283333333333	19843.26953125	3398209.129256836	0	1182	0.07509194895447457	null	null	410.850341796875	410.8556213378906
1087	411.1985778808594	12.038166666666665					1	DETECTED	411.1986 m/z @12.04 [CD8367_2.mzXML]	411.1985778808594	12.038166666666665	12.0056	12.244466666666666	0.23886666666666656	6808.3046875	42343.24510833741	0	1182	0.06429473761571636	3.6673490276356966	6.334698055271393	411.1961975097656	411.1985778808594
1088	412.776611328125	13.4278					1	DETECTED	412.7766 m/z @13.43 [CD8367_2.mzXML]	412.776611328125	13.4278	12.139266666666666	14.953983333333333	2.8147166666666674	6418.97900390625	494249.1248992312	0	1182	0.5363752049652994	1.092217249586093	1.1844344991721856	412.77362060546875	412.7792663574219
1089	412.9731750488281	1.7692333333333332					1	DETECTED	412.9732 m/z @1.77 [CD8367_2.mzXML]	412.9731750488281	1.7692333333333332	1.7692333333333332	2.2932166666666665	0.5239833333333332	10328.0537109375	199592.03233947756	0	1182	0.3709395730590388	null	null	412.971923828125	412.974365234375
1090	413.1415100097656	9.356833333333332					1	DETECTED	413.1415 m/z @9.36 [CD8367_2.mzXML]	413.1415100097656	9.356833333333332	9.292966666666667	14.987883333333334	5.694916666666668	7507.7197265625	563338.8732717285	0	1182	0.07726154325398937	44.58442066805903	4.055703475887992	413.13470458984375	413.1512756347656
1091	413.26519775390625	1.6721666666666666					1	DETECTED	413.2652 m/z @1.67 [CD8367_2.mzXML]	413.26519775390625	1.6721666666666666	0.17451666666666668	19.983833333333333	19.809316666666668	13235.947265625	2192854.1502606506	0	1182	0.05835477834083669	2.7134037579260855	0.21174318328749742	413.26202392578125	413.2716979980469
1092	413.34063720703125	12.07075					1	DETECTED	413.3406 m/z @12.07 [CD8367_2.mzXML]	413.34063720703125	12.07075	11.778916666666667	16.09105	4.312133333333332	5971.15185546875	619634.9694522395	0	1182	2.482431929246763	7.3880068532267344	12.086897027602392	413.3378601074219	413.342529296875
1093	414.29913330078125	12.227066666666667					1	DETECTED	414.2991 m/z @12.23 [CD8367_2.mzXML]	414.29913330078125	12.227066666666667	11.630933333333333	15.8509	4.219966666666666	42469.90234375	1177955.821827025	0	1182	0.13825641884896633	2.9321416095468282	5.849302183701327	414.2939453125	414.3016357421875
1094	415.21051025390625	11.862366666666667					1	DETECTED	415.2105 m/z @11.86 [CD8367_2.mzXML]	415.21051025390625	11.862366666666667	9.373316666666666	12.4357	3.062383333333335	177324.515625	5192867.9899578905	1	1182	0.13363880208141232	0.5682900305173891	0.08955430140995883	415.20806884765625	415.21612548828125
1095	415.3028259277344	12.227066666666667					1	DETECTED	415.3028 m/z @12.23 [CD8367_2.mzXML]	415.3028259277344	12.227066666666667	9.389916666666666	15.4677	6.077783333333334	10090.5654296875	807473.7538050534	0	1182	0.09330784166973238	1.0711071556550291	0.8679479889822115	415.2972106933594	415.3046569824219
1096	416.2137451171875	11.909666666666668					1	DETECTED	416.2137 m/z @11.91 [CD8367_2.mzXML]	416.2137451171875	11.909666666666668	11.8291	12.156666666666666	0.3275666666666659	42873.73828125	381073.60864087025	0	1182	0.13141613709067101	2.0328920148944642	3.4274782543884834	416.2135314941406	416.2147216796875
1097	417.00225830078125	1.85475					1	DETECTED	417.0023 m/z @1.85 [CD8367_2.mzXML]	417.00225830078125	1.85475	1.6721666666666666	4.87195	3.1997833333333334	60548.6484375	1564629.912350037	0	1182	0.2532616235779337	2.1798359105000675	null	417.0	417.0033264160156
1098	417.2170104980469	11.878133333333333					1	DETECTED	417.2170 m/z @11.88 [CD8367_2.mzXML]	417.2170104980469	11.878133333333333	11.8291	11.973333333333333	0.14423333333333233	8025.63525390625	35708.218061218446	0	1182	0.05705846643200552	1.4707681849082508	1.9415363698165018	417.215576171875	417.2173767089844
1099	418.7463073730469	12.709633333333333					1	DETECTED	418.7463 m/z @12.71 [CD8367_2.mzXML]	418.7463073730469	12.709633333333333	11.69545	14.937433333333333	3.2419833333333337	11677.0263671875	734508.7176220702	0	1182	0.8312515865541314	1.5983221311071305	4.884546877967331	418.74407958984375	418.7486572265625
1100	418.8794860839844	1.5962833333333333					1	DETECTED	418.8795 m/z @1.60 [CD8367_2.mzXML]	418.8794860839844	1.5962833333333333	1.5672	13.620533333333332	12.053333333333333	41711.90234375	4944094.892459962	0	1182	0.04496678433047441	207.2206303724927	392.01165145748354	418.87445068359375	418.8794860839844
1101	419.3151550292969	5.319333333333334					1	DETECTED	419.3152 m/z @5.32 [CD8367_2.mzXML]	419.3151550292969	5.319333333333334	0.15625	19.983833333333333	19.827583333333333	2064.772216796875	1179667.7666942454	0	1182	19.004406831546472	1.9201300902238647	2.84026018044773	419.30963134765625	419.31768798828125
1102	420.1568298339844	11.117083333333333					1	DETECTED	420.1568 m/z @11.12 [CD8367_2.mzXML]	420.1568298339844	11.117083333333333	10.501916666666666	11.212266666666666	0.71035	8737.1123046875	157979.5444225463	0	1182	0.4358385880988038	0.577363858033053	0.1508226594115808	420.1568298339844	420.1587829589844
1103	420.7631530761719	12.366916666666667					1	DETECTED	420.7632 m/z @12.37 [CD8367_2.mzXML]	420.7631530761719	12.366916666666667	11.568150000000001	14.707066666666666	3.138916666666665	6007.3203125	578732.4735857542	0	1182	1.2805357046065762	1.9648520635980489	2.9297041271960977	420.75909423828125	420.7659912109375
1104	420.884033203125	1.6569666666666667					1	DETECTED	420.8840 m/z @1.66 [CD8367_2.mzXML]	420.884033203125	1.6569666666666667	1.6417	1.7039166666666667	0.06221666666666681	48675.51953125	103669.8619921876	0	1182	0.0344916905145638	2.037663755458507	3.0753275109170146	420.8838195800781	420.8849182128906
1105	421.7814025878906	14.285716666666668					1	DETECTED	421.7814 m/z @14.29 [CD8367_2.mzXML]	421.7814025878906	14.285716666666668	4.211650000000001	15.179	10.96735	24251.2734375	1769871.5091094365	0	1182	0.2648995336931055	0.5355511643664947	0.07805614369829189	421.77972412109375	421.7890930175781
1106	422.32537841796875	11.79595					1	DETECTED	422.3254 m/z @11.80 [CD8367_2.mzXML]	422.32537841796875	11.79595	11.76215	11.957683333333334	0.19553333333333356	20903.99609375	111739.39811035084	0	1182	0.08259058366929928	2.8925049309665254	9.04164761521672	422.3240966796875	422.32623291015625
1107	424.3410339355469	11.909666666666668					1	DETECTED	424.3410 m/z @11.91 [CD8367_2.mzXML]	424.3410339355469	11.909666666666668	11.846016666666666	12.504366666666666	0.6583500000000004	243639.828125	2036156.6434378128	1	1182	0.10678567982752085	3.2809299909339416	3.405713172032848	424.3403625488281	424.3431396484375
1108	424.7425231933594	1.7539166666666666					1	DETECTED	424.7425 m/z @1.75 [CD8367_2.mzXML]	424.7425231933594	1.7539166666666666	1.7039166666666667	7.394433333333334	5.690516666666667	9631.3115234375	1499379.1851809693	0	1182	0.06055558217890922	56.90516666666687	112.81033333333373	424.7364501953125	424.744384765625
1109	424.8956604003906	1.6264166666666666					1	DETECTED	424.8957 m/z @1.63 [CD8367_2.mzXML]	424.8956604003906	1.6264166666666666	1.58165	7.886	6.30435	71841.5234375	4207130.250691406	0	1182	0.05745233701087882	70.4134400595682	133.38879363231263	424.8956604003906	424.9007263183594
1110	426.3569030761719	12.0056					1	DETECTED	426.3569 m/z @12.01 [CD8367_2.mzXML]	426.3569030761719	12.0056	11.8939	12.692416666666666	0.7985166666666661	269283.1875	2305640.10230335	1	1182	0.10664404377695291	1.9710890637582288	1.7996184307414151	426.3479919433594	426.3572998046875
1111	426.8290710449219	1.7039166666666667					1	DETECTED	426.8291 m/z @1.70 [CD8367_2.mzXML]	426.8290710449219	1.7039166666666667	1.6875166666666668	17.236333333333334	15.548816666666667	16348.3837890625	2470982.6242369995	0	1182	0.19121706598125554	474.04928861788704	947.0985772357742	426.8202819824219	426.8302001953125
1112	427.0548400878906	9.389916666666666					1	DETECTED	427.0548 m/z @9.39 [CD8367_2.mzXML]	427.0548400878906	9.389916666666666	9.324133333333332	9.750566666666666	0.42643333333333366	22439.322265625	159784.91397732563	0	1182	0.10318967347811103	2.025359357234925	2.0090152047337297	427.05401611328125	427.0566101074219
1113	428.3725891113281	12.156666666666666					1	DETECTED	428.3726 m/z @12.16 [CD8367_2.mzXML]	428.3725891113281	12.156666666666666	12.07075	12.538583333333333	0.4678333333333331	54796.171875	488849.97529638576	0	1182	0.07752560188048463	1.7352919193405276	3.591685352486132	428.3632507324219	428.3734436035156
1114	428.82696533203125	1.6875166666666668					1	DETECTED	428.8270 m/z @1.69 [CD8367_2.mzXML]	428.82696533203125	1.6875166666666668	1.6875166666666668	1.7833833333333333	0.09586666666666654	8474.939453125	34399.663622802706	0	1182	0.07052171681200181	null	null	428.8262023925781	428.827392578125
1115	429.0516357421875	9.389916666666666					1	DETECTED	429.0516 m/z @9.39 [CD8367_2.mzXML]	429.0516357421875	9.389916666666666	9.324133333333332	9.526900000000001	0.20276666666666898	10887.0859375	59765.110457000934	0	1182	0.06927954286977922	1.685204260673078	2.0352882976201228	429.0506591796875	429.05181884765625
1116	429.2032470703125	10.530933333333333					1	DETECTED	429.2032 m/z @10.53 [CD8367_2.mzXML]	429.2032470703125	10.530933333333333	8.696766666666667	10.685033333333333	1.9882666666666662	7206.98583984375	249938.26715881334	0	1182	0.08426409953722391	0.5462181444355289	0.08264471141383618	429.1990051269531	429.2044677734375
1117	429.3759460449219	12.122000000000002					1	DETECTED	429.3759 m/z @12.12 [CD8367_2.mzXML]	429.3759460449219	12.122000000000002	11.615066666666667	15.143550000000001	3.528483333333334	18024.708984375	800703.4357045591	0	1182	0.08380692643926757	3.4467808419659987	4.533707022096604	429.3691101074219	429.37713623046875
1118	429.768310546875	14.13495					1	DETECTED	429.7683 m/z @14.13 [CD8367_2.mzXML]	429.768310546875	14.13495	14.039083333333334	14.904233333333334	0.8651499999999999	21356.6328125	404963.63134277315	0	1182	0.33511596695703716	4.217228858863064	6.518355255789407	429.76690673828125	429.7709045410156
1119	430.2433166503906	9.612416666666666					1	DETECTED	430.2433 m/z @9.61 [CD8367_2.mzXML]	430.2433166503906	9.612416666666666	9.5783	9.6823	0.1039999999999992	3444.315673828125	11636.295796936065	0	1182	0.04349480159638475	1.5241817293600615	2.048363458720123	430.24267578125	430.2444763183594
1120	430.37860107421875	13.491033333333332					1	DETECTED	430.3786 m/z @13.49 [CD8367_2.mzXML]	430.37860107421875	13.491033333333332	0.10105	19.764499999999998	19.663449999999997	12041.8955078125	1669463.7774166248	0	1182	1.6305053151161086	0.7641481850744717	0.9900130114614686	430.37567138671875	430.3885803222656
1121	430.3900146484375	13.397					1	DETECTED	430.3900 m/z @13.40 [CD8367_2.mzXML]	430.3900146484375	13.397	0.21093333333333333	19.983833333333333	19.7729	9025.8525390625	1599823.6438450322	0	1182	0.7526099150772261	1.4121856028881439	1.813539401771729	430.38861083984375	430.39239501953125
1122	430.9129943847656	1.6417					1	DETECTED	430.9130 m/z @1.64 [CD8367_2.mzXML]	430.9129943847656	1.6417	1.5962833333333333	8.211683333333333	6.6154	153269.75	844041.6215157781	0	1182	0.039764906294704305	0.9784921946723167	0.8919309895210646	430.9125671386719	430.9191589355469
1123	431.1786804199219	12.5728					1	DETECTED	431.1787 m/z @12.57 [CD8367_2.mzXML]	431.1786804199219	12.5728	2.6630833333333332	14.165116666666668	11.502033333333335	12003.8466796875	1264815.4827450565	0	1182	0.3050882695645907	0.5803411802893793	0.16068236057875857	431.16900634765625	431.1865234375
1124	431.3147888183594	12.726866666666666					1	DETECTED	431.3148 m/z @12.73 [CD8367_2.mzXML]	431.3147888183594	12.726866666666666	12.38425	12.825966666666666	0.4417166666666663	22057.798828125	258202.57923754957	0	1182	0.12107545906890671	0.6446222697864475	0.28924453957289503	431.3136291503906	431.3148498535156
1125	432.2375183105469	11.862366666666667					1	DETECTED	432.2375 m/z @11.86 [CD8367_2.mzXML]	432.2375183105469	11.862366666666667	11.8291	12.087316666666668	0.25821666666666765	25993.521484375	190284.56446423416	0	1182	0.14329710444333088	3.8810120240481756	4.632703988504731	432.2358703613281	432.2378234863281
1126	432.3097229003906	12.227066666666667					1	DETECTED	432.3097 m/z @12.23 [CD8367_2.mzXML]	432.3097229003906	12.227066666666667	11.630933333333333	12.809816666666668	1.178883333333335	32694.0390625	510494.48428759776	0	1182	0.0917837250679785	0.9887748825766046	1.0152571172265248	432.30865478515625	432.3193054199219
1127	432.7623291015625	12.589466666666668					1	DETECTED	432.7623 m/z @12.59 [CD8367_2.mzXML]	432.7623291015625	12.589466666666668	12.054	13.539299999999999	1.4852999999999987	7023.08544921875	301801.44441699213	0	1182	0.5421257294746376	1.386921065737047	1.7738421314740938	432.7604675292969	432.7648010253906
1128	432.9766540527344	1.84					1	DETECTED	432.9767 m/z @1.84 [CD8367_2.mzXML]	432.9766540527344	1.84	1.6875166666666668	2.4853	0.7977833333333333	33909.84375	742089.6772499391	0	1182	3.6066755172903053	2.6159689583561048	2.1606644101355528	432.9755554199219	432.978515625
1129	433.313720703125	12.227066666666667					1	DETECTED	433.3137 m/z @12.23 [CD8367_2.mzXML]	433.313720703125	12.227066666666667	12.191966666666668	12.366916666666667	0.17494999999999905	10056.029296875	55834.131112853756	0	1182	0.09003532496280364	2.492165242165235	4.204438661831243	433.3121643066406	433.31494140625
1130	435.1495056152344	12.0056					1	DETECTED	435.1495 m/z @12.01 [CD8367_2.mzXML]	435.1495056152344	12.0056	11.536516666666667	12.261966666666666	0.7254499999999986	33402.22265625	399071.90850488335	0	1182	0.10158847022302098	0.7732634570971761	0.4431245197170439	435.149169921875	435.158447265625
1131	435.33258056640625	10.516516666666666					1	DETECTED	435.3326 m/z @10.52 [CD8367_2.mzXML]	435.33258056640625	10.516516666666666	10.459483333333333	11.745266666666668	1.2857833333333346	6282.26708984375	274630.6147215577	0	1182	0.10123409766373825	11.272209234365935	21.54441846873187	435.330078125	435.33416748046875
1132	436.85797119140625	1.6569666666666667					1	DETECTED	436.8580 m/z @1.66 [CD8367_2.mzXML]	436.85797119140625	1.6569666666666667	1.6417	1.7039166666666667	0.06221666666666681	19384.939453125	49142.62322851566	0	1182	0.04045481618736324	2.037663755458507	3.0753275109170146	436.8575439453125	436.8674011230469
1133	437.1924743652344	11.862366666666667					1	DETECTED	437.1925 m/z @11.86 [CD8367_2.mzXML]	437.1924743652344	11.862366666666667	11.812416666666667	12.227066666666667	0.41464999999999996	137429.34375	1116094.5913283732	0	1182	0.20323600464611857	3.887718125142763	5.899552753071835	437.1922912597656	437.1930847167969
1134	437.28656005859375	12.261966666666666					1	DETECTED	437.2866 m/z @12.26 [CD8367_2.mzXML]	437.28656005859375	12.261966666666666	6.6343	12.40135	5.767050000000001	6864.328125	1099142.8514061582	0	1182	5.713816176051335	0.512383758810638	0.024767517621276092	437.2857971191406	437.2948303222656
1135	438.23455810546875	10.29855					1	DETECTED	438.2346 m/z @10.30 [CD8367_2.mzXML]	438.23455810546875	10.29855	10.24465	10.350666666666665	0.10601666666666532	4518.22412109375	18868.35265197753	0	1182	0.07735537619578103	0.9834570191712831	0.9669140383425664	438.23370361328125	438.2352294921875
1136	438.2978515625	13.336233333333332					1	DETECTED	438.2979 m/z @13.34 [CD8367_2.mzXML]	438.2978515625	13.336233333333332	13.275933333333334	13.5879	0.31196666666666495	5935.00146484375	63915.441842651206	0	1182	0.1251695615788755	2.5867882808182023	4.173576561636405	438.2959289550781	438.2991027832031
1137	438.9838562011719	1.7974166666666667					1	DETECTED	438.9839 m/z @1.80 [CD8367_2.mzXML]	438.9838562011719	1.7974166666666667	1.6569666666666667	2.3491500000000003	0.6921833333333336	47124.56640625	705973.5823620607	0	1182	0.09282667416307788	3.241279950542118	3.443031833615625	438.9824523925781	438.985107421875
1138	442.8782958984375	1.55275					1	DETECTED	442.8783 m/z @1.55 [CD8367_2.mzXML]	442.8782958984375	1.55275	1.4788999999999999	11.389433333333333	9.910533333333333	14289.4794921875	4341668.966376831	0	1182	0.07887736797704248	67.09907470097026	133.19814940194053	442.8778076171875	442.8821105957031
1139	443.4199523925781	12.227066666666667					1	DETECTED	443.4200 m/z @12.23 [CD8367_2.mzXML]	443.4199523925781	12.227066666666667	12.07075	12.38425	0.31349999999999945	5970.01806640625	69859.44471569806	0	1182	0.12062102309487877	1.0027721505490945	1.005544301098189	443.418212890625	443.42144775390625
1140	444.238037109375	8.277750000000001					1	DETECTED	444.2380 m/z @8.28 [CD8367_2.mzXML]	444.238037109375	8.277750000000001	7.921233333333333	8.472150000000001	0.5509166666666676	2306.4970703125	39119.48144924927	0	1182	0.21401075105357492	0.7726380253377579	0.5452760506755159	444.2354736328125	444.2399597167969
1141	445.3666076660156	12.825966666666666					1	DETECTED	445.3666 m/z @12.83 [CD8367_2.mzXML]	445.3666076660156	12.825966666666666	11.8939	14.723233333333333	2.8293333333333326	9451.1767578125	643062.6285510248	0	1182	1.096679661405739	1.5177741220227463	1.6885501297490646	445.364013671875	445.3687438964844
1142	445.3992919921875	12.3496					1	DETECTED	445.3993 m/z @12.35 [CD8367_2.mzXML]	445.3992919921875	12.3496	5.895433333333333	12.453333333333335	6.557900000000002	8684.9267578125	1072714.3575611576	0	1182	0.08403703304913002	0.508036152356359	0.016072304712718036	445.39727783203125	445.40069580078125
1143	446.2521667480469	11.568150000000001					1	DETECTED	446.2522 m/z @11.57 [CD8367_2.mzXML]	446.2521667480469	11.568150000000001	8.765983333333333	18.276666666666664	9.510683333333331	248922.421875	4414618.113102907	1	1182	0.12013257364860053	3.907720500204523	3.9351138504826753	446.24542236328125	446.2557067871094
1144	446.886962890625	1.6417					1	DETECTED	446.8870 m/z @1.64 [CD8367_2.mzXML]	446.886962890625	1.6417	1.5962833333333333	1.6569666666666667	0.06068333333333342	66136.6171875	131481.77381054734	0	1182	0.039710922040042895	0.6709321222259462	0.37344989076344953	446.88671875	446.8896179199219
1145	447.2138977050781	10.516516666666666					1	DETECTED	447.2139 m/z @10.52 [CD8367_2.mzXML]	447.2138977050781	10.516516666666666	10.445533333333334	16.848	6.402466666666665	112347.1640625	1674341.6335122667	0	1182	0.10955996992460726	3.165059275561672	3.3755089972800887	447.2111511230469	447.2203369140625
1146	447.3457336425781	14.3464					1	DETECTED	447.3457 m/z @14.35 [CD8367_2.mzXML]	447.3457336425781	14.3464	11.973333333333333	15.9434	3.9700666666666677	6458.5087890625	709624.5896361389	0	1182	0.6018037911753193	0.8364844364535344	0.5424137031890398	447.34259033203125	447.3477783203125
1147	448.34124755859375	11.878133333333333					1	DETECTED	448.3412 m/z @11.88 [CD8367_2.mzXML]	448.34124755859375	11.878133333333333	3.0031166666666667	15.25065	12.247533333333333	18958.3984375	1373752.918743897	0	1182	0.11676655589355711	0.6900005821585312	101.82843321177587	448.338134765625	448.3493347167969
1148	448.9492492675781	1.7833833333333333					1	DETECTED	448.9492 m/z @1.78 [CD8367_2.mzXML]	448.9492492675781	1.7833833333333333	1.7833833333333333	2.19415	0.4107666666666667	6549.53662109375	104975.12938830562	0	1182	0.36688975152416936	null	null	448.9478759765625	448.9508056640625
1149	449.0118713378906	1.6569666666666667					1	DETECTED	449.0119 m/z @1.66 [CD8367_2.mzXML]	449.0118713378906	1.6569666666666667	1.6417	1.721	0.07930000000000015	19330.03125	43974.70889807135	0	1182	0.03560514122906033	2.738688946906355	3.980568260590662	449.0100402832031	449.01220703125
1150	449.2003173828125	12.3496					1	DETECTED	449.2003 m/z @12.35 [CD8367_2.mzXML]	449.2003173828125	12.3496	5.738083333333334	12.5558	6.817716666666666	12577.0458984375	1342598.1244577635	0	1182	0.31934540547262813	0.5155940013763861	0.031188002752772163	449.1999816894531	449.20538330078125
1151	450.3570556640625	13.052666666666665					1	DETECTED	450.3571 m/z @13.05 [CD8367_2.mzXML]	450.3570556640625	13.052666666666665	0.10105	20.002166666666668	19.901116666666667	58576.9609375	2867525.146936739	0	1182	0.14219539777412749	6.070772217684605	0.5616007842214292	450.3531494140625	450.3616638183594
1152	453.1671447753906	11.878133333333333					1	DETECTED	453.1671 m/z @11.88 [CD8367_2.mzXML]	453.1671447753906	11.878133333333333	7.6053	11.92515	4.319850000000001	6223.380859375	632697.6938856508	0	1182	0.11125876950388047	0.5055018137847643	0.011003627569528687	453.16357421875	453.16754150390625
1153	453.2965087890625	12.726866666666666					1	DETECTED	453.2965 m/z @12.73 [CD8367_2.mzXML]	453.2965087890625	12.726866666666666	12.709633333333333	12.84175	0.13211666666666666	9526.62890625	45726.13671838396	0	1182	0.15226119254859327	3.833172147001912	6.666344294003824	453.2959289550781	453.29742431640625
1154	453.3434143066406	10.501916666666666					1	DETECTED	453.3434 m/z @10.50 [CD8367_2.mzXML]	453.3434143066406	10.501916666666666	9.993333333333334	18.33216666666667	8.338833333333335	88719.8359375	1464159.3551301274	0	1182	0.1165450763106648	1.9025423634925736	3.203510385197231	453.33868408203125	453.3452453613281
1155	454.2915954589844	13.052666666666665					1	DETECTED	454.2916 m/z @13.05 [CD8367_2.mzXML]	454.2915954589844	13.052666666666665	12.7439	15.05615	2.3122500000000006	33906.61328125	495739.0190808104	0	1182	0.06716647016786581	3.2427634005142605	5.803431238967069	454.28887939453125	454.2991027832031
1156	454.3883361816406	12.174133333333334					1	DETECTED	454.3883 m/z @12.17 [CD8367_2.mzXML]	454.3883361816406	12.174133333333334	9.629533333333335	12.296933333333333	2.667399999999999	8662.4912109375	350569.60248339863	0	1182	0.15116746988446828	0.5241295291990883	0.04825905839817647	454.3797912597656	454.3892822265625
1157	454.9585266113281	1.7974166666666667					1	DETECTED	454.9585 m/z @1.80 [CD8367_2.mzXML]	454.9585266113281	1.7974166666666667	1.6875166666666668	2.33495	0.6474333333333333	23108.287109375	425563.53518920863	0	1182	0.22931946603490005	2.9455565665756778	4.827602913411354	454.95477294921875	454.95953369140625
1158	455.31256103515625	12.692416666666666					1	DETECTED	455.3126 m/z @12.69 [CD8367_2.mzXML]	455.31256103515625	12.692416666666666	12.3496	18.6635	6.3138999999999985	4671.57958984375	576677.7327878416	0	1182	0.0862151358652028	9.208857990179416	17.41771598035883	455.3045959472656	455.31256103515625
1159	456.4022521972656	12.3319					1	DETECTED	456.4023 m/z @12.33 [CD8367_2.mzXML]	456.4022521972656	12.3319	5.738083333333334	12.40135	6.663266666666667	3206.385986328125	695662.8741178589	0	1182	0.07161651061553265	0.505266297465555	0.01053259493110994	456.39508056640625	456.4058532714844
1160	458.8558044433594	1.55275					1	DETECTED	458.8558 m/z @1.55 [CD8367_2.mzXML]	458.8558044433594	1.55275	1.4485999999999999	4.956316666666667	3.507716666666667	35579.03125	1180453.1434794925	0	1182	0.10257542663417052	17.169007876285157	37.408405319238284	458.8483581542969	458.856201171875
1161	459.2474060058594	13.142466666666667					1	DETECTED	459.2474 m/z @13.14 [CD8367_2.mzXML]	459.2474060058594	13.142466666666667	11.76215	13.636750000000001	1.874600000000001	20277.919921875	489469.0349161381	0	1182	0.2036319770491577	0.6790470785689274	2.9229842565170143	459.2406005859375	459.2490234375
1162	460.9650573730469	1.7833833333333333					1	DETECTED	460.9651 m/z @1.78 [CD8367_2.mzXML]	460.9650573730469	1.7833833333333333	1.6569666666666667	2.3491500000000003	0.6921833333333336	21744.142578125	298080.2640815431	0	1182	0.2685390357473818	2.7377059986816104	3.9705972962167118	460.9625549316406	460.968017578125
1163	461.06085205078125	9.191483333333334					1	DETECTED	461.0609 m/z @9.19 [CD8367_2.mzXML]	461.06085205078125	9.191483333333334	8.992600000000001	14.707066666666666	5.714466666666665	6208.99462890625	258262.09500595083	0	1182	0.3767861233520904	14.366378949132686	0.4632617103384034	461.0591735839844	461.0688781738281
1164	463.1571350097656	10.172833333333333					1	DETECTED	463.1571 m/z @10.17 [CD8367_2.mzXML]	463.1571350097656	10.172833333333333	10.137483333333334	10.226966666666668	0.0894833333333338	3018.393310546875	10477.412054809634	0	1182	0.4625231224999524	1.2656765676567965	1.531353135313593	463.1568298339844	463.1590270996094
1165	464.2181701660156	10.60575					1	DETECTED	464.2182 m/z @10.61 [CD8367_2.mzXML]	464.2181701660156	10.60575	4.448049999999999	10.701483333333334	6.2534333333333345	10160.4658203125	587256.5483096009	0	1182	0.15382893386366803	0.5077734652007514	0.01606021640456607	464.21197509765625	464.21923828125
1166	466.3282470703125	12.038166666666665					1	DETECTED	466.3282 m/z @12.04 [CD8367_2.mzXML]	466.3282470703125	12.038166666666665	11.745266666666668	12.3496	0.604333333333333	6398.1376953125	125987.39854406736	0	1182	0.08099033184100435	1.0316376465232804	1.0632752930465608	466.32666015625	466.3304443359375
1167	468.30718994140625	12.640533333333334					1	DETECTED	468.3072 m/z @12.64 [CD8367_2.mzXML]	468.30718994140625	12.640533333333334	12.504366666666666	13.397	0.8926333333333343	148196.140625	1592830.5770538345	1	1182	0.13666088311299873	1.1835293060087064	1.661500738994321	468.30535888671875	468.3096008300781
1168	469.32720947265625	14.423333333333334					1	DETECTED	469.3272 m/z @14.42 [CD8367_2.mzXML]	469.32720947265625	14.423333333333334	8.661750000000001	15.376733333333334	6.714983333333333	5959.18896484375	859715.8515816046	0	1182	0.14946468519211997	0.5827376733826061	0.12415352136999662	469.3255310058594	469.3317565917969
1169	469.3877258300781	12.314583333333333					1	DETECTED	469.3877 m/z @12.31 [CD8367_2.mzXML]	469.3877258300781	12.314583333333333	11.989516666666667	13.92325	1.9337333333333326	10805.3408203125	493446.1224243168	0	1182	0.2929903644167773	2.974364232977852	4.948728465955704	469.38677978515625	469.3897399902344
1170	472.30255126953125	12.227066666666667					1	DETECTED	472.3026 m/z @12.23 [CD8367_2.mzXML]	472.30255126953125	12.227066666666667	11.679033333333333	12.48755	0.8085166666666677	26694.576171875	420383.6630911864	0	1182	0.08072853539827562	0.7376528191715827	0.30028408185657324	472.3006286621094	472.30291748046875
1171	474.28375244140625	11.909666666666668					1	DETECTED	474.2838 m/z @11.91 [CD8367_2.mzXML]	474.28375244140625	11.909666666666668	11.812416666666667	12.709633333333333	0.8972166666666652	481484.46875	4942382.667639176	1	1182	0.1340419987076391	2.4363552252952845	3.0186152536014133	474.28240966796875	474.28497314453125
1172	474.83349609375	1.5672					1	DETECTED	474.8335 m/z @1.57 [CD8367_2.mzXML]	474.83349609375	1.5672	1.4639666666666666	1.58165	0.11768333333333336	36427.6171875	149418.222522461	0	1182	0.06855387409776093	0.5699870842751054	0.13374588367362403	474.8330383300781	474.83404541015625
1173	475.3251037597656	10.501916666666666					1	DETECTED	475.3251 m/z @10.50 [CD8367_2.mzXML]	475.3251037597656	10.501916666666666	10.155216666666666	10.701483333333334	0.5462666666666678	37967.6328125	277297.56846710225	0	1182	0.11075524396001057	1.395279212025744	2.4360859744755348	475.3233642578125	475.3269348144531
1174	476.93963623046875	1.7974166666666667					1	DETECTED	476.9396 m/z @1.80 [CD8367_2.mzXML]	476.93963623046875	1.7974166666666667	1.6721666666666666	3.883883333333333	2.2117166666666663	18982.00390625	384027.7117914734	0	1182	0.10026474531034046	8.829208250166326	4.660301486621644	476.93817138671875	476.945068359375
1175	478.29156494140625	12.87275					1	DETECTED	478.2916 m/z @12.87 [CD8367_2.mzXML]	478.29156494140625	12.87275	12.726866666666666	13.397	0.6701333333333341	119994.890625	1244640.8341522226	0	1182	0.09810247361993163	2.2968125214212223	3.5936250428424446	478.28741455078125	478.2922058105469
1176	478.3276672363281	13.202483333333333					1	DETECTED	478.3277 m/z @13.20 [CD8367_2.mzXML]	478.3276672363281	13.202483333333333	11.536516666666667	15.759116666666667	4.2226	82996.171875	2699421.156547275	0	1182	0.15907901107257238	1.0582115983138816	0.4249627644781159	478.3258361816406	478.3322448730469
1177	479.294921875	12.87275					1	DETECTED	479.2949 m/z @12.87 [CD8367_2.mzXML]	479.294921875	12.87275	7.394433333333334	12.917966666666667	5.523533333333333	28717.8984375	2855463.4766303096	0	1182	0.054235649365729444	0.5041268759564221	0.008253751912844278	479.294921875	479.2995300292969
1178	480.3075256347656	13.202483333333333					1	DETECTED	480.3075 m/z @13.20 [CD8367_2.mzXML]	480.3075256347656	13.202483333333333	12.902916666666666	13.32095	0.4180333333333337	22393.203125	297713.3603745118	0	1182	0.09750558267061038	0.6977300545231996	0.3954601090463991	480.2977294921875	480.3079528808594
1179	480.3433837890625	13.443416666666668					1	DETECTED	480.3434 m/z @13.44 [CD8367_2.mzXML]	480.3433837890625	13.443416666666668	5.895433333333333	14.642766666666667	8.747333333333334	77826.2421875	5313352.5188171975	0	1182	0.2660851800875932	0.5332664331985274	0.06138182973421465	480.3428649902344	480.3511047363281
1180	482.3229675292969	12.87275					1	DETECTED	482.3230 m/z @12.87 [CD8367_2.mzXML]	482.3229675292969	12.87275	6.457583333333333	15.358866666666668	8.901283333333335	35987.78515625	1759764.9388710016	0	1182	0.14029661602209842	0.6564254469261545	19.873023766093073	482.3157653808594	482.32464599609375
1181	482.3593444824219	13.702433333333333					1	DETECTED	482.3593 m/z @13.70 [CD8367_2.mzXML]	482.3593444824219	13.702433333333333	3.1498500000000003	15.21495	12.0651	91035.7734375	5154973.660281739	0	1182	0.3550220414106544	0.5412010151557276	4.6891076654749755	482.3565368652344	482.36065673828125
1182	483.3624572753906	13.769133333333334					1	DETECTED	483.3625 m/z @13.77 [CD8367_2.mzXML]	483.3624572753906	13.769133333333334	13.572049999999999	14.658616666666667	1.086566666666668	21428.96484375	440545.7593594968	0	1182	0.18630140795137073	2.360018518265779	3.510825752869854	483.3607177734375	483.3659973144531
1183	484.08111572265625	11.196966666666667					1	DETECTED	484.0811 m/z @11.20 [CD8367_2.mzXML]	484.08111572265625	11.196966666666667	10.717316666666667	11.989516666666667	1.2721999999999998	434752.6875	4556020.768024468	1	1182	0.09611570061967534	0.6418339500062551	0.6209798615354181	484.0798034667969	484.0826110839844
1184	486.0777587890625	11.196966666666667					1	DETECTED	486.0778 m/z @11.20 [CD8367_2.mzXML]	486.0777587890625	11.196966666666667	5.912816666666667	11.584016666666667	5.6712	129623.328125	1947771.7133516518	0	1182	0.1415084812356966	0.9683131321196875	0.5571529247915368	486.0724792480469	486.0788879394531
1185	487.3190612792969	14.516633333333335					1	DETECTED	487.3191 m/z @14.52 [CD8367_2.mzXML]	487.3190612792969	14.516633333333335	13.8719	17.0885	3.2165999999999997	155965.90625	5223407.488969427	0	1182	0.42019021757992014	1.1325099566214913	1.162648769587947	487.3160095214844	487.3223876953125
1186	489.3359375	15.558983333333334					1	DETECTED	489.3359 m/z @15.56 [CD8367_2.mzXML]	489.3359375	15.558983333333334	9.88745	17.497166666666665	7.609716666666666	19174.158203125	1773943.0563711864	0	1182	0.9776132258859107	0.6313270050348121	1.1024015237084293	489.33074951171875	489.34051513671875
1187	490.28924560546875	12.692416666666666					1	DETECTED	490.2892 m/z @12.69 [CD8367_2.mzXML]	490.28924560546875	12.692416666666666	12.623416666666666	12.7935	0.17008333333333425	13386.96484375	94880.34438549826	0	1182	0.18253457795385586	1.2324879227053056	1.4649758454106114	490.28778076171875	490.28955078125
1188	490.4242248535156	12.761					1	DETECTED	490.4242 m/z @12.76 [CD8367_2.mzXML]	490.4242248535156	12.761	12.054	13.7189	1.6648999999999994	14210.0625	522772.4916233527	0	1182	0.20880337329004028	1.1774398868458287	1.351215276372451	490.4219055175781	490.4259338378906
1189	491.3691101074219	12.3319					1	DETECTED	491.3691 m/z @12.33 [CD8367_2.mzXML]	491.3691101074219	12.3319	11.957683333333334	17.942833333333333	5.985149999999999	9573.1982421875	640041.2392861326	0	1182	0.14938530129574268	7.996904645259009	14.993809290518017	491.3656311035156	491.37054443359375
1190	491.5555419921875	13.202483333333333					1	DETECTED	491.5555 m/z @13.20 [CD8367_2.mzXML]	491.5555419921875	13.202483333333333	12.9766	13.523200000000001	0.5466000000000015	17048.822265625	248079.2095678713	0	1182	0.1782784034754723	1.2027006623651002	1.343465182776358	491.5545349121094	491.5603942871094
1191	492.88262939453125	1.6264166666666666					1	DETECTED	492.8826 m/z @1.63 [CD8367_2.mzXML]	492.88262939453125	1.6264166666666666	1.58165	1.6569666666666667	0.0753166666666667	29247.91015625	83926.77300195314	0	1182	0.05080279265633436	0.8412137006701427	0.6775825625993563	492.88262939453125	492.88690185546875
1192	494.32269287109375	12.761					1	DETECTED	494.3227 m/z @12.76 [CD8367_2.mzXML]	494.32269287109375	12.761	12.6062	14.547766666666666	1.9415666666666667	246520.140625	2902656.886931215	1	1182	0.13991070535076133	1.5697803187341948	2.224293957514671	494.322265625	494.3255615234375
1193	496.3368835449219	13.202483333333333					1	DETECTED	496.3369 m/z @13.20 [CD8367_2.mzXML]	496.3368835449219	13.202483333333333	7.50005	18.700499999999998	11.200449999999998	5217327.5	9.049739941757004E7	1	1182	0.17362526996042327	1.6046819218819333	1.937173715029445	496.33367919921875	496.3415832519531
1194	496.9444885253906	1.7833833333333333					1	DETECTED	496.9445 m/z @1.78 [CD8367_2.mzXML]	496.9444885253906	1.7833833333333333	1.6875166666666668	2.265433333333333	0.5779166666666664	10850.595703125	128988.39051928706	0	1182	0.06963655777960542	3.014168984700976	6.929348276428813	496.94024658203125	496.9459533691406
1195	497.3418273925781	13.202483333333333					1	DETECTED	497.3418 m/z @13.20 [CD8367_2.mzXML]	497.3418273925781	13.202483333333333	11.646516666666667	15.869216666666667	4.2227	1131279.125	2.0775023700237017E7	0	1182	0.1722599464421375	5.340709251886882	7.385428600828898	497.3406066894531	497.343017578125
1196	498.900146484375	1.6417					1	DETECTED	498.9001 m/z @1.64 [CD8367_2.mzXML]	498.900146484375	1.6417	1.5962833333333333	1.6721666666666666	0.0758833333333333	49121.4140625	104653.35228710953	0	1182	0.029789834353477485	0.8266677925638718	0.7052165079287211	498.8999328613281	498.901611328125
1197	499.34710693359375	13.172516666666667					1	DETECTED	499.3471 m/z @13.17 [CD8367_2.mzXML]	499.34710693359375	13.172516666666667	9.324133333333332	13.78565	4.461516666666668	26146.240234375	858302.6175929572	0	1182	0.15690110196801577	0.5796611564163306	5.660500296069424	499.3455505371094	499.35211181640625
1198	500.0765380859375	10.950783333333334					1	DETECTED	500.0765 m/z @10.95 [CD8367_2.mzXML]	500.0765380859375	10.950783333333334	0.4483166666666667	11.0673	10.618983333333333	12130.341796875	985979.2770667421	0	1182	0.5656430253210676	0.536702268059575	0.07457502853974023	500.0750427246094	500.07928466796875
1199	500.27984619140625	11.878133333333333					1	DETECTED	500.2798 m/z @11.88 [CD8367_2.mzXML]	500.27984619140625	11.878133333333333	11.8291	13.0375	1.2083999999999993	31554.53125	533923.1724299327	0	1182	1.0103614896269182	3.1940028005525147	23.51257966671544	500.2728271484375	500.2809753417969
1200	501.1883239746094	13.172516666666667					1	DETECTED	501.1883 m/z @13.17 [CD8367_2.mzXML]	501.1883239746094	13.172516666666667	8.211683333333333	16.40315	8.191466666666667	16045.73828125	1123113.7014411315	0	1182	0.5069368971493642	0.8256139761464808	29.030886599040997	501.1856994628906	501.1982727050781
1201	502.1105651855469	10.28035					1	DETECTED	502.1106 m/z @10.28 [CD8367_2.mzXML]	502.1105651855469	10.28035	10.119933333333334	10.384649999999999	0.26471666666666493	7761.88525390625	68209.08348562599	0	1182	0.16734366626039154	0.8573628335272074	0.010464070734077773	502.1091613769531	502.1116943359375
1202	502.2913818359375	12.825966666666666					1	DETECTED	502.2914 m/z @12.83 [CD8367_2.mzXML]	502.2913818359375	12.825966666666666	12.692416666666666	13.443416666666668	0.7510000000000012	73159.3359375	734757.8174882791	0	1182	0.09763154166873278	2.4850713622824316	1.3358634575990878	502.2892150878906	502.29217529296875
1203	503.294921875	12.84175					1	DETECTED	503.2949 m/z @12.84 [CD8367_2.mzXML]	503.294921875	12.84175	12.7935	13.0375	0.24399999999999977	19252.07421875	149657.34812158134	0	1182	0.08373515369196483	2.5284974093264507	4.0569948186529015	503.2936096191406	503.29534912109375
1204	504.30731201171875	13.0375					1	DETECTED	504.3073 m/z @13.04 [CD8367_2.mzXML]	504.30731201171875	13.0375	10.516516666666666	13.939966666666667	3.4234500000000008	7140.3203125	464967.1283449402	0	1182	0.08131943658218077	0.6789910021882997	0.35798200437659927	504.3018798828125	504.3089599609375
1205	505.34912109375	12.453333333333335					1	DETECTED	505.3491 m/z @12.45 [CD8367_2.mzXML]	505.34912109375	12.453333333333335	12.4357	13.261166666666666	0.8254666666666655	5307.59130859375	203685.71609716758	0	1182	0.08423622346859538	23.406427221170734	45.81285444234147	505.3472900390625	505.3499450683594
1206	506.3587646484375	14.13495					1	DETECTED	506.3588 m/z @14.13 [CD8367_2.mzXML]	506.3587646484375	14.13495	11.7121	19.471833333333333	7.759733333333333	16561.029296875	1240873.0095883782	0	1182	0.7838994203135279	0.7377932301287964	0.3945068901316097	506.35162353515625	506.3623962402344
1207	507.32281494140625	13.202483333333333					1	DETECTED	507.3228 m/z @13.20 [CD8367_2.mzXML]	507.32281494140625	13.202483333333333	12.991366666666666	13.305416666666668	0.3140500000000017	10995.4326171875	121470.17601855527	0	1182	0.15825135102738308	0.7437830583405719	0.48756611668114375	507.32037353515625	507.32769775390625
1208	508.3747253417969	13.92325					1	DETECTED	508.3747 m/z @13.92 [CD8367_2.mzXML]	508.3747253417969	13.92325	11.778916666666667	15.34065	3.5617333333333328	44522.0703125	1801013.2417261363	0	1182	0.30454698146023773	0.8163740290890686	0.4537767819181771	508.3723449707031	508.3766174316406
1209	509.3330078125	12.917966666666667					1	DETECTED	509.3330 m/z @12.92 [CD8367_2.mzXML]	509.3330078125	12.917966666666667	12.857633333333332	13.06755	0.2099166666666683	11477.3037109375	70994.02264111333	0	1182	0.07256099016945328	1.739640883977888	2.479281767955776	509.3321838378906	509.33428955078125
1210	510.3539123535156	13.459					1	DETECTED	510.3539 m/z @13.46 [CD8367_2.mzXML]	510.3539123535156	13.459	4.8552	14.871166666666666	10.015966666666666	57474.52734375	2243307.9018902276	0	1182	0.1719237566556462	4.483193000805258	3.3145775675139166	510.35101318359375	510.36029052734375
1211	512.3335571289062	11.957683333333334					1	DETECTED	512.3336 m/z @11.96 [CD8367_2.mzXML]	512.3335571289062	11.957683333333334	11.846016666666666	12.857633333333332	1.0116166666666668	87210.453125	881046.3519196777	0	1182	0.09182363349942158	1.7362716566776386	8.169110514604021	512.329833984375	512.3342895507812
1212	514.8734741210938	1.6417					1	DETECTED	514.8735 m/z @1.64 [CD8367_2.mzXML]	514.8734741210938	1.6417	1.6112166666666667	1.6721666666666666	0.06094999999999984	15198.04296875	39699.59204882816	0	1182	0.049188072170209596	0.999726626571899	0.9994532531437981	514.8734741210938	514.8778076171875
1213	515.20556640625	12.917966666666667					1	DETECTED	515.2056 m/z @12.92 [CD8367_2.mzXML]	515.20556640625	12.917966666666667	12.902916666666666	13.0375	0.1345833333333335	13481.60546875	57507.65571801798	0	1182	0.06424205754712276	4.471207087486029	7.942414174972057	515.205322265625	515.2100219726562
1214	515.3114624023438	13.142466666666667					1	DETECTED	515.3115 m/z @13.14 [CD8367_2.mzXML]	515.3114624023438	13.142466666666667	13.06755	13.459	0.39144999999999897	43889.98046875	414376.81035290536	0	1182	0.20101619526468895	2.5461839138820035	2.7515919704889824	515.310791015625	515.3130493164062
1215	516.0723266601562	9.767466666666667					1	DETECTED	516.0723 m/z @9.77 [CD8367_2.mzXML]	516.0723266601562	9.767466666666667	7.7114	10.785383333333334	3.0739833333333335	5958.298828125	211115.1907987367	0	1182	0.9339760624970417	0.7475398009143671	2.0236631176387037	516.0699462890625	516.0741577148438
1216	516.3045043945312	12.77715					1	DETECTED	516.3045 m/z @12.78 [CD8367_2.mzXML]	516.3045043945312	12.77715	12.623416666666666	14.180416666666668	1.5570000000000022	26690.412109375	527442.703877564	0	1182	0.1298883785992615	5.063963573287028	10.886704368340178	516.303955078125	516.3057250976562
1217	517.3667602539062	14.821383333333333					1	DETECTED	517.3668 m/z @14.82 [CD8367_2.mzXML]	517.3667602539062	14.821383333333333	14.516633333333335	16.4583	1.9416666666666664	12183.84375	452773.7919756166	0	1182	0.49158263457496254	2.2964016807729215	3.7233776474610285	517.3629760742188	517.3682861328125
1218	518.3202514648438	13.202483333333333					1	DETECTED	518.3203 m/z @13.20 [CD8367_2.mzXML]	518.3202514648438	13.202483333333333	5.7558	14.59465	8.83885	284233.53125	1.7173707936103646E7	1	1182	0.2048823578435286	0.5748514925870477	1.864373137964039	518.3182983398438	518.3226928710938
1219	518.4590454101562	12.857633333333332					1	DETECTED	518.4590 m/z @12.86 [CD8367_2.mzXML]	518.4590454101562	12.857633333333332	11.778916666666667	14.804916666666665	3.025999999999998	40445.234375	3075745.815107055	0	1182	1.2652603494069208	1.3683887632172496	1.6443540852067138	518.45703125	518.4601440429688
1220	518.9248657226562	1.8115666666666668					1	DETECTED	518.9249 m/z @1.81 [CD8367_2.mzXML]	518.9248657226562	1.8115666666666668	1.6875166666666668	2.08015	0.3926333333333334	7569.39404296875	95052.6672163086	0	1182	0.05018434571084085	1.582560795378208	2.165121590756416	518.9204711914062	518.9248657226562
1221	519.3237915039062	13.142466666666667					1	DETECTED	519.3238 m/z @13.14 [CD8367_2.mzXML]	519.3237915039062	13.142466666666667	12.917966666666667	14.547766666666666	1.6297999999999995	70159.3515625	1552693.1217307136	0	1182	0.18772035752609817	3.6298440979955315	6.259688195991063	519.32275390625	519.3258666992188
1222	519.4611206054688	12.5728					1	DETECTED	519.4611 m/z @12.57 [CD8367_2.mzXML]	519.4611206054688	12.5728	2.06595	14.3464	12.280449999999998	15584.677734375	2103491.0790784303	0	1182	0.07116112449176093	0.5844020805474522	0.1688041610949046	519.46044921875	519.47021484375
1223	520.3370361328125	12.917966666666667					1	DETECTED	520.3370 m/z @12.92 [CD8367_2.mzXML]	520.3370361328125	12.917966666666667	0.9034833333333334	16.62535	15.721866666666667	3701719.5	3.580131242178121E7	1	1182	0.09819476373058045	1.211428071864502	1.2525629896493988	520.3347778320312	520.3422241210938
1224	521.3417358398438	12.917966666666667					1	DETECTED	521.3417 m/z @12.92 [CD8367_2.mzXML]	521.3417358398438	12.917966666666667	11.957683333333334	17.775666666666666	5.817983333333332	851854.6875	9427904.178219493	0	1182	0.09695532660932749	14.68398792087807	1.1283941820904388	521.3329467773438	521.3426513671875
1225	522.3536987304688	13.336233333333332					1	DETECTED	522.3537 m/z @13.34 [CD8367_2.mzXML]	522.3536987304688	13.336233333333332	1.721	15.50445	13.78345	878694.3125	1.7410234817455146E7	1	1182	0.18546198658120794	1.8948518847155662	2.5515039812437643	522.3438110351562	522.3634033203125
1226	523.3569946289062	13.336233333333332					1	DETECTED	523.3570 m/z @13.34 [CD8367_2.mzXML]	523.3569946289062	13.336233333333332	12.887766666666666	14.937433333333333	2.049666666666667	236046.53125	4775748.671107426	0	1182	0.20260039204498348	2.318654066905868	5.757819957353577	523.3472290039062	523.360107421875
1227	524.3690185546875	14.13495					1	DETECTED	524.3690 m/z @14.13 [CD8367_2.mzXML]	524.3690185546875	14.13495	10.011466666666667	18.811500000000002	8.800033333333335	1446306.5	6.768314982612811E7	1	1182	0.5364260615108201	0.7278951915603125	3.8911749579757924	524.3593139648438	524.3732299804688
1228	525.3729858398438	14.13495					1	DETECTED	525.3730 m/z @14.13 [CD8367_2.mzXML]	525.3729858398438	14.13495	10.668466666666665	17.534499999999998	6.866033333333332	372225.34375	1.839619409651007E7	0	1182	0.5428770303878263	1.0742066572236075	0.3677914622752512	525.3631591796875	525.3767700195312
1229	526.2911987304688	12.7935					1	DETECTED	526.2912 m/z @12.79 [CD8367_2.mzXML]	526.2911987304688	12.7935	12.761	12.87275	0.11175000000000068	23965.7734375	112446.163458985	0	1182	3.3709106877800927	1.7192307692307458	2.4384615384614916	526.2909545898438	526.291748046875
1230	527.31103515625	13.0831					1	DETECTED	527.3110 m/z @13.08 [CD8367_2.mzXML]	527.31103515625	13.0831	9.90455	13.202483333333333	3.297933333333333	10697.39453125	630617.8913720704	0	1182	0.2218557068930167	0.5187795273526189	0.03755905470523774	527.3095092773438	527.3207397460938
1231	527.3781127929688	14.2556					1	DETECTED	527.3781 m/z @14.26 [CD8367_2.mzXML]	527.3781127929688	14.2556	13.939966666666667	15.196816666666667	1.25685	8380.783203125	266706.7035681763	0	1182	0.276164625386901	1.9909969373745957	1.9015929574182742	527.3770141601562	527.3822021484375
1232	528.3186645507812	13.336233333333332					1	DETECTED	528.3187 m/z @13.34 [CD8367_2.mzXML]	528.3186645507812	13.336233333333332	13.216916666666666	13.366083333333334	0.14916666666666778	14256.9052734375	72114.060732178	0	1182	0.0701070959930199	0.6250873026959138	0.25017460539182773	528.3186645507812	528.3203735351562
1233	528.4613037109375	12.314583333333333					1	DETECTED	528.4613 m/z @12.31 [CD8367_2.mzXML]	528.4613037109375	12.314583333333333	2.746183333333333	12.726866666666666	9.980683333333333	10959.939453125	1479377.4009846803	0	1182	0.30709544591560345	0.5215440059640761	0.04308801192815234	528.4596557617188	528.463134765625
1234	533.3604736328125	14.285716666666668					1	DETECTED	533.3605 m/z @14.29 [CD8367_2.mzXML]	533.3604736328125	14.285716666666668	6.8647	14.804916666666665	7.940216666666665	6130.6953125	630628.4073460387	0	1182	0.3879623245432473	0.5349817298168937	1.472909021081135	533.35888671875	533.368896484375
1235	534.293212890625	13.187433333333333					1	DETECTED	534.2932 m/z @13.19 [CD8367_2.mzXML]	534.293212890625	13.187433333333333	13.0375	13.351133333333333	0.31363333333333365	8481.4580078125	104183.26825280758	0	1182	0.2434274313000362	1.0459092930191212	1.0918185860382426	534.293212890625	534.29833984375
1236	539.1077880859375	1.8257333333333332					1	DETECTED	539.1078 m/z @1.83 [CD8367_2.mzXML]	539.1077880859375	1.8257333333333332	1.8115666666666668	4.9224499999999995	3.110883333333333	8282.154296875	380282.8437713012	0	1182	0.4668108455381659	109.79588235294293	218.59176470588585	539.1049194335938	539.1154174804688
1237	540.365234375	12.296933333333333					1	DETECTED	540.3652 m/z @12.30 [CD8367_2.mzXML]	540.365234375	12.296933333333333	12.244466666666666	12.419	0.17453333333333454	10268.458984375	68836.33225903315	0	1182	0.1689971375349142	1.663278271918662	2.326556543837324	540.363037109375	540.3659057617188
1238	542.3201904296875	12.917966666666667					1	DETECTED	542.3202 m/z @12.92 [CD8367_2.mzXML]	542.3201904296875	12.917966666666667	12.504366666666666	14.5319	2.0275333333333343	202535.828125	2601912.525606814	0	1182	0.134824895835715	0.9310740230294741	0.8661206570137222	542.3184814453125	542.3231811523438
1239	544.338134765625	12.857633333333332					1	DETECTED	544.3381 m/z @12.86 [CD8367_2.mzXML]	544.338134765625	12.857633333333332	12.40135	15.887733333333333	3.4863833333333325	709589.0625	7765553.200950732	1	1182	0.1666777815903533	2.487440160622876	3.8644208601461267	544.3345947265625	544.3428344726562
1240	546.354248046875	13.052666666666665					1	DETECTED	546.3542 m/z @13.05 [CD8367_2.mzXML]	546.354248046875	13.052666666666665	10.668466666666665	16.385033333333332	5.716566666666667	140539.734375	4042545.427278782	1	1182	0.23190962867794163	1.432472379934409	4.980914369568472	546.3501586914062	546.3579711914062
1241	547.3572998046875	13.0831					1	DETECTED	547.3573 m/z @13.08 [CD8367_2.mzXML]	547.3572998046875	13.0831	12.947216666666666	15.107933333333333	2.1607166666666675	40897.609375	1314888.6097174075	0	1182	2.0683053598389396	7.950631669324138	24.11066269658627	547.3548583984375	547.3584594726562
1242	548.3699340820312	13.572049999999999					1	DETECTED	548.3699 m/z @13.57 [CD8367_2.mzXML]	548.3699340820312	13.572049999999999	13.0375	17.162333333333333	4.124833333333333	19813.154296875	699974.4375680541	0	1182	0.22442224397912724	3.858229663579962	0.5163998357916088	548.3602905273438	548.3739013671875
1243	550.3858032226562	11.7121					1	DETECTED	550.3858 m/z @11.71 [CD8367_2.mzXML]	550.3858032226562	11.7121	1.2494833333333333	15.34065	14.091166666666666	7982.087890625	2238555.620103363	0	1182	0.26447455723076985	0.6734054737740878	0.34739677983496803	550.3822021484375	550.387939453125
1244	550.4484252929688	12.761					1	DETECTED	550.4484 m/z @12.76 [CD8367_2.mzXML]	550.4484252929688	12.761	12.191966666666668	13.8719	1.6799333333333326	5988.4853515625	345010.4067970581	0	1182	0.4773475327037442	1.476129107843715	1.9522582156874302	550.4443969726562	550.4515991210938
1245	558.294189453125	12.947216666666666					1	DETECTED	558.2942 m/z @12.95 [CD8367_2.mzXML]	558.294189453125	12.947216666666666	11.0673	13.00665	1.939350000000001	7467.0615234375	573938.9947143556	0	1182	0.07534114552980853	0.5158074382729734	0.03161487654594684	558.2846069335938	558.2960815429688
1246	566.3201904296875	12.857633333333332					1	DETECTED	566.3202 m/z @12.86 [CD8367_2.mzXML]	566.3201904296875	12.857633333333332	12.7439	13.5879	0.8439999999999994	56283.9609375	602997.85267639	0	1182	0.11566824734475034	3.3878071449751315	2.0437244395770393	566.313720703125	566.32080078125
1247	568.3380737304688	12.84175					1	DETECTED	568.3381 m/z @12.84 [CD8367_2.mzXML]	568.3380737304688	12.84175	12.692416666666666	13.620533333333332	0.928116666666666	52874.5	605660.8670287464	0	1182	0.11281088827067265	1.7942945167007036	2.5362827955804375	568.3338623046875	568.33935546875
1248	570.3541870117188	13.052666666666665					1	DETECTED	570.3542 m/z @13.05 [CD8367_2.mzXML]	570.3541870117188	13.052666666666665	12.932566666666666	13.459	0.5264333333333333	13339.1171875	157519.7766163333	0	1182	187.06248569835077	2.191645850680007	3.383291701360015	570.3515625	570.3552856445312
1249	572.3701782226562	13.32095					1	DETECTED	572.3702 m/z @13.32 [CD8367_2.mzXML]	572.3701782226562	13.32095	13.261166666666666	13.523200000000001	0.2620333333333349	6278.57373046875	58228.73433105493	0	1182	0.14617779509172202	2.1915249512127106	3.3830499024254213	572.3682861328125	572.372314453125
1250	576.1821899414062	9.219899999999999					1	DETECTED	576.1822 m/z @9.22 [CD8367_2.mzXML]	576.1821899414062	9.219899999999999	4.164283333333334	9.292966666666667	5.128683333333333	6499.74365234375	306827.3351770017	0	1182	0.10079542484223047	0.5072262862756605	1.0038285624102234	576.175048828125	576.18505859375
1251	583.254638671875	11.42175					1	DETECTED	583.2546 m/z @11.42 [CD8367_2.mzXML]	583.254638671875	11.42175	0.7035	12.191966666666668	11.488466666666667	14597.9609375	907607.8222918398	0	1182	0.26994834772481546	0.9981010336339738	1.0461428440216511	583.2474975585938	583.2603149414062
1252	585.269287109375	10.983683333333333					1	DETECTED	585.2693 m/z @10.98 [CD8367_2.mzXML]	585.269287109375	10.983683333333333	10.31635	13.92325	3.6068999999999996	122145.2734375	1796963.0511783424	1	1182	0.11175167068676295	1.69616802105331	2.3590048185097166	585.2666015625	585.2740478515625
1253	588.8150024414062	1.55275					1	DETECTED	588.8150 m/z @1.55 [CD8367_2.mzXML]	588.8150024414062	1.55275	1.5083166666666665	1.5672	0.0588833333333334	5162.11474609375	10834.788487487767	0	1182	0.12587997593540434	0.6626031507876945	0.32520630157538893	588.811767578125	588.816650390625
1254	591.31640625	11.79595					1	DETECTED	591.3164 m/z @11.80 [CD8367_2.mzXML]	591.31640625	11.79595	11.745266666666668	11.92515	0.17988333333333273	15169.7763671875	75277.32954534877	0	1182	0.28030332426630267	1.7745807300230645	2.5912880995522043	591.3129272460938	591.3169555664062
1255	599.4339599609375	14.13495					1	DETECTED	599.4340 m/z @14.13 [CD8367_2.mzXML]	599.4339599609375	14.13495	14.13495	14.723233333333333	0.588283333333333	4220.6591796875	73321.19357067886	0	1182	0.22389509618762382	null	null	599.4301147460938	599.435302734375
1256	615.4036865234375	14.225416666666666					1	DETECTED	615.4037 m/z @14.23 [CD8367_2.mzXML]	615.4036865234375	14.225416666666666	14.087716666666667	15.005016666666668	0.9173000000000009	5063.13671875	93124.89544845589	0	1182	0.2526481067574533	3.3307915758896467	3.362525970392833	615.4013061523438	615.4074096679688
1257	616.1741333007812	11.27815					1	DETECTED	616.1741 m/z @11.28 [CD8367_2.mzXML]	616.1741333007812	11.27815	6.333983333333333	11.568150000000001	5.234166666666668	66379.5234375	7209433.643374207	1	1182	0.0922565963298485	0.5293274903084444	0.019890269901751145	616.1701049804688	616.1770629882812
1258	629.152099609375	2.4040833333333333					1	DETECTED	629.1521 m/z @2.40 [CD8367_2.mzXML]	629.152099609375	2.4040833333333333	2.1370999999999998	3.4983333333333335	1.3612333333333337	19986.1484375	449928.7082983704	0	1182	0.19615073063933508	2.062177902072371	1.7380564611834644	629.1486206054688	629.161376953125
1259	633.25439453125	11.7121					1	DETECTED	633.2544 m/z @11.71 [CD8367_2.mzXML]	633.25439453125	11.7121	3.543833333333333	11.8291	8.285266666666667	12687.279296875	1612289.8244287106	0	1182	8.242093865462294	0.5071618621657799	0.01432372433155964	633.2529907226562	633.2548828125
1260	637.091552734375	9.939616666666666					1	DETECTED	637.0916 m/z @9.94 [CD8367_2.mzXML]	637.091552734375	9.939616666666666	9.853116666666667	10.083133333333334	0.23001666666666765	2711.32666015625	20069.001664856078	0	1182	0.10002859944870046	1.3295761078998263	1.6591522157996526	637.089111328125	637.0933837890625
1261	651.1343383789062	2.3491500000000003					1	DETECTED	651.1343 m/z @2.35 [CD8367_2.mzXML]	651.1343383789062	2.3491500000000003	1.9395333333333333	3.314783333333333	1.3752499999999999	12905.6279296875	251171.14404052738	0	1182	0.2231653447913131	1.3205194497782977	0.6712123000563577	651.1292114257812	651.1367797851562
1262	673.1167602539062	2.265433333333333					1	DETECTED	673.1168 m/z @2.27 [CD8367_2.mzXML]	673.1167602539062	2.265433333333333	1.8257333333333332	2.3628	0.5370666666666668	9113.1123046875	139235.9483814697	0	1182	0.18071420228868273	0.6107194299143357	0.22143885982867142	673.1132202148438	673.1197509765625
1263	701.5568237304688	12.3496					1	DETECTED	701.5568 m/z @12.35 [CD8367_2.mzXML]	701.5568237304688	12.3496	11.76215	14.937433333333333	3.175283333333333	8837.4736328125	559177.1348564149	0	1182	0.39899499785830805	2.702598802734982	4.405197605469964	701.5551147460938	701.5598754882812
1264	703.5732421875	13.052666666666665					1	DETECTED	703.5732 m/z @13.05 [CD8367_2.mzXML]	703.5732421875	13.052666666666665	12.054	17.033	4.979000000000001	23153.3203125	1337790.0366513368	0	1182	0.33236433015343536	1.543182864709205	1.6571279259552525	703.570068359375	703.5792236328125
1265	722.526123046875	12.917966666666667					1	DETECTED	722.5261 m/z @12.92 [CD8367_2.mzXML]	722.526123046875	12.917966666666667	12.504366666666666	13.686233333333332	1.1818666666666662	8136.88720703125	265386.0668217775	0	1182	0.18931303008967504	1.4287556415215963	1.8575112830431924	722.5230712890625	722.5307006835938
1266	732.5523681640625	12.5728					1	DETECTED	732.5524 m/z @12.57 [CD8367_2.mzXML]	732.5523681640625	12.5728	8.007133333333334	14.270549999999998	6.263416666666664	9471.021484375	692436.4215048827	0	1182	0.33944609813632454	0.6859257501642693	2.2649334656155964	732.5435180664062	732.555419921875
1267	758.5671997070312	13.459					1	DETECTED	758.5672 m/z @13.46 [CD8367_2.mzXML]	758.5671997070312	13.459	11.536516666666667	16.10925	4.572733333333332	135870.25	8833680.673478207	1	1182	1.1995251620946128	0.8828815160715664	0.7772762655059383	758.5651245117188	758.5724487304688
1268	760.582275390625	12.5728					1	DETECTED	760.5823 m/z @12.57 [CD8367_2.mzXML]	760.582275390625	12.5728	11.728366666666666	15.196816666666667	3.4684500000000007	55038.625	2371302.3430841058	0	1182	0.5067836050709964	2.0537145225595044	3.1074290451190087	760.5772705078125	760.5850219726562
1269	782.5670776367188	12.589466666666668					1	DETECTED	782.5671 m/z @12.59 [CD8367_2.mzXML]	782.5670776367188	12.589466666666668	11.662633333333334	15.179	3.5163666666666664	83058.2578125	4079003.9944327693	1	1182	0.6110924887538758	2.266535688563693	3.310846352074207	782.5654907226562	782.5719604492188
1270	784.5826416015625	13.555533333333333					1	DETECTED	784.5826 m/z @13.56 [CD8367_2.mzXML]	784.5826416015625	13.555533333333333	11.941283333333333	14.43845	2.4971666666666668	18580.615234375	1256907.511708862	0	1182	0.36170389317302387	0.7734758143616746	0.4640083604956724	784.580322265625	784.58544921875
1271	786.59814453125	12.5728					1	DETECTED	786.5981 m/z @12.57 [CD8367_2.mzXML]	786.59814453125	12.5728	11.615066666666667	15.286383333333333	3.671316666666666	65266.89453125	3451429.056937807	0	1182	1.10576748581801	1.895556661833989	3.0088459546222803	786.5931396484375	786.6034545898438
1272	806.5670166015625	12.5728					1	DETECTED	806.5670 m/z @12.57 [CD8367_2.mzXML]	806.5670166015625	12.5728	11.630933333333333	17.757	6.126066666666668	26764.166015625	1484925.1846553655	0	1182	1.08429940677647	1.7047858325785081	2.597604934809633	806.5643310546875	806.5751953125
1273	810.5984497070312	12.5728					1	DETECTED	810.5984 m/z @12.57 [CD8367_2.mzXML]	810.5984497070312	12.5728	11.79595	15.005016666666668	3.2090666666666685	47992.26171875	2001479.3364136354	0	1182	0.32460967514077055	1.9454749551214177	3.604703196955096	810.59228515625	810.6046142578125
1274	834.5994262695312	13.539299999999999					1	DETECTED	834.5994 m/z @13.54 [CD8367_2.mzXML]	834.5994262695312	13.539299999999999	12.296933333333333	13.888983333333334	1.5920500000000004	3893.283447265625	250113.09411248792	0	1182	1.1140449848623124	0.6407327412733769	0.2814654825467537	834.59130859375	834.6029663085938
1275	991.669189453125	13.202483333333333					1	DETECTED	991.6692 m/z @13.20 [CD8367_2.mzXML]	991.669189453125	13.202483333333333	13.0831	13.275933333333334	0.19283333333333452	12661.14453125	75095.81756030314	0	1182	0.029677424122022344	0.8076225045372096	0.6152450090744193	991.6654663085938	991.6712036132812
1276	1133.228759765625	11.599483333333334					1	DETECTED	1133.2288 m/z @11.60 [CD8367_2.mzXML]	1133.228759765625	11.599483333333334	0.19276666666666667	19.96516666666667	19.7724	7443.51904296875	1818066.5618879392	0	1182	9.69397464263157	0.8856677113610115	0.4683168513145348	1133.217529296875	1133.239990234375
