# Supplementary material for: MSFC: a new feature construction method for accurate diagnosis of mass spectrometry data
Source: Sci Rep. 2023 Sep 21;13:15694. doi: 10.1038/s41598-023-42395-5 (PMC10514077; doi:10.1038/s41598-023-42395-5)
Supplement: Supplementary file 1 — Supplementary Information. [file 41598_2023_42395_MOESM1_ESM.zip › dataset/CHD dataset/2-batch/P/CD8368_2.mzXML_chromatograms.csv]

row ID	row m/z	row retention time	row identity (main ID)	row identity (all IDs)	row identity (main ID + details)	row comment	row number of detected peaks	CD8368_2.mzXML Peak status	CD8368_2.mzXML Peak name	CD8368_2.mzXML Peak m/z	CD8368_2.mzXML Peak RT	CD8368_2.mzXML Peak RT start	CD8368_2.mzXML Peak RT end	CD8368_2.mzXML Peak duration time	CD8368_2.mzXML Peak height	CD8368_2.mzXML Peak area	CD8368_2.mzXML Peak charge	CD8368_2.mzXML Peak # data points	CD8368_2.mzXML Peak FWHM	CD8368_2.mzXML Peak tailing factor	CD8368_2.mzXML Peak asymmetry factor	CD8368_2.mzXML Peak m/z min	CD8368_2.mzXML Peak m/z max
1	55.05409622192383	6.6640500000000005					1	DETECTED	55.0541 m/z @6.66 [CD8368_2.mzXML]	55.05409622192383	6.6640500000000005	0.174	19.98933333333333	19.81533333333333	1515.0181884765625	1015529.3855519264	0	1180	18.86477619090716	1.5265932722654934	2.0531865445309867	55.05353927612305	55.05747985839844
2	60.08055114746094	12.40895					1	DETECTED	60.0806 m/z @12.41 [CD8368_2.mzXML]	60.08055114746094	12.40895	0.10108333333333334	20.0075	19.90641666666667	103240.7734375	2.6634661877719227E7	0	1180	5.079724284713157	0.5841162086244468	0.16700420758982767	60.0777587890625	60.08076477050781
3	61.039466857910156	1.8382666666666667					1	DETECTED	61.0395 m/z @1.84 [CD8368_2.mzXML]	61.039466857910156	1.8382666666666667	0.10108333333333334	20.0075	19.90641666666667	90160.5234375	2217777.6022736034	0	1180	0.04255207196685129	3.1595925650285395	7.042955602489081	61.03684616088867	61.04048538208008
4	61.083892822265625	12.4406					1	DETECTED	61.0839 m/z @12.44 [CD8368_2.mzXML]	61.083892822265625	12.4406	8.67075	19.879166666666666	11.208416666666666	2595.531982421875	810471.6476409299	0	1180	5.81908300673326	1.4865865573784987	1.9731731147569973	61.07746124267578	61.0841178894043
5	68.9821548461914	1.5102833333333334					1	DETECTED	68.9822 m/z @1.51 [CD8368_2.mzXML]	68.9821548461914	1.5102833333333334	1.43365	1.6890666666666665	0.2554166666666664	9565.4853515625	94814.82685791011	0	1180	0.15401207233957592	1.6664854284471493	2.3329708568942986	68.97842407226562	68.9821548461914
6	69.06968688964844	7.05215					1	DETECTED	69.0697 m/z @7.05 [CD8368_2.mzXML]	69.06968688964844	7.05215	0.10108333333333334	20.0075	19.90641666666667	8600.7109375	4648765.841918826	0	1180	11.673194510383823	1.0585641340815128	1.7091913002241104	69.06002044677734	69.07926177978516
7	70.06501007080078	1.8521166666666666					1	DETECTED	70.0650 m/z @1.85 [CD8368_2.mzXML]	70.06501007080078	1.8521166666666666	0.7223	18.784666666666666	18.062366666666666	23503.9375	990920.8515641784	0	1180	0.0220489368353336	7.993494519759842	0.0708050691112248	70.0552978515625	70.07330322265625
8	72.04896545410156	11.310066666666668					1	DETECTED	72.0490 m/z @11.31 [CD8368_2.mzXML]	72.04896545410156	11.310066666666668	0.28381666666666666	19.9525	19.668683333333334	5123.0478515625	1502486.6442498153	0	1180	3.520105281404261	0.891902656539319	3.919969460253255	72.04586029052734	72.05018615722656
9	72.08067321777344	1.8931499999999999					1	DETECTED	72.0807 m/z @1.89 [CD8368_2.mzXML]	72.08067321777344	1.8931499999999999	1.8659999999999999	8.376316666666666	6.510316666666666	42220.8515625	987280.4721695558	0	1180	0.13419174820024282	20.49810508843934	27.621974257715717	72.07675170898438	72.08645629882812
10	73.04532623291016	13.947983333333333					1	DETECTED	73.0453 m/z @13.95 [CD8368_2.mzXML]	73.04532623291016	13.947983333333333	0.10108333333333334	20.0075	19.90641666666667	16713.126953125	5782003.850951987	0	1180	4.780511981494737	0.9642987007530446	1.2689200715035787	73.03852081298828	73.04688262939453
11	75.94781494140625	2.3932333333333333					1	DETECTED	75.9478 m/z @2.39 [CD8368_2.mzXML]	75.94781494140625	2.3932333333333333	2.2160333333333333	19.075666666666667	16.859633333333335	5296.81005859375	766690.2314138794	0	1180	0.46378723409641776	47.572328818660644	5.7153863403367735	75.93978118896484	75.9565658569336
12	80.94766235351562	1.7665166666666667					1	DETECTED	80.9477 m/z @1.77 [CD8368_2.mzXML]	80.94766235351562	1.7665166666666667	1.6440833333333333	18.2925	16.648416666666666	157549.453125	2579727.7607456967	0	1180	0.10911540644098006	2.588391574962804	3.757692357558899	80.94732666015625	80.9565200805664
13	81.06969451904297	7.211166666666667					1	DETECTED	81.0697 m/z @7.21 [CD8368_2.mzXML]	81.06969451904297	7.211166666666667	0.10108333333333334	20.0075	19.90641666666667	4329.71435546875	2157299.2839504997	0	1180	12.22868741810171	1.3998722471607226	0.7730452484938084	81.06010437011719	81.07852935791016
14	82.01742553710938	1.43365					1	DETECTED	82.0174 m/z @1.43 [CD8368_2.mzXML]	82.01742553710938	1.43365	1.43365	13.257116666666667	11.823466666666667	5716.4033203125	928146.0350926209	0	1180	0.09075419974585452	null	null	82.01023864746094	82.02254486083984
15	82.94466400146484	1.7360833333333334					1	DETECTED	82.9447 m/z @1.74 [CD8368_2.mzXML]	82.94466400146484	1.7360833333333334	1.6739833333333332	13.2867	11.612716666666667	51113.40625	3762558.4840665283	0	1180	0.36824675143210817	93.50013419216279	6.1850056065066665	82.94412231445312	82.94488525390625
16	83.0213394165039	1.8239333333333334					1	DETECTED	83.0213 m/z @1.82 [CD8368_2.mzXML]	83.0213394165039	1.8239333333333334	0.15571666666666667	19.897666666666666	19.74195	748145.0625	4526316.3583402755	0	1180	0.04543251160076167	1.7472319717080715	2.142213549332852	83.01187896728516	83.02191925048828
17	83.08531188964844	11.259816666666667					1	DETECTED	83.0853 m/z @11.26 [CD8368_2.mzXML]	83.08531188964844	11.259816666666667	0.10108333333333334	20.0075	19.90641666666667	15061.830078125	4505636.304156311	0	1180	0.2430874821867679	1.0956817615740035	0.24283331618847914	83.08507537841797	83.08560943603516
18	84.04431915283203	2.7651					1	DETECTED	84.0443 m/z @2.77 [CD8368_2.mzXML]	84.04431915283203	2.7651	0.10108333333333334	19.75133333333333	19.65025	14415.3857421875	2314951.180588836	0	1180	1.4295932967805216	1.6490820079851978	1.8682297832107893	84.04004669189453	84.04451751708984
19	84.95941162109375	1.5102833333333334					1	DETECTED	84.9594 m/z @1.51 [CD8368_2.mzXML]	84.95941162109375	1.5102833333333334	0.10108333333333334	20.0075	19.90641666666667	1656242.625	2.6062702407269035E7	0	1180	0.12569902957214718	1.4583984629034754	1.7081855389588891	84.95934295654297	84.96758270263672
20	85.02831268310547	1.9487666666666668					1	DETECTED	85.0283 m/z @1.95 [CD8368_2.mzXML]	85.02831268310547	1.9487666666666668	1.8659999999999999	11.740316666666667	9.874316666666667	29786.3984375	2406282.4923209837	0	1180	0.22091958076739138	14.251276090637415	48.06903974031369	85.0281982421875	85.02849578857422
21	85.0646743774414	7.5286					1	DETECTED	85.0647 m/z @7.53 [CD8368_2.mzXML]	85.0646743774414	7.5286	0.10108333333333334	20.0075	19.90641666666667	5065.0341796875	2541425.8420496234	0	1180	18.26369421888553	1.3400452371923324	1.680090474384664	85.05638885498047	85.06488800048828
22	86.06002044677734	2.6121833333333333					1	DETECTED	86.0600 m/z @2.61 [CD8368_2.mzXML]	86.06002044677734	2.6121833333333333	0.24711666666666668	20.0075	19.760383333333333	15149.447265625	1666993.242262146	0	1180	0.4833896981700381	1.5670808795132503	0.5600452464375989	86.05962371826172	86.06021881103516
23	86.09632873535156	4.0293					1	DETECTED	86.0963 m/z @4.03 [CD8368_2.mzXML]	86.09632873535156	4.0293	1.5396666666666665	14.512633333333333	12.972966666666666	104750.421875	7375316.811689211	1	1180	1.0278623240423252	0.6911473048155303	0.7193925268714814	86.090576171875	86.09656524658203
24	86.95563507080078	1.5836166666666667					1	DETECTED	86.9556 m/z @1.58 [CD8368_2.mzXML]	86.95563507080078	1.5836166666666667	0.21078333333333335	19.476999999999997	19.266216666666665	5465.3203125	2686905.7526143184	0	1180	10.465370526714036	7.016953988102464	12.730733747227518	86.95246124267578	86.96405029296875
25	87.0440673828125	4.295366666666666					1	DETECTED	87.0441 m/z @4.30 [CD8368_2.mzXML]	87.0440673828125	4.295366666666666	0.30206666666666665	19.971166666666665	19.6691	7871.77001953125	1800720.1928760984	0	1180	1.331306617614913	2.4627626274008967	0.41801868025465	87.04380798339844	87.04417419433594
26	87.08026123046875	7.599683333333333					1	DETECTED	87.0803 m/z @7.60 [CD8368_2.mzXML]	87.08026123046875	7.599683333333333	0.10108333333333334	20.0075	19.90641666666667	120902.390625	7.240063835504314E7	1	1180	13.977583155691828	1.5691958766086465	0.8670803761652175	87.08012390136719	87.08049011230469
27	88.03925323486328	2.7233					1	DETECTED	88.0393 m/z @2.72 [CD8368_2.mzXML]	88.03925323486328	2.7233	2.0334666666666665	6.892650000000001	4.859183333333334	6774.23486328125	499295.2047856445	0	1180	0.877524160831411	3.5219980671659816	1.9039969783005748	88.03907012939453	88.03938293457031
28	88.0836181640625	6.892650000000001					1	DETECTED	88.0836 m/z @6.89 [CD8368_2.mzXML]	88.0836181640625	6.892650000000001	0.10108333333333334	20.0075	19.90641666666667	6741.92041015625	3781916.18487677	0	1180	18.42560199573361	1.4655246457616553	1.1551942185649013	88.07435607910156	88.08395385742188
29	88.9526138305664	1.5396666666666665					1	DETECTED	88.9526 m/z @1.54 [CD8368_2.mzXML]	88.9526138305664	1.5396666666666665	1.4147833333333333	12.148200000000001	10.733416666666667	22225.369140625	1463390.1625996095	0	1180	0.14625584877788134	42.53928678593619	86.61143545336591	88.95235443115234	88.95301055908203
30	88.96826171875	11.384383333333334					1	DETECTED	88.9683 m/z @11.38 [CD8368_2.mzXML]	88.96826171875	11.384383333333334	0.10108333333333334	19.98933333333333	19.88825	19692.375	3018125.4684338705	0	1180	0.9904600430522255	0.7625572963935254	0.6313813132553909	88.96806335449219	88.9684829711914
31	89.03857421875	9.194483333333332					1	DETECTED	89.0386 m/z @9.19 [CD8368_2.mzXML]	89.03857421875	9.194483333333332	0.15571666666666667	11.930716666666665	11.774999999999999	12475.8359375	1235722.9725043029	0	1180	0.0778416205432606	0.5148018735723889	0.10481202625649738	89.03289794921875	89.0411148071289
32	89.0595703125	10.182533333333334					1	DETECTED	89.0596 m/z @10.18 [CD8368_2.mzXML]	89.0595703125	10.182533333333334	0.10108333333333334	20.0075	19.90641666666667	22058.693359375	5031559.323450324	0	1180	0.5416602014101439	1.1664281576866284	1.0978160724661943	89.05940246582031	89.06827545166016
33	90.0548095703125	1.8239333333333334					1	DETECTED	90.0548 m/z @1.82 [CD8368_2.mzXML]	90.0548095703125	1.8239333333333334	0.1375	20.0075	19.87	237744.859375	6980834.032709931	0	1180	0.1100532948716999	6.535794944657787	6.702727071109365	90.04627227783203	90.05976104736328
34	90.97638702392578	1.6592					1	DETECTED	90.9764 m/z @1.66 [CD8368_2.mzXML]	90.97638702392578	1.6592	1.56895	12.9363	11.367349999999998	463129.21875	1.2289728165820127E7	0	1180	0.10209685517988154	1.4133178535696338	1.9416605407634393	90.97637176513672	90.98152160644531
35	91.03893280029297	9.824333333333334					1	DETECTED	91.0389 m/z @9.82 [CD8368_2.mzXML]	91.03893280029297	9.824333333333334	0.10108333333333334	20.0075	19.90641666666667	46536.98828125	2.1619207918744747E7	0	1180	6.189496096092183	1.0621107107173873	0.4402407559854272	91.0295639038086	91.0417709350586
36	91.05416870117188	9.208816666666667					1	DETECTED	91.0542 m/z @9.21 [CD8368_2.mzXML]	91.05416870117188	9.208816666666667	0.10108333333333334	20.0075	19.90641666666667	125334.78125	1.5005852308224615E7	0	1180	0.11572321962184517	5.904780570141165	2.29243698998796	91.04603576660156	91.06016540527344
37	93.05485534667969	2.570983333333333					1	DETECTED	93.0549 m/z @2.57 [CD8368_2.mzXML]	93.05485534667969	2.570983333333333	0.9601666666666666	18.163166666666665	17.203	1324.4508056640625	807850.1278569946	0	1180	6.690903977706447	5.339837970387692	9.679675940775384	93.0542221069336	93.05926513671875
38	93.06983947753906	8.359983333333334					1	DETECTED	93.0698 m/z @8.36 [CD8368_2.mzXML]	93.06983947753906	8.359983333333334	0.1375	19.897666666666666	19.760166666666667	4713.8642578125	1106352.9961152952	0	1180	0.41329010965209	1.2015935980411432	5.491225117324293	93.06416320800781	93.07020568847656
39	95.04911041259766	8.2597					1	DETECTED	95.0491 m/z @8.26 [CD8368_2.mzXML]	95.04911041259766	8.2597	0.19256666666666666	14.0365	13.843933333333334	3336.27783203125	846687.5527983094	0	1180	0.14694758573193667	0.8580454023320965	0.7160908046641928	95.04446411132812	95.04920959472656
40	95.085205078125	11.708783333333335					1	DETECTED	95.0852 m/z @11.71 [CD8368_2.mzXML]	95.085205078125	11.708783333333335	0.10108333333333334	20.0075	19.90641666666667	2797.19970703125	1278917.9451258553	0	1180	13.4533519730426	0.8574660211181658	0.98803081957523	95.08020782470703	95.08882904052734
41	96.92156982421875	1.7360833333333334					1	DETECTED	96.9216 m/z @1.74 [CD8368_2.mzXML]	96.92156982421875	1.7360833333333334	1.6592	2.2981666666666665	0.6389666666666665	145782.703125	1652792.9163699946	0	1180	0.10441432827797503	3.876880087352664	1.4342441409836462	96.92154693603516	96.92183685302734
42	97.02839660644531	1.9631					1	DETECTED	97.0284 m/z @1.96 [CD8368_2.mzXML]	97.02839660644531	1.9631	0.11926666666666666	19.221999999999998	19.10273333333333	13473.3466796875	2793040.704368803	0	1180	2.425973216879775	2.2256051412126427	3.4509418695280694	97.02135467529297	97.03620910644531
43	97.0647201538086	7.35255					1	DETECTED	97.0647 m/z @7.35 [CD8368_2.mzXML]	97.0647201538086	7.35255	0.1375	19.971166666666665	19.833666666666666	3700.971923828125	2151226.269422058	0	1180	19.466631897519402	1.37446494942285	1.7489298988456996	97.06320190429688	97.0716781616211
44	97.10099029541016	11.72465					1	DETECTED	97.1010 m/z @11.72 [CD8368_2.mzXML]	97.10099029541016	11.72465	0.10108333333333334	20.0075	19.90641666666667	5965.6728515625	2152680.176917452	0	1180	6.038299352186514	0.8562955432497771	1.8938734308477552	97.09793853759766	97.10926818847656
45	98.91859436035156	1.7512666666666665					1	DETECTED	98.9186 m/z @1.75 [CD8368_2.mzXML]	98.91859436035156	1.7512666666666665	1.6592	8.376316666666666	6.717116666666666	40796.6953125	1877803.178062622	0	1180	0.21678192252895334	3.1688987837324953	4.9283280612585125	98.91000366210938	98.9190673828125
46	98.98400115966797	12.99845					1	DETECTED	98.9840 m/z @13.00 [CD8368_2.mzXML]	98.98400115966797	12.99845	0.10108333333333334	20.0075	19.90641666666667	9079.8720703125	4491316.461285157	0	1180	9.859811084137235	1.0739100123085814	1.1553667737030977	98.97542572021484	98.98436737060547
47	98.9953842163086	1.8239333333333334					1	DETECTED	98.9954 m/z @1.82 [CD8368_2.mzXML]	98.9953842163086	1.8239333333333334	1.6592	6.365783333333334	4.706583333333334	47605.125	2964086.701020996	0	1180	0.056765398460045136	14.285461351679476	99.88489057912379	98.99535369873047	99.0043716430664
48	99.04397583007812	1.99105					1	DETECTED	99.0440 m/z @1.99 [CD8368_2.mzXML]	99.04397583007812	1.99105	0.66735	18.547166666666666	17.879816666666667	10775.154296875	2751894.8199853213	0	1180	1.2738839406740285	6.7537269270479205	12.50745385409584	99.03643035888672	99.05316162109375
49	100.0754165649414	8.8308					1	DETECTED	100.0754 m/z @8.83 [CD8368_2.mzXML]	100.0754165649414	8.8308	0.174	20.0075	19.8335	243258.0	3822832.79678672	1	1180	0.1586858858079534	1.4287687786255794	1.4095629181901126	100.07410430908203	100.07608795166016
50	101.00809478759766	1.5396666666666665					1	DETECTED	101.0081 m/z @1.54 [CD8368_2.mzXML]	101.00809478759766	1.5396666666666665	0.1375	19.842333333333332	19.704833333333333	843520.75	1.2679166595489837E7	1	1180	0.1333152120804253	1.1015245556800426	1.1116964647088754	101.00634002685547	101.00863647460938
51	101.05091094970703	12.472666666666667					1	DETECTED	101.0509 m/z @12.47 [CD8368_2.mzXML]	101.05091094970703	12.472666666666667	0.26566666666666666	12.472666666666667	12.207	9433.2490234375	2570044.313389404	0	1180	3.541374920161582	0.5	null	101.05091094970703	101.05980682373047
52	101.09599304199219	7.5817499999999995					1	DETECTED	101.0960 m/z @7.58 [CD8368_2.mzXML]	101.09599304199219	7.5817499999999995	0.10108333333333334	20.0075	19.90641666666667	19756.814453125	1.1302877799070913E7	0	1180	12.133507725170052	1.5391443858911784	1.099600389644457	101.0956802368164	101.09624481201172
53	102.0091323852539	1.5396666666666665					1	DETECTED	102.0091 m/z @1.54 [CD8368_2.mzXML]	102.0091323852539	1.5396666666666665	1.43365	17.738666666666667	16.305016666666667	68575.171875	3135428.4782825625	0	1180	0.1502920538433754	65.48341798522144	127.61177699249802	102.00064086914062	102.01200103759766
54	102.0549087524414	2.3932333333333333					1	DETECTED	102.0549 m/z @2.39 [CD8368_2.mzXML]	102.0549087524414	2.3932333333333333	0.9052666666666667	18.675	17.769733333333335	18811.673828125	2858842.346123383	0	1180	0.7499943602843926	2.6396814662582457	2.7766816097034015	102.04618835449219	102.05509185791016
55	102.09121704101562	1.8239333333333334					1	DETECTED	102.0912 m/z @1.82 [CD8368_2.mzXML]	102.09121704101562	1.8239333333333334	0.10108333333333334	20.0075	19.90641666666667	12011.615234375	2654380.0095882853	0	1180	7.191369787693122	5.36105468864199	12.293053247001122	102.08715057373047	102.0995101928711
56	102.12745666503906	12.358283333333333					1	DETECTED	102.1275 m/z @12.36 [CD8368_2.mzXML]	102.12745666503906	12.358283333333333	0.30206666666666665	19.805833333333332	19.503766666666667	6763.52978515625	1912341.5785232238	0	1180	2.7562082862075474	0.8088676243100034	2.4749062463598235	102.12394714355469	102.12789916992188
57	102.97016906738281	1.5396666666666665					1	DETECTED	102.9702 m/z @1.54 [CD8368_2.mzXML]	102.97016906738281	1.5396666666666665	0.11926666666666666	19.78783333333333	19.668566666666663	260395.109375	3338179.6647890005	0	1180	0.07931701260756485	1.3806674411986186	1.3699580666192757	102.96993255615234	102.97041320800781
58	103.03883361816406	2.00515					1	DETECTED	103.0388 m/z @2.01 [CD8368_2.mzXML]	103.03883361816406	2.00515	0.7041333333333333	18.273833333333336	17.5697	41431.4140625	4254849.563641174	0	1180	0.27250037500515467	2.85155669606901	4.451665513640436	103.03861236572266	103.0390396118164
59	103.05414581298828	8.359983333333334					1	DETECTED	103.0541 m/z @8.36 [CD8368_2.mzXML]	103.05414581298828	8.359983333333334	8.10625	8.495733333333334	0.3894833333333345	84949.78125	1015510.6959306666	1	1180	0.1931589555373936	0.7675052548607444	0.5350105097214888	103.05411529541016	103.05419921875
60	103.07511901855469	10.9938					1	DETECTED	103.0751 m/z @10.99 [CD8368_2.mzXML]	103.07511901855469	10.9938	0.10108333333333334	20.0075	19.90641666666667	104158.6640625	1.9622137519309096E7	1	1180	0.4738038671067084	0.6180202705204968	1.1243490313111666	103.0731430053711	103.08462524414062
61	104.05752563476562	8.359983333333334					1	DETECTED	104.0575 m/z @8.36 [CD8368_2.mzXML]	104.05752563476562	8.359983333333334	7.968183333333333	9.55425	1.5860666666666665	6552.26904296875	176648.02080468737	0	1180	0.3349726978341092	2.024076909988085	3.0481538199761693	104.04895782470703	104.05767822265625
62	104.0705337524414	1.8659999999999999					1	DETECTED	104.0705 m/z @1.87 [CD8368_2.mzXML]	104.0705337524414	1.8659999999999999	0.1375	19.971166666666665	19.833666666666666	87680.7578125	6109921.000672244	0	1180	11.823978921814012	6.479051385736906	9.001545900859385	104.06761169433594	104.07884979248047
63	104.10678100585938	1.7665166666666667					1	DETECTED	104.1068 m/z @1.77 [CD8368_2.mzXML]	104.10678100585938	1.7665166666666667	0.7223	17.518666666666665	16.796366666666664	401972.3125	4795496.276890929	1	1180	0.05202408774294276	174.8737405449217	2.6126165351445216	104.10657501220703	104.11178588867188
64	105.00318145751953	1.5396666666666665					1	DETECTED	105.0032 m/z @1.54 [CD8368_2.mzXML]	105.00318145751953	1.5396666666666665	1.43365	1.6739833333333332	0.24033333333333307	22231.064453125	171558.04087622062	0	1180	0.1325330508335325	1.1334695802546781	1.1860984667066958	105.00305938720703	105.0032730102539
65	105.07146453857422	13.6188					1	DETECTED	105.0715 m/z @13.62 [CD8368_2.mzXML]	105.07146453857422	13.6188	0.10108333333333334	20.0075	19.90641666666667	98726.078125	2.1805673601335645E7	1	1180	1.7365357357391051	1.1870473292067443	1.2252017784400508	105.07140350341797	105.07325744628906
66	106.04985809326172	1.8794499999999998					1	DETECTED	106.0499 m/z @1.88 [CD8368_2.mzXML]	106.04985809326172	1.8794499999999998	0.174	19.98933333333333	19.81533333333333	12346.62890625	1131785.0181169126	0	1180	0.36693737286382855	1.5034202076970757	1.4717685269432768	106.04947662353516	106.0501937866211
67	106.07464599609375	13.345516666666667					1	DETECTED	106.0746 m/z @13.35 [CD8368_2.mzXML]	106.07464599609375	13.345516666666667	8.617883333333333	19.568499999999997	10.950616666666663	3677.718017578125	868305.7696530455	0	1180	1.5195965453109128	1.1581499552277739	0.8062247686016997	106.06468200683594	106.07524871826172
68	106.95040893554688	1.6592					1	DETECTED	106.9504 m/z @1.66 [CD8368_2.mzXML]	106.95040893554688	1.6592	1.5836166666666667	16.36875	14.785133333333333	72625.59375	2741511.013601196	0	1180	0.18904332388073186	97.7441260685365	2.125824370375425	106.9502944946289	106.95951843261719
69	107.01554107666016	11.489866666666668					1	DETECTED	107.0155 m/z @11.49 [CD8368_2.mzXML]	107.01554107666016	11.489866666666668	11.489866666666668	17.128	5.638133333333332	3843.274658203125	471143.4146500853	0	1180	3.4425866360826998	null	null	107.01051330566406	107.01712799072266
70	107.04908752441406	9.708433333333334					1	DETECTED	107.0491 m/z @9.71 [CD8368_2.mzXML]	107.04908752441406	9.708433333333334	0.174	19.9525	19.7785	5296.77392578125	1119617.0244186404	0	1180	1.5899260551094034	1.0372142375180486	12.807937981542889	107.04812622070312	107.05256652832031
71	107.0853500366211	11.900783333333333					1	DETECTED	107.0854 m/z @11.90 [CD8368_2.mzXML]	107.0853500366211	11.900783333333333	0.3934666666666667	19.003	18.609533333333335	2653.414794921875	1068177.7349165042	0	1180	1.19061282965969	0.8085956905678852	0.6171913811357702	107.07597351074219	107.09248352050781
72	108.08065032958984	8.990383333333334					1	DETECTED	108.0807 m/z @8.99 [CD8368_2.mzXML]	108.08065032958984	8.990383333333334	0.1375	20.0075	19.87	4369.0859375	1555300.2641512132	0	1180	1.9209699806803995	1.1222332460422497	1.1293844560332797	108.0721664428711	108.0814437866211
73	109.06221771240234	1.6289					1	DETECTED	109.0622 m/z @1.63 [CD8368_2.mzXML]	109.06221771240234	1.6289	1.5836166666666667	15.393966666666667	13.810350000000001	6260.146484375	1130920.659802643	0	1180	0.02640692187420024	152.48822230401177	147.66204280081348	109.05683135986328	109.06519317626953
74	110.06006622314453	2.3932333333333333					1	DETECTED	110.0601 m/z @2.39 [CD8368_2.mzXML]	110.06006622314453	2.3932333333333333	0.1375	19.842333333333332	19.704833333333333	3448.753662109375	1204758.3525017693	0	1180	2.911391758638669	4.36772224849273	2.9267160181923955	110.05883026123047	110.06868743896484
75	111.04387664794922	0.9234833333333333					1	DETECTED	111.0439 m/z @0.92 [CD8368_2.mzXML]	111.04387664794922	0.9234833333333333	0.10108333333333334	20.0075	19.90641666666667	5734.06103515625	3529361.363908935	0	1180	16.72132274841332	12.102636592088198	16.003835242106746	111.04335021972656	111.04922485351562
76	111.11412811279297	5.028666666666667					1	DETECTED	111.1141 m/z @5.03 [CD8368_2.mzXML]	111.11412811279297	5.028666666666667	0.22891666666666666	19.9525	19.723583333333334	4364.931640625	1496884.122146119	0	1180	8.13518737928044	2.054646943417192	3.143818808918518	111.11241912841797	111.11698913574219
77	112.0367431640625	1.7811					1	DETECTED	112.0367 m/z @1.78 [CD8368_2.mzXML]	112.0367431640625	1.7811	1.4500833333333332	15.429866666666667	13.979783333333334	142175.125	2744815.0360766607	0	1180	0.8322516774293376	0.7481408179330411	0.45511505416498693	112.02711486816406	112.0419692993164
78	112.05045318603516	8.8308					1	DETECTED	112.0505 m/z @8.83 [CD8368_2.mzXML]	112.05045318603516	8.8308	0.10108333333333334	20.0075	19.90641666666667	4030.258056640625	2185378.922738889	0	1180	2.7055346052129075	1.1401525059041628	0.07397681273243376	112.05004119873047	112.0507583618164
79	112.89546966552734	1.7201333333333333					1	DETECTED	112.8955 m/z @1.72 [CD8368_2.mzXML]	112.89546966552734	1.7201333333333333	1.6739833333333332	13.652633333333334	11.978650000000002	156392.015625	2536824.34467395	0	1180	0.10538560746422188	129.77952329360744	6.805386743401132	112.89028930664062	112.89569854736328
80	113.02088928222656	2.202366666666667					1	DETECTED	113.0209 m/z @2.20 [CD8368_2.mzXML]	113.02088928222656	2.202366666666667	0.10108333333333334	19.98933333333333	19.88825	200447.6875	9617158.048021276	0	1180	0.4544726253922491	1.604315143494235	1.5904185947636802	113.01496124267578	113.0301513671875
81	113.0359115600586	1.4805833333333331					1	DETECTED	113.0359 m/z @1.48 [CD8368_2.mzXML]	113.0359115600586	1.4805833333333331	0.85045	17.738666666666667	16.88821666666667	7029.6357421875	1394860.7036509702	0	1180	11.402488316019024	12.114389770243928	22.92222865681099	113.03433990478516	113.03832244873047
82	113.05965423583984	10.165016666666666					1	DETECTED	113.0597 m/z @10.17 [CD8368_2.mzXML]	113.05965423583984	10.165016666666666	0.1375	19.897666666666666	19.760166666666667	4377.6767578125	1203687.7216234128	0	1180	9.799709974476972	0.9852971240802392	0.7934869732596771	113.05730438232422	113.05998992919922
83	114.05492401123047	2.4615333333333336					1	DETECTED	114.0549 m/z @2.46 [CD8368_2.mzXML]	114.05492401123047	2.4615333333333336	0.48501666666666665	19.9345	19.449483333333333	38172.5546875	3597739.7913044114	0	1180	0.5902753018816296	2.164452154186702	0.8062448697606369	114.05457305908203	114.05511474609375
84	114.06594848632812	1.8239333333333334					1	DETECTED	114.0659 m/z @1.82 [CD8368_2.mzXML]	114.06594848632812	1.8239333333333334	0.11926666666666666	19.714499999999997	19.59523333333333	752514.1875	8947940.47422028	0	1180	0.04687099063240474	0.5218370912577067	0.009690604545120773	114.06578063964844	114.06658172607422
85	114.09130096435547	9.708433333333334					1	DETECTED	114.0913 m/z @9.71 [CD8368_2.mzXML]	114.09130096435547	9.708433333333334	0.10108333333333334	20.0075	19.90641666666667	12502.9775390625	1219020.1842407228	0	1180	0.11614769913708933	0.9412158472040278	0.028015543567844994	114.09086608886719	114.09168243408203
86	114.89237213134766	1.7201333333333333					1	DETECTED	114.8924 m/z @1.72 [CD8368_2.mzXML]	114.89237213134766	1.7201333333333333	1.6739833333333332	16.943	15.26901666666667	40392.98828125	2593754.7865778813	0	1180	0.09867378452894693	165.42813289996343	329.85626579992686	114.88941192626953	114.89263153076172
87	114.98776245117188	1.5102833333333334					1	DETECTED	114.9878 m/z @1.51 [CD8368_2.mzXML]	114.98776245117188	1.5102833333333334	1.4147833333333333	16.775	15.360216666666666	42407.6953125	3604989.931881989	0	1180	0.14398077953427113	79.88853479068712	1.7719487959756914	114.98716735839844	114.98778533935547
88	115.03648376464844	1.8382666666666667					1	DETECTED	115.0365 m/z @1.84 [CD8368_2.mzXML]	115.03648376464844	1.8382666666666667	0.26566666666666666	19.9525	19.686833333333333	55392.19140625	1745088.0704270927	0	1180	0.05353866908310878	3.355162627674142	0.09422994287208948	115.03621673583984	115.03946685791016
89	115.05425262451172	9.208816666666667					1	DETECTED	115.0543 m/z @9.21 [CD8368_2.mzXML]	115.05425262451172	9.208816666666667	0.7405166666666666	17.757333333333335	17.016816666666667	68107.9296875	2638000.1314843134	0	1180	0.10897606078142097	14.858881913715765	2.3620461066128926	115.04985809326172	115.06043243408203
90	115.0694351196289	1.80965					1	DETECTED	115.0694 m/z @1.81 [CD8368_2.mzXML]	115.0694351196289	1.80965	0.57645	19.678	19.10155	20502.673828125	1712450.0743122865	0	1180	8.250530522797359	3.230046289857027	6.588528946187178	115.06591033935547	115.07550811767578
91	115.11174774169922	11.632116666666667					1	DETECTED	115.1117 m/z @11.63 [CD8368_2.mzXML]	115.11174774169922	11.632116666666667	0.10108333333333334	19.971166666666665	19.870083333333334	3698.66064453125	2000131.417983246	0	1180	15.265052544124181	0.8615916179816206	0.2755563222016107	115.10673522949219	115.11205291748047
92	116.04952239990234	9.208816666666667					1	DETECTED	116.0495 m/z @9.21 [CD8368_2.mzXML]	116.04952239990234	9.208816666666667	9.133316666666667	10.061783333333333	0.9284666666666652	6142.77978515625	89603.10487188718	0	1180	0.13022749127856592	6.148785871964678	11.297571743929357	116.0492172241211	116.05774688720703
93	116.07032775878906	1.8521166666666666					1	DETECTED	116.0703 m/z @1.85 [CD8368_2.mzXML]	116.07032775878906	1.8521166666666666	0.11926666666666666	19.9345	19.81523333333333	2525909.5	1.5880467258765394E7	1	1180	0.037608762217228975	4.188831783604873	3.9935231777606153	116.07024383544922	116.07823181152344
94	116.43653106689453	1.5396666666666665					1	DETECTED	116.4365 m/z @1.54 [CD8368_2.mzXML]	116.43653106689453	1.5396666666666665	1.43365	1.6136166666666665	0.17996666666666639	7779.3212890625	52119.497526062	0	1180	0.1314122491765095	0.8487659173085998	0.7496440877515309	116.43624877929688	116.43678283691406
95	116.9855728149414	1.5396666666666665					1	DETECTED	116.9856 m/z @1.54 [CD8368_2.mzXML]	116.9855728149414	1.5396666666666665	0.10108333333333334	20.0075	19.90641666666667	2251700.0	3.447108097303281E7	0	1180	0.11781898614867048	1.1160390689413304	1.0991377432774696	116.98548889160156	116.98603820800781
96	117.05722045898438	9.194483333333332					1	DETECTED	117.0572 m/z @9.19 [CD8368_2.mzXML]	117.05722045898438	9.194483333333332	0.3201833333333333	19.98933333333333	19.66915	169775.78125	7444627.684649171	0	1180	0.09457068937999935	0.5401266262459266	0.022795702250511217	117.05440521240234	117.0573959350586
97	117.09074401855469	11.384383333333334					1	DETECTED	117.0907 m/z @11.38 [CD8368_2.mzXML]	117.09074401855469	11.384383333333334	1.1057833333333333	19.5135	18.407716666666666	73519.7421875	4108012.285052337	0	1180	0.1213027718373354	1.0054849989158086	8.823761444158487	117.08638763427734	117.0912857055664
98	117.98908233642578	1.5396666666666665					1	DETECTED	117.9891 m/z @1.54 [CD8368_2.mzXML]	117.98908233642578	1.5396666666666665	1.4500833333333332	16.054233333333332	14.604149999999999	21803.904296875	2615787.976990585	0	1180	0.12937091786158472	81.51153488372091	162.02306976744183	117.9889144897461	117.98927307128906
99	118.0646743774414	9.208816666666667					1	DETECTED	118.0647 m/z @9.21 [CD8368_2.mzXML]	118.0646743774414	9.208816666666667	2.243466666666667	9.87595	7.632483333333333	1250061.875	9565035.336423827	1	1180	0.09136708259208248	1.7937105733917411	1.4002323897311866	118.05766296386719	118.06514739990234
100	118.08601379394531	1.8931499999999999					1	DETECTED	118.0860 m/z @1.89 [CD8368_2.mzXML]	118.08601379394531	1.8931499999999999	0.10108333333333334	20.0075	19.90641666666667	1080173.75	3.7566624338293776E7	1	1180	0.14110939640975473	4.814927849586802	7.465623687355423	118.08566284179688	118.08644104003906
101	118.62500762939453	9.208816666666667					1	DETECTED	118.6250 m/z @9.21 [CD8368_2.mzXML]	118.62500762939453	9.208816666666667	5.8068	9.266866666666665	3.4600666666666653	4394.74658203125	322251.419687744	0	1180	0.08910526334055113	0.5085317042342529	0.017063408468505816	118.62500762939453	118.63273620605469
102	118.97877502441406	11.693266666666666					1	DETECTED	118.9788 m/z @11.69 [CD8368_2.mzXML]	118.97877502441406	11.693266666666666	0.11926666666666666	19.9345	19.81523333333333	16915.484375	2615606.7308927597	0	1180	0.7268856416896785	0.7329759982557332	8.057092682417284	118.9765625	118.98202514648438
103	119.01882934570312	1.5396666666666665					1	DETECTED	119.0188 m/z @1.54 [CD8368_2.mzXML]	119.01882934570312	1.5396666666666665	0.44834999999999997	18.14466666666667	17.696316666666668	184154.171875	2744705.987151245	0	1180	0.1432406982133252	1.1212305721388898	1.1548685679285302	119.01823425292969	119.01944732666016
104	119.06832885742188	9.208816666666667					1	DETECTED	119.0683 m/z @9.21 [CD8368_2.mzXML]	119.06832885742188	9.208816666666667	4.154	16.10995	11.955950000000001	63289.76171875	1079720.1853666685	0	1180	0.09881394897804974	0.5791960195340304	0.1441285356806006	119.06797790527344	119.0731430053711
105	119.0894546508789	1.921					1	DETECTED	119.0895 m/z @1.92 [CD8368_2.mzXML]	119.0894546508789	1.921	0.5035833333333334	19.971166666666665	19.46758333333333	42089.01171875	3782344.246244964	0	1180	1.2887963239254103	1.6461740561919822	1.0029139189401874	119.08466339111328	119.08998107910156
106	119.1540756225586	14.236883333333333					1	DETECTED	119.1541 m/z @14.24 [CD8368_2.mzXML]	119.1540756225586	14.236883333333333	0.10108333333333334	20.0075	19.90641666666667	60632.546875	1.208174829308166E7	0	1180	1.2825542012010942	1.020711676802497	1.0489350605154304	119.15354919433594	119.15455627441406
107	120.06536865234375	1.8239333333333334					1	DETECTED	120.0654 m/z @1.82 [CD8368_2.mzXML]	120.06536865234375	1.8239333333333334	1.7665166666666667	19.842333333333332	18.075816666666665	60783.4375	1822646.8959943533	0	1180	0.8378326515216656	8.8260811892136	12.904382327977839	120.06513977050781	120.06599426269531
108	120.08056640625	8.359983333333334					1	DETECTED	120.0806 m/z @8.36 [CD8368_2.mzXML]	120.08056640625	8.359983333333334	7.6352166666666665	10.772466666666666	3.13725	289376.78125	5504696.791609649	1	1180	0.27191498523886715	0.81812230796792	0.429919626355128	120.08043670654297	120.08086395263672
109	120.15101623535156	3.0516666666666667					1	DETECTED	120.1510 m/z @3.05 [CD8368_2.mzXML]	120.15101623535156	3.0516666666666667	3.0516666666666667	19.404	16.352333333333334	4206.29443359375	1859146.6806070858	0	1180	11.76089213741453	null	null	120.15101623535156	120.15786743164062
110	120.97885131835938	1.5396666666666665					1	DETECTED	120.9789 m/z @1.54 [CD8368_2.mzXML]	120.97885131835938	1.5396666666666665	1.4147833333333333	19.678	18.26321666666667	27501.859375	2953050.2996401666	0	1180	11.1435726863659	40.91358588698226	84.1281241895759	120.97857666015625	120.98664855957031
111	121.0281753540039	12.425033333333333					1	DETECTED	121.0282 m/z @12.43 [CD8368_2.mzXML]	121.0281753540039	12.425033333333333	0.10108333333333334	20.0075	19.90641666666667	16656.68359375	6646874.2198245255	0	1180	1.489443302712667	3.2018455586437993	0.35199199685713134	121.02513885498047	121.03736114501953
112	121.07180786132812	1.8382666666666667					1	DETECTED	121.0718 m/z @1.84 [CD8368_2.mzXML]	121.07180786132812	1.8382666666666667	0.11926666666666666	19.879166666666666	19.7599	287170.75	5711034.20072952	0	1180	0.044204587750633406	4.510316359623214	0.16234068738703225	121.06282806396484	121.07215118408203
113	121.0841064453125	8.359983333333334					1	DETECTED	121.0841 m/z @8.36 [CD8368_2.mzXML]	121.0841064453125	8.359983333333334	7.933633333333333	12.4406	4.506966666666667	19082.4296875	2589246.0199404303	0	1180	0.5901400633655429	5.28552441265	9.5710488253	121.0826644897461	121.08415985107422
114	122.05757904052734	8.8308					1	DETECTED	122.0576 m/z @8.83 [CD8368_2.mzXML]	122.05757904052734	8.8308	1.0876166666666667	8.990383333333334	7.902766666666667	7296.12255859375	780755.511873993	0	1180	0.11836128138278745	0.5103047626837369	0.020609525367473822	122.0551528930664	122.05765533447266
115	122.09636688232422	8.617883333333333					1	DETECTED	122.0964 m/z @8.62 [CD8368_2.mzXML]	122.09636688232422	8.617883333333333	0.11926666666666666	20.0075	19.888233333333332	8601.40234375	2362692.114450317	0	1180	5.758996417698306	3.6490196304589926	121.74152299330238	122.09551239013672	122.09683990478516
116	122.92427825927734	1.6592					1	DETECTED	122.9243 m/z @1.66 [CD8368_2.mzXML]	122.92427825927734	1.6592	1.5836166666666667	18.071666666666665	16.488049999999998	71210.6328125	4342955.261360719	0	1180	0.08361695575651762	110.67289283437668	2.0353694146631756	122.92420196533203	122.92981719970703
117	123.05516815185547	3.3329833333333334					1	DETECTED	123.0552 m/z @3.33 [CD8368_2.mzXML]	123.05516815185547	3.3329833333333334	0.41163333333333335	4.611783333333333	4.20015	1862.1002197265625	203904.64111276245	0	1180	0.27646748333928306	0.7188714121895698	0.43774282437913975	123.05509185791016	123.0557861328125
118	124.050537109375	9.36355					1	DETECTED	124.0505 m/z @9.36 [CD8368_2.mzXML]	124.050537109375	9.36355	4.644483333333333	17.960500000000003	13.31601666666667	4793.107421875	649037.3740159303	0	1180	0.32385703381754816	1.4108739722544006	1.8217479445088016	124.0504150390625	124.06017303466797
119	124.96772766113281	11.461616666666666					1	DETECTED	124.9677 m/z @11.46 [CD8368_2.mzXML]	124.96772766113281	11.461616666666666	1.43365	17.128	15.69435	5782.42138671875	1749280.0820899052	0	1180	15.602447929963047	0.7825290271540593	0.564298450792129	124.96622467041016	124.97602081298828
120	124.99947357177734	13.0446					1	DETECTED	124.9995 m/z @13.04 [CD8368_2.mzXML]	124.99947357177734	13.0446	6.19015	13.7899	7.599749999999999	7908.55419921875	904772.0184267272	0	1180	0.8144983045460013	0.5543661417035647	0.06595069325729355	124.99456787109375	124.99999237060547
121	125.0151596069336	10.47555					1	DETECTED	125.0152 m/z @10.48 [CD8368_2.mzXML]	125.0151596069336	10.47555	1.0876166666666667	13.137216666666665	12.049599999999998	35417.19140625	2002526.014558319	0	1180	8.749109961821937	0.5126029133952527	0.021090784353695387	125.01158905029297	125.02373504638672
122	125.02637481689453	15.233683333333333					1	DETECTED	125.0264 m/z @15.23 [CD8368_2.mzXML]	125.02637481689453	15.233683333333333	0.10108333333333334	20.0075	19.90641666666667	10430.822265625	2316766.819849369	0	1180	1.4242450202497547	0.7096731998764532	0.7136041512478436	125.02527618408203	125.02677917480469
123	125.09590148925781	11.095133333333333					1	DETECTED	125.0959 m/z @11.10 [CD8368_2.mzXML]	125.09590148925781	11.095133333333333	0.57645	15.667466666666666	15.091016666666667	5545.6025390625	1090944.8820611879	0	1180	6.042896200642875	0.7173434254287212	0.857202680454757	125.08773803710938	125.09706115722656
124	126.0525131225586	1.8659999999999999					1	DETECTED	126.0525 m/z @1.87 [CD8368_2.mzXML]	126.0525131225586	1.8659999999999999	0.11926666666666666	19.879166666666666	19.7599	12238.7666015625	1210389.183068573	0	1180	8.539852014799767	2.0743194651387253	3.163917683088841	126.04371643066406	126.05548095703125
125	127.01229858398438	10.460783333333334					1	DETECTED	127.0123 m/z @10.46 [CD8368_2.mzXML]	127.01229858398438	10.460783333333334	1.7665166666666667	17.720333333333333	15.953816666666667	10404.8955078125	1238052.427867432	0	1180	0.13773315504824524	47.82964420536332	89.03794624048614	127.01206970214844	127.02142333984375
126	127.03660583496094	4.326583333333334					1	DETECTED	127.0366 m/z @4.33 [CD8368_2.mzXML]	127.03660583496094	4.326583333333334	1.56895	19.678	18.10905	25822.626953125	4728810.52828772	0	1180	1.6608990212798456	1.5189590935249204	1.8682961048152005	127.03602600097656	127.0435562133789
127	127.05426788330078	9.194483333333332					1	DETECTED	127.0543 m/z @9.19 [CD8368_2.mzXML]	127.05426788330078	9.194483333333332	0.10108333333333334	20.0075	19.90641666666667	5760.66259765625	2951801.7524401215	0	1180	11.014172192972397	1.094553009142162	0.6096184514630305	127.049560546875	127.0640869140625
128	127.12284851074219	11.503833333333334					1	DETECTED	127.1228 m/z @11.50 [CD8368_2.mzXML]	127.12284851074219	11.503833333333334	11.475833333333332	11.6174	0.14156666666666773	9592.923828125	54821.22295629923	0	1180	0.11537127366338673	2.5279761904760067	4.0559523809520135	127.12235260009766	127.12303924560547
129	128.0106964111328	1.7811					1	DETECTED	128.0107 m/z @1.78 [CD8368_2.mzXML]	128.0106964111328	1.7811	0.22891666666666666	19.98933333333333	19.760416666666664	9389.779296875	2662438.662590119	0	1180	14.209405315814609	6.365361694816978	11.3776540037345	128.01055908203125	128.01759338378906
130	128.07064819335938	2.6121833333333333					1	DETECTED	128.0706 m/z @2.61 [CD8368_2.mzXML]	128.07064819335938	2.6121833333333333	0.10108333333333334	19.2765	19.175416666666667	19830.76953125	2725810.013211151	0	1180	0.4783426346777979	1.6791563218880223	2.511190005989032	128.0615692138672	128.0708465576172
131	129.00332641601562	1.4955					1	DETECTED	129.0033 m/z @1.50 [CD8368_2.mzXML]	129.00332641601562	1.4955	1.4955	10.200133333333333	8.704633333333334	8602.0078125	2305109.925677002	0	1180	0.09012873572013702	null	null	128.99559020996094	129.0033416748047
132	129.01373291015625	15.851183333333333					1	DETECTED	129.0137 m/z @15.85 [CD8368_2.mzXML]	129.01373291015625	15.851183333333333	0.63095	19.897666666666666	19.266716666666667	9472.65234375	4409368.743671511	0	1180	4.3435219765202735	0.6329310544954414	1.8306488396260356	129.00643920898438	129.01846313476562
133	129.05441284179688	2.00515					1	DETECTED	129.0544 m/z @2.01 [CD8368_2.mzXML]	129.05441284179688	2.00515	0.10108333333333334	20.0075	19.90641666666667	14278.263671875	5767569.089436648	0	1180	5.204374339493476	5.2273423549595615	18.894706611829083	129.05213928222656	129.0548858642578
134	129.0657501220703	1.8382666666666667					1	DETECTED	129.0658 m/z @1.84 [CD8368_2.mzXML]	129.0657501220703	1.8382666666666667	1.80965	1.921	0.11135000000000006	84768.59375	233096.79024780242	0	1180	0.03793063937319374	1.9115631442649983	2.9757664297271256	129.065673828125	129.06585693359375
135	130.04959106445312	1.9631					1	DETECTED	130.0496 m/z @1.96 [CD8368_2.mzXML]	130.04959106445312	1.9631	0.11926666666666666	19.98933333333333	19.870066666666663	19728.8671875	2573381.361690888	0	1180	0.29882134771002344	9.475369263165357	2.933303551749609	130.04873657226562	130.05018615722656
136	130.06509399414062	10.546016666666667					1	DETECTED	130.0651 m/z @10.55 [CD8368_2.mzXML]	130.06509399414062	10.546016666666667	0.21078333333333335	19.3675	19.156716666666668	65951.9921875	2632437.6843745154	1	1180	1.3624855451359892	0.7479246816424391	0.8916389697774459	130.06463623046875	130.072021484375
137	130.0861358642578	2.2981666666666665					1	DETECTED	130.0861 m/z @2.30 [CD8368_2.mzXML]	130.0861358642578	2.2981666666666665	0.10108333333333334	19.842333333333332	19.74125	11860.087890625	2076281.656022858	0	1180	1.010828386484104	10.204654888869124	2.3402986010650038	130.0858154296875	130.0876922607422
138	130.10845947265625	1.8382666666666667					1	DETECTED	130.1085 m/z @1.84 [CD8368_2.mzXML]	130.10845947265625	1.8382666666666667	1.8239333333333334	2.7931666666666666	0.9692333333333332	318032.625	1318544.4512079435	0	1180	0.04353294202886815	8.877272613090701	8.505422337150828	130.1084442138672	130.10870361328125
139	130.9326629638672	1.5396666666666665					1	DETECTED	130.9327 m/z @1.54 [CD8368_2.mzXML]	130.9326629638672	1.5396666666666665	1.4500833333333332	16.998	15.547916666666667	12327.4404296875	6169287.355258606	0	1180	0.16383377980737346	86.77906976744185	164.2589481935489	130.9290313720703	130.93307495117188
140	130.96470642089844	1.5396666666666665					1	DETECTED	130.9647 m/z @1.54 [CD8368_2.mzXML]	130.96470642089844	1.5396666666666665	0.10108333333333334	20.0075	19.90641666666667	1174106.375	1.36669713181614E7	0	1180	0.11679534990578211	1.1236281277821674	1.0957085383017366	130.96221923828125	130.97042846679688
141	131.01878356933594	1.5251166666666667					1	DETECTED	131.0188 m/z @1.53 [CD8368_2.mzXML]	131.01878356933594	1.5251166666666667	1.43365	12.55555	11.1219	29950.41015625	4588177.9794174805	0	1180	0.12284540251444143	60.79755830903795	120.5951166180759	131.014404296875	131.02786254882812
142	131.04905700683594	8.376316666666666					1	DETECTED	131.0491 m/z @8.38 [CD8368_2.mzXML]	131.04905700683594	8.376316666666666	8.208633333333333	8.4435	0.234866666666667	3698.5859375	37257.13966015624	0	1180	0.14613585755023628	0.7003279992048539	0.4006559984097078	131.0490264892578	131.04933166503906
143	131.0774688720703	12.687800000000001					1	DETECTED	131.0775 m/z @12.69 [CD8368_2.mzXML]	131.0774688720703	12.687800000000001	0.174	19.53216666666667	19.35816666666667	8169.57275390625	2533779.3912466746	0	1180	6.021178847765308	1.5823429574206502	2.269289959686927	131.06752014160156	131.0819854736328
144	131.4430389404297	3.9664					1	DETECTED	131.4430 m/z @3.97 [CD8368_2.mzXML]	131.4430389404297	3.9664	3.0809833333333336	13.807350000000001	10.726366666666667	5375.0986328125	2080739.681102692	0	1180	0.9402115192126312	6.057242352941178	0.7417276716598482	131.43756103515625	131.44796752929688
145	131.95025634765625	1.3966833333333333					1	DETECTED	131.9503 m/z @1.40 [CD8368_2.mzXML]	131.95025634765625	1.3966833333333333	0.10108333333333334	20.0075	19.90641666666667	5805.3916015625	2438854.1056387927	0	1180	18.225964557747233	7.682315786765464	2.045141275548674	131.9429168701172	131.95071411132812
146	131.96084594726562	11.310066666666668					1	DETECTED	131.9608 m/z @11.31 [CD8368_2.mzXML]	131.96084594726562	11.310066666666668	1.43365	19.915833333333335	18.482183333333335	14187.658203125	3052741.1458629724	0	1180	1.0067009121821044	2.4054952432322576	10.54465277727394	131.95443725585938	131.9684295654297
147	132.04420471191406	9.519166666666667					1	DETECTED	132.0442 m/z @9.52 [CD8368_2.mzXML]	132.04420471191406	9.519166666666667	9.149383333333333	17.072499999999998	7.923116666666665	38991.78125	1199267.448665221	0	1180	0.09128231006030063	1.9639912797460677	1.2070993608636782	132.04319763183594	132.05120849609375
148	132.0653839111328	2.6121833333333333					1	DETECTED	132.0654 m/z @2.61 [CD8368_2.mzXML]	132.0653839111328	2.6121833333333333	1.7811	9.773966666666666	7.992866666666666	203658.203125	1.2365698284540156E7	0	1180	0.663191340319254	1.559338936436304	1.728596120169014	132.0651397705078	132.06565856933594
149	132.07644653320312	1.8382666666666667					1	DETECTED	132.0764 m/z @1.84 [CD8368_2.mzXML]	132.07644653320312	1.8382666666666667	1.8239333333333334	10.3802	8.556266666666668	394649.21875	4277795.380368069	0	1180	0.03840526632509533	260.0303705685688	511.3015115610941	132.07350158691406	132.08616638183594
150	132.10171508789062	3.9664					1	DETECTED	132.1017 m/z @3.97 [CD8368_2.mzXML]	132.10171508789062	3.9664	0.24711666666666668	19.897666666666666	19.65055	1450673.0	9.354784159417401E7	1	1180	1.0699767391924753	0.9576678514379002	0.912163424268649	132.1011505126953	132.10211181640625
151	132.11215209960938	2.019283333333333					1	DETECTED	132.1122 m/z @2.02 [CD8368_2.mzXML]	132.11215209960938	2.019283333333333	2.019283333333333	9.450033333333332	7.430749999999999	32443.615234375	2199693.60383548	0	1180	2.2596822802636236	null	null	132.11215209960938	132.12164306640625
152	132.7652130126953	4.091716666666667					1	DETECTED	132.7652 m/z @4.09 [CD8368_2.mzXML]	132.7652130126953	4.091716666666667	3.198383333333333	4.49965	1.3012666666666668	5399.38134765625	262200.0156943664	0	1180	1.0362398028744666	0.728320895522388	0.4566417910447759	132.7648468017578	132.7655487060547
153	132.95773315429688	11.708783333333335					1	DETECTED	132.9577 m/z @11.71 [CD8368_2.mzXML]	132.95773315429688	11.708783333333335	0.10108333333333334	20.0075	19.90641666666667	433048.34375	5.556822056159048E7	0	1180	1.2945093240081498	0.8567711327837573	5.569810498909158	132.9577178955078	132.96116638183594
154	132.99807739257812	1.5102833333333334					1	DETECTED	132.9981 m/z @1.51 [CD8368_2.mzXML]	132.99807739257812	1.5102833333333334	1.43365	14.662083333333333	13.228433333333333	24042.279296875	4764784.132489624	0	1180	0.16962794266083714	86.30991735537191	155.18933087423537	132.99241638183594	132.99818420410156
155	133.03416442871094	1.5396666666666665					1	DETECTED	133.0342 m/z @1.54 [CD8368_2.mzXML]	133.03416442871094	1.5396666666666665	0.63095	19.897666666666666	19.266716666666667	708060.0625	1.2727822414277835E7	0	1180	0.12587754594176137	1.0737799257663294	1.1226722162245804	133.03140258789062	133.03468322753906
156	133.04930114746094	2.0899666666666668					1	DETECTED	133.0493 m/z @2.09 [CD8368_2.mzXML]	133.04930114746094	2.0899666666666668	2.0475499999999998	8.00295	5.955400000000001	4498.8115234375	517420.5654300538	0	1180	1.4860725733080602	70.20117878192482	52.59278127934262	133.0489044189453	133.04978942871094
157	133.06875610351562	2.69545					1	DETECTED	133.0688 m/z @2.70 [CD8368_2.mzXML]	133.06875610351562	2.69545	1.9631	7.6708	5.7077	10780.197265625	710915.437849579	0	1180	0.5949517986739914	4.235106305203533	4.489291063047767	133.0604248046875	133.0689697265625
158	133.10511779785156	3.9664					1	DETECTED	133.1051 m/z @3.97 [CD8368_2.mzXML]	133.10511779785156	3.9664	1.5102833333333334	11.209783333333332	9.699499999999999	60562.3046875	4715990.8236920135	0	1180	1.0587488839928274	0.7537161901259798	0.42203811562609705	133.09669494628906	133.10556030273438
159	133.95826721191406	11.399583333333334					1	DETECTED	133.9583 m/z @11.40 [CD8368_2.mzXML]	133.95826721191406	11.399583333333334	0.10108333333333334	20.0075	19.90641666666667	9306.2705078125	1882141.157964935	0	1180	0.4669445280258344	1.3759746990594326	1.4230974251445636	133.9578857421875	133.9662628173828
160	134.0186309814453	1.7665166666666667					1	DETECTED	134.0186 m/z @1.77 [CD8368_2.mzXML]	134.0186309814453	1.7665166666666667	1.6890666666666665	19.09416666666667	17.405100000000004	29629.650390625	2940030.580289673	0	1180	0.07818718347601039	112.36346029696547	223.72692059393088	134.0115203857422	134.01870727539062
161	134.03521728515625	1.5396666666666665					1	DETECTED	134.0352 m/z @1.54 [CD8368_2.mzXML]	134.03521728515625	1.5396666666666665	1.4147833333333333	19.167166666666667	17.752383333333334	61608.5703125	1994983.6200674125	0	1180	0.15900613378920636	5.30628676337507	3.1401273035718162	134.02947998046875	134.04495239257812
162	134.05990600585938	10.061783333333333					1	DETECTED	134.0599 m/z @10.06 [CD8368_2.mzXML]	134.05990600585938	10.061783333333333	4.7922666666666665	19.42233333333333	14.630066666666664	21305.263671875	1108475.366582671	0	1180	0.404052735964493	0.5507571209360655	1.5542836120338914	134.05149841308594	134.06674194335938
163	134.1061553955078	4.4048					1	DETECTED	134.1062 m/z @4.40 [CD8368_2.mzXML]	134.1061553955078	4.4048	3.0665	4.628216666666666	1.561716666666666	4035.977783203125	219487.0456054992	0	1180	0.7488912635685026	0.583470323046651	0.1669406460933021	134.10577392578125	134.10830688476562
164	134.95831298828125	11.995666666666667					1	DETECTED	134.9583 m/z @12.00 [CD8368_2.mzXML]	134.95831298828125	11.995666666666667	0.10108333333333334	20.0075	19.90641666666667	61353.515625	1.0265148223944848E7	0	1180	1.897622228102609	0.8187340231896558	3.702242691358728	134.9579620361328	134.95899963378906
165	135.003662109375	1.5396666666666665					1	DETECTED	135.0037 m/z @1.54 [CD8368_2.mzXML]	135.003662109375	1.5396666666666665	1.43365	11.822783333333332	10.389133333333332	90122.703125	2017986.6071468196	0	1180	0.1997621429615133	4.788643950988438	7.140239335355534	134.99571228027344	135.0042724609375
166	135.03187561035156	1.4805833333333331					1	DETECTED	135.0319 m/z @1.48 [CD8368_2.mzXML]	135.03187561035156	1.4805833333333331	1.4655333333333334	17.1465	15.680966666666666	62010.703125	3882380.6021284494	0	1180	0.13978410569367172	363.69996163774374	13.527675794145155	135.03146362304688	135.0322265625
167	135.0631866455078	10.01155					1	DETECTED	135.0632 m/z @10.01 [CD8368_2.mzXML]	135.0631866455078	10.01155	0.10108333333333334	19.897666666666666	19.796583333333334	3130.233154296875	1241177.1302356566	0	1180	8.20422143462382	0.9987715008374984	0.9975430016749968	135.0623321533203	135.06463623046875
168	135.08010864257812	11.885866666666667					1	DETECTED	135.0801 m/z @11.89 [CD8368_2.mzXML]	135.08010864257812	11.885866666666667	0.6127666666666667	12.288833333333335	11.676066666666667	11066.404296875	999160.4179339602	0	1180	0.26782699839326085	0.5178729305455761	0.01479539897750881	135.07984924316406	135.0865478515625
169	135.11634826660156	10.772466666666666					1	DETECTED	135.1163 m/z @10.77 [CD8368_2.mzXML]	135.11634826660156	10.772466666666666	4.515666666666666	15.393966666666667	10.878300000000001	3944.64111328125	724713.0309664918	0	1180	3.766704307673441	0.8693181818181819	0.7386363636363638	135.11599731445312	135.1168975830078
170	136.04776000976562	1.80965					1	DETECTED	136.0478 m/z @1.81 [CD8368_2.mzXML]	136.04776000976562	1.80965	1.7811	19.75133333333333	17.970233333333333	159364.671875	2484858.510644288	0	1180	0.03512825548873977	3.3477061466568427	7.484742832348437	136.04644775390625	136.0481414794922
171	136.06150817871094	5.92865					1	DETECTED	136.0615 m/z @5.93 [CD8368_2.mzXML]	136.06150817871094	5.92865	0.10108333333333334	20.0075	19.90641666666667	5528.43359375	2404131.2840969544	0	1180	5.306788811558565	1.3254479884873405	1.64904207464074	136.0609893798828	136.06234741210938
172	136.0754852294922	9.008566666666667					1	DETECTED	136.0755 m/z @9.01 [CD8368_2.mzXML]	136.0754852294922	9.008566666666667	0.3934666666666667	15.25145	14.857983333333333	8126.05224609375	2414408.0795651544	0	1180	6.2000740731505815	0.862322163023838	0.724644326047676	136.0694580078125	136.07589721679688
173	136.95375061035156	11.693266666666666					1	DETECTED	136.9538 m/z @11.69 [CD8368_2.mzXML]	136.95375061035156	11.693266666666666	0.35708333333333336	19.915833333333335	19.558750000000003	26944.861328125	4236354.909112702	0	1180	1.4555925011216626	1.0818920223032344	4.831935445431651	136.95301818847656	136.95433044433594
174	136.9691925048828	1.5986333333333334					1	DETECTED	136.9692 m/z @1.60 [CD8368_2.mzXML]	136.9691925048828	1.5986333333333334	1.56895	15.906616666666668	14.337666666666667	23092.796875	2872734.4669588623	0	1180	0.0835644938479736	241.51038742279658	3.4381475454624137	136.96591186523438	136.97433471679688
175	137.04579162597656	3.302833333333333					1	DETECTED	137.0458 m/z @3.30 [CD8368_2.mzXML]	137.04579162597656	3.302833333333333	2.25715	3.9032	1.6460499999999998	9768.7607421875	413062.199019867	0	1180	0.6238992040776332	0.7870690616980924	0.4394388970271077	137.04530334472656	137.0459442138672
176	137.13226318359375	7.1936					1	DETECTED	137.1323 m/z @7.19 [CD8368_2.mzXML]	137.13226318359375	7.1936	0.10108333333333334	20.0075	19.90641666666667	7824.83447265625	3983469.2123477794	0	1180	6.848511942215659	1.4033394352263302	0.47660430568260415	137.1314697265625	137.1326141357422
177	138.05235290527344	1.8794499999999998					1	DETECTED	138.0524 m/z @1.88 [CD8368_2.mzXML]	138.05235290527344	1.8794499999999998	0.174	19.805833333333332	19.631833333333333	180780.9375	2620173.4606105336	0	1180	0.060765386302090274	0.6067530631072785	0.24071008874707528	138.0511016845703	138.05894470214844
178	138.90603637695312	1.7512666666666665					1	DETECTED	138.9060 m/z @1.75 [CD8368_2.mzXML]	138.90603637695312	1.7512666666666665	1.6890666666666665	2.1041666666666665	0.4151	31138.7265625	449059.48982910137	0	1180	0.07530508919542078	3.336816720257233	5.673633440514466	138.906005859375	138.90625
179	139.00234985351562	3.302833333333333					1	DETECTED	139.0023 m/z @3.30 [CD8368_2.mzXML]	139.00234985351562	3.302833333333333	2.8213500000000002	5.252916666666667	2.4315666666666664	3207.1318359375	153471.9249729614	0	1180	0.11696769419813036	2.525078749697119	4.050157499394238	139.00213623046875	139.00271606445312
180	139.04177856445312	14.33315					1	DETECTED	139.0418 m/z @14.33 [CD8368_2.mzXML]	139.04177856445312	14.33315	0.10108333333333334	20.0075	19.90641666666667	148771.40625	2.3623765968794942E7	1	1180	3.125117599608945	0.8627379699802984	0.6098790595562525	139.0359649658203	139.05014038085938
181	140.04141235351562	14.56265					1	DETECTED	140.0414 m/z @14.56 [CD8368_2.mzXML]	140.04141235351562	14.56265	9.164866666666667	16.867833333333333	7.702966666666667	7490.00927734375	1140396.9109100036	0	1180	5.877234842998789	0.6862541493765033	0.49963343631854124	140.041015625	140.0493927001953
182	140.06781005859375	1.7811					1	DETECTED	140.0678 m/z @1.78 [CD8368_2.mzXML]	140.06781005859375	1.7811	0.30206666666666665	8.617883333333333	8.315816666666667	385639.34375	2895038.1913600625	1	1180	0.05073622232521613	0.6084447792083352	0.5392795671302778	140.05865478515625	140.07095336914062
183	141.0099334716797	10.47555					1	DETECTED	141.0099 m/z @10.48 [CD8368_2.mzXML]	141.0099334716797	10.47555	3.2433833333333335	10.823816666666666	7.580433333333332	22618.146484375	1707821.7422044382	0	1180	0.10284043394197084	0.5132039329415151	0.024045690899375034	141.00962829589844	141.01609802246094
184	141.0386962890625	14.33315					1	DETECTED	141.0387 m/z @14.33 [CD8368_2.mzXML]	141.0386962890625	14.33315	1.5102833333333334	16.423533333333335	14.913250000000001	5745.76611328125	1551483.1269825443	0	1180	1.4167755354103697	0.5815099847667969	0.14505760253029484	141.0323944091797	141.0410614013672
185	141.0520477294922	9.346433333333332					1	DETECTED	141.0520 m/z @9.35 [CD8368_2.mzXML]	141.0520477294922	9.346433333333332	0.24711666666666668	19.9345	19.687383333333333	60404.11328125	1616950.9168551033	0	1180	0.11028936795987754	0.6231576286227997	0.4445227478616032	141.04627990722656	141.05743408203125
186	141.09059143066406	0.9052666666666667					1	DETECTED	141.0906 m/z @0.91 [CD8368_2.mzXML]	141.09059143066406	0.9052666666666667	0.10108333333333334	19.98933333333333	19.88825	1926.4603271484375	1202566.763602661	0	1180	7.541591385030432	12.365495015647344	23.730990031294684	141.09002685546875	141.0913543701172
187	142.04722595214844	1.7953666666666666					1	DETECTED	142.0472 m/z @1.80 [CD8368_2.mzXML]	142.04722595214844	1.7953666666666666	1.7512666666666665	3.7001	1.9488333333333334	30506.568359375	355698.31918005383	0	1180	0.15577169209764308	22.09561602418744	43.19123204837488	142.0469970703125	142.05026245117188
188	142.0650177001953	9.208816666666667					1	DETECTED	142.0650 m/z @9.21 [CD8368_2.mzXML]	142.0650177001953	9.208816666666667	8.972383333333333	12.99845	4.026066666666667	71878.5234375	832172.5291809387	0	1180	0.08381215381987417	1.5792131501671252	1.3896863446435603	142.05569458007812	142.0691375732422
189	142.91787719726562	1.7201333333333333					1	DETECTED	142.9179 m/z @1.72 [CD8368_2.mzXML]	142.91787719726562	1.7201333333333333	1.7042666666666666	12.7892	11.084933333333332	12264.8642578125	2350828.8599749757	0	1180	0.0839230281811898	349.3151260504195	697.630252100839	142.9178466796875	142.92539978027344
190	143.00697326660156	10.4902					1	DETECTED	143.0070 m/z @10.49 [CD8368_2.mzXML]	143.00697326660156	10.4902	1.4655333333333334	10.588799999999999	9.123266666666666	6509.06787109375	1175869.141958496	0	1180	0.12222978808914498	0.5054628056437911	0.012470894809270525	143.00135803222656	143.00714111328125
191	143.03115844726562	1.7953666666666666					1	DETECTED	143.0312 m/z @1.80 [CD8368_2.mzXML]	143.03115844726562	1.7953666666666666	1.5986333333333334	18.802833333333336	17.204200000000004	253608.109375	3146702.7071437696	0	1180	0.07515036127637753	1.8129349377617408	2.3481219367390542	143.02871704101562	143.0343017578125
192	143.07281494140625	9.208816666666667					1	DETECTED	143.0728 m/z @9.21 [CD8368_2.mzXML]	143.07281494140625	9.208816666666667	0.11926666666666666	20.0075	19.888233333333332	92021.4140625	3142053.579364226	0	1180	0.08466112889561828	0.5163754402099837	0.020566766312226387	143.06919860839844	143.081787109375
193	143.1063232421875	11.095133333333333					1	DETECTED	143.1063 m/z @11.10 [CD8368_2.mzXML]	143.1063232421875	11.095133333333333	4.9093	14.679	9.7697	15982.453125	949785.9533404541	0	1180	0.10480956744609671	0.9194780426603916	65.68280672101082	143.1058807373047	143.10675048828125
194	144.04429626464844	9.208816666666667					1	DETECTED	144.0443 m/z @9.21 [CD8368_2.mzXML]	144.04429626464844	9.208816666666667	1.7665166666666667	9.606333333333334	7.839816666666667	21266.0859375	2780063.3978900146	0	1180	7.491768820287709	0.5267065736846583	1.2743678838121102	144.03448486328125	144.04449462890625
195	144.0652313232422	0.44834999999999997					1	DETECTED	144.0652 m/z @0.45 [CD8368_2.mzXML]	144.0652313232422	0.44834999999999997	0.10108333333333334	19.98933333333333	19.88825	2014.606689453125	1114927.5236292118	0	1180	5.8589051930392415	28.63541466692264	56.27082933384526	144.0635986328125	144.06639099121094
196	144.08041381835938	9.208816666666667					1	DETECTED	144.0804 m/z @9.21 [CD8368_2.mzXML]	144.08041381835938	9.208816666666667	7.475966666666666	18.547166666666666	11.0712	782428.75	6684947.899591186	1	1180	0.09737844802931761	1.5750462877815312	1.4881589524830552	144.07447814941406	144.08128356933594
197	144.10177612304688	1.8659999999999999					1	DETECTED	144.1018 m/z @1.87 [CD8368_2.mzXML]	144.10177612304688	1.8659999999999999	0.11926666666666666	19.9345	19.81523333333333	85453.453125	1740584.329634979	0	1180	0.04472791865756087	0.9087210945038366	7.214512768065464	144.10096740722656	144.10934448242188
198	144.13800048828125	10.944233333333333					1	DETECTED	144.1380 m/z @10.94 [CD8368_2.mzXML]	144.13800048828125	10.944233333333333	10.909816666666668	11.061116666666667	0.1512999999999991	5177.3134765625	26921.67871099828	0	1180	0.11494976121524836	2.1980629539952377	3.7465583109551193	144.13783264160156	144.13809204101562
199	144.98074340820312	1.5396666666666665					1	DETECTED	144.9807 m/z @1.54 [CD8368_2.mzXML]	144.98074340820312	1.5396666666666665	1.5396666666666665	19.075666666666667	17.536	36670.83984375	3318658.986985077	0	1180	0.06076420784146941	null	null	144.97984313964844	144.98129272460938
200	144.99185180664062	1.8239333333333334					1	DETECTED	144.9919 m/z @1.82 [CD8368_2.mzXML]	144.99185180664062	1.8239333333333334	1.4147833333333333	19.586833333333335	18.172050000000002	46849.4140625	1.6563683201476682E7	0	1180	0.05558738669048391	22.167446177911867	223.448857586543	144.99159240722656	144.9925537109375
201	145.04934692382812	1.9770666666666665					1	DETECTED	145.0493 m/z @1.98 [CD8368_2.mzXML]	145.04934692382812	1.9770666666666665	0.11926666666666666	20.0075	19.888233333333332	108920.96875	8752552.877248691	0	1180	0.20719624058952957	14.6302050605503	null	145.04750061035156	145.05128479003906
202	145.083984375	9.194483333333332					1	DETECTED	145.0840 m/z @9.19 [CD8368_2.mzXML]	145.083984375	9.194483333333332	9.149383333333333	10.36235	1.2129666666666665	65439.12890625	527841.7572976078	0	1180	0.09604049166109974	3.4887190564963997	12.376703384196075	145.083740234375	145.08599853515625
203	146.05972290039062	9.208816666666667					1	DETECTED	146.0597 m/z @9.21 [CD8368_2.mzXML]	146.05972290039062	9.208816666666667	0.19256666666666666	18.656333333333336	18.463766666666668	618455.5	5644427.347107388	0	1180	0.0898608942664918	1.5794457954413117	1.404799092445444	146.05242919921875	146.06024169921875
204	146.08099365234375	1.9770666666666665					1	DETECTED	146.0810 m/z @1.98 [CD8368_2.mzXML]	146.08099365234375	1.9770666666666665	0.35708333333333336	19.915833333333335	19.558750000000003	82188.171875	6305068.433657505	0	1180	0.3984560308253662	3.4531276047767214	3.2183549275594947	146.08004760742188	146.0872344970703
205	146.11727905273438	1.80965					1	DETECTED	146.1173 m/z @1.81 [CD8368_2.mzXML]	146.11727905273438	1.80965	1.80965	9.36355	7.5539000000000005	29033.40625	6166097.314572814	0	1180	31.014864114392093	null	null	146.11709594726562	146.11766052246094
206	146.83131408691406	9.208816666666667					1	DETECTED	146.8313 m/z @9.21 [CD8368_2.mzXML]	146.83131408691406	9.208816666666667	9.17955	9.2375	0.057949999999999946	2257.028564453125	6553.81924908444	0	1180	0.07219682444489628	0.9900341685649232	0.9800683371298464	146.83094787597656	146.83132934570312
207	146.996337890625	1.4805833333333331					1	DETECTED	146.9963 m/z @1.48 [CD8368_2.mzXML]	146.996337890625	1.4805833333333331	1.1970999999999998	16.9055	15.708400000000001	181939.75	4811856.818387296	0	1180	null	14.986075480061164	26.879215703394653	146.9960479736328	147.0029296875
208	147.01376342773438	1.5102833333333334					1	DETECTED	147.0138 m/z @1.51 [CD8368_2.mzXML]	147.01376342773438	1.5102833333333334	1.4805833333333331	17.904833333333332	16.42425	179012.890625	4144164.8029291057	0	1180	0.13716535202808466	185.05138254564852	357.8138843976307	147.00765991210938	147.01417541503906
209	147.02865600585938	3.348					1	DETECTED	147.0287 m/z @3.35 [CD8368_2.mzXML]	147.02865600585938	3.348	2.7792000000000003	7.510966666666667	4.731766666666666	7104.732421875	571975.9474527893	0	1180	0.30969605186637406	4.159429207688705	0.6392026688300989	147.02862548828125	147.03790283203125
210	147.0632781982422	9.208816666666667					1	DETECTED	147.0633 m/z @9.21 [CD8368_2.mzXML]	147.0632781982422	9.208816666666667	0.10108333333333334	20.0075	19.90641666666667	54572.45703125	2668455.647405455	0	1180	0.08152175061195166	0.5418453811048929	0.015071550461338672	147.05349731445312	147.0655517578125
211	147.076171875	1.8382666666666667					1	DETECTED	147.0762 m/z @1.84 [CD8368_2.mzXML]	147.076171875	1.8382666666666667	1.7811	12.165750000000001	10.38465	267502.53125	6865744.275750335	0	1180	0.164516994107192	13.576528916754118	13.047831451193435	147.07598876953125	147.0805206298828
212	147.11256408691406	1.5986333333333334					1	DETECTED	147.1126 m/z @1.60 [CD8368_2.mzXML]	147.11256408691406	1.5986333333333334	1.4955	19.65983333333333	18.16433333333333	160695.859375	3408420.60370868	0	1180	0.1370363543572679	4.4308122556630405	5.858406643497685	147.11227416992188	147.1170196533203
213	148.01458740234375	1.5396666666666665					1	DETECTED	148.0146 m/z @1.54 [CD8368_2.mzXML]	148.01458740234375	1.5396666666666665	1.43365	1.5836166666666667	0.14996666666666658	23394.908203125	132713.03165429676	0	1180	0.12670281135039052	0.707278729759473	0.3968262936057974	148.01449584960938	148.01473999023438
214	148.04258728027344	2.0334666666666665					1	DETECTED	148.0426 m/z @2.03 [CD8368_2.mzXML]	148.04258728027344	2.0334666666666665	0.30206666666666665	10.415133333333333	10.113066666666667	54411.65234375	2563035.9377035205	0	1180	0.39212492952570277	1.867791566157009	0.5044457570435021	148.0368194580078	148.05116271972656
215	148.07972717285156	1.8659999999999999					1	DETECTED	148.0797 m/z @1.87 [CD8368_2.mzXML]	148.07972717285156	1.8659999999999999	0.10108333333333334	20.0075	19.90641666666667	19727.568359375	2565703.613418612	0	1180	15.634935492376123	3.024435521547528	10.831953250748697	148.07498168945312	148.0825653076172
216	148.9349365234375	1.7201333333333333					1	DETECTED	148.9349 m/z @1.72 [CD8368_2.mzXML]	148.9349365234375	1.7201333333333333	1.6739833333333332	12.21865	10.544666666666668	62719.375	2160767.982166504	0	1180	0.11676015432521458	114.24340917298632	227.4868183459726	148.9348602294922	148.93536376953125
217	149.0120086669922	1.5396666666666665					1	DETECTED	149.0120 m/z @1.54 [CD8368_2.mzXML]	149.0120086669922	1.5396666666666665	0.37533333333333335	19.550333333333334	19.175	156436.640625	4434630.011032165	0	1180	0.09581384650163716	0.563701850653384	0.1339161594357648	149.0020294189453	149.0121307373047
218	149.02305603027344	12.425033333333333					1	DETECTED	149.0231 m/z @12.43 [CD8368_2.mzXML]	149.02305603027344	12.425033333333333	0.10108333333333334	20.0075	19.90641666666667	113831.6875	3.812367226711859E7	1	1180	11.975528427746239	0.540380100795858	3.416490816344382	149.0227508544922	149.02337646484375
219	149.07850646972656	17.85					1	DETECTED	149.0785 m/z @17.85 [CD8368_2.mzXML]	149.07850646972656	17.85	0.11926666666666666	19.98933333333333	19.870066666666663	9076.0078125	3740176.8755395208	0	1180	9.460694019042649	0.5603283940126559	0.12340610561084624	149.07803344726562	149.07872009277344
220	149.99264526367188	1.7665166666666667					1	DETECTED	149.9926 m/z @1.77 [CD8368_2.mzXML]	149.99264526367188	1.7665166666666667	0.11926666666666666	20.0075	19.888233333333332	15201.111328125	5646285.919390016	0	1180	10.474802306804726	6.0367987049122265	8.796750602792665	149.99241638183594	150.00149536132812
221	150.0264129638672	12.4406					1	DETECTED	150.0264 m/z @12.44 [CD8368_2.mzXML]	150.0264129638672	12.4406	0.10108333333333334	19.842333333333332	19.74125	10685.4091796875	3912369.561334473	0	1180	19.417919116508415	0.7999199050205911	4.575074787902263	150.0258331298828	150.03355407714844
222	150.0581817626953	2.69545					1	DETECTED	150.0582 m/z @2.70 [CD8368_2.mzXML]	150.0581817626953	2.69545	1.8931499999999999	9.58895	7.6958	69472.109375	2129055.3924896847	0	1180	0.32354543394179824	0.7947389865990212	9.572635061075857	150.05274963378906	150.05845642089844
223	150.93190002441406	1.7360833333333334					1	DETECTED	150.9319 m/z @1.74 [CD8368_2.mzXML]	150.93190002441406	1.7360833333333334	1.6739833333333332	2.0759	0.4019166666666667	21850.015625	198481.99565136724	0	1180	13.133562177678176	3.236044015029509	5.472088030059018	150.93190002441406	150.93775939941406
224	150.9683380126953	11.399583333333334					1	DETECTED	150.9683 m/z @11.40 [CD8368_2.mzXML]	150.9683380126953	11.399583333333334	0.10108333333333334	20.0075	19.90641666666667	11987.3330078125	2146403.3192441743	0	1180	0.9187203818553566	0.7793566760320638	0.6290956341229997	150.9656524658203	150.9768829345703
225	151.0450439453125	1.5396666666666665					1	DETECTED	151.0450 m/z @1.54 [CD8368_2.mzXML]	151.0450439453125	1.5396666666666665	0.35708333333333336	12.148200000000001	11.791116666666667	7765.09130859375	3288177.786496826	0	1180	0.0851541519952379	4.985321682756678	8.970643365513356	151.0355224609375	151.0474090576172
226	151.06129455566406	8.547666666666666					1	DETECTED	151.0613 m/z @8.55 [CD8368_2.mzXML]	151.06129455566406	8.547666666666666	2.37975	9.502	7.122250000000001	3087.7802734375	539358.1205960085	0	1180	1.0135249321802942	0.5773626967506588	0.15472539350131748	151.05833435058594	151.06227111816406
227	151.1114044189453	10.78985					1	DETECTED	151.1114 m/z @10.79 [CD8368_2.mzXML]	151.1114044189453	10.78985	0.11926666666666666	19.6235	19.50423333333333	5667.30078125	1231439.3756624765	0	1180	0.11369044237704529	0.913925355533515	1.5498660954599615	151.11094665527344	151.1122283935547
228	152.0217742919922	1.7953666666666666					1	DETECTED	152.0218 m/z @1.80 [CD8368_2.mzXML]	152.0217742919922	1.7953666666666666	1.7811	11.177233333333334	9.396133333333333	162895.484375	1155655.7545139776	0	1180	0.03271071193556674	8.878707734737326	604.9062641380067	152.02175903320312	152.03176879882812
229	152.0318145751953	2.00515					1	DETECTED	152.0318 m/z @2.01 [CD8368_2.mzXML]	152.0318145751953	2.00515	2.00515	9.773966666666666	7.768816666666666	6745.53369140625	587411.1044491883	0	1180	1.4467665540192272	null	null	152.0317840576172	152.03646850585938
230	152.04641723632812	11.588516666666667					1	DETECTED	152.0464 m/z @11.59 [CD8368_2.mzXML]	152.04641723632812	11.588516666666667	0.11926666666666666	20.0075	19.888233333333332	4441.79541015625	1726651.5432152713	0	1180	8.187525352053475	0.8670241442698229	0.7451032339748729	152.04641723632812	152.05422973632812
231	152.06178283691406	11.962766666666665					1	DETECTED	152.0618 m/z @11.96 [CD8368_2.mzXML]	152.06178283691406	11.962766666666665	3.2879	12.687800000000001	9.3999	2399.306396484375	596722.6080812378	0	1180	3.931960952108744	0.5417893070402621	0.08357861408052412	152.0584716796875	152.07089233398438
232	152.9468536376953	1.5986333333333334					1	DETECTED	152.9469 m/z @1.60 [CD8368_2.mzXML]	152.9468536376953	1.5986333333333334	1.5396666666666665	13.5185	11.978833333333332	92150.4609375	1767143.4109770507	0	1180	0.09701205362653598	2.147624372412531	3.7882361519858008	152.94664001464844	152.95565795898438
233	153.0573272705078	13.877533333333334					1	DETECTED	153.0573 m/z @13.88 [CD8368_2.mzXML]	153.0573272705078	13.877533333333334	2.37975	19.678	17.29825	74465.3671875	1.1838674680376235E7	0	1180	2.335009690797838	0.6837868361247443	0.8914535078574866	153.05191040039062	153.06634521484375
234	153.1270294189453	10.772466666666666					1	DETECTED	153.1270 m/z @10.77 [CD8368_2.mzXML]	153.1270294189453	10.772466666666666	0.24711666666666668	19.98933333333333	19.742216666666664	12428.1796875	1195679.8148501893	0	1180	0.052752158235540136	1.034952857330327	0.1436502198131354	153.12643432617188	153.1276397705078
235	154.0263214111328	1.8659999999999999					1	DETECTED	154.0263 m/z @1.87 [CD8368_2.mzXML]	154.0263214111328	1.8659999999999999	1.7953666666666666	10.588799999999999	8.793433333333333	34071.08203125	2873089.7937527467	0	1180	0.04218238092438553	61.92716174507712	122.3137001978518	154.01988220214844	154.02667236328125
236	154.0583953857422	1.8382666666666667					1	DETECTED	154.0584 m/z @1.84 [CD8368_2.mzXML]	154.0583953857422	1.8382666666666667	0.9234833333333333	15.429866666666667	14.506383333333334	8508.9033203125	2161781.5378381363	0	1180	11.735995390944556	7.813065951391452	14.557212270522594	154.04953002929688	154.0613555908203
237	154.08384704589844	3.746166666666667					1	DETECTED	154.0838 m/z @3.75 [CD8368_2.mzXML]	154.08384704589844	3.746166666666667	0.8871166666666667	11.209783333333332	10.322666666666665	5829.92578125	704895.9299446107	0	1180	1.0693531896286546	1.8052616545122793	14.684056121777115	154.08334350585938	154.0862579345703
238	154.880126953125	1.7512666666666665					1	DETECTED	154.8801 m/z @1.75 [CD8368_2.mzXML]	154.880126953125	1.7512666666666665	1.7201333333333333	9.909666666666668	8.189533333333335	11176.41015625	710762.2328544923	0	1180	0.08126778057987982	131.52355460385482	262.0471092077097	154.87940979003906	154.88052368164062
239	155.02821350097656	2.7651					1	DETECTED	155.0282 m/z @2.77 [CD8368_2.mzXML]	155.02821350097656	2.7651	1.55415	17.702166666666667	16.148016666666667	7609.20849609375	1155659.2966305239	0	1180	0.20352214768955834	6.667499346243308	12.334998692486616	155.0253143310547	155.03143310546875
240	155.06768798828125	10.289766666666667					1	DETECTED	155.0677 m/z @10.29 [CD8368_2.mzXML]	155.06768798828125	10.289766666666667	9.008566666666667	10.430966666666666	1.4223999999999997	14882.5576171875	289019.68313018855	0	1180	0.379801239260507	0.5712180088612419	0.6540151529137147	155.0602264404297	155.06809997558594
241	155.1306610107422	14.831616666666667					1	DETECTED	155.1307 m/z @14.83 [CD8368_2.mzXML]	155.1306610107422	14.831616666666667	0.10108333333333334	20.0075	19.90641666666667	284041.5	6.662641440518298E7	0	1180	6.423396209347388	0.6831861997019902	2.2703988233732817	155.1304168701172	155.131103515625
242	156.0418701171875	1.7665166666666667					1	DETECTED	156.0419 m/z @1.77 [CD8368_2.mzXML]	156.0418701171875	1.7665166666666667	1.7512666666666665	17.165166666666668	15.413900000000002	235944.625	1.5875166224200597E7	1	1180	0.046879492585717	259.20917277921325	467.49580818158	156.04164123535156	156.0489501953125
243	156.07669067382812	1.8794499999999998					1	DETECTED	156.0767 m/z @1.88 [CD8368_2.mzXML]	156.07669067382812	1.8794499999999998	1.5396666666666665	15.429866666666667	13.8902	46882.671875	1966049.6652105402	0	1180	0.11201122909892347	1.834799876440131	1.347349061276825	156.0678253173828	156.07717895507812
244	156.1016845703125	10.130216666666666					1	DETECTED	156.1017 m/z @10.13 [CD8368_2.mzXML]	156.1016845703125	10.130216666666666	9.281783333333333	10.345133333333333	1.0633499999999998	23150.8671875	241652.95084948628	0	1180	0.08743148392899514	0.820846771997164	1.915436847853514	156.10153198242188	156.10202026367188
245	156.13417053222656	14.969716666666667					1	DETECTED	156.1342 m/z @14.97 [CD8368_2.mzXML]	156.13417053222656	14.969716666666667	0.1375	20.0075	19.87	14359.3125	4124633.9297978217	0	1180	7.45208644628557	0.6698257059801132	0.7189363402101038	156.13357543945312	156.1344757080078
246	157.01104736328125	1.8931499999999999					1	DETECTED	157.0110 m/z @1.89 [CD8368_2.mzXML]	157.01104736328125	1.8931499999999999	1.4500833333333332	5.269966666666666	3.819883333333333	3489.8359375	357427.8379961243	0	1180	1.789554253142967	4.310732019259704	7.621464038519408	157.01104736328125	157.01712036132812
247	157.1278076171875	14.969716666666667					1	DETECTED	157.1278 m/z @14.97 [CD8368_2.mzXML]	157.1278076171875	14.969716666666667	0.10108333333333334	20.0075	19.90641666666667	77442.5	1.9592721285541084E7	0	1180	5.301809318037119	0.6841088552939837	0.33887112151823395	157.12716674804688	157.12831115722656
248	158.1312713623047	14.831616666666667					1	DETECTED	158.1313 m/z @14.83 [CD8368_2.mzXML]	158.1312713623047	14.831616666666667	0.24711666666666668	19.9345	19.687383333333333	5123.70849609375	1641276.729976592	0	1180	6.237928323713604	0.6749420046396288	0.2736700023204703	158.13034057617188	158.13185119628906
249	158.92771911621094	1.55415					1	DETECTED	158.9277 m/z @1.55 [CD8368_2.mzXML]	158.92771911621094	1.55415	1.4655333333333334	1.6440833333333333	0.17855	32012.751953125	200538.32894067373	0	1180	0.11233605615540698	1.007429001316533	1.0148580026330658	158.9217529296875	158.92784118652344
250	158.96368408203125	1.6592					1	DETECTED	158.9637 m/z @1.66 [CD8368_2.mzXML]	158.96368408203125	1.6592	1.5836166666666667	13.438216666666667	11.854600000000001	437217.25	4767582.558863831	0	1180	0.47152854719787896	3.0202488545790196	1.8185725576065443	158.95529174804688	158.96434020996094
251	159.00535583496094	1.8239333333333334					1	DETECTED	159.0054 m/z @1.82 [CD8368_2.mzXML]	159.00535583496094	1.8239333333333334	1.4147833333333333	6.506233333333333	5.09145	11457.802734375	717976.1256391602	0	1180	0.8176483607246603	6.221984602224121	3.005179467854307	159.00526428222656	159.01412963867188
252	159.0648651123047	1.99105					1	DETECTED	159.0649 m/z @1.99 [CD8368_2.mzXML]	159.0648651123047	1.99105	1.9072166666666668	16.515483333333332	14.608266666666665	8137.0478515625	933995.4233493956	0	1180	0.4989689897982652	12.624081975084055	62.683413242686605	159.0645294189453	159.06671142578125
253	159.0916748046875	9.208816666666667					1	DETECTED	159.0917 m/z @9.21 [CD8368_2.mzXML]	159.0916748046875	9.208816666666667	0.35708333333333336	19.294666666666668	18.937583333333336	57509.62109375	1492116.5202336733	0	1180	0.09523344526041377	1.6969236687666234	1.599268862571873	159.09136962890625	159.10162353515625
254	159.1490478515625	8.8308					1	DETECTED	159.1490 m/z @8.83 [CD8368_2.mzXML]	159.1490478515625	8.8308	8.6884	12.358283333333333	3.669883333333333	21228.44140625	503603.81682473805	0	1180	null	2.8128426266596103	1.0513401952581407	159.14877319335938	159.14932250976562
255	159.98199462890625	11.325099999999999					1	DETECTED	159.9820 m/z @11.33 [CD8368_2.mzXML]	159.98199462890625	11.325099999999999	0.10108333333333334	20.0075	19.90641666666667	7005.19921875	1788803.4123153079	0	1180	8.2944837197697	0.8867777578139735	0.7778838086199721	159.9810028076172	159.9826202392578
256	160.0602569580078	2.5020499999999997					1	DETECTED	160.0603 m/z @2.50 [CD8368_2.mzXML]	160.0602569580078	2.5020499999999997	1.1787999999999998	19.69633333333333	18.517533333333333	369414.59375	2.398537812178428E7	1	1180	0.7809592327268375	1.4097353396512584	2.0637760560925327	160.06002807617188	160.06350708007812
257	160.07565307617188	9.208816666666667					1	DETECTED	160.0757 m/z @9.21 [CD8368_2.mzXML]	160.07565307617188	9.208816666666667	0.26566666666666666	19.65983333333333	19.394166666666663	34294.84765625	1873255.402587738	0	1180	0.10686263389605877	0.5684338141062765	13.279877546855175	160.0747528076172	160.0760498046875
258	160.13299560546875	10.130216666666666					1	DETECTED	160.1330 m/z @10.13 [CD8368_2.mzXML]	160.13299560546875	10.130216666666666	10.061783333333333	10.218016666666667	0.15623333333333456	6665.57421875	43299.555884155314	0	1180	0.12169991984901962	1.1415002435460426	1.2830004870920853	160.13299560546875	160.13333129882812
259	160.953125	11.430283333333334					1	DETECTED	160.9531 m/z @11.43 [CD8368_2.mzXML]	160.953125	11.430283333333334	0.5582666666666667	18.365166666666667	17.8069	5483.08447265625	1659702.4401962587	0	1180	1.1754248084030312	0.8189327033776315	0.6378654067552632	160.9523468017578	160.96084594726562
260	161.0122833251953	1.4655333333333334					1	DETECTED	161.0123 m/z @1.47 [CD8368_2.mzXML]	161.0122833251953	1.4655333333333334	1.4147833333333333	1.6136166666666665	0.1988333333333332	12916.20703125	109207.25782470696	0	1180	0.10810798076610162	1.958949096880127	2.917898193760254	161.01185607910156	161.0122833251953
261	161.02374267578125	12.5218					1	DETECTED	161.0237 m/z @12.52 [CD8368_2.mzXML]	161.02374267578125	12.5218	1.4955	16.36875	14.873249999999999	64529.47265625	1.0046137972808784E7	0	1180	1.3906668543691278	1.6494440490206204	3.0397514320230115	161.01585388183594	161.02926635742188
262	161.0638427734375	2.5985					1	DETECTED	161.0638 m/z @2.60 [CD8368_2.mzXML]	161.0638427734375	2.5985	0.19256666666666666	19.879166666666666	19.6866	20690.23046875	2792959.822718139	0	1180	1.0392865728126806	3.7652529632357292	5.92328441043878	161.05877685546875	161.06427001953125
263	161.12831115722656	1.8239333333333334					1	DETECTED	161.1283 m/z @1.82 [CD8368_2.mzXML]	161.12831115722656	1.8239333333333334	1.55415	15.35765	13.8035	17217.65234375	1334390.7683857116	0	1180	0.33386695371842623	24.40740521468133	45.70465699825803	161.12794494628906	161.1328125
264	161.98098754882812	1.1057833333333333					1	DETECTED	161.9810 m/z @1.11 [CD8368_2.mzXML]	161.98098754882812	1.1057833333333333	0.10108333333333334	20.0075	19.90641666666667	3704.59326171875	1537299.897203766	0	1180	19.06571595665605	9.90664709200093	18.813294184001858	161.98068237304688	161.98870849609375
265	162.0235595703125	12.755616666666667					1	DETECTED	162.0236 m/z @12.76 [CD8368_2.mzXML]	162.0235595703125	12.755616666666667	11.756683333333333	15.322000000000001	3.565316666666668	4410.12060546875	406086.6530386048	0	1180	1.2883447012427425	1.7845618659903901	2.313265824124279	162.02264404296875	162.02734375
266	162.05014038085938	1.9487666666666668					1	DETECTED	162.0501 m/z @1.95 [CD8368_2.mzXML]	162.05014038085938	1.9487666666666668	1.9487666666666668	6.155566666666667	4.2068	10604.31640625	437510.58039736934	0	1180	0.12058941542681278	null	null	162.04998779296875	162.05868530273438
267	162.097900390625	15.429866666666667					1	DETECTED	162.0979 m/z @15.43 [CD8368_2.mzXML]	162.097900390625	15.429866666666667	8.91905	19.971166666666665	11.052116666666665	10454.474609375	2755926.483095611	0	1180	3.1279343792198233	0.8674318232412749	0.6098460845938724	162.09701538085938	162.09832763671875
268	162.11195373535156	1.8239333333333334					1	DETECTED	162.1120 m/z @1.82 [CD8368_2.mzXML]	162.11195373535156	1.8239333333333334	1.7665166666666667	6.225233333333334	4.458716666666667	1514958.625	9356060.047538048	1	1180	0.05829984774224095	3.9161013055343314	2.1196868869872367	162.11143493652344	162.11297607421875
269	162.99124145507812	1.5396666666666665					1	DETECTED	162.9912 m/z @1.54 [CD8368_2.mzXML]	162.99124145507812	1.5396666666666665	0.11926666666666666	20.0075	19.888233333333332	325653.03125	5773029.946835113	0	1180	0.1519213521387517	1.1171427092898607	1.1740223238832612	162.98353576660156	162.99203491210938
270	163.03880310058594	10.92745					1	DETECTED	163.0388 m/z @10.93 [CD8368_2.mzXML]	163.03880310058594	10.92745	0.15571666666666667	19.98933333333333	19.833616666666664	26121.4375	3089628.9185927734	0	1180	1.0116106756525696	1.891009380135245	0.6177783404194017	163.03240966796875	163.0450897216797
271	163.05999755859375	1.9770666666666665					1	DETECTED	163.0600 m/z @1.98 [CD8368_2.mzXML]	163.05999755859375	1.9770666666666665	0.10108333333333334	20.0075	19.90641666666667	34084.92578125	6751865.607264038	0	1180	0.3148864340090243	4.895146531666975	6.993244268025945	163.0576629638672	163.06040954589844
272	163.07510375976562	11.560033333333333					1	DETECTED	163.0751 m/z @11.56 [CD8368_2.mzXML]	163.07510375976562	11.560033333333333	0.85045	11.693266666666666	10.842816666666666	13490.3984375	3021831.8581445315	0	1180	0.09671102331001791	0.5062202855697778	0.012440571139555672	163.0718231201172	163.08128356933594
273	163.09429931640625	16.70116666666667					1	DETECTED	163.0943 m/z @16.70 [CD8368_2.mzXML]	163.09429931640625	16.70116666666667	0.19256666666666666	19.9525	19.759933333333333	22384.6640625	6775973.915290804	0	1180	3.514382127358177	1.0198814803370848	0.9378485269973612	163.09368896484375	163.10079956054688
274	163.11561584472656	1.8239333333333334					1	DETECTED	163.1156 m/z @1.82 [CD8368_2.mzXML]	163.11561584472656	1.8239333333333334	0.19256666666666666	12.982966666666666	12.7904	77577.3046875	3407879.1847420046	0	1180	0.07215337973653013	3.9201487505363604	187.60678524178383	163.106689453125	163.12062072753906
275	163.52330017089844	15.35765					1	DETECTED	163.5233 m/z @15.36 [CD8368_2.mzXML]	163.52330017089844	15.35765	11.010316666666666	16.12888333333333	5.1185666666666645	19913.373046875	3752077.3022490204	0	1180	0.8469726373236846	0.5887018862137706	0.1774037724275413	163.51974487304688	163.53256225585938
276	163.97642517089844	0.44834999999999997					1	DETECTED	163.9764 m/z @0.45 [CD8368_2.mzXML]	163.97642517089844	0.44834999999999997	0.10108333333333334	20.0075	19.90641666666667	51936.74609375	1.8318648196179815E7	1	1180	18.246709373525025	5.543396130715515	25.481751600913874	163.97613525390625	163.97705078125
277	164.09178161621094	1.9348999999999998					1	DETECTED	164.0918 m/z @1.93 [CD8368_2.mzXML]	164.09178161621094	1.9348999999999998	1.8931499999999999	18.016000000000002	16.122850000000003	8262.201171875	1077788.7774193112	0	1180	0.6504817497366906	35.70679266761764	69.88419928512762	164.09068298339844	164.09869384765625
278	164.9088592529297	1.7360833333333334					1	DETECTED	164.9089 m/z @1.74 [CD8368_2.mzXML]	164.9088592529297	1.7360833333333334	1.6592	5.200866666666667	3.541666666666667	29279.369140625	1386264.7389733277	0	1180	0.06864692988824506	23.0327335790158	45.06546715803161	164.9088134765625	164.91836547851562
279	164.9842071533203	11.35495					1	DETECTED	164.9842 m/z @11.35 [CD8368_2.mzXML]	164.9842071533203	11.35495	0.10108333333333334	19.98933333333333	19.88825	124675.0625	1.4141859427311363E7	1	1180	1.3610325792918427	0.8716335545843776	10.875446027232837	164.97744750976562	164.9849853515625
280	165.02444458007812	1.5396666666666665					1	DETECTED	165.0244 m/z @1.54 [CD8368_2.mzXML]	165.02444458007812	1.5396666666666665	1.43365	1.6136166666666665	0.17996666666666639	7081.9775390625	46733.17645721431	0	1180	0.10807972658007592	0.8487659173085998	0.6905553370709753	165.02426147460938	165.02459716796875
281	165.0546417236328	9.329983333333333					1	DETECTED	165.0546 m/z @9.33 [CD8368_2.mzXML]	165.0546417236328	9.329983333333333	2.2706833333333334	10.531933333333335	8.26125	8054.78759765625	1033940.6082721864	0	1180	0.0816281207816889	0.585132378564447	0.17026475712889408	165.05450439453125	165.05516052246094
282	165.09080505371094	11.010316666666666					1	DETECTED	165.0908 m/z @11.01 [CD8368_2.mzXML]	165.09080505371094	11.010316666666666	4.709783333333333	11.430283333333334	6.7205	6030.24169921875	584689.8775317995	0	1180	0.07885134741271216	0.5333278664240065	0.06665573284801296	165.09031677246094	165.0911865234375
283	165.1596221923828	17.5005					1	DETECTED	165.1596 m/z @17.50 [CD8368_2.mzXML]	165.1596221923828	17.5005	0.6491333333333333	19.9525	19.30336666666667	17576.314453125	4468961.481533174	0	1180	2.475320807530423	0.6368341679362455	0.18068180345782434	165.15122985839844	165.16085815429688
284	166.026123046875	2.25715					1	DETECTED	166.0261 m/z @2.26 [CD8368_2.mzXML]	166.026123046875	2.25715	1.7953666666666666	8.359983333333334	6.564616666666668	38894.1015625	2315493.4959068596	0	1180	0.5785390805873765	2.7240879842864043	3.593238830142707	166.0221710205078	166.0264434814453
285	166.05296325683594	1.99105					1	DETECTED	166.0530 m/z @1.99 [CD8368_2.mzXML]	166.05296325683594	1.99105	0.7768333333333334	8.4435	7.666666666666667	14205.6259765625	2761574.327654785	0	1180	1.381326113617034	3.1570422631875146	5.260132200726616	166.04922485351562	166.0620880126953
286	166.074951171875	8.359983333333334					1	DETECTED	166.0750 m/z @8.36 [CD8368_2.mzXML]	166.074951171875	8.359983333333334	3.0371666666666663	8.51295	5.475783333333334	3636.27685546875	475531.42935745255	0	1180	0.216827550637408	0.5143689587906152	0.02873791758123036	166.0654754638672	166.074951171875
287	166.08592224121094	8.359983333333334					1	DETECTED	166.0859 m/z @8.36 [CD8368_2.mzXML]	166.08592224121094	8.359983333333334	1.1606166666666666	19.112166666666667	17.95155	1979116.875	4.334389909889306E7	1	1180	0.32150552615285477	0.8367961580604626	0.457090102301725	166.0853271484375	166.0867462158203
288	166.09674072265625	8.409916666666668					1	DETECTED	166.0967 m/z @8.41 [CD8368_2.mzXML]	166.09674072265625	8.409916666666668	1.3604999999999998	11.177233333333334	9.816733333333334	6222.42724609375	1458849.7649954222	0	1180	0.044588758269057394	0.6962798340288203	0.39255966805764053	166.09674072265625	166.10643005371094
289	166.52780151367188	2.9648499999999998					1	DETECTED	166.5278 m/z @2.96 [CD8368_2.mzXML]	166.52780151367188	2.9648499999999998	2.4476166666666668	4.232833333333334	1.785216666666667	3704.60009765625	180339.28125296024	0	1180	0.9008875126573397	1.7257362892311672	0.878506886266806	166.5271759033203	166.52793884277344
290	166.58424377441406	8.359983333333334					1	DETECTED	166.5842 m/z @8.36 [CD8368_2.mzXML]	166.58424377441406	8.359983333333334	7.9509	8.477916666666667	0.5270166666666674	5844.40625	100588.3559310914	0	1180	0.30346828002370785	0.6441434100631489	0.2882868201262978	166.58404541015625	166.58436584472656
291	166.9846954345703	11.693266666666666					1	DETECTED	166.9847 m/z @11.69 [CD8368_2.mzXML]	166.9846954345703	11.693266666666666	0.10108333333333334	20.0075	19.90641666666667	53041.51171875	8383264.441478934	0	1180	1.901340766807433	0.8012365693457695	6.03338359073549	166.98379516601562	166.98548889160156
292	167.0216064453125	8.1917					1	DETECTED	167.0216 m/z @8.19 [CD8368_2.mzXML]	167.0216064453125	8.1917	1.4955	8.477916666666667	6.982416666666667	4033.064208984375	741999.32960553	0	1180	0.40932716872369035	0.5213715739275011	0.042743147855002286	167.02114868164062	167.0216064453125
293	167.03164672851562	1.8794499999999998					1	DETECTED	167.0316 m/z @1.88 [CD8368_2.mzXML]	167.03164672851562	1.8794499999999998	1.7811	9.840966666666667	8.059866666666666	15013.2822265625	825939.6118733214	0	1180	0.1615657235419996	40.97542789357738	79.47655316971533	167.02166748046875	167.03390502929688
294	167.07015991210938	11.19365					1	DETECTED	167.0702 m/z @11.19 [CD8368_2.mzXML]	167.07015991210938	11.19365	10.112866666666667	16.2579	6.145033333333332	3784.501953125	819567.5074558714	0	1180	6.024429256698006	2.84286088793622	4.68572177587244	167.0674591064453	167.07015991210938
295	167.0894012451172	8.376316666666666					1	DETECTED	167.0894 m/z @8.38 [CD8368_2.mzXML]	167.0894012451172	8.376316666666666	7.688316666666666	9.536783333333334	1.8484666666666678	129275.796875	2836251.222873689	0	1180	0.2547899712909363	0.9673200330556619	0.3951710722913887	167.0814208984375	167.09010314941406
296	168.093017578125	8.309966666666666					1	DETECTED	168.0930 m/z @8.31 [CD8368_2.mzXML]	168.093017578125	8.309966666666666	7.968183333333333	8.954683333333332	0.9864999999999986	5204.177734375	118762.28301232893	0	1180	0.24383776779646205	1.4431657482810747	1.8863314965621492	168.08999633789062	168.10147094726562
297	168.92076110839844	1.6739833333333332					1	DETECTED	168.9208 m/z @1.67 [CD8368_2.mzXML]	168.92076110839844	1.6739833333333332	0.174	20.0075	19.8335	4032.72607421875	1838757.7332305294	0	1180	18.780777171849582	6.611240124890277	12.222480249780554	168.91928100585938	168.9297332763672
298	168.97999572753906	11.399583333333334					1	DETECTED	168.9800 m/z @11.40 [CD8368_2.mzXML]	168.97999572753906	11.399583333333334	0.1375	19.98933333333333	19.85183333333333	21629.392578125	3490383.1880458635	0	1180	2.133404207821769	0.8264866814666274	0.35992582017732805	168.9796905517578	168.98086547851562
299	169.00514221191406	10.460783333333334					1	DETECTED	169.0051 m/z @10.46 [CD8368_2.mzXML]	169.00514221191406	10.460783333333334	1.56895	10.78985	9.2209	26580.2109375	1713675.5133027954	0	1180	0.11158863762118898	2.233922989979736	2.6419680171978825	168.99560546875	169.00526428222656
300	169.03562927246094	3.0371666666666663					1	DETECTED	169.0356 m/z @3.04 [CD8368_2.mzXML]	169.03562927246094	3.0371666666666663	0.7953333333333333	19.9525	19.15716666666667	70770.796875	4067159.8935484616	0	1180	0.31637392433941125	1.1030812901858449	0.968855414078102	169.0317840576172	169.04119873046875
301	169.0581512451172	1.80965					1	DETECTED	169.0582 m/z @1.81 [CD8368_2.mzXML]	169.0581512451172	1.80965	1.7201333333333333	11.095133333333333	9.375	64548.81640625	1965285.2361578373	0	1180	0.12731879553606595	51.554139440231246	100.90581417095417	169.04891967773438	169.05856323242188
302	170.02114868164062	9.94405					1	DETECTED	170.0211 m/z @9.94 [CD8368_2.mzXML]	170.02114868164062	9.94405	9.58895	10.719583333333333	1.130633333333332	5374.86181640625	156585.48150302103	0	1180	0.09593679619301554	1.5919928658593796	2.183985731718759	170.01712036132812	170.02488708496094
303	170.0367431640625	10.460783333333334					1	DETECTED	170.0367 m/z @10.46 [CD8368_2.mzXML]	170.0367431640625	10.460783333333334	3.0665	10.546016666666667	7.479516666666667	6262.2900390625	1242809.223206421	0	1180	0.09329263369088814	0.5057634614127581	0.011526922825516069	170.03636169433594	170.0390625
304	170.0599822998047	9.208816666666667					1	DETECTED	170.0600 m/z @9.21 [CD8368_2.mzXML]	170.0599822998047	9.208816666666667	1.8239333333333334	9.87595	8.052016666666667	189758.265625	3170417.0533996886	0	1180	0.09328158181726032	1.578725752053206	1.4052690723438352	170.0579376220703	170.06141662597656
305	170.09588623046875	11.310066666666668					1	DETECTED	170.0959 m/z @11.31 [CD8368_2.mzXML]	170.09588623046875	11.310066666666668	0.11926666666666666	19.98933333333333	19.870066666666663	8385.90625	5305148.767559024	0	1180	6.061554571653838	0.8877858002406737	0.07900812918585762	170.09219360351562	170.0967559814453
306	171.00196838378906	10.47555					1	DETECTED	171.0020 m/z @10.48 [CD8368_2.mzXML]	171.00196838378906	10.47555	10.415133333333333	15.2866	4.871466666666667	9084.5576171875	858723.6873930666	0	1180	0.09238826593975347	40.31558620689647	79.63117241379294	171.00189208984375	171.0056610107422
307	171.03294372558594	1.5396666666666665					1	DETECTED	171.0329 m/z @1.54 [CD8368_2.mzXML]	171.03294372558594	1.5396666666666665	1.4655333333333334	18.693166666666666	17.227633333333333	9381.283203125	2464317.968838013	0	1180	0.13715987295683152	43.04426853500901	173.87310611950912	171.027099609375	171.0417022705078
308	171.06346130371094	9.208816666666667					1	DETECTED	171.0635 m/z @9.21 [CD8368_2.mzXML]	171.06346130371094	9.208816666666667	5.9807	10.289766666666667	4.309066666666667	19922.884765625	1318627.6149290164	0	1180	0.11937210665625386	0.6674273441170547	0.33485468823410947	171.05397033691406	171.07037353515625
309	171.1377410888672	11.72465					1	DETECTED	171.1377 m/z @11.72 [CD8368_2.mzXML]	171.1377410888672	11.72465	4.579816666666667	14.236883333333333	9.657066666666665	7752.544921875	2103358.5759025873	0	1180	0.11317039085155578	0.6758076932048799	0.3535795053146356	171.13140869140625	171.1382293701172
310	171.14892578125	6.6995000000000005					1	DETECTED	171.1489 m/z @6.70 [CD8368_2.mzXML]	171.14892578125	6.6995000000000005	0.10108333333333334	20.0075	19.90641666666667	7957.07568359375	5163510.087036373	0	1180	7.25547861157727	1.5084237380179588	1.1561811000470112	171.1483612060547	171.14974975585938
311	172.036865234375	9.519166666666667					1	DETECTED	172.0369 m/z @9.52 [CD8368_2.mzXML]	172.036865234375	9.519166666666667	2.54345	10.47555	7.9321	11557.0615234375	1421892.1504019774	0	1180	0.07636449426365743	0.5080998110237334	0.014891194182603179	172.03370666503906	172.04026794433594
312	172.07550048828125	10.823816666666666					1	DETECTED	172.0755 m/z @10.82 [CD8368_2.mzXML]	172.07550048828125	10.823816666666666	1.80965	10.892733333333332	9.083083333333333	5710.236328125	1279703.9557205199	0	1180	9.038734866377656	0.5038226865119719	0.007645373023943775	172.0671844482422	172.07568359375
313	172.133056640625	10.253783333333333					1	DETECTED	172.1331 m/z @10.25 [CD8368_2.mzXML]	172.133056640625	10.253783333333333	10.165016666666666	13.06035	2.8953333333333333	12350.18359375	292353.1371626283	0	1180	0.10886335406212133	16.308674427337632	30.683113045832055	172.12857055664062	172.13357543945312
314	172.97836303710938	1.5102833333333334					1	DETECTED	172.9784 m/z @1.51 [CD8368_2.mzXML]	172.97836303710938	1.5102833333333334	1.43365	17.389499999999998	15.955849999999998	4312.45751953125	1341996.3323833004	0	1180	0.10321238675548283	104.10515441496302	207.21030882992602	172.97816467285156	172.9871368408203
315	173.02064514160156	15.759433333333334					1	DETECTED	173.0206 m/z @15.76 [CD8368_2.mzXML]	173.02064514160156	15.759433333333334	0.11926666666666666	20.0075	19.888233333333332	5188.74267578125	1917517.0536638782	0	1180	2.3255645876413187	0.6358063106744386	0.6081780397298897	173.01976013183594	173.0294952392578
316	173.9602813720703	11.414633333333335					1	DETECTED	173.9603 m/z @11.41 [CD8368_2.mzXML]	173.9602813720703	11.414633333333335	0.10108333333333334	20.0075	19.90641666666667	7834.56396484375	1827801.4861745911	0	1180	0.7984931945164089	0.8797599633477851	0.7770545293755727	173.96006774902344	173.9618377685547
317	174.07887268066406	15.502199999999998					1	DETECTED	174.0789 m/z @15.50 [CD8368_2.mzXML]	174.07887268066406	15.502199999999998	0.86895	19.6235	18.75455	9518.1298828125	3017555.693585146	0	1180	2.5666862722848656	0.6408197085404814	0.5560153040183275	174.07130432128906	174.07913208007812
318	174.12754821777344	19.385833333333334					1	DETECTED	174.1275 m/z @19.39 [CD8368_2.mzXML]	174.12754821777344	19.385833333333334	0.1375	20.0075	19.87	2157.95263671875	1396567.5108054816	0	1180	18.8607390692184	0.5161485842930124	0.03229716858602474	174.1221466064453	174.12852478027344
319	174.93780517578125	1.6592					1	DETECTED	174.9378 m/z @1.66 [CD8368_2.mzXML]	174.93780517578125	1.6592	1.5986333333333334	1.8239333333333334	0.22530000000000006	128763.65625	752084.6363813473	0	1180	0.10459213050975302	1.8599339570720976	2.7198679141441953	174.93765258789062	174.9380340576172
320	174.99139404296875	1.4955					1	DETECTED	174.9914 m/z @1.50 [CD8368_2.mzXML]	174.99139404296875	1.4955	0.11926666666666666	19.98933333333333	19.870066666666663	51062.33203125	3113668.353559325	0	1180	0.8364880910928691	1.3694339616651785	1.1080667689909718	174.99081420898438	174.99188232421875
321	175.00839233398438	13.877533333333334					1	DETECTED	175.0084 m/z @13.88 [CD8368_2.mzXML]	175.00839233398438	13.877533333333334	9.450033333333332	19.5135	10.063466666666669	5948.35986328125	1248288.2820298765	0	1180	2.8759532210201186	1.1364728025597588	1.0188946927532718	175.00733947753906	175.0103302001953
322	175.0238494873047	3.3329833333333334					1	DETECTED	175.0238 m/z @3.33 [CD8368_2.mzXML]	175.0238494873047	3.3329833333333334	1.0149166666666667	17.444666666666667	16.42975	11607.712890625	2534131.5519039314	0	1180	0.48708293756632415	0.6510363201814079	0.27884507450784585	175.0189208984375	175.03179931640625
323	175.03652954101562	9.691983333333333					1	DETECTED	175.0365 m/z @9.69 [CD8368_2.mzXML]	175.03652954101562	9.691983333333333	9.675183333333333	13.89495	4.219766666666667	6436.51318359375	728304.9483999634	0	1180	3.4451804963823953	125.5882936507942	250.1765873015884	175.03631591796875	175.0404052734375
324	175.0469512939453	19.112166666666667					1	DETECTED	175.0470 m/z @19.11 [CD8368_2.mzXML]	175.0469512939453	19.112166666666667	9.026483333333335	19.112166666666667	10.085683333333332	2689.60595703125	1347089.973508423	0	1180	10.069494653988649	0.5	null	175.0469512939453	175.0537872314453
325	175.0751495361328	14.934933333333333					1	DETECTED	175.0751 m/z @14.93 [CD8368_2.mzXML]	175.0751495361328	14.934933333333333	9.281783333333333	19.9525	10.670716666666667	13090.3916015625	3166620.3568235463	0	1180	3.059705320115718	0.8934835173349598	0.7933193586404806	175.0745391845703	175.0804901123047
326	175.08963012695312	0.9601666666666666					1	DETECTED	175.0896 m/z @0.96 [CD8368_2.mzXML]	175.08963012695312	0.9601666666666666	0.10108333333333334	20.0075	19.90641666666667	2558.365478515625	1295842.332986877	0	1180	4.853179216927802	11.585847317877585	22.171694635755166	175.0891876220703	175.09666442871094
327	175.1188201904297	1.80965					1	DETECTED	175.1188 m/z @1.81 [CD8368_2.mzXML]	175.1188201904297	1.80965	1.6136166666666665	4.216816666666666	2.6032	49942.18359375	892595.8226166993	0	1180	0.34063279470034225	4.679498902929431	1.3208853712325592	175.1185760498047	175.1194305419922
328	176.07069396972656	10.56015					1	DETECTED	176.0707 m/z @10.56 [CD8368_2.mzXML]	176.07069396972656	10.56015	8.936783333333333	10.960766666666666	2.0239833333333337	51887.17578125	538821.3599832162	0	1180	0.08861913525120535	0.6037231322816936	0.09168113998643261	176.0701446533203	176.07476806640625
329	176.970703125	1.5396666666666665					1	DETECTED	176.9707 m/z @1.54 [CD8368_2.mzXML]	176.970703125	1.5396666666666665	1.43365	5.321533333333333	3.887883333333333	20852.345703125	850284.9992882079	0	1180	0.1314202970313083	18.336189278415382	34.42686681936216	176.9661407470703	176.9707794189453
330	177.00103759765625	11.489866666666668					1	DETECTED	177.0010 m/z @11.49 [CD8368_2.mzXML]	177.00103759765625	11.489866666666668	1.4147833333333333	18.784666666666666	17.369883333333334	10362.546875	2155061.787821474	0	1180	0.8151217869045606	1.5240042735557857	1.8903387248232388	176.9986114501953	177.0078582763672
331	177.06077575683594	1.6890666666666665					1	DETECTED	177.0608 m/z @1.69 [CD8368_2.mzXML]	177.06077575683594	1.6890666666666665	1.3786166666666666	12.755616666666667	11.377	11096.97265625	4411382.736967071	0	1180	11.163849162044317	18.323401513931397	35.64680302786279	177.05455017089844	177.0647735595703
332	177.07566833496094	1.9631					1	DETECTED	177.0757 m/z @1.96 [CD8368_2.mzXML]	177.07566833496094	1.9631	1.9072166666666668	15.021966666666666	13.114749999999999	6075.56201171875	1196718.742527008	0	1180	8.64915897896829	117.34044139576508	155.42715873813165	177.07366943359375	177.0770263671875
333	177.08706665039062	2.5846999999999998					1	DETECTED	177.0871 m/z @2.58 [CD8368_2.mzXML]	177.08706665039062	2.5846999999999998	2.1746666666666665	11.545883333333334	9.371216666666667	7172.90966796875	1126007.4504838563	0	1180	0.9681134545669936	6.059132723697321	10.072927631461338	177.08628845214844	177.09347534179688
334	177.16329956054688	12.60495					1	DETECTED	177.1633 m/z @12.60 [CD8368_2.mzXML]	177.16329956054688	12.60495	0.10108333333333334	20.0075	19.90641666666667	5741.19873046875	1653624.3170698562	0	1180	4.420874443082045	0.7960104341057167	2.4869592099264777	177.15907287597656	177.1637725830078
335	177.95582580566406	7.812033333333333					1	DETECTED	177.9558 m/z @7.81 [CD8368_2.mzXML]	177.95582580566406	7.812033333333333	0.1375	19.842333333333332	19.704833333333333	2497.6328125	1250576.777270813	0	1180	6.795246712547006	1.2837805556038153	1.5675611112076306	177.95481872558594	177.95652770996094
336	178.05824279785156	1.7665166666666667					1	DETECTED	178.0582 m/z @1.77 [CD8368_2.mzXML]	178.05824279785156	1.7665166666666667	1.7665166666666667	19.65983333333333	17.893316666666664	8207.05859375	3078009.230353912	0	1180	0.0724173441207141	null	null	178.05694580078125	178.06484985351562
337	179.04014587402344	1.5102833333333334					1	DETECTED	179.0401 m/z @1.51 [CD8368_2.mzXML]	179.04014587402344	1.5102833333333334	1.43365	15.851183333333333	14.417533333333333	10446.0458984375	1268201.8154968873	0	1180	0.11461552264312846	94.06829056111353	1.2787348788237995	179.03530883789062	179.0404815673828
338	179.05409240722656	14.645716666666667					1	DETECTED	179.0541 m/z @14.65 [CD8368_2.mzXML]	179.05409240722656	14.645716666666667	9.7575	18.601666666666667	8.844166666666666	5030.947265625	946930.7139305117	0	1180	0.6024686711200165	0.9046414336516725	0.6301300257716937	179.05128479003906	179.0546417236328
339	179.07034301757812	10.546016666666667					1	DETECTED	179.0703 m/z @10.55 [CD8368_2.mzXML]	179.07034301757812	10.546016666666667	0.11926666666666666	20.0075	19.888233333333332	44417.4609375	1646449.7644492497	0	1180	0.09631736649511424	0.5721138884922545	0.02646474265265726	179.0621337890625	179.07049560546875
340	180.06539916992188	9.708433333333334					1	DETECTED	180.0654 m/z @9.71 [CD8368_2.mzXML]	180.06539916992188	9.708433333333334	1.99105	10.57435	8.583300000000001	92457.8125	1148861.2455165435	0	1180	0.08600343443043457	0.5126694900265306	2.630772645085627	180.0651092529297	180.07376098632812
341	180.0799560546875	11.446116666666667					1	DETECTED	180.0800 m/z @11.45 [CD8368_2.mzXML]	180.0799560546875	11.446116666666667	0.10108333333333334	19.879166666666666	19.778083333333335	5444.26953125	1515101.2410208134	0	1180	11.032459347403469	0.8716626365134817	1.3293053366674443	180.0784454345703	180.0885009765625
342	180.94764709472656	15.630799999999999					1	DETECTED	180.9476 m/z @15.63 [CD8368_2.mzXML]	180.94764709472656	15.630799999999999	1.4147833333333333	19.53216666666667	18.117383333333336	2326.029052734375	1132532.4657314755	0	1180	7.0317009367280345	0.6372172936394515	0.2744345872789028	180.9462127685547	180.94821166992188
343	181.0718536376953	9.36355					1	DETECTED	181.0719 m/z @9.36 [CD8368_2.mzXML]	181.0718536376953	9.36355	4.43645	10.271716666666666	5.835266666666667	124330.5859375	1412053.8230701974	0	1180	0.09308809529325401	0.8405389676583797	0.5847917670025216	181.06886291503906	181.07269287109375
344	181.08554077148438	11.560033333333333					1	DETECTED	181.0855 m/z @11.56 [CD8368_2.mzXML]	181.08554077148438	11.560033333333333	4.31095	17.352333333333334	13.041383333333334	477384.65625	4927897.613589354	1	1180	0.10378838803661239	2.9417227314672068	3.808999163446904	181.08297729492188	181.0862579345703
345	182.0811309814453	3.8713333333333333					1	DETECTED	182.0811 m/z @3.87 [CD8368_2.mzXML]	182.0811309814453	3.8713333333333333	1.9348999999999998	11.693266666666666	9.758366666666667	100296.7109375	9105608.583551297	1	1180	0.4327507777959374	0.7663671905890478	0.32718479093413455	182.0749969482422	182.08912658691406
346	182.14974975585938	17.5005					1	DETECTED	182.1497 m/z @17.50 [CD8368_2.mzXML]	182.14974975585938	17.5005	0.10108333333333334	20.0075	19.90641666666667	91510.3515625	2.2060074033280056E7	1	1180	1.887890603098569	0.6341538563020201	0.1514135912550741	182.1490020751953	182.15866088867188
347	182.9622802734375	1.5396666666666665					1	DETECTED	182.9623 m/z @1.54 [CD8368_2.mzXML]	182.9622802734375	1.5396666666666665	1.43365	1.6136166666666665	0.17996666666666639	12637.853515625	76571.91145831296	0	1180	0.05725395866304428	0.843326365183741	0.7262309611407753	182.96153259277344	182.96337890625
348	183.04898071289062	16.3871					1	DETECTED	183.0490 m/z @16.39 [CD8368_2.mzXML]	183.04898071289062	16.3871	0.1375	19.9345	19.797	6308.3681640625	2228069.3883564766	0	1180	3.357964872586278	0.6091534560850729	2.0261023006530587	183.04833984375	183.04954528808594
349	183.09864807128906	11.095133333333333					1	DETECTED	183.0986 m/z @11.10 [CD8368_2.mzXML]	183.09864807128906	11.095133333333333	11.061116666666667	11.226716666666666	0.16559999999999953	8410.029296875	43358.64969836421	0	1180	0.10010156856267116	2.4341009309162485	2.541824553836493	183.09835815429688	183.0989532470703
350	183.1532440185547	17.3155					1	DETECTED	183.1532 m/z @17.32 [CD8368_2.mzXML]	183.1532440185547	17.3155	0.11926666666666666	20.0075	19.888233333333332	5678.24560546875	2038319.9606597603	0	1180	8.764693452195168	0.5782729551238934	0.1619414951175923	183.15232849121094	183.1538848876953
351	184.06027221679688	6.9635					1	DETECTED	184.0603 m/z @6.96 [CD8368_2.mzXML]	184.06027221679688	6.9635	4.742916666666667	7.388016666666667	2.6451000000000002	2673.38671875	180760.597178711	0	1180	0.7736100121203808	0.5955867452246033	0.19117349044920662	184.0596160888672	184.06076049804688
352	184.07284545898438	12.99845					1	DETECTED	184.0728 m/z @13.00 [CD8368_2.mzXML]	184.07284545898438	12.99845	7.1936	15.322000000000001	8.128400000000001	84933.2421875	3323749.8722117944	0	1180	0.2721587969104853	1.428644141496608	2.3515182305871516	184.072509765625	184.0780792236328
353	184.0941162109375	1.7953666666666666					1	DETECTED	184.0941 m/z @1.80 [CD8368_2.mzXML]	184.0941162109375	1.7953666666666666	1.7665166666666667	11.128066666666665	9.36155	273619.875	1222696.345527465	0	1180	0.03460489967962377	0.9711258447473746	0.8681196287151158	184.093994140625	184.1023712158203
354	185.04183959960938	1.8931499999999999					1	DETECTED	185.0418 m/z @1.89 [CD8368_2.mzXML]	185.04183959960938	1.8931499999999999	0.44834999999999997	17.555	17.10665	143589.21875	3166773.3199132094	0	1180	0.15960509612407558	1.9038189614922196	54.609995897007394	185.0408172607422	185.0450439453125
355	185.12820434570312	9.115816666666666					1	DETECTED	185.1282 m/z @9.12 [CD8368_2.mzXML]	185.12820434570312	9.115816666666666	9.026483333333335	9.995149999999999	0.9686666666666639	34558.171875	305325.8945444022	0	1180	0.10943751710204985	2.569808055496404	2.436268005212066	185.12803649902344	185.12867736816406
356	186.07350158691406	1.8931499999999999					1	DETECTED	186.0735 m/z @1.89 [CD8368_2.mzXML]	186.07350158691406	1.8931499999999999	0.48501666666666665	19.714499999999997	19.22948333333333	25449.671875	3356325.1419866937	0	1180	0.17650007298052772	6.828005160496165	12.65601032099233	186.0637969970703	186.07699584960938
357	186.922607421875	1.55415					1	DETECTED	186.9226 m/z @1.55 [CD8368_2.mzXML]	186.922607421875	1.55415	1.43365	1.7512666666666665	0.31761666666666644	16591.6171875	120771.45263305659	0	1180	0.06483422523817683	1.3098534942133	null	186.91317749023438	186.9226531982422
358	187.0575408935547	1.8794499999999998					1	DETECTED	187.0575 m/z @1.88 [CD8368_2.mzXML]	187.0575408935547	1.8794499999999998	1.7811	14.763733333333333	12.982633333333332	98170.0234375	4760945.70904895	0	1180	0.06735014638908132	1.5150615105702998	3.0673297715918233	187.05181884765625	187.0576171875
359	187.07115173339844	2.68165					1	DETECTED	187.0712 m/z @2.68 [CD8368_2.mzXML]	187.07115173339844	2.68165	2.1608	8.00295	5.84215	17523.65625	1475382.1378795772	0	1180	1.1072237343263853	5.608284534894886	4.264594457643561	187.0708465576172	187.07174682617188
360	187.1324462890625	11.369533333333333					1	DETECTED	187.1324 m/z @11.37 [CD8368_2.mzXML]	187.1324462890625	11.369533333333333	0.10108333333333334	20.0075	19.90641666666667	4737.56494140625	2864383.302406284	0	1180	11.217878578094393	0.8832810487097458	0.7665620974194913	187.1250762939453	187.132568359375
361	188.0701446533203	9.208816666666667					1	DETECTED	188.0701 m/z @9.21 [CD8368_2.mzXML]	188.0701446533203	9.208816666666667	1.8794499999999998	10.892733333333332	9.013283333333332	2191391.0	1.51991861676702E7	1	1180	0.09034104420486067	1.4947920457995216	1.364683129169938	188.0608673095703	188.07940673828125
362	188.0853729248047	9.208816666666667					1	DETECTED	188.0854 m/z @9.21 [CD8368_2.mzXML]	188.0853729248047	9.208816666666667	3.6235333333333335	18.034333333333333	14.410799999999998	4853.384765625	1172864.528194642	0	1180	11.226914968842134	1.2900688416284458	1.5245860537231608	188.08157348632812	188.09483337402344
363	188.12799072265625	10.218016666666667					1	DETECTED	188.1280 m/z @10.22 [CD8368_2.mzXML]	188.12799072265625	10.218016666666667	0.5035833333333334	19.824166666666667	19.32058333333333	4013.72802734375	836037.1451766357	0	1180	0.11727419564317998	0.9944266778298956	20.641789370229503	188.12767028808594	188.12974548339844
364	189.0234832763672	13.56805					1	DETECTED	189.0235 m/z @13.57 [CD8368_2.mzXML]	189.0234832763672	13.56805	10.9771	16.793833333333332	5.816733333333332	5803.1220703125	754761.6410322874	0	1180	1.4403752355585109	1.1225097615417767	1.2450195230835535	189.023193359375	189.0242919921875
365	189.04664611816406	1.4500833333333332					1	DETECTED	189.0466 m/z @1.45 [CD8368_2.mzXML]	189.04664611816406	1.4500833333333332	1.4147833333333333	10.47555	9.060766666666666	8302.40234375	1139459.7297472532	0	1180	9.020315851393375	128.33947119924497	255.67894239848997	189.04612731933594	189.05238342285156
366	189.07371520996094	9.208816666666667					1	DETECTED	189.0737 m/z @9.21 [CD8368_2.mzXML]	189.07371520996094	9.208816666666667	7.122866666666667	11.740316666666667	4.61745	207885.71875	1681729.2078621811	0	1180	0.08974626442509148	0.543685187724607	1.58927439373539	189.06878662109375	189.0819854736328
367	189.0867462158203	2.8924666666666665					1	DETECTED	189.0867 m/z @2.89 [CD8368_2.mzXML]	189.0867462158203	2.8924666666666665	1.8659999999999999	18.620166666666666	16.754166666666666	61989.45703125	6825590.492410579	0	1180	1.2719103212778515	6.537272678319292	2.685362191450999	189.0863494873047	189.09104919433594
368	189.14805603027344	10.772466666666666					1	DETECTED	189.1481 m/z @10.77 [CD8368_2.mzXML]	189.14805603027344	10.772466666666666	10.719583333333333	10.78985	0.07026666666666692	4854.40625	17894.73177526857	0	1180	0.09240872002415124	0.6643554995272574	0.3287109990545147	189.1480255126953	189.14842224121094
369	190.04957580566406	10.01155					1	DETECTED	190.0496 m/z @10.01 [CD8368_2.mzXML]	190.04957580566406	10.01155	1.43365	18.328666666666667	16.895016666666667	3340.60302734375	842601.3360020141	0	1180	0.24783990880725248	0.9847991155566437	0.9695982311132874	190.04791259765625	190.0542755126953
370	190.0858154296875	10.823816666666666					1	DETECTED	190.0858 m/z @10.82 [CD8368_2.mzXML]	190.0858154296875	10.823816666666666	2.31165	11.209783333333332	8.898133333333332	65316.8671875	1429860.8127665417	1	1180	0.09148492907883288	0.579796861248103	0.10328446079035224	190.0772247314453	190.0909881591797
371	190.1434783935547	10.345133333333333					1	DETECTED	190.1435 m/z @10.35 [CD8368_2.mzXML]	190.1434783935547	10.345133333333333	10.061783333333333	10.618466666666666	0.5566833333333339	29585.40625	376082.4704791262	0	1180	0.08372618834226309	0.9768469015859165	0.9295965358245161	190.14341735839844	190.14385986328125
372	190.9677734375	12.505183333333333					1	DETECTED	190.9678 m/z @12.51 [CD8368_2.mzXML]	190.9677734375	12.505183333333333	0.11926666666666666	20.0075	19.888233333333332	4955.0244140625	1521982.6783847956	0	1180	2.3280521729965127	0.8028567391728508	0.6228639414875023	190.96185302734375	190.96865844726562
373	190.9805450439453	11.560033333333333					1	DETECTED	190.9805 m/z @11.56 [CD8368_2.mzXML]	190.9805450439453	11.560033333333333	1.4147833333333333	17.9235	16.50871666666667	7270.53076171875	1849040.85887784	0	1180	0.7460921117637582	0.7560621821767677	0.5040800521096226	190.97605895996094	190.9891357421875
374	191.01708984375	1.921					1	DETECTED	191.0171 m/z @1.92 [CD8368_2.mzXML]	191.01708984375	1.921	1.921	16.20305	14.282050000000002	9470.68359375	1942117.2525687255	0	1180	1.092626627511706	null	null	191.01470947265625	191.017822265625
375	191.03994750976562	1.7953666666666666					1	DETECTED	191.0399 m/z @1.80 [CD8368_2.mzXML]	191.03994750976562	1.7953666666666666	1.43365	17.072499999999998	15.638849999999998	78854.0078125	2113037.3732806705	0	1180	0.14040130811294493	0.921074251960662	0.32224560081932474	191.03187561035156	191.0484161376953
376	191.0763702392578	1.6890666666666665					1	DETECTED	191.0764 m/z @1.69 [CD8368_2.mzXML]	191.0763702392578	1.6890666666666665	1.5836166666666667	10.737116666666667	9.153500000000001	46391.81640625	1.3017490814129792E7	0	1180	9.120331624000755	43.40208629682322	78.74434728778859	191.07003784179688	191.07666015625
377	191.08901977539062	10.841116666666666					1	DETECTED	191.0890 m/z @10.84 [CD8368_2.mzXML]	191.08901977539062	10.841116666666666	4.808833333333333	10.960766666666666	6.151933333333333	7862.09716796875	324137.5681267092	0	1180	0.42435907527777417	0.5099174718252072	0.019834943650414306	191.0889892578125	191.09170532226562
378	192.05661010742188	12.028916666666667					1	DETECTED	192.0566 m/z @12.03 [CD8368_2.mzXML]	192.05661010742188	12.028916666666667	3.500716666666667	15.814816666666667	12.3141	4384.41845703125	1381974.2114732973	0	1180	6.403281165651384	0.7219636031049929	0.8604175786813086	192.0501251220703	192.06600952148438
379	192.1343536376953	3.9189833333333337					1	DETECTED	192.1344 m/z @3.92 [CD8368_2.mzXML]	192.1343536376953	3.9189833333333337	3.6540000000000004	4.595783333333333	0.941783333333333	1750.7474365234375	66466.67119100953	0	1180	0.3382075010388288	1.7770614504056852	2.5541229008113704	192.1336669921875	192.13487243652344
380	192.96151733398438	2.11835					1	DETECTED	192.9615 m/z @2.12 [CD8368_2.mzXML]	192.96151733398438	2.11835	0.41163333333333335	19.148833333333336	18.7372	6410.79833984375	1290243.712544404	0	1180	1.7647253029906207	5.4892532445338516	8.070995750978236	192.96124267578125	192.9652099609375
381	193.0343017578125	3.3329833333333334					1	DETECTED	193.0343 m/z @3.33 [CD8368_2.mzXML]	193.0343017578125	3.3329833333333334	2.9355666666666664	10.3802	7.444633333333334	5318.94677734375	403328.4183748169	0	1180	0.40091866327489756	9.366282239463194	0.9112304505741572	193.03309631347656	193.03709411621094
382	193.0555419921875	1.4805833333333331					1	DETECTED	193.0555 m/z @1.48 [CD8368_2.mzXML]	193.0555419921875	1.4805833333333331	1.4147833333333333	16.350216666666668	14.935433333333336	11245.06640625	2910293.9853362734	0	1180	0.07518814548787689	108.97377848541292	226.75666209999147	193.0504150390625	193.05596923828125
383	193.08563232421875	10.5183					1	DETECTED	193.0856 m/z @10.52 [CD8368_2.mzXML]	193.08563232421875	10.5183	10.47555	15.722433333333333	5.246883333333333	47820.89453125	489305.03314398165	0	1180	0.08045532576163161	2.2344415780333744	3.099937125291744	193.07701110839844	193.08985900878906
384	193.13331604003906	9.467350000000001					1	DETECTED	193.1333 m/z @9.47 [CD8368_2.mzXML]	193.13331604003906	9.467350000000001	1.6136166666666665	10.36235	8.748733333333332	3881.54052734375	934740.5381166993	0	1180	0.09059107890695728	0.5569792710048722	0.11395854200974452	193.13021850585938	193.13389587402344
385	194.03265380859375	1.7665166666666667					1	DETECTED	194.0327 m/z @1.77 [CD8368_2.mzXML]	194.03265380859375	1.7665166666666667	0.10108333333333334	20.0075	19.90641666666667	3660.939697265625	1783343.4675695803	0	1180	16.655273720828518	5.9763474971478905	10.95269499429578	194.024658203125	194.03421020507812
386	194.08912658691406	10.5183					1	DETECTED	194.0891 m/z @10.52 [CD8368_2.mzXML]	194.08912658691406	10.5183	1.4147833333333333	10.603566666666667	9.188783333333333	6269.8369140625	942603.6840453491	0	1180	0.07493607222516907	0.5046831718877869	0.009366343775573998	194.08059692382812	194.0894775390625
387	194.11732482910156	8.140516666666667					1	DETECTED	194.1173 m/z @8.14 [CD8368_2.mzXML]	194.11732482910156	8.140516666666667	0.8321333333333333	19.60533333333333	18.773199999999996	4276.91796875	1009669.3001184387	0	1180	1.8704580636041195	1.2843606543170738	0.07067813710968451	194.116455078125	194.11825561523438
388	194.96240234375	11.259816666666667					1	DETECTED	194.9624 m/z @11.26 [CD8368_2.mzXML]	194.96240234375	11.259816666666667	10.841116666666666	16.979833333333332	6.1387166666666655	5066.93310546875	854261.2187587278	0	1180	3.777629487651062	7.330686251094636	13.661372502189272	194.96224975585938	194.9634552001953
389	194.97674560546875	11.838933333333333					1	DETECTED	194.9767 m/z @11.84 [CD8368_2.mzXML]	194.97674560546875	11.838933333333333	11.226716666666666	14.33315	3.1064333333333334	7276.69384765625	578432.0756409304	0	1180	0.5146244079041882	2.537037541175509	3.1248227735201444	194.97572326660156	194.97698974609375
390	195.02976989746094	16.571166666666667					1	DETECTED	195.0298 m/z @16.57 [CD8368_2.mzXML]	195.02976989746094	16.571166666666667	0.15571666666666667	19.971166666666665	19.81545	6437.67822265625	2687686.3726610113	0	1180	8.626692323756702	0.6035609745696888	0.43192988582648045	195.02926635742188	195.0365447998047
391	195.06491088867188	10.92745					1	DETECTED	195.0649 m/z @10.93 [CD8368_2.mzXML]	195.06491088867188	10.92745	10.875783333333334	14.712950000000001	3.8371666666666666	15043.193359375	482925.0800919186	0	1180	0.24084510176557927	37.13387096774252	73.26774193548503	195.0644989013672	195.06536865234375
392	195.0874481201172	9.909666666666668					1	DETECTED	195.0874 m/z @9.91 [CD8368_2.mzXML]	195.0874481201172	9.909666666666668	0.10108333333333334	20.0075	19.90641666666667	139494.453125	8973947.466006098	1	1180	0.11451035045249469	5.975967136099842	0.05793154950665255	195.08531188964844	195.08815002441406
393	195.10107421875	11.560033333333333					1	DETECTED	195.1011 m/z @11.56 [CD8368_2.mzXML]	195.10107421875	11.560033333333333	1.6592	16.720000000000002	15.060800000000002	18552.923828125	4995279.329338503	0	1180	0.30923140717053776	0.7605824425553406	0.021391908317243767	195.0986785888672	195.10340881347656
394	195.11280822753906	9.31325					1	DETECTED	195.1128 m/z @9.31 [CD8368_2.mzXML]	195.11280822753906	9.31325	2.4884833333333334	17.05366666666667	14.565183333333335	12769.1376953125	2562890.510948792	0	1180	0.11285603927464294	1.0670828795123644	99.67930446133256	195.11190795898438	195.1217498779297
395	195.14894104003906	9.640583333333332					1	DETECTED	195.1489 m/z @9.64 [CD8368_2.mzXML]	195.14894104003906	9.640583333333332	9.58895	16.47835	6.889399999999998	180985.515625	2287756.2595341173	1	1180	0.09017701596543226	1.9901804600883568	2.057774483122568	195.1424560546875	195.15652465820312
396	195.17379760742188	12.572516666666667					1	DETECTED	195.1738 m/z @12.57 [CD8368_2.mzXML]	195.17379760742188	12.572516666666667	10.446066666666667	12.704566666666667	2.2584999999999997	4363.84521484375	473057.029385437	0	1180	0.09081793145636041	0.5310494015848009	0.0620988031696017	195.1734161376953	195.17816162109375
397	196.05490112304688	11.2431					1	DETECTED	196.0549 m/z @11.24 [CD8368_2.mzXML]	196.05490112304688	11.2431	8.936783333333333	11.2431	2.3063166666666675	6830.201171875	497136.6108922728	0	1180	1.0744747335288967	0.5	null	196.05490112304688	196.06057739257812
398	196.0908966064453	9.909666666666668					1	DETECTED	196.0909 m/z @9.91 [CD8368_2.mzXML]	196.0908966064453	9.909666666666668	0.35708333333333336	19.221999999999998	18.864916666666666	10461.2197265625	1780771.5227876576	0	1180	4.467785726519569	1.6113135174372466	0.8598952027859859	196.09002685546875	196.09921264648438
399	196.8649139404297	1.9631					1	DETECTED	196.8649 m/z @1.96 [CD8368_2.mzXML]	196.8649139404297	1.9631	1.7201333333333333	2.11835	0.39821666666666666	17192.44921875	239631.686753418	0	1180	0.1584109201464201	0.8194882699958839	0.6389765399917676	196.86451721191406	196.86532592773438
400	196.9559326171875	11.822783333333332					1	DETECTED	196.9559 m/z @11.82 [CD8368_2.mzXML]	196.9559326171875	11.822783333333332	11.044166666666666	15.2693	4.225133333333334	6367.5771484375	629723.9400784912	0	1180	1.0328114892135147	2.7132307297129543	4.426461459425909	196.95533752441406	196.9564208984375
401	197.064697265625	15.851183333333333					1	DETECTED	197.0647 m/z @15.85 [CD8368_2.mzXML]	197.064697265625	15.851183333333333	8.6884	19.9525	11.264100000000001	10471.5830078125	2591200.0267777387	0	1180	2.5801281737600075	0.7640178382233502	0.6264397450107873	197.0637664794922	197.06809997558594
402	197.08041381835938	11.044166666666666					1	DETECTED	197.0804 m/z @11.04 [CD8368_2.mzXML]	197.08041381835938	11.044166666666666	0.21078333333333335	11.095133333333333	10.88435	9865.072265625	1050916.8401055906	0	1180	1.6557142224324988	0.5023522968355532	0.0047045936711062105	197.0767822265625	197.08111572265625
403	197.10072326660156	1.7665166666666667					1	DETECTED	197.1007 m/z @1.77 [CD8368_2.mzXML]	197.10072326660156	1.7665166666666667	1.6890666666666665	1.7811	0.09203333333333341	40082.015625	115706.09133691413	0	1180	0.04386166093177457	0.5941467613514082	0.18829352270281632	197.10020446777344	197.1007537841797
404	197.12835693359375	9.741333333333333					1	DETECTED	197.1284 m/z @9.74 [CD8368_2.mzXML]	197.12835693359375	9.741333333333333	3.9979999999999998	9.926733333333335	5.928733333333335	19321.314453125	485172.3895320746	0	1180	0.09425307368234215	0.71134671031475	0.3262886613996413	197.12794494628906	197.1324920654297
405	198.02081298828125	15.021966666666666					1	DETECTED	198.0208 m/z @15.02 [CD8368_2.mzXML]	198.02081298828125	15.021966666666666	10.345133333333333	19.258333333333333	8.9132	1779.650634765625	606611.9898670351	0	1180	0.30882645624892113	0.9529097323687682	0.9058194647375363	198.01988220214844	198.0209503173828
406	198.03146362304688	10.47555					1	DETECTED	198.0315 m/z @10.48 [CD8368_2.mzXML]	198.03146362304688	10.47555	10.078633333333332	11.177233333333334	1.0986000000000011	60157.17578125	613374.9477326979	0	1180	0.11197059169581891	0.5979591152933321	0.0769860987951432	198.03057861328125	198.0320587158203
407	198.0850372314453	1.8239333333333334					1	DETECTED	198.0850 m/z @1.82 [CD8368_2.mzXML]	198.0850372314453	1.8239333333333334	1.8239333333333334	13.454216666666667	11.630283333333335	7233.38623046875	1518683.4604708862	0	1180	7.855688217434968	null	null	198.08395385742188	198.09454345703125
408	198.86183166503906	1.9631					1	DETECTED	198.8618 m/z @1.96 [CD8368_2.mzXML]	198.86183166503906	1.9631	1.7042666666666666	2.1886333333333337	0.48436666666666706	17085.576171875	256583.80453979492	0	1180	0.29463890121736824	0.9356728911783647	0.8713457823567294	198.86148071289062	198.86231994628906
409	198.94004821777344	1.5396666666666665					1	DETECTED	198.9400 m/z @1.54 [CD8368_2.mzXML]	198.94004821777344	1.5396666666666665	1.43365	18.4925	17.05885	222586.84375	6433806.342397522	0	1180	0.10732684049129437	0.9917277114254917	0.8996791999787321	198.93223571777344	198.94009399414062
410	199.0171661376953	16.0727					1	DETECTED	199.0172 m/z @16.07 [CD8368_2.mzXML]	199.0171661376953	16.0727	9.281783333333333	19.678	10.396216666666668	2039.145751953125	703773.5130913699	0	1180	1.9653528351979048	0.7654501724116773	0.5309003448233546	199.01058959960938	199.0174560546875
411	200.02862548828125	10.460783333333334					1	DETECTED	200.0286 m/z @10.46 [CD8368_2.mzXML]	200.02862548828125	10.460783333333334	10.415133333333333	10.78985	0.37471666666666614	16906.96875	120984.91502053832	0	1180	0.10061407226438845	3.5351384381716664	3.5172388757461768	200.028076171875	200.02880859375
412	200.0403289794922	1.6890666666666665					1	DETECTED	200.0403 m/z @1.69 [CD8368_2.mzXML]	200.0403289794922	1.6890666666666665	1.6289	9.725016666666667	8.096116666666667	25008.4296875	774145.4393215943	0	1180	0.08099664654920624	67.28074792243788	133.56149584487576	200.03070068359375	200.04483032226562
413	200.93765258789062	1.5396666666666665					1	DETECTED	200.9377 m/z @1.54 [CD8368_2.mzXML]	200.93765258789062	1.5396666666666665	1.4500833333333332	1.5986333333333334	0.14855000000000018	30681.142578125	175716.29442749036	0	1180	0.12782977495189507	0.8291162790697684	0.6582325581395366	200.93739318847656	200.93771362304688
414	200.9730682373047	1.55415					1	DETECTED	200.9731 m/z @1.55 [CD8368_2.mzXML]	200.9730682373047	1.55415	1.4805833333333331	1.6289	0.14831666666666687	34638.37890625	204100.54152587894	0	1180	0.11024519700590218	1.0080425917535114	2.67676004710149	200.97280883789062	200.97320556640625
415	201.0159912109375	1.8931499999999999					1	DETECTED	201.0160 m/z @1.89 [CD8368_2.mzXML]	201.0159912109375	1.8931499999999999	1.7665166666666667	3.02265	1.2561333333333333	23915.919921875	338469.1580861207	0	1180	0.36011144179788857	4.959726243748362	3.5219569335905363	201.0152587890625	201.0205841064453
416	201.11187744140625	1.1787999999999998					1	DETECTED	201.1119 m/z @1.18 [CD8368_2.mzXML]	201.11187744140625	1.1787999999999998	0.10108333333333334	20.0075	19.90641666666667	39971.73046875	2.904534816682003E7	0	1180	3.3355747733604098	9.23545922706958	0.4091430865033431	201.11131286621094	201.1123046875
417	202.11508178710938	0.3934666666666667					1	DETECTED	202.1151 m/z @0.39 [CD8368_2.mzXML]	202.11508178710938	0.3934666666666667	0.10108333333333334	20.0075	19.90641666666667	5197.90966796875	3188006.8142867787	0	1180	17.649160597414106	34.04164054038648	67.08328108077296	202.10694885253906	202.1162109375
418	202.97079467773438	1.55415					1	DETECTED	202.9708 m/z @1.55 [CD8368_2.mzXML]	202.97079467773438	1.55415	1.4500833333333332	9.926733333333335	8.476650000000001	10548.841796875	2025775.437527588	0	1180	0.11945847945251575	40.727017937219706	80.45403587443941	202.97052001953125	202.9708251953125
419	203.0316925048828	1.8931499999999999					1	DETECTED	203.0317 m/z @1.89 [CD8368_2.mzXML]	203.0316925048828	1.8931499999999999	1.7811	19.641666666666666	17.860566666666667	17316.123046875	2897383.6031844486	0	1180	7.61057764288315	79.69909266696416	158.39818533392832	203.02255249023438	203.03836059570312
420	203.0519256591797	1.7953666666666666					1	DETECTED	203.0519 m/z @1.80 [CD8368_2.mzXML]	203.0519256591797	1.7953666666666666	0.4301333333333333	17.203	16.772866666666665	2159854.0	2.4211583417190444E7	1	1180	0.08560872147418608	3.9368552993410533	4.879875394241331	203.04222106933594	203.0547332763672
421	203.06680297851562	1.7953666666666666					1	DETECTED	203.0668 m/z @1.80 [CD8368_2.mzXML]	203.06680297851562	1.7953666666666666	1.7665166666666667	18.675	16.908483333333333	7430.41259765625	2858633.143863769	0	1180	9.260059914466582	293.04130560369913	585.0826112073983	203.06277465820312	203.07383728027344
422	203.10630798339844	12.201066666666666					1	DETECTED	203.1063 m/z @12.20 [CD8368_2.mzXML]	203.10630798339844	12.201066666666666	3.8556833333333334	19.185333333333332	15.329649999999999	6431.9423828125	1172059.4003487853	0	1180	0.09706003366763483	0.9184509199697238	0.8399385537702674	203.10223388671875	203.1162109375
423	203.1791229248047	11.677683333333333					1	DETECTED	203.1791 m/z @11.68 [CD8368_2.mzXML]	203.1791229248047	11.677683333333333	11.6468	14.6961	3.049299999999999	5123.9658203125	230580.91393728642	0	1180	0.33996281555818264	49.368051807881514	97.73610361576303	203.1782989501953	203.17974853515625
424	203.82400512695312	9.208816666666667					1	DETECTED	203.8240 m/z @9.21 [CD8368_2.mzXML]	203.82400512695312	9.208816666666667	9.133316666666667	9.36355	0.23023333333333262	13967.7568359375	85277.56156658936	0	1180	0.10124955545007275	1.4785114834550497	1.5572175145776648	203.8231964111328	203.8242645263672
425	204.05563354492188	1.7953666666666666					1	DETECTED	204.0556 m/z @1.80 [CD8368_2.mzXML]	204.05563354492188	1.7953666666666666	1.7512666666666665	10.603566666666667	8.852300000000001	109011.1640625	2028511.960715759	0	1180	0.09441997267957936	5.308605668152144	9.863204668310384	204.05560302734375	204.0654296875
426	204.06983947753906	17.184					1	DETECTED	204.0698 m/z @17.18 [CD8368_2.mzXML]	204.06983947753906	17.184	9.978233333333332	19.7695	9.791266666666669	2022.846923828125	678061.6727236939	0	1180	0.4991682545753733	0.6794049210585965	0.358809842117193	204.0657501220703	204.07098388671875
427	204.12289428710938	1.8659999999999999					1	DETECTED	204.1229 m/z @1.87 [CD8368_2.mzXML]	204.12289428710938	1.8659999999999999	1.8521166666666666	10.531933333333335	8.679816666666667	771616.125	5456342.490324346	0	1180	0.04172988186483706	17.045491067514877	68.51157978109126	204.1223907470703	204.1234588623047
428	204.41615295410156	9.208816666666667					1	DETECTED	204.4162 m/z @9.21 [CD8368_2.mzXML]	204.41615295410156	9.208816666666667	9.149383333333333	9.31325	0.16386666666666727	11126.2119140625	62001.36832391356	0	1180	0.09643513538561699	1.378575434660661	1.873919270066435	204.4160919189453	204.4163055419922
429	204.95655822753906	1.6289					1	DETECTED	204.9566 m/z @1.63 [CD8368_2.mzXML]	204.95655822753906	1.6289	1.5836166666666667	10.57435	8.990733333333335	41493.2578125	3926040.320251587	0	1180	0.0825111678498529	99.271991166728	197.543982333456	204.95443725585938	204.95675659179688
430	204.99627685546875	11.72465					1	DETECTED	204.9963 m/z @11.72 [CD8368_2.mzXML]	204.99627685546875	11.72465	11.2431	19.568499999999997	8.325399999999997	6906.0556640625	984333.0446875915	0	1180	0.38107327373385935	8.644377530889825	6.624319956574577	204.99566650390625	204.99952697753906
431	205.0243682861328	1.4500833333333332					1	DETECTED	205.0244 m/z @1.45 [CD8368_2.mzXML]	205.0243682861328	1.4500833333333332	1.4147833333333333	9.17955	7.7647666666666675	8696.4638671875	1309031.705959137	0	1180	0.08462105586687763	109.98253068932992	206.71697252828668	205.02401733398438	205.03125
432	205.04708862304688	9.329983333333333					1	DETECTED	205.0471 m/z @9.33 [CD8368_2.mzXML]	205.04708862304688	9.329983333333333	1.7665166666666667	9.48475	7.718233333333333	18368.896484375	1337328.569137207	0	1180	0.07720629994345529	0.5102311990974157	1.619723105781564	205.04698181152344	205.05691528320312
433	205.08567810058594	12.425033333333333					1	DETECTED	205.0857 m/z @12.43 [CD8368_2.mzXML]	205.08567810058594	12.425033333333333	0.10108333333333334	20.0075	19.90641666666667	21575.3203125	4914200.151768922	0	1180	3.362825609430473	0.6873832088963778	0.12966628043727005	205.07568359375	205.0866241455078
434	205.09683227539062	9.208816666666667					1	DETECTED	205.0968 m/z @9.21 [CD8368_2.mzXML]	205.09683227539062	9.208816666666667	1.5251166666666667	10.806733333333334	9.281616666666666	3798736.5	3.216867076279956E7	1	1180	0.09864255475109829	1.501945850840694	1.5130154133310132	205.08685302734375	205.09750366210938
435	205.126220703125	1.8659999999999999					1	DETECTED	205.1262 m/z @1.87 [CD8368_2.mzXML]	205.126220703125	1.8659999999999999	1.8382666666666667	9.266866666666665	7.4285999999999985	69780.5546875	1151394.6291313474	0	1180	0.059399691694410395	132.66777574535575	10.66788518367762	205.1178741455078	205.13388061523438
436	205.7808837890625	9.194483333333332					1	DETECTED	205.7809 m/z @9.19 [CD8368_2.mzXML]	205.7808837890625	9.194483333333332	9.133316666666667	14.882566666666666	5.749249999999998	9239.16015625	1617446.0056873776	0	1180	0.10748059643620422	46.99659400545083	2.4308631402736602	205.7794647216797	205.78904724121094
437	205.98736572265625	11.369533333333333					1	DETECTED	205.9874 m/z @11.37 [CD8368_2.mzXML]	205.98736572265625	11.369533333333333	0.10108333333333334	19.98933333333333	19.88825	17459.59375	4060455.677885711	0	1180	0.8339290861547717	1.0686449013438446	2.0478819560095496	205.9866485595703	205.9947509765625
438	206.08102416992188	10.308066666666667					1	DETECTED	206.0810 m/z @10.31 [CD8368_2.mzXML]	206.08102416992188	10.308066666666667	0.3934666666666667	18.893833333333337	18.50036666666667	51469.0546875	1913380.8418410346	0	1180	0.0886495350826575	2.0752318548947732	2.6422176616197497	206.07350158691406	206.09002685546875
439	206.10015869140625	9.208816666666667					1	DETECTED	206.1002 m/z @9.21 [CD8368_2.mzXML]	206.10015869140625	9.208816666666667	3.2729333333333335	19.805833333333332	16.532899999999998	396012.0625	3957112.83825833	0	1180	0.09515598098845857	1.5054978587116359	1.5411538915130483	206.09034729003906	206.10057067871094
440	206.8936004638672	1.7665166666666667					1	DETECTED	206.8936 m/z @1.77 [CD8368_2.mzXML]	206.8936004638672	1.7665166666666667	1.6739833333333332	1.9487666666666668	0.2747833333333336	69847.0859375	468157.67453271506	0	1180	0.09497617870768593	1.4847802593659918	1.9052453242513996	206.89340209960938	206.89382934570312
441	206.99102783203125	16.720000000000002					1	DETECTED	206.9910 m/z @16.72 [CD8368_2.mzXML]	206.99102783203125	16.720000000000002	0.11926666666666666	20.0075	19.888233333333332	7063.82958984375	2280077.176527283	0	1180	8.281008996428124	0.6005768432986102	0.38443209210212637	206.98692321777344	206.9912872314453
442	207.01397705078125	1.8239333333333334					1	DETECTED	207.0140 m/z @1.82 [CD8368_2.mzXML]	207.01397705078125	1.8239333333333334	1.43365	15.05675	13.623099999999999	12375.970703125	1910130.1009329525	0	1180	11.11163311735551	17.452833411624034	38.99985842378592	207.0101318359375	207.0194091796875
443	207.10414123535156	9.194483333333332					1	DETECTED	207.1041 m/z @9.19 [CD8368_2.mzXML]	207.10414123535156	9.194483333333332	9.044283333333334	10.253783333333333	1.2094999999999985	13113.2998046875	313487.4491743467	0	1180	0.16669734542312042	3.9347256031082516	2.491458021677936	207.10186767578125	207.11282348632812
444	208.04898071289062	16.3871					1	DETECTED	208.0490 m/z @16.39 [CD8368_2.mzXML]	208.04898071289062	16.3871	0.4301333333333333	20.0075	19.577366666666666	13467.9619140625	3743326.4023288568	0	1180	2.9678056954349987	0.7413859811667795	0.3280263987539268	208.0481719970703	208.0495147705078
445	208.8905029296875	1.7201333333333333					1	DETECTED	208.8905 m/z @1.72 [CD8368_2.mzXML]	208.8905029296875	1.7201333333333333	1.0149166666666667	1.99105	0.9761333333333333	46010.83203125	598422.1072590332	0	1180	0.09819601465567174	0.6920804480892397	0.3841608961784795	208.88638305664062	208.8915252685547
446	208.97842407226562	13.772783333333333					1	DETECTED	208.9784 m/z @13.77 [CD8368_2.mzXML]	208.97842407226562	13.772783333333333	11.35495	15.925533333333334	4.570583333333333	6115.83154296875	852152.6046254269	0	1180	2.448195696245733	0.9451816364513687	0.8903632729027374	208.97796630859375	208.97921752929688
447	209.03317260742188	1.4805833333333331					1	DETECTED	209.0332 m/z @1.48 [CD8368_2.mzXML]	209.03317260742188	1.4805833333333331	1.4147833333333333	14.18815	12.773366666666668	39918.90625	1684686.396548462	0	1180	0.10770497097868015	1.3901739824570603	1.681234891801981	209.0317840576172	209.03421020507812
448	209.04530334472656	16.23955					1	DETECTED	209.0453 m/z @16.24 [CD8368_2.mzXML]	209.04530334472656	16.23955	0.10108333333333334	20.0075	19.90641666666667	27418.552734375	6781622.019994146	0	1180	2.3912080434335046	0.6118851966800531	0.5143385627279179	209.04437255859375	209.0457000732422
449	209.091796875	7.741416666666667					1	DETECTED	209.0918 m/z @7.74 [CD8368_2.mzXML]	209.091796875	7.741416666666667	5.772183333333333	8.27635	2.5041666666666673	10981.865234375	672119.39108197	0	1180	0.7782768190738425	0.6358227398141411	0.27193257748931304	209.0914764404297	209.0930938720703
450	209.11688232421875	12.028916666666667					1	DETECTED	209.1169 m/z @12.03 [CD8368_2.mzXML]	209.11688232421875	12.028916666666667	1.8239333333333334	12.3752	10.551266666666667	72050.7421875	1455163.976330202	0	1180	0.1111014315591703	0.8455259805188762	0.45187843279959655	209.11056518554688	209.12681579589844
451	209.12832641601562	8.759733333333333					1	DETECTED	209.1283 m/z @8.76 [CD8368_2.mzXML]	209.12832641601562	8.759733333333333	8.705966666666665	10.36235	1.6563833333333342	6550.34814453125	223932.18316802985	0	1180	1.3955384152613473	15.403440793551992	31.087071439719313	209.12803649902344	209.12852478027344
452	209.164794921875	9.807433333333334					1	DETECTED	209.1648 m/z @9.81 [CD8368_2.mzXML]	209.164794921875	9.807433333333334	9.741333333333333	16.979833333333332	7.238499999999998	5260.67626953125	734286.9223083495	0	1180	0.15159592926349497	54.754160363085816	108.50832072617163	209.16448974609375	209.16732788085938
453	210.90548706054688	1.6890666666666665					1	DETECTED	210.9055 m/z @1.69 [CD8368_2.mzXML]	210.90548706054688	1.6890666666666665	1.6592	1.7360833333333334	0.07688333333333341	15519.6640625	47155.84389697267	0	1180	0.0955136090787072	1.287109375000009	1.5742187500000182	210.90525817871094	210.90548706054688
454	210.93528747558594	11.489866666666668					1	DETECTED	210.9353 m/z @11.49 [CD8368_2.mzXML]	210.93528747558594	11.489866666666668	10.892733333333332	18.08966666666667	7.196933333333337	15017.603515625	1181254.2435065606	0	1180	0.7046132398782294	4.961433380525176	8.696880881838664	210.93455505371094	210.93663024902344
455	211.04176330566406	2.68165					1	DETECTED	211.0418 m/z @2.68 [CD8368_2.mzXML]	211.04176330566406	2.68165	2.1324	18.108333333333334	15.975933333333334	17447.802734375	1938811.014377868	0	1180	0.4693241816065825	14.543407677135493	1.289438362740668	211.03775024414062	211.0498046875
456	211.0794677734375	19.09416666666667					1	DETECTED	211.0795 m/z @19.09 [CD8368_2.mzXML]	211.0794677734375	19.09416666666667	13.703983333333333	19.09416666666667	5.390183333333336	4592.92333984375	836015.2316718139	0	1180	4.8215077375244615	0.5	null	211.07923889160156	211.08438110351562
457	211.13258361816406	12.148200000000001					1	DETECTED	211.1326 m/z @12.15 [CD8368_2.mzXML]	211.13258361816406	12.148200000000001	0.10108333333333334	20.0075	19.90641666666667	15722.1318359375	3647376.6699306616	0	1180	0.15043308405722833	0.5986280112973679	0.21040065348264508	211.1227264404297	211.13357543945312
458	211.1438446044922	10.271716666666666					1	DETECTED	211.1438 m/z @10.27 [CD8368_2.mzXML]	211.1438446044922	10.271716666666666	8.653316666666665	12.011966666666666	3.358650000000001	16810.068359375	599438.7663503423	0	1180	1.5974947761234954	1.0376452051408793	0.10449109938436477	211.1340789794922	211.1441192626953
459	212.01947021484375	11.35495					1	DETECTED	212.0195 m/z @11.35 [CD8368_2.mzXML]	212.01947021484375	11.35495	11.325099999999999	11.475833333333332	0.15073333333333316	33181.1328125	179078.97690429733	0	1180	0.11011243059261311	2.524846454494567	3.4250021970726165	212.0192108154297	212.01956176757812
460	212.06756591796875	10.841116666666666					1	DETECTED	212.0676 m/z @10.84 [CD8368_2.mzXML]	212.06756591796875	10.841116666666666	10.78985	11.061116666666667	0.27126666666666743	11918.4853515625	80596.5696727911	0	1180	0.10499557771026424	2.6456436931079335	2.334081434727187	212.06747436523438	212.06826782226562
461	212.8387908935547	1.9770666666666665					1	DETECTED	212.8388 m/z @1.98 [CD8368_2.mzXML]	212.8387908935547	1.9770666666666665	1.7042666666666666	2.1324	0.4281333333333335	15977.28125	239191.6579282225	0	1180	0.2458369930367268	0.7847018572825029	0.5694037145650058	212.8385467529297	212.83912658691406
462	213.95889282226562	19.6235					1	DETECTED	213.9589 m/z @19.62 [CD8368_2.mzXML]	213.95889282226562	19.6235	0.10108333333333334	19.9345	19.83341666666667	3300.303466796875	1306424.0267163378	0	1180	2.878191001855466	0.5079652023955368	0.015930404791073504	213.95816040039062	213.96014404296875
463	214.08946228027344	9.008566666666667					1	DETECTED	214.0895 m/z @9.01 [CD8368_2.mzXML]	214.08946228027344	9.008566666666667	0.19256666666666666	18.2375	18.044933333333333	17093.912109375	1020310.282833863	0	1180	0.09565764191177095	31.894839250843003	84.03393881468003	214.08853149414062	214.09046936035156
464	214.55006408691406	11.503833333333334					1	DETECTED	214.5501 m/z @11.50 [CD8368_2.mzXML]	214.55006408691406	11.503833333333334	11.475833333333332	11.662383333333334	0.18655000000000221	13847.73046875	66365.11605920472	0	1180	0.020939993864891093	3.3312499999997724	5.197695312971947	214.54974365234375	214.5504608154297
465	214.91729736328125	1.55415					1	DETECTED	214.9173 m/z @1.55 [CD8368_2.mzXML]	214.91729736328125	1.55415	1.43365	13.167399999999999	11.733749999999999	821441.1875	7433656.9565654285	0	1180	0.10257034361018613	0.8698589895027748	0.6902310839726885	214.91525268554688	214.91758728027344
466	214.98878479003906	1.5396666666666665					1	DETECTED	214.9888 m/z @1.54 [CD8368_2.mzXML]	214.98878479003906	1.5396666666666665	1.4655333333333334	1.5986333333333334	0.1331	43828.921875	216285.34324023436	0	1180	0.09592275502241177	0.8977068345323761	0.7954136690647523	214.98831176757812	214.98887634277344
467	215.01605224609375	1.9631					1	DETECTED	215.0161 m/z @1.96 [CD8368_2.mzXML]	215.01605224609375	1.9631	1.5102833333333334	18.930333333333333	17.42005	54022.3515625	3251104.0398405744	0	1180	1.5287914442034052	9.892723527885261	18.114164614125993	215.0084228515625	215.02301025390625
468	215.1275634765625	11.177233333333334					1	DETECTED	215.1276 m/z @11.18 [CD8368_2.mzXML]	215.1275634765625	11.177233333333334	0.85045	11.209783333333332	10.359333333333332	3357.119384765625	438411.9795694581	0	1180	1.8135874608327693	0.5015759989799986	0.0031519979599971028	215.12705993652344	215.12779235839844
469	215.16384887695312	12.21865					1	DETECTED	215.1638 m/z @12.22 [CD8368_2.mzXML]	215.16384887695312	12.21865	5.876033333333334	12.3752	6.499166666666666	5421.4755859375	442594.7229052123	0	1180	0.2393680756312353	0.5123411210410004	0.024682242082000747	215.16354370117188	215.16448974609375
470	216.92233276367188	1.6890666666666665					1	DETECTED	216.9223 m/z @1.69 [CD8368_2.mzXML]	216.92233276367188	1.6890666666666665	1.4655333333333334	7.8814166666666665	6.415883333333333	234197.453125	3779113.3311726064	0	1180	0.11130772381698217	0.798584406262721	0.5434291765470199	216.91360473632812	216.92269897460938
471	216.95066833496094	1.5396666666666665					1	DETECTED	216.9507 m/z @1.54 [CD8368_2.mzXML]	216.95066833496094	1.5396666666666665	1.43365	15.906616666666668	14.472966666666668	105311.3671875	5746012.34771759	0	1180	0.11549228217724505	67.38526124104332	0.9069209381035188	216.9459686279297	216.9507293701172
472	217.0468292236328	10.909816666666668					1	DETECTED	217.0468 m/z @10.91 [CD8368_2.mzXML]	217.0468292236328	10.909816666666668	6.910283333333334	17.426499999999997	10.516216666666663	4808.50439453125	746088.6098985291	0	1180	0.7312679715469272	1.31468046272065	1.4779100770069609	217.03797912597656	217.0542449951172
473	217.06956481933594	9.909666666666668					1	DETECTED	217.0696 m/z @9.91 [CD8368_2.mzXML]	217.06956481933594	9.909666666666668	9.87595	9.961366666666667	0.08541666666666714	3009.390625	12238.638816528313	0	1180	0.232170646100327	1.2666831438457073	1.533366287691415	217.0693817138672	217.06964111328125
474	217.08177185058594	1.8521166666666666					1	DETECTED	217.0818 m/z @1.85 [CD8368_2.mzXML]	217.08177185058594	1.8521166666666666	1.8382666666666667	15.4118	13.573533333333334	73051.0078125	1884469.1554250473	0	1180	0.09220011145213691	60.00678548898201	47.47527364912609	217.08058166503906	217.090087890625
475	217.1214599609375	18.016000000000002					1	DETECTED	217.1215 m/z @18.02 [CD8368_2.mzXML]	217.1214599609375	18.016000000000002	0.11926666666666666	20.0075	19.888233333333332	10510.03125	3419032.6473202817	0	1180	3.477638502238566	0.6181005550024611	0.2288562234269909	217.11781311035156	217.12220764160156
476	217.15565490722656	12.588983333333335					1	DETECTED	217.1557 m/z @12.59 [CD8368_2.mzXML]	217.15565490722656	12.588983333333335	0.48501666666666665	12.704566666666667	12.21955	3305.759521484375	1605562.399289917	0	1180	0.05758085239009958	0.5047746055700747	0.009549211140149503	217.1466522216797	217.15634155273438
477	217.19479370117188	11.693266666666666					1	DETECTED	217.1948 m/z @11.69 [CD8368_2.mzXML]	217.19479370117188	11.693266666666666	11.6468	11.978883333333332	0.3320833333333315	6656.49462890625	40717.69794650285	0	1180	0.07004720128775865	3.573350071736078	6.146700143472156	217.19424438476562	217.19554138183594
478	218.0216827392578	9.691983333333333					1	DETECTED	218.0217 m/z @9.69 [CD8368_2.mzXML]	218.0216827392578	9.691983333333333	9.675183333333333	16.720000000000002	7.044816666666669	1608.579345703125	362004.9176580813	0	1180	0.10180605929872044	209.6671626984137	418.3343253968274	218.0181121826172	218.0221710205078
479	218.08126831054688	9.208816666666667					1	DETECTED	218.0813 m/z @9.21 [CD8368_2.mzXML]	218.08126831054688	9.208816666666667	9.164866666666667	19.03933333333333	9.874466666666665	3731.749755859375	939908.7917326654	0	1180	7.502141313212919	112.33750474023357	223.67500948046714	218.08053588867188	218.0863800048828
480	218.13853454589844	1.9631					1	DETECTED	218.1385 m/z @1.96 [CD8368_2.mzXML]	218.13853454589844	1.9631	0.11926666666666666	20.0075	19.888233333333332	28305.12109375	3169148.974363312	0	1180	3.075336373574661	7.66234493339502	15.081938049941119	218.13739013671875	218.14634704589844
481	218.2112579345703	10.397733333333333					1	DETECTED	218.2113 m/z @10.40 [CD8368_2.mzXML]	218.2112579345703	10.397733333333333	10.36235	10.47555	0.11320000000000086	6396.99658203125	27180.384957153394	0	1180	0.07464447845710254	1.599623174752701	2.199246349505402	218.21096801757812	218.21145629882812
482	218.91944885253906	1.6890666666666665					1	DETECTED	218.9194 m/z @1.69 [CD8368_2.mzXML]	218.91944885253906	1.6890666666666665	1.43365	1.80965	0.3759999999999999	68553.203125	636547.7578442381	0	1180	0.25547688541586666	1.767823289138769	2.6954154515078614	218.9101104736328	218.91986083984375
483	218.96981811523438	9.741333333333333					1	DETECTED	218.9698 m/z @9.74 [CD8368_2.mzXML]	218.96981811523438	9.741333333333333	9.48475	10.253783333333333	0.7690333333333328	8135.62158203125	194066.34664019788	0	1180	0.42357675899495817	1.4986034426761923	0.7479209031212963	218.969482421875	218.9700469970703
484	218.98365783691406	1.5396666666666665					1	DETECTED	218.9837 m/z @1.54 [CD8368_2.mzXML]	218.98365783691406	1.5396666666666665	1.4500833333333332	1.56895	0.1188666666666669	18762.09765625	84891.89170141601	0	1180	0.07933872792949148	0.6634418604651174	0.32688372093023493	218.9835662841797	218.98373413085938
485	219.02593994140625	1.7665166666666667					1	DETECTED	219.0259 m/z @1.77 [CD8368_2.mzXML]	219.02593994140625	1.7665166666666667	1.6739833333333332	10.531933333333335	8.857950000000002	1837438.125	1.4451431132108547E7	1	1180	0.05860871263520773	2.7033657741877186	5.889292742488171	219.0165252685547	219.02711486816406
486	219.04327392578125	8.6884					1	DETECTED	219.0433 m/z @8.69 [CD8368_2.mzXML]	219.04327392578125	8.6884	8.1917	11.177233333333334	2.9855333333333327	5640.65966796875	314053.6308192138	0	1180	2.4668055419998343	3.005368767196839	5.010737534393678	219.04293823242188	219.04734802246094
487	219.11727905273438	14.831616666666667					1	DETECTED	219.1173 m/z @14.83 [CD8368_2.mzXML]	219.11727905273438	14.831616666666667	7.105266666666666	19.9525	12.847233333333335	14708.267578125	1935444.282371123	0	1180	0.6940693606552806	0.913518851846719	0.551455572229916	219.10897827148438	219.12506103515625
488	219.17381286621094	11.3399					1	DETECTED	219.1738 m/z @11.34 [CD8368_2.mzXML]	219.17381286621094	11.3399	0.10108333333333334	20.0075	19.90641666666667	15004.2041015625	1662807.0400087894	0	1180	1.5716048753732146	3.1631009505835226	0.7946124589979519	219.17323303222656	219.17503356933594
489	220.02951049804688	1.7811					1	DETECTED	220.0295 m/z @1.78 [CD8368_2.mzXML]	220.02951049804688	1.7811	1.7201333333333333	17.536833333333334	15.8167	103669.765625	3117756.090631897	0	1180	0.06330602698974164	3.1650956979913465	5.675444764173822	220.02890014648438	220.02989196777344
490	220.11793518066406	8.901566666666668					1	DETECTED	220.1179 m/z @8.90 [CD8368_2.mzXML]	220.11793518066406	8.901566666666668	3.5623	14.848283333333335	11.285983333333334	4888.77587890625	1250556.7059923706	0	1180	0.11677239996661193	1.056885152767546	1.1137703055350923	220.11729431152344	220.1206512451172
491	220.93418884277344	1.6289					1	DETECTED	220.9342 m/z @1.63 [CD8368_2.mzXML]	220.93418884277344	1.6289	1.55415	1.7201333333333333	0.16598333333333337	123266.3203125	674403.8694882811	0	1180	0.08746402567999612	1.1198561711708628	1.432391416812045	220.9340362548828	220.93455505371094
492	221.00657653808594	15.557649999999999					1	DETECTED	221.0066 m/z @15.56 [CD8368_2.mzXML]	221.00657653808594	15.557649999999999	9.7575	18.365166666666667	8.607666666666667	2282.90234375	594598.6918794863	0	1180	1.855426249301443	0.7420210396857555	0.4840420793715109	221.00640869140625	221.00741577148438
493	221.02438354492188	1.7665166666666667					1	DETECTED	221.0244 m/z @1.77 [CD8368_2.mzXML]	221.02438354492188	1.7665166666666667	1.7201333333333333	15.216016666666667	13.495883333333333	125225.4375	2407067.8154154355	0	1180	0.05303933571552166	4.596461624618254	6.629173957999817	221.02073669433594	221.03121948242188
494	221.0531768798828	11.602766666666668					1	DETECTED	221.0532 m/z @11.60 [CD8368_2.mzXML]	221.0531768798828	11.602766666666668	11.531783333333333	19.568499999999997	8.036716666666663	18632.4140625	846793.0815283197	0	1180	0.09425446603348142	56.609884949517884	3.4951151113065073	221.04795837402344	221.0535125732422
495	221.0806427001953	10.5183					1	DETECTED	221.0806 m/z @10.52 [CD8368_2.mzXML]	221.0806427001953	10.5183	10.47555	10.651116666666667	0.17556666666666665	13140.3642578125	71267.14198303217	0	1180	0.08363185204727763	2.0534113060428925	2.9990347387481853	221.08062744140625	221.0818634033203
496	221.10012817382812	11.384383333333334					1	DETECTED	221.1001 m/z @11.38 [CD8368_2.mzXML]	221.10012817382812	11.384383333333334	5.200866666666667	11.384383333333334	6.183516666666667	7703.974609375	649924.6297335813	0	1180	2.841323010003487	0.5	null	221.09141540527344	221.1019287109375
497	221.11715698242188	12.183333333333334					1	DETECTED	221.1172 m/z @12.18 [CD8368_2.mzXML]	221.11715698242188	12.183333333333334	0.19256666666666666	19.971166666666665	19.778599999999997	5214.3388671875	1317577.591797638	0	1180	0.2046508541772134	0.8247429271967596	1.4243384096610165	221.1161346435547	221.11781311035156
498	222.06466674804688	16.276149999999998					1	DETECTED	222.0647 m/z @16.28 [CD8368_2.mzXML]	222.06466674804688	16.276149999999998	9.36355	19.824166666666667	10.460616666666667	11154.9931640625	2437682.374229433	0	1180	1.3643174586519997	0.7150880966129055	0.5152776899924812	222.06387329101562	222.0650177001953
499	222.86734008789062	1.7360833333333334					1	DETECTED	222.8673 m/z @1.74 [CD8368_2.mzXML]	222.86734008789062	1.7360833333333334	1.6739833333333332	10.01155	8.337566666666667	78814.390625	2782040.22447876	0	1180	0.08591535896197788	67.13016639828206	133.26033279656411	222.86734008789062	222.87393188476562
500	222.99403381347656	13.56805					1	DETECTED	222.9940 m/z @13.57 [CD8368_2.mzXML]	222.99403381347656	13.56805	9.7575	15.869616666666667	6.112116666666667	21792.099609375	3137662.3093673703	0	1180	0.7660270393711119	0.8019992739455811	0.6039985478911623	222.9849395751953	222.99508666992188
501	223.06117248535156	15.704316666666667					1	DETECTED	223.0612 m/z @15.70 [CD8368_2.mzXML]	223.06117248535156	15.704316666666667	9.48475	19.65983333333333	10.175083333333331	22923.431640625	5987574.632749148	0	1180	2.5335294778974102	0.8179897313317646	0.6108827081800919	223.0531768798828	223.06134033203125
502	223.0961456298828	11.560033333333333					1	DETECTED	223.0961 m/z @11.56 [CD8368_2.mzXML]	223.0961456298828	11.560033333333333	0.11926666666666666	20.0075	19.888233333333332	408451.5625	7099269.687636963	1	1180	0.10372764120800682	0.5183102128341566	3.5805956857281886	223.0923614501953	223.09788513183594
503	224.86427307128906	1.7360833333333334					1	DETECTED	224.8643 m/z @1.74 [CD8368_2.mzXML]	224.86427307128906	1.7360833333333334	1.6739833333333332	1.7512666666666665	0.07728333333333337	49246.41015625	160071.55760498033	0	1180	0.11852655874838813	0.6222490606548554	0.24449812130971077	224.86422729492188	224.86456298828125
504	224.9508819580078	12.028916666666667					1	DETECTED	224.9509 m/z @12.03 [CD8368_2.mzXML]	224.9508819580078	12.028916666666667	10.892733333333332	16.571166666666667	5.678433333333334	31765.693359375	2686992.6283708187	0	1180	0.9040486471554523	2.098082286114834	3.3983434470541622	224.95042419433594	224.9515380859375
505	225.14813232421875	12.392249999999999					1	DETECTED	225.1481 m/z @12.39 [CD8368_2.mzXML]	225.14813232421875	12.392249999999999	6.383233333333334	18.401833333333332	12.0186	28039.6484375	1121389.941243196	0	1180	0.07582799095165882	1.0000471513642002	0.03160889279669274	225.14756774902344	225.14874267578125
506	226.0450897216797	1.9631					1	DETECTED	226.0451 m/z @1.96 [CD8368_2.mzXML]	226.0450897216797	1.9631	1.9487666666666668	10.56015	8.611383333333333	10853.8681640625	806166.1459166259	0	1180	0.15577528966950305	300.3970930232563	599.7941860465126	226.03909301757812	226.04795837402344
507	226.1181640625	8.27635					1	DETECTED	226.1182 m/z @8.28 [CD8368_2.mzXML]	226.1181640625	8.27635	2.7651	8.547666666666666	5.782566666666666	2553.011962890625	282358.59499209607	0	1180	0.18792136079527033	0.5246148030543584	0.04922960610871681	226.10826110839844	226.1192169189453
508	226.1437530517578	11.915783333333334					1	DETECTED	226.1438 m/z @11.92 [CD8368_2.mzXML]	226.1437530517578	11.915783333333334	4.660683333333334	12.392249999999999	7.731566666666665	7163.8662109375	874553.9686479489	0	1180	0.12799302138901503	0.5328366712151911	0.06567334243038211	226.14108276367188	226.15191650390625
509	226.95101928710938	1.6592					1	DETECTED	226.9510 m/z @1.66 [CD8368_2.mzXML]	226.95101928710938	1.6592	0.44834999999999997	19.9345	19.48615	639323.8125	1.2002097765511747E7	0	1180	0.0743671506143766	1.282827322101609	1.7744060021964598	226.9462127685547	226.95213317871094
510	227.07908630371094	9.208816666666667					1	DETECTED	227.0791 m/z @9.21 [CD8368_2.mzXML]	227.07908630371094	9.208816666666667	9.115816666666666	18.2375	9.121683333333335	26007.916015625	1517275.6160366824	0	1180	0.12818014791320032	15.288865793308169	30.829573874974496	227.07861328125	227.0829315185547
511	227.1249237060547	1.8239333333333334					1	DETECTED	227.1249 m/z @1.82 [CD8368_2.mzXML]	227.1249237060547	1.8239333333333334	1.80965	2.0899666666666668	0.28031666666666677	111573.734375	249601.21190356492	0	1180	0.02143230257416162	4.922374563276917	5.101918294436044	227.12461853027344	227.12521362304688
512	227.1754150390625	9.824333333333334					1	DETECTED	227.1754 m/z @9.82 [CD8368_2.mzXML]	227.1754150390625	9.824333333333334	0.7223	19.98933333333333	19.26703333333333	73001.75	2716713.136670777	1	1180	0.7774764851830636	1.2028733676028862	0.9614586685227048	227.1740264892578	227.17640686035156
513	227.97491455078125	15.198450000000001					1	DETECTED	227.9749 m/z @15.20 [CD8368_2.mzXML]	227.97491455078125	15.198450000000001	11.144516666666668	19.733	8.588483333333333	2198.267822265625	561292.6973242797	0	1180	1.0842072695947547	1.059277820717328	1.118555641434656	227.97361755371094	227.9756622314453
514	228.06295776367188	10.308066666666667					1	DETECTED	228.0630 m/z @10.31 [CD8368_2.mzXML]	228.06295776367188	10.308066666666667	10.271716666666666	10.504416666666666	0.23269999999999946	19692.263671875	99680.1025394292	0	1180	0.07922814490530605	3.2008253094910035	5.401650618982007	228.0628204345703	228.0634765625
515	228.1953887939453	11.503833333333334					1	DETECTED	228.1954 m/z @11.50 [CD8368_2.mzXML]	228.1953887939453	11.503833333333334	11.503833333333334	12.472666666666667	0.9688333333333325	72428.9453125	516211.64116015704	0	1180	0.0590802320589745	null	null	228.19432067871094	228.1956024169922
516	229.14295959472656	0.85045					1	DETECTED	229.1430 m/z @0.85 [CD8368_2.mzXML]	229.14295959472656	0.85045	0.10108333333333334	20.0075	19.90641666666667	86910.125	6.629595349292747E7	1	1180	2.820238132307818	1.0421472940221939	1.0477844224179524	229.14244079589844	229.14361572265625
517	229.1544952392578	1.8931499999999999					1	DETECTED	229.1545 m/z @1.89 [CD8368_2.mzXML]	229.1544952392578	1.8931499999999999	1.8659999999999999	1.9631	0.09710000000000019	54417.921875	249731.01649218786	0	1180	0.050913297928008916	1.7882136279926364	2.576427255985273	229.15440368652344	229.15460205078125
518	230.14657592773438	19.0575					1	DETECTED	230.1466 m/z @19.06 [CD8368_2.mzXML]	230.14657592773438	19.0575	0.1375	19.897666666666666	19.760166666666667	11593.955078125	8082810.056203977	0	1180	8.384590213950018	0.5222031360112755	0.044406272022551	230.1456756591797	230.1471405029297
519	230.24722290039062	11.399583333333334					1	DETECTED	230.2472 m/z @11.40 [CD8368_2.mzXML]	230.24722290039062	11.399583333333334	11.3399	11.930716666666665	0.5908166666666652	194341.171875	1234073.8304785173	1	1180	0.1033330515969908	2.145650658979498	2.245280628403044	230.2469940185547	230.2476043701172
520	230.96629333496094	1.5396666666666665					1	DETECTED	230.9663 m/z @1.54 [CD8368_2.mzXML]	230.96629333496094	1.5396666666666665	1.43365	1.6440833333333333	0.21043333333333325	148854.390625	849199.9087492673	0	1180	0.09812881016475927	0.9869651972524154	0.9027429794229138	230.96588134765625	230.96629333496094
521	230.9897918701172	1.921					1	DETECTED	230.9898 m/z @1.92 [CD8368_2.mzXML]	230.9897918701172	1.921	0.8871166666666667	3.5159833333333332	2.6288666666666667	12942.982421875	840629.0305194702	0	1180	2.4986598478998814	1.2713555688101494	1.4971699314953906	230.98931884765625	230.99072265625
522	231.13710021972656	14.987066666666667					1	DETECTED	231.1371 m/z @14.99 [CD8368_2.mzXML]	231.13710021972656	14.987066666666667	0.10108333333333334	20.0075	19.90641666666667	257736.1875	2.484694980594176E7	1	1180	1.0062610513740218	0.8652460533535856	3.3846175470204725	231.12847900390625	231.1465301513672
523	232.1406707763672	14.987066666666667					1	DETECTED	232.1407 m/z @14.99 [CD8368_2.mzXML]	232.1406707763672	14.987066666666667	9.43275	19.60533333333333	10.17258333333333	17101.728515625	1784892.3983359388	0	1180	0.6325372764131938	0.7857980393241903	3.822842864720736	232.1393585205078	232.14158630371094
524	232.1542510986328	8.4435					1	DETECTED	232.1543 m/z @8.44 [CD8368_2.mzXML]	232.1542510986328	8.4435	7.933633333333333	11.160950000000001	3.2273166666666686	37769.97265625	677593.3124365851	0	1180	0.16721206507516762	1.0128137665338026	0.8556010000153722	232.15283203125	232.15440368652344
525	232.89620971679688	1.6890666666666665					1	DETECTED	232.8962 m/z @1.69 [CD8368_2.mzXML]	232.89620971679688	1.6890666666666665	1.6440833333333333	1.8931499999999999	0.24906666666666655	181966.6875	1162444.3184211426	0	1180	0.11124754625958966	1.983528634874061	2.8776244211508137	232.89601135253906	232.89663696289062
526	232.92816162109375	1.55415					1	DETECTED	232.9282 m/z @1.55 [CD8368_2.mzXML]	232.92816162109375	1.55415	1.43365	1.6440833333333333	0.21043333333333325	57630.046875	370079.966232666	0	1180	0.11010624956045811	0.8993221154863279	0.7443311506612815	232.9276885986328	232.92832946777344
527	232.98486328125	10.806733333333334					1	DETECTED	232.9849 m/z @10.81 [CD8368_2.mzXML]	232.98486328125	10.806733333333334	9.725016666666667	18.656333333333336	8.93131666666667	6772.3388671875	829229.6869616703	0	1180	0.30405146289181495	4.128306857926445	23.848236274783435	232.9840850830078	232.9878692626953
528	233.06939697265625	10.345133333333333					1	DETECTED	233.0694 m/z @10.35 [CD8368_2.mzXML]	233.06939697265625	10.345133333333333	0.22891666666666666	10.3802	10.151283333333334	1872.156005859375	526078.6823638	0	1180	0.2348570057345274	0.5017331907679584	0.0034663815359168115	233.0689239501953	233.07806396484375
529	233.14688110351562	14.61285					1	DETECTED	233.1469 m/z @14.61 [CD8368_2.mzXML]	233.14688110351562	14.61285	1.2516333333333334	19.9525	18.700866666666666	11460.8828125	1940664.2721412973	0	1180	0.2219252162571479	0.9252183905490715	0.7680227381878738	233.14588928222656	233.1532440185547
530	234.89341735839844	1.6890666666666665					1	DETECTED	234.8934 m/z @1.69 [CD8368_2.mzXML]	234.89341735839844	1.6890666666666665	1.6739833333333332	5.94615	4.272166666666667	59967.921875	2061757.768398499	0	1180	0.1398304851532466	141.6187845303867	282.23756906077347	234.88885498046875	234.89378356933594
531	235.06866455078125	11.885866666666667					1	DETECTED	235.0687 m/z @11.89 [CD8368_2.mzXML]	235.06866455078125	11.885866666666667	11.545883333333334	12.21865	0.6727666666666661	44201.2734375	470609.6922980338	0	1180	0.15643779045223916	1.0410546004015149	0.7459568822875042	235.0634002685547	235.06900024414062
532	235.09230041503906	2.69545					1	DETECTED	235.0923 m/z @2.70 [CD8368_2.mzXML]	235.09230041503906	2.69545	0.3388833333333333	19.915833333333335	19.576950000000004	75752.578125	8953981.921674892	0	1180	1.1464028300345315	1.7705719954115573	6.375426069396566	235.0915069580078	235.09695434570312
533	235.16891479492188	12.288833333333335					1	DETECTED	235.1689 m/z @12.29 [CD8368_2.mzXML]	235.16891479492188	12.288833333333335	0.1375	19.98933333333333	19.85183333333333	17188.90625	1431945.4500687253	0	1180	0.1002641446523107	0.8384095146166018	0.6654484678869931	235.16819763183594	235.17031860351562
534	236.06866455078125	11.885866666666667					1	DETECTED	236.0687 m/z @11.89 [CD8368_2.mzXML]	236.06866455078125	11.885866666666667	11.85545	15.09205	3.236600000000001	13831.060546875	694394.7262626953	0	1180	0.1014640448609434	53.20438356164253	105.40876712328506	236.05877685546875	236.06918334960938
535	236.0806427001953	14.987066666666667					1	DETECTED	236.0806 m/z @14.99 [CD8368_2.mzXML]	236.0806427001953	14.987066666666667	9.978233333333332	17.646166666666666	7.667933333333334	3818.328857421875	607570.8421968687	0	1180	2.272830553610147	0.7654410541376898	0.4810437702045129	236.079345703125	236.0808868408203
536	236.90826416015625	1.6440833333333333					1	DETECTED	236.9083 m/z @1.64 [CD8368_2.mzXML]	236.90826416015625	1.6440833333333333	1.5836166666666667	1.6890666666666665	0.10544999999999982	13638.5693359375	65235.28014062495	0	1180	0.13158846184522122	0.8719680264608585	0.7439360529217169	236.9077911376953	236.90853881835938
537	236.97171020507812	11.995666666666667					1	DETECTED	236.9717 m/z @12.00 [CD8368_2.mzXML]	236.97171020507812	11.995666666666667	11.517633333333333	14.0365	2.5188666666666677	5351.62646484375	382015.1437713624	0	1180	0.7229583557940913	2.6346140436510668	4.2692280873021335	236.96995544433594	236.97216796875
538	236.9981231689453	1.9631					1	DETECTED	236.9981 m/z @1.96 [CD8368_2.mzXML]	236.9981231689453	1.9631	1.9487666666666668	17.333833333333335	15.385066666666667	21990.3828125	1899156.8545027769	0	1180	0.03736481011266091	269.9863266721653	541.9541313253376	236.99778747558594	237.00811767578125
539	237.07655334472656	15.039316666666668					1	DETECTED	237.0766 m/z @15.04 [CD8368_2.mzXML]	237.07655334472656	15.039316666666668	1.5836166666666667	18.893833333333337	17.31021666666667	7721.3212890625	2473553.500788818	0	1180	4.349361146414253	0.6432298827510522	0.9293409451774963	237.06695556640625	237.0858612060547
540	237.11175537109375	11.838933333333333					1	DETECTED	237.1118 m/z @11.84 [CD8368_2.mzXML]	237.11175537109375	11.838933333333333	0.21078333333333335	20.0075	19.79671666666667	17007.6015625	2594168.5156884803	0	1180	2.4413866142734815	0.821406662326264	5.159415948499168	237.1094970703125	237.11338806152344
541	237.14828491210938	11.915783333333334					1	DETECTED	237.1483 m/z @11.92 [CD8368_2.mzXML]	237.14828491210938	11.915783333333334	11.915783333333334	14.59585	2.680066666666667	15231.76953125	588257.6151644893	0	1180	0.0490939438849054	null	null	237.1482696533203	237.15512084960938
542	238.10684204101562	14.61285					1	DETECTED	238.1068 m/z @14.61 [CD8368_2.mzXML]	238.10684204101562	14.61285	3.66925	19.98933333333333	16.32008333333333	12945.0146484375	3076326.532401001	0	1180	3.3664268366048766	0.9538907751775113	1.03089172331747	238.10337829589844	238.10751342773438
543	238.96658325195312	11.838933333333333					1	DETECTED	238.9666 m/z @11.84 [CD8368_2.mzXML]	238.96658325195312	11.838933333333333	10.061783333333333	18.456333333333337	8.394550000000004	72815.625	6620266.379139768	1	1180	0.8487581542588618	2.994945083452169	4.739021411683585	238.96575927734375	238.97145080566406
544	239.0365753173828	16.0915					1	DETECTED	239.0366 m/z @16.09 [CD8368_2.mzXML]	239.0365753173828	16.0915	0.1375	19.897666666666666	19.760166666666667	1585.3756103515625	1080200.9612607725	0	1180	3.543712315486701	0.6192856545902804	0.23857130918056074	239.0352325439453	239.03843688964844
545	239.063720703125	1.8659999999999999					1	DETECTED	239.0637 m/z @1.87 [CD8368_2.mzXML]	239.063720703125	1.8659999999999999	1.56895	10.92745	9.3585	123664.328125	1138268.010883026	0	1180	0.035386865245125465	1.070103295136529	6.580433711406422	239.05380249023438	239.06954956054688
546	239.09072875976562	10.5183					1	DETECTED	239.0907 m/z @10.52 [CD8368_2.mzXML]	239.09072875976562	10.5183	10.460783333333334	11.144516666666668	0.6837333333333344	641222.875	3877792.0750996056	1	1180	0.0845254507925901	2.3373991481811	2.6177225283565253	239.0906524658203	239.09144592285156
547	239.1387481689453	13.257116666666667					1	DETECTED	239.1387 m/z @13.26 [CD8368_2.mzXML]	239.1387481689453	13.257116666666667	9.675183333333333	13.257116666666667	3.5819333333333336	11611.49609375	1299057.8589159853	0	1180	3.5347527413884023	0.5	null	239.13865661621094	239.13970947265625
548	239.9658660888672	12.06225					1	DETECTED	239.9659 m/z @12.06 [CD8368_2.mzXML]	239.9658660888672	12.06225	0.8871166666666667	18.565333333333335	17.678216666666668	5680.1318359375	1494344.5430551455	0	1180	0.1504405931061754	0.7909622256557715	0.20819858816042314	239.96498107910156	239.97312927246094
549	240.0944366455078	10.5183					1	DETECTED	240.0944 m/z @10.52 [CD8368_2.mzXML]	240.0944366455078	10.5183	10.47555	14.746883333333333	4.271333333333333	65897.8046875	1324997.8778910819	0	1180	0.09001864766131362	36.116684631802165	59.04713299826555	240.09397888183594	240.09991455078125
550	240.96688842773438	12.236266666666667					1	DETECTED	240.9669 m/z @12.24 [CD8368_2.mzXML]	240.96688842773438	12.236266666666667	1.28795	19.404	18.11605	10237.865234375	1647596.7674080504	0	1180	1.4297661855828352	0.7170009384146181	2.196802703794082	240.95765686035156	240.9686737060547
551	241.0305633544922	1.921					1	DETECTED	241.0306 m/z @1.92 [CD8368_2.mzXML]	241.0305633544922	1.921	1.921	17.518666666666665	15.597666666666665	4151.99560546875	890991.9965345763	0	1180	6.7856251882167316	null	null	241.0247039794922	241.04005432128906
552	241.10665893554688	11.560033333333333					1	DETECTED	241.1067 m/z @11.56 [CD8368_2.mzXML]	241.10665893554688	11.560033333333333	1.8382666666666667	12.130733333333334	10.292466666666666	106399.2890625	2945661.5834401236	0	1180	0.10430181850786013	0.5961571709813634	0.09505813490121304	241.09877014160156	241.10723876953125
553	242.02725219726562	16.720000000000002					1	DETECTED	242.0273 m/z @16.72 [CD8368_2.mzXML]	242.02725219726562	16.720000000000002	2.950083333333333	18.7665	15.816416666666667	2084.7431640625	948653.4550075374	0	1180	2.1118808436450163	0.5743105441209398	0.14862108824187978	242.0192108154297	242.02890014648438
554	242.21127319335938	11.517633333333333					1	DETECTED	242.2113 m/z @11.52 [CD8368_2.mzXML]	242.21127319335938	11.517633333333333	11.475833333333332	12.839400000000001	1.363566666666669	16296.20703125	553624.3977436533	0	1180	0.5688852049217079	16.31060606060598	31.621212121211958	242.21055603027344	242.21145629882812
555	242.92495727539062	1.6592					1	DETECTED	242.9250 m/z @1.66 [CD8368_2.mzXML]	242.92495727539062	1.6592	1.5986333333333334	19.7695	18.17086666666667	300889.65625	2.2206116404074278E7	0	1180	0.06713303288549177	150.0071546505229	2.1828339918121675	242.9239044189453	242.9251251220703
556	242.99478149414062	1.4955					1	DETECTED	242.9948 m/z @1.50 [CD8368_2.mzXML]	242.99478149414062	1.4955	1.4147833333333333	11.772966666666667	10.358183333333333	14702.755859375	1950125.2587712405	0	1180	0.07477701888684507	63.82009386246221	0.8019119820543096	242.99464416503906	243.00328063964844
557	244.2017059326172	9.115816666666666					1	DETECTED	244.2017 m/z @9.12 [CD8368_2.mzXML]	244.2017059326172	9.115816666666666	9.044283333333334	9.741333333333333	0.6970499999999991	41545.5234375	338885.42466760165	0	1180	0.1327965812301528	2.8032119234097754	2.3916540918192823	244.20143127441406	244.20233154296875
558	245.22604370117188	14.33315					1	DETECTED	245.2260 m/z @14.33 [CD8368_2.mzXML]	245.22604370117188	14.33315	3.8556833333333334	16.867833333333333	13.01215	39865.9296875	2123787.461470947	0	1180	0.420748722615901	1.8539720228236636	1.3570049532380306	245.22474670410156	245.22984313964844
559	246.15179443359375	11.915783333333334					1	DETECTED	246.1518 m/z @11.92 [CD8368_2.mzXML]	246.15179443359375	11.915783333333334	11.789583333333333	12.06225	0.2726666666666677	14309.578125	125207.3641896969	0	1180	0.1487075631089816	1.0802958267300558	1.1605916534601117	246.1515350341797	246.15225219726562
560	246.16990661621094	9.2375					1	DETECTED	246.1699 m/z @9.24 [CD8368_2.mzXML]	246.16990661621094	9.2375	0.11926666666666666	20.0075	19.888233333333332	37611.04296875	3531276.4646223127	0	1180	0.10592060084549537	1.0972328325513805	54.22456142984538	246.16868591308594	246.1709747314453
561	246.22914123535156	14.221033333333333					1	DETECTED	246.2291 m/z @14.22 [CD8368_2.mzXML]	246.22914123535156	14.221033333333333	8.8308	15.004433333333333	6.173633333333333	6672.47900390625	1214486.5848073731	0	1180	0.6089586049028703	0.5726684682790479	0.1453369365580959	246.2246856689453	246.2301483154297
562	246.24246215820312	10.944233333333333					1	DETECTED	246.2425 m/z @10.94 [CD8368_2.mzXML]	246.24246215820312	10.944233333333333	10.909816666666668	11.044166666666666	0.13434999999999775	11467.591796875	56245.42774706976	0	1180	0.18863735746248977	1.95181598062959	2.90363196125918	246.24212646484375	246.2425537109375
563	246.9439239501953	1.5396666666666665					1	DETECTED	246.9439 m/z @1.54 [CD8368_2.mzXML]	246.9439239501953	1.5396666666666665	1.4500833333333332	1.6289	0.17881666666666685	61128.265625	321100.8870249023	0	1180	0.06238272530248645	0.9980465116279078	0.9716040315006559	246.9431915283203	246.94398498535156
564	247.09239196777344	2.515616666666667					1	DETECTED	247.0924 m/z @2.52 [CD8368_2.mzXML]	247.09239196777344	2.515616666666667	1.8382666666666667	14.284716666666666	12.446449999999999	113041.25	8030665.034907078	0	1180	0.7625667851614275	2.8129062288092443	2.210791977832819	247.0917205810547	247.09762573242188
565	247.12867736816406	8.309966666666666					1	DETECTED	247.1287 m/z @8.31 [CD8368_2.mzXML]	247.12867736816406	8.309966666666666	8.10625	12.472666666666667	4.366416666666668	5384.3232421875	676963.2281760256	0	1180	1.1795647797974151	10.716886198151023	20.433772396302047	247.12042236328125	247.1334228515625
566	247.1443634033203	9.208816666666667					1	DETECTED	247.1444 m/z @9.21 [CD8368_2.mzXML]	247.1443634033203	9.208816666666667	9.164866666666667	9.329983333333333	0.16511666666666613	10743.82421875	56556.75947839336	0	1180	1.6351644426477066	1.8784603716344013	3.79583080129286	247.14398193359375	247.14462280273438
567	247.24156188964844	12.671116666666668					1	DETECTED	247.2416 m/z @12.67 [CD8368_2.mzXML]	247.24156188964844	12.671116666666668	9.251900000000001	12.9363	3.6843999999999983	8482.384765625	712522.4710875853	0	1180	0.20943482385721168	0.5387783751639017	0.15470399658276512	247.2407989501953	247.24810791015625
568	248.87030029296875	1.6890666666666665					1	DETECTED	248.8703 m/z @1.69 [CD8368_2.mzXML]	248.87030029296875	1.6890666666666665	1.6592	1.7665166666666667	0.10731666666666673	61732.546875	294682.75174999994	0	1180	0.10711413657994617	1.796595982142869	2.593191964285738	248.8700408935547	248.87037658691406
569	248.9766845703125	1.5396666666666665					1	DETECTED	248.9767 m/z @1.54 [CD8368_2.mzXML]	248.9766845703125	1.5396666666666665	1.4500833333333332	6.892650000000001	5.442566666666668	7760.931640625	680577.6884172973	0	1180	0.056863461382887115	30.37711627906977	59.754232558139535	248.9757843017578	248.9822998046875
570	249.00318908691406	11.2431					1	DETECTED	249.0032 m/z @11.24 [CD8368_2.mzXML]	249.00318908691406	11.2431	1.4655333333333334	18.4745	17.008966666666666	8629.083984375	1865680.6612093186	0	1180	0.46429966939119005	0.869795484220682	0.6337909372418155	249.00186157226562	249.01211547851562
571	249.05767822265625	15.722433333333333					1	DETECTED	249.0577 m/z @15.72 [CD8368_2.mzXML]	249.05767822265625	15.722433333333333	8.705966666666665	18.438166666666667	9.732200000000002	2929.1357421875	666511.902579041	0	1180	1.432474504195632	0.6935257061959011	0.38705141239180224	249.05377197265625	249.06134033203125
572	249.1081085205078	1.8659999999999999					1	DETECTED	249.1081 m/z @1.87 [CD8368_2.mzXML]	249.1081085205078	1.8659999999999999	1.7953666666666666	4.5474499999999995	2.752083333333333	73329.4375	697434.1115488894	0	1180	0.07303949521671038	17.40998734105982	6.454117231533944	249.09970092773438	249.10914611816406
573	249.157470703125	9.824333333333334					1	DETECTED	249.1575 m/z @9.82 [CD8368_2.mzXML]	249.157470703125	9.824333333333334	9.467350000000001	10.061783333333333	0.5944333333333311	14873.755859375	175155.04849761978	0	1180	0.1467730356729291	0.7521505616496285	0.525701054102524	249.15672302246094	249.1580047607422
574	249.18435668945312	12.358283333333333					1	DETECTED	249.1844 m/z @12.36 [CD8368_2.mzXML]	249.18435668945312	12.358283333333333	12.201066666666666	16.460233333333335	4.259166666666669	7616.3701171875	500773.37021545426	0	1180	0.1952719591604879	13.545531644227708	26.091063288455416	249.1839141845703	249.19338989257812
575	249.21722412109375	10.345133333333333					1	DETECTED	249.2172 m/z @10.35 [CD8368_2.mzXML]	249.21722412109375	10.345133333333333	10.078633333333332	14.86515	4.786516666666667	15609.2861328125	674819.3220686645	0	1180	0.1843869878350155	0.9294068319494786	0.8750522128491356	249.21682739257812	249.22413635253906
576	251.1251220703125	1.6592					1	DETECTED	251.1251 m/z @1.66 [CD8368_2.mzXML]	251.1251220703125	1.6592	0.10108333333333334	20.0075	19.90641666666667	60580.15234375	9349314.338307066	0	1180	0.31862047437988195	6.254198572425787	112.97016524922195	251.12387084960938	251.12820434570312
577	252.1165313720703	0.9416					1	DETECTED	252.1165 m/z @0.94 [CD8368_2.mzXML]	252.1165313720703	0.9416	0.10108333333333334	19.98933333333333	19.88825	3737.72412109375	1665910.3277488402	0	1180	7.684679591405905	11.830967063909103	22.661934127818203	252.10812377929688	252.1165313720703
578	252.12828063964844	1.7665166666666667					1	DETECTED	252.1283 m/z @1.77 [CD8368_2.mzXML]	252.12828063964844	1.7665166666666667	1.0331	19.641666666666666	18.608566666666665	5932.21923828125	1920365.4992675472	0	1180	2.394290063738996	12.686217475286895	18.984754527670813	252.1217498779297	252.13157653808594
579	253.0366668701172	11.588516666666667					1	DETECTED	253.0367 m/z @11.59 [CD8368_2.mzXML]	253.0366668701172	11.588516666666667	1.5836166666666667	11.806166666666666	10.22255	8972.978515625	4586699.309382567	0	1180	0.03834120453306866	0.5108771701866085	0.021754340373217024	253.03602600097656	253.04653930664062
580	253.04684448242188	1.5986333333333334					1	DETECTED	253.0468 m/z @1.60 [CD8368_2.mzXML]	253.04684448242188	1.5986333333333334	0.11926666666666666	19.9525	19.833233333333332	6400.8369140625	2742084.1025708895	0	1180	16.8490102129566	6.703285189608165	6.166483709128657	253.04684448242188	253.05381774902344
581	254.1756591796875	14.236883333333333					1	DETECTED	254.1757 m/z @14.24 [CD8368_2.mzXML]	254.1756591796875	14.236883333333333	9.606333333333334	18.966666666666665	9.360333333333331	11314.578125	1600964.9815301825	0	1180	0.7110245849819332	0.8657348942997586	0.8361674316018672	254.17453002929688	254.1768035888672
582	254.8236083984375	1.9631					1	DETECTED	254.8236 m/z @1.96 [CD8368_2.mzXML]	254.8236083984375	1.9631	1.6890666666666665	2.1324	0.4433333333333336	10823.2958984375	145156.20997314452	0	1180	0.3358406914035923	0.8089040262741757	0.6178080525483512	254.8150634765625	254.82406616210938
583	254.95068359375	13.720783333333333					1	DETECTED	254.9507 m/z @13.72 [CD8368_2.mzXML]	254.95068359375	13.720783333333333	0.3388833333333333	17.165166666666668	16.826283333333336	13045.69140625	2958095.2419186714	0	1180	5.993392296532276	0.6286956012723656	1.3078320325277224	254.9414825439453	254.95068359375
584	255.12232971191406	11.545883333333334					1	DETECTED	255.1223 m/z @11.55 [CD8368_2.mzXML]	255.12232971191406	11.545883333333334	3.4546166666666664	11.708783333333335	8.254166666666668	32611.958984375	4116984.1727597667	0	1180	0.3810467348492228	0.5100664090500869	0.020132818100173908	255.114501953125	255.12435913085938
585	255.1719970703125	14.236883333333333					1	DETECTED	255.1720 m/z @14.24 [CD8368_2.mzXML]	255.1719970703125	14.236883333333333	8.954683333333332	20.0075	11.052816666666669	37434.8828125	5860132.1145346975	0	1180	0.8173923186878227	1.0702607788019751	3.192124574249538	255.1707000732422	255.1731414794922
586	255.23158264160156	13.930316666666666					1	DETECTED	255.2316 m/z @13.93 [CD8368_2.mzXML]	255.23158264160156	13.930316666666666	0.3934666666666667	17.831833333333336	17.43836666666667	8421.166015625	2158403.8161697085	0	1180	13.719663001928929	0.713575442839448	0.0710804098744772	255.2305908203125	255.23228454589844
587	256.0054931640625	12.148200000000001					1	DETECTED	256.0055 m/z @12.15 [CD8368_2.mzXML]	256.0054931640625	12.148200000000001	11.708783333333335	15.127533333333334	3.4187499999999993	4816.5947265625	400565.11099652096	0	1180	1.21684662744671	3.8901005120424825	6.780201024084965	256.00146484375	256.0064697265625
588	256.056884765625	2.22995					1	DETECTED	256.0569 m/z @2.23 [CD8368_2.mzXML]	256.056884765625	2.22995	1.8931499999999999	19.258333333333333	17.365183333333334	10186.8837890625	1085720.7309136658	0	1180	0.35028259107877435	25.779666468725242	2.9825454370142945	256.0563049316406	256.05889892578125
589	256.1749267578125	14.61285					1	DETECTED	256.1749 m/z @14.61 [CD8368_2.mzXML]	256.1749267578125	14.61285	9.978233333333332	18.8575	8.87926666666667	3002.52685546875	658847.2927627868	0	1180	0.2241136359493332	0.9579289189684872	0.9158578379369744	256.1739501953125	256.1761474609375
590	256.2629699707031	11.3399					1	DETECTED	256.2630 m/z @11.34 [CD8368_2.mzXML]	256.2629699707031	11.3399	0.24711666666666668	19.915833333333335	19.66871666666667	29944.66796875	3074484.837665835	0	1180	2.387826495720107	0.6363746941379749	0.2667808498724294	256.2621154785156	256.2648620605469
591	256.82086181640625	1.9770666666666665					1	DETECTED	256.8209 m/z @1.98 [CD8368_2.mzXML]	256.82086181640625	1.9770666666666665	1.7042666666666666	2.0759	0.37163333333333326	12488.26953125	144042.05520312485	0	1180	0.32346696432079414	0.6811461388074291	0.3622922776148583	256.8122863769531	256.82110595703125
592	257.0741882324219	2.1886333333333337					1	DETECTED	257.0742 m/z @2.19 [CD8368_2.mzXML]	257.0741882324219	2.1886333333333337	1.43365	12.236266666666667	10.802616666666667	10880.5859375	1483967.60291568	0	1180	0.08985401349419764	1.3451151881637573	1.6763365275954683	257.0686340332031	257.0834045410156
593	257.2468566894531	12.40895					1	DETECTED	257.2469 m/z @12.41 [CD8368_2.mzXML]	257.2468566894531	12.40895	0.11926666666666666	19.861	19.741733333333332	5709.3642578125	1820917.8661877438	0	1180	4.932736188154806	0.8031831576891728	1.2198934952358855	257.24493408203125	257.24847412109375
594	257.9805908203125	10.0958					1	DETECTED	257.9806 m/z @10.10 [CD8368_2.mzXML]	257.9805908203125	10.0958	9.725016666666667	10.603566666666667	0.8785500000000006	6190.9208984375	149393.22347467046	0	1180	0.16457594287233235	1.1847215354879306	2.103473962433331	257.9798583984375	257.98150634765625
595	258.03094482421875	14.882566666666666					1	DETECTED	258.0309 m/z @14.88 [CD8368_2.mzXML]	258.03094482421875	14.882566666666666	3.9664	19.09416666666667	15.12776666666667	2684.770263671875	965598.1328171688	0	1180	1.0437919524182107	0.6929065453379546	0.38581309067590924	258.028564453125	258.0321350097656
596	258.8988952636719	1.6592					1	DETECTED	258.8989 m/z @1.66 [CD8368_2.mzXML]	258.8988952636719	1.6592	1.5986333333333334	1.7811	0.18246666666666655	78867.0546875	326462.4943723144	0	1180	0.05441400554936204	1.547086658818529	1.4912915789342487	258.898681640625	258.8992004394531
597	258.944091796875	1.5396666666666665					1	DETECTED	258.9441 m/z @1.54 [CD8368_2.mzXML]	258.944091796875	1.5396666666666665	1.43365	1.5836166666666667	0.14996666666666658	11261.755859375	67359.25368505855	0	1180	0.11726344497578167	0.707278729759473	0.41455745951894596	258.9432678222656	258.9444274902344
598	258.9728698730469	1.5102833333333334					1	DETECTED	258.9729 m/z @1.51 [CD8368_2.mzXML]	258.9728698730469	1.5102833333333334	1.43365	1.9631	0.52945	10152.9970703125	149571.81353308103	0	1180	0.08362036065298528	3.454436711613745	5.90887342322749	258.97235107421875	258.979736328125
599	259.0262756347656	14.4961					1	DETECTED	259.0263 m/z @14.50 [CD8368_2.mzXML]	259.0262756347656	14.4961	9.281783333333333	19.75133333333333	10.469549999999998	3352.052978515625	865180.7741749274	0	1180	0.46985805579684126	1.0039234926915956	0.5739319085245487	259.0257873535156	259.0289611816406
600	259.09375	11.838933333333333					1	DETECTED	259.0938 m/z @11.84 [CD8368_2.mzXML]	259.09375	11.838933333333333	6.980966666666666	12.3752	5.394233333333333	7568.1884765625	614977.5507962338	0	1180	0.14582435125289983	0.5551945601383295	0.11038912027665886	259.0844421386719	259.098388671875
601	259.65753173828125	13.197766666666666					1	DETECTED	259.6575 m/z @13.20 [CD8368_2.mzXML]	259.65753173828125	13.197766666666666	12.967766666666668	13.66995	0.7021833333333323	11319.830078125	182270.25319177256	0	1180	0.15155923701125396	1.5264855072463834	1.5179234764742615	259.6477355957031	259.6584167480469
602	260.18560791015625	9.87595					1	DETECTED	260.1856 m/z @9.88 [CD8368_2.mzXML]	260.18560791015625	9.87595	9.725016666666667	15.304183333333333	5.579166666666666	50286.921875	583447.4182819827	0	1180	0.07366425688542932	2.4964551374235455	2.5912737785853195	260.1851806640625	260.18585205078125
603	260.896728515625	1.6739833333333332					1	DETECTED	260.8967 m/z @1.67 [CD8368_2.mzXML]	260.896728515625	1.6739833333333332	1.6289	1.6890666666666665	0.06016666666666648	10169.48046875	31894.481572021472	0	1180	0.06476291454152894	0.6672828096118307	0.3345656192236614	260.896728515625	260.89739990234375
604	261.0108337402344	1.80965					1	DETECTED	261.0108 m/z @1.81 [CD8368_2.mzXML]	261.0108337402344	1.80965	1.4500833333333332	13.345516666666667	11.895433333333333	54063.81640625	1778279.1759590453	0	1180	0.13424474153533583	1.2791603239515548	1.2869688983350265	261.0032043457031	261.0199890136719
605	261.0458068847656	1.8659999999999999					1	DETECTED	261.0458 m/z @1.87 [CD8368_2.mzXML]	261.0458068847656	1.8659999999999999	1.8521166666666666	16.571166666666667	14.71905	24662.140625	4373749.651108185	0	1180	9.58516152822149	334.2026504160728	667.9208434701305	261.0372619628906	261.053466796875
606	261.07305908203125	10.5183					1	DETECTED	261.0731 m/z @10.52 [CD8368_2.mzXML]	261.07305908203125	10.5183	10.4902	10.667866666666667	0.17766666666666708	3801.259521484375	22378.03369329827	0	1180	0.1004404903517866	3.1613285883748325	5.322657176749665	261.0727233886719	261.0738525390625
607	261.1443176269531	9.55425					1	DETECTED	261.1443 m/z @9.55 [CD8368_2.mzXML]	261.1443176269531	9.55425	0.3201833333333333	19.65983333333333	19.33965	47064.34375	2246150.954971588	0	1180	0.098145475853606	0.5140777765157709	15.455796880798808	261.14349365234375	261.1459655761719
608	261.1893310546875	9.87595					1	DETECTED	261.1893 m/z @9.88 [CD8368_2.mzXML]	261.1893310546875	9.87595	0.11926666666666666	20.0075	19.888233333333332	6903.33984375	1853348.4719841632	0	1180	17.399336050136842	1.019210763220425	1.3228725259411835	261.18316650390625	261.1896057128906
609	262.0393981933594	3.02265					1	DETECTED	262.0394 m/z @3.02 [CD8368_2.mzXML]	262.0393981933594	3.02265	2.8213500000000002	10.4902	7.668849999999999	3141.59912109375	537653.4316088258	0	1180	0.5598089204141568	19.048310978638863	37.096621957277726	262.0386047363281	262.0449523925781
610	263.01861572265625	11.72465					1	DETECTED	263.0186 m/z @11.72 [CD8368_2.mzXML]	263.01861572265625	11.72465	10.9938	17.775333333333332	6.781533333333332	10547.9853515625	1084533.2847026368	0	1180	1.0697531905448407	4.639483706186858	6.7950776962587485	263.0184631347656	263.0216369628906
611	263.0887451171875	11.588516666666667					1	DETECTED	263.0887 m/z @11.59 [CD8368_2.mzXML]	263.0887451171875	11.588516666666667	1.7811	12.183333333333334	10.402233333333333	179053.78125	4054429.134409573	0	1180	9.805143956830783	0.5143701786952711	0.021539497836724604	263.0843811035156	263.0929260253906
612	263.138916015625	9.675183333333333					1	DETECTED	263.1389 m/z @9.68 [CD8368_2.mzXML]	263.138916015625	9.675183333333333	9.6234	9.708433333333334	0.08503333333333352	7142.5908203125	29575.22573681635	0	1180	0.07593839520464485	0.8210492436433954	0.6420984872867908	263.13861083984375	263.138916015625
613	263.2366027832031	14.33315					1	DETECTED	263.2366 m/z @14.33 [CD8368_2.mzXML]	263.2366027832031	14.33315	0.26566666666666666	18.547166666666666	18.281499999999998	82420.8515625	4760696.573511502	0	1180	0.4099177874548303	1.4630848107001106	1.4712349646320138	263.23211669921875	263.239013671875
614	264.0921325683594	11.588516666666667					1	DETECTED	264.0921 m/z @11.59 [CD8368_2.mzXML]	264.0921325683594	11.588516666666667	11.531783333333333	11.789583333333333	0.2577999999999996	23602.787109375	168079.63560864204	0	1180	0.0619104474735277	2.272032902467665	3.5440658049353297	264.09173583984375	264.0922546386719
615	264.17041015625	9.208816666666667					1	DETECTED	264.1704 m/z @9.21 [CD8368_2.mzXML]	264.17041015625	9.208816666666667	9.133316666666667	9.48475	0.3514333333333326	25515.8125	163446.4548333128	0	1180	0.09124537420021817	1.9131778923298755	1.766383828889087	264.1702880859375	264.17095947265625
616	264.8516845703125	1.7512666666666665					1	DETECTED	264.8517 m/z @1.75 [CD8368_2.mzXML]	264.8516845703125	1.7512666666666665	1.6739833333333332	1.7811	0.10711666666666675	15504.8681640625	86770.36169116218	0	1180	0.09415318157932084	0.6930127237438001	0.38602544748760015	264.8439025878906	264.85247802734375
617	265.0228576660156	1.7953666666666666					1	DETECTED	265.0229 m/z @1.80 [CD8368_2.mzXML]	265.0228576660156	1.7953666666666666	1.4147833333333333	17.370833333333334	15.956050000000001	29425.494140625	1481911.2515959477	0	1180	0.1258586152013179	2.266731889608457	5.361447100659832	265.0137939453125	265.03277587890625
618	265.0849914550781	19.221999999999998					1	DETECTED	265.0850 m/z @19.22 [CD8368_2.mzXML]	265.0849914550781	19.221999999999998	0.11926666666666666	20.0075	19.888233333333332	5154.7802734375	1726742.5880553897	0	1180	0.5363144920161318	0.5205598849728312	0.0762327909513981	265.07501220703125	265.08624267578125
619	265.1178283691406	9.708433333333334					1	DETECTED	265.1178 m/z @9.71 [CD8368_2.mzXML]	265.1178283691406	9.708433333333334	9.640583333333332	10.719583333333333	1.0790000000000006	281406.375	1957797.809687814	1	1180	0.09315718186410038	1.9131784522751785	2.5260053688092095	265.1177673339844	265.1185302734375
620	265.2519836425781	12.60495					1	DETECTED	265.2520 m/z @12.60 [CD8368_2.mzXML]	265.2519836425781	12.60495	4.295366666666666	19.03933333333333	14.743966666666665	17323.302734375	1538290.5181919858	0	1180	0.16217235028936727	0.6118941270271897	0.23236615521266393	265.2433776855469	265.2545471191406
621	266.1214599609375	9.708433333333334					1	DETECTED	266.1215 m/z @9.71 [CD8368_2.mzXML]	266.1214599609375	9.708433333333334	9.657933333333334	10.078633333333332	0.4206999999999983	34774.140625	235964.46872912667	0	1180	0.09497814568791085	2.174229851300901	2.8459708134670825	266.1205749511719	266.1217346191406
622	266.6272888183594	13.152483333333333					1	DETECTED	266.6273 m/z @13.15 [CD8368_2.mzXML]	266.6272888183594	13.152483333333333	13.092083333333333	13.391283333333332	0.299199999999999	7397.37109375	76757.74695751963	0	1180	0.10655839790196886	2.4768211920529897	3.95364238410598	266.6264953613281	266.6280822753906
623	266.63848876953125	12.755616666666667					1	DETECTED	266.6385 m/z @12.76 [CD8368_2.mzXML]	266.63848876953125	12.755616666666667	12.721233333333334	13.029033333333333	0.3077999999999985	12253.0146484375	121275.17516467265	0	1180	0.12595131160657402	4.476005816771773	3.998720511624426	266.6383056640625	266.6394958496094
624	266.84930419921875	1.7665166666666667					1	DETECTED	266.8493 m/z @1.77 [CD8368_2.mzXML]	266.84930419921875	1.7665166666666667	1.6890666666666665	1.7953666666666666	0.10630000000000006	16663.537109375	67521.9246235352	0	1180	0.03236198302878601	0.6862491930277581	0.3724983860555162	266.84130859375	266.84930419921875
625	266.9271240234375	1.5986333333333334					1	DETECTED	266.9271 m/z @1.60 [CD8368_2.mzXML]	266.9271240234375	1.5986333333333334	1.55415	14.969716666666667	13.415566666666667	32277.361328125	4495293.750894288	0	1180	0.07707740738084179	145.5314105951765	310.9254230531016	266.9215393066406	266.9302673339844
626	267.06805419921875	16.720000000000002					1	DETECTED	267.0681 m/z @16.72 [CD8368_2.mzXML]	267.06805419921875	16.720000000000002	0.1375	19.971166666666665	19.833666666666666	7183.8212890625	2642138.9398642913	0	1180	7.468291672220255	0.5980300517613949	0.36210291532397654	267.0583801269531	267.0688171386719
627	267.09869384765625	1.6890666666666665					1	DETECTED	267.0987 m/z @1.69 [CD8368_2.mzXML]	267.09869384765625	1.6890666666666665	1.6592	14.730133333333333	13.070933333333333	12741.529296875	886621.8050516966	0	1180	0.12112072933318863	43.11361901977535	96.2822441335395	267.0976867675781	267.101318359375
628	267.6465759277344	13.197766666666666					1	DETECTED	267.6466 m/z @13.20 [CD8368_2.mzXML]	267.6465759277344	13.197766666666666	12.07925	14.917516666666668	2.8382666666666676	167391.6875	3453170.7703699367	2	1180	0.24762331789165515	1.825858112675035	2.035245131907381	267.64544677734375	267.6475830078125
629	267.978759765625	10.218016666666667					1	DETECTED	267.9788 m/z @10.22 [CD8368_2.mzXML]	267.978759765625	10.218016666666667	1.6739833333333332	10.271716666666666	8.597733333333334	7308.99658203125	1863516.5075212403	0	1180	0.2602594642395957	0.5031425439195384	0.006285087839076687	267.9767761230469	267.9789733886719
630	268.9579772949219	11.160950000000001					1	DETECTED	268.9580 m/z @11.16 [CD8368_2.mzXML]	268.9579772949219	11.160950000000001	1.4500833333333332	17.738666666666667	16.288583333333335	8762.0322265625	2333550.932068634	0	1180	0.744923799631021	0.7770395325098107	18.840134272334762	268.9497375488281	268.9588317871094
631	269.0484924316406	1.8794499999999998					1	DETECTED	269.0485 m/z @1.88 [CD8368_2.mzXML]	269.0484924316406	1.8794499999999998	1.8382666666666667	15.7962	13.957933333333333	6870.0224609375	1352405.3166453247	0	1180	0.3075554911715557	169.46094698502714	337.9218939700543	269.0459899902344	269.05810546875
632	269.086669921875	1.5251166666666667					1	DETECTED	269.0867 m/z @1.53 [CD8368_2.mzXML]	269.086669921875	1.5251166666666667	1.43365	1.55415	0.12049999999999983	4726.95068359375	22754.76128198239	0	1180	0.10434422891620532	0.6587099125364428	0.31741982507288563	269.086669921875	269.088134765625
633	269.1379699707031	12.028916666666667					1	DETECTED	269.1380 m/z @12.03 [CD8368_2.mzXML]	269.1379699707031	12.028916666666667	12.011966666666666	12.201066666666666	0.18909999999999982	11386.466796875	64419.195249145814	0	1180	0.07923364043779735	5.578171091444977	10.156342182889954	269.1378173828125	269.138427734375
634	269.2256774902344	13.965883333333332					1	DETECTED	269.2257 m/z @13.97 [CD8368_2.mzXML]	269.2256774902344	13.965883333333332	13.842116666666668	15.304183333333333	1.462066666666665	28345.94921875	832636.7743007195	0	1180	0.43606352368356127	5.0686727226634485	7.47226665651818	269.2254333496094	269.2268371582031
635	269.2833251953125	13.686900000000001					1	DETECTED	269.2833 m/z @13.69 [CD8368_2.mzXML]	269.2833251953125	13.686900000000001	0.4668333333333334	19.805833333333332	19.339	7026.55908203125	1763590.4957260133	0	1180	1.691383815410287	0.9228658492247517	0.15352030465629427	269.2821960449219	269.2848205566406
636	269.64263916015625	13.122316666666668					1	DETECTED	269.6426 m/z @13.12 [CD8368_2.mzXML]	269.64263916015625	13.122316666666668	10.684983333333333	13.257116666666667	2.5721333333333334	4833.900390625	550345.6820158996	0	1180	2.3647719866995605	0.5276531728665205	0.055263735885188424	269.64251708984375	269.6499938964844
637	270.2292175292969	14.018966666666667					1	DETECTED	270.2292 m/z @14.02 [CD8368_2.mzXML]	270.2292175292969	14.018966666666667	13.824733333333334	14.882566666666666	1.0578333333333312	6489.8671875	172923.3755751952	0	1180	0.2971948007452685	2.7230993650248827	4.446198730049765	270.228759765625	270.2300720214844
638	270.7972106933594	1.9631					1	DETECTED	270.7972 m/z @1.96 [CD8368_2.mzXML]	270.7972106933594	1.9631	1.9072166666666668	2.1608	0.25358333333333327	8519.490234375	75668.84056957994	0	1180	0.15042068314163237	2.268863704145543	3.5377274082910852	270.7966003417969	270.7981262207031
639	271.03955078125	1.7953666666666666					1	DETECTED	271.0396 m/z @1.80 [CD8368_2.mzXML]	271.03955078125	1.7953666666666666	1.7360833333333334	15.4118	13.675716666666666	54381.984375	2686044.896450745	0	1180	0.08188411962053133	1.594757169738598	2.484331566161098	271.03936767578125	271.0470886230469
640	271.2052917480469	14.61285					1	DETECTED	271.2053 m/z @14.61 [CD8368_2.mzXML]	271.2052917480469	14.61285	10.9771	15.05675	4.079649999999999	7317.10986328125	697706.230694458	0	1180	0.8320530493386915	0.5610465516055834	0.1220931032111667	271.2040710449219	271.2058410644531
641	271.262451171875	12.5218					1	DETECTED	271.2625 m/z @12.52 [CD8368_2.mzXML]	271.262451171875	12.5218	0.10108333333333334	20.0075	19.90641666666667	25686.517578125	5138338.526540333	0	1180	0.4128900792114081	0.8362484048581984	0.16016513504603794	271.2617492675781	271.2642517089844
642	271.6575927734375	12.9363					1	DETECTED	271.6576 m/z @12.94 [CD8368_2.mzXML]	271.6575927734375	12.9363	12.88895	13.182583333333334	0.2936333333333341	19732.91015625	172879.7539890136	0	1180	0.08024089238791099	3.100668778599107	5.201337557198214	271.6572570800781	271.6579284667969
643	272.25799560546875	11.369533333333333					1	DETECTED	272.2580 m/z @11.37 [CD8368_2.mzXML]	272.25799560546875	11.369533333333333	0.1375	19.915833333333335	19.778333333333336	21764.021484375	1775892.9074150706	0	1180	0.049126942881850155	0.8958355959231443	0.24444714375083756	272.2571105957031	272.26763916015625
644	272.665771484375	13.2867					1	DETECTED	272.6658 m/z @13.29 [CD8368_2.mzXML]	272.665771484375	13.2867	11.310066666666668	13.842116666666668	2.53205	10722.9541015625	627244.2067427976	0	1180	0.14285019452540837	0.640495623872241	0.2809912477444821	272.6643371582031	272.6752014160156
645	272.79473876953125	1.9770666666666665					1	DETECTED	272.7947 m/z @1.98 [CD8368_2.mzXML]	272.79473876953125	1.9770666666666665	1.7201333333333333	2.1608	0.44066666666666676	11067.044921875	161656.5093406982	0	1180	0.1309775014662773	0.8575505967825641	0.7151011935651281	272.793701171875	272.79498291015625
646	272.9438781738281	1.6289					1	DETECTED	272.9439 m/z @1.63 [CD8368_2.mzXML]	272.9438781738281	1.6289	1.5836166666666667	17.091166666666666	15.50755	46389.453125	3761019.4022346805	0	1180	0.07960065835754526	171.22800883327196	341.4560176665439	272.94354248046875	272.95379638671875
647	274.00286865234375	11.226716666666666					1	DETECTED	274.0029 m/z @11.23 [CD8368_2.mzXML]	274.00286865234375	11.226716666666666	10.875783333333334	19.476999999999997	8.601216666666662	10036.720703125	1264825.8575562432	0	1180	3.0213774125413746	11.073030481632669	25.847573673306176	274.0019226074219	274.00531005859375
648	274.2012023925781	10.218016666666667					1	DETECTED	274.2012 m/z @10.22 [CD8368_2.mzXML]	274.2012023925781	10.218016666666667	1.0694166666666667	10.737116666666667	9.6677	1580.090087890625	539363.1230752869	0	1180	0.01695716870477959	0.5283704610541503	0.056740922108300715	274.1988220214844	274.20147705078125
649	274.27294921875	11.35495					1	DETECTED	274.2729 m/z @11.35 [CD8368_2.mzXML]	274.27294921875	11.35495	11.128066666666665	14.6961	3.568033333333334	2411719.25	1.713897004121709E7	1	1180	0.09946542467889685	1.7861528606524963	1.8378278247003506	274.2723693847656	274.2743835449219
650	274.6246337890625	12.806033333333334					1	DETECTED	274.6246 m/z @12.81 [CD8368_2.mzXML]	274.6246337890625	12.806033333333334	12.7383	13.391283333333332	0.6529833333333315	16443.017578125	166438.6619900514	0	1180	0.10191231213128304	4.911291210547899	8.627581747195459	274.6236877441406	274.6344299316406
651	274.63494873046875	13.122316666666668					1	DETECTED	274.6349 m/z @13.12 [CD8368_2.mzXML]	274.63494873046875	13.122316666666668	13.122316666666668	15.777933333333333	2.655616666666665	6680.8701171875	472448.48647216783	0	1180	0.20817633089701815	null	null	274.6348571777344	274.6377258300781
652	274.65423583984375	13.56805					1	DETECTED	274.6542 m/z @13.57 [CD8368_2.mzXML]	274.65423583984375	13.56805	13.550933333333335	16.276149999999998	2.725216666666663	6561.42724609375	377200.0899042964	0	1180	0.03324693356631947	79.6071080818008	158.2142161636016	274.64892578125	274.6543884277344
653	274.8808898925781	1.7360833333333334					1	DETECTED	274.8809 m/z @1.74 [CD8368_2.mzXML]	274.8808898925781	1.7360833333333334	1.6592	1.7953666666666666	0.13616666666666655	24647.669921875	139815.66010009754	0	1180	0.09906291030657854	0.8855408627791008	0.7710817255582016	274.8725891113281	274.8812561035156
654	274.9413146972656	1.6289					1	DETECTED	274.9413 m/z @1.63 [CD8368_2.mzXML]	274.9413146972656	1.6289	1.43365	1.6289	0.19524999999999992	7646.50244140625	41298.22096002192	0	1180	0.08866034991442295	0.5	null	274.9413146972656	274.9507751464844
655	274.99932861328125	11.226716666666666					1	DETECTED	274.9993 m/z @11.23 [CD8368_2.mzXML]	274.99932861328125	11.226716666666666	0.44834999999999997	19.312833333333334	18.864483333333332	12271.365234375	2470793.48761902	0	1180	3.044310754461929	0.8359700134164492	0.6483142187525335	274.9952697753906	275.00067138671875
656	275.021240234375	1.4655333333333334					1	DETECTED	275.0212 m/z @1.47 [CD8368_2.mzXML]	275.021240234375	1.4655333333333334	1.4500833333333332	1.5102833333333334	0.06020000000000025	4320.7373046875	13533.822321411164	0	1180	0.07786860989298527	1.948220064724904	2.896440129449808	275.02081298828125	275.0218505859375
657	275.088623046875	10.92745					1	DETECTED	275.0886 m/z @10.93 [CD8368_2.mzXML]	275.088623046875	10.92745	8.477916666666667	10.960766666666666	2.482849999999999	3811.47265625	195225.5690803221	0	1180	0.11610385726848982	0.506800615083145	0.013601230166289904	275.0866394042969	275.0890808105469
658	275.1999206542969	12.358283333333333					1	DETECTED	275.1999 m/z @12.36 [CD8368_2.mzXML]	275.1999206542969	12.358283333333333	12.340816666666665	12.472666666666667	0.1318500000000018	5921.17236328125	33085.712504761	0	1180	0.06708695598013215	3.7743320610685935	6.548664122137187	275.19952392578125	275.2002868652344
659	275.2766418457031	11.325099999999999					1	DETECTED	275.2766 m/z @11.33 [CD8368_2.mzXML]	275.2766418457031	11.325099999999999	11.294116666666667	11.900783333333333	0.6066666666666656	356979.75	2443929.1052838056	0	1180	0.09248323449262408	4.254278996528152	5.052910233783303	275.2763366699219	275.27716064453125
660	275.63262939453125	13.197766666666666					1	DETECTED	275.6326 m/z @13.20 [CD8368_2.mzXML]	275.63262939453125	13.197766666666666	12.028916666666667	14.6961	2.667183333333332	97561.921875	2050731.660198731	0	1180	0.24405717631521995	1.524250248456464	1.512569905978273	275.62445068359375	275.6332092285156
661	276.134521484375	13.197766666666666					1	DETECTED	276.1345 m/z @13.20 [CD8368_2.mzXML]	276.134521484375	13.197766666666666	4.611783333333333	14.0365	9.424716666666667	25560.36328125	1223163.9625680854	0	1180	0.22817393640035988	0.5488431726903733	0.032984295709203304	276.125244140625	276.1432189941406
662	276.2799377441406	11.325099999999999					1	DETECTED	276.2799 m/z @11.33 [CD8368_2.mzXML]	276.2799377441406	11.325099999999999	4.43645	11.399583333333334	6.963133333333334	24648.43359375	3871204.5775036314	0	1180	0.08015460079074899	0.505406235861405	0.010812471722809988	276.2790222167969	276.2802429199219
663	276.6516418457031	13.182583333333334					1	DETECTED	276.6516 m/z @13.18 [CD8368_2.mzXML]	276.6516418457031	13.182583333333334	13.137216666666665	13.686900000000001	0.549683333333336	16630.75390625	261704.514673463	0	1180	0.41475083147744485	6.058229243203363	9.050655901982307	276.6507568359375	276.6521301269531
664	276.98468017578125	1.7953666666666666					1	DETECTED	276.9847 m/z @1.80 [CD8368_2.mzXML]	276.98468017578125	1.7953666666666666	1.7665166666666667	3.348	1.5814833333333331	20383.07421875	341621.6173664245	0	1180	0.14507022986250195	23.997673041182058	22.31094690165428	276.9777526855469	276.9872741699219
665	276.9998779296875	11.693266666666666					1	DETECTED	276.9999 m/z @11.69 [CD8368_2.mzXML]	276.9998779296875	11.693266666666666	9.7575	19.09416666666667	9.33666666666667	26590.0234375	1203726.0383628854	0	1180	0.07824512179251464	1.9938315747934008	0.11290250708510144	276.9930419921875	277.00494384765625
666	277.0381164550781	10.5183					1	DETECTED	277.0381 m/z @10.52 [CD8368_2.mzXML]	277.0381164550781	10.5183	10.4902	10.603566666666667	0.11336666666666773	4213.81982421875	18812.944276733397	0	1180	0.1482719207645058	2.01720047449585	3.0344009489917	277.0377197265625	277.0390625
667	277.15789794921875	15.25145					1	DETECTED	277.1579 m/z @15.25 [CD8368_2.mzXML]	277.15789794921875	15.25145	8.777483333333333	19.842333333333332	11.06485	8318.587890625	1418538.7675531313	0	1180	0.4590930841362102	0.8545649498761706	0.37302492650601526	277.15289306640625	277.1588134765625
668	277.1795654296875	12.201066666666666					1	DETECTED	277.1796 m/z @12.20 [CD8368_2.mzXML]	277.1795654296875	12.201066666666666	0.37533333333333335	19.824166666666667	19.448833333333333	7344.25927734375	1475881.9572002564	0	1180	0.13514122021213026	0.822309821519173	0.6446196430383458	277.1782531738281	277.1800842285156
669	277.2153015136719	12.588983333333335					1	DETECTED	277.2153 m/z @12.59 [CD8368_2.mzXML]	277.2153015136719	12.588983333333335	11.838933333333333	14.398133333333334	2.5592000000000006	16198.5400390625	674957.1052492068	0	1180	1.3745441959219509	9.256876244053776	9.880016675097979	277.21221923828125	277.2161560058594
670	278.0521240234375	16.664566666666666					1	DETECTED	278.0521 m/z @16.66 [CD8368_2.mzXML]	278.0521240234375	16.664566666666666	2.8497500000000002	19.60533333333333	16.75558333333333	2772.636962890625	1196386.0132394093	0	1180	1.1106335346002538	0.6064352404242305	0.2128704808484609	278.0504455566406	278.0537109375
671	278.627197265625	12.967766666666668					1	DETECTED	278.6272 m/z @12.97 [CD8368_2.mzXML]	278.627197265625	12.967766666666668	10.236166666666666	15.759433333333334	5.523266666666668	25751.205078125	1709555.0061965343	0	1180	0.12736514010435585	1.0109947771757695	22.38864166489927	278.626708984375	278.6346435546875
672	278.9821472167969	1.7953666666666666					1	DETECTED	278.9821 m/z @1.80 [CD8368_2.mzXML]	278.9821472167969	1.7953666666666666	1.1970999999999998	19.879166666666666	18.682066666666667	9522.2197265625	2333172.5836760853	0	1180	0.7456954878675901	7.402442783933822	13.787191922364187	278.98052978515625	278.98834228515625
673	279.0562438964844	2.243466666666667					1	DETECTED	279.0562 m/z @2.24 [CD8368_2.mzXML]	279.0562438964844	2.243466666666667	1.8382666666666667	19.733	17.894733333333335	5358.03125	2133229.0504526678	0	1180	15.63756070792672	22.081358999670933	40.222346989147965	279.04754638671875	279.0570983886719
674	279.08349609375	10.5183					1	DETECTED	279.0835 m/z @10.52 [CD8368_2.mzXML]	279.08349609375	10.5183	4.232833333333334	19.075666666666667	14.842833333333333	127373.296875	2067675.5007133468	0	1180	0.08894801121400242	0.9744542149035189	0.9697177473424555	279.08349609375	279.093017578125
675	279.1584167480469	12.425033333333333					1	DETECTED	279.1584 m/z @12.43 [CD8368_2.mzXML]	279.1584167480469	12.425033333333333	0.10108333333333334	20.0075	19.90641666666667	155778.453125	3.880993242278638E7	1	1180	11.390987117931394	0.5475106351022242	0.09259347876965991	279.1579895019531	279.1593933105469
676	279.23126220703125	13.470333333333334					1	DETECTED	279.2313 m/z @13.47 [CD8368_2.mzXML]	279.23126220703125	13.470333333333334	11.930716666666665	14.900333333333332	2.969616666666667	31311.1953125	1545021.8958327028	0	1180	null	0.9644013120148941	0.9780320845699922	279.2266540527344	279.23193359375
677	279.6462097167969	12.9363					1	DETECTED	279.6462 m/z @12.94 [CD8368_2.mzXML]	279.6462097167969	12.9363	12.755616666666667	14.301183333333334	1.5455666666666676	125738.609375	1632144.0618157987	2	1180	0.20504625242214658	2.110372285046405	2.276611906413191	279.6453857421875	279.6473693847656
678	280.09161376953125	1.7360833333333334					1	DETECTED	280.0916 m/z @1.74 [CD8368_2.mzXML]	280.09161376953125	1.7360833333333334	1.6890666666666665	18.748	17.058933333333336	56223.59765625	3797104.432855471	0	1180	0.08289052828964572	137.96259357509686	321.06302183379677	280.0863342285156	280.09161376953125
679	280.14801025390625	12.99845					1	DETECTED	280.1480 m/z @13.00 [CD8368_2.mzXML]	280.14801025390625	12.99845	9.329983333333333	13.470333333333334	4.1403500000000015	34754.46484375	1836619.4204970726	0	1180	3.7072838752007744	0.5229420469063581	0.041616735989834786	280.1468505859375	280.1549377441406
680	280.161865234375	12.425033333333333					1	DETECTED	280.1619 m/z @12.43 [CD8368_2.mzXML]	280.161865234375	12.425033333333333	0.174	20.0075	19.8335	25518.919921875	6518164.802403319	0	1180	11.66671145783951	1.2736300667985285	2.025392455999651	280.16082763671875	280.1631164550781
681	280.6540832519531	13.315683333333334					1	DETECTED	280.6541 m/z @13.32 [CD8368_2.mzXML]	280.6540832519531	13.315683333333334	12.920549999999999	14.44675	1.5262000000000011	66122.5078125	1261404.0058768906	0	1180	0.27797653180700443	1.8942639721596404	2.331466437901357	280.6492919921875	280.6546936035156
682	281.0836181640625	15.851183333333333					1	DETECTED	281.0836 m/z @15.85 [CD8368_2.mzXML]	281.0836181640625	15.851183333333333	8.8483	19.5135	10.6652	12936.3076171875	2805050.462209046	0	1180	1.9732049571119408	0.7187519435443365	0.4335116856820711	281.0826416015625	281.0840148925781
683	281.1216735839844	11.789583333333333					1	DETECTED	281.1217 m/z @11.79 [CD8368_2.mzXML]	281.1216735839844	11.789583333333333	8.600366666666668	11.789583333333333	3.189216666666665	8554.4638671875	825311.0626194762	0	1180	2.339967438708575	0.5	null	281.1123352050781	281.1216735839844
684	281.24688720703125	14.33315					1	DETECTED	281.2469 m/z @14.33 [CD8368_2.mzXML]	281.24688720703125	14.33315	0.3388833333333333	19.9525	19.61361666666667	169584.875	8139456.620014195	0	1180	0.38737807421560433	0.7561459155340489	0.36598415287687636	281.2458801269531	281.248046875
685	281.6619567871094	14.33315					1	DETECTED	281.6620 m/z @14.33 [CD8368_2.mzXML]	281.6619567871094	14.33315	11.662383333333334	15.832799999999999	4.170416666666664	27390.314453125	1896385.3508497304	0	1180	0.739915261334561	1.4887565360556156	3.421231566968527	281.6563415527344	281.6705627441406
686	282.2029113769531	11.517633333333333					1	DETECTED	282.2029 m/z @11.52 [CD8368_2.mzXML]	282.2029113769531	11.517633333333333	11.503833333333334	16.350216666666668	4.846383333333334	7571.0478515625	555080.9411848756	0	1180	0.08167966365084034	175.59359903384143	350.18719806768286	282.20263671875	282.2124328613281
687	282.221435546875	0.41163333333333335					1	DETECTED	282.2214 m/z @0.41 [CD8368_2.mzXML]	282.221435546875	0.41163333333333335	0.10108333333333334	20.0075	19.90641666666667	3928.066650390625	2482594.769565281	0	1180	7.784368459470323	32.05026029088177	63.10052058176354	282.21881103515625	282.2228698730469
688	282.2500915527344	14.33315					1	DETECTED	282.2501 m/z @14.33 [CD8368_2.mzXML]	282.2500915527344	14.33315	10.892733333333332	16.01765	5.1249166666666675	33302.22265625	2819126.44469214	0	1180	0.44502526865400327	0.6977354719829473	0.35924642828060255	282.24993896484375	282.2592468261719
689	282.2784729003906	13.912566666666667					1	DETECTED	282.2785 m/z @13.91 [CD8368_2.mzXML]	282.2784729003906	13.912566666666667	11.677683333333333	14.463166666666666	2.7854833333333335	43167.73046875	1337448.4446387924	0	1180	0.3178105845268	0.7026922011021218	3.4003815486475113	282.2772521972656	282.28106689453125
690	282.82305908203125	1.7360833333333334					1	DETECTED	282.8231 m/z @1.74 [CD8368_2.mzXML]	282.82305908203125	1.7360833333333334	1.7042666666666666	1.80965	0.10538333333333338	19135.3125	74908.55730468745	0	1180	0.06643817861328993	1.656102671555781	2.312205343111562	282.8220520019531	282.823486328125
691	282.9045104980469	1.5986333333333334					1	DETECTED	282.9045 m/z @1.60 [CD8368_2.mzXML]	282.9045104980469	1.5986333333333334	1.55415	1.6739833333333332	0.11983333333333324	64490.5703125	242392.1095458983	0	1180	0.06466961373059621	1.3469464218808502	1.6041326242511416	282.904296875	282.9052734375
692	282.9733581542969	11.72465					1	DETECTED	282.9734 m/z @11.72 [CD8368_2.mzXML]	282.9733581542969	11.72465	9.329983333333333	16.147233333333332	6.81725	8437.0732421875	871365.6162501224	0	1180	0.8505579257078679	1.4234235801781732	1.4094008482716855	282.96337890625	282.9743957519531
693	283.0070495605469	10.218016666666667					1	DETECTED	283.0070 m/z @10.22 [CD8368_2.mzXML]	283.0070495605469	10.218016666666667	2.2981666666666665	10.289766666666667	7.9916	6043.90283203125	1401076.1153793945	0	1180	0.0901195177223677	0.5045297575080336	0.009059515016067193	283.0070495605469	283.0133972167969
694	283.02691650390625	1.8931499999999999					1	DETECTED	283.0269 m/z @1.89 [CD8368_2.mzXML]	283.02691650390625	1.8931499999999999	1.8931499999999999	17.79416666666667	15.901016666666669	6669.71435546875	1258964.6143533324	0	1180	0.1221600281248243	null	null	283.0260925292969	283.02862548828125
695	283.1345520019531	13.5185					1	DETECTED	283.1346 m/z @13.52 [CD8368_2.mzXML]	283.1345520019531	13.5185	10.909816666666668	13.635833333333332	2.7260166666666645	7594.0751953125	469434.76392449916	0	1180	2.619501485654764	0.5224889950869211	0.04497799017384233	283.1300354003906	283.1351623535156
696	283.2622985839844	12.60495					1	DETECTED	283.2623 m/z @12.60 [CD8368_2.mzXML]	283.2622985839844	12.60495	0.1375	20.0075	19.87	50247.54296875	2359157.3885319545	0	1180	0.19169223157669002	5.979993333521406	0.5431049598457672	283.25390625	283.2645568847656
697	283.2817687988281	13.912566666666667					1	DETECTED	283.2818 m/z @13.91 [CD8368_2.mzXML]	283.2817687988281	13.912566666666667	13.807350000000001	14.61285	0.8054999999999986	8458.5205078125	184420.42792541473	0	1180	0.25676983492253314	3.8278156185649053	6.6556312371298105	283.2811279296875	283.28228759765625
698	283.6574401855469	12.99845					1	DETECTED	283.6574 m/z @13.00 [CD8368_2.mzXML]	283.6574401855469	12.99845	10.702233333333334	14.56265	3.8604166666666657	11412.6064453125	1251998.5453151553	0	1180	3.842647492725689	0.8476595676164688	0.6976077029299207	283.65185546875	283.6589050292969
699	284.33050537109375	11.885866666666667					1	DETECTED	284.3305 m/z @11.89 [CD8368_2.mzXML]	284.33050537109375	11.885866666666667	11.838933333333333	12.130733333333334	0.2918000000000003	10315.1572265625	80380.26580828865	0	1180	0.1334172330322776	3.108664772727265	5.21732954545453	284.33013916015625	284.3311462402344
700	284.9093017578125	1.6739833333333332					1	DETECTED	284.9093 m/z @1.67 [CD8368_2.mzXML]	284.9093017578125	1.6739833333333332	1.6592	1.7811	0.1218999999999999	36012.98046875	163935.02153955062	0	1180	0.09084763840578258	4.122886133032742	7.245772266065485	284.90924072265625	284.9097900390625
701	285.06439208984375	1.5102833333333334					1	DETECTED	285.0644 m/z @1.51 [CD8368_2.mzXML]	285.06439208984375	1.5102833333333334	1.4147833333333333	2.1746666666666665	0.7598833333333332	11012.74609375	157881.65489105223	0	1180	0.1815179979280781	3.978446771378702	0.8039661046454886	285.063720703125	285.06976318359375
702	285.2784423828125	11.430283333333334					1	DETECTED	285.2784 m/z @11.43 [CD8368_2.mzXML]	285.2784423828125	11.430283333333334	0.11926666666666666	19.78783333333333	19.668566666666663	4578.3388671875	1463474.0629814456	0	1180	10.041717969256005	0.8694429177453837	1.18955427278748	285.2764892578125	285.28173828125
703	286.2008972167969	10.345133333333333					1	DETECTED	286.2009 m/z @10.35 [CD8368_2.mzXML]	286.2008972167969	10.345133333333333	10.289766666666667	10.684983333333333	0.3952166666666663	48736.1796875	382205.76140521263	0	1180	0.10777275260892694	3.4502222050652698	3.6717792483102567	286.20086669921875	286.2016296386719
704	286.2488708496094	9.824333333333334					1	DETECTED	286.2489 m/z @9.82 [CD8368_2.mzXML]	286.2488708496094	9.824333333333334	8.8308	19.148833333333336	10.318033333333336	87597.234375	1693258.312558809	1	1180	0.11816408760665809	1.1604608685391677	1.124825806510739	286.24639892578125	286.2503356933594
705	287.0137023925781	1.7953666666666666					1	DETECTED	287.0137 m/z @1.80 [CD8368_2.mzXML]	287.0137023925781	1.7953666666666666	1.7360833333333334	14.348716666666666	12.612633333333333	27518.767578125	2220672.410341797	0	1180	0.0705097279536624	106.37587854933969	0.7689856124445541	287.0084228515625	287.0137023925781
706	287.0998840332031	9.725016666666667					1	DETECTED	287.0999 m/z @9.73 [CD8368_2.mzXML]	287.0998840332031	9.725016666666667	9.657933333333334	10.165016666666666	0.5070833333333322	155771.65625	1314208.5449086952	1	1180	0.0999890778051622	3.7795031055900887	6.346498134581353	287.0997009277344	287.1001892089844
707	287.204345703125	10.345133333333333					1	DETECTED	287.2043 m/z @10.35 [CD8368_2.mzXML]	287.204345703125	10.345133333333333	10.271716666666666	10.460783333333334	0.18906666666666716	7007.2197265625	47601.881519195755	0	1180	0.1488466725919615	1.2502197677719598	1.5862804320433241	287.2014465332031	287.2044372558594
708	287.23638916015625	13.930316666666666					1	DETECTED	287.2364 m/z @13.93 [CD8368_2.mzXML]	287.23638916015625	13.930316666666666	13.807350000000001	14.900333333333332	1.092983333333331	10666.6552734375	249252.1250061031	0	1180	0.19040898964825637	4.44422607752784	5.521699636652409	287.2353515625	287.2371826171875
709	287.26898193359375	11.588516666666667					1	DETECTED	287.2690 m/z @11.59 [CD8368_2.mzXML]	287.26898193359375	11.588516666666667	2.00515	11.632116666666667	9.626966666666666	9536.1171875	3892410.7372103273	0	1180	0.024817462080306996	0.5022747746964358	0.00454954939287164	287.2679443359375	287.2703552246094
710	287.63226318359375	12.9363					1	DETECTED	287.6323 m/z @12.94 [CD8368_2.mzXML]	287.63226318359375	12.9363	12.07925	13.720783333333333	1.6415333333333333	115383.8515625	1430215.1105255773	0	1180	0.17414632520537054	1.5499203001631605	2.6595788548976405	287.6311340332031	287.6389465332031
711	288.103271484375	9.708433333333334					1	DETECTED	288.1033 m/z @9.71 [CD8368_2.mzXML]	288.103271484375	9.708433333333334	8.6884	9.773966666666666	1.0855666666666668	22084.2890625	226993.70398059106	0	1180	0.09235086579697338	0.5321231332309398	1.2454550055489055	288.1032409667969	288.1044006347656
712	288.21630859375	10.651116666666667					1	DETECTED	288.2163 m/z @10.65 [CD8368_2.mzXML]	288.21630859375	10.651116666666667	0.1375	19.879166666666666	19.741666666666667	290993.8125	3282264.709337985	1	1180	0.09287682753117821	2.4385559953671896	3.5464533851479043	288.2149658203125	288.2179260253906
713	288.6401062011719	13.315683333333334					1	DETECTED	288.6401 m/z @13.32 [CD8368_2.mzXML]	288.6401062011719	13.315683333333334	12.839400000000001	14.44675	1.6073499999999985	40055.7421875	853803.566688599	0	1180	0.5279203734862978	0.947874450425157	3.123409017299434	288.63140869140625	288.6500244140625
714	288.9215087890625	1.6136166666666665					1	DETECTED	288.9215 m/z @1.61 [CD8368_2.mzXML]	288.9215087890625	1.6136166666666665	1.55415	1.7512666666666665	0.1971166666666666	218545.734375	1145392.0673935544	0	1180	0.08272051220536314	1.6244965536090288	1.2173079250512522	288.9212341308594	288.9219055175781
715	289.0723571777344	11.772966666666667					1	DETECTED	289.0724 m/z @11.77 [CD8368_2.mzXML]	289.0723571777344	11.772966666666667	11.740316666666667	11.838933333333333	0.09861666666666657	3956.406005859375	17197.65915612805	0	1180	0.10912433586112691	1.5102092904542985	2.020418580908597	289.0719299316406	289.0734558105469
716	289.1751708984375	1.1606166666666666					1	DETECTED	289.1752 m/z @1.16 [CD8368_2.mzXML]	289.1751708984375	1.1606166666666666	0.10108333333333334	19.98933333333333	19.88825	6452.69970703125	1690003.9084304809	0	1180	0.913120408784462	9.3853819291512	7.025541520966722	289.1735534667969	289.1787109375
717	289.2198181152344	10.651116666666667					1	DETECTED	289.2198 m/z @10.65 [CD8368_2.mzXML]	289.2198181152344	10.651116666666667	10.603566666666667	16.720000000000002	6.116433333333335	40457.046875	1220579.2589233995	0	1180	0.10864064238376336	64.31580792148709	127.6316158429742	289.2155456542969	289.220458984375
718	289.6478271484375	14.104583333333332					1	DETECTED	289.6478 m/z @14.10 [CD8368_2.mzXML]	289.6478271484375	14.104583333333332	11.061116666666667	16.0915	5.030383333333333	19927.29296875	1362386.5664370726	0	1180	2.3052354067489738	0.7282017307869548	3.7202444972405746	289.640380859375	289.6499328613281
719	290.2679443359375	11.414633333333335					1	DETECTED	290.2679 m/z @11.41 [CD8368_2.mzXML]	290.2679443359375	11.414633333333335	10.960766666666666	11.662383333333334	0.7016166666666681	28247.626953125	362919.2461534427	0	1180	0.0888564065055828	0.7714614779494019	0.44856169364828896	290.2664489746094	290.269287109375
720	290.626953125	12.87285					1	DETECTED	290.6270 m/z @12.87 [CD8368_2.mzXML]	290.626953125	12.87285	12.755616666666667	13.092083333333333	0.33646666666666647	31908.373046875	259181.48737097165	0	1180	0.10879082186679945	1.4350298549900506	1.774188647474153	290.6260681152344	290.6274108886719
721	290.63818359375	12.671116666666668					1	DETECTED	290.6382 m/z @12.67 [CD8368_2.mzXML]	290.63818359375	12.671116666666668	2.0899666666666668	14.579233333333333	12.489266666666666	14925.8125	4978178.480584412	0	1180	0.0674684810988051	0.5901658452373638	0.18033169047472766	290.6374206542969	290.6480407714844
722	290.85430908203125	1.7201333333333333					1	DETECTED	290.8543 m/z @1.72 [CD8368_2.mzXML]	290.85430908203125	1.7201333333333333	1.6739833333333332	1.7953666666666666	0.1213833333333334	30415.203125	160663.30479418955	0	1180	0.11883480762967591	1.315095702419643	1.6301914048392858	290.85394287109375	290.85528564453125
723	290.9251708984375	2.5985					1	DETECTED	290.9252 m/z @2.60 [CD8368_2.mzXML]	290.9251708984375	2.5985	1.6440833333333333	18.383333333333333	16.73925	42416.15234375	3467392.479767151	0	1180	0.5909992991920632	1.5874372257376315	1.7582983652353104	290.921875	290.9273681640625
724	290.9832763671875	4.1696333333333335					1	DETECTED	290.9833 m/z @4.17 [CD8368_2.mzXML]	290.9832763671875	4.1696333333333335	4.1696333333333335	10.01155	5.841916666666666	2730.82421875	686311.0707174988	0	1180	5.603742248069906	null	null	290.9773254394531	290.9832763671875
725	291.11962890625	12.028916666666667					1	DETECTED	291.1196 m/z @12.03 [CD8368_2.mzXML]	291.11962890625	12.028916666666667	3.39375	12.967766666666668	9.574016666666669	36881.77734375	3126798.707197267	0	1180	0.0880426000928285	0.5543620080677849	21.751764733483594	291.1097412109375	291.1293640136719
726	291.1734924316406	9.87595					1	DETECTED	291.1735 m/z @9.88 [CD8368_2.mzXML]	291.1734924316406	9.87595	9.7907	10.078633333333332	0.28793333333333315	3412.992919921875	32767.96499218743	0	1180	0.09342326089218922	1.6887585532746758	2.3775171065493517	291.17279052734375	291.17431640625
727	291.19500732421875	12.148200000000001					1	DETECTED	291.1950 m/z @12.15 [CD8368_2.mzXML]	291.19500732421875	12.148200000000001	4.48365	12.3752	7.89155	16647.93359375	3984022.3596092523	0	1180	0.15070122861719426	0.5148084362421798	0.03147098759279076	291.19390869140625	291.2030029296875
728	291.6462097167969	12.88895					1	DETECTED	291.6462 m/z @12.89 [CD8368_2.mzXML]	291.6462097167969	12.88895	12.7383	15.074416666666668	2.3361166666666673	59869.45703125	851474.878781127	0	1180	0.16375966988453072	2.216364719979501	1.77322874158372	291.6435546875	291.6474304199219
729	291.9352111816406	2.5985					1	DETECTED	291.9352 m/z @2.60 [CD8368_2.mzXML]	291.9352111816406	2.5985	1.8794499999999998	7.899016666666666	6.019566666666666	32734.865234375	2069809.014446961	0	1180	0.9989373875210106	2.3106772923288452	2.1921512167399277	291.9338684082031	291.9355773925781
730	291.9892578125	9.824333333333334					1	DETECTED	291.9893 m/z @9.82 [CD8368_2.mzXML]	291.9892578125	9.824333333333334	9.606333333333334	9.824333333333334	0.21799999999999997	2047.3270263671875	18823.92994384774	0	1180	0.05133411521293496	0.5	null	291.9888916015625	291.9902648925781
731	292.0680847167969	17.203					1	DETECTED	292.0681 m/z @17.20 [CD8368_2.mzXML]	292.0680847167969	17.203	9.55425	19.641666666666666	10.087416666666666	4056.6123046875	1002377.4833000484	0	1180	2.954170192863881	0.6594160265838644	0.7622535660357201	292.06646728515625	292.0688781738281
732	292.1229553222656	12.06225					1	DETECTED	292.1230 m/z @12.06 [CD8368_2.mzXML]	292.1229553222656	12.06225	6.999016666666666	18.456333333333337	11.45731666666667	4755.6708984375	1151460.3814685368	0	1180	0.04400707702266082	1.1314229379118745	1.2628458758237493	292.114990234375	292.1236267089844
733	292.1958312988281	16.1844					1	DETECTED	292.1958 m/z @16.18 [CD8368_2.mzXML]	292.1958312988281	16.1844	8.8483	17.221666666666668	8.373366666666668	3907.70166015625	1374472.3375135497	0	1180	8.372275152453849	0.5706960555790316	0.1413921111580632	292.1908264160156	292.20465087890625
734	292.93182373046875	2.475					1	DETECTED	292.9318 m/z @2.48 [CD8368_2.mzXML]	292.93182373046875	2.475	2.3388833333333334	13.947983333333333	11.6091	5907.19873046875	1321591.032331116	0	1180	0.2930761239212947	42.64393290069793	5.890554379594006	292.9241943359375	292.93951416015625
735	292.9620056152344	2.69545					1	DETECTED	292.9620 m/z @2.70 [CD8368_2.mzXML]	292.9620056152344	2.69545	2.4067333333333334	3.6083166666666666	1.2015833333333332	4600.4755859375	152287.07004489147	0	1180	0.36234301372948385	2.080904000461813	2.937046315327962	292.9528503417969	292.97039794921875
736	292.9814758300781	2.6397					1	DETECTED	292.9815 m/z @2.64 [CD8368_2.mzXML]	292.9814758300781	2.6397	2.2706833333333334	16.70116666666667	14.430483333333335	5039.115234375	1923641.9748257447	0	1180	0.3510669927868588	19.55261731629105	38.10523463258211	292.97296142578125	292.9822998046875
737	292.9926452636719	2.4884833333333334					1	DETECTED	292.9926 m/z @2.49 [CD8368_2.mzXML]	292.9926452636719	2.4884833333333334	2.3388833333333334	16.979833333333332	14.640949999999998	5956.17822265625	1010395.6262145995	0	1180	0.5214009166489588	48.93365641711231	5.2669314129669935	292.9847412109375	292.99786376953125
738	293.00787353515625	2.70935					1	DETECTED	293.0079 m/z @2.71 [CD8368_2.mzXML]	293.00787353515625	2.70935	2.2843333333333335	15.145199999999999	12.860866666666666	7759.79443359375	924965.0031366881	0	1180	0.09729523520888828	15.129838045566842	2.7875162792318453	292.9980773925781	293.0156555175781
739	293.02642822265625	2.6259					1	DETECTED	293.0264 m/z @2.63 [CD8368_2.mzXML]	293.02642822265625	2.6259	1.7811	3.8713333333333333	2.0902333333333334	10898.005859375	494248.75466671743	0	1180	0.29016754533821976	1.0697886899915472	0.9322381339299763	293.018798828125	293.0268859863281
740	293.0377502441406	2.7792000000000003					1	DETECTED	293.0378 m/z @2.78 [CD8368_2.mzXML]	293.0377502441406	2.7792000000000003	2.2160333333333333	3.9664	1.7503666666666668	11030.2587890625	442870.11010241706	0	1180	0.44249402158291673	1.176053966005132	1.3336653074698515	293.03021240234375	293.038330078125
741	293.049072265625	2.6259					1	DETECTED	293.0491 m/z @2.63 [CD8368_2.mzXML]	293.049072265625	2.6259	2.0899666666666668	5.045716666666666	2.9557499999999997	14140.0126953125	614955.7949641111	0	1180	0.3750447242878683	1.7020115603290213	2.1158286066161445	293.0411682128906	293.0536804199219
742	293.0644226074219	2.6259					1	DETECTED	293.0644 m/z @2.63 [CD8368_2.mzXML]	293.0644226074219	2.6259	1.921	19.021333333333335	17.100333333333335	20670.02734375	2291072.701919099	0	1180	0.22372411393330482	6.37547881061494	35.02012056975329	293.0562744140625	293.0685119628906
743	293.0972900390625	2.6121833333333333					1	DETECTED	293.0973 m/z @2.61 [CD8368_2.mzXML]	293.0972900390625	2.6121833333333333	0.11926666666666666	20.0075	19.888233333333332	1.1175289E7	7.306107185934095E8	1	1180	0.726623625630824	1.9509027853103549	1.7668551197881768	293.0903015136719	293.1060791015625
744	293.12689208984375	2.6259					1	DETECTED	293.1269 m/z @2.63 [CD8368_2.mzXML]	293.12689208984375	2.6259	1.9348999999999998	15.649133333333333	13.714233333333333	20367.9765625	1631530.7995504157	0	1180	0.5980785473691705	1.383455297755792	1.6087323588649094	293.1263427734375	293.13470458984375
745	293.1377868652344	2.7233					1	DETECTED	293.1378 m/z @2.72 [CD8368_2.mzXML]	293.1377868652344	2.7233	2.0759	12.323550000000001	10.24765	13332.5859375	1897045.4754908753	0	1180	0.7400407116736685	1.3432679337519533	1.5693586122887937	293.136962890625	293.1419982910156
746	293.15203857421875	9.87595					1	DETECTED	293.1520 m/z @9.88 [CD8368_2.mzXML]	293.15203857421875	9.87595	2.11835	13.07625	10.9579	660295.5	3.360640884174415E7	0	1180	0.3365460155730826	0.5354742949516724	0.9631190961173268	293.1420593261719	293.1605529785156
747	293.1777648925781	13.703983333333333					1	DETECTED	293.1778 m/z @13.70 [CD8368_2.mzXML]	293.1777648925781	13.703983333333333	2.1041666666666665	15.233683333333333	13.129516666666667	25934.267578125	1643537.7240602423	0	1180	0.24902809132467318	0.5277468932596777	0.08459009308114089	293.1679382324219	293.1876525878906
748	293.1939697265625	2.68165					1	DETECTED	293.1940 m/z @2.68 [CD8368_2.mzXML]	293.1939697265625	2.68165	2.11835	15.09205	12.973700000000001	7473.55322265625	811661.0007384643	0	1180	0.2376092605011193	11.515799751464586	1.5134571675407706	293.1879577636719	293.2025451660156
749	293.22076416015625	2.5985					1	DETECTED	293.2208 m/z @2.60 [CD8368_2.mzXML]	293.22076416015625	2.5985	2.3253333333333335	3.577566666666667	1.2522333333333333	4124.484375	161605.63594546504	0	1180	0.3577279630997965	2.2920683343502146	3.584136668700429	293.2164611816406	293.22930908203125
750	293.25494384765625	2.5846999999999998					1	DETECTED	293.2549 m/z @2.58 [CD8368_2.mzXML]	293.25494384765625	2.5846999999999998	2.3932333333333333	3.500716666666667	1.1074833333333336	4294.2880859375	126356.78528109743	0	1180	0.3163137854147213	2.8921048050139313	3.7390440683421047	293.2458190917969	293.2633972167969
751	293.3155517578125	9.467350000000001					1	DETECTED	293.3156 m/z @9.47 [CD8368_2.mzXML]	293.3155517578125	9.467350000000001	2.4067333333333334	9.467350000000001	7.060616666666668	91037.5390625	1.6460219069958529E7	0	1180	7.1905021781033875	0.5	null	293.3074645996094	293.3196716308594
752	294.1003723144531	2.6121833333333333					1	DETECTED	294.1004 m/z @2.61 [CD8368_2.mzXML]	294.1003723144531	2.6121833333333333	0.9782833333333334	18.7665	17.788216666666667	1134899.625	7.802574763839513E7	0	1180	0.7372838299109241	1.1228897534593796	1.653391730439076	294.1000671386719	294.1070556640625
753	294.156005859375	9.87595					1	DETECTED	294.1560 m/z @9.88 [CD8368_2.mzXML]	294.156005859375	9.87595	9.48475	10.446066666666667	0.9613166666666668	64313.125	1564480.080843261	0	1180	0.6591070712214382	1.18967984882652	1.1416716504845605	294.15557861328125	294.15625
754	294.9188232421875	12.60495					1	DETECTED	294.9188 m/z @12.60 [CD8368_2.mzXML]	294.9188232421875	12.60495	0.26566666666666666	20.0075	19.741833333333332	21615.837890625	4166576.2545927116	0	1180	1.4282671250642451	0.7858722943851232	6.345940418702493	294.9165954589844	294.9207763671875
755	294.9381103515625	1.6592					1	DETECTED	294.9381 m/z @1.66 [CD8368_2.mzXML]	294.9381103515625	1.6592	1.5836166666666667	1.7042666666666666	0.12064999999999992	107346.4453125	399709.76217675774	0	1180	0.07535539224908172	0.7988813700195774	0.7213513485739017	294.9378662109375	294.93890380859375
756	294.9541931152344	11.19365					1	DETECTED	294.9542 m/z @11.19 [CD8368_2.mzXML]	294.9541931152344	11.19365	11.027199999999999	17.757333333333335	6.730133333333336	5417.14208984375	1123373.0612869875	0	1180	0.1573305619115022	20.216681686191926	39.43336337238385	294.9533996582031	294.9554443359375
757	295.1015625	2.5985					1	DETECTED	295.1016 m/z @2.60 [CD8368_2.mzXML]	295.1015625	2.5985	1.8239333333333334	18.42	16.59606666666667	140748.34375	9643831.313500095	0	1180	0.6415356911598611	1.905174938454626	1.6077902520962664	295.0953674316406	295.1036071777344
758	295.14825439453125	9.87595					1	DETECTED	295.1483 m/z @9.88 [CD8368_2.mzXML]	295.14825439453125	9.87595	9.43275	11.35495	1.9222000000000001	21321.39453125	706998.1979169921	0	1180	0.34315028258473035	0.9395669448445925	0.9173966806738357	295.1478576660156	295.1513366699219
759	295.1937561035156	12.288833333333335					1	DETECTED	295.1938 m/z @12.29 [CD8368_2.mzXML]	295.1937561035156	12.288833333333335	1.4147833333333333	18.601666666666667	17.186883333333334	35595.3203125	2919812.2332545463	0	1180	0.25025655172696837	0.6495464629904796	0.9811498605088957	295.18670654296875	295.2037048339844
760	295.2623291015625	13.56805					1	DETECTED	295.2623 m/z @13.57 [CD8368_2.mzXML]	295.2623291015625	13.56805	9.266866666666665	14.81455	5.547683333333335	16337.6279296875	1377761.798486206	0	1180	20.947270095277673	0.6449019843376436	0.08910588655220326	295.2618408203125	295.2636413574219
761	295.2939758300781	2.6121833333333333					1	DETECTED	295.2940 m/z @2.61 [CD8368_2.mzXML]	295.2939758300781	2.6121833333333333	1.9487666666666668	7.706	5.757233333333334	41040.00390625	2384866.2406770927	0	1180	0.6649972826018709	1.7482270014684367	2.1684772248161344	295.2932434082031	295.2956848144531
762	296.0651550292969	1.7512666666666665					1	DETECTED	296.0652 m/z @1.75 [CD8368_2.mzXML]	296.0651550292969	1.7512666666666665	1.6890666666666665	1.7811	0.09203333333333341	53558.94921875	222718.87587011728	0	1180	0.0721479946318262	0.7398177920685962	0.4796355841371923	296.0649719238281	296.06536865234375
763	296.1518859863281	9.824333333333334					1	DETECTED	296.1519 m/z @9.82 [CD8368_2.mzXML]	296.1518859863281	9.824333333333334	8.777483333333333	12.806033333333334	4.028550000000001	3326.484375	446078.8115767822	0	1180	0.2946235965622339	1.9241295314514961	2.8482590629029922	296.1481628417969	296.1577453613281
764	296.18475341796875	11.822783333333332					1	DETECTED	296.1848 m/z @11.82 [CD8368_2.mzXML]	296.18475341796875	11.822783333333332	10.02835	19.7695	9.741150000000001	26872.93359375	2151455.001105713	0	1180	0.07506768263783492	5.055959296289403	0.5798776349544935	296.1826477050781	296.1851501464844
765	296.19659423828125	12.392249999999999					1	DETECTED	296.1966 m/z @12.39 [CD8368_2.mzXML]	296.19659423828125	12.392249999999999	12.271166666666666	12.60495	0.33378333333333465	6657.76025390625	76835.64415124542	0	1180	0.06959656043460427	1.3783207157605049	1.75664143152101	296.19573974609375	296.1974182128906
766	296.25726318359375	13.5185					1	DETECTED	296.2573 m/z @13.52 [CD8368_2.mzXML]	296.25726318359375	13.5185	13.4068	13.930316666666666	0.5235166666666657	16904.978515625	199631.1307348633	0	1180	0.19647748836839796	2.343404953745167	2.1569638597504506	296.2566833496094	296.26605224609375
767	297.1179504394531	1.4805833333333331					1	DETECTED	297.1180 m/z @1.48 [CD8368_2.mzXML]	297.1179504394531	1.4805833333333331	1.43365	9.536783333333334	8.103133333333334	7155.345703125	882149.2260989379	0	1180	0.18844781736846405	86.32599431818235	171.65198863636468	297.1082458496094	297.1260070800781
768	297.17987060546875	14.33315					1	DETECTED	297.1799 m/z @14.33 [CD8368_2.mzXML]	297.17987060546875	14.33315	8.954683333333332	19.879166666666666	10.924483333333335	13249.794921875	2487574.6773780556	0	1180	1.8513353183625423	0.9920632172501656	0.9146202709888019	297.1786804199219	297.1833801269531
769	298.1543273925781	10.944233333333333					1	DETECTED	298.1543 m/z @10.94 [CD8368_2.mzXML]	298.1543273925781	10.944233333333333	1.9348999999999998	11.044166666666666	9.109266666666667	18167.197265625	1693271.4653167715	0	1180	0.09637313966036487	0.5055461003403877	1.8690503678108765	298.14886474609375	298.1543884277344
770	298.2733459472656	14.33315					1	DETECTED	298.2733 m/z @14.33 [CD8368_2.mzXML]	298.2733459472656	14.33315	10.806733333333334	17.259166666666665	6.452433333333332	115334.53125	4891137.11625507	0	1180	0.44158981643952977	0.8319834476803672	0.40347956953915637	298.271240234375	298.2742614746094
771	298.624267578125	12.687800000000001					1	DETECTED	298.6243 m/z @12.69 [CD8368_2.mzXML]	298.624267578125	12.687800000000001	12.5218	12.8562	0.3343999999999987	11014.1630859375	88642.13884936493	0	1180	0.08632675548538771	1.0072289156626444	1.0144578313252888	298.623046875	298.62518310546875
772	298.7965087890625	1.7201333333333333					1	DETECTED	298.7965 m/z @1.72 [CD8368_2.mzXML]	298.7965087890625	1.7201333333333333	1.7042666666666666	1.7665166666666667	0.06225000000000014	8114.9111328125	25479.925030761715	0	1180	0.06437151789922058	1.961659663865547	2.923319327731094	298.7965087890625	298.79742431640625
773	299.1380615234375	11.325099999999999					1	DETECTED	299.1381 m/z @11.33 [CD8368_2.mzXML]	299.1380615234375	11.325099999999999	10.36235	13.807350000000001	3.445000000000002	74165.53125	2112004.6923060305	0	1180	0.11947079009616068	1.8933369288683066	3.200264547295942	299.13726806640625	299.1391906738281
774	299.27655029296875	14.33315					1	DETECTED	299.2766 m/z @14.33 [CD8368_2.mzXML]	299.27655029296875	14.33315	11.209783333333332	15.925533333333334	4.715750000000002	25664.556640625	1107117.677628968	0	1180	0.3140221919369566	0.6751811170803694	4.0282892974438	299.27593994140625	299.2784423828125
775	299.63201904296875	12.87285					1	DETECTED	299.6320 m/z @12.87 [CD8368_2.mzXML]	299.63201904296875	12.87285	12.7383	13.454216666666667	0.7159166666666668	60482.64453125	678189.2169626461	0	1180	0.12422619883219177	2.660411247367788	1.650900600868804	299.6313171386719	299.6324462890625
776	300.1338195800781	12.8562					1	DETECTED	300.1338 m/z @12.86 [CD8368_2.mzXML]	300.1338195800781	12.8562	10.634783333333333	13.0446	2.409816666666668	18747.3984375	1009105.2701958622	0	1180	1.9471874275900642	0.5457723663749956	0.0903759489819246	300.1338195800781	300.1420593261719
777	300.1799621582031	11.588516666666667					1	DETECTED	300.1800 m/z @11.59 [CD8368_2.mzXML]	300.1799621582031	11.588516666666667	9.044283333333334	11.915783333333334	2.8714999999999993	56440.15234375	1568345.9483150623	0	1180	0.09246375299912657	0.5855588317749605	0.08838420367801814	300.1794128417969	300.1848449707031
778	300.1982727050781	11.384383333333334					1	DETECTED	300.1983 m/z @11.38 [CD8368_2.mzXML]	300.1982727050781	11.384383333333334	8.8483	11.384383333333334	2.536083333333334	6207.154296875	643810.2127194519	0	1180	2.4517835302901148	0.5	null	300.19793701171875	300.1986083984375
779	300.2884826660156	11.35495					1	DETECTED	300.2885 m/z @11.35 [CD8368_2.mzXML]	300.2884826660156	11.35495	0.6491333333333333	19.550333333333334	18.901200000000003	9886.505859375	3361636.949222137	0	1180	0.035886464695716214	0.8827537678115791	0.7655075356231581	300.2790832519531	300.2968444824219
780	300.6320495605469	12.87285					1	DETECTED	300.6320 m/z @12.87 [CD8368_2.mzXML]	300.6320495605469	12.87285	12.87285	13.271966666666666	0.3991166666666661	10409.3857421875	155108.22607531757	0	1180	0.20189212452403282	null	null	300.63153076171875	300.6405334472656
781	301.1177673339844	10.3802					1	DETECTED	301.1178 m/z @10.38 [CD8368_2.mzXML]	301.1177673339844	10.3802	10.308066666666667	10.78985	0.48178333333333256	12155.876953125	215351.21136865197	0	1180	0.5681513807480272	3.339533271719031	5.679066543438062	301.11724853515625	301.11798095703125
782	301.14031982421875	12.425033333333333					1	DETECTED	301.1403 m/z @12.43 [CD8368_2.mzXML]	301.14031982421875	12.425033333333333	0.10108333333333334	20.0075	19.90641666666667	130415.84375	1.2490372435664691E7	1	1180	10.853331667788156	1.1289080913812177	0.05127249533782815	301.1394348144531	301.1416015625
783	301.1836242675781	11.560033333333333					1	DETECTED	301.1836 m/z @11.56 [CD8368_2.mzXML]	301.1836242675781	11.560033333333333	11.560033333333333	11.6174	0.05736666666666679	8259.7421875	21526.187484131075	0	1180	0.05489845579520747	null	null	301.1830749511719	301.1836242675781
784	301.2129211425781	13.470333333333334					1	DETECTED	301.2129 m/z @13.47 [CD8368_2.mzXML]	301.2129211425781	13.470333333333334	13.391283333333332	13.7899	0.3986166666666673	34346.11328125	442882.10110253945	0	1180	0.24749994692930066	2.521294539321036	3.600698855623618	301.21240234375	301.21331787109375
785	302.10137939453125	10.651116666666667					1	DETECTED	302.1014 m/z @10.65 [CD8368_2.mzXML]	302.10137939453125	10.651116666666667	10.603566666666667	10.702233333333334	0.09866666666666646	2441.5556640625	10638.237180908116	0	1180	0.06933780415305257	1.0375043813529745	1.075008762705949	302.10137939453125	302.1027526855469
786	302.14361572265625	12.40895					1	DETECTED	302.1436 m/z @12.41 [CD8368_2.mzXML]	302.14361572265625	12.40895	0.19256666666666666	19.971166666666665	19.778599999999997	21444.125	2820717.853563508	0	1180	0.1697346655442793	1.9100863659893845	0.5552527892702553	302.142578125	302.14532470703125
787	302.2316589355469	10.806733333333334					1	DETECTED	302.2317 m/z @10.81 [CD8368_2.mzXML]	302.2316589355469	10.806733333333334	10.7546	13.877533333333334	3.122933333333334	12944.2802734375	757848.609405518	0	1180	0.14190049817550587	29.9514066496161	58.9028132992322	302.2287902832031	302.23419189453125
788	302.2867126464844	11.588516666666667					1	DETECTED	302.2867 m/z @11.59 [CD8368_2.mzXML]	302.2867126464844	11.588516666666667	11.177233333333334	14.831616666666667	3.6543833333333335	176118.9375	2063335.2307474352	0	1180	0.0903242472796606	2.7830714126471103	3.6992129005767316	302.2855529785156	302.2873229980469
789	303.02667236328125	1.4955					1	DETECTED	303.0267 m/z @1.50 [CD8368_2.mzXML]	303.02667236328125	1.4955	1.43365	4.46795	3.0343	7015.4736328125	284674.87543719483	0	1180	0.07177863645696236	24.529506871463234	48.05901374292647	303.0220031738281	303.02764892578125
790	303.073974609375	9.725016666666667					1	DETECTED	303.0740 m/z @9.73 [CD8368_2.mzXML]	303.073974609375	9.725016666666667	9.657933333333334	9.87595	0.21801666666666542	15182.3935546875	94456.67604071088	0	1180	0.07908426009486114	1.6249689440993844	1.9028177003153564	303.07293701171875	303.0741882324219
791	303.22845458984375	14.252566666666667					1	DETECTED	303.2285 m/z @14.25 [CD8368_2.mzXML]	303.22845458984375	14.252566666666667	10.3802	16.793833333333332	6.4136333333333315	324166.8125	1.1604218908641731E7	1	1180	0.36867052890680974	0.7265770691681419	0.3597069069547509	303.22802734375	303.2319030761719
792	303.64593505859375	12.839400000000001					1	DETECTED	303.6459 m/z @12.84 [CD8368_2.mzXML]	303.64593505859375	12.839400000000001	12.7383	17.628	4.8896999999999995	25807.064453125	1134084.9067136229	0	1180	2.320982138885949	24.18249258160222	1.1813318632577618	303.6455383300781	303.6490783691406
793	304.0190124511719	10.14745					1	DETECTED	304.0190 m/z @10.15 [CD8368_2.mzXML]	304.0190124511719	10.14745	1.4500833333333332	10.253783333333333	8.8037	12335.0078125	677148.3722094725	0	1180	0.0925077299546544	0.5061129613944451	0.016478157290366703	304.0119323730469	304.02789306640625
794	304.048583984375	16.36875					1	DETECTED	304.0486 m/z @16.37 [CD8368_2.mzXML]	304.048583984375	16.36875	0.15571666666666667	19.897666666666666	19.74195	3847.87841796875	1605079.876791106	0	1180	7.811681636211372	0.6088296247257865	0.3831318246740681	304.04669189453125	304.04925537109375
795	304.0738830566406	16.2944					1	DETECTED	304.0739 m/z @16.29 [CD8368_2.mzXML]	304.0738830566406	16.2944	9.675183333333333	17.536833333333334	7.861650000000001	3495.563232421875	1263511.490211487	0	1180	6.700963127607665	0.5938504807970733	0.1877009615941465	304.0721435546875	304.08184814453125
796	304.1476745605469	12.920549999999999					1	DETECTED	304.1477 m/z @12.92 [CD8368_2.mzXML]	304.1476745605469	12.920549999999999	7.6352166666666665	17.091166666666666	9.45595	5378.5419921875	1776273.2370610351	0	1180	3.668134096966922	0.8945462285570133	0.7890924571140265	304.1465759277344	304.15179443359375
797	304.1752014160156	8.901566666666668					1	DETECTED	304.1752 m/z @8.90 [CD8368_2.mzXML]	304.1752014160156	8.901566666666668	8.795066666666665	16.979833333333332	8.184766666666667	3221.880859375	990552.9032763367	0	1180	0.06415411279200889	38.4261345852887	75.8522691705774	304.1698913574219	304.1753845214844
798	304.2112121582031	10.078633333333332					1	DETECTED	304.2112 m/z @10.08 [CD8368_2.mzXML]	304.2112121582031	10.078633333333332	10.02835	16.683	6.65465	36593.73046875	1244267.5972682498	0	1180	0.1578994264400997	3.058655672035191	4.656131225613456	304.2108459472656	304.2128601074219
799	304.2320861816406	14.236883333333333					1	DETECTED	304.2321 m/z @14.24 [CD8368_2.mzXML]	304.2320861816406	14.236883333333333	10.944233333333333	16.10995	5.165716666666668	58114.109375	2393269.998532838	0	1180	0.4528693218859132	0.7479022803164511	0.4266351617972924	304.2299499511719	304.2350158691406
800	304.8952941894531	1.6289					1	DETECTED	304.8953 m/z @1.63 [CD8368_2.mzXML]	304.8952941894531	1.6289	1.56895	14.38165	12.8127	91467.375	2699195.4662560425	0	1180	0.0796149143282121	105.13143557069932	1.4363563777646802	304.89288330078125	304.9049377441406
801	305.044921875	17.296833333333332					1	DETECTED	305.0449 m/z @17.30 [CD8368_2.mzXML]	305.044921875	17.296833333333332	9.026483333333335	19.733	10.706516666666666	3028.885986328125	1042381.3427565616	0	1180	1.7222858464805348	0.6472831661699123	0.2945663323398247	305.0428466796875	305.0502624511719
802	305.2442626953125	12.588983333333335					1	DETECTED	305.2443 m/z @12.59 [CD8368_2.mzXML]	305.2442626953125	12.588983333333335	1.3421999999999998	15.851183333333333	14.508983333333333	112796.234375	3968071.6271913736	1	1180	1.4023802394327998	13.767090056284685	26.842152535129713	305.2436828613281	305.2480163574219
803	305.7093811035156	10.446066666666667					1	DETECTED	305.7094 m/z @10.45 [CD8368_2.mzXML]	305.7093811035156	10.446066666666667	10.415133333333333	10.618466666666666	0.20333333333333314	10939.3818359375	74071.10371411144	0	1180	0.10770782493409214	3.4549512067065984	5.547346609524082	305.7079772949219	305.7093811035156
804	306.06573486328125	11.822783333333332					1	DETECTED	306.0657 m/z @11.82 [CD8368_2.mzXML]	306.06573486328125	11.822783333333332	11.095133333333333	14.56265	3.4675166666666666	4827.63330078125	420408.3843459473	0	1180	0.11186193761130347	2.3826816922055056	3.7653633844110113	306.0640869140625	306.0662841796875
805	306.0831604003906	16.10995					1	DETECTED	306.0832 m/z @16.11 [CD8368_2.mzXML]	306.0831604003906	16.10995	9.397416666666667	18.328666666666667	8.93125	5388.87060546875	1174407.293474731	0	1180	2.2437870633060317	0.6652667150007944	0.3590555692514361	306.0819396972656	306.08416748046875
806	306.24761962890625	12.588983333333335					1	DETECTED	306.2476 m/z @12.59 [CD8368_2.mzXML]	306.24761962890625	12.588983333333335	12.588983333333335	14.831616666666667	2.242633333333332	21439.71484375	740607.7819103997	0	1180	1.322768642117623	null	null	306.2469787597656	306.2507629394531
807	306.7978515625	10.446066666666667					1	DETECTED	306.7979 m/z @10.45 [CD8368_2.mzXML]	306.7978515625	10.446066666666667	10.415133333333333	19.3675	8.952366666666666	9237.0546875	887948.2332876588	0	1180	0.10845326910030728	144.7042025862062	288.4084051724124	306.7940673828125	306.7980651855469
808	306.82830810546875	1.7360833333333334					1	DETECTED	306.8283 m/z @1.74 [CD8368_2.mzXML]	306.82830810546875	1.7360833333333334	1.7042666666666666	1.7811	0.07683333333333331	15380.7744140625	49072.369036010714	0	1180	0.05673063279027679	1.2074384494499675	1.4148768988999347	306.828125	306.82891845703125
809	307.06170654296875	14.121366666666667					1	DETECTED	307.0617 m/z @14.12 [CD8368_2.mzXML]	307.06170654296875	14.121366666666667	11.027199999999999	15.021966666666666	3.994766666666667	4916.23779296875	869161.1572701416	0	1180	0.5271006276620724	0.6455319148936168	0.29106382978723355	307.0611572265625	307.0627136230469
810	307.0799255371094	15.557649999999999					1	DETECTED	307.0799 m/z @15.56 [CD8368_2.mzXML]	307.0799255371094	15.557649999999999	9.414950000000001	19.021333333333335	9.606383333333333	5421.20166015625	1374697.3201534727	0	1180	1.6309074778962778	0.7819349254670859	0.5165405633593144	307.0762634277344	307.0810546875
811	307.1680908203125	10.56015					1	DETECTED	307.1681 m/z @10.56 [CD8368_2.mzXML]	307.1680908203125	10.56015	9.536783333333334	18.2925	8.755716666666666	513653.28125	9514942.153740436	1	1180	0.5107162855435128	6.286554884220862	0.8069609272466512	307.16021728515625	307.1689758300781
812	308.04998779296875	10.47555					1	DETECTED	308.0500 m/z @10.48 [CD8368_2.mzXML]	308.04998779296875	10.47555	10.253783333333333	17.868	7.614216666666666	3118194.0	2.7475900284274474E7	1	1180	0.11035989705628957	2.2456474661391264	2.904684485302235	308.0489196777344	308.0512390136719
813	308.1057434082031	10.446066666666667					1	DETECTED	308.1057 m/z @10.45 [CD8368_2.mzXML]	308.1057434082031	10.446066666666667	10.430966666666666	10.546016666666667	0.1150500000000001	3617.93310546875	18156.63915979012	0	1180	0.06429524082102844	3.809602649006541	6.619205298013082	308.0975036621094	308.1094055175781
814	308.1719055175781	10.56015					1	DETECTED	308.1719 m/z @10.56 [CD8368_2.mzXML]	308.1719055175781	10.56015	9.7907	12.06225	2.2715500000000013	58410.203125	1414346.48737903	0	1180	0.09163383406019143	6.952794031979706	0.6539955513294159	308.1706848144531	308.17352294921875
815	309.0531311035156	10.446066666666667					1	DETECTED	309.0531 m/z @10.45 [CD8368_2.mzXML]	309.0531311035156	10.446066666666667	10.415133333333333	15.447816666666666	5.032683333333333	446553.21875	4418291.976210275	1	1180	0.10656381807920212	6.030948723865131	5.5567507400976	309.0442199707031	309.0538635253906
816	309.15032958984375	13.772783333333333					1	DETECTED	309.1503 m/z @13.77 [CD8368_2.mzXML]	309.15032958984375	13.772783333333333	9.008566666666667	14.529133333333334	5.520566666666667	20120.3515625	734243.3133582457	0	1180	0.28648840947447773	0.5529425555061397	0.10055129753668225	309.1470031738281	309.1519470214844
817	309.2027587890625	12.7892					1	DETECTED	309.2028 m/z @12.79 [CD8368_2.mzXML]	309.2027587890625	12.7892	11.740316666666667	14.763733333333333	3.023416666666666	16353.923828125	428446.25522125233	0	1180	0.458666459077131	1.9487981576607663	3.0006721593336554	309.20147705078125	309.2065124511719
818	309.309814453125	10.446066666666667					1	DETECTED	309.3098 m/z @10.45 [CD8368_2.mzXML]	309.309814453125	10.446066666666667	10.415133333333333	10.546016666666667	0.13088333333333324	9234.06640625	54210.27647241212	0	1180	0.10938595114907557	2.1155711206896437	3.2311422413792874	309.3094177246094	309.3100891113281
819	310.0460510253906	10.47555					1	DETECTED	310.0461 m/z @10.48 [CD8368_2.mzXML]	310.0460510253906	10.47555	10.397733333333333	11.772966666666667	1.375233333333334	1101409.375	9226256.942450203	0	1180	0.10801259882440561	2.0715263172858434	2.2506468370273023	310.0458068847656	310.0472106933594
820	310.1127624511719	19.9345					1	DETECTED	310.1128 m/z @19.93 [CD8368_2.mzXML]	310.1127624511719	19.9345	0.10108333333333334	20.0075	19.90641666666667	1700.4678955078125	1012487.5537849122	0	1180	13.331678421052631	0.5018403284019816	0.003680656803963028	310.1094665527344	310.115234375
821	310.2008056640625	10.603566666666667					1	DETECTED	310.2008 m/z @10.60 [CD8368_2.mzXML]	310.2008056640625	10.603566666666667	9.208816666666667	16.645933333333332	7.437116666666665	21450.38671875	860523.0256321711	0	1180	4.506515693398148	1.9594079418261479	24.01679972133806	310.1969909667969	310.2034912109375
822	310.2735595703125	14.398133333333334					1	DETECTED	310.2736 m/z @14.40 [CD8368_2.mzXML]	310.2735595703125	14.398133333333334	14.1383	15.145199999999999	1.0069	3234.19140625	77974.3862826538	0	1180	0.24151800645861776	1.9375881975625298	2.8751763951250595	310.2725524902344	310.2744445800781
823	310.9119873046875	1.6592					1	DETECTED	310.9120 m/z @1.66 [CD8368_2.mzXML]	310.9119873046875	1.6592	1.5986333333333334	1.7811	0.18246666666666655	88257.9140625	354670.82901660143	0	1180	0.056388852239832365	1.5153823420864554	1.2750587460571994	310.91143798828125	310.9123229980469
824	311.00457763671875	11.85545					1	DETECTED	311.0046 m/z @11.86 [CD8368_2.mzXML]	311.00457763671875	11.85545	9.6234	19.60533333333333	9.98193333333333	3782.36767578125	766907.124113342	0	1180	0.38819396756382574	2.236046086183852	1.8209241984629772	310.9957580566406	311.009033203125
825	311.0502014160156	10.446066666666667					1	DETECTED	311.0502 m/z @10.45 [CD8368_2.mzXML]	311.0502014160156	10.446066666666667	10.415133333333333	11.177233333333334	0.7621000000000002	153584.25	1200199.9133670062	1	1180	0.1099328209573045	5.338219241251814	6.869475276566536	311.04962158203125	311.05072021484375
826	311.12335205078125	8.759733333333333					1	DETECTED	311.1234 m/z @8.76 [CD8368_2.mzXML]	311.12335205078125	8.759733333333333	8.495733333333334	11.772966666666667	3.277233333333333	12279.8232421875	514125.1105546874	0	1180	0.11427440653701382	6.206881313131328	11.413762626262656	311.1228942871094	311.1268005371094
827	311.1506042480469	13.720783333333333					1	DETECTED	311.1506 m/z @13.72 [CD8368_2.mzXML]	311.1506042480469	13.720783333333333	9.640583333333332	13.965883333333332	4.3253	4636.25732421875	496710.1529884032	0	1180	0.16605415743313223	0.5300352923876279	0.06007058477525585	311.141357421875	311.1517028808594
828	311.1660461425781	12.288833333333335					1	DETECTED	311.1660 m/z @12.29 [CD8368_2.mzXML]	311.1660461425781	12.288833333333335	12.165750000000001	16.979833333333332	4.814083333333331	74703.046875	1538646.306051145	1	1180	0.5990964591367014	4.9260640313783925	4.784175695277157	311.1648864746094	311.176025390625
829	311.23614501953125	13.772783333333333					1	DETECTED	311.2361 m/z @13.77 [CD8368_2.mzXML]	311.23614501953125	13.772783333333333	12.2537	14.236883333333333	1.9831833333333329	7834.19189453125	368164.72882849106	0	1180	0.14427370765512215	0.6527565966317408	0.30551319326348153	311.23516845703125	311.24212646484375
830	311.6321105957031	12.8228					1	DETECTED	311.6321 m/z @12.82 [CD8368_2.mzXML]	311.6321105957031	12.8228	12.755616666666667	13.257116666666667	0.5015000000000001	31335.9921875	293448.508819581	0	1180	0.13446188719458085	3.7323244852393436	4.669210944780531	311.6318054199219	311.6337585449219
831	311.99365234375	17.072499999999998					1	DETECTED	311.9937 m/z @17.07 [CD8368_2.mzXML]	311.99365234375	17.072499999999998	9.044283333333334	19.897666666666666	10.853383333333332	2189.91748046875	826016.452442597	0	1180	1.9590092722139616	0.6759523181777607	0.3519046363555213	311.9915466308594	311.99481201171875
832	312.0284729003906	13.152483333333333					1	DETECTED	312.0285 m/z @13.15 [CD8368_2.mzXML]	312.0284729003906	13.152483333333333	9.892516666666667	16.943	7.050483333333334	28781.7890625	1451786.268496583	0	1180	0.25640364035397134	0.9462719255014774	0.7703654212293949	312.021484375	312.0303039550781
833	312.0429382324219	10.47555					1	DETECTED	312.0429 m/z @10.48 [CD8368_2.mzXML]	312.0429382324219	10.47555	6.558800000000001	10.9938	4.435	38266.16796875	477010.145672211	0	1180	0.2990592351738073	3.8803047809770836	0.8323598568814448	312.0426025390625	312.049560546875
834	312.1335754394531	12.8228					1	DETECTED	312.1336 m/z @12.82 [CD8368_2.mzXML]	312.1335754394531	12.8228	8.7238	12.904733333333333	4.180933333333332	10501.7998046875	454359.8985902405	0	1180	0.19204231740482847	0.509994307554688	0.01998861510937591	312.1257019042969	312.1346130371094
835	312.1694030761719	12.288833333333335					1	DETECTED	312.1694 m/z @12.29 [CD8368_2.mzXML]	312.1694030761719	12.288833333333335	3.302833333333333	16.8865	13.58366666666667	14351.318359375	1625077.6580420837	0	1180	0.25600110330794656	0.7558238741746421	0.5116477483492841	312.1634216308594	312.1785888671875
836	312.2157287597656	10.7546					1	DETECTED	312.2157 m/z @10.75 [CD8368_2.mzXML]	312.2157287597656	10.7546	10.667866666666667	10.9938	0.3259333333333334	18653.83203125	149523.7026244506	0	1180	0.11440589624329078	1.8789392774788678	1.8246412277620547	312.2157287597656	312.2165222167969
837	312.2886047363281	13.56805					1	DETECTED	312.2886 m/z @13.57 [CD8368_2.mzXML]	312.2886047363281	13.56805	13.470333333333334	14.763733333333333	1.2933999999999983	9433.9375	227931.83261498992	0	1180	0.2427625749933906	6.618113593723446	12.236227187446891	312.2878723144531	312.2893981933594
838	312.3614501953125	12.06225					1	DETECTED	312.3615 m/z @12.06 [CD8368_2.mzXML]	312.3614501953125	12.06225	2.54345	12.21865	9.6752	14375.9033203125	5235064.5735224625	0	1180	0.11671061086866175	0.5082153212589822	0.017765595283877878	312.3579406738281	312.36224365234375
839	312.65814208984375	1.8659999999999999					1	DETECTED	312.6581 m/z @1.87 [CD8368_2.mzXML]	312.65814208984375	1.8659999999999999	1.8239333333333334	10.9771	9.153166666666667	45630.32421875	1565029.3434157104	0	1180	0.03546571796092257	18.50007567740291	29.6441646684262	312.656005859375	312.65985107421875
840	313.0959167480469	1.5102833333333334					1	DETECTED	313.0959 m/z @1.51 [CD8368_2.mzXML]	313.0959167480469	1.5102833333333334	1.4147833333333333	18.875666666666667	17.460883333333335	18930.26953125	2377752.480522339	0	1180	0.4563389973941383	91.41823734729482	177.50728737050164	313.0929870605469	313.0972595214844
841	313.1429443359375	11.900783333333333					1	DETECTED	313.1429 m/z @11.90 [CD8368_2.mzXML]	313.1429443359375	11.900783333333333	11.885866666666667	12.8562	0.9703333333333326	3492.645263671875	86913.33662676977	0	1180	0.12449754732412366	32.525139664805366	64.05027932961073	313.13421630859375	313.1429443359375
842	313.16650390625	12.306016666666666					1	DETECTED	313.1665 m/z @12.31 [CD8368_2.mzXML]	313.16650390625	12.306016666666666	11.128066666666665	13.454216666666667	2.326150000000002	13104.255859375	493055.4923352049	0	1180	0.2823101391078282	0.9994078163131671	1.009576959967911	313.163330078125	313.1667785644531
843	313.23681640625	12.538766666666668					1	DETECTED	313.2368 m/z @12.54 [CD8368_2.mzXML]	313.23681640625	12.538766666666668	12.505183333333333	12.671116666666668	0.16593333333333504	7000.931640625	34223.221756347724	0	1180	0.0514117071672171	2.4704714640197976	3.940942928039595	313.2354431152344	313.23687744140625
844	313.27288818359375	13.122316666666668					1	DETECTED	313.2729 m/z @13.12 [CD8368_2.mzXML]	313.27288818359375	13.122316666666668	0.11926666666666666	19.550333333333334	19.431066666666666	3113.716552734375	1375965.4119088748	0	1180	13.047175488521882	0.7471734195695111	0.4943468391390224	313.27099609375	313.2755126953125
845	313.7839050292969	1.8659999999999999					1	DETECTED	313.7839 m/z @1.87 [CD8368_2.mzXML]	313.7839050292969	1.8659999999999999	1.8521166666666666	13.983550000000001	12.131433333333334	37891.47265625	1355128.6145314334	0	1180	0.5124656261564442	58.10385370200838	83.87865417246802	313.7829284667969	313.7873229980469
846	314.02862548828125	13.257116666666667					1	DETECTED	314.0286 m/z @13.26 [CD8368_2.mzXML]	314.02862548828125	13.257116666666667	13.07625	14.848283333333335	1.7720333333333347	6887.3603515625	204055.7254505005	0	1180	0.2054717925304992	4.898728345005531	8.797456690011062	314.02655029296875	314.0297546386719
847	314.09881591796875	1.5102833333333334					1	DETECTED	314.0988 m/z @1.51 [CD8368_2.mzXML]	314.09881591796875	1.5102833333333334	1.4500833333333332	11.144516666666668	9.694433333333334	2433.849365234375	892932.860896637	0	1180	9.748607945493164	80.51854928017686	160.0370985603537	314.09356689453125	314.10443115234375
848	314.231689453125	10.9771					1	DETECTED	314.2317 m/z @10.98 [CD8368_2.mzXML]	314.231689453125	10.9771	10.772466666666666	12.045183333333334	1.2727166666666676	225207.46875	2156986.0652815495	1	1180	0.12864901078727442	1.6975145633061826	1.9017123956184283	314.2304382324219	314.2322998046875
849	315.0091247558594	1.8521166666666666					1	DETECTED	315.0091 m/z @1.85 [CD8368_2.mzXML]	315.0091247558594	1.8521166666666666	1.56895	19.78783333333333	18.21888333333333	8194.6943359375	2335614.3125792234	0	1180	0.8501301986499952	32.16989405532667	63.33978811065334	315.00909423828125	315.01812744140625
850	315.0299072265625	1.8521166666666666					1	DETECTED	315.0299 m/z @1.85 [CD8368_2.mzXML]	315.0299072265625	1.8521166666666666	1.8521166666666666	3.37865	1.5265333333333333	12187.8974609375	337713.04324847413	0	1180	0.5578615840693344	null	null	315.0218200683594	315.0394592285156
851	315.0580749511719	2.22995					1	DETECTED	315.0581 m/z @2.23 [CD8368_2.mzXML]	315.0580749511719	2.22995	1.9487666666666668	17.684	15.735233333333333	24143.431640625	1730113.3260772098	0	1180	0.38065192448396346	3.564988608077472	5.044835533038127	315.04913330078125	315.0624694824219
852	315.0789794921875	1.8659999999999999					1	DETECTED	315.0790 m/z @1.87 [CD8368_2.mzXML]	315.0789794921875	1.8659999999999999	1.7665166666666667	18.966666666666665	17.200149999999997	1.3705004E7	3.316598454567364E8	1	1180	0.5199125194018137	18.73495636214844	28.26845917344777	315.0782470703125	315.0882873535156
853	315.13250732421875	11.430283333333334					1	DETECTED	315.1325 m/z @11.43 [CD8368_2.mzXML]	315.13250732421875	11.430283333333334	1.8521166666666666	11.430283333333334	9.578166666666666	11641.62109375	1309889.2737474367	0	1180	9.17280465697692	0.5	null	315.1234130859375	315.1405944824219
854	315.17059326171875	1.8659999999999999					1	DETECTED	315.1706 m/z @1.87 [CD8368_2.mzXML]	315.17059326171875	1.8659999999999999	1.8659999999999999	13.5846	11.7186	12392.0107421875	1996315.383808228	0	1180	10.428665260509364	null	null	315.1607360839844	315.17877197265625
855	315.2350769042969	10.944233333333333					1	DETECTED	315.2351 m/z @10.94 [CD8368_2.mzXML]	315.2350769042969	10.944233333333333	2.37975	11.160950000000001	8.781200000000002	38020.2265625	1402635.2737918696	0	1180	0.12793106281308653	1.9264854910876175	4.016570740071344	315.2344970703125	315.2380676269531
856	316.0825500488281	1.8659999999999999					1	DETECTED	316.0826 m/z @1.87 [CD8368_2.mzXML]	316.0825500488281	1.8659999999999999	1.8239333333333334	10.5183	8.694366666666667	1189789.875	2.897670853410995E7	0	1180	0.041531767971561884	17.6362300414173	28.63488713531772	316.0814514160156	316.0838317871094
857	316.17437744140625	10.5183					1	DETECTED	316.1744 m/z @10.52 [CD8368_2.mzXML]	316.17437744140625	10.5183	10.504416666666666	10.588799999999999	0.08438333333333325	5597.34326171875	18368.532311462488	0	1180	0.07202511209895945	3.0390156062423186	5.078031212484637	316.17437744140625	316.17547607421875
858	316.2470703125	11.111500000000001					1	DETECTED	316.2471 m/z @11.11 [CD8368_2.mzXML]	316.2470703125	11.111500000000001	10.92745	13.360933333333332	2.4334833333333314	498871.6875	3778117.463526502	1	1180	0.09399014750482593	3.0750396158881634	5.0238008372142176	316.2380065917969	316.24798583984375
859	317.08331298828125	1.8659999999999999					1	DETECTED	317.0833 m/z @1.87 [CD8368_2.mzXML]	317.08331298828125	1.8659999999999999	1.8239333333333334	9.450033333333332	7.626099999999998	158600.375	3925533.1649411917	0	1180	0.5368446260948307	18.1016228609434	30.903794834751498	317.0825500488281	317.0857238769531
860	317.1142272949219	1.7665166666666667					1	DETECTED	317.1142 m/z @1.77 [CD8368_2.mzXML]	317.1142272949219	1.7665166666666667	0.5946333333333332	12.4406	11.845966666666667	24764.107421875	2743999.595408692	0	1180	0.4263359050727966	2.724872440817825	16.578749074303822	317.1126403808594	317.11566162109375
861	317.2506103515625	11.111500000000001					1	DETECTED	317.2506 m/z @11.11 [CD8368_2.mzXML]	317.2506103515625	11.111500000000001	11.078216666666666	14.59585	3.5176333333333343	78247.828125	1824003.308114504	0	1180	0.12869927606729092	20.698160016512382	81.48419604221135	317.24359130859375	317.2518005371094
862	317.52752685546875	2.22995					1	DETECTED	317.5275 m/z @2.23 [CD8368_2.mzXML]	317.52752685546875	2.22995	1.8382666666666667	4.46795	2.6296833333333334	22201.8046875	973220.3516434325	0	1180	0.7235871602254935	2.5956713601231964	2.963934421656047	317.5267333984375	317.5306396484375
863	318.0641784667969	15.888166666666667					1	DETECTED	318.0642 m/z @15.89 [CD8368_2.mzXML]	318.0641784667969	15.888166666666667	9.640583333333332	19.09416666666667	9.453583333333338	4481.5126953125	926830.0870689392	0	1180	1.544317028854632	0.7565792106281097	0.528041162681106	318.0581970214844	318.0654602050781
864	318.2474670410156	13.5185					1	DETECTED	318.2475 m/z @13.52 [CD8368_2.mzXML]	318.2474670410156	13.5185	11.111500000000001	17.203	6.091499999999998	7844.63232421875	989786.3489070435	0	1180	3.7037366436589796	1.2653718321562115	1.5307436643124233	318.2423095703125	318.2549133300781
865	318.29925537109375	11.35495					1	DETECTED	318.2993 m/z @11.35 [CD8368_2.mzXML]	318.29925537109375	11.35495	11.294116666666667	12.839400000000001	1.5452833333333338	271990.0625	2064875.6248242771	1	1180	0.12049087391029722	2.2831665018131764	2.416834977532069	318.2979736328125	318.3000793457031
866	318.9690856933594	1.9631					1	DETECTED	318.9691 m/z @1.96 [CD8368_2.mzXML]	318.9690856933594	1.9631	1.7665166666666667	9.7575	7.990983333333333	15794.5478515625	1075596.8665176393	0	1180	0.2579179199026538	20.324671470962272	39.649342941924544	318.9686584472656	318.9761962890625
867	319.06048583984375	16.166083333333333					1	DETECTED	319.0605 m/z @16.17 [CD8368_2.mzXML]	319.06048583984375	16.166083333333333	9.414950000000001	19.678	10.26305	3731.739501953125	938270.9602949831	0	1180	6.311658799969482	0.7600983044822105	0.5201966089644211	319.0574951171875	319.0621337890625
868	319.1283264160156	10.702233333333334					1	DETECTED	319.1283 m/z @10.70 [CD8368_2.mzXML]	319.1283264160156	10.702233333333334	10.308066666666667	10.7546	0.446533333333333	4362.1357421875	54071.9245861204	0	1180	0.10723113555470398	0.5664270613107814	0.13285412262156268	319.1272888183594	319.1288146972656
869	319.16522216796875	9.58895					1	DETECTED	319.1652 m/z @9.59 [CD8368_2.mzXML]	319.16522216796875	9.58895	9.536783333333334	9.657933333333334	0.12115000000000009	3450.17138671875	15648.889151458738	0	1180	0.06606527505545579	1.1611821086262033	1.3223642172524066	319.16412353515625	319.16558837890625
870	319.1937255859375	14.33315					1	DETECTED	319.1937 m/z @14.33 [CD8368_2.mzXML]	319.1937255859375	14.33315	5.75495	16.2579	10.502949999999998	96324.6796875	4608344.728066711	0	1180	0.5286552579979116	2.5465713106859504	0.3798831771835428	319.1838073730469	319.20025634765625
871	319.26226806640625	13.271966666666666					1	DETECTED	319.2623 m/z @13.27 [CD8368_2.mzXML]	319.26226806640625	13.271966666666666	2.3388833333333334	13.534466666666667	11.195583333333333	8945.7744140625	1862319.9706375736	0	1180	0.10220633998261519	0.5120048476718219	0.02400969534364363	319.26116943359375	319.26715087890625
872	320.1972961425781	14.33315					1	DETECTED	320.1973 m/z @14.33 [CD8368_2.mzXML]	320.1972961425781	14.33315	1.0876166666666667	15.759433333333334	14.671816666666667	19032.9296875	1387170.2796628715	0	1180	0.2580896416167704	2.5103789395551517	0.3387007617855356	320.1958312988281	320.2000732421875
873	320.869140625	1.6592					1	DETECTED	320.8691 m/z @1.66 [CD8368_2.mzXML]	320.869140625	1.6592	1.5986333333333334	4.46795	2.8693166666666667	23971.666015625	311575.7191186523	0	1180	0.07428964049901676	1.140230017482228	1.00292501336667	320.86688232421875	320.87896728515625
874	320.9665222167969	1.80965					1	DETECTED	320.9665 m/z @1.81 [CD8368_2.mzXML]	320.9665222167969	1.80965	1.7512666666666665	2.1886333333333337	0.4373666666666671	13031.9541015625	161022.10785180668	0	1180	0.09887292897238265	3.7456465886383064	6.491293177276613	320.9658508300781	320.9673767089844
875	321.2090759277344	12.588983333333335					1	DETECTED	321.2091 m/z @12.59 [CD8368_2.mzXML]	321.2090759277344	12.588983333333335	1.43365	14.969716666666667	13.536066666666667	68339.6953125	2029752.7880637206	0	1180	0.19575976759325187	0.5239124681601832	12.874006584115392	321.2010803222656	321.21478271484375
876	322.0655822753906	12.028916666666667					1	DETECTED	322.0656 m/z @12.03 [CD8368_2.mzXML]	322.0655822753906	12.028916666666667	0.5400666666666667	19.148833333333336	18.608766666666668	87469.1953125	1736254.9594589563	0	1180	0.1009315906131576	3.94841373227475	5.548320863150779	322.05657958984375	322.06591796875
877	322.1205139160156	11.325099999999999					1	DETECTED	322.1205 m/z @11.33 [CD8368_2.mzXML]	322.1205139160156	11.325099999999999	11.259816666666667	11.946733333333333	0.6869166666666651	54968.40625	672782.4841712654	0	1180	0.2780473964496952	4.168824128345425	5.478771474956926	322.11968994140625	322.1219482421875
878	322.2124938964844	12.588983333333335					1	DETECTED	322.2125 m/z @12.59 [CD8368_2.mzXML]	322.2124938964844	12.588983333333335	12.5218	12.87285	0.351049999999999	12813.322265625	159171.1887864988	0	1180	0.18752276009653635	2.6126271396675325	4.225254279335065	322.211669921875	322.2131652832031
879	322.2729797363281	13.877533333333334					1	DETECTED	322.2730 m/z @13.88 [CD8368_2.mzXML]	322.2729797363281	13.877533333333334	13.824733333333334	15.074416666666668	1.2496833333333335	22777.015625	474053.29644616635	0	1180	0.3084359494999056	8.411930562715197	16.403167443649387	322.2728271484375	322.2744445800781
880	323.0206298828125	11.545883333333334					1	DETECTED	323.0206 m/z @11.55 [CD8368_2.mzXML]	323.0206298828125	11.545883333333334	1.80965	11.632116666666667	9.822466666666667	9343.0419921875	3131270.783166565	0	1180	9.68563021759556	0.5044284750776309	0.008856950155261872	323.0176086425781	323.0219421386719
881	323.1631774902344	10.531933333333335					1	DETECTED	323.1632 m/z @10.53 [CD8368_2.mzXML]	323.1631774902344	10.531933333333335	9.909666666666668	11.962766666666665	2.053099999999997	2889.118408203125	193200.0772590026	0	1180	0.439555980391761	1.6496946646668076	2.299389329333615	323.16217041015625	323.1666259765625
882	323.22491455078125	13.877533333333334					1	DETECTED	323.2249 m/z @13.88 [CD8368_2.mzXML]	323.22491455078125	13.877533333333334	1.5102833333333334	15.447816666666666	13.937533333333333	11809.806640625	1429809.2137317504	0	1180	0.42603041357509674	0.5634855498729844	4.575779944931833	323.2242431640625	323.23406982421875
883	323.25457763671875	12.8228					1	DETECTED	323.2546 m/z @12.82 [CD8368_2.mzXML]	323.25457763671875	12.8228	11.756683333333333	13.56805	1.8113666666666663	7267.9326171875	305765.9527313233	0	1180	0.36593230835133284	0.8495161567683327	0.6990323135366654	323.2522888183594	323.25579833984375
884	323.2768859863281	13.912566666666667					1	DETECTED	323.2769 m/z @13.91 [CD8368_2.mzXML]	323.2768859863281	13.912566666666667	13.89495	14.018966666666667	0.12401666666666777	3808.98388671875	24680.78964782726	0	1180	0.2758521011086241	3.5198675496688274	6.039735099337655	323.2758483886719	323.2768859863281
885	324.04559326171875	9.31325					1	DETECTED	324.0456 m/z @9.31 [CD8368_2.mzXML]	324.04559326171875	9.31325	9.2375	10.944233333333333	1.7067333333333323	29603.755859375	500513.0736755062	0	1180	0.0944457725745167	11.774916762051552	16.011635159419953	324.0438537597656	324.0462341308594
886	324.135986328125	11.503833333333334					1	DETECTED	324.1360 m/z @11.50 [CD8368_2.mzXML]	324.135986328125	11.503833333333334	3.302833333333333	17.389499999999998	14.086666666666666	4819510.0	3.474056825017469E7	1	1180	0.08765619718293216	3.948889769227313	3.008882041290816	324.1285400390625	324.13897705078125
887	324.17889404296875	16.720000000000002					1	DETECTED	324.1789 m/z @16.72 [CD8368_2.mzXML]	324.17889404296875	16.720000000000002	0.10108333333333334	19.9525	19.85141666666667	9979.7509765625	2528316.777270508	0	1180	2.722116408994328	0.5972536316546906	0.17336020454718154	324.1774597167969	324.1794128417969
888	324.1913146972656	9.708433333333334					1	DETECTED	324.1913 m/z @9.71 [CD8368_2.mzXML]	324.1913146972656	9.708433333333334	9.657933333333334	11.6174	1.9594666666666658	43743.01953125	701377.2264821787	0	1180	0.08931514871527746	2.0555155923983404	2.7540895026797125	324.1826171875	324.1918029785156
889	325.1401672363281	11.503833333333334					1	DETECTED	325.1402 m/z @11.50 [CD8368_2.mzXML]	325.1401672363281	11.503833333333334	11.461616666666666	12.456466666666667	0.9948500000000013	593417.3125	4229188.9320537215	1	1180	0.09371699364822383	4.196348230166192	4.182208880422413	325.139404296875	325.1408996582031
890	325.17498779296875	17.5005					1	DETECTED	325.1750 m/z @17.50 [CD8368_2.mzXML]	325.17498779296875	17.5005	8.495733333333334	19.98933333333333	11.493599999999997	12530.7763671875	2883898.0481723337	0	1180	2.1068027741597426	0.6381953261790977	0.3790925922608727	325.1737060546875	325.1758728027344
891	325.1950378417969	9.741333333333333					1	DETECTED	325.1950 m/z @9.74 [CD8368_2.mzXML]	325.1950378417969	9.741333333333333	9.657933333333334	12.55555	2.897616666666666	7475.90283203125	362511.19647528086	0	1180	0.0878141181443759	17.37180255795379	33.74360511590758	325.1942443847656	325.2021179199219
892	325.2126770019531	13.345516666666667					1	DETECTED	325.2127 m/z @13.35 [CD8368_2.mzXML]	325.2126770019531	13.345516666666667	12.588983333333335	13.7899	1.2009166666666644	7574.65625	251892.2871074826	0	1180	0.09585471134754542	0.7936971272470922	0.5873942544941844	325.2032775878906	325.21343994140625
893	326.04254150390625	9.31325					1	DETECTED	326.0425 m/z @9.31 [CD8368_2.mzXML]	326.04254150390625	9.31325	9.266866666666665	10.618466666666666	1.3516000000000012	9476.7900390625	191019.61000976563	0	1180	0.10457300194817165	14.569888609413862	28.139777218827724	326.0373840332031	326.0440368652344
894	326.1325378417969	11.503833333333334					1	DETECTED	326.1325 m/z @11.50 [CD8368_2.mzXML]	326.1325378417969	11.503833333333334	11.446116666666667	12.045183333333334	0.5990666666666673	172947.90625	1195315.7366345234	0	1180	0.07988788033331673	2.7639192266881913	2.8673531251590094	326.13153076171875	326.13458251953125
895	326.1775207519531	16.720000000000002					1	DETECTED	326.1775 m/z @16.72 [CD8368_2.mzXML]	326.1775207519531	16.720000000000002	9.467350000000001	18.656333333333336	9.188983333333335	3724.379638671875	1030256.5336224067	0	1180	1.854020079181966	0.6334914364634536	0.2669828729269072	326.17626953125	326.1786804199219
896	327.0078430175781	1.0694166666666667					1	DETECTED	327.0078 m/z @1.07 [CD8368_2.mzXML]	327.0078430175781	1.0694166666666667	0.10108333333333334	19.98933333333333	19.88825	6974.88720703125	4590310.380191892	0	1180	15.069056600690672	10.269320137693631	1.8121689243813746	327.006103515625	327.0133056640625
897	327.0518493652344	11.588516666666667					1	DETECTED	327.0518 m/z @11.59 [CD8368_2.mzXML]	327.0518493652344	11.588516666666667	1.5986333333333334	11.930716666666665	10.332083333333332	28613.421875	6785870.466160888	0	1180	10.024241958594049	0.5171273271459625	0.01713518059619119	327.0507507324219	327.0521545410156
898	327.1739807128906	15.704316666666667					1	DETECTED	327.1740 m/z @15.70 [CD8368_2.mzXML]	327.1739807128906	15.704316666666667	5.442583333333333	19.167166666666667	13.724583333333333	6268.9013671875	2292722.6229539476	0	1180	1.4550079870224017	0.6687263685147408	0.5419996702799429	327.1708679199219	327.1771240234375
899	327.2283020019531	13.877533333333334					1	DETECTED	327.2283 m/z @13.88 [CD8368_2.mzXML]	327.2283020019531	13.877533333333334	12.21865	14.934933333333333	2.716283333333333	57359.09765625	1643076.3902673926	0	1180	0.21253044240960328	0.9278056794813476	0.524742536100271	327.2193908691406	327.22955322265625
900	328.211669921875	12.028916666666667					1	DETECTED	328.2117 m/z @12.03 [CD8368_2.mzXML]	328.211669921875	12.028916666666667	12.011966666666666	12.165750000000001	0.15378333333333494	6714.9912109375	37457.807370849965	0	1180	0.09218264010873689	4.536381514257306	8.072763028514611	328.2106628417969	328.2122497558594
901	328.2472839355469	11.111500000000001					1	DETECTED	328.2473 m/z @11.11 [CD8368_2.mzXML]	328.2472839355469	11.111500000000001	11.061116666666667	11.85545	0.7943333333333324	39702.41015625	363305.94133862393	0	1180	0.11168070027427746	7.65260200865103	3.102665415791802	328.2464599609375	328.24774169921875
902	328.445556640625	1.8659999999999999					1	DETECTED	328.4456 m/z @1.87 [CD8368_2.mzXML]	328.445556640625	1.8659999999999999	1.8659999999999999	2.515616666666667	0.649616666666667	6766.92138671875	147178.53835839845	0	1180	0.44198351317902085	null	null	328.444091796875	328.4468688964844
903	328.6752624511719	13.271966666666666					1	DETECTED	328.6753 m/z @13.27 [CD8368_2.mzXML]	328.6752624511719	13.271966666666666	12.99845	13.601733333333334	0.6032833333333336	8745.5322265625	177725.81520373537	0	1180	0.1702137784669162	1.1028273718847157	1.2056547437694314	328.6733703613281	328.6752624511719
904	328.8978271484375	1.55415					1	DETECTED	328.8978 m/z @1.55 [CD8368_2.mzXML]	328.8978271484375	1.55415	1.4500833333333332	1.6440833333333333	0.19400000000000017	65438.19921875	409003.0643720703	0	1180	0.10190403944887283	0.9151729591900406	0.8771349992683869	328.8973083496094	328.8980407714844
905	328.99822998046875	1.7665166666666667					1	DETECTED	328.9982 m/z @1.77 [CD8368_2.mzXML]	328.99822998046875	1.7665166666666667	0.11926666666666666	20.0075	19.888233333333332	19890.9765625	4621394.811160947	0	1180	17.843203789161677	3.5754827045875253	5.621674659828117	328.9974060058594	329.0058288574219
906	329.1766662597656	12.358283333333333					1	DETECTED	329.1767 m/z @12.36 [CD8368_2.mzXML]	329.1766662597656	12.358283333333333	12.271166666666666	13.391283333333332	1.1201166666666662	9127.302734375	236117.50027612297	0	1180	0.11664860249106823	6.428831069447094	11.857662138894188	329.17523193359375	329.17724609375
907	329.2465515136719	13.772783333333333					1	DETECTED	329.2466 m/z @13.77 [CD8368_2.mzXML]	329.2465515136719	13.772783333333333	11.095133333333333	15.4118	4.316666666666666	89120.109375	2771021.7835422666	1	1180	0.25332265641586815	0.7833816017340441	0.2632129794746109	329.2438659667969	329.2510986328125
908	330.03204345703125	10.460783333333334					1	DETECTED	330.0320 m/z @10.46 [CD8368_2.mzXML]	330.03204345703125	10.460783333333334	10.415133333333333	13.137216666666665	2.722083333333332	13935.7353515625	363848.5732241212	0	1180	0.08672118272331097	29.81471339905061	3.015637322130764	330.03179931640625	330.0391540527344
909	330.2499084472656	13.877533333333334					1	DETECTED	330.2499 m/z @13.88 [CD8368_2.mzXML]	330.2499084472656	13.877533333333334	11.708783333333335	14.662083333333333	2.9532999999999987	12196.0908203125	1075545.275309997	0	1180	2.9510222098239822	0.6808760806916426	0.36175216138328514	330.2444763183594	330.2503662109375
910	330.3360595703125	11.885866666666667					1	DETECTED	330.3361 m/z @11.89 [CD8368_2.mzXML]	330.3360595703125	11.885866666666667	11.838933333333333	11.995666666666667	0.1567333333333334	8506.005859375	52427.39931933585	0	1180	0.10203372255421783	1.669744318181813	2.339488636363626	330.3356628417969	330.3366394042969
911	330.8946228027344	1.5836166666666667					1	DETECTED	330.8946 m/z @1.58 [CD8368_2.mzXML]	330.8946228027344	1.5836166666666667	1.4805833333333331	1.6890666666666665	0.20848333333333335	10215.0166015625	74846.01261010741	0	1180	0.0737787857977954	1.0117275962471672	1.0234551924943347	330.8943176269531	330.9028625488281
912	330.99566650390625	12.028916666666667					1	DETECTED	330.9957 m/z @12.03 [CD8368_2.mzXML]	330.99566650390625	12.028916666666667	0.10108333333333334	20.0075	19.90641666666667	3887.965576171875	1901195.5701370547	0	1180	17.65371946494363	0.8344523313817821	0.639682831293859	330.99462890625	331.0037536621094
913	331.0530700683594	1.8659999999999999					1	DETECTED	331.0531 m/z @1.87 [CD8368_2.mzXML]	331.0530700683594	1.8659999999999999	1.7811	9.909666666666668	8.128566666666668	2054640.125	4.551619593221955E7	1	1180	0.4531265842432102	13.064644267709479	25.30140292124547	331.0523986816406	331.0548095703125
914	331.16522216796875	8.359983333333334					1	DETECTED	331.1652 m/z @8.36 [CD8368_2.mzXML]	331.16522216796875	8.359983333333334	8.140516666666667	8.460583333333334	0.3200666666666674	4730.5830078125	48238.97448364271	0	1180	0.07399338558688484	0.7291919805589301	0.5033481518085886	331.1641540527344	331.16546630859375
915	331.18719482421875	12.148200000000001					1	DETECTED	331.1872 m/z @12.15 [CD8368_2.mzXML]	331.18719482421875	12.148200000000001	12.113666666666667	12.323550000000001	0.20988333333333387	10656.7724609375	84477.91083251905	0	1180	0.24266464715243785	3.038851351351303	5.077702702702606	331.18621826171875	331.18756103515625
916	331.2044677734375	11.160950000000001					1	DETECTED	331.2045 m/z @11.16 [CD8368_2.mzXML]	331.2044677734375	11.160950000000001	11.111500000000001	11.226716666666666	0.11521666666666519	12688.3623046875	64109.6151765129	0	1180	0.14367922704198044	1.1649814627569737	1.3299629255139471	331.2042236328125	331.20465087890625
917	331.22564697265625	11.044166666666666					1	DETECTED	331.2256 m/z @11.04 [CD8368_2.mzXML]	331.22564697265625	11.044166666666666	8.91905	11.095133333333333	2.1760833333333327	8192.650390625	418376.44118872046	0	1180	0.0991040227594624	0.5119914985059646	0.02398299701192916	331.22369384765625	331.2261962890625
918	331.26275634765625	14.831616666666667					1	DETECTED	331.2628 m/z @14.83 [CD8368_2.mzXML]	331.26275634765625	14.831616666666667	11.294116666666667	16.460233333333335	5.166116666666667	15553.0615234375	1201870.9638178702	0	1180	0.6279655320633033	0.6798829632192533	0.3426599041318238	331.2527770996094	331.2639465332031
919	332.0567626953125	1.8659999999999999					1	DETECTED	332.0568 m/z @1.87 [CD8368_2.mzXML]	332.0567626953125	1.8659999999999999	1.8521166666666666	6.418566666666666	4.56645	203849.140625	4426142.220692813	0	1180	0.5296968770129491	66.35238627527883	16.334054336997337	332.0555114746094	332.0576477050781
920	332.16326904296875	10.14745					1	DETECTED	332.1633 m/z @10.15 [CD8368_2.mzXML]	332.16326904296875	10.14745	8.359983333333334	11.226716666666666	2.8667333333333325	209721.5625	4740621.879858516	1	1180	0.2794086828688158	1.0392745272388668	0.841179264792177	332.1619873046875	332.16827392578125
921	332.24212646484375	10.806733333333334					1	DETECTED	332.2421 m/z @10.81 [CD8368_2.mzXML]	332.24212646484375	10.806733333333334	10.702233333333334	10.9771	0.27486666666666615	35483.40234375	292572.677911256	0	1180	0.12742777865017807	2.0637890725264163	1.4964496705894414	332.2420349121094	332.2430419921875
922	333.05108642578125	1.8521166666666666					1	DETECTED	333.0511 m/z @1.85 [CD8368_2.mzXML]	333.05108642578125	1.8521166666666666	1.8521166666666666	5.425466666666667	3.5733500000000005	103023.765625	2770260.443989685	0	1180	0.4266705770192549	null	null	333.0506591796875	333.0535583496094
923	333.1504821777344	13.470333333333334					1	DETECTED	333.1505 m/z @13.47 [CD8368_2.mzXML]	333.1504821777344	13.470333333333334	10.909816666666668	15.2693	4.359483333333332	16966.1015625	791925.1814052431	0	1180	0.14083462721819018	0.8748113654106559	null	333.14056396484375	333.1518249511719
924	333.166748046875	10.14745					1	DETECTED	333.1667 m/z @10.15 [CD8368_2.mzXML]	333.166748046875	10.14745	8.530266666666666	15.109466666666666	6.5792	29478.3984375	1442927.3441799928	0	1180	0.3856202626519156	1.9891693571235267	2.6995117827621264	333.1632995605469	333.17236328125
925	333.1833801269531	11.822783333333332					1	DETECTED	333.1834 m/z @11.82 [CD8368_2.mzXML]	333.1833801269531	11.822783333333332	11.588516666666667	12.671116666666668	1.0826000000000011	31554.80078125	827878.5782314454	0	1180	0.2215270066127708	2.3403590075145866	3.1670973980216264	333.181396484375	333.1840515136719
926	333.20294189453125	12.3752					1	DETECTED	333.2029 m/z @12.38 [CD8368_2.mzXML]	333.20294189453125	12.3752	9.17955	12.621366666666667	3.441816666666666	13023.3818359375	1225915.0641452642	0	1180	0.11240817108592793	0.5385158992171651	0.07703179843433024	333.20208740234375	333.20574951171875
927	333.2452392578125	10.806733333333334					1	DETECTED	333.2452 m/z @10.81 [CD8368_2.mzXML]	333.2452392578125	10.806733333333334	10.719583333333333	10.841116666666666	0.12153333333333372	6999.90185546875	37632.37341247575	0	1180	0.1021721431513285	0.6972652514821118	0.39453050296422354	333.2451477050781	333.2460021972656
928	334.0543518066406	2.2981666666666665					1	DETECTED	334.0544 m/z @2.30 [CD8368_2.mzXML]	334.0543518066406	2.2981666666666665	0.35708333333333336	3.2729333333333335	2.9158500000000003	8966.1083984375	498596.8985744934	0	1180	0.2387009276040053	0.7510883097926417	0.5021766195852834	334.0538330078125	334.05633544921875
929	334.13946533203125	9.7575					1	DETECTED	334.1395 m/z @9.76 [CD8368_2.mzXML]	334.13946533203125	9.7575	9.708433333333334	9.7907	0.0822666666666656	9043.0498046875	33625.336213134986	0	1180	0.0869168556754083	0.8383152173912948	0.6766304347825896	334.13934326171875	334.1396789550781
930	334.83612060546875	1.7360833333333334					1	DETECTED	334.8361 m/z @1.74 [CD8368_2.mzXML]	334.83612060546875	1.7360833333333334	1.6890666666666665	1.7811	0.09203333333333341	13304.5546875	51433.94545117191	0	1180	0.07308724917406106	0.9787309464728773	0.9574618929457547	334.8349914550781	334.8369445800781
931	334.91436767578125	1.5986333333333334					1	DETECTED	334.9144 m/z @1.60 [CD8368_2.mzXML]	334.91436767578125	1.5986333333333334	1.56895	1.6592	0.09024999999999994	60775.63671875	205161.10641137688	0	1180	0.05912771397827821	1.5202133632790582	2.0921037978280044	334.9137268066406	334.9147644042969
932	335.1657409667969	14.221033333333333					1	DETECTED	335.1657 m/z @14.22 [CD8368_2.mzXML]	335.1657409667969	14.221033333333333	10.061783333333333	16.36875	6.306966666666666	106026.671875	5997170.917025083	0	1180	2.7134575273434205	0.7203628020634478	0.3524652920351052	335.1628723144531	335.1670837402344
933	335.21844482421875	12.55555					1	DETECTED	335.2184 m/z @12.56 [CD8368_2.mzXML]	335.21844482421875	12.55555	12.505183333333333	12.772066666666666	0.2668833333333325	25563.63671875	205525.39932299822	0	1180	0.10974789898481951	2.649404367968201	3.503499332863027	335.2178955078125	335.2187805175781
934	336.0746765136719	16.2944					1	DETECTED	336.0747 m/z @16.29 [CD8368_2.mzXML]	336.0746765136719	16.2944	9.450033333333332	19.6235	10.173466666666668	3100.040771484375	827384.6624485176	0	1180	1.15149891523712	0.7432000038961482	0.4864000077922963	336.0732116699219	336.0761413574219
935	336.1694030761719	14.252566666666667					1	DETECTED	336.1694 m/z @14.25 [CD8368_2.mzXML]	336.1694030761719	14.252566666666667	10.9771	16.12888333333333	5.151783333333331	20170.533203125	1467265.3319874879	0	1180	0.622100131323192	0.6557186239666573	0.34479745029531855	336.1676330566406	336.17047119140625
936	336.252685546875	12.165750000000001					1	DETECTED	336.2527 m/z @12.17 [CD8368_2.mzXML]	336.252685546875	12.165750000000001	12.028916666666667	12.3752	0.34628333333333217	9067.69140625	91691.89242547563	0	1180	0.17446798946137676	1.2653471376370213	1.530694275274043	336.2517395019531	336.2531433105469
937	336.6639099121094	13.137216666666665					1	DETECTED	336.6639 m/z @13.14 [CD8368_2.mzXML]	336.6639099121094	13.137216666666665	12.967766666666668	14.0015	1.0337333333333323	25653.998046875	500561.0301909783	0	1180	0.11283465315286811	2.458955258854882	2.6556660545322823	336.662841796875	336.6640930175781
938	336.8869323730469	1.56895					1	DETECTED	336.8869 m/z @1.57 [CD8368_2.mzXML]	336.8869323730469	1.56895	1.4955	9.044283333333334	7.5487833333333345	6369.4541015625	1813980.2391705324	0	1180	7.528665541765117	51.38722486952575	101.7744497390515	336.8851623535156	336.88739013671875
939	337.06134033203125	1.8659999999999999					1	DETECTED	337.0613 m/z @1.87 [CD8368_2.mzXML]	337.06134033203125	1.8659999999999999	1.6739833333333332	19.09416666666667	17.420183333333338	1093679.625	2.0892804402717505E7	1	1180	0.09278314372203766	5.154169113156756	8.79076348268497	337.0598449707031	337.0713195800781
940	337.1662902832031	14.252566666666667					1	DETECTED	337.1663 m/z @14.25 [CD8368_2.mzXML]	337.1662902832031	14.252566666666667	11.144516666666668	15.5943	4.4497833333333325	34239.87890625	1757539.0071777338	0	1180	0.3171672376160668	0.6815348057264384	4.505710690648264	337.16510009765625	337.1677551269531
941	337.1815490722656	12.588983333333335					1	DETECTED	337.1815 m/z @12.59 [CD8368_2.mzXML]	337.1815490722656	12.588983333333335	12.505183333333333	14.0365	1.531316666666667	116411.984375	1723435.8448156735	0	1180	0.17538127395541103	2.9618536250102006	4.5857273895999375	337.1809997558594	337.1823425292969
942	338.2315673828125	12.425033333333333					1	DETECTED	338.2316 m/z @12.43 [CD8368_2.mzXML]	338.2315673828125	12.425033333333333	0.10108333333333334	20.0075	19.90641666666667	627569.5	2.191318116997457E7	1	1180	0.1772049619171927	2.4860816102766234	3.2866075288434637	338.23089599609375	338.2345275878906
943	338.3407897949219	12.588983333333335					1	DETECTED	338.3408 m/z @12.59 [CD8368_2.mzXML]	338.3407897949219	12.588983333333335	12.183333333333334	15.2693	3.085966666666666	132687.890625	5032696.231720703	0	1180	3.021432124042782	3.803730638070572	5.906529927250447	338.3341064453125	338.34423828125
944	339.1617431640625	14.236883333333333					1	DETECTED	339.1617 m/z @14.24 [CD8368_2.mzXML]	339.1617431640625	14.236883333333333	11.160950000000001	15.074416666666668	3.9134666666666664	13156.0078125	1235488.3249735718	0	1180	0.19879999659015546	0.6361429593185811	0.20955111256197784	339.1612243652344	339.16314697265625
945	339.2349853515625	12.40895					1	DETECTED	339.2350 m/z @12.41 [CD8368_2.mzXML]	339.2349853515625	12.40895	0.24711666666666668	19.586833333333335	19.339716666666668	120773.2421875	4170854.434093967	0	1180	0.171361574465978	1.0948739960849392	0.5789623560537217	339.2334289550781	339.2363586425781
946	339.34423828125	12.288833333333335					1	DETECTED	339.3442 m/z @12.29 [CD8368_2.mzXML]	339.34423828125	12.288833333333335	12.113666666666667	13.0446	0.9309333333333338	23976.2109375	647377.8760444334	0	1180	0.20864699585620983	2.8819606128942903	4.130820996931592	339.34320068359375	339.3444519042969
947	340.0400085449219	10.446066666666667					1	DETECTED	340.0400 m/z @10.45 [CD8368_2.mzXML]	340.0400085449219	10.446066666666667	10.415133333333333	15.322000000000001	4.906866666666668	21020.43359375	901144.6800952456	0	1180	0.09934436812586078	79.31357758620653	157.62715517241307	340.0333557128906	340.0403137207031
948	340.1320495605469	10.634783333333333					1	DETECTED	340.1320 m/z @10.63 [CD8368_2.mzXML]	340.1320495605469	10.634783333333333	10.5183	11.078216666666666	0.5599166666666662	30466.8203125	483773.48018573096	0	1180	0.15267750724761697	2.403419659464877	3.1998380918756193	340.13128662109375	340.1324157714844
949	340.247314453125	11.19365					1	DETECTED	340.2473 m/z @11.19 [CD8368_2.mzXML]	340.247314453125	11.19365	11.095133333333333	16.849666666666668	5.754533333333335	19413.265625	1208342.8947119755	0	1180	0.10575820317636264	29.20588732870915	41.95574365266107	340.23748779296875	340.24761962890625
950	340.93115234375	1.6289					1	DETECTED	340.9312 m/z @1.63 [CD8368_2.mzXML]	340.93115234375	1.6289	1.5986333333333334	1.6890666666666665	0.09043333333333314	28995.095703125	102700.63349999984	0	1180	0.12664368540783477	1.49394273127753	1.9878854625550602	340.9303894042969	340.93115234375
951	340.9960021972656	11.19365					1	DETECTED	340.9960 m/z @11.19 [CD8368_2.mzXML]	340.9960021972656	11.19365	11.078216666666666	17.072499999999998	5.994283333333332	3475.936279296875	544732.2553493654	0	1180	4.354666009112977	25.96426508807383	50.92853017614766	340.9948425292969	340.99774169921875
952	341.0308837890625	11.560033333333333					1	DETECTED	341.0309 m/z @11.56 [CD8368_2.mzXML]	341.0308837890625	11.560033333333333	11.517633333333333	12.165750000000001	0.6481166666666685	76133.0078125	578729.5752767943	0	1180	0.09914779559111153	4.036109480905419	4.562646122999927	341.0303039550781	341.0324401855469
953	341.17681884765625	12.60495					1	DETECTED	341.1768 m/z @12.60 [CD8368_2.mzXML]	341.17681884765625	12.60495	12.538766666666668	16.645933333333332	4.107166666666664	11968.6689453125	449194.2438818662	0	1180	0.10637604214133667	31.028708133971413	21.978183792133454	341.1761779785156	341.186767578125
954	341.19866943359375	12.288833333333335					1	DETECTED	341.1987 m/z @12.29 [CD8368_2.mzXML]	341.19866943359375	12.288833333333335	1.5251166666666667	15.888166666666667	14.36305	6233.388671875	1036668.5692888184	0	1180	0.1864298338439685	0.6671975138698992	0.33439502773979857	341.1888427734375	341.2053527832031
955	341.3516540527344	13.930316666666666					1	DETECTED	341.3517 m/z @13.93 [CD8368_2.mzXML]	341.3516540527344	13.930316666666666	13.807350000000001	14.780483333333333	0.9731333333333314	15275.3310546875	291053.04202319303	0	1180	0.3943742745426029	3.5028735488219613	5.014603012601663	341.35107421875	341.3525390625
956	342.0144958496094	8.795066666666665					1	DETECTED	342.0145 m/z @8.80 [CD8368_2.mzXML]	342.0144958496094	8.795066666666665	0.30206666666666665	19.34916666666667	19.047100000000004	7427.8193359375	2485925.4954993892	0	1180	3.9737695378390416	1.12134110443895	1.2426822088779002	342.0122375488281	342.0166931152344
957	342.2629699707031	11.35495					1	DETECTED	342.2630 m/z @11.35 [CD8368_2.mzXML]	342.2629699707031	11.35495	11.2431	12.096316666666667	0.8532166666666665	91943.0703125	892077.7511362315	0	1180	0.12798652792521636	1.4694417944317446	2.635555120925059	342.2618103027344	342.2643127441406
958	342.8677978515625	1.6890666666666665					1	DETECTED	342.8678 m/z @1.69 [CD8368_2.mzXML]	342.8677978515625	1.6890666666666665	1.6739833333333332	1.7953666666666666	0.1213833333333334	20442.828125	111254.7554716798	0	1180	0.10354797303876828	4.023756906077349	7.0475138121546985	342.867431640625	342.8683776855469
959	343.1921081542969	12.288833333333335					1	DETECTED	343.1921 m/z @12.29 [CD8368_2.mzXML]	343.1921081542969	12.288833333333335	11.789583333333333	17.016666666666666	5.227083333333333	37785.55859375	1313260.2460443408	0	1180	0.17054038349938416	5.949787213399853	19.90422502082655	343.1846923828125	343.1943359375
960	343.2659606933594	11.369533333333333					1	DETECTED	343.2660 m/z @11.37 [CD8368_2.mzXML]	343.2659606933594	11.369533333333333	11.369533333333333	19.312833333333334	7.943300000000001	14290.2470703125	1609979.1518110961	0	1180	1.6141313952436942	null	null	343.2572937011719	343.2659606933594
961	343.29449462890625	12.07925					1	DETECTED	343.2945 m/z @12.08 [CD8368_2.mzXML]	343.29449462890625	12.07925	12.028916666666667	13.737816666666667	1.7088999999999999	8122.69873046875	333993.2540213014	0	1180	0.11288648421553482	16.975827814569758	32.951655629139516	343.28460693359375	343.2957763671875
962	344.1960144042969	12.288833333333335					1	DETECTED	344.1960 m/z @12.29 [CD8368_2.mzXML]	344.1960144042969	12.288833333333335	1.4500833333333332	14.121366666666667	12.671283333333333	7844.20654296875	3882713.903339234	0	1180	1.7538151025081135	0.5845361934417406	0.16006658732960186	344.1947937011719	344.2015380859375
963	344.2784423828125	11.489866666666668					1	DETECTED	344.2784 m/z @11.49 [CD8368_2.mzXML]	344.2784423828125	11.489866666666668	11.399583333333334	12.183333333333334	0.7837499999999995	67425.734375	538810.3097842418	0	1180	0.08944925352695599	3.108828672890891	2.7034420999181314	344.2764892578125	344.27935791015625
964	344.6498107910156	13.227733333333333					1	DETECTED	344.6498 m/z @13.23 [CD8368_2.mzXML]	344.6498107910156	13.227733333333333	12.967766666666668	13.56805	0.6002833333333317	17744.427734375	304661.406245422	0	1180	0.2729517347490411	1.0956013005615186	1.179605702921588	344.6485900878906	344.6500244140625
965	344.8647155761719	1.7201333333333333					1	DETECTED	344.8647 m/z @1.72 [CD8368_2.mzXML]	344.8647155761719	1.7201333333333333	1.6890666666666665	1.7512666666666665	0.06220000000000003	13925.3525390625	44167.75666943361	0	1180	0.08349047481722649	1.0010729613733869	1.0021459227467737	344.8645324707031	344.8653869628906
966	344.8753967285156	1.55415					1	DETECTED	344.8754 m/z @1.55 [CD8368_2.mzXML]	344.8753967285156	1.55415	1.43365	1.6289	0.19524999999999992	129133.6171875	703960.1306432493	0	1180	0.08561055651886207	0.8232014463106828	0.6962063101712981	344.874755859375	344.8755798339844
967	345.8791198730469	1.55415					1	DETECTED	345.8791 m/z @1.55 [CD8368_2.mzXML]	345.8791198730469	1.55415	1.4655333333333334	1.56895	0.10341666666666671	7419.09912109375	26303.39026611329	0	1180	0.10376879304153097	0.5835057363174732	0.1472501471149164	345.8780212402344	345.879638671875
968	346.0090637207031	4.92645					1	DETECTED	346.0091 m/z @4.93 [CD8368_2.mzXML]	346.0090637207031	4.92645	0.10108333333333334	20.0075	19.90641666666667	17500.109375	8112163.397363099	0	1180	2.8718895296485525	2.0626843555930123	2.081076836887076	346.0078430175781	346.0102844238281
969	346.1186218261719	11.503833333333334					1	DETECTED	346.1186 m/z @11.50 [CD8368_2.mzXML]	346.1186218261719	11.503833333333334	11.446116666666667	12.358283333333333	0.9121666666666659	337183.125	2533458.3743583392	1	1180	0.08940612251817903	2.878494088738968	3.58270279568213	346.11822509765625	346.1197509765625
970	346.272705078125	13.686900000000001					1	DETECTED	346.2727 m/z @13.69 [CD8368_2.mzXML]	346.272705078125	13.686900000000001	13.635833333333332	14.662083333333333	1.026250000000001	36051.3984375	693774.7255255127	0	1180	0.22917163967654197	8.204061368037749	9.500331490542536	346.2726135253906	346.2746276855469
971	346.2939758300781	12.772066666666666					1	DETECTED	346.2940 m/z @12.77 [CD8368_2.mzXML]	346.2939758300781	12.772066666666666	11.310066666666668	17.259166666666665	5.949099999999998	17003.6875	1413382.9040255118	0	1180	1.4531486609122002	2.034575923392615	0.13597988490497287	346.2857971191406	346.294677734375
972	346.90869140625	1.55415					1	DETECTED	346.9087 m/z @1.55 [CD8368_2.mzXML]	346.90869140625	1.55415	1.4955	1.5986333333333334	0.1031333333333333	6736.47412109375	33167.93829370119	0	1180	0.12223804503916158	0.8792270531400983	0.7584541062801966	346.9078063964844	346.9090881347656
973	347.12200927734375	11.517633333333333					1	DETECTED	347.1220 m/z @11.52 [CD8368_2.mzXML]	347.12200927734375	11.517633333333333	9.961366666666667	12.40895	2.447583333333334	46545.1875	2132124.0126253073	0	1180	1.580216376580287	0.7863637337217279	0.1784350169607665	347.12188720703125	347.1319580078125
974	347.1590270996094	11.226716666666666					1	DETECTED	347.1590 m/z @11.23 [CD8368_2.mzXML]	347.1590270996094	11.226716666666666	9.657933333333334	11.294116666666667	1.6361833333333333	10829.69921875	197010.0506477663	0	1180	0.14950913759557238	0.5214816152644834	0.04286922910449316	347.1586608886719	347.15972900390625
975	347.2207946777344	11.756683333333333					1	DETECTED	347.2208 m/z @11.76 [CD8368_2.mzXML]	347.2207946777344	11.756683333333333	11.061116666666667	12.55555	1.4944333333333333	33949.20703125	530264.1293918452	0	1180	0.07939497474268009	1.0744666032685728	0.21997434306891805	347.2178039550781	347.2214660644531
976	348.0683898925781	9.194483333333332					1	DETECTED	348.0684 m/z @9.19 [CD8368_2.mzXML]	348.0683898925781	9.194483333333332	9.062083333333334	9.397416666666667	0.3353333333333328	2635.294921875	36595.572281372064	0	1180	0.3999531960213929	1.2663645518630513	1.5327291037261028	348.06744384765625	348.06903076171875
977	348.28863525390625	14.61285					1	DETECTED	348.2886 m/z @14.61 [CD8368_2.mzXML]	348.28863525390625	14.61285	12.130733333333334	15.393966666666667	3.263233333333334	3882.518310546875	361236.96329663094	0	1180	0.38033492241030054	0.6573489024824245	0.31469780496484895	348.2882080078125	348.29052734375
978	348.81280517578125	1.7201333333333333					1	DETECTED	348.8128 m/z @1.72 [CD8368_2.mzXML]	348.81280517578125	1.7201333333333333	1.7042666666666666	19.824166666666667	18.1199	14970.7509765625	5092641.453936524	0	1180	0.0918816908909399	571.0052521008394	1141.0105042016787	348.8103332519531	348.81353759765625
979	349.01708984375	3.0956333333333332					1	DETECTED	349.0171 m/z @3.10 [CD8368_2.mzXML]	349.01708984375	3.0956333333333332	2.99375	18.729833333333332	15.736083333333331	3517.87109375	882151.2562417295	0	1180	0.28276547257702633	77.22599378373957	71.93325582098218	349.0152893066406	349.0191345214844
980	349.23614501953125	11.010316666666666					1	DETECTED	349.2361 m/z @11.01 [CD8368_2.mzXML]	349.23614501953125	11.010316666666666	10.9771	12.772066666666666	1.7949666666666655	11110.6943359375	233395.03906878628	0	1180	0.06746682311020002	27.019066733567826	5.477602314487439	349.2325744628906	349.23663330078125
981	350.0908508300781	16.01765					1	DETECTED	350.0909 m/z @16.02 [CD8368_2.mzXML]	350.0908508300781	16.01765	9.708433333333334	19.0575	9.349066666666667	3329.661376953125	666830.601487854	0	1180	1.998031537595189	0.7409055006828635	0.48181100136572713	350.087890625	350.09307861328125
982	350.2169189453125	11.708783333333335					1	DETECTED	350.2169 m/z @11.71 [CD8368_2.mzXML]	350.2169189453125	11.708783333333335	11.662383333333334	11.838933333333333	0.17654999999999887	5390.05126953125	36755.61850842278	0	1180	0.17417517683904293	1.902478448275841	2.804956896551682	350.2159729003906	350.21795654296875
983	350.8099365234375	1.7360833333333334					1	DETECTED	350.8099 m/z @1.74 [CD8368_2.mzXML]	350.8099365234375	1.7360833333333334	1.6890666666666665	1.7811	0.09203333333333341	17489.3125	72229.29616284184	0	1180	0.07737087629030759	0.9787309464728773	0.9574618929457547	350.8096923828125	350.8108825683594
984	350.8918762207031	1.5986333333333334					1	DETECTED	350.8919 m/z @1.60 [CD8368_2.mzXML]	350.8918762207031	1.5986333333333334	1.55415	1.6739833333333332	0.11983333333333324	79152.1875	283795.1527387694	0	1180	0.061928285880686884	1.3292704830222901	1.8501968061995702	350.8914794921875	350.892333984375
985	350.98541259765625	1.6890666666666665					1	DETECTED	350.9854 m/z @1.69 [CD8368_2.mzXML]	350.98541259765625	1.6890666666666665	0.9416	19.34916666666667	18.407566666666668	3252.220703125	1085758.0199622193	0	1180	3.8986287697428263	12.313302711380667	4.680731903754506	350.9841613769531	350.992431640625
986	351.1578674316406	10.14745					1	DETECTED	351.1579 m/z @10.15 [CD8368_2.mzXML]	351.1578674316406	10.14745	10.04455	15.021966666666666	4.977416666666667	3197.73486328125	393943.9743474123	0	1180	0.11207309737052462	24.185698088759317	47.37139617751863	351.1573486328125	351.16265869140625
987	351.2284240722656	13.703983333333333					1	DETECTED	351.2284 m/z @13.70 [CD8368_2.mzXML]	351.2284240722656	13.703983333333333	13.601733333333334	15.074416666666668	1.4726833333333342	80991.78125	1713117.5753947438	1	1180	0.3125832882647561	4.7923784858586504	7.165088681676316	351.22113037109375	351.2289123535156
988	352.16510009765625	9.995149999999999					1	DETECTED	352.1651 m/z @10.00 [CD8368_2.mzXML]	352.16510009765625	9.995149999999999	3.6846	10.078633333333332	6.394033333333333	18946.775390625	1823347.254836303	0	1180	0.0954804971455161	0.5066145845713396	0.014437797738640401	352.1650695800781	352.1714172363281
989	352.23187255859375	13.7899					1	DETECTED	352.2319 m/z @13.79 [CD8368_2.mzXML]	352.23187255859375	13.7899	8.2597	14.56265	6.302949999999999	16647.501953125	969140.1790613406	0	1180	0.1876462956581051	0.5698663701131966	0.5061792025533058	352.2236022949219	352.23211669921875
990	352.89654541015625	1.6739833333333332					1	DETECTED	352.8965 m/z @1.67 [CD8368_2.mzXML]	352.89654541015625	1.6739833333333332	1.4955	1.7512666666666665	0.2557666666666665	42235.8359375	194313.28112573223	0	1180	0.06439672430972831	0.760286257876975	0.4652125595629442	352.8963928222656	352.9007568359375
991	353.0352478027344	1.8659999999999999					1	DETECTED	353.0352 m/z @1.87 [CD8368_2.mzXML]	353.0352478027344	1.8659999999999999	0.37533333333333335	10.9771	10.601766666666666	512768.0	9633004.119326109	0	1180	0.08121561340977324	4.850701548944103	7.980944919988344	353.03131103515625	353.0431213378906
992	353.1775817871094	15.2866					1	DETECTED	353.1776 m/z @15.29 [CD8368_2.mzXML]	353.1775817871094	15.2866	9.450033333333332	17.85	8.39996666666667	5868.06201171875	907169.1122402035	0	1180	0.4684608715097518	0.7195982798106193	0.24613634762606082	353.1759338378906	353.1788330078125
993	353.2351989746094	12.588983333333335					1	DETECTED	353.2352 m/z @12.59 [CD8368_2.mzXML]	353.2351989746094	12.588983333333335	11.72465	15.502199999999998	3.777549999999998	8295.8515625	634568.1952739258	0	1180	2.7411660534205264	2.1852391052834514	3.3704782105669024	353.2278747558594	353.2451477050781
994	354.0547790527344	10.806733333333334					1	DETECTED	354.0548 m/z @10.81 [CD8368_2.mzXML]	354.0547790527344	10.806733333333334	9.824333333333334	10.841116666666666	1.0167833333333327	6291.94580078125	87114.11307348637	0	1180	0.1467235995672418	0.5174996606948965	0.03499932138979289	354.0547790527344	354.0566711425781
995	355.0834655761719	12.045183333333334					1	DETECTED	355.0835 m/z @12.05 [CD8368_2.mzXML]	355.0834655761719	12.045183333333334	12.028916666666667	12.096316666666667	0.06739999999999924	3729.78466796875	12720.345576660098	0	1180	0.1345191477618659	2.0717213114753883	3.1434426229507766	355.0828857421875	355.0839538574219
996	355.1101989746094	11.010316666666666					1	DETECTED	355.1102 m/z @11.01 [CD8368_2.mzXML]	355.1101989746094	11.010316666666666	9.978233333333332	13.720783333333333	3.7425500000000014	27463.001953125	589547.376368714	0	1180	1.0609306195574852	0.7198230397155497	0.23559831425465916	355.10595703125	355.1123352050781
997	355.17193603515625	11.693266666666666					1	DETECTED	355.1719 m/z @11.69 [CD8368_2.mzXML]	355.17193603515625	11.693266666666666	11.632116666666667	12.130733333333334	0.49861666666666693	41947.48828125	335479.108352234	0	1180	0.08672619318256025	3.134434755242335	4.029150061372839	355.171630859375	355.1732482910156
998	355.2621154785156	12.288833333333335					1	DETECTED	355.2621 m/z @12.29 [CD8368_2.mzXML]	355.2621154785156	12.288833333333335	12.011966666666666	12.392249999999999	0.38028333333333286	6806.8271484375	88912.47668676746	0	1180	0.125797264584099	0.6867625812665487	0.37352516253309737	355.2618713378906	355.2630310058594
999	356.0714416503906	10.0958					1	DETECTED	356.0714 m/z @10.10 [CD8368_2.mzXML]	356.0714416503906	10.0958	10.0958	17.57316666666667	7.4773666666666685	13086.923828125	619177.2500963741	0	1180	0.062143541080260434	null	null	356.06842041015625	356.0717468261719
1000	356.2781982421875	11.475833333333332					1	DETECTED	356.2782 m/z @11.48 [CD8368_2.mzXML]	356.2781982421875	11.475833333333332	11.430283333333334	11.870949999999999	0.4406666666666652	38901.4609375	298773.7465837398	0	1180	0.09452753910093392	4.837175265276381	4.21845221741679	356.27783203125	356.27911376953125
1001	356.908935546875	1.6289					1	DETECTED	356.9089 m/z @1.63 [CD8368_2.mzXML]	356.908935546875	1.6289	1.56895	16.812	15.24305	57454.55859375	9610410.433584595	0	1180	0.07491693895827933	126.63434887016687	265.08705628022005	356.9031066894531	356.9095153808594
1002	357.1257629394531	10.3802					1	DETECTED	357.1258 m/z @10.38 [CD8368_2.mzXML]	357.1257629394531	10.3802	10.308066666666667	11.226716666666666	0.9186499999999995	296555.625	1972225.539175293	1	1180	0.09458847275835502	2.1771703328257246	2.1112356630226605	357.1252746582031	357.126708984375
1003	357.214111328125	9.297266666666667					1	DETECTED	357.2141 m/z @9.30 [CD8368_2.mzXML]	357.214111328125	9.297266666666667	9.266866666666665	14.018966666666667	4.752100000000002	5294.60791015625	535401.796970337	0	1180	0.046179386042670245	78.15953947367916	155.31907894735832	357.20697021484375	357.2153015136719
1004	357.277587890625	12.687800000000001					1	DETECTED	357.2776 m/z @12.69 [CD8368_2.mzXML]	357.277587890625	12.687800000000001	11.772966666666667	15.5943	3.8213333333333335	26579.80859375	851549.6883547952	0	1180	0.7034105279267351	2.0885407177992334	0.22993646241994486	357.2763671875	357.279296875
1005	358.06829833984375	10.112866666666667					1	DETECTED	358.0683 m/z @10.11 [CD8368_2.mzXML]	358.06829833984375	10.112866666666667	0.52195	10.182533333333334	9.660583333333333	4589.0361328125	477424.504292572	0	1180	0.07520730182862145	0.5036319086635792	0.007263817327158496	358.06756591796875	358.0729675292969
1006	358.2578430175781	11.027199999999999					1	DETECTED	358.2578 m/z @11.03 [CD8368_2.mzXML]	358.2578430175781	11.027199999999999	10.9938	11.209783333333332	0.21598333333333208	7740.38330078125	57581.438745361076	0	1180	0.1300352925050614	3.233283433133855	5.38825998099917	358.2576599121094	358.2586975097656
1007	358.2945251464844	11.588516666666667					1	DETECTED	358.2945 m/z @11.59 [CD8368_2.mzXML]	358.2945251464844	11.588516666666667	11.545883333333334	11.995666666666667	0.44978333333333254	101821.3515625	658473.0767530514	0	1180	0.07968786752133639	4.366951393588092	3.96137551609358	358.29351806640625	358.2948913574219
1008	358.3673095703125	12.045183333333334					1	DETECTED	358.3673 m/z @12.05 [CD8368_2.mzXML]	358.3673095703125	12.045183333333334	12.028916666666667	12.096316666666667	0.06739999999999924	4143.8310546875	13158.89390283198	0	1180	0.039876417215578996	2.0717213114753883	3.1434426229507766	358.3663024902344	358.3677062988281
1009	359.0433654785156	1.8794499999999998					1	DETECTED	359.0434 m/z @1.88 [CD8368_2.mzXML]	359.0433654785156	1.8794499999999998	1.6739833333333332	17.184	15.510016666666669	375379.90625	7415714.181531131	0	1180	0.3094255415093914	1.2023721965216132	3.6158292010538826	359.04119873046875	359.0452880859375
1010	359.16571044921875	14.0365					1	DETECTED	359.1657 m/z @14.04 [CD8368_2.mzXML]	359.16571044921875	14.0365	12.113666666666667	15.004433333333333	2.890766666666666	14366.6298828125	572218.7201182244	0	1180	0.37733583580541286	0.6910608311901797	0.5683009091720064	359.1648864746094	359.1681213378906
1011	360.1493225097656	11.72465					1	DETECTED	360.1493 m/z @11.72 [CD8368_2.mzXML]	360.1493225097656	11.72465	11.662383333333334	12.045183333333334	0.3827999999999996	17887.74609375	120543.05045654248	0	1180	0.09226502795820757	3.073875802997887	1.9977671604676885	360.1483154296875	360.15008544921875
1012	360.23760986328125	4.389266666666667					1	DETECTED	360.2376 m/z @4.39 [CD8368_2.mzXML]	360.23760986328125	4.389266666666667	3.37865	6.6640500000000005	3.2854000000000005	3718.00341796875	274902.28054959106	0	1180	0.24967225631670598	1.6254432112406614	0.3179109451949721	360.2333984375	360.23895263671875
1013	360.32281494140625	12.392249999999999					1	DETECTED	360.3228 m/z @12.39 [CD8368_2.mzXML]	360.32281494140625	12.392249999999999	12.201066666666666	12.839400000000001	0.6383333333333354	9203.2412109375	203677.94355651885	0	1180	0.2153923129325026	1.6694272513294475	2.338854502658895	360.32208251953125	360.3238220214844
1014	361.16546630859375	14.0365					1	DETECTED	361.1655 m/z @14.04 [CD8368_2.mzXML]	361.16546630859375	14.0365	6.312966666666667	14.18815	7.875183333333333	3771.64208984375	726252.6051021728	0	1180	0.038838994470369315	0.5098173979094197	0.0196347958188394	361.16357421875	361.16949462890625
1015	361.1816101074219	12.148200000000001					1	DETECTED	361.1816 m/z @12.15 [CD8368_2.mzXML]	361.1816101074219	12.148200000000001	11.978883333333332	12.4406	0.46171666666666766	6051.849609375	105137.20662780786	0	1180	0.3971395494505554	1.3634708140564875	1.726941628112975	361.18084716796875	361.18304443359375
1016	361.3119201660156	12.538766666666668					1	DETECTED	361.3119 m/z @12.54 [CD8368_2.mzXML]	361.3119201660156	12.538766666666668	6.980966666666666	15.339816666666668	8.35885	6728.4580078125	979845.7615548706	0	1180	0.3985214550849303	0.7519926949512395	0.4050867271949152	361.30474853515625	361.3144836425781
1017	362.09295654296875	11.517633333333333					1	DETECTED	362.0930 m/z @11.52 [CD8368_2.mzXML]	362.09295654296875	11.517633333333333	11.461616666666666	12.8228	1.3611833333333347	17701.84375	288570.99535607954	0	1180	0.05339768816330981	12.149806605177105	2.2532486791171613	362.0915832519531	362.0948791503906
1018	362.1160888671875	10.944233333333333					1	DETECTED	362.1161 m/z @10.94 [CD8368_2.mzXML]	362.1160888671875	10.944233333333333	10.32665	11.399583333333334	1.0729333333333333	237573.671875	1705308.0320895945	1	1180	0.09859186876107096	2.7375994709463765	3.0594395246289925	362.11328125	362.1170959472656
1019	362.9254455566406	1.6592					1	DETECTED	362.9254 m/z @1.66 [CD8368_2.mzXML]	362.9254455566406	1.6592	0.9601666666666666	1.7360833333333334	0.7759166666666668	104481.1640625	923931.1481950684	0	1180	0.05929232607828738	0.5558583345496894	0.0644314135020765	362.92315673828125	362.9259338378906
1020	363.11962890625	10.944233333333333					1	DETECTED	363.1196 m/z @10.94 [CD8368_2.mzXML]	363.11962890625	10.944233333333333	1.4147833333333333	17.352333333333334	15.937550000000002	40291.9296875	1.0290870406638335E7	0	1180	11.733583710480591	0.5811171036820558	0.15605025370225517	363.10968017578125	363.1202087402344
1021	363.2155456542969	11.325099999999999					1	DETECTED	363.2155 m/z @11.33 [CD8368_2.mzXML]	363.2155456542969	11.325099999999999	8.759733333333333	11.72465	2.9649166666666673	70217.796875	1985861.4414701855	0	1180	0.11235376864340196	0.5779650701833778	0.15327996382660655	363.2055969238281	363.21661376953125
1022	365.071044921875	10.684983333333333					1	DETECTED	365.0710 m/z @10.68 [CD8368_2.mzXML]	365.071044921875	10.684983333333333	10.634783333333333	10.78985	0.15506666666666646	5607.7841796875	35067.62148712149	0	1180	0.17038653125923986	1.5444887118193795	2.088977423638759	365.0699768066406	365.0717468261719
1023	365.1045837402344	11.693266666666666					1	DETECTED	365.1046 m/z @11.69 [CD8368_2.mzXML]	365.1045837402344	11.693266666666666	10.182533333333334	17.165166666666668	6.982633333333334	123643.734375	1621815.8474458014	0	1180	0.13410243466503147	2.359558729090748	1.5347706929108165	365.1009216308594	365.10552978515625
1024	365.1730041503906	11.061116666666667					1	DETECTED	365.1730 m/z @11.06 [CD8368_2.mzXML]	365.1730041503906	11.061116666666667	10.078633333333332	11.226716666666666	1.148083333333334	10515.4765625	239169.68124768027	0	1180	0.27355574619715206	0.5842762387826762	0.1685524775653524	365.171875	365.1749267578125
1025	365.2445068359375	12.967766666666668					1	DETECTED	365.2445 m/z @12.97 [CD8368_2.mzXML]	365.2445068359375	12.967766666666668	12.951783333333333	13.137216666666665	0.18543333333333223	7312.8935546875	53331.912556152434	0	1180	0.1865392694837844	5.800834202293573	10.601668404587146	365.2420349121094	365.24456787109375
1026	366.18463134765625	14.268650000000001					1	DETECTED	366.1846 m/z @14.27 [CD8368_2.mzXML]	366.18463134765625	14.268650000000001	11.095133333333333	15.630799999999999	4.535666666666666	10498.33203125	807232.4924215389	0	1180	0.3878374218490528	0.6605140401251316	0.316235926029961	366.17608642578125	366.185791015625
1027	367.12359619140625	10.47555					1	DETECTED	367.1236 m/z @10.48 [CD8368_2.mzXML]	367.12359619140625	10.47555	1.8931499999999999	11.209783333333332	9.316633333333332	132410.78125	3593254.3872725847	0	1180	0.10461677158336258	1.5100054553491309	1.8855928351436453	367.1209411621094	367.12432861328125
1028	367.15496826171875	12.588983333333335					1	DETECTED	367.1550 m/z @12.59 [CD8368_2.mzXML]	367.15496826171875	12.588983333333335	7.6527666666666665	12.588983333333335	4.9362166666666685	6649.48291015625	678420.9769210821	0	1180	4.402366534041146	0.5	null	367.1483459472656	367.1558837890625
1029	367.1934509277344	13.686900000000001					1	DETECTED	367.1935 m/z @13.69 [CD8368_2.mzXML]	367.1934509277344	13.686900000000001	9.397416666666667	15.180650000000002	5.783233333333335	20381.51171875	960722.3465531612	0	1180	0.2710860599591385	0.6741177064836869	0.09146635675518358	367.1857604980469	367.1973876953125
1030	367.99188232421875	3.7308833333333333					1	DETECTED	367.9919 m/z @3.73 [CD8368_2.mzXML]	367.99188232421875	3.7308833333333333	2.5985	19.641666666666666	17.043166666666664	3477.3564453125	1300480.0007195133	0	1180	6.161945966970731	7.525352133405942	2.9999099450752165	367.9887390136719	367.9928283691406
1031	368.2784423828125	11.475833333333332					1	DETECTED	368.2784 m/z @11.48 [CD8368_2.mzXML]	368.2784423828125	11.475833333333332	11.446116666666667	12.148200000000001	0.7020833333333343	66638.6484375	493938.81432507216	0	1180	0.11075841898326644	4.7625668040474345	7.849927559735073	368.2779235839844	368.2803955078125
1032	368.6261291503906	12.271166666666666					1	DETECTED	368.6261 m/z @12.27 [CD8368_2.mzXML]	368.6261291503906	12.271166666666666	10.01155	12.340816666666665	2.3292666666666655	7584.3671875	432093.46468780545	0	1180	0.07238468764608008	0.515411906149273	0.03082381229854592	368.6258239746094	368.6270446777344
1033	368.8708190917969	1.6890666666666665					1	DETECTED	368.8708 m/z @1.69 [CD8368_2.mzXML]	368.8708190917969	1.6890666666666665	1.6592	1.7811	0.1218999999999999	41089.0859375	159459.29860498026	0	1180	0.06372605446225776	2.040736607142868	3.3325104251424955	368.8702697753906	368.8716125488281
1034	369.0091552734375	1.8794499999999998					1	DETECTED	369.0092 m/z @1.88 [CD8368_2.mzXML]	369.0091552734375	1.8794499999999998	1.7665166666666667	2.6259	0.8593833333333334	43843.46875	762096.3957407228	0	1180	0.2330034965158243	4.2574515955794965	4.892361190544476	369.007568359375	369.0101013183594
1035	369.12066650390625	10.47555					1	DETECTED	369.1207 m/z @10.48 [CD8368_2.mzXML]	369.12066650390625	10.47555	10.02835	10.634783333333333	0.6064333333333334	48316.75390625	360089.95201355027	0	1180	0.10128293108569508	1.5046359098634055	1.9030050016816598	369.1204833984375	369.1285705566406
1036	369.3505554199219	12.588983333333335					1	DETECTED	369.3506 m/z @12.59 [CD8368_2.mzXML]	369.3505554199219	12.588983333333335	0.19256666666666666	19.842333333333332	19.649766666666665	145527.5625	8524428.183342103	1	1180	0.12771632557979018	1.4434385682749475	1.719889549014571	369.3494873046875	369.35345458984375
1037	370.08648681640625	11.822783333333332					1	DETECTED	370.0865 m/z @11.82 [CD8368_2.mzXML]	370.08648681640625	11.822783333333332	11.789583333333333	12.06225	0.2726666666666677	115201.2265625	670332.6719721671	0	1180	0.07464300769185783	3.704915393809388	7.789756927825471	370.0863952636719	370.0870056152344
1038	370.1241149902344	10.47555					1	DETECTED	370.1241 m/z @10.48 [CD8368_2.mzXML]	370.1241149902344	10.47555	10.415133333333333	12.9363	2.521166666666666	9597.787109375	324257.6354951784	0	1180	0.09946191494839596	20.86482758620685	1.820568046361714	370.1239318847656	370.12542724609375
1039	370.2945861816406	11.6174					1	DETECTED	370.2946 m/z @11.62 [CD8368_2.mzXML]	370.2945861816406	11.6174	11.531783333333333	11.930716666666665	0.39893333333333203	110237.9453125	891754.4966791966	0	1180	0.10874265815029638	2.3297644539614484	3.6512210586723803	370.2940979003906	370.2950134277344
1040	370.3539733886719	12.588983333333335					1	DETECTED	370.3540 m/z @12.59 [CD8368_2.mzXML]	370.3539733886719	12.588983333333335	11.399583333333334	16.40545	5.005866666666664	40736.64453125	2056239.5450261228	0	1180	0.19897758610374972	3.0761435828011154	2.829020739756407	370.353271484375	370.35595703125
1041	371.1051330566406	11.095133333333333					1	DETECTED	371.1051 m/z @11.10 [CD8368_2.mzXML]	371.1051330566406	11.095133333333333	5.73775	11.294116666666667	5.556366666666667	77134.984375	1826197.3325264608	1	1180	0.09443760270377766	0.5185709441487294	4.252324235889788	371.0999755859375	371.1054382324219
1042	371.2976379394531	11.632116666666667					1	DETECTED	371.2976 m/z @11.63 [CD8368_2.mzXML]	371.2976379394531	11.632116666666667	11.574166666666667	11.838933333333333	0.2647666666666666	23275.482421875	186032.12847021455	0	1180	0.13171697670559368	2.2289190784249584	3.5759758892295084	371.29718017578125	371.2982482910156
1043	371.3147277832031	0.9601666666666666					1	DETECTED	371.3147 m/z @0.96 [CD8368_2.mzXML]	371.3147277832031	0.9601666666666666	0.10108333333333334	20.0075	19.90641666666667	8248.58984375	3822601.0949109495	0	1180	19.55746440047011	11.585847317877585	9.658035415427573	371.31243896484375	371.3165283203125
1044	371.3570861816406	12.588983333333335					1	DETECTED	371.3571 m/z @12.59 [CD8368_2.mzXML]	371.3570861816406	12.588983333333335	12.165750000000001	12.721233333333334	0.5554833333333331	6594.5625	87825.33578576655	0	1180	0.25430179972380174	0.6562376939434499	0.31247538788689977	371.3558044433594	371.35888671875
1045	372.08343505859375	11.822783333333332					1	DETECTED	372.0834 m/z @11.82 [CD8368_2.mzXML]	372.08343505859375	11.822783333333332	11.806166666666666	12.07925	0.273083333333334	33491.0625	207853.38426013134	0	1180	0.11391827927032949	6.600779870292669	33.545140725292065	372.0829772949219	372.0841979980469
1046	372.1086730957031	11.095133333333333					1	DETECTED	372.1087 m/z @11.10 [CD8368_2.mzXML]	372.1086730957031	11.095133333333333	11.061116666666667	11.226716666666666	0.16559999999999953	13990.17578125	83442.06108813465	0	1180	0.13574595853491367	2.4341009309162485	3.8682018618324965	372.1083984375	372.10943603515625
1047	372.3099670410156	11.756683333333333					1	DETECTED	372.3100 m/z @11.76 [CD8368_2.mzXML]	372.3099670410156	11.756683333333333	0.24711666666666668	19.971166666666665	19.72405	29785.041015625	1682633.7155381478	0	1180	0.08078975314643166	1.8152676970728843	164.33951582073482	372.30853271484375	372.3196716308594
1048	372.88250732421875	1.6289					1	DETECTED	372.8825 m/z @1.63 [CD8368_2.mzXML]	372.88250732421875	1.6289	1.5836166666666667	1.6739833333333332	0.09036666666666648	25025.130859375	101308.82901123044	0	1180	0.06622133284712106	0.9977916820022061	0.9369294801501904	372.8821105957031	372.8828125
1049	372.92449951171875	1.5396666666666665					1	DETECTED	372.9245 m/z @1.54 [CD8368_2.mzXML]	372.92449951171875	1.5396666666666665	1.4805833333333331	1.55415	0.07356666666666678	3576.482666015625	10704.629977661134	0	1180	0.0641944700128958	0.6225669957686888	0.24513399153737758	372.923583984375	372.92498779296875
1050	373.12103271484375	10.02835					1	DETECTED	373.1210 m/z @10.03 [CD8368_2.mzXML]	373.12103271484375	10.02835	1.43365	12.183333333333334	10.749683333333333	308591.125	3847545.5587894986	1	1180	0.09363968042259607	3.3495644363341905	2.1723251713106113	373.1198425292969	373.12835693359375
1051	373.2726745605469	12.288833333333335					1	DETECTED	373.2727 m/z @12.29 [CD8368_2.mzXML]	373.2726745605469	12.288833333333335	12.028916666666667	12.55555	0.5266333333333328	4805.1552734375	82102.57554486068	0	1180	0.3068396289583273	1.013081115742222	1.0261622314844439	373.27142333984375	373.2740783691406
1052	374.3258361816406	12.236266666666667					1	DETECTED	374.3258 m/z @12.24 [CD8368_2.mzXML]	374.3258361816406	12.236266666666667	11.740316666666667	12.472666666666667	0.7323500000000003	3754.345458984375	120627.29832958986	0	1180	0.34416056602260703	0.7383304768625865	0.4766609537251728	374.324951171875	374.3279724121094
1053	374.36224365234375	11.870949999999999					1	DETECTED	374.3622 m/z @11.87 [CD8368_2.mzXML]	374.36224365234375	11.870949999999999	11.85545	11.978883333333332	0.12343333333333284	3533.281982421875	16440.240068237224	0	1180	0.05336364726105458	3.9817204301076643	6.963440860215329	374.3612976074219	374.3638610839844
1054	375.0171203613281	1.8794499999999998					1	DETECTED	375.0171 m/z @1.88 [CD8368_2.mzXML]	375.0171203613281	1.8794499999999998	1.6890666666666665	4.531516666666667	2.8424500000000004	209610.359375	3999886.787881408	0	1180	0.13606992177577015	1.8938734354517872	2.5154169324667133	375.0159606933594	375.0185241699219
1055	376.6241760253906	10.603566666666667					1	DETECTED	376.6242 m/z @10.60 [CD8368_2.mzXML]	376.6241760253906	10.603566666666667	10.165016666666666	11.19365	1.0286333333333335	49932.3203125	394929.9291796874	0	1180	0.07311582779607839	1.0472738065553429	0.34677054075051156	376.6231384277344	376.6248779296875
1056	377.01422119140625	1.8382666666666667					1	DETECTED	377.0142 m/z @1.84 [CD8368_2.mzXML]	377.01422119140625	1.8382666666666667	1.7811	16.830833333333334	15.049733333333334	9688.51171875	3769896.7403549803	0	1180	0.1490439565343309	131.63032069970814	262.2606413994163	377.0137634277344	377.01953125
1057	377.6309509277344	12.288833333333335					1	DETECTED	377.6310 m/z @12.29 [CD8368_2.mzXML]	377.6309509277344	12.288833333333335	9.606333333333334	12.323550000000001	2.7172166666666673	5354.96142578125	506842.18074884044	0	1180	2.6309488714311886	0.506470953712333	0.015204979831144438	377.6309509277344	377.6328125
1058	378.0310363769531	15.5761					1	DETECTED	378.0310 m/z @15.58 [CD8368_2.mzXML]	378.0310363769531	15.5761	9.708433333333334	17.684	7.975566666666667	1557.373291015625	396133.76882601937	0	1180	0.7976073025056927	0.6796199511446913	0.35923990228938263	378.0289001464844	378.0333557128906
1059	378.1105651855469	10.772466666666666					1	DETECTED	378.1106 m/z @10.77 [CD8368_2.mzXML]	378.1105651855469	10.772466666666666	9.026483333333335	10.909816666666668	1.8833333333333329	19583.1328125	301214.36788525456	0	1180	0.11454586944703316	0.8230432963917214	0.6136221621647474	378.1104431152344	378.1143493652344
1060	378.23980712890625	12.392249999999999					1	DETECTED	378.2398 m/z @12.39 [CD8368_2.mzXML]	378.23980712890625	12.392249999999999	11.789583333333333	14.81455	3.0249666666666677	22124.19921875	519788.63837884634	0	1180	0.19970284754801604	0.8950781595246969	2.5492555245258957	378.2390441894531	378.2441711425781
1061	378.899169921875	1.6592					1	DETECTED	378.8992 m/z @1.66 [CD8368_2.mzXML]	378.899169921875	1.6592	1.6136166666666665	8.81275	7.199133333333333	79720.4375	2838926.232801758	0	1180	0.06010133510063542	78.96672760511848	156.93345521023696	378.8961486816406	378.8995361328125
1062	379.0830383300781	12.4892					1	DETECTED	379.0830 m/z @12.49 [CD8368_2.mzXML]	379.0830383300781	12.4892	10.92745	16.9055	5.97805	14081.818359375	892850.5712419738	0	1180	1.6296799758661429	1.9138946694413317	2.8277893388826634	379.08148193359375	379.08868408203125
1063	379.2489929199219	13.029033333333333					1	DETECTED	379.2490 m/z @13.03 [CD8368_2.mzXML]	379.2489929199219	13.029033333333333	12.3752	14.763733333333333	2.388533333333333	6324.4345703125	327541.5726043093	0	1180	0.9045163588361014	1.8265613051236305	0.8567732792905867	379.2419128417969	379.2511291503906
1064	379.2620544433594	15.145199999999999					1	DETECTED	379.2621 m/z @15.15 [CD8368_2.mzXML]	379.2620544433594	15.145199999999999	14.831616666666667	16.350216666666668	1.518600000000001	4155.8232421875	156906.5284212038	0	1180	0.5611200109265155	2.4213659314376947	3.294809210949905	379.25927734375	379.26422119140625
1065	380.25482177734375	12.654616666666668					1	DETECTED	380.2548 m/z @12.65 [CD8368_2.mzXML]	380.25482177734375	12.654616666666668	0.7768333333333334	15.021966666666666	14.245133333333332	25394.681640625	3474896.677980438	0	1180	0.17649163768641074	0.5996545371120031	0.017589514902190392	380.2493591308594	380.26446533203125
1066	381.0252380371094	1.8794499999999998					1	DETECTED	381.0252 m/z @1.88 [CD8368_2.mzXML]	381.0252380371094	1.8794499999999998	1.6890666666666665	2.3932333333333333	0.7041666666666668	95226.3359375	1600921.8867423711	0	1180	0.25003300313671906	1.938291112748614	2.5314773300537494	381.0241394042969	381.0269775390625
1067	381.19403076171875	11.35495					1	DETECTED	381.1940 m/z @11.35 [CD8368_2.mzXML]	381.19403076171875	11.35495	11.294116666666667	11.885866666666667	0.5917499999999993	20364.4921875	218444.642881042	0	1180	0.2590550832887626	4.8636986301370015	4.2036126207693245	381.1934509277344	381.19610595703125
1068	383.1152648925781	1.7953666666666666					1	DETECTED	383.1153 m/z @1.80 [CD8368_2.mzXML]	383.1152648925781	1.7953666666666666	1.7201333333333333	9.329983333333333	7.60985	268450.46875	2726416.05952417	0	1180	0.07013206556678808	3.3359166738304573	4.457426773254791	383.1144714355469	383.1189270019531
1069	383.166015625	13.703983333333333					1	DETECTED	383.1660 m/z @13.70 [CD8368_2.mzXML]	383.166015625	13.703983333333333	13.635833333333332	14.6961	1.0602666666666671	14516.5810546875	292521.7461406553	0	1180	0.36551197073664987	7.778919051112626	14.557838102225253	383.1651306152344	383.16839599609375
1070	383.2099914550781	11.503833333333334					1	DETECTED	383.2100 m/z @11.50 [CD8368_2.mzXML]	383.2099914550781	11.503833333333334	11.446116666666667	17.389499999999998	5.9433833333333315	1540365.25	1.7425258209108945E7	1	1180	0.13669059693453178	4.189832331380554	6.257264334258383	383.20892333984375	383.2113037109375
1071	383.631103515625	10.702233333333334					1	DETECTED	383.6311 m/z @10.70 [CD8368_2.mzXML]	383.631103515625	10.702233333333334	10.667866666666667	10.78985	0.12198333333333267	1547.537109375	8876.781994903502	0	1180	0.06174740806951995	1.774733268671161	2.549466537342322	383.6307678222656	383.6325988769531
1072	384.1142883300781	9.026483333333335					1	DETECTED	384.1143 m/z @9.03 [CD8368_2.mzXML]	384.1142883300781	9.026483333333335	2.0475499999999998	9.115816666666666	7.068266666666666	8390.7333984375	697156.3768288577	0	1180	0.12431987506915121	0.506400213977303	0.012920138703388484	384.1141052246094	384.118408203125
1073	384.8444519042969	1.6739833333333332					1	DETECTED	384.8445 m/z @1.67 [CD8368_2.mzXML]	384.8444519042969	1.6739833333333332	1.6592	18.071666666666665	16.412466666666667	15788.306640625	4487654.5284663085	0	1180	0.07011404642866625	555.1003382187217	1109.2006764374435	384.84368896484375	384.8538513183594
1074	385.2059631347656	11.545883333333334					1	DETECTED	385.2060 m/z @11.55 [CD8368_2.mzXML]	385.2059631347656	11.545883333333334	11.325099999999999	11.946733333333333	0.6216333333333335	57015.07421875	942707.4014658197	0	1180	0.37591975697839075	1.4077904431191859	1.8155808862383715	385.19720458984375	385.2069396972656
1075	385.3085632324219	11.822783333333332					1	DETECTED	385.3086 m/z @11.82 [CD8368_2.mzXML]	385.3085632324219	11.822783333333332	10.078633333333332	16.924333333333333	6.845700000000001	32234.779296875	3333243.799411623	0	1180	3.301823860382507	2.1068463650537783	4.884548050862683	385.3049011230469	385.3100280761719
1076	386.08111572265625	13.56805					1	DETECTED	386.0811 m/z @13.57 [CD8368_2.mzXML]	386.08111572265625	13.56805	0.1375	20.0075	19.87	4344.81396484375	1601923.4102184745	0	1180	7.500217763515526	0.7397314331877697	1.281819357039907	386.0791320800781	386.0910949707031
1077	386.288330078125	11.414633333333335					1	DETECTED	386.2883 m/z @11.41 [CD8368_2.mzXML]	386.288330078125	11.414633333333335	11.369533333333333	11.446116666666667	0.07658333333333367	16407.236328125	54034.02570361374	0	1180	0.09721566316668628	0.8490391722098799	0.6484810856366794	386.2881774902344	386.29010009765625
1078	386.3117980957031	14.33315					1	DETECTED	386.3118 m/z @14.33 [CD8368_2.mzXML]	386.3117980957031	14.33315	11.095133333333333	15.869616666666667	4.774483333333334	5297.37744140625	819570.4914084474	0	1180	3.8501154467882337	0.7372542863172417	0.4745085726344833	386.3109130859375	386.3139343261719
1079	387.1004943847656	10.0958					1	DETECTED	387.1005 m/z @10.10 [CD8368_2.mzXML]	387.1004943847656	10.0958	10.04455	10.218016666666667	0.173466666666668	11907.3203125	68281.49012390146	0	1180	0.09142277999345438	1.692357723577204	2.384715447154408	387.1000061035156	387.10174560546875
1080	387.1793212890625	11.560033333333333					1	DETECTED	387.1793 m/z @11.56 [CD8368_2.mzXML]	387.1793212890625	11.560033333333333	11.503833333333334	13.601733333333334	2.097899999999999	204834.265625	2001708.6193072498	0	1180	0.10289274555580974	3.8544592768285586	4.230260445969179	387.1722106933594	387.1802978515625
1081	387.2549133300781	14.317083333333333					1	DETECTED	387.2549 m/z @14.32 [CD8368_2.mzXML]	387.2549133300781	14.317083333333333	11.838933333333333	14.780483333333333	2.9415499999999994	4209.54541015625	449913.06442718476	0	1180	0.6712078305891698	0.5934971652240583	0.18699433044811659	387.2486877441406	387.25640869140625
1082	388.1826477050781	11.545883333333334					1	DETECTED	388.1826 m/z @11.55 [CD8368_2.mzXML]	388.1826477050781	11.545883333333334	11.531783333333333	11.946733333333333	0.41494999999999926	47664.00390625	359053.44964208885	0	1180	0.10898167238042689	12.884853460408848	16.987841827820517	388.18206787109375	388.18438720703125
1083	390.9909362792969	1.8794499999999998					1	DETECTED	390.9909 m/z @1.88 [CD8368_2.mzXML]	390.9909362792969	1.8794499999999998	1.7665166666666667	2.4202999999999997	0.6537833333333329	38114.31640625	716143.5458594969	0	1180	0.13298106625039807	2.883967222590346	3.729128344525326	390.9901428222656	390.99200439453125
1084	391.283447265625	1.0149166666666667					1	DETECTED	391.2834 m/z @1.01 [CD8368_2.mzXML]	391.283447265625	1.0149166666666667	0.10108333333333334	20.0075	19.90641666666667	11486.62109375	6422768.405252019	0	1180	18.61747351568607	10.891710742294364	12.510328316528373	391.2809143066406	391.2855529785156
1085	392.2777404785156	11.489866666666668					1	DETECTED	392.2777 m/z @11.49 [CD8368_2.mzXML]	392.2777404785156	11.489866666666668	0.19256666666666666	20.0075	19.814933333333332	11544.4462890625	2227889.570994141	0	1180	0.13404042480796186	2.727430239148134	1.983049294545525	392.27728271484375	392.2877197265625
1086	392.7944641113281	1.7512666666666665					1	DETECTED	392.7945 m/z @1.75 [CD8368_2.mzXML]	392.7944641113281	1.7512666666666665	1.7042666666666666	1.7953666666666666	0.09109999999999996	14419.0126953125	52729.89727197261	0	1180	0.05351452617061625	0.9691489361702138	0.9382978723404275	392.7944641113281	392.795654296875
1087	393.2974853515625	1.6440833333333333					1	DETECTED	393.2975 m/z @1.64 [CD8368_2.mzXML]	393.2974853515625	1.6440833333333333	0.8136	19.733	18.9194	6758.62548828125	1836940.0263666378	0	1180	4.733452069517117	3.7150042258594604	6.425911420370426	393.29498291015625	393.30023193359375
1088	394.22247314453125	8.27635					1	DETECTED	394.2225 m/z @8.28 [CD8368_2.mzXML]	394.22247314453125	8.27635	7.916316666666666	8.460583333333334	0.544266666666668	2335.518798828125	39105.10234683241	0	1180	0.23812219626782927	0.7558559392648817	0.5117118785297635	394.2205505371094	394.2232666015625
1089	394.29449462890625	11.6174					1	DETECTED	394.2945 m/z @11.62 [CD8368_2.mzXML]	394.29449462890625	11.6174	3.746166666666667	19.78783333333333	16.041666666666664	15655.0029296875	2614523.0442551267	0	1180	0.046719059471509894	1.019005916057204	1.038011832114408	394.29345703125	394.302001953125
1090	394.873291015625	1.6592					1	DETECTED	394.8733 m/z @1.66 [CD8368_2.mzXML]	394.873291015625	1.6592	1.6136166666666665	1.7042666666666666	0.09065000000000012	30489.361328125	88678.32795190434	0	1180	0.08366008608038222	0.9943327239488087	0.9552161051267656	394.87249755859375	394.8735046386719
1091	395.0818786621094	10.78985					1	DETECTED	395.0819 m/z @10.79 [CD8368_2.mzXML]	395.0818786621094	10.78985	10.737116666666667	10.960766666666666	0.22364999999999924	7140.7216796875	46533.029556945854	0	1180	0.07571707579083053	2.120575221238968	3.241150442477936	395.0810852050781	395.0827331542969
1092	396.30938720703125	11.693266666666666					1	DETECTED	396.3094 m/z @11.69 [CD8368_2.mzXML]	396.30938720703125	11.693266666666666	11.677683333333333	11.838933333333333	0.16125000000000078	11726.7255859375	73786.34877954167	0	1180	0.1219480515525948	5.173796791443745	9.34759358288749	396.30938720703125	396.31048583984375
1093	396.8846435546875	1.5836166666666667					1	DETECTED	396.8846 m/z @1.58 [CD8368_2.mzXML]	396.8846435546875	1.5836166666666667	1.0149166666666667	1.6440833333333333	0.6291666666666667	22243.6171875	125295.68038696286	0	1180	0.04698409692335215	0.5531621827559932	1.9949871679472007	396.880859375	396.8874816894531
1094	396.999267578125	1.8239333333333334					1	DETECTED	396.9993 m/z @1.82 [CD8368_2.mzXML]	396.999267578125	1.8239333333333334	1.6739833333333332	2.3388833333333334	0.6649000000000003	38867.6328125	786626.2712905273	0	1180	0.3094278442154901	2.2170723574524813	3.318693907760501	396.9981689453125	397.000732421875
1095	397.4141540527344	12.358283333333333					1	DETECTED	397.4142 m/z @12.36 [CD8368_2.mzXML]	397.4141540527344	12.358283333333333	3.2133666666666665	14.236883333333333	11.023516666666666	30208.1953125	1355812.4524829402	0	1180	0.4188320752510162	3.6595706577377944	7.167519573717333	397.4126281738281	397.41778564453125
1096	398.325927734375	11.838933333333333					1	DETECTED	398.3259 m/z @11.84 [CD8368_2.mzXML]	398.325927734375	11.838933333333333	11.789583333333333	12.096316666666667	0.30673333333333375	41495.796875	286752.8821433105	0	1180	0.10774254633546931	3.0257884175409218	4.863239352844672	398.3255310058594	398.326416015625
1097	398.7600402832031	13.5185					1	DETECTED	398.7600 m/z @13.52 [CD8368_2.mzXML]	398.7600402832031	13.5185	12.130733333333334	15.484133333333334	3.3534000000000006	15764.2158203125	838429.5427601313	0	1180	0.42370538652750334	1.1117806865825506	1.6991331081242453	398.75897216796875	398.7632141113281
1098	399.2057189941406	10.603566666666667					1	DETECTED	399.2057 m/z @10.60 [CD8368_2.mzXML]	399.2057189941406	10.603566666666667	10.5183	11.044166666666666	0.5258666666666656	8782.8505859375	93832.16160284422	0	1180	0.3549094691896624	3.083659108678619	0.8375961828421764	399.2044677734375	399.20623779296875
1099	399.3296203613281	11.838933333333333					1	DETECTED	399.3296 m/z @11.84 [CD8368_2.mzXML]	399.3296203613281	11.838933333333333	11.838933333333333	14.512633333333333	2.6737	8732.744140625	638736.6113586425	0	1180	0.04291389314001748	null	null	399.3233947753906	399.3297119140625
1100	400.3414001464844	11.962766666666665					1	DETECTED	400.3414 m/z @11.96 [CD8368_2.mzXML]	400.3414001464844	11.962766666666665	11.930716666666665	12.654616666666668	0.7239000000000022	96193.6171875	832258.5450665931	0	1180	0.11439068290389542	6.547870219941933	9.728310339998547	400.3398742675781	400.3417663574219
1101	400.8260498046875	1.7360833333333334					1	DETECTED	400.8260 m/z @1.74 [CD8368_2.mzXML]	400.8260498046875	1.7360833333333334	1.6890666666666665	9.194483333333332	7.505416666666666	15484.38671875	1423516.9998746032	0	1180	0.08406697259922602	79.81655441332816	158.63310882665633	400.8210754394531	400.8269348144531
1102	402.90155029296875	1.5986333333333334					1	DETECTED	402.9016 m/z @1.60 [CD8368_2.mzXML]	402.90155029296875	1.5986333333333334	1.56895	1.6592	0.09024999999999994	44202.3671875	150627.5482104492	0	1180	0.06415178260714183	1.5202133632790582	2.1581880308599475	402.9009094238281	402.9021911621094
1103	403.0070495605469	1.8239333333333334					1	DETECTED	403.0070 m/z @1.82 [CD8368_2.mzXML]	403.0070495605469	1.8239333333333334	1.6739833333333332	2.3388833333333334	0.6649000000000003	113723.59375	1774323.5834636244	0	1180	0.22681961971666298	2.0682345963607123	3.381569790546982	403.0059509277344	403.00775146484375
1104	404.2057800292969	11.560033333333333					1	DETECTED	404.2058 m/z @11.56 [CD8368_2.mzXML]	404.2057800292969	11.560033333333333	11.531783333333333	11.789583333333333	0.2577999999999996	21763.63671875	144512.4492312008	0	1180	0.14327863886396663	4.56283185840709	6.577563414230042	404.2037658691406	404.2063293457031
1105	405.1354064941406	10.56015					1	DETECTED	405.1354 m/z @10.56 [CD8368_2.mzXML]	405.1354064941406	10.56015	10.01155	10.960766666666666	0.9492166666666666	13523.7890625	132156.7880589601	0	1180	0.16832587510437413	1.9512734814991963	2.8527943842168932	405.1324462890625	405.13580322265625
1106	405.20941162109375	11.602766666666668					1	DETECTED	405.2094 m/z @11.60 [CD8368_2.mzXML]	405.20941162109375	11.602766666666668	2.9648499999999998	11.995666666666667	9.030816666666666	3170.36767578125	823705.5769086914	0	1180	0.9564303978082478	0.5227427523997877	0.04548550479957541	405.20623779296875	405.21319580078125
1107	405.4195861816406	12.148200000000001					1	DETECTED	405.4196 m/z @12.15 [CD8368_2.mzXML]	405.4195861816406	12.148200000000001	12.130733333333334	12.271166666666666	0.1404333333333323	6580.75048828125	35748.711209106135	0	1180	0.09829075230594775	4.020038167938731	7.299484503735617	405.41900634765625	405.42071533203125
1108	406.7468566894531	13.345516666666667					1	DETECTED	406.7469 m/z @13.35 [CD8368_2.mzXML]	406.7468566894531	13.345516666666667	6.646583333333334	15.557649999999999	8.911066666666665	14349.8125	1616759.2315483997	0	1180	0.9176104542575398	0.6173863823751413	2.876709801340357	406.74468994140625	406.75042724609375
1109	407.3662109375	11.693266666666666					1	DETECTED	407.3662 m/z @11.69 [CD8368_2.mzXML]	407.3662109375	11.693266666666666	11.6174	13.107483333333333	1.4900833333333328	51175.36328125	678162.8935110483	0	1180	0.0834275411923624	3.3515471303242514	2.1430676753472735	407.3621826171875	407.366943359375
1110	407.7664489746094	14.414183333333334					1	DETECTED	407.7664 m/z @14.41 [CD8368_2.mzXML]	407.7664489746094	14.414183333333334	12.7892	14.730133333333333	1.9409333333333336	4958.98779296875	238396.53666467278	0	1180	0.028720131277033545	0.5972163817064787	0.07604639800392825	407.7578125	407.7669372558594
1111	408.7684020996094	1.7360833333333334					1	DETECTED	408.7684 m/z @1.74 [CD8368_2.mzXML]	408.7684020996094	1.7360833333333334	1.7042666666666666	13.5846	11.880333333333333	19269.04296875	1621618.4847286374	0	1180	0.08766149946851542	186.69984284965855	372.39968569931716	408.76031494140625	408.77606201171875
1112	408.9183349609375	1.6289					1	DETECTED	408.9183 m/z @1.63 [CD8368_2.mzXML]	408.9183349609375	1.6289	1.5836166666666667	1.6890666666666665	0.10544999999999982	47388.30859375	172133.3466873779	0	1180	0.06245984714164732	1.2074745536088176	1.237831609938604	408.9181823730469	408.9194641113281
1113	409.16119384765625	11.545883333333334					1	DETECTED	409.1612 m/z @11.55 [CD8368_2.mzXML]	409.16119384765625	11.545883333333334	0.174	12.183333333333334	12.009333333333334	134286.765625	4086733.3397857035	0	1180	0.11102608582742235	5.021852329797914	7.613501791943817	409.15936279296875	409.16326904296875
1114	409.1868896484375	9.208816666666667					1	DETECTED	409.1869 m/z @9.21 [CD8368_2.mzXML]	409.1868896484375	9.208816666666667	9.133316666666667	17.812833333333334	8.679516666666666	40025.98828125	2078857.7934535523	0	1180	0.08119237118623701	1.0716078840209027	1.01464563828096	409.1864929199219	409.1929626464844
1115	410.16455078125	11.545883333333334					1	DETECTED	410.1646 m/z @11.55 [CD8368_2.mzXML]	410.16455078125	11.545883333333334	0.5400666666666667	11.930716666666665	11.390649999999999	35131.4921875	3541088.36653827	0	1180	11.084112136198755	0.5174831793491017	0.016535913645048653	410.1643371582031	410.173828125
1116	410.2535400390625	3.9664					1	DETECTED	410.2535 m/z @3.97 [CD8368_2.mzXML]	410.2535400390625	3.9664	3.37865	4.709783333333333	1.3311333333333333	2612.831787109375	99812.30902935787	0	1180	0.2787625797947837	1.132397561321423	1.264795122642846	410.2520751953125	410.25518798828125
1117	410.75994873046875	13.07625					1	DETECTED	410.7599 m/z @13.08 [CD8368_2.mzXML]	410.75994873046875	13.07625	1.7811	15.484133333333334	13.703033333333334	8542.8798828125	2841206.3927455456	0	1180	0.9033047143565138	0.5714544021653952	0.1417334794201162	410.7581787109375	410.7659606933594
1118	410.85552978515625	1.6890666666666665					1	DETECTED	410.8555 m/z @1.69 [CD8368_2.mzXML]	410.85552978515625	1.6890666666666665	1.6739833333333332	1.7665166666666667	0.09253333333333358	28433.140625	105129.89782812516	0	1180	0.10448877500373177	3.0674033149171342	5.1348066298342685	410.8550720214844	410.85626220703125
1119	412.7767639160156	13.242533333333334					1	DETECTED	412.7768 m/z @13.24 [CD8368_2.mzXML]	412.7767639160156	13.242533333333334	12.165750000000001	15.05675	2.8909999999999982	8637.8125	458100.0517622682	0	1180	0.762865469631361	1.3424241955206087	1.6303601943070776	412.7737121582031	412.7783508300781
1120	412.9732666015625	1.9348999999999998					1	DETECTED	412.9733 m/z @1.93 [CD8368_2.mzXML]	412.9732666015625	1.9348999999999998	1.80965	2.243466666666667	0.43381666666666696	13319.0126953125	199020.36398779295	0	1180	0.35731034503798	1.7318030605455785	2.2814156725463453	412.97259521484375	412.9738464355469
1121	413.1413879394531	9.36355					1	DETECTED	413.1414 m/z @9.36 [CD8368_2.mzXML]	413.1413879394531	9.36355	9.329983333333333	14.6961	5.366116666666667	3486.6083984375	411812.2340296021	0	1180	0.07663206050437665	79.93222442899578	158.86444885799156	413.1361389160156	413.1501770019531
1122	413.2646484375	1.7512666666666665					1	DETECTED	413.2646 m/z @1.75 [CD8368_2.mzXML]	413.2646484375	1.7512666666666665	0.4668333333333334	19.98933333333333	19.522499999999997	9385.748046875	1836697.084405364	0	1180	11.289725716132768	12.466736191109447	2.142414283823441	413.26287841796875	413.27142333984375
1123	413.3406066894531	14.33315					1	DETECTED	413.3406 m/z @14.33 [CD8368_2.mzXML]	413.3406066894531	14.33315	11.078216666666666	16.961333333333332	5.883116666666666	14941.8037109375	1491927.224945403	0	1180	1.1251058661827944	0.8295477912120063	3.04579422717919	413.3381042480469	413.34173583984375
1124	414.2995300292969	12.21865					1	DETECTED	414.2995 m/z @12.22 [CD8368_2.mzXML]	414.2995300292969	12.21865	11.369533333333333	19.495333333333335	8.125800000000002	24453.39453125	1080042.3941289363	0	1180	0.9754435019416654	2.001766880025389	2.9564625931672524	414.2927551269531	414.3006591796875
1125	414.3438720703125	14.61285					1	DETECTED	414.3439 m/z @14.61 [CD8368_2.mzXML]	414.3438720703125	14.61285	14.018966666666667	15.667466666666666	1.6484999999999985	3213.691650390625	154901.11635986328	0	1180	0.25577810953686253	1.3878988578003544	1.775797715600709	414.340087890625	414.34503173828125
1126	415.21075439453125	11.885866666666667					1	DETECTED	415.2108 m/z @11.89 [CD8368_2.mzXML]	415.21075439453125	11.885866666666667	11.822783333333332	12.588983333333335	0.7662000000000031	399922.75	3160567.4502149667	1	1180	0.09666503487494893	2.8238549989668207	3.7810145065395675	415.20916748046875	415.2112121582031
1127	415.2803039550781	12.671116666666668					1	DETECTED	415.2803 m/z @12.67 [CD8368_2.mzXML]	415.2803039550781	12.671116666666668	0.21078333333333335	13.107483333333333	12.8967	8879.1337890625	1995478.5145834344	0	1180	0.09513978774080023	0.5175102324710413	0.035020464942082705	415.2799072265625	415.2891540527344
1128	416.2143249511719	11.885866666666667					1	DETECTED	416.2143 m/z @11.89 [CD8368_2.mzXML]	416.2143249511719	11.885866666666667	11.838933333333333	12.323550000000001	0.4846166666666676	101564.546875	727530.8406652798	0	1180	0.10232071602238157	3.315309502214872	5.224385924187222	416.21356201171875	416.2145690917969
1129	417.0017395019531	1.8382666666666667					1	DETECTED	417.0017 m/z @1.84 [CD8368_2.mzXML]	417.0017395019531	1.8382666666666667	1.7811	2.3523833333333335	0.5712833333333336	57503.5859375	963175.2021073002	0	1180	0.2490529309356626	4.985691277628859	11.671789954908563	417.00128173828125	417.0030517578125
1130	417.217041015625	11.885866666666667					1	DETECTED	417.2170 m/z @11.89 [CD8368_2.mzXML]	417.217041015625	11.885866666666667	11.838933333333333	12.045183333333334	0.2062500000000007	17187.759765625	93865.94336804205	0	1180	0.09007980941730054	2.197265625	3.3107076392004324	417.216552734375	417.2177429199219
1131	418.7472229003906	13.0446					1	DETECTED	418.7472 m/z @13.04 [CD8368_2.mzXML]	418.7472229003906	13.0446	5.425466666666667	14.900333333333332	9.474866666666665	10642.1357421875	930778.6228056641	0	1180	0.04277354017942159	0.6217811299622877	0.24223471275262684	418.74462890625	418.7493591308594
1132	418.7974548339844	1.7360833333333334					1	DETECTED	418.7975 m/z @1.74 [CD8368_2.mzXML]	418.7974548339844	1.7360833333333334	1.6739833333333332	12.772066666666666	11.098083333333332	28876.078125	9658610.012349486	0	1180	0.10837776293626766	89.35654857756268	177.1598198692958	418.79351806640625	418.7986755371094
1133	418.8794860839844	1.5986333333333334					1	DETECTED	418.8795 m/z @1.60 [CD8368_2.mzXML]	418.8794860839844	1.5986333333333334	1.56895	16.608133333333335	15.039183333333334	44594.1640625	4134332.8154625245	0	1180	0.06494550795631149	253.32706344750184	505.6541268950037	418.87884521484375	418.8884582519531
1134	419.3150329589844	12.3752					1	DETECTED	419.3150 m/z @12.38 [CD8368_2.mzXML]	419.3150329589844	12.3752	0.10108333333333334	19.9525	19.85141666666667	6373.412109375	1360606.0764609678	0	1180	0.3862019874832221	0.9521428582959389	0.9046361875438136	419.3111267089844	419.3190002441406
1135	420.15869140625	11.095133333333333					1	DETECTED	420.1587 m/z @11.10 [CD8368_2.mzXML]	420.15869140625	11.095133333333333	10.504416666666666	11.226716666666666	0.7223000000000006	3436.899169921875	101083.59286663812	0	1180	0.7084780267828563	0.6113760121885844	0.22275202437716884	420.15740966796875	420.15985107421875
1136	420.76263427734375	12.505183333333333					1	DETECTED	420.7626 m/z @12.51 [CD8368_2.mzXML]	420.76263427734375	12.505183333333333	11.693266666666666	14.848283333333335	3.1550166666666684	7351.8154296875	542148.0225750732	0	1180	0.7054304244773775	1.9429436518526129	2.8858873037052257	420.7606201171875	420.7653503417969
1137	420.8840637207031	1.6739833333333332					1	DETECTED	420.8841 m/z @1.67 [CD8368_2.mzXML]	420.8840637207031	1.6739833333333332	1.6592	1.7512666666666665	0.09206666666666652	50451.33203125	142205.97613574172	0	1180	0.05754146853626674	3.113866967305558	5.227733934611116	420.8833923339844	420.88433837890625
1138	421.7821960449219	14.284716666666666					1	DETECTED	421.7822 m/z @14.28 [CD8368_2.mzXML]	421.7821960449219	14.284716666666666	14.104583333333332	15.021966666666666	0.9173833333333334	12996.2099609375	325153.11131628393	0	1180	0.32577700824495714	2.522042154757185	2.7733431761461786	421.78076171875	421.7840576171875
1139	422.09954833984375	11.35495					1	DETECTED	422.0995 m/z @11.35 [CD8368_2.mzXML]	422.09954833984375	11.35495	10.702233333333334	11.399583333333334	0.6973500000000001	11144.58984375	115718.42949401864	0	1180	0.06767470388713903	0.5341904348492201	0.06838086969844015	422.09368896484375	422.099609375
1140	422.16357421875	10.271716666666666					1	DETECTED	422.1636 m/z @10.27 [CD8368_2.mzXML]	422.16357421875	10.271716666666666	10.236166666666666	10.397733333333333	0.1615666666666673	5081.890625	27806.53341015651	0	1180	0.12590730152111895	2.2723863103609623	3.544772620721924	422.16290283203125	422.1643981933594
1141	422.32489013671875	11.822783333333332					1	DETECTED	422.3249 m/z @11.82 [CD8368_2.mzXML]	422.32489013671875	11.822783333333332	4.808833333333333	11.870949999999999	7.0621166666666655	7545.7763671875	1158798.9648358151	0	1180	0.08750880764895719	0.5034336334495304	0.006867266899060718	422.32476806640625	422.3263854980469
1142	422.7603454589844	13.470333333333334					1	DETECTED	422.7603 m/z @13.47 [CD8368_2.mzXML]	422.7603454589844	13.470333333333334	2.8497500000000002	15.145199999999999	12.295449999999999	6537.830078125	1331214.8857806083	0	1180	0.6087765055090397	0.5788500317779154	0.1419465350217824	422.7588806152344	422.762939453125
1143	424.0611572265625	11.503833333333334					1	DETECTED	424.0612 m/z @11.50 [CD8368_2.mzXML]	424.0611572265625	11.503833333333334	11.461616666666666	11.6468	0.1851833333333346	27427.189453125	159636.53129614232	0	1180	0.09613386359212406	2.1932491117251547	3.9405048921752	424.0609436035156	424.0625305175781
1144	424.3415222167969	11.915783333333334					1	DETECTED	424.3415 m/z @11.92 [CD8368_2.mzXML]	424.3415222167969	11.915783333333334	11.870949999999999	12.472666666666667	0.6017166666666682	130629.9140625	962383.2607267454	0	1180	1.5946729230033423	4.555954334726584	4.277277096133864	424.3403015136719	424.3423156738281
1145	424.89599609375	1.6289					1	DETECTED	424.8960 m/z @1.63 [CD8368_2.mzXML]	424.89599609375	1.6289	1.5836166666666667	1.6890666666666665	0.10544999999999982	86649.359375	333597.7415888671	0	1180	0.10368032502122859	1.2167865180046287	1.3145472583688558	424.8954162597656	424.8963623046875
1146	425.37677001953125	11.677683333333333					1	DETECTED	425.3768 m/z @11.68 [CD8368_2.mzXML]	425.37677001953125	11.677683333333333	11.588516666666667	12.165750000000001	0.5772333333333339	33128.73828125	318174.3433922123	0	1180	0.11232913271600076	3.6657249160655305	2.9557776940348597	425.3762512207031	425.3782958984375
1147	426.1686706542969	10.165016666666666					1	DETECTED	426.1687 m/z @10.17 [CD8368_2.mzXML]	426.1686706542969	10.165016666666666	10.130216666666666	10.271716666666666	0.14150000000000063	4750.32373046875	24953.06994903573	0	1180	0.0934874093747613	2.0330459770114677	2.9324315472421167	426.16644287109375	426.1686706542969
1148	426.3570861816406	12.028916666666667					1	DETECTED	426.3571 m/z @12.03 [CD8368_2.mzXML]	426.3570861816406	12.028916666666667	11.885866666666667	17.812833333333334	5.926966666666667	176581.5625	1836126.3840636662	1	1180	0.09928435257996249	0.8624298737024986	4.079020561370585	426.3475341796875	426.35955810546875
1149	426.8294982910156	1.6890666666666665					1	DETECTED	426.8295 m/z @1.69 [CD8368_2.mzXML]	426.8294982910156	1.6890666666666665	1.6592	1.7953666666666666	0.13616666666666655	29392.720703125	133644.0050241699	0	1180	0.08648668862930187	2.279575892857155	3.3519075739798416	426.82867431640625	426.8297424316406
1150	427.05462646484375	9.414950000000001					1	DETECTED	427.0546 m/z @9.41 [CD8368_2.mzXML]	427.05462646484375	9.414950000000001	9.31325	9.606333333333334	0.2930833333333336	17186.275390625	113768.22407971238	0	1180	0.09494656028454962	1.4155237816131006	1.2858814310765372	427.0540466308594	427.0563049316406
1151	428.372802734375	12.148200000000001					1	DETECTED	428.3728 m/z @12.15 [CD8368_2.mzXML]	428.372802734375	12.148200000000001	12.028916666666667	12.588983333333335	0.5600666666666676	24624.580078125	220819.4351798092	0	1180	0.13132093684101598	2.3476316892552727	1.5112769471574625	428.3628234863281	428.373291015625
1152	429.0513000488281	9.414950000000001					1	DETECTED	429.0513 m/z @9.41 [CD8368_2.mzXML]	429.0513000488281	9.414950000000001	0.8871166666666667	9.48475	8.597633333333333	6042.19580078125	842672.8393693239	0	1180	0.09829922026336746	0.5040924814822053	0.008184962964410535	429.0509338378906	429.0611877441406
1153	429.2384033203125	11.430283333333334					1	DETECTED	429.2384 m/z @11.43 [CD8368_2.mzXML]	429.2384033203125	11.430283333333334	1.5836166666666667	11.900783333333333	10.317166666666667	179583.59375	6970828.886753879	1	1180	0.09601428846089455	0.5108943864479899	0.015180252699189623	429.236572265625	429.240966796875
1154	429.37200927734375	12.588983333333335					1	DETECTED	429.3720 m/z @12.59 [CD8368_2.mzXML]	429.37200927734375	12.588983333333335	11.789583333333333	14.662083333333333	2.8725000000000005	7599.9892578125	569749.7277907716	0	1180	0.5334311687016786	1.7966599949962427	2.5933199899924855	429.3702697753906	429.3758239746094
1155	429.7677001953125	14.221033333333333					1	DETECTED	429.7677 m/z @14.22 [CD8368_2.mzXML]	429.7677001953125	14.221033333333333	5.3387	14.882566666666666	9.543866666666666	9942.7333984375	841288.8555722046	0	1180	0.2811534200103729	0.5423118279020878	0.07180661333371989	429.7672424316406	429.7725830078125
1156	430.24127197265625	11.446116666666667					1	DETECTED	430.2413 m/z @11.45 [CD8368_2.mzXML]	430.24127197265625	11.446116666666667	9.58895	11.662383333333334	2.073433333333334	33528.08984375	759532.2015293592	0	1180	2.691548958055588	0.5616566499904331	0.11882836344431963	430.24127197265625	430.2442626953125
1157	430.3884582519531	13.3013					1	DETECTED	430.3885 m/z @13.30 [CD8368_2.mzXML]	430.3884582519531	13.3013	0.24711666666666668	19.861	19.613883333333334	12117.7109375	1474192.4604399411	0	1180	0.4093352103721912	1.1956512637001355	2.0631878713826333	430.37847900390625	430.3930969238281
1158	430.9129943847656	1.6440833333333333					1	DETECTED	430.9130 m/z @1.64 [CD8368_2.mzXML]	430.9129943847656	1.6440833333333333	1.5836166666666667	1.7042666666666666	0.12064999999999992	115161.9296875	446984.510779297	0	1180	0.0588202908578217	0.9957281759189059	0.9706126465916429	430.9125671386719	430.91387939453125
1159	431.17767333984375	12.588983333333335					1	DETECTED	431.1777 m/z @12.59 [CD8368_2.mzXML]	431.17767333984375	12.588983333333335	9.17955	14.797416666666667	5.617866666666666	25028.5703125	947736.0709102177	0	1180	0.1099756410696191	0.8289182054003371	0.11732135806097198	431.1682434082031	431.1785583496094
1160	431.3145446777344	12.755616666666667					1	DETECTED	431.3145 m/z @12.76 [CD8368_2.mzXML]	431.3145446777344	12.755616666666667	12.687800000000001	12.88895	0.20114999999999839	24737.435546875	127785.2699199212	0	1180	0.10121934357644946	1.4830425165888554	2.3193250459760653	431.314208984375	431.3153991699219
1161	432.1805725097656	12.588983333333335					1	DETECTED	432.1806 m/z @12.59 [CD8368_2.mzXML]	432.1805725097656	12.588983333333335	12.288833333333335	12.654616666666668	0.3657833333333329	5652.5908203125	62324.69194274912	0	1180	0.3674403345159405	0.6093342217779985	0.21866844355599688	432.17926025390625	432.1822814941406
1162	432.2375183105469	11.870949999999999					1	DETECTED	432.2375 m/z @11.87 [CD8368_2.mzXML]	432.2375183105469	11.870949999999999	11.838933333333333	13.89495	2.0560166666666664	46171.45703125	495665.7155574951	0	1180	0.10144115394635911	4.6017462540316485	7.038599919548345	432.2364501953125	432.24737548828125
1163	432.3099670410156	12.2537					1	DETECTED	432.3100 m/z @12.25 [CD8368_2.mzXML]	432.3099670410156	12.2537	11.708783333333335	12.772066666666666	1.063283333333331	18955.693359375	411308.8703839104	0	1180	0.13968120141405116	0.9756384768313194	0.34582590982889955	432.307861328125	432.319091796875
1164	432.9762268066406	1.8239333333333334					1	DETECTED	432.9762 m/z @1.82 [CD8368_2.mzXML]	432.9762268066406	1.8239333333333334	1.6890666666666665	19.258333333333333	17.569266666666667	35198.03515625	1931981.054006897	0	1180	0.36555675347701166	2.4158784956238653	3.4007166093425467	432.9705505371094	432.9779357910156
1165	433.1148376464844	11.693266666666666					1	DETECTED	433.1148 m/z @11.69 [CD8368_2.mzXML]	433.1148376464844	11.693266666666666	8.359983333333334	11.822783333333332	3.462799999999998	13186.6982421875	407159.5887341614	0	1180	0.04471191317423617	0.5194277914168711	0.04734577371619016	433.113037109375	433.1223449707031
1166	433.2412414550781	11.900783333333333					1	DETECTED	433.2412 m/z @11.90 [CD8368_2.mzXML]	433.2412414550781	11.900783333333333	11.870949999999999	13.107483333333333	1.236533333333334	10306.3671875	268915.1817871095	0	1180	0.10341699629365309	20.724022346368077	40.448044692736154	433.2315368652344	433.2412414550781
1167	435.1496887207031	12.028916666666667					1	DETECTED	435.1497 m/z @12.03 [CD8368_2.mzXML]	435.1496887207031	12.028916666666667	11.995666666666667	12.148200000000001	0.1525333333333343	8022.8359375	52828.98402905289	0	1180	0.17551442667982187	2.2937343358395674	3.587468671679135	435.1487731933594	435.1509704589844
1168	435.22369384765625	11.027199999999999					1	DETECTED	435.2237 m/z @11.03 [CD8368_2.mzXML]	435.22369384765625	11.027199999999999	10.9938	11.144516666666668	0.15071666666666772	6393.80615234375	38274.951871215526	0	1180	0.10330033453400311	2.256237524950214	3.512475049900428	435.2228088378906	435.2239685058594
1169	435.3326721191406	10.531933333333335					1	DETECTED	435.3327 m/z @10.53 [CD8368_2.mzXML]	435.3326721191406	10.531933333333335	10.47555	11.72465	1.2491000000000003	7132.22509765625	219464.17036804213	0	1180	0.09272298124129641	11.076854862547796	2.5164901616836386	435.327880859375	435.3335876464844
1170	436.8580627441406	1.6739833333333332					1	DETECTED	436.8581 m/z @1.67 [CD8368_2.mzXML]	436.8580627441406	1.6739833333333332	1.6592	1.7512666666666665	0.09206666666666652	39562.12890625	118872.26074902309	0	1180	0.05841722182972875	3.113866967305558	5.227733934611116	436.8575439453125	436.8582458496094
1171	437.1929016113281	11.885866666666667					1	DETECTED	437.1929 m/z @11.89 [CD8368_2.mzXML]	437.1929016113281	11.885866666666667	11.822783333333332	15.25145	3.4286666666666683	243571.515625	2363349.309478668	1	1180	0.11226578853153235	3.5453239920041835	3.7393903075305164	437.1911315917969	437.19378662109375
1172	438.2347412109375	10.32665					1	DETECTED	438.2347 m/z @10.33 [CD8368_2.mzXML]	438.2347412109375	10.32665	10.271716666666666	10.36235	0.0906333333333329	1763.2412109375	7196.380965209946	0	1180	0.08226862506916355	0.8249393203883297	0.6498786407766595	438.23211669921875	438.2350769042969
1173	438.2972412109375	13.33065					1	DETECTED	438.2972 m/z @13.33 [CD8368_2.mzXML]	438.2972412109375	13.33065	13.257116666666667	13.652633333333334	0.3955166666666674	9537.701171875	103737.18319915785	0	1180	0.23190033129406906	2.689369900271978	3.8088734186372393	438.29486083984375	438.2982177734375
1174	438.9845886230469	1.8931499999999999					1	DETECTED	438.9846 m/z @1.89 [CD8368_2.mzXML]	438.9845886230469	1.8931499999999999	1.7201333333333333	18.4745	16.754366666666666	24072.142578125	2189420.377601807	0	1180	0.30917021632215436	48.41836046623641	2.0417302711697065	438.9822998046875	438.9889221191406
1175	440.8695983886719	1.6289					1	DETECTED	440.8696 m/z @1.63 [CD8368_2.mzXML]	440.8695983886719	1.6289	1.5836166666666667	5.772183333333333	4.1885666666666665	37246.75390625	1779079.4188448489	0	1180	0.07649461824000414	46.248435774751556	88.2442947055284	440.86859130859375	440.87078857421875
1176	441.2966613769531	12.392249999999999					1	DETECTED	441.2967 m/z @12.39 [CD8368_2.mzXML]	441.2966613769531	12.392249999999999	4.357866666666666	12.8228	8.464933333333335	4099.4931640625	511205.15981845115	0	1180	0.156182113731413	0.5267942156937995	0.053588431387598966	441.2939147949219	441.2998962402344
1177	442.87890625	1.55415					1	DETECTED	442.8789 m/z @1.55 [CD8368_2.mzXML]	442.87890625	1.55415	1.4655333333333334	1.5986333333333334	0.1331	12784.5126953125	53279.051247375515	0	1180	0.08062232855582874	0.7509873989091601	0.49620148340059156	442.8768615722656	442.8795471191406
1178	443.1905822753906	12.572516666666667					1	DETECTED	443.1906 m/z @12.57 [CD8368_2.mzXML]	443.1905822753906	12.572516666666667	12.538766666666668	12.721233333333334	0.18246666666666655	4415.52392578125	38596.06252709963	0	1180	0.18783277150297017	2.703209876543248	4.406419753086496	443.18927001953125	443.19146728515625
1179	443.4197082519531	12.2537					1	DETECTED	443.4197 m/z @12.25 [CD8368_2.mzXML]	443.4197082519531	12.2537	12.096316666666667	12.425033333333333	0.32871666666666677	4833.07666015625	66600.44150799548	0	1180	0.2557756200643393	1.0443185428359614	1.0886370856719227	443.4164733886719	443.420654296875
1180	444.2383728027344	8.409916666666668					1	DETECTED	444.2384 m/z @8.41 [CD8368_2.mzXML]	444.2383728027344	8.409916666666668	7.9509	8.495733333333334	0.544833333333334	1746.0203857421875	36870.261327667264	0	1180	0.2562122973184504	0.5934788134054675	0.18695762681093497	444.23333740234375	444.2406921386719
1181	445.234130859375	10.960766666666666					1	DETECTED	445.2341 m/z @10.96 [CD8368_2.mzXML]	445.234130859375	10.960766666666666	5.08005	11.095133333333333	6.015083333333333	15484.8017578125	724511.5915713497	0	1180	0.10713675429147074	0.5114243445385058	2.4915701348528523	445.231689453125	445.2342224121094
1182	445.3667297363281	12.772066666666666					1	DETECTED	445.3667 m/z @12.77 [CD8368_2.mzXML]	445.3667297363281	12.772066666666666	12.637866666666667	14.512633333333333	1.874766666666666	6007.94189453125	290575.6120540159	0	1180	0.3860821525517668	6.984972677595725	12.96994535519145	445.36468505859375	445.36865234375
1183	445.3988037109375	12.358283333333333					1	DETECTED	445.3988 m/z @12.36 [CD8368_2.mzXML]	445.3988037109375	12.358283333333333	11.85545	15.339816666666668	3.484366666666668	17068.294921875	945425.3699079589	0	1180	0.2348113851098521	3.4647331786542943	5.929466357308589	445.3976135253906	445.400146484375
1184	446.25323486328125	11.588516666666667					1	DETECTED	446.2532 m/z @11.59 [CD8368_2.mzXML]	446.25323486328125	11.588516666666667	8.795066666666665	13.137216666666665	4.34215	289740.96875	4004011.41968396	0	1180	0.10779563785799873	2.263109611475729	2.529763971241633	446.2510070800781	446.25616455078125
1185	446.88671875	1.6440833333333333					1	DETECTED	446.8867 m/z @1.64 [CD8368_2.mzXML]	446.88671875	1.6440833333333333	1.5836166666666667	1.6890666666666665	0.10544999999999982	73051.0078125	254035.70548754887	0	1180	0.05418342366394002	0.8834097637915473	0.848660914462825	446.8863830566406	446.8874206542969
1186	447.2561950683594	11.662383333333334					1	DETECTED	447.2562 m/z @11.66 [CD8368_2.mzXML]	447.2561950683594	11.662383333333334	11.662383333333334	11.962766666666665	0.3003833333333308	32122.8203125	184874.99366406092	0	1180	0.04254684689102639	null	null	447.2556457519531	447.2569274902344
1187	448.3417053222656	11.900783333333333					1	DETECTED	448.3417 m/z @11.90 [CD8368_2.mzXML]	448.3417053222656	11.900783333333333	11.870949999999999	11.995666666666667	0.12471666666666792	13115.728515625	61937.84894238287	0	1180	0.15167495851372514	2.0902234636871064	3.180446927374213	448.340576171875	448.3421630859375
1188	448.95086669921875	1.9631					1	DETECTED	448.9509 m/z @1.96 [CD8368_2.mzXML]	448.95086669921875	1.9631	1.80965	2.243466666666667	0.43381666666666696	10966.896484375	140362.46271228028	0	1180	0.21967279646337734	1.4135440425763008	1.8270880851526017	448.9491882324219	448.9523620605469
1189	449.2008361816406	12.306016666666666					1	DETECTED	449.2008 m/z @12.31 [CD8368_2.mzXML]	449.2008361816406	12.306016666666666	12.201066666666666	12.704566666666667	0.5035000000000007	15030.0634765625	211071.50001770008	0	1180	0.23459688506046028	2.398761314911854	3.362681500701935	449.1996765136719	449.2017517089844
1190	450.3205871582031	12.288833333333335					1	DETECTED	450.3206 m/z @12.29 [CD8368_2.mzXML]	450.3205871582031	12.288833333333335	12.201066666666666	12.4892	0.28813333333333446	9936.6044921875	103204.81002600078	0	1180	0.13659405035045324	1.6414736042536702	2.2829472085073403	450.3193054199219	450.3222351074219
1191	450.3568115234375	12.99845					1	DETECTED	450.3568 m/z @13.00 [CD8368_2.mzXML]	450.3568115234375	12.99845	0.10108333333333334	20.0075	19.90641666666667	52159.609375	2607582.4081000364	0	1180	0.13610359382701098	7.005083842167857	0.7037980392465288	450.3534240722656	450.36029052734375
1192	452.3733215332031	12.06225					1	DETECTED	452.3733 m/z @12.06 [CD8368_2.mzXML]	452.3733215332031	12.06225	8.10625	12.183333333333334	4.077083333333334	5837.623046875	256674.56291491707	0	1180	0.10181775055155384	0.5153037580047185	0.030607516009437046	452.3682556152344	452.3736572265625
1193	452.8318786621094	1.6739833333333332					1	DETECTED	452.8319 m/z @1.67 [CD8368_2.mzXML]	452.8318786621094	1.6739833333333332	1.6592	8.51295	6.85375	13207.892578125	1176674.9950935058	0	1180	0.061249064640385376	231.80665163472668	462.61330326945335	452.8243103027344	452.8332824707031
1194	453.16705322265625	11.885866666666667					1	DETECTED	453.1671 m/z @11.89 [CD8368_2.mzXML]	453.16705322265625	11.885866666666667	11.85545	12.028916666666667	0.173466666666668	7641.09375	44079.499640991206	0	1180	0.08470296650073372	2.8515068493150193	4.703013698630039	453.1661682128906	453.1681823730469
1195	453.2964172363281	12.755616666666667					1	DETECTED	453.2964 m/z @12.76 [CD8368_2.mzXML]	453.2964172363281	12.755616666666667	12.687800000000001	12.772066666666666	0.08426666666666449	8586.125	28324.58737524374	0	1180	0.06651281857871716	0.6212828704841429	0.2425657409682857	453.2958984375	453.2992248535156
1196	453.34320068359375	10.5183					1	DETECTED	453.3432 m/z @10.52 [CD8368_2.mzXML]	453.34320068359375	10.5183	10.02835	17.165166666666668	7.136816666666668	105805.9453125	1373154.8345762615	0	1180	0.1096024627070431	1.2122712136385756	3.426669134208328	453.34136962890625	453.3452453613281
1197	454.2921142578125	13.07625					1	DETECTED	454.2921 m/z @13.08 [CD8368_2.mzXML]	454.2921142578125	13.07625	12.904733333333333	14.952316666666666	2.0475833333333338	32932.61328125	464344.145150055	0	1180	0.13796905652301383	5.719838268393177	1.2343098589355657	454.28924560546875	454.2943420410156
1198	454.389404296875	12.201066666666666					1	DETECTED	454.3894 m/z @12.20 [CD8368_2.mzXML]	454.389404296875	12.201066666666666	12.165750000000001	12.425033333333333	0.2592833333333324	3717.06689453125	37831.11071582009	0	1180	0.11568574082744298	3.6708352996698275	6.341670599339655	454.3871765136719	454.389404296875
1199	454.9582824707031	1.9631					1	DETECTED	454.9583 m/z @1.96 [CD8368_2.mzXML]	454.9582824707031	1.9631	0.86895	2.2706833333333334	1.4017333333333335	23384.806640625	531131.7596035158	0	1180	0.11028531637728167	0.6420568231176643	0.230912883694075	454.9519958496094	454.9604187011719
1200	458.8565979003906	1.55415					1	DETECTED	458.8566 m/z @1.55 [CD8368_2.mzXML]	458.8565979003906	1.55415	1.4655333333333334	1.5986333333333334	0.1331	27910.140625	119750.55905627442	0	1180	0.09188505793422586	0.74761279339559	0.5175375262362465	458.85552978515625	458.8567810058594
1201	459.247314453125	13.242533333333334					1	DETECTED	459.2473 m/z @13.24 [CD8368_2.mzXML]	459.247314453125	13.242533333333334	12.9363	14.0365	1.100200000000001	25059.2421875	441424.6201648567	0	1180	0.23032037600192368	1.7963426581038346	0.6575479640656788	459.2449645996094	459.2480773925781
1202	460.9649353027344	1.80965					1	DETECTED	460.9649 m/z @1.81 [CD8368_2.mzXML]	460.9649353027344	1.80965	1.7512666666666665	2.1464833333333333	0.39521666666666677	12503.1533203125	131670.1001888428	0	1180	0.04700749585084396	3.3846702826148953	5.769340565229791	460.96453857421875	460.9683532714844
1203	462.86114501953125	1.6592					1	DETECTED	462.8611 m/z @1.66 [CD8368_2.mzXML]	462.86114501953125	1.6592	1.5986333333333334	1.6890666666666665	0.09043333333333314	22914.791015625	68586.54558203123	0	1180	0.07752054024018906	0.7465602641717102	0.5160036982457765	462.8592834472656	462.8631286621094
1204	463.3014221191406	13.029033333333333					1	DETECTED	463.3014 m/z @13.03 [CD8368_2.mzXML]	463.3014221191406	13.029033333333333	0.3201833333333333	18.510833333333334	18.19065	10478.2841796875	2349817.9080035402	0	1180	0.1615839871938114	0.7156686088827865	0.43133721776557293	463.29888916015625	463.30511474609375
1205	464.2181701660156	10.603566666666667					1	DETECTED	464.2182 m/z @10.60 [CD8368_2.mzXML]	464.2181701660156	10.603566666666667	10.56015	10.737116666666667	0.17696666666666694	10158.8056640625	61802.73213793917	0	1180	0.1028535755549349	2.0380038387715653	2.9043960271487	464.2171630859375	464.21856689453125
1206	466.3166809082031	11.962766666666665					1	DETECTED	466.3167 m/z @11.96 [CD8368_2.mzXML]	466.3166809082031	11.962766666666665	11.930716666666665	12.028916666666667	0.09820000000000206	5454.443359375	20640.961543335114	0	1180	0.08018378671381399	1.5319812792512064	2.063962558502413	466.3148193359375	466.3166809082031
1207	468.30712890625	12.671116666666668					1	DETECTED	468.3071 m/z @12.67 [CD8368_2.mzXML]	468.30712890625	12.671116666666668	12.505183333333333	13.737816666666667	1.2326333333333341	94729.1484375	1085077.9550078085	1	1180	0.14624628172740017	1.3553926910408869	1.7427484433977203	468.30615234375	468.308837890625
1208	469.3277893066406	12.06225					1	DETECTED	469.3278 m/z @12.06 [CD8368_2.mzXML]	469.3277893066406	12.06225	11.772966666666667	15.484133333333334	3.711166666666667	4724.7470703125	356492.32263284293	0	1180	0.41664211447776545	6.414414933456238	11.828829866912477	469.323974609375	469.33203125
1209	470.9317626953125	1.9072166666666668					1	DETECTED	470.9318 m/z @1.91 [CD8368_2.mzXML]	470.9317626953125	1.9072166666666668	1.7953666666666666	2.1464833333333333	0.35111666666666674	6764.08984375	91143.19476257324	0	1180	0.19912893225704442	1.5695872448219312	2.1391744896438625	470.93072509765625	470.93359375
1210	471.7367858886719	9.926733333333335					1	DETECTED	471.7368 m/z @9.93 [CD8368_2.mzXML]	471.7367858886719	9.926733333333335	9.909666666666668	9.995149999999999	0.08548333333333069	2404.492431640625	6969.545313415412	0	1180	0.08159183302927353	2.504394531249938	4.008789062499876	471.7359924316406	471.7386474609375
1211	472.2494201660156	11.588516666666667					1	DETECTED	472.2494 m/z @11.59 [CD8368_2.mzXML]	472.2494201660156	11.588516666666667	11.531783333333333	11.806166666666666	0.27438333333333276	16056.2197265625	110080.84998260469	0	1180	0.10159760006017926	2.41818448883664	3.8363689776732803	472.2481689453125	472.2501525878906
1212	472.30242919921875	12.21865					1	DETECTED	472.3024 m/z @12.22 [CD8368_2.mzXML]	472.30242919921875	12.21865	1.0149166666666667	12.472666666666667	11.45775	13662.6005859375	1262214.3419491267	0	1180	0.17455105581675845	0.5113362510115675	0.023918209852341728	472.29852294921875	472.30352783203125
1213	474.2834777832031	11.885866666666667					1	DETECTED	474.2835 m/z @11.89 [CD8368_2.mzXML]	474.2834777832031	11.885866666666667	0.9601666666666666	12.920549999999999	11.960383333333333	1016456.6875	1.481651253530878E7	1	1180	0.08137275875638394	2.832656859422366	3.7172213235332072	474.27655029296875	474.2846984863281
1214	474.8334655761719	1.55415					1	DETECTED	474.8335 m/z @1.55 [CD8368_2.mzXML]	474.8334655761719	1.55415	1.4655333333333334	1.5986333333333334	0.1331	21540.48046875	95741.848913086	0	1180	0.07638096189644661	0.7509873989091601	0.4922056682554665	474.8333435058594	474.83489990234375
1215	475.2878112792969	11.885866666666667					1	DETECTED	475.2878 m/z @11.89 [CD8368_2.mzXML]	475.2878112792969	11.885866666666667	7.05215	12.55555	5.5034	268515.03125	3.3522109097247317E7	0	1180	0.08759857054071851	0.5692720922133762	0.04363515287480132	475.2870788574219	475.2968444824219
1216	475.3248596191406	10.5183					1	DETECTED	475.3249 m/z @10.52 [CD8368_2.mzXML]	475.3248596191406	10.5183	10.271716666666666	11.209783333333332	0.9380666666666659	37246.30859375	297448.99793548544	0	1180	0.09418995260671537	2.344511220462224	2.2205921849531096	475.321533203125	475.3264465332031
1217	478.2917785644531	12.88895					1	DETECTED	478.2918 m/z @12.89 [CD8368_2.mzXML]	478.2917785644531	12.88895	12.755616666666667	13.315683333333334	0.5600666666666676	37015.62890625	473649.32698364253	0	1180	0.11253368145030151	2.100250000000011	3.200500000000022	478.2905578613281	478.2964782714844
1218	478.3281555175781	13.167399999999999					1	DETECTED	478.3282 m/z @13.17 [CD8368_2.mzXML]	478.3281555175781	13.167399999999999	11.588516666666667	15.4118	3.8232833333333325	63965.125	2217051.582023224	0	1180	0.22007736225369534	1.043216759609893	0.6343684310820645	478.32568359375	478.3312683105469
1219	478.3877868652344	12.588983333333335					1	DETECTED	478.3878 m/z @12.59 [CD8368_2.mzXML]	478.3877868652344	12.588983333333335	0.6855833333333333	19.203833333333332	18.51825	25089.34765625	2167627.9423693833	0	1180	0.5615620741169369	0.697036844147592	3.3149712660178876	478.38543701171875	478.3930358886719
1220	479.2951354980469	12.920549999999999					1	DETECTED	479.2951 m/z @12.92 [CD8368_2.mzXML]	479.2951354980469	12.920549999999999	12.839400000000001	12.982966666666666	0.14356666666666484	9079.3046875	59499.91398266571	0	1180	0.09429063396863846	0.8845758882727631	0.7691517765455264	479.294189453125	479.29632568359375
1221	479.3915710449219	12.588983333333335					1	DETECTED	479.3916 m/z @12.59 [CD8368_2.mzXML]	479.3915710449219	12.588983333333335	0.57645	16.664566666666666	16.088116666666664	8053.90673828125	1652445.8473070373	0	1180	0.593965709905369	0.6696387939263434	0.3392775878526869	479.38800048828125	479.3935852050781
1222	480.34375	13.470333333333334					1	DETECTED	480.3438 m/z @13.47 [CD8368_2.mzXML]	480.34375	13.470333333333334	13.33065	14.44675	1.1160999999999994	64024.82421875	1064165.3782390144	0	1180	0.20071314325904943	3.286589462645324	3.647864741243001	480.34234619140625	480.3459167480469
1223	482.3229064941406	12.88895					1	DETECTED	482.3229 m/z @12.89 [CD8368_2.mzXML]	482.3229064941406	12.88895	6.506233333333333	15.4118	8.905566666666665	35830.2109375	2068829.8758276985	0	1180	0.18921327917532516	13.9165756808086	34.2266234819845	482.3174133300781	482.3251953125
1224	482.35888671875	13.877533333333334					1	DETECTED	482.3589 m/z @13.88 [CD8368_2.mzXML]	482.35888671875	13.877533333333334	13.486133333333333	14.900333333333332	1.4141999999999992	55386.36328125	1225695.6472295527	0	1180	0.278129577042991	1.9232332285466986	2.3997864125573636	482.34893798828125	482.36102294921875
1225	483.3619384765625	13.877533333333334					1	DETECTED	483.3619 m/z @13.88 [CD8368_2.mzXML]	483.3619384765625	13.877533333333334	1.0331	14.56265	13.52955	14105.34375	4598519.5494997855	0	1180	0.10962346030139614	0.5269433015061122	0.05198595266448475	483.3546142578125	483.3633728027344
1226	484.08197021484375	11.19365					1	DETECTED	484.0820 m/z @11.19 [CD8368_2.mzXML]	484.08197021484375	11.19365	5.73775	11.946733333333333	6.208983333333332	178081.015625	2607118.1561987014	1	1180	0.12811921334888154	1.0638254643411718	0.8576791861892775	484.0748291015625	484.08453369140625
1227	486.07769775390625	11.2431					1	DETECTED	486.0777 m/z @11.24 [CD8368_2.mzXML]	486.07769775390625	11.2431	10.772466666666666	11.369533333333333	0.5970666666666666	59192.3359375	675494.9526047366	0	1180	0.1371402941941131	0.711912227422332	0.4472688240212699	486.07672119140625	486.0787353515625
1228	487.31884765625	14.4961					1	DETECTED	487.3188 m/z @14.50 [CD8368_2.mzXML]	487.31884765625	14.4961	9.691983333333333	15.814816666666667	6.122833333333334	43911.8203125	1798958.0464075948	0	1180	0.45676840356563275	1.3638266113024777	1.7159305842781785	487.31597900390625	487.3209228515625
1229	489.33563232421875	15.649133333333333					1	DETECTED	489.3356 m/z @15.65 [CD8368_2.mzXML]	489.33563232421875	15.649133333333333	9.995149999999999	18.14466666666667	8.14951666666667	23849.857421875	2444375.2492051353	0	1180	1.6462945018939088	0.7536852550979495	0.41331935896762484	489.3301696777344	489.338623046875
1230	490.28839111328125	12.671116666666668					1	DETECTED	490.2884 m/z @12.67 [CD8368_2.mzXML]	490.28839111328125	12.671116666666668	12.505183333333333	12.772066666666666	0.2668833333333325	7613.7412109375	63150.282202148046	0	1180	0.5498752886208571	0.8041884290879763	0.593993221852464	490.2868347167969	490.2912292480469
1231	491.5555725097656	13.197766666666666					1	DETECTED	491.5556 m/z @13.20 [CD8368_2.mzXML]	491.5555725097656	13.197766666666666	13.092083333333333	13.534466666666667	0.4423833333333338	13746.73046875	191608.4879082035	0	1180	0.23770106335537733	2.0929664090837425	null	491.5552673339844	491.5604248046875
1232	493.7781677246094	13.167399999999999					1	DETECTED	493.7782 m/z @13.17 [CD8368_2.mzXML]	493.7781677246094	13.167399999999999	13.122316666666668	13.438216666666667	0.3158999999999992	11044.451171875	136009.8590124509	0	1180	0.2394460609861575	3.5035120147876264	6.007024029575253	493.77764892578125	493.77947998046875
1233	494.3228454589844	12.7892					1	DETECTED	494.3228 m/z @12.79 [CD8368_2.mzXML]	494.3228454589844	12.7892	12.60495	14.3654	1.7604499999999987	182398.78125	2254850.5215239245	1	1180	0.1520591764736814	1.4347226412428817	2.1786167691791416	494.3216247558594	494.3255920410156
1234	496.3372802734375	13.152483333333333					1	DETECTED	496.3373 m/z @13.15 [CD8368_2.mzXML]	496.3372802734375	13.152483333333333	10.56015	19.9525	9.39235	3985257.0	7.53491547821054E7	1	1180	0.23353518622092828	1.9746988430989152	1.7873097374849252	496.3369140625	496.3414611816406
1235	497.3420715332031	13.197766666666666					1	DETECTED	497.3421 m/z @13.20 [CD8368_2.mzXML]	497.3420715332031	13.197766666666666	11.061116666666667	15.304183333333333	4.243066666666666	830274.875	1.8327513813848276E7	0	1180	0.2998983588368205	0.713180824490618	0.4623409594498443	497.3406677246094	497.3440246582031
1236	498.89984130859375	1.6440833333333333					1	DETECTED	498.8998 m/z @1.64 [CD8368_2.mzXML]	498.89984130859375	1.6440833333333333	1.5986333333333334	1.6592	0.06056666666666666	29904.67578125	79545.31061328144	0	1180	0.06128494093457215	0.6662999633296663	0.3325999266593327	498.8997802734375	498.90087890625
1237	499.3480224609375	13.152483333333333					1	DETECTED	499.3480 m/z @13.15 [CD8368_2.mzXML]	499.3480224609375	13.152483333333333	13.06035	13.5846	0.5242500000000003	17406.6875	260127.8422949225	0	1180	0.2759925968913226	2.845061505065136	3.5109140993847916	499.3438720703125	499.3490295410156
1238	500.077880859375	9.450033333333332					1	DETECTED	500.0779 m/z @9.45 [CD8368_2.mzXML]	500.077880859375	9.450033333333332	2.2981666666666665	11.144516666666668	8.846350000000001	7107.69482421875	834993.9514705503	0	1180	1.02470590921439	0.6184644102239044	0.033297848661030235	500.07513427734375	500.0799255371094
1239	500.2803649902344	11.885866666666667					1	DETECTED	500.2804 m/z @11.89 [CD8368_2.mzXML]	500.2803649902344	11.885866666666667	11.838933333333333	13.07625	1.2373166666666666	52056.6328125	518377.21720111097	0	1180	0.08048044298255697	2.8039426445740334	3.7599369256062323	500.27313232421875	500.28192138671875
1240	501.1887512207031	13.21265					1	DETECTED	501.1888 m/z @13.21 [CD8368_2.mzXML]	501.1887512207031	13.21265	13.107483333333333	14.712950000000001	1.6054666666666684	12256.275390625	586380.6166381843	0	1180	0.27425767091715514	7.632963549920723	14.265927099841447	501.1863708496094	501.19659423828125
1241	502.0730285644531	10.960766666666666					1	DETECTED	502.0730 m/z @10.96 [CD8368_2.mzXML]	502.0730285644531	10.960766666666666	9.414950000000001	10.9938	1.5788499999999992	2704.533447265625	109476.75980212392	0	1180	0.0834712932847701	0.5106847513180737	0.021369502636147415	502.0723876953125	502.0769348144531
1242	502.1109924316406	10.308066666666667					1	DETECTED	502.1110 m/z @10.31 [CD8368_2.mzXML]	502.1109924316406	10.308066666666667	10.130216666666666	10.446066666666667	0.3158500000000011	9654.5087890625	86327.12856231701	0	1180	0.13757317933790603	0.8516498315088549	0.7453749702990669	502.1095886230469	502.1122741699219
1243	502.2916259765625	12.839400000000001					1	DETECTED	502.2916 m/z @12.84 [CD8368_2.mzXML]	502.2916259765625	12.839400000000001	12.704566666666667	13.0446	0.3400333333333343	39533.01953125	343017.6856064456	0	1180	0.10299284925596552	1.260939431396777	1.9830321221721479	502.2902526855469	502.2917785644531
1244	502.32769775390625	12.99845					1	DETECTED	502.3277 m/z @13.00 [CD8368_2.mzXML]	502.32769775390625	12.99845	12.425033333333333	14.56265	2.1376166666666663	13871.630859375	444221.44711273216	0	1180	0.13839997613493793	1.863929661386426	1.4114332629785658	502.32489013671875	502.3298645019531
1245	503.294677734375	12.839400000000001					1	DETECTED	503.2947 m/z @12.84 [CD8368_2.mzXML]	503.294677734375	12.839400000000001	12.323550000000001	12.951783333333333	0.6282333333333323	11223.318359375	108250.7018377073	0	1180	0.10549793188759793	0.6089302445801413	0.21786048916028278	503.2937316894531	503.2990417480469
1246	504.3439025878906	13.33065					1	DETECTED	504.3439 m/z @13.33 [CD8368_2.mzXML]	504.3439025878906	13.33065	13.257116666666667	14.018966666666667	0.7618500000000008	7905.23779296875	153759.91157177748	0	1180	0.20689078408350525	5.180303717135068	9.360607434270136	504.34014892578125	504.34588623046875
1247	506.359375	14.171816666666667					1	DETECTED	506.3594 m/z @14.17 [CD8368_2.mzXML]	506.359375	14.171816666666667	2.99375	15.502199999999998	12.508449999999998	8407.958984375	1221698.3047610172	0	1180	1.9054640966844314	0.5595086508698581	0.6845975948044043	506.3513488769531	506.364990234375
1248	507.3221130371094	13.242533333333334					1	DETECTED	507.3221 m/z @13.24 [CD8368_2.mzXML]	507.3221130371094	13.242533333333334	12.967766666666668	13.2867	0.31893333333333196	10415.5849609375	141159.30251171874	0	1180	0.1657595247930974	0.5803712240689051	0.1607424481378101	507.32208251953125	507.3287048339844
1249	508.3387145996094	13.0446					1	DETECTED	508.3387 m/z @13.04 [CD8368_2.mzXML]	508.3387145996094	13.0446	12.967766666666668	13.152483333333333	0.18471666666666486	15712.7255859375	110944.58115551744	0	1180	0.11772414965625799	1.202060737527107	1.4041214750542141	508.3379821777344	508.3401184082031
1250	508.3749694824219	14.087883333333334					1	DETECTED	508.3750 m/z @14.09 [CD8368_2.mzXML]	508.3749694824219	14.087883333333334	12.165750000000001	15.814816666666667	3.6490666666666662	23858.79296875	1198776.5973479	0	1180	0.2137714821800376	0.7282712255196279	0.3642655539093755	508.3733825683594	508.3806457519531
1251	508.85626220703125	1.6289					1	DETECTED	508.8563 m/z @1.63 [CD8368_2.mzXML]	508.85626220703125	1.6289	1.5836166666666667	1.6592	0.07558333333333334	14120.0068359375	41471.29693261728	0	1180	0.05896707535987078	0.8345601766654397	0.6073123235309726	508.85626220703125	508.8575439453125
1252	510.35345458984375	13.5185					1	DETECTED	510.3535 m/z @13.52 [CD8368_2.mzXML]	510.35345458984375	13.5185	13.271966666666666	14.712950000000001	1.4409833333333353	53845.30078125	966106.8991140745	0	1180	0.3357686135332276	1.3522006627838763	3.3954176343810523	510.35284423828125	510.3548889160156
1253	512.3338623046875	11.995666666666667					1	DETECTED	512.3339 m/z @12.00 [CD8368_2.mzXML]	512.3338623046875	11.995666666666667	11.85545	12.8228	0.9673500000000015	21719.404296875	367877.13289355475	0	1180	0.7324310215123031	3.4494829430642944	2.354728386612649	512.33203125	512.335205078125
1254	514.8737182617188	1.6592					1	DETECTED	514.8737 m/z @1.66 [CD8368_2.mzXML]	514.8737182617188	1.6592	1.6136166666666665	1.6890666666666665	0.07545000000000002	21797.81640625	61942.52295385746	0	1180	0.04854971118794871	0.8276051188299783	0.747547038911546	514.872802734375	514.874267578125
1255	515.134521484375	11.900783333333333					1	DETECTED	515.1345 m/z @11.90 [CD8368_2.mzXML]	515.134521484375	11.900783333333333	11.838933333333333	12.201066666666666	0.36213333333333253	11368.78125	88743.29751794416	0	1180	0.12005068590752899	2.9275127997844304	4.482630890409957	515.1344604492188	515.1369018554688
1256	515.311767578125	13.182583333333334					1	DETECTED	515.3118 m/z @13.18 [CD8368_2.mzXML]	515.311767578125	13.182583333333334	13.0133	13.454216666666667	0.4409166666666682	35024.43359375	394355.4415523693	0	1180	0.2191699427316891	1.1657211649702448	1.3842615096457829	515.310302734375	515.3128051757812
1257	516.0724487304688	9.7575					1	DETECTED	516.0724 m/z @9.76 [CD8368_2.mzXML]	516.0724487304688	9.7575	9.708433333333334	10.737116666666667	1.0286833333333334	3311.969482421875	102284.82581527709	0	1180	0.13628610502658312	10.482506793478278	19.965013586956555	516.0704345703125	516.0732421875
1258	516.1636352539062	10.182533333333334					1	DETECTED	516.1636 m/z @10.18 [CD8368_2.mzXML]	516.1636352539062	10.182533333333334	10.14745	19.861	9.713550000000001	5507.80322265625	657479.2100805667	0	1180	0.1271751350364969	138.43539192398606	275.8707838479721	516.1566772460938	516.1651000976562
1259	516.3046875	12.7892					1	DETECTED	516.3047 m/z @12.79 [CD8368_2.mzXML]	516.3046875	12.7892	0.7586166666666667	13.0446	12.285983333333334	17524.896484375	2356604.740105713	0	1180	0.17878396812908726	0.5106146141431214	0.021229228286242838	516.3028564453125	516.3054809570312
1260	517.3673095703125	14.969716666666667					1	DETECTED	517.3673 m/z @14.97 [CD8368_2.mzXML]	517.3673095703125	14.969716666666667	1.5102833333333334	19.550333333333334	18.04005	4318.90869140625	1567160.0093228142	0	1180	0.20952533413110785	0.6701638008534287	0.3403276017068575	517.3577880859375	517.37255859375
1261	518.3202514648438	13.242533333333334					1	DETECTED	518.3203 m/z @13.24 [CD8368_2.mzXML]	518.3202514648438	13.242533333333334	1.6289	14.662083333333333	13.033183333333334	277574.6875	2.4242674951351196E7	1	1180	0.2670502391176175	0.5661359471183085	0.2611383218066178	518.3143310546875	518.3211059570312
1262	518.4584350585938	12.755616666666667					1	DETECTED	518.4584 m/z @12.76 [CD8368_2.mzXML]	518.4584350585938	12.755616666666667	11.677683333333333	14.712950000000001	3.0352666666666686	54325.4375	2945819.5700024995	0	1180	0.2146848072369849	1.2966965796245513	1.7803752630071454	518.4560546875	518.4603271484375
1263	519.3238525390625	13.107483333333333					1	DETECTED	519.3239 m/z @13.11 [CD8368_2.mzXML]	519.3238525390625	13.107483333333333	12.99845	13.6188	0.6203500000000002	80804.0546875	1356552.1783916042	0	1180	0.2194980365025323	2.8447722409049407	4.6895444818098815	519.3233032226562	519.3241577148438
1264	519.4613647460938	12.687800000000001					1	DETECTED	519.4614 m/z @12.69 [CD8368_2.mzXML]	519.4613647460938	12.687800000000001	12.011966666666666	14.301183333333334	2.2892166666666682	13594.470703125	907091.8772288819	0	1180	0.04446772573528612	1.6936251541306997	2.3872503082613994	519.4602661132812	519.462646484375
1265	520.3380126953125	12.9363					1	DETECTED	520.3380 m/z @12.94 [CD8368_2.mzXML]	520.3380126953125	12.9363	10.92745	16.460233333333335	5.5327833333333345	1366593.125	1.5620899497906141E7	1	1180	0.1535011045619239	1.5213929073365495	1.6372552888223784	520.3373413085938	520.3413696289062
1266	521.3417358398438	12.9363					1	DETECTED	521.3417 m/z @12.94 [CD8368_2.mzXML]	521.3417358398438	12.9363	9.708433333333334	14.712950000000001	5.004516666666667	347141.4375	8708253.432677247	0	1180	0.15146398506676562	0.5031682889088613	0.17374157146929634	521.3370361328125	521.3435668945312
1267	522.3541259765625	13.3013					1	DETECTED	522.3541 m/z @13.30 [CD8368_2.mzXML]	522.3541259765625	13.3013	11.930716666666665	15.612683333333333	3.6819666666666677	892416.375	1.314212495046515E7	1	1180	0.21701010345279848	2.74002482184291	3.0718145571952857	522.3444213867188	522.3566284179688
1268	523.3577880859375	13.3013					1	DETECTED	523.3578 m/z @13.30 [CD8368_2.mzXML]	523.3577880859375	13.3013	13.0446	14.463166666666666	1.4185666666666652	242861.5625	4353948.8293349575	0	1180	0.15538316367582894	2.964460813581416	11.28034516286188	523.3572387695312	523.3595581054688
1269	524.3593139648438	13.2867					1	DETECTED	524.3593 m/z @13.29 [CD8368_2.mzXML]	524.3593139648438	13.2867	13.227733333333333	13.5185	0.2907666666666664	31642.275390625	312246.1235927742	0	1180	null	2.4655172413793105	3.9310344827586206	524.3561401367188	524.3593139648438
1270	524.3698120117188	14.33315					1	DETECTED	524.3698 m/z @14.33 [CD8368_2.mzXML]	524.3698120117188	14.33315	10.02835	17.79416666666667	7.7658166666666695	647294.1875	3.445312009449311E7	1	1180	0.4672851921391761	0.703305719272287	0.47893722903201075	524.35986328125	524.3734130859375
1271	525.3612060546875	13.2867					1	DETECTED	525.3612 m/z @13.29 [CD8368_2.mzXML]	525.3612060546875	13.2867	13.257116666666667	13.454216666666667	0.19710000000000072	7770.48095703125	43881.53249646007	0	1180	0.09808674667649342	3.3312676056338444	5.662535211267689	525.3582153320312	525.3626098632812
1272	526.2913208007812	12.7892					1	DETECTED	526.2913 m/z @12.79 [CD8368_2.mzXML]	526.2913208007812	12.7892	8.8661	13.0446	4.178500000000001	46324.328125	1419968.8152675785	0	1180	0.09814165530524654	2.4292180050227756	3.804861776445639	526.289794921875	526.29345703125
1273	527.3784790039062	14.252566666666667					1	DETECTED	527.3785 m/z @14.25 [CD8368_2.mzXML]	527.3784790039062	14.252566666666667	14.104583333333332	15.127533333333334	1.0229500000000016	3395.370361328125	113591.06695370493	0	1180	0.3885477040225105	3.4563013852911206	5.912602770582241	527.377685546875	527.3826904296875
1274	528.3200073242188	13.3013					1	DETECTED	528.3200 m/z @13.30 [CD8368_2.mzXML]	528.3200073242188	13.3013	13.242533333333334	13.470333333333334	0.22780000000000022	12449.26171875	90465.06568395981	0	1180	0.05998099637059262	1.9381735677822365	2.876347135564473	528.3184204101562	528.3206176757812
1275	533.3603515625	14.252566666666667					1	DETECTED	533.3604 m/z @14.25 [CD8368_2.mzXML]	533.3603515625	14.252566666666667	5.028666666666667	14.645716666666667	9.617049999999999	3665.995849609375	590615.135478546	0	1180	0.08255757155451704	0.5213114842962304	0.042622968592460925	533.358642578125	533.3685913085938
1276	534.2928466796875	13.197766666666666					1	DETECTED	534.2928 m/z @13.20 [CD8368_2.mzXML]	534.2928466796875	13.197766666666666	12.99845	13.4068	0.40835000000000043	9384.1533203125	134976.34834374985	0	1180	0.07459247144507763	1.0243749477381079	1.0487498954762158	534.291259765625	534.2968139648438
1277	538.146728515625	10.165016666666666					1	DETECTED	538.1467 m/z @10.17 [CD8368_2.mzXML]	538.146728515625	10.165016666666666	10.14745	10.345133333333333	0.19768333333333388	1118.63525390625	10294.280604827882	0	1180	0.08564416324131052	5.62666034155583	10.25332068311166	538.1447143554688	538.14697265625
1278	539.107666015625	1.8794499999999998					1	DETECTED	539.1077 m/z @1.88 [CD8368_2.mzXML]	539.107666015625	1.8794499999999998	1.8239333333333334	2.25715	0.4332166666666668	6477.46044921875	84213.86830657955	0	1180	null	3.9016811768237942	6.8033623536475885	539.1051025390625	539.1091918945312
1279	542.3203125	12.9363					1	DETECTED	542.3203 m/z @12.94 [CD8368_2.mzXML]	542.3203125	12.9363	12.5218	13.6188	1.0969999999999995	115114.8125	1945071.07205707	0	1180	0.36896856375586573	0.8848324327751318	2.0893626532926453	542.3177490234375	542.3236083984375
1280	544.3383178710938	12.88895					1	DETECTED	544.3383 m/z @12.89 [CD8368_2.mzXML]	544.3383178710938	12.88895	12.721233333333334	14.952316666666666	2.2310833333333324	388774.625	5249925.1946411105	1	1180	0.11646934770767459	1.3576666493291147	3.5748679119393487	544.3358154296875	544.3400268554688
1281	546.35400390625	13.107483333333333					1	DETECTED	546.3540 m/z @13.11 [CD8368_2.mzXML]	546.35400390625	13.107483333333333	9.909666666666668	15.5761	5.666433333333332	59218.25	2045708.4231212146	0	1180	0.10319769394430267	1.3285987550959548	0.5000835586847487	546.34619140625	546.3587036132812
1282	548.3693237304688	13.56805					1	DETECTED	548.3693 m/z @13.57 [CD8368_2.mzXML]	548.3693237304688	13.56805	13.092083333333333	14.0015	0.909416666666667	11901.1708984375	203145.03312225355	0	1180	0.10605587176858222	0.9678317486043958	0.7208925012114432	548.3613891601562	548.3720703125
1283	550.4483032226562	13.3013					1	DETECTED	550.4483 m/z @13.30 [CD8368_2.mzXML]	550.4483032226562	13.3013	12.113666666666667	14.018966666666667	1.9053000000000004	6714.67041015625	342311.4470158081	0	1180	0.7587641161941043	0.8021415139352782	0.4551015012958496	550.44482421875	550.4548950195312
1284	563.2450561523438	11.772966666666667					1	DETECTED	563.2451 m/z @11.77 [CD8368_2.mzXML]	563.2450561523438	11.772966666666667	11.111500000000001	11.946733333333333	0.8352333333333313	4300.04833984375	95362.64796325681	0	1180	0.09734369469067516	0.6313495263051797	0.2626990526103594	563.2432250976562	563.2471923828125
1285	564.3043212890625	12.671116666666668					1	DETECTED	564.3043 m/z @12.67 [CD8368_2.mzXML]	564.3043212890625	12.671116666666668	12.60495	13.66995	1.0649999999999995	6771.11376953125	158809.62079339585	0	1180	0.0903407673430543	8.047858942065375	15.09571788413075	564.3025512695312	564.3059692382812
1286	565.260009765625	11.027199999999999					1	DETECTED	565.2600 m/z @11.03 [CD8368_2.mzXML]	565.260009765625	11.027199999999999	10.9771	11.144516666666668	0.16741666666666788	4359.0595703125	24851.050053710922	0	1180	0.08714857749593996	1.6708250166334553	2.3416500332669106	565.259033203125	565.2636108398438
1287	566.3202514648438	12.88895					1	DETECTED	566.3203 m/z @12.89 [CD8368_2.mzXML]	566.3202514648438	12.88895	2.7651	13.271966666666666	10.506866666666665	34307.2890625	1155115.9449416497	0	1180	0.1272902000510978	2.7249997124788843	4.745442264497096	566.3176879882812	566.3238525390625
1288	568.3380737304688	12.8228					1	DETECTED	568.3381 m/z @12.82 [CD8368_2.mzXML]	568.3380737304688	12.8228	12.687800000000001	14.917516666666668	2.2297166666666666	112401.1796875	1336763.0458394794	1	1180	0.12831495052952135	1.7479676542214801	2.7782028207029965	568.3356323242188	568.3416137695312
1289	570.3541259765625	12.99845					1	DETECTED	570.3541 m/z @13.00 [CD8368_2.mzXML]	570.3541259765625	12.99845	12.967766666666668	13.534466666666667	0.5666999999999991	17340.44140625	153109.38821398886	0	1180	0.08563158522156478	9.234655078761843	17.469310157523687	570.3531494140625	570.3560180664062
1290	574.2819213867188	11.693266666666666					1	DETECTED	574.2819 m/z @11.69 [CD8368_2.mzXML]	574.2819213867188	11.693266666666666	11.662383333333334	11.756683333333333	0.09429999999999872	5142.29248046875	22211.21707617155	0	1180	0.14181618289492093	1.5267134376686995	2.053426875337399	574.2789916992188	574.2819213867188
1291	577.2892456054688	11.677683333333333					1	DETECTED	577.2892 m/z @11.68 [CD8368_2.mzXML]	577.2892456054688	11.677683333333333	6.085866666666666	12.028916666666667	5.943050000000001	11456.205078125	1253248.2975713504	0	1180	0.10233508809968939	0.5314060129534529	0.0628120259069059	577.2793579101562	577.2919311523438
1292	583.2527465820312	11.310066666666668					1	DETECTED	583.2527 m/z @11.31 [CD8368_2.mzXML]	583.2527465820312	11.310066666666668	10.588799999999999	14.44675	3.8579500000000007	8427.3544921875	423211.9993143921	0	1180	0.6614985835102516	2.794490852409701	4.871799548321474	583.2503051757812	583.2586059570312
1293	585.2692260742188	11.010316666666666					1	DETECTED	585.2692 m/z @11.01 [CD8368_2.mzXML]	585.2692260742188	11.010316666666666	1.3786166666666666	13.42255	12.043933333333333	37232.8515625	1900345.883401825	0	1180	0.7098377679388719	1.8446585535173772	2.8398422001332952	585.2660522460938	585.277587890625
1294	590.3198852539062	12.8562					1	DETECTED	590.3199 m/z @12.86 [CD8368_2.mzXML]	590.3198852539062	12.8562	3.9664	12.982966666666666	9.016566666666666	8930.78125	1168627.7911553949	0	1180	0.1256128749826253	0.507129894185846	0.014259788371691905	590.3189086914062	590.32080078125
[truncated: 20 more rows]
